# Supplementary material for: Comparative transcriptome profiles of Schistosoma japonicum larval stages: Implications for parasite biology and host invasion
Source: PLoS Negl Trop Dis. 2022 Jan 13;16(1):e0009889. doi: 10.1371/journal.pntd.0009889 (PMC8791509; doi:10.1371/journal.pntd.0009889)
Supplement: S1 Table — (XLSX) [file pntd.0009889.s008.xlsx]

## Sheet: Sheet1
Sample	Total_reads_raw	Total_reads_trimmed	Clean bases(G)	Q20_rate_trimmed	Q30_rate_trimmed	GC_content_trimmed	Uniquely_mapped_reads_rate	Reads_mapped_to_multiple_loci	Total mapped
Egg1	40540750	40408680	5.59997	0.978683	0.934861	0.38665	75.18%	10.66%	0.8584
Egg2	40499690	40383584	5.60597	0.979953	0.937978	0.387212	75.39%	10.82%	0.8621
Egg3	41912800	41810294	5.79522	0.981097	0.940766	0.388106	75.30%	10.73%	0.8603
Mir1	50261774	50099818	6.9609	0.975061	0.926218	0.379622	83.55%	7.82%	0.9137
Mir2	44848038	44591386	6.19376	0.965984	0.907804	0.378871	82.42%	7.68%	0.901
Mir3	41505814	41210464	5.72437	0.96518	0.906565	0.381919	82.31%	7.71%	0.9002
Spo1	57349268	57153830	7.93544	0.980455	0.940349	0.382135	85.20%	6.82%	0.9202
Spo2	50432850	50174700	6.96552	0.981527	0.943538	0.375217	85.25%	7.06%	0.9231
Spo3	55550978	55344488	7.66592	0.979785	0.93886	0.377754	84.49%	6.66%	0.9115
Cer1	46693092	46489534	6.44884	0.983539	0.947053	0.37842	86.09%	5.89%	0.9198
Cer2	42934578	42746874	5.93145	0.982039	0.945554	0.387501	83.98%	5.38%	0.8936
Cer3	41447064	41220490	5.71825	0.981383	0.945478	0.386878	83.59%	5.36%	0.8895
