# Supplementary material for: Comparative transcriptome profiles of Schistosoma japonicum larval stages: Implications for parasite biology and host invasion
Source: PLoS Negl Trop Dis. 2022 Jan 13;16(1):e0009889. doi: 10.1371/journal.pntd.0009889 (PMC8791509; doi:10.1371/journal.pntd.0009889)
Supplement: S2 Table — (CSV) [file pntd.0009889.s009.csv]

	Egg_1	Egg_2	Egg_3	Miracidium_1	Miracidium_2	Miracidium_3	Sporocyst_1	Sporocyst_2	Sporocyst_3	Cercaria_1	Cercaria_2	Cercaria_3
Sjc_0000001	0	0	0	0	0	0	0	0	0	0	0	0
Sjc_0000002	0	0	0	0	0	0	0	0	0	0	0	0
Sjc_0000003	0	0	0	0	0	0	0	0	0	0	0	0
Sjc_0000004	14.53	19.82	13.73	0.53	0	0.17	66.01	236.27	66.21	575.52	1015.54	997.1
Sjc_0000005	15.18	16.9	19.68	14.17	13.83	17.3	72.1	94.25	96.25	110.58	113.81	114.85
Sjc_0000006	29.27	31.57	28.28	34.41	35.05	34.2	67.24	85.75	90.38	47.89	74.58	72.96
Sjc_0000007	0.23	1.09	0	0	0	0	0.41	0.5	0	0	0.28	0
Sjc_0000008	9.85	9.57	9.39	12.97	13.81	13.66	14.02	13.24	14.43	14.61	20.42	19.98
Sjc_0000009	5.6	5.24	5.35	3.12	2.6	2.83	2.6	14.47	8.09	1.49	8.67	6.54
Sjc_0000010	1.63	2.6	3.82	0.3	0.18	0.77	1.8	3.4	4.57	0.13	0.91	0.95
Sjc_0000011	66.75	64.54	65.74	133.96	145.71	137.03	15.54	69.34	36.16	529.5	778.3	782.42
Sjc_0000012	174.48	168.02	170.56	234.96	248.99	241.72	426.32	418.67	475.35	141.35	254.68	253.28
Sjc_0000013	37.19	36.09	38.81	52.51	53.74	52.25	82.35	70.41	81.27	33.86	63.42	66.15
Sjc_0000014	15.02	13.57	13.96	10.82	12.03	9.87	17.75	15.23	22.06	13.97	32.32	34.37
Sjc_0000015	11.17	12.26	12.35	4.66	6.49	5.82	2.61	4.01	2.49	3.37	2.75	2.79
Sjc_0000016	50.88	56.63	72.41	63	66.41	65.27	78.79	91.11	90.97	29.48	26.92	33.09
Sjc_0000017	8.68	8.52	9.63	9.69	12.07	9.85	2.05	6.84	5.26	0.92	2.17	2.31
Sjc_0000018	0	0	0	0	0	0	0	0	0	0	0	0
Sjc_0000019	0	0	0	0	0	0	0	0	0	0	0	0
Sjc_0000020	0	0	0	0	0	0	0	0	0	0	0	0
Sjc_0000021	0	0	0	0	0	0	0	0	0	0	0	0
Sjc_0000022	28.26	32.09	30.58	42.35	38.81	42.07	51.22	83.86	46.47	412.86	100.8	91.42
Sjc_0000023	34.77	30.22	24.41	49.02	47.58	34.93	41.87	48.78	48.72	51.59	57.35	64.05
Sjc_0000024	0.36	0.36	0.35	0	1.31	1.04	2.49	2.26	0	7.46	2.09	1.49
Sjc_0000025	0	0	0.69	0	0	0.93	0	0	0	0	0	0
Sjc_0000026	109.92	112.2	97.95	131.35	119.25	124.37	65.84	94.57	107.31	509.26	346.24	360.97
Sjc_0000027	20.28	19.44	18.63	37.74	39	34.64	1.43	3.35	2.65	2.18	4.38	4.62
Sjc_0000028	233.16	246.63	261.37	292.86	304.77	305.67	156.04	172.79	191.48	47.03	71.75	75.38
Sjc_0000029	18.61	17.45	19.41	23.95	26.1	21.67	45.37	44.34	48.05	36.48	35.16	34.89
Sjc_0000030	8.54	9.19	8.21	5.21	6.93	4.13	0.07	3.34	1.16	6.65	2.89	3.23
Sjc_0000031	0.12	0	0	0	0	0	9.27	8.25	10.38	0.05	0	0
Sjc_0000032	0	0	0	0	0	0	4.54	1.38	5.48	0	0	0
Sjc_0000033	0	0	0	0	0	0	0.09	1.2	0.31	8.77	4.85	5.48
Sjc_0000034	64.13	67.75	74.21	46.53	51.56	50.21	73.42	82.36	74.99	60.63	107.82	108.15
Sjc_0000035	17.2	19.17	17.3	27.72	29.18	27.53	36.74	44.86	47.59	20.53	24.75	25.32
Sjc_0000036	2379.95	2292.09	2310.48	2807.67	2773.63	3037.94	3536.23	2642.23	2870.02	2242.33	1820.4	1778.72
Sjc_0000037	30.8	32.8	31.26	35.53	39.01	39.05	61.29	66.79	57.93	32.99	48.09	48.45
Sjc_0000038	4.97	5.58	5.03	8.31	9.49	8.24	3.79	10.36	8.88	4.82	13.86	15.44
Sjc_0000039	1.33	1.61	1.89	1.35	1.62	2.14	1.08	3.59	3.55	4.1	9.38	7.21
Sjc_0000040	0.65	1.47	0.68	2.31	2.86	1.52	0.75	1.23	1.73	1.93	7.09	9.24
Sjc_0000041	0.37	0.51	0.5	0.23	0.73	0.29	0.78	1.67	2.13	0.78	2.3	2.31
Sjc_0000042	0.44	0	1.54	1.19	1.07	0.76	1.24	2.36	2.72	0.26	5.25	4.14
Sjc_0000043	5.42	5.47	5.52	5.31	6.15	6.36	16.48	22.04	21.16	10.51	14.72	13.98
Sjc_0000044	2.8	2.82	2.68	2.86	3.57	2.5	13.2	18.25	18.91	2.77	8.18	10.13
Sjc_0000045	0	0	0.15	0.08	0.09	0	0.44	11.67	2.85	430.68	451.81	440.1
Sjc_0000046	0.21	0	0.2	0.21	0	0	0	16.6	2.19	350.6	340.82	353.59
Sjc_0000047	1.66	0.93	1.33	0.23	0.27	0.52	1.21	2.77	2.31	2.06	4.01	4.86
Sjc_0000048	0	0	0	0	0	0	0	0	0	0.5	0.63	0.65
Sjc_0000049	0	0	0	0	0	0	0.33	0.94	0.36	3.93	10.56	10.1
Sjc_0000050	0	0	0	0	0	0	0.19	1.08	0.22	16.39	31.87	32.95
Sjc_0000051	1.6	1.72	2.41	2.55	3.59	3.44	8.03	10.48	10.71	1.95	2.94	2.62
Sjc_0000052	0	0	0	23.12	0	0	7.41	8.4	6.21	0	0	0
Sjc_0000053	2.19	1.84	1.39	2	2.2	2.02	0.44	3.35	1.87	0.93	2.32	2.6
Sjc_0000054	6.52	6.66	6.75	17.04	23.67	21.83	6.17	14.75	13.42	13.22	21.04	22.06
Sjc_0000055	7.01	8.79	6.19	17.05	37.43	28.56	3.77	13.45	11.83	14.73	27.1	28.92
Sjc_0000056	25.71	23	26.34	58.52	68.64	63.18	0.02	0.03	0.02	0.02	0	0
Sjc_0000057	84.7	80.43	89.12	194.44	289.79	222.4	0	0	0	0	0	0
Sjc_0000058	0.39	0.39	0.22	1.52	1.1	1.14	0.47	0.69	0.62	0	0	0
Sjc_0000059	0.46	0.45	0.11	0.23	0.32	0.29	0.39	0.38	2.08	0	0	0
Sjc_0000060	0	0.27	0.4	0.6	0.68	0.78	0.91	0.72	1.28	0	0	0
Sjc_0000061	0	1.75	3.19	0.29	0.17	0.18	2.07	3.11	2.49	0	0	0
Sjc_0000062	0.57	0.97	0.88	2.21	3.18	2.08	0.32	0.55	1.48	0	0	0
Sjc_0000063	1.04	2.94	1.99	2.23	2.54	4.17	0.66	0.46	1.4	0	0	0
Sjc_0000064	0	0.28	0	0.07	0	0.09	0.7	0.43	0.47	0	0.09	0
Sjc_0000065	0.13	0	0.13	0	0	0	0.51	0.61	0.97	0	0	0
Sjc_0000066	0	0	0	0	0	0	0.22	0.62	0.29	0.13	0	0
Sjc_0000067	0.13	0	0	0	0	0	0.38	0.16	0.55	0	0	0
Sjc_0000068	0	0	0	0	0	0	0	0	0	0	0	0
Sjc_0000069	0.23	0.56	0.58	1.29	0.57	1.04	1.77	1.58	4.37	0	0	0
Sjc_0000070	0	0	0	0	0.13	0.38	0.19	1.19	0.25	0.14	0	0
Sjc_0000071	0	0	0	0	0	0	0.15	0.18	1.19	0	0	0
Sjc_0000072	0	0	0.17	0.09	0	0	1.04	0.42	1.04	0	0	0
Sjc_0000073	0.09	0.18	0.08	0.18	0	0	3.33	2.88	5.43	0	0	0
Sjc_0000074	0	0	0	0	0	0	0.18	0	0	0	0	0
Sjc_0000075	0	0.18	0.14	0.08	0	0	6.27	4.48	11.04	0	0	0
Sjc_0000076	0	0.48	0.12	0.06	0.12	0.24	2.34	0.75	2.36	0.05	0	0.16
Sjc_0000077	41.16	42.4	37.25	48.11	41.35	44.32	353.03	234.89	290.2	26.09	33.04	30.55
Sjc_0000078	2.28	2.22	2.35	0.2	0.18	0.14	0.96	2.77	1.37	0.09	0.29	0.09
Sjc_0000079	455.38	443.57	462.87	689.09	630.76	693.04	531.11	427.66	491.72	244.15	277.79	278.03
Sjc_0000080	0.18	0.07	0.2	0	0	0.18	15.01	13.27	16.92	0.11	0	0.08
Sjc_0000081	235.29	222.84	218.74	384.19	380.91	378.71	183.89	218.22	233.17	80.55	128.32	133.66
Sjc_0000082	106.01	101.7	104.62	158.79	156.4	158.6	140.59	134.2	147.91	56.69	65.92	65.94
Sjc_0000083	55.21	53.28	52.29	83.67	85.1	85.45	7.68	16.84	16.7	16.67	34.58	33.44
Sjc_0000084	7.86	7.69	7.23	10.52	13.53	12.48	21.8	19.13	21.27	11.41	18.41	18.41
Sjc_0000085	23.04	21.81	22.15	31.38	29.81	32.53	33.63	34.64	38.56	28.62	44.86	42.49
Sjc_0000086	86.55	78.38	81.21	65.64	70.92	54.18	49.52	60.21	57.16	41.39	43.2	40.12
Sjc_0000087	3.25	3.96	4.1	1.03	1.02	0.46	0.12	0.28	0.13	0.49	0.89	0.77
Sjc_0000088	55.8	50.04	56.41	84.57	85.15	73.98	130.05	117.1	103.71	59.84	70.77	71.3
Sjc_0000089	3.95	5.27	5	5.22	6.13	6.47	15.92	14.2	17.95	5.54	7.03	6.25
Sjc_0000090	31.84	31.37	32.41	52.61	56.69	51.97	71.63	64.69	74.26	38.34	49.42	46.73
Sjc_0000091	28.88	30.9	32.06	41.97	43.67	46.55	103.85	83.6	102.2	39.15	66.62	68.89
Sjc_0000092	8.83	7.99	7.51	25.27	25.58	24.73	12.4	16.27	15.93	4.81	11.77	11.24
Sjc_0000093	104.07	98.06	95.74	143.94	140.9	140.92	132.19	125.23	139.27	68	99.04	94.62
Sjc_0000094	34.68	36.55	33.67	65.07	66.48	57.4	7.24	16.11	11.53	2.28	2.88	3.1
Sjc_0000095	6.54	7.76	7.66	9.73	13.37	9.3	8.01	13.87	10.84	25.2	21.03	20.39
Sjc_0000096	13.94	12.88	16.49	8.86	5.72	7.99	5.07	8.4	8.14	2.69	4.42	2.74
Sjc_0000097	60.8	61.12	63.95	111.67	117.75	113.19	56.42	45.02	52.58	44.56	66.82	63.43
Sjc_0000098	11.37	10.81	9.22	15.15	18.15	15.17	12.55	16.64	16.64	9.86	21.44	21.15
Sjc_0000099	2.76	2.5	2.65	4.88	5.61	6.23	13.65	16.39	18.31	8.59	15.98	16.21
Sjc_0000100	52.96	52.57	54.12	110.3	102.49	93.59	20.81	20.77	20.3	6.72	6	5.92
Sjc_0000101	122.83	118.95	115.68	206.57	221.01	206.63	177.05	178.12	185.76	142.39	265.26	273.07
Sjc_0000102	1.15	1.06	1.08	1.23	2.4	1.89	9.27	6.11	7.15	0.23	0.43	0.6
Sjc_0000103	376.36	413.34	400.59	540.88	561.48	539.06	408.69	389.64	416.01	315.94	277.81	303.98
Sjc_0000104	2.28	2.67	0.67	1.49	0	0.91	1.15	0	0.59	0.67	0	0
Sjc_0000105	0.39	0.47	0.42	1.13	1.34	1.69	2.83	8.04	5.74	1.4	2.82	2.95
Sjc_0000106	6.27	6.82	5.43	0	0	0	0.27	4.8	1.04	27.97	50.59	55.74
Sjc_0000107	3.32	3.79	3.24	4.1	5.3	3.37	1.67	5.57	4.39	4.18	12.39	11.07
Sjc_0000108	0.61	0.66	0.39	0.24	0.12	0.12	0.69	1.73	1.83	0.04	0.15	0.12
Sjc_0000109	6.63	6.74	6.7	10.92	11.43	10.18	27.5	21.87	27.52	9.09	13.27	12.33
Sjc_0000110	400.03	397.18	402.58	409.73	428.71	368.56	389.81	846.16	687.26	626.31	901.18	898.61
Sjc_0000111	2068.88	2004.18	2062.7	2696.76	2568.98	2749.63	925.82	1041.43	1100.47	1919.78	2467.7	2498.43
Sjc_0000112	315.98	298.99	310.33	509.49	527.35	506.12	198.24	247.22	239.27	360.27	585.96	563.03
Sjc_0000113	20.61	19.12	19.4	32.96	34.13	37.03	20.95	18.22	21.05	20.36	42.17	44.11
Sjc_0000114	441.8	428.61	441.83	319.26	305.99	274.34	55.61	491.48	213.02	342.04	499.14	522.64
Sjc_0000115	34.59	31.78	33.46	52.21	55.71	46.79	2.79	2.52	3.54	6.11	4.46	2.62
Sjc_0000116	3.61	4.28	6.61	9.05	13.57	9.42	1.88	8.01	4.72	19.08	37.07	35.15
Sjc_0000117	0.03	0.07	0.1	0.1	0.08	0.35	0.33	1.21	0.33	34.4	68.26	72.06
Sjc_0000118	0.56	0.26	0	0	0.33	0	1.73	3.93	2.67	0	0	0
Sjc_0000119	0	0	0	0	0	0	0	0	0	0	0	0
Sjc_0000120	176.98	165.83	167.19	403.89	396.54	332.81	1.84	2.55	2.61	0	0.24	0.13
Sjc_0000121	63.79	54.55	57.86	143.5	143.19	125.49	2.62	2.04	3.79	0.69	5.17	3.84
Sjc_0000122	0	0	0	0	0	0	0	0.21	0.38	0.15	0.86	2.46
Sjc_0000123	0	0	0	0	0	0.12	0	0.29	0.37	2.53	6.84	7.61
Sjc_0000124	0	0	0	0	0	0	0	0	0	0.04	0	0
Sjc_0000125	0	0	0	0	0	0.1	0	0	0.18	5.3	30.36	32.67
Sjc_0000126	0	0	0	0	0	0	0	0	0.04	0.1	0.14	0
Sjc_0000127	0	0	0	0	0	0	0	0	0	0	0	0
Sjc_0000128	0.06	0	0	0	0	0	0	0	0	1.7	4.15	5.02
Sjc_0000129	0	0	0	0	0	0	0	0	0	0.1	0	0
Sjc_0000130	0	0	0	0	0	0	0	0	0	0	0	0
Sjc_0000131	0.22	0	0.16	0	0.2	0.07	0	0.33	0.08	6.25	18.11	16.9
Sjc_0000132	0	0	0	0	0	0	0	0	0	0	0	0
Sjc_0000133	0	0	0	0	0	0	0.09	0.43	0.1	0.66	3.33	3.8
Sjc_0000134	0	0	0	0	0	0	0.58	6.54	2.75	49.07	86.52	86.55
Sjc_0000135	15.08	15.53	16.1	24.21	26.32	25.29	26.79	30.75	30.71	21.77	38.82	38.04
Sjc_0000136	0.38	0.27	0.42	0.28	0.13	0.28	7.75	15.2	11.58	3.51	6	6.4
Sjc_0000137	62.82	66.42	66.75	99.83	106.62	99.5	124.16	121.68	133.05	59.74	80.24	79.5
Sjc_0000138	5.3	4.42	4.46	7.36	8.74	8.8	7.71	13.15	13.45	26.23	57.21	54.63
Sjc_0000139	0	0	0	0	0	0	0	0	0	0	0	0
Sjc_0000140	20.98	23.01	20.5	29.77	33.6	34.06	145.06	100.64	129.21	14.91	26.14	27.9
Sjc_0000141	52.46	51.98	48.91	92.92	89.49	84.12	48.6	56.05	50.72	51.9	63.8	62.83
Sjc_0000142	21.5	20.13	16.68	23.56	21.77	17.79	60.45	40.49	57.21	10.82	14.42	12.64
Sjc_0000143	357.64	330.9	343.39	310.75	321.05	307.89	31.35	162.2	97.01	725.96	884.03	852.58
Sjc_0000144	8.91	4.49	4.87	2.99	5.06	2.83	1.55	6.79	2.17	7.19	13.17	12.44
Sjc_0000145	6.98	6.43	6.07	3.6	3.75	3.62	5.87	8.85	6.46	8.15	13.42	15.49
Sjc_0000146	11.55	9.49	11.07	8.11	7.19	6.07	6.15	13.05	10.16	12.86	13.94	16.07
Sjc_0000147	325.64	327.34	327.46	703.52	706.01	684.07	8.51	8.94	16.68	9.27	10.48	10.42
Sjc_0000148	109.77	107.68	103.55	183.52	187.49	192.24	118.66	118.86	135.94	136.3	184.28	185.86
Sjc_0000149	15.56	16.5	18.25	15.94	16.58	13.52	2.14	6.96	6.43	3.94	5.21	6.4
Sjc_0000150	14.04	17.19	14.67	31.09	42.12	37.19	2.32	6.91	5.01	41.59	72.23	75.42
Sjc_0000151	41.39	39.22	40.27	55.65	68.01	60.69	55.78	67.39	65.04	57.09	88.17	89.31
Sjc_0000152	0.15	0.15	0.14	0	0.04	0	0.21	1.44	0.16	73.02	105.9	121.92
Sjc_0000153	0.12	0.06	0.06	0.07	0	0	0	2.13	0.07	119.37	213.81	215.28
Sjc_0000154	13.99	12.85	14.92	1.1	0.76	0.4	0.72	2.13	1.43	0.41	0	0
Sjc_0000155	3.52	3.36	3.65	4.57	6	5.59	1.22	3.73	2.44	38.24	60.72	59.23
Sjc_0000156	25.85	26.66	26.92	46.37	65.54	59.54	44.02	47.89	47.51	64.59	79.99	79.64
Sjc_0000157	399.51	419.13	430.45	418.77	410.7	408.22	828.15	577.06	653.65	396.88	314.77	313.42
Sjc_0000158	427.05	413.2	425.07	322.1	306.66	315.38	627.06	634.91	664.07	363.98	669.35	666.09
Sjc_0000159	45.51	43.26	44.91	57.02	58.2	56.36	116.7	106.93	111.48	54.21	98.41	99.72
Sjc_0000160	22.2	21.36	20.3	35.04	33.2	35.1	31.73	43.27	38.58	76.06	55.56	59
Sjc_0000161	56.46	51.86	50.36	71.04	75.18	77.02	120.33	113.55	104.53	67.99	80.48	74.35
Sjc_0000162	44.26	38.06	38.36	40.94	47.02	38.53	77.52	100.92	83.49	41.76	49.99	55.86
Sjc_0000163	70.95	68.59	69.02	139.16	166.21	145.48	7.47	15.88	8.89	20.05	40.15	38.45
Sjc_0000164	25.84	30.85	25.8	57.91	65.84	60.71	3.22	5.38	5.24	9.55	13.71	14.45
Sjc_0000165	3.08	3.25	3.07	3.81	5.05	3.43	8.77	17.37	16.23	2.72	3.98	3.7
Sjc_0000166	65.87	72.88	73.99	82.85	82.29	69.99	76.84	74.64	80.12	102.89	75.46	77.11
Sjc_0000167	206.91	214.38	218.93	392.15	420.38	444.27	214.98	225.22	246.25	263.55	436.72	433.06
Sjc_0000168	140.45	145.86	139.31	201.96	183.32	207.52	194.73	143.1	181.68	242.95	154.68	154.71
Sjc_0000169	6.55	6.79	9.92	20.62	23.48	23.15	6.75	11.97	8.2	6.71	15.54	15.76
Sjc_0000170	4.82	6.03	5.15	12.08	19.53	14.03	3.02	8.23	5.56	4.47	12.62	14.83
Sjc_0000171	32.65	23.92	29.09	4.64	6.01	5.27	3.57	11.71	6.44	1.12	2.5	9.81
Sjc_0000172	265.84	256.88	263.4	378.65	378.72	382.12	283.42	252.6	290.69	171.94	259.15	274.14
Sjc_0000173	12.32	11.14	11.51	23.72	25.52	24.23	16.82	12.72	16.39	13.56	24.09	22.63
Sjc_0000174	18.99	17.64	18.87	23.87	26.2	20.89	20.61	22.57	24.84	20.21	29.94	31.09
Sjc_0000175	11.82	12.32	11.67	16.04	19.43	19.11	16.25	24.66	22.2	27.06	42.44	41.24
Sjc_0000176	80.39	74.98	75.43	0.1	0	0	0	0	0	0	0.24	0.74
Sjc_0000177	29.6	32.82	27.08	6.36	4.63	5.43	7.5	23.09	16.11	5.4	11.39	12.19
Sjc_0000178	0	0	0	0	0.45	0	0	0	0.69	0	1.35	0
Sjc_0000179	7.26	8.11	7.61	4.04	4.87	5.5	18.04	22.99	25.24	8.02	13.47	13.18
Sjc_0000180	0.38	0.65	0.86	0.58	0.69	1.1	5.83	5.74	6.2	2.14	5.86	6.48
Sjc_0000181	0	0	0	0	0	0	0	0	0	0	0	0
Sjc_0000182	52.02	49.14	55.66	19.21	27.26	19.58	2.1	1.9	0	0	0.77	0.79
Sjc_0000183	0.73	1.11	1.51	0.06	0.21	0.44	1.03	1.8	1.39	0.1	0.14	0
Sjc_0000184	0	0.84	0.33	0	0	0	0.32	1.18	0.35	0	0	0
Sjc_0000185	8.9	8.29	7.06	13.22	13.71	14.1	10.3	12.97	14.41	6.73	13.95	14.11
Sjc_0000186	3.23	1.48	3.54	2.07	1.86	3.06	5.18	5.4	6.88	2.24	4.37	6.5
Sjc_0000187	26.7	27.05	27.78	26.34	30.93	31.49	58.8	63.67	68.46	31.74	47.74	48.64
Sjc_0000188	17.28	20.05	19.66	35.95	32.43	33.63	80.3	72.3	68.58	50.77	51.46	48.92
Sjc_0000189	4.76	2.23	2.4	5.97	4.98	4.37	0.3	2.31	1.08	2.33	4.95	9.11
Sjc_0000190	2.35	3.5	2.95	2.45	3.18	3.5	1.82	3.09	3.41	1.61	4.87	4.77
Sjc_0000191	23.71	21.66	22.72	48.84	54.12	51.57	59.39	71.66	73.89	30.73	53.09	53.8
Sjc_0000192	10.95	10.16	9.3	17.74	17.86	17.11	21.21	19.02	22.69	16.41	34.87	34.27
Sjc_0000193	2.56	2.7	2.36	2.32	2.74	2.15	8.31	15.75	15.01	1.96	7.32	7.6
Sjc_0000194	290.98	289.09	298.12	722.14	729.05	654.31	5.22	16.06	8.35	13.83	11.13	11.39
Sjc_0000195	0.99	1.11	1.32	2.06	2.71	2.84	0.61	4.02	1.81	5.89	8.05	6.37
Sjc_0000196	5.49	5.64	6.49	14.28	12.92	16.3	1.92	5.36	4.65	0.47	1.58	0.95
Sjc_0000197	10.01	10.19	9.88	13.91	16.75	15.53	28.12	42.41	44.4	15.2	36.74	33.39
Sjc_0000198	7.33	6.9	7.62	13.34	17.92	14.67	12.45	12.41	13.52	13.72	24.25	23.79
Sjc_0000199	28.89	31.48	31.49	34.69	39.55	42.36	143.58	147.92	136.09	59.81	64.94	65.27
Sjc_0000200	31.4	28.25	28.24	50.14	50.93	48.91	14.82	24.63	25.5	8.72	7.97	7.84
Sjc_0000201	28.65	27.62	26.48	42.43	47.69	39.8	26.38	32.89	36.34	22.95	50	50.7
Sjc_0000202	8.01	7.29	8.1	9.34	12.78	11.69	20.11	16.48	21.68	6.78	16	14.02
Sjc_0000203	0	0.03	0	0	0	0	0.2	1.21	0.58	0.09	0.21	0.26
Sjc_0000204	0	0.13	0.13	0	0	0	0.38	5.65	3.66	0.36	1.18	0.87
Sjc_0000205	7.01	8.18	5.03	13.43	13.38	14.55	16.59	22.49	26.38	11.83	19.46	18.29
Sjc_0000206	21.29	22.78	21.7	37.62	47.01	47.37	47.67	53.26	55.89	29.49	44.62	46.78
Sjc_0000207	4.01	3.54	4.21	6.05	7.93	7.03	2.27	6.98	3.83	16.4	30.95	29.74
Sjc_0000208	0	0.08	0.15	0.08	0.29	0.2	0	0.09	0.08	1.55	1.98	2.15
Sjc_0000209	74.86	74.52	74.61	81.54	83.6	76.44	89.8	122.9	121.64	49.42	73.82	75.65
Sjc_0000210	9.91	11.17	10.57	20.68	25.93	21.41	2.44	6.73	6.7	1.15	6.73	6.88
Sjc_0000211	23.61	24.76	22.68	39.59	41.05	37.08	36.47	44.57	43.66	75.99	76.7	80.59
Sjc_0000212	67.71	63.61	64.89	140.53	150.48	147.61	27.6	28.95	34.33	24.18	39.12	40.04
Sjc_0000213	10.75	9.18	9.48	15.32	15.99	15.95	37.7	41.4	42.5	16.83	18.23	19.93
Sjc_0000214	9.75	7.54	8.66	15.19	14.18	15.15	19.67	25.1	23.21	7.53	12.89	11.65
Sjc_0000215	0	0	0	0	0	0	1.88	11.85	2.78	1.99	0	0
Sjc_0000216	47.19	61.44	57.26	62.27	63.06	53.8	3.91	39.99	10.88	159.2	136.24	133.84
Sjc_0000217	52.87	59.03	59.07	111.79	116.66	108.73	1.67	1.64	3.27	0.55	1.66	1.29
Sjc_0000218	2.98	0.77	0.25	1.64	1.95	2.75	0.24	0.88	1.56	0	0	0
Sjc_0000219	0.17	1.32	0.16	0.52	0.41	0.44	0.63	1.35	3.44	0.3	2.08	1.94
Sjc_0000220	5.63	5.07	5.12	6.36	6.9	7.24	13.16	12.78	15.4	9.64	17.62	18.6
Sjc_0000221	433.71	441.48	451.41	565.79	566.89	602.42	479.56	506.5	534.22	495.65	854.16	848.21
Sjc_0000222	44.53	46.51	35.41	48.28	48.17	35.1	65.3	77.54	65.88	43.6	61.39	64.87
Sjc_0000223	27.08	28.67	28.55	38.13	40.13	42.55	90.94	82.2	81.21	47.42	66.34	68.59
Sjc_0000224	747.92	793.55	724.82	562.14	537.86	613.72	1004.72	782.85	935.7	405.14	1019.45	1003.41
Sjc_0000225	95.9	42.34	143.45	0	59.76	0	120.12	79.37	248.57	247.62	171.71	207.38
Sjc_0000226	272.34	274.63	295.61	204.33	209.07	227.17	341.69	320.93	268.34	208.9	198.66	193.57
Sjc_0000227	187.99	188.13	189.93	275.69	256	277.82	180.3	160.34	186.95	216.03	258.52	252.43
Sjc_0000228	148.22	144.44	154.07	190.35	186.37	182.5	168.79	195.62	194.65	162.74	190.78	187.66
Sjc_0000229	14.24	12.78	12.86	19.87	23.47	22.89	28.18	27.35	32.68	20.11	35.16	33.2
Sjc_0000230	24.6	24.61	25.39	28.18	32.17	30.78	92.45	88.38	89.73	41.44	49.49	50.36
Sjc_0000231	63.04	60.23	62.5	85.42	95.2	105.3	92.02	92.35	99.21	99.79	183.21	185.71
Sjc_0000232	13.49	12.97	13.68	24.24	31.73	32.26	40.97	40.01	44.51	28.23	47.83	47.6
Sjc_0000233	0	0	0	0.27	0.23	0.15	87.36	1139.71	546.62	6.11	2.14	2.2
Sjc_0000234	0	0	0	0	0	0	1.17	475.94	81.45	0.54	7.02	1.19
Sjc_0000235	0	0	0.26	0	0	0	22.62	2256.26	685.82	123.77	114.45	108.73
Sjc_0000236	0	0	0	0	0	0	0.2	6.34	1.53	0	0.24	0.51
Sjc_0000237	0	0	0	0	0	0	60.27	1489.75	33.52	15.71	4.08	1.54
Sjc_0000238	0	0	0	0	0	0	2.28	37.46	22.32	0.87	0.78	1.63
Sjc_0000239	0	0	0	0	0	0	469.28	9631.08	3726.34	124.18	163.45	141.74
Sjc_0000240	0	0	0	0	0	0	0.36	9.64	6.04	0	0	0
Sjc_0000241	25.22	25.94	26.59	47.87	51.77	47.68	31.63	45.1	48.84	31.13	56.25	57.66
Sjc_0000242	0	0	0	0	0	0	0	0	0	0	0	0
Sjc_0000243	1283.42	1261.93	1280.21	842.7	786.53	582.29	32.19	63.02	58.76	30.57	40.89	46.32
Sjc_0000244	80.59	75.24	78.92	72.27	64.29	58.01	63.78	455.2	249.92	75.91	141.24	142.13
Sjc_0000245	219.85	214.27	206.9	292.98	302.04	240.01	55.26	305.04	124.29	51.05	45.76	46.38
Sjc_0000246	7.97	8.41	9.04	0.25	0	0	0.12	104.55	5.95	1521.17	572.19	581.76
Sjc_0000247	0	0.1	0	0	0	0	0	2.95	0.39	80.44	202.04	204.4
Sjc_0000248	0.1	0.19	0.09	0.4	0.24	0.25	0.65	92.09	17.1	300.18	340.78	345.56
Sjc_0000249	0.46	0.45	0.44	0.16	2.07	0	3.88	82.71	36.58	1.22	0.38	0.2
Sjc_0000250	129.01	133.31	132.61	199.63	180.51	156.15	3.25	1.8	1.58	0	0.81	0
Sjc_0000251	50.52	55.44	50.73	75.78	79.37	92.1	116.65	108.68	117.6	39.18	59.65	58.14
Sjc_0000252	0.68	0.51	0.31	0.45	0.83	0.26	0.08	0.76	0.52	0.1	0.3	0.26
Sjc_0000253	11.77	11.1	11.77	15.77	20.01	17.59	30.05	33.73	31.53	22.02	26.82	25.33
Sjc_0000254	19.93	19.34	17.9	31.1	31.28	31.47	63.82	56.3	60.13	58.59	45.91	48.67
Sjc_0000255	9.44	10.09	10.08	12.29	11.06	13.08	86.14	50.56	69.85	3	3.54	2.68
Sjc_0000256	2.35	2.06	2.48	5.04	6.22	5.49	0.91	2.71	1.82	2.21	7.61	8.15
Sjc_0000257	11.27	11.84	10.32	12.04	12.82	12.84	35.18	54	49.8	47.35	78.12	80.76
Sjc_0000258	1.77	1.44	2.02	0.34	0.34	0.61	0.28	0.85	0.68	0.3	0.34	0.27
Sjc_0000259	46.18	44.65	44.02	63.96	67.61	67.7	45.11	61.9	48.63	73.81	97	97.92
Sjc_0000260	3.39	3.53	3.68	2.03	1.77	1.55	3.09	4.47	5.38	0.59	1.06	0.99
Sjc_0000261	26.55	24.25	26.37	30.56	34.41	31.96	98.29	115.02	111.58	35.6	37.25	43.02
Sjc_0000262	12.11	14.46	13	21.46	21.53	24.56	34.73	29.36	31.18	22.37	31.51	31.74
Sjc_0000263	4.13	4.68	4.41	6.32	7	7.25	38.14	41.77	42.17	13.78	14.95	13.14
Sjc_0000264	0	0.31	0.3	0.64	0.77	0	0.73	1.08	1.61	0	0	0
Sjc_0000265	150.11	157.08	153.28	198.9	205.53	197.13	197.37	176.63	201.42	121.79	147.51	148.53
Sjc_0000266	0	0	0	0	0	0	0	0	0	0	0	0
Sjc_0000267	0	0	0	0	0	0	0.57	1.4	0.92	0	0	0
Sjc_0000268	4.12	5.64	1.74	5.73	6.23	5.23	5.72	0.21	0.75	2.16	3.08	2.31
Sjc_0000269	0	0	0	0	0	0	0	0	0	0	0	0
Sjc_0000270	591.02	621.35	629	1011.75	973.25	971.58	305.42	433.33	412.07	640.62	1044.18	996.63
Sjc_0000271	14285.7	14372.53	14355.77	21030.14	20041.3	23077.14	15425.96	11749.15	13094.26	12308.98	16135.46	16104.23
Sjc_0000272	66.71	61.44	61.8	86.29	95.07	85.98	37.05	49.92	52.26	72.17	104.76	108.35
Sjc_0000273	15.89	19.07	15.76	21.11	18.49	21.27	28.59	38.33	39.1	30.15	29.63	33.87
Sjc_0000274	6.55	6.35	7.34	11.78	11.61	12.21	2.06	8.13	4.6	14.88	27.92	27.2
Sjc_0000275	10.39	9.22	10.03	18	17.38	15.99	3.67	15.04	10.53	22.69	31.39	33.21
Sjc_0000276	0	0	0	0	0.53	1.12	0	0.46	0.4	0.4	0	1.64
Sjc_0000277	0.06	0.21	0.17	0.09	0.04	0	0.66	0.51	0.59	1.28	11.81	12.72
Sjc_0000278	0.92	0.56	0.79	1.11	1.05	1.28	8.22	9.63	8.94	0.84	2.18	2.37
Sjc_0000279	2.37	3.21	3.02	0.35	0.42	0.45	1.57	2.42	2.82	0.4	0.21	0.32
Sjc_0000280	17.75	17.27	15.74	26.8	30.15	26.88	16.67	21.89	20.2	27.29	45.64	48.22
Sjc_0000281	3.61	4.29	4.08	1.28	2.05	1.46	4.53	5.17	4.98	3.12	4.53	5.06
Sjc_0000282	2.62	3.56	2.07	0.71	0.53	0.64	5.49	11.02	11.27	0.75	2.16	3.12
Sjc_0000283	16.22	17.18	17.91	35.9	48.11	46.48	5.75	12.14	8.96	14.03	20.67	22.94
Sjc_0000284	30.05	32.4	31.63	59.91	68.36	63.83	61.63	72.29	78.82	67.29	126.68	126.93
Sjc_0000285	24.69	23.42	24.48	3.94	5.28	3.81	2.34	3.83	4.07	10.01	13.88	13.35
Sjc_0000286	25.99	26.01	24.66	35.11	39.78	34.2	24.79	29.16	32.58	26.22	48.02	51.35
Sjc_0000287	0.1	0.1	0.1	0	0	0	4.92	11.66	16.14	0.35	0	0.39
Sjc_0000288	13.82	15.61	14.41	0.87	0.85	1.51	6.09	12.26	13.21	1.09	1.65	1.75
Sjc_0000289	146.03	148.13	150.28	221.43	210.71	214.6	155.61	164.49	165.6	128.24	140.66	149.28
Sjc_0000290	40.86	36.1	38.78	66.66	71.48	70.27	93.91	97.22	95.69	109.66	115.75	114.38
Sjc_0000291	0.98	1.53	0.97	0.27	0.47	0.37	2.13	4.25	3.34	0.52	0.38	0.43
Sjc_0000292	341.68	335.54	344.63	504.7	508.69	496.69	244.89	264.35	271.94	233.42	324.68	323.92
Sjc_0000293	0.79	1.12	1.12	1.03	1.12	1.19	0.51	1.52	1.02	0.51	1.36	1.57
Sjc_0000294	0.04	0.23	0.02	0.58	1.21	0.38	0.07	5.19	2.4	43.71	69.81	71.75
Sjc_0000295	320.95	308.73	316.14	579.91	584.8	498.15	31.92	92.79	58.62	201.94	268.36	267.28
Sjc_0000296	0	0	0	0.12	0	0.32	0	0.35	0.13	0.16	0.15	0.32
Sjc_0000297	491.03	493.14	504.8	1240.5	1239.99	1082.04	2.25	8.71	5.97	2.37	5.04	7.17
Sjc_0000298	40.49	39.23	40.92	61.05	70.93	62.4	52.47	54.25	58.67	52.02	87.67	90.95
Sjc_0000299	9.3	9.02	8.8	10.81	11.19	10.73	21.93	28.41	25.51	11.46	17.07	16.65
Sjc_0000300	18.96	19.71	20.65	31.6	36.29	32.57	45.77	47.28	46.57	55.79	47.59	52.37
Sjc_0000301	9.05	9.71	9.6	11.12	14.52	14.13	21.26	22.01	22.53	8.53	17.26	17.91
Sjc_0000302	22.61	22.34	20.62	45.53	49.94	51.84	60.93	60.1	68.99	31.31	59.47	57.99
Sjc_0000303	439.82	436	455.35	606.7	586.33	552.2	266.02	441.1	338.66	1681.28	2294.49	2324.79
Sjc_0000304	16.43	16.15	17.39	32.07	35.66	40.48	35.23	31.45	38.86	13.43	25.37	25.21
Sjc_0000305	243.25	251.82	216.81	367.5	391.31	346.93	750.28	705.82	772.16	496.16	350.16	325.04
Sjc_0000306	274.35	271.98	276.21	353.91	353.46	366.72	551.46	585.18	585.04	327.27	363.25	366.97
Sjc_0000307	0.57	0.47	0.57	0.27	0.38	0.25	1.53	2.69	1.9	1.31	1.1	1.52
Sjc_0000308	0.23	0.13	0.17	0.17	0.16	0.24	0.25	0.83	0.55	0.25	0.97	1.3
Sjc_0000309	0.09	0	0.09	0.09	0.22	0.47	0.17	0.53	0.29	0.4	0.78	1.98
Sjc_0000310	50.01	51.76	49.79	65.83	67.87	70.93	147.19	136.05	150.5	62.13	91.92	91.94
Sjc_0000311	4.9	3.9	3.08	1.45	2.15	2.07	2.2	5.73	4.31	1.99	7.53	6.91
Sjc_0000312	0.52	0.22	0.72	0.19	0.09	0	4.75	5.51	7.46	0.23	0.56	0.87
Sjc_0000313	0.56	0.63	0.26	0.27	0.08	0.04	2.01	3.76	3.91	0.41	1.29	0.87
Sjc_0000314	11.29	10.87	11.83	8.31	10.26	13.24	7.54	10.78	12.61	6.33	17.69	18.43
Sjc_0000315	15.87	15.48	15.57	11.72	11.57	11.32	20.85	28.41	29.71	15.66	20.71	22.53
Sjc_0000316	0.51	0.66	0.81	1.38	0.41	0.44	0	0.39	0.69	0.3	0.83	1.52
Sjc_0000317	1.54	0	0	0	0.46	0	0	0.8	0	1.02	0.46	0.47
Sjc_0000318	7.47	6.79	7.68	17.56	16.32	17.87	1.2	2.28	2.87	3.8	11.38	12.24
Sjc_0000319	23.08	24.02	21.47	25.78	26.61	26.52	34.1	35.29	37.14	13.17	16.51	16.96
Sjc_0000320	4.44	4.71	3.6	0.93	0.98	1.51	15.1	13.52	14.26	1	1.17	0.99
Sjc_0000321	39.38	41.57	40.79	73.99	80.59	76.92	61.85	70.31	66.19	20.68	28.75	29.6
Sjc_0000322	30.91	30.89	31.23	59.02	61.48	64.08	4.6	8.59	9.21	25.6	39.96	40.52
Sjc_0000323	13.36	15.06	15.05	12.23	13.04	12.45	38.11	26.31	29.46	5.13	3.21	5.51
Sjc_0000324	87.87	87.73	83.98	145.7	149.64	150.81	82.2	81.92	91.53	29.36	39.54	42.64
Sjc_0000325	1.44	1.17	1.19	0	1.59	0	0	0	0	0	0	1.53
Sjc_0000326	810.78	800.24	838.82	1129.83	1058.14	1219.38	1545.83	1096.68	1287.36	1020.28	859.9	853.75
Sjc_0000327	28.87	29.45	27.96	40.27	41.96	40.85	33.57	39.72	41.06	33.16	56.57	55.67
Sjc_0000328	0	0	0	0	0	0	400.04	1170.77	1404.19	26.45	2.47	7.66
Sjc_0000329	1.12	1.48	1.13	1.75	1.03	0.93	1.36	3.9	1.86	4.66	2.89	3.13
Sjc_0000330	0.38	0.73	0.89	0.95	0.91	1.45	0.35	0.21	0	0.17	0	0.48
Sjc_0000331	2.68	3.52	4.78	4.31	3.06	4.46	5.12	9.88	15.09	32.95	77.87	76.2
Sjc_0000332	2.67	1.42	2.04	0.25	0.92	0.16	2.84	21.36	11.03	40.51	102.59	103.94
Sjc_0000333	0	0.22	0	0	0	0	0	1	0	9.85	17.89	20.09
Sjc_0000334	2.05	1.61	0.86	0.39	0.31	0.24	2.15	24.04	13.13	56.45	68.02	70.55
Sjc_0000335	0	0	0	0	0	0	0.87	0.35	0	13.05	14.2	14.98
Sjc_0000336	0	0	0	0	0	0	0.29	2.24	0.96	8.25	6.38	6.91
Sjc_0000337	18.66	16.46	17.07	27.79	27.37	25.6	36.33	33.26	37.92	28.54	29.23	29.26
Sjc_0000338	117.52	120.79	118.74	138.66	147.84	145.81	94.3	121.45	125.35	120.13	185.4	186.06
Sjc_0000339	72.05	73.55	72.35	111.53	114.1	124.71	106.71	117.79	120.48	101.66	151.73	151.59
Sjc_0000340	0	0	0	0	0	0	0	0	0	0	0	0
Sjc_0000341	140.08	140.64	146.59	186.13	171.97	203.16	137.95	117.04	133.99	108.54	113.56	115.5
Sjc_0000342	106.64	103.72	109.96	154.22	153.16	162.9	190.93	227.11	193.8	238.53	243.06	248.86
Sjc_0000343	0	0	0	0	0	0	0	0	0	0	0	0
Sjc_0000344	17.61	18.84	16.94	17.34	19.96	18.34	56.68	68.07	67.22	26.49	46.83	47.18
Sjc_0000345	128.89	142.21	141.38	158.43	145.73	151.73	350	263.65	311.55	153.11	191.17	188.32
Sjc_0000346	11.03	9.78	8.78	7.35	5.99	5.38	40.52	40.91	41.29	22.92	20.86	20.31
Sjc_0000347	13.46	9.78	12.63	0.89	1.07	0.57	3.63	10.31	7.69	0.64	2.34	2.55
Sjc_0000348	17.44	18.06	18.77	23.19	25.19	20.88	51.57	55.7	59.52	28.75	46.82	47.63
Sjc_0000349	3.6	4.25	3.03	2.68	2.97	2.93	6.2	2.28	6.99	7.25	19.27	18.45
Sjc_0000350	1.89	1.47	1.97	1.61	1.48	1.74	1.64	7.52	5.57	0.51	0.98	0.79
Sjc_0000351	0.66	0.61	0.45	0.43	0.23	0.25	17.88	9.01	12.31	0	0.12	0.06
Sjc_0000352	0.62	1.51	0.3	1.42	1.51	0.8	0	1.95	0.79	1.5	7.25	6.95
Sjc_0000353	3.5	3.35	4.17	4.66	4.79	4.29	1.24	3.63	3.58	6.79	16.55	16.79
Sjc_0000354	19.07	17.96	17.71	38.09	41.19	36.28	12.03	51.45	36.72	62.66	41.71	41.78
Sjc_0000355	0.19	0.29	0.74	0.59	0.95	0.63	1.01	1.36	0.71	0.85	2.76	2.75
Sjc_0000356	20.63	22.01	23.96	8	7.71	5.5	0.21	1.03	0.41	0.76	1.75	1.27
Sjc_0000357	34.22	32.04	35.3	44.67	46.62	45.11	57.93	65.11	51.9	27.41	38.36	37.87
Sjc_0000358	847.46	842.35	840.61	1516.23	1469.16	1199.9	239.88	443.53	317.69	1793.53	1439.48	1433.47
Sjc_0000359	28.84	34.94	33.48	19.98	20.35	17.68	106.81	122.23	126	63.35	88.58	76.79
Sjc_0000360	89.42	89.99	89.47	59.44	56.55	51.75	166.02	236.03	212.55	127.62	227.18	227.03
Sjc_0000361	0.12	0.23	0.28	0.18	0.94	0.31	0.4	0.7	0.7	0.15	1.47	1.84
Sjc_0000362	0.19	0.29	0	0.25	0.24	0.25	0.85	1.28	0.79	0.34	1.64	1.27
Sjc_0000363	40.01	38.35	35.53	91.37	95.74	83.84	11.93	23.89	21.28	27.41	43.13	44.31
Sjc_0000364	9.11	8.32	8.33	11.37	11.61	11.35	35.58	31.79	37.11	14.78	25.7	25.83
Sjc_0000365	20.38	19.44	19.62	35.65	52.55	49.27	47.91	49.11	49.34	38.3	49.92	51.86
Sjc_0000366	1.15	1.26	0.98	3.12	3.76	4.08	3.63	6.14	5.61	3.25	5.01	4.97
Sjc_0000367	0.58	0.27	0.27	0.58	1.73	2.56	0	2.18	0.55	0.76	0	0.36
Sjc_0000368	11.8	10.91	12.24	16.96	19.99	18.6	17.13	21.06	22.85	8	14.18	14.01
Sjc_0000369	34.55	36.57	33.98	48.66	49.65	53.09	57.67	59.7	59.5	40.71	42.09	41.87
Sjc_0000370	54.39	59.49	59.23	89.57	89.42	89.76	89.63	77.02	89.15	117.16	163.77	157.7
Sjc_0000371	88.42	96.72	98.55	136.72	127.01	125.85	129.94	132.64	138.43	137.13	174.42	177.72
Sjc_0000372	1.12	1.25	1.38	1.98	3.23	2.41	4.68	5.91	4.49	2.39	7.2	5.73
Sjc_0000373	3.78	4.62	3.96	3.12	2.13	2.38	1.95	4.48	4.35	3.6	12.42	11.23
Sjc_0000374	31.68	32.11	31.28	25.91	26.09	28.34	19.51	62.68	48.68	7.53	22.05	19.55
Sjc_0000375	13.01	11.76	11.64	21.72	18.26	24.66	76.29	50.47	61.87	7.37	12.42	10.43
Sjc_0000376	187.34	180.48	181.02	306.18	301.4	310.35	45.97	63.84	54.55	68.88	96.36	96.14
Sjc_0000377	4.35	4.6	4.47	4.41	4.72	5.12	41.44	28.59	34.62	2.84	4.38	4.41
Sjc_0000378	8.95	7.71	9.78	6.95	9	8.6	92.45	70.35	89.27	4.67	9.41	9.79
Sjc_0000379	1.1	1.41	1.69	0.9	1.21	1.29	7.16	5.37	5.79	0.63	2.12	1.57
Sjc_0000380	10.77	11.98	11.47	15.29	19.9	19.08	28.94	26.62	30.42	24.36	32.07	32.72
Sjc_0000381	2.14	1.65	1.75	0.52	0.34	0.32	0.56	1.83	1.34	0.13	0.61	0.81
Sjc_0000382	4.06	4.41	4.29	2.06	2.01	2.28	5.86	7.39	11.47	2.85	7.03	7.2
Sjc_0000383	43.48	41.95	42.96	81.64	84.51	79.11	54.32	53.85	66.13	53.09	100.45	98.53
Sjc_0000384	13.02	10.05	9.38	19.82	20.36	17.61	25.74	20.74	18.26	12.6	28.09	28.39
Sjc_0000385	94.86	98.12	98.84	153.77	155.47	165.91	77.82	51.31	72.07	57.88	79.73	76.31
Sjc_0000386	21	30.1	23.06	29.83	46.98	27.44	133.75	139.31	135.27	49.51	34.49	26.81
Sjc_0000387	4.46	4.36	4.29	6.12	8.31	6.5	8.92	15.56	13.22	1.93	5.89	5.31
Sjc_0000388	39.33	40.21	40.29	13.19	13.44	10.04	6.52	7.97	8	0.21	0.5	0.62
Sjc_0000389	2.04	2.54	2.03	0.86	1.11	1.23	1.47	7.65	2.82	3.92	2.04	2.31
Sjc_0000390	60.63	61.93	61.38	50.92	57.67	53.69	110.11	103.11	117.96	53.69	70.61	72.1
Sjc_0000391	9.73	11.76	11.2	10.15	6.94	13.26	36.77	39.73	48.61	13.87	15.01	21.96
Sjc_0000392	17.82	13.65	16.82	6.96	0	0	15.39	26.65	20.79	0	16.87	37.39
Sjc_0000393	14.51	17.87	16.76	13.03	13.74	17.54	25.55	30.58	27.04	12.33	19.72	24.58
Sjc_0000394	30.61	28.15	25.44	35.75	41.55	34.06	167.96	200.17	178.64	75.19	70.41	74.33
Sjc_0000395	0.31	0.76	1.04	0.63	0.76	0.2	0.43	2.13	0.48	0.82	3.63	4.18
Sjc_0000396	6.7	7.09	6.43	11.67	10.01	11.51	14.36	6.67	9.32	0.28	0.69	1.4
Sjc_0000397	135.31	139.35	139	203.87	219.06	213.25	327.64	293.96	317.57	124.5	137.2	132.08
Sjc_0000398	0.58	0.63	0.68	0.64	0.97	0.65	0.66	1.88	1.43	0.08	0.06	0.18
Sjc_0000399	49.26	45.77	44.12	81.74	79.61	76.3	35.08	44.99	39.64	36.64	45.76	43.13
Sjc_0000400	32.86	32.09	34.81	70.67	75.31	68.42	50.67	59.87	45.06	70.49	65.11	65.14
Sjc_0000401	67.76	67.82	68.74	105.44	109.39	115.2	85.69	83.67	94.78	53.37	92.01	94.68
Sjc_0000402	5.47	5.05	5.36	11.02	12.03	11.81	6.84	19.26	13.93	14.38	25.88	24.8
Sjc_0000403	1.81	1.78	1.45	3.48	3.82	3.26	1.72	6.12	5.18	22.98	53.84	49.99
Sjc_0000404	4.84	4.53	4.63	7.98	9.94	9.58	25.8	32.74	33.42	13.55	22.77	22.66
Sjc_0000405	1064.38	1027.17	1057.75	48.16	60.53	39.15	70.68	60.71	78.39	2	2.35	3.11
Sjc_0000406	5.02	4.04	5.3	7.15	10.02	8.82	4.94	13.88	12.3	4.98	9.95	10.63
Sjc_0000407	15.14	13.5	12.96	16.39	17.93	14.72	27.91	28.21	27.94	6.41	10.24	7.52
Sjc_0000408	76.15	74.81	77.26	111.79	105.88	110.57	73.68	73.3	72.63	43.79	57.14	55.39
Sjc_0000409	12.37	12.5	12.61	14.89	16.89	12.74	23.26	27.91	30.43	23.2	34.34	33.62
Sjc_0000410	7.61	7.93	7.34	11.87	12.68	12.85	17.3	17.48	20.03	12.86	15.45	17.65
Sjc_0000411	164.66	149.82	173.75	259.82	261.84	256.57	133.43	138.22	137.14	140.12	208.46	192.31
Sjc_0000412	16.33	16.52	17.45	4.69	6.29	5.6	31.91	33.41	32.67	9.39	15.17	15.67
Sjc_0000413	142.23	147.06	145.56	226.94	220.54	221.72	171.05	172.1	175.23	107.7	141.71	145.68
Sjc_0000414	763.83	712.35	728.79	1564.74	1538.45	1362.65	15.38	40.41	34.87	16.37	22.21	20.48
Sjc_0000415	53.77	55.34	53.6	72.77	78.6	81.54	122.23	144.57	137.09	57.36	76.59	77.5
Sjc_0000416	77.87	78.89	82.87	163.43	158.5	153.62	106.6	83.76	116.7	86.72	147.31	148.37
Sjc_0000417	2.8	3.26	3.54	0.64	0.84	0.76	11.61	10.43	13.75	1.09	3.01	2.88
Sjc_0000418	94.78	99.15	92.21	224.78	238.59	218.2	119.35	90.48	77.86	6.47	15.2	15.97
Sjc_0000419	21.11	21.2	21.09	37.43	40.36	37.19	20.18	32.27	26.44	25.52	41.59	41.84
Sjc_0000420	4.19	5.08	4.37	5.5	6.06	5.04	1.44	6.51	3.34	2.05	3.45	2.65
Sjc_0000421	15.53	14.6	15.56	17.95	21.51	18.26	42.19	54.61	50.8	27.72	38.55	38.35
Sjc_0000422	20.21	17.71	16.78	17.06	20.23	15.88	2.73	11.74	6.08	20.79	29.18	30.56
Sjc_0000423	14.5	14.59	15.06	18.94	21.45	18.75	18.48	23.93	22.12	9.49	17.88	17.77
Sjc_0000424	5.58	5.79	4.91	6.68	6.59	7.29	18.5	23.86	19.4	6.12	14.5	12.35
Sjc_0000425	8.23	7.72	8.5	14.57	12.99	8.5	6.99	10.5	8.27	6.69	12.06	10.1
Sjc_0000426	24.06	23.61	25.37	33.35	33.47	30.82	70.79	82.25	76.41	27.74	42.08	43.55
Sjc_0000427	7.69	8.62	8.66	10.21	13.2	13.5	27.93	36.12	34.46	7.06	13.87	13.18
Sjc_0000428	8.42	4.06	5.04	7.2	11.11	8.92	8.12	20.19	17.93	2.48	15.54	7.35
Sjc_0000429	54.33	56.64	55.21	92.67	94.04	93.08	150.05	159.18	163.86	100.6	158.37	159.54
Sjc_0000430	76.31	79.61	81.69	179.64	187.21	193.05	121.72	127.6	136.26	139.84	184.99	180.67
Sjc_0000431	13.98	13.96	11.6	35.59	35.01	37.31	0.02	0.19	0.15	0.03	0.15	0.16
Sjc_0000432	0	0	0	0	0	3.3	0	0	0	0	0	0
Sjc_0000433	45.2	39.64	39.39	35.62	35.77	32.16	112.92	108.1	123.21	83.16	60.34	62.47
Sjc_0000434	5.55	5.65	5.06	3.59	3.94	2.54	23.94	32.79	29.05	6.89	7.04	8.51
Sjc_0000435	9.02	10.22	10.27	2.65	1.47	2.38	1.95	8.84	5.68	0.33	1.09	0.97
Sjc_0000436	28.12	27.33	28.28	38.58	43.73	42.33	31.72	35.78	38.84	26.32	34.61	34.15
Sjc_0000437	0.59	0.68	0.75	0.79	0.9	0.71	0.57	2.23	1.33	0.08	0	0.12
Sjc_0000438	8.03	8.64	8.23	8.45	10.02	8.7	21.43	32.01	32.99	8.01	16.87	16.65
Sjc_0000439	9.77	15.34	8.65	13.27	16.44	11.41	2.45	6.92	4.9	8.78	107.32	107.75
Sjc_0000440	11.8	10.82	9.92	13.92	11.2	9.72	2.92	6.75	8.43	1.65	8.94	9.52
Sjc_0000441	5.03	3.46	5.63	5.56	4.95	5.28	26.79	11.95	19.39	1.85	1.04	1.83
Sjc_0000442	38.08	34.53	37.66	9.56	8.71	12.91	34.51	38.64	46.72	14.73	21.25	17.67
Sjc_0000443	0.25	0	0.24	0	0	0.32	0.23	2.57	0.9	0.33	0	0
Sjc_0000444	91.35	92.66	89.93	118.21	108.58	99.09	3.06	15.1	9.69	25.29	34.19	37.84
Sjc_0000445	42.3	39.33	42.74	45.17	37.9	38.89	128.05	124.26	121.24	21.62	27.89	28.92
Sjc_0000446	8.08	7.25	7.34	3.25	3.73	4.02	36.16	20.87	26.55	1.33	2.71	2.75
Sjc_0000447	189.33	187.8	186.09	310.65	306.98	315.98	157.46	153.73	162.95	315.99	441.51	435.4
Sjc_0000448	15.05	14.34	14.4	19	23.4	21.81	4.53	16.97	11.33	7.82	25.31	23.37
Sjc_0000449	14.88	15.44	14.7	22.6	24.91	25.13	22.51	27.03	29.3	23.12	41.5	40.97
Sjc_0000450	134.33	116.75	114.12	181.98	191.32	193.27	102.13	108.67	119.42	95.15	157.77	172.83
Sjc_0000451	317.65	331.64	331.26	370.96	389.71	381.85	513.32	398.96	407.18	310.28	252.72	263.1
Sjc_0000452	14.49	14.73	13.38	13.22	16.58	15.43	51.47	57.54	62.15	20.57	25.14	26.43
Sjc_0000453	237.04	300.14	239.43	302.8	290.15	257.8	516.81	555.1	587.68	471.39	579.42	543.5
Sjc_0000454	3.76	5.28	5.32	3.14	3.76	4.14	11.73	12.29	12.39	3.11	6.56	5.56
Sjc_0000455	51.16	53.46	52.17	95.43	97.86	83.6	102.91	102.89	98.91	30.21	49.21	44.85
Sjc_0000456	20.95	20.43	22.16	27.42	28.39	30.22	81	83.24	91.49	35.32	48.02	44.73
Sjc_0000457	69.68	71.85	62.48	70.52	72.47	63	132.9	107.23	139.41	41.57	43.21	52.44
Sjc_0000458	47.32	46.43	45.31	73.36	76.63	78.23	142.7	104.06	127.34	34.94	56.17	56.61
Sjc_0000459	14.1	14.42	12.09	13.48	12.4	11.45	28.41	27.02	32.69	12.28	20	19.69
Sjc_0000460	376.86	362.84	373.45	557.12	569.76	583.18	169.83	188.84	203.21	319.42	490.18	502.05
Sjc_0000461	29.6	29.43	30.3	54.01	60.17	57.36	24.25	25.38	26.23	29.52	61.23	60.65
Sjc_0000462	2.56	2.14	2.42	3.02	4.63	2.93	1.92	4.5	4.21	1.31	4.18	3.78
Sjc_0000463	4.32	3.32	3.23	4.9	2.95	3.33	4.99	8.6	8.43	1.48	3.08	3.11
Sjc_0000464	6.7	7.97	7.04	8.76	9.9	8.79	22.73	38.9	43.62	1.71	5.12	5.98
Sjc_0000465	10.89	14.42	11.21	18.11	24.14	20.96	18.65	25.02	23.63	15.77	28.88	29.31
Sjc_0000466	14.14	13.77	13.37	18.61	21.18	19.89	31.17	30.13	34.75	19.48	25.58	24.86
Sjc_0000467	3.39	3.6	3.28	3.99	4.36	4.23	1.84	5.08	4.64	1.28	3.79	3.89
Sjc_0000468	151.69	152.53	156.33	150.78	145.08	147.16	257.65	210.7	228.96	68.24	100.16	103.48
Sjc_0000469	44.43	45.61	43.42	75.54	75.63	77.54	76.04	53.22	63.75	44.93	43.03	43.67
Sjc_0000470	39.42	39.4	39.68	54.11	47.58	42.9	0.76	18.57	7.7	1.49	0.83	0.71
Sjc_0000471	47.9	46.06	47.52	107.38	109.74	97.76	1.56	2.76	2.22	0.5	1.01	1.52
Sjc_0000472	7.16	6.27	6.14	14.1	12.95	11.73	6.88	8.04	10.86	1.47	3.37	3.19
Sjc_0000473	4.34	5.42	4.9	5.66	7.74	7.93	3.27	7.03	4.92	2.26	7.91	5.4
Sjc_0000474	2.7	2.72	2.73	1.76	1.63	1.92	5.78	13.15	11.52	2.54	5.94	6.6
Sjc_0000475	3.19	2.68	1.82	0.35	0.19	0.12	3.67	7.9	7.98	0.82	2	2.09
Sjc_0000476	4.86	4.71	5.24	2.5	2.62	3.14	2.33	2.36	2.36	12.96	20.94	19.42
Sjc_0000477	31.19	32.73	31.91	47.72	57.63	56.65	57.35	68.9	63.63	33.24	55.71	54.9
Sjc_0000478	17.03	18.41	18.34	21.52	22.2	24.19	74.59	56.92	59.08	9.06	11.65	9.99
Sjc_0000479	10.83	9.68	10.75	10.08	10.98	11.9	110.76	76.16	91.28	6.24	10.41	9.55
Sjc_0000480	19.7	20.95	18.11	32.07	33.33	27.97	0.65	1.67	2.21	0.14	0.07	0.15
Sjc_0000481	18.7	15.19	18.79	16.04	11.86	9.22	2.79	235.21	34.69	24	3.37	5.07
Sjc_0000482	30.41	32.38	30.78	53.97	55.19	47.28	1.44	2.04	3.01	0.17	0.07	0
Sjc_0000483	6.38	2.09	6.67	3.55	3.21	1.32	0.45	110.49	31.98	11.27	2.02	1.01
Sjc_0000484	246.14	254.02	221	494.71	477	340.6	5.6	21.49	22.69	6.34	2.23	1.53
Sjc_0000485	550.31	514.34	526.76	384.17	378.24	365.08	231.7	202.37	279.78	58.36	56.91	58.81
Sjc_0000486	2.08	1.77	1.81	2.12	1.16	1.35	0	5.22	0.5	103.09	91.42	87.07
Sjc_0000487	45.55	42.64	41.46	34.26	30.13	30.47	24.6	27.1	30.93	10.2	6.82	6.72
Sjc_0000488	1061.66	1325.76	1140.67	2113.77	1902.36	1407.44	0	58.41	64.57	0	0	68.67
Sjc_0000489	4.04	5.85	5.01	6.09	9.51	4.99	0.28	104.18	12.02	5.13	0	0.51
Sjc_0000490	17.15	18.62	16.36	45.53	47.72	39.88	0.18	1.09	0.59	2.36	1.38	1.2
Sjc_0000491	29.12	33.27	28.52	51.13	51.92	46.46	0.77	5.57	1.7	46.07	36.28	36.9
Sjc_0000492	1.11	1.58	1.88	0.15	0.22	0.46	0.66	6.59	4.82	15.2	20.59	23.65
Sjc_0000493	27.29	26.06	28.64	22.67	22.79	18.98	1.92	17.53	3.25	418.5	531.44	548.75
Sjc_0000494	13.78	8.65	8.75	37.66	46.27	22.71	0	0	0	0	0	0
Sjc_0000495	0.14	0.11	0.02	0.14	0.11	0.12	1.42	5.62	5.89	2.94	8.8	8.38
Sjc_0000496	12.69	12.77	13.25	20.1	25.69	19.63	12.43	27.16	22.21	53.7	64.92	61.4
Sjc_0000497	26.75	27.95	27.9	28.48	30	31.86	66.4	75.08	72.24	24.35	36.88	39.59
Sjc_0000498	0.57	0.59	0.88	0.79	1.39	0.78	12.01	35.21	21.72	1.62	2.98	2.69
Sjc_0000499	6.4	6.25	7.6	0.96	0.52	0.48	61.68	168.11	170.06	14.96	43.77	46.77
Sjc_0000500	0	0.19	0.18	0	0	0	2.14	22.28	8.55	2.57	5.93	2.71
Sjc_0000501	0.21	0.72	0.15	0.33	0.26	0.1	3.47	4.08	3.44	0.03	0.05	0.14
Sjc_0000502	0	0	0	0	0	0	2.75	49.2	11.34	0.5	0	0
Sjc_0000503	7.99	6.22	5.29	0	0	0	1.58	20.17	11.91	0.57	0.79	0.27
Sjc_0000504	4.62	6.2	4.89	1.38	1.28	1	8	8.97	10.08	4.82	8.38	9.22
Sjc_0000505	38.93	37.62	38.7	69.46	72.99	66.43	24.26	34.18	35.46	54.29	88.53	92.22
Sjc_0000506	5.06	4.56	5.11	8.75	12.76	11.67	7.95	15.65	13.22	7.65	13.77	13.82
Sjc_0000507	0	0	0	0	0	0	0	0	0	0	0	0
Sjc_0000508	20.45	15.27	18.54	20.67	21.52	20.05	34.39	37.88	41.98	33.91	41.29	40.03
Sjc_0000509	7.8	6.24	2.21	6.28	4	10.22	7.63	16.06	9.3	8.18	19.32	29.35
Sjc_0000510	48.76	46.81	48.73	62.07	64.36	64.52	138.2	117.07	131.89	64.83	69.07	66.82
Sjc_0000511	5.67	4.19	5.17	4.49	4.26	5.21	23.46	19.87	26.24	8.93	15.48	18.83
Sjc_0000512	21.81	22.25	22.13	64.69	71.85	74.6	70.85	65.59	78.94	35.81	65.55	66.83
Sjc_0000513	5.53	2.17	3.28	6	6.19	5.5	0.37	0.92	0	0.54	0.25	0
Sjc_0000514	4.2	5.29	4.55	5.85	6.01	6.3	0.4	0.41	0.63	0.21	0.68	0.4
Sjc_0000515	1198.02	1150.16	1174.75	2015.26	2049.87	1737.68	29.63	252.78	45.84	4776.78	7542.73	7554.33
Sjc_0000516	8.8	10.11	8.72	14.25	13.45	15.23	28.09	24.56	30.63	11.68	25.13	23.68
Sjc_0000517	30.97	30.46	36.21	28.74	22.67	23.68	257.97	171.62	210.97	20.22	18.38	13.98
Sjc_0000518	33.1	34.66	35.12	58.43	59.2	61.47	49.51	55.2	57.13	54.4	89.74	94.62
Sjc_0000519	139.5	137.45	144.77	151.68	152.54	156.13	246.11	292.98	318.88	102.47	150.76	160.17
Sjc_0000520	6.11	6.88	6.29	11.79	12.41	11.61	39.15	46.93	44.42	9.73	13.96	12.87
Sjc_0000521	4.25	2.34	1.19	2.43	4.33	1.77	5.41	12.12	7.82	3.23	2	4.4
Sjc_0000522	8.58	8.56	9	15.75	18.11	17.39	25.36	28.01	28.79	16.12	26.93	27.89
Sjc_0000523	32.52	31.64	31.93	5.34	4.66	4.05	8.16	18.36	15.75	1.3	2.13	2.21
Sjc_0000524	0.61	0.49	0.78	1.75	1.62	1.43	0.42	0.43	0.41	0.12	0.3	0.19
Sjc_0000525	21.26	22.09	21.72	35.11	37.12	34.66	75.34	72.89	75.08	40.41	51.77	52.79
Sjc_0000526	37.18	39.74	37.39	69.24	70.13	69.47	31.02	37.58	35.2	52.23	86.02	85.6
Sjc_0000527	24.34	26.68	25.42	44.47	50.21	46.31	2.28	12.04	4.47	44.53	66.92	75.28
Sjc_0000528	7.63	6.86	6.18	7	7.73	8.99	20.2	24.99	27.38	14.36	19.04	22.23
Sjc_0000529	0.61	1.15	0.8	0.06	0.1	0.03	0.24	0.32	0.07	0.16	0.23	0.11
Sjc_0000530	1.09	1.38	1.38	1.3	0.91	1.46	1.21	1.32	2.25	0.12	0.47	0.42
Sjc_0000531	7.21	8.3	7.47	15.48	16.3	17	17.68	20.96	26.28	3.08	6.96	6.53
Sjc_0000532	47.46	46.57	46.09	84.48	96.74	99.03	373.95	306.72	304.23	108.29	105.89	111.68
Sjc_0000533	23.03	23.58	22.91	11.57	11.72	9.51	15.86	24.53	22.85	1.88	1.41	1.28
Sjc_0000534	0	0	0.11	0	0	0.05	0	0	0	0	0	0
Sjc_0000535	0.03	0.03	0	0	0.17	0	0.13	0.04	0.07	0.09	0	0
Sjc_0000536	1.22	1.66	1.28	4.11	4.76	3.29	7.51	9.08	10.23	3.52	12.53	13.12
Sjc_0000537	0	0.13	0.13	0	0	0.52	1.13	1.23	0.14	0	0	0
Sjc_0000538	35.46	37.23	34.65	56.55	66.94	63.15	131.97	114.72	120.06	72.25	92.69	93.47
Sjc_0000539	12.16	12.61	13.59	20.63	23.12	20.89	20.36	29.28	29.14	10.39	12.98	15.39
Sjc_0000540	29.59	31.98	30.04	48.12	49.08	49.14	91.26	104.7	99.38	64.9	70.87	64.9
Sjc_0000541	36.04	41	35.74	27.13	32.47	31.96	61.98	72.52	85.18	1.64	3.56	2.89
Sjc_0000542	13.77	14.98	14.47	12.13	14.21	14	16.85	21.78	21.83	0.49	2.59	2.5
Sjc_0000543	51.64	54.95	51.59	80.28	68.08	69.94	52.63	63.67	66.08	41.13	46.54	44.82
Sjc_0000544	71.65	66.78	68.17	98.87	91.31	83.88	165.5	155.11	164.91	78.45	78.67	84.59
Sjc_0000545	6.97	6.08	5.98	5.97	5.93	5.86	38.03	36.49	33.6	11.69	12.69	11.48
Sjc_0000546	6.79	7.06	7.64	7.53	9.16	8.24	3.19	9.12	8.26	2.51	4.92	5.96
Sjc_0000547	31	29.51	29.41	43.25	50.12	46.42	87.38	80.87	90.05	49.34	75.01	77.07
Sjc_0000548	7.45	6.43	7.5	6.79	8.48	8.5	131.75	73.8	98.77	3.36	3.41	3.23
Sjc_0000549	2.24	2.47	2.34	2.28	2.54	2.46	6.54	17.36	19.82	1.67	2.92	2.95
Sjc_0000550	44.97	49.9	49.03	79.31	80.35	83.7	83.63	77.83	89.26	44.08	74.67	74.53
Sjc_0000551	22.17	21.52	21.64	38.08	31.08	33.77	57.43	63.46	75.07	31.25	44.03	43.75
Sjc_0000552	14.73	15.48	15.09	21.47	24.88	24.38	42.6	62.86	50.57	24.06	43.46	42.64
Sjc_0000553	16.37	14.65	15.2	24.13	28	23.07	23.01	36.88	32	17.76	46.8	44.79
Sjc_0000554	199.24	187.85	201.37	211.71	215.42	211.09	286.43	270.13	284.3	131.23	180.1	174.07
Sjc_0000555	18.63	17.8	18.38	21.25	23.05	21.71	60.77	59.22	55.45	19.44	28.45	28.49
Sjc_0000556	14.96	13.86	13.25	16.46	15.49	16.81	49.16	59.62	54.46	13.98	23.58	23.05
Sjc_0000557	44.94	45.96	41	47.05	46.58	39.85	111.61	102.08	106.6	39.08	51.09	51.14
Sjc_0000558	22.19	20.41	22.4	18.1	17.52	21.51	17.45	23.99	21.18	1.76	4.2	3.69
Sjc_0000559	76.7	75.22	76.45	112.75	122.64	117.47	216.87	181.65	202.65	124.61	131.59	130.47
Sjc_0000560	251.77	259.43	254.64	355.63	368.21	348.28	518.16	461.04	491.25	306	352.01	368.67
Sjc_0000561	13.25	14.24	13.66	6.12	5.29	6.35	29.43	55.42	47.52	10.52	17.03	17.94
Sjc_0000562	74.29	74.15	73.07	98.57	105.32	111.72	69.07	74.15	78.65	148.38	189.94	202.94
Sjc_0000563	47.68	47.08	48.65	63.09	60.78	58.14	76.07	84.88	85.35	44.62	56.64	59.23
Sjc_0000564	68.05	67.23	71.18	85.43	80.7	77.64	97.32	104.38	109.68	41.5	62.91	64.07
Sjc_0000565	102.58	101.34	93.48	112.54	142.55	106.85	275.68	220.68	223.25	101.27	125.12	140.51
Sjc_0000566	1.81	1.45	1.2	1.11	0.94	0.67	5.75	36.96	18.76	60.02	84.73	81.37
Sjc_0000567	40.13	39.49	42.05	48.26	51.25	55.72	113.76	114.26	125.85	72.11	125.86	127.98
Sjc_0000568	3.21	2.69	3.49	8.06	9.9	9.58	4.13	10.89	8.07	9.2	35.36	34.8
Sjc_0000569	53.19	50.75	55.44	63.7	69.34	71.66	138.42	133.12	148.87	59.85	91.07	96.14
Sjc_0000570	3.63	3.58	3.81	4.5	5.23	6.52	4.99	7.67	7.3	3.1	6.44	6.07
Sjc_0000571	21.94	21.8	22.96	41.48	44.47	47.04	94	64.83	85.68	19.88	35.57	34.09
Sjc_0000572	59.47	56.86	56.95	80.75	77.58	84.6	95.47	88.46	101.4	86.92	98.6	100.17
Sjc_0000573	22.78	22.08	24.14	35.98	34.8	35.11	24.11	26.46	29.78	45.12	47.98	47.64
Sjc_0000574	61.78	61.28	67.38	56.31	55.84	53.89	132.37	124.44	155.36	58.17	54.45	57.79
Sjc_0000575	98.02	100.92	98.69	105.76	104.48	109.26	144.38	124.09	147.66	101.26	119.2	116.56
Sjc_0000576	11.34	10.34	10.84	24.83	27.39	24.33	7.43	11.38	13.68	17.61	45.97	42.56
Sjc_0000577	8.11	7.26	7.46	3.33	4.57	4.56	100.71	61.27	80.29	2.47	3.21	4.16
Sjc_0000578	0.21	0.33	0.2	0	0.39	0	0.4	0.38	0.24	0.09	0.13	0
Sjc_0000579	24.3	23.96	23.31	36.6	38.79	35.34	32.68	32.3	32.95	27.98	40.39	41.93
Sjc_0000580	2.3	1.72	2.17	2.63	3.25	2.35	1.65	7.06	4.94	2.74	3.81	3.89
Sjc_0000581	0	0	0	0	0	0	0	0	0	0	0	0
Sjc_0000582	1099.03	1118.41	1133.1	1341.79	1350.64	1457.56	577.63	763.65	787.67	564.83	921.69	912.93
Sjc_0000583	4.57	4.17	4.64	0.92	1.02	0.94	6.82	8.78	8.82	0.69	1.61	1.99
Sjc_0000584	60.72	65.4	67.7	90.48	91.01	80.73	195.75	220.82	206.91	127.33	123.37	124.56
Sjc_0000585	141.04	144.09	147.29	136.47	148.28	128.81	173.4	213.78	214.8	75.69	55.3	75.71
Sjc_0000586	49.97	49.45	48.23	71.47	81.14	83.44	114.95	105.4	109.87	85.38	124.43	121.73
Sjc_0000587	53.21	52.45	51.96	81.51	82.56	81.54	98.51	99.3	101.36	81.05	107.09	103.45
Sjc_0000588	26.02	27.81	26.79	32.19	34.72	35.3	19.27	23.39	21.56	37.04	57.75	54.75
Sjc_0000589	6.65	4.54	6.7	8.82	14.66	9.08	6.62	5.79	5.07	7.83	20.99	16.82
Sjc_0000590	7.97	7.69	7.4	11.35	13.93	15.93	6.33	5.48	4.96	10.75	25	28.41
Sjc_0000591	5.37	3.86	4.22	4.73	3.21	2.16	17.22	43.75	37.02	19.51	19.6	21.03
Sjc_0000592	18.1	17.58	17.97	12.06	14.91	14.09	79.57	90.86	90.44	17.38	28.2	27.88
Sjc_0000593	0	0	0	0	0	0	0	0	0	0	0	0
Sjc_0000594	0.16	0.16	0.22	0.21	0.25	0.56	3.7	4.16	3.8	0.39	0.53	0.35
Sjc_0000595	0.27	0.74	0.58	0.34	0.87	0.87	1.62	3.07	2.45	0.33	1	1.39
Sjc_0000596	1.1	4.98	1.49	2.72	1.93	2.02	0.89	3.23	5.12	3.9	5.73	3.94
Sjc_0000597	0	0	4.72	0	0	0	0	0	0	0	2.87	0
Sjc_0000598	0.68	0.49	0.96	0.34	0.21	0.22	0.63	3.07	3.77	0.15	2.49	1.08
Sjc_0000599	27.06	25.32	26.63	14.42	13.08	14.05	34.63	23.72	31.71	3.21	3.84	3.91
Sjc_0000600	51.66	51.79	46.28	78.4	82.38	83.94	76.92	89.34	87.01	59.9	106.33	105.47
Sjc_0000601	26.82	23.64	24.2	29.26	25.41	22.87	122.96	73.83	96.44	19.98	12.57	13.77
Sjc_0000602	55.3	55.29	57.13	116.18	132.29	131.1	10.09	34.77	24.35	34.46	73.88	76.55
Sjc_0000603	0.45	0.45	0.33	0.46	0.42	0.3	4.84	3.26	3.92	0.65	1.92	2.07
Sjc_0000604	6.3	10.17	9.59	7.74	11.43	11.13	5.05	14.57	9.52	12.06	26.68	29.05
Sjc_0000605	8.5	12.51	9.08	8.3	10.9	11.21	58.44	51.42	47.8	15.38	14.26	17.82
Sjc_0000606	10.16	9.16	9.66	8.17	6.92	9.37	62.48	45.79	58.45	16.26	20.55	18.01
Sjc_0000607	19.13	19.25	20.06	18.88	20.92	22.85	54.68	43.98	46.81	24.45	29.89	28.31
Sjc_0000608	0.25	0.75	0.31	0.42	0.1	0.74	0.78	1.74	1.31	2.24	3.9	3.36
Sjc_0000609	168.04	165.03	166.47	389.42	387.22	374.21	65.76	73.33	71.8	171.87	305.13	306.2
Sjc_0000610	114.31	110.24	111.28	161.62	144.33	138.52	3.49	32.01	8.2	396.88	590.89	587.13
Sjc_0000611	6889.09	7999.05	7551.06	8852.29	8028.27	8299.38	2375.07	1162.38	1741.9	602.33	744.47	587.48
Sjc_0000612	9517.04	9069.93	9389.15	12364.39	12483	13224.85	2981.75	1940.42	2142.84	506.48	588.79	679.66
Sjc_0000613	67.9	19.65	40.7	50.74	120.83	129.31	0	10.54	14.67	2.16	0.92	1.82
Sjc_0000614	9745.52	9301.45	9615.59	12617.72	12806.8	13508.67	3183.71	2059.48	2284.36	525.66	600.83	688.4
Sjc_0000615	0	32.72	13.56	50.92	26.4	19.7	33.12	0	0	2.16	0.92	1.82
Sjc_0000616	1055.54	1045.54	1048.64	1105.96	1160.3	1009.58	12.08	7.22	6.44	11.84	23.96	25
Sjc_0000617	42.07	40.73	40.95	67.64	73.52	67.36	74.68	67.11	72	43.19	66.08	64.62
Sjc_0000618	4.78	5.43	5.29	7.58	9.22	8.69	1.98	2.94	2.99	2.39	7.86	6.61
Sjc_0000619	22.51	21.48	20.13	32.72	34.85	28.86	106.34	121.71	123.43	31.6	58.12	52.96
Sjc_0000620	27.67	27.49	27.01	32.97	31.21	32.77	57.46	46.3	57.61	40.17	52.8	54.64
Sjc_0000621	20.04	18.29	19.52	1.73	1.93	1.93	2.19	2.41	2.3	0.01	0.14	0.05
Sjc_0000622	8.74	8.17	6.92	11.67	12.49	12.14	13.5	14.1	14.97	14.88	20.1	18.96
Sjc_0000623	8.08	7.03	7.1	17.44	19.87	18.77	8.9	12.99	12.69	15.08	28.02	27.23
Sjc_0000624	30.6	30.26	30.25	49.8	67.27	67.38	52.79	53.44	57.74	50.62	74.4	72.11
Sjc_0000625	23.53	25.26	24.32	26.09	27.13	27.33	51.59	59.71	52.97	54.84	65.77	70.18
Sjc_0000626	140.18	138.31	140.99	261.36	277.74	289.28	318.71	282.48	317.62	205.72	332.3	326.17
Sjc_0000627	11.26	11.31	12.09	13.07	14.58	14.86	38.68	35.05	40.62	14.13	13.93	13.62
Sjc_0000628	408.08	389.6	412.29	488.6	479.32	476.82	380.52	420.22	393.1	408.75	392.17	401.44
Sjc_0000629	14.65	14.58	15.04	16.23	15.37	14.91	90.82	54.18	74.92	13.02	17.63	19.67
Sjc_0000630	30.93	32.85	32.19	19.32	17.66	15.54	65.32	93.01	86.58	36.05	58.56	61.99
Sjc_0000631	0	0	0	0	0.86	0	0.85	0.87	0.81	2.3	0.95	0
Sjc_0000632	31.23	30.74	26.66	38.82	40.48	43.35	116.27	116.94	120.28	35.38	50.17	53.28
Sjc_0000633	40.07	40.5	38.69	65.46	67.25	68.38	73.26	65.14	73.88	19.58	32.85	32.25
Sjc_0000634	19.38	19.44	18.69	25.95	26.39	24.3	67.6	61.54	63.96	27.31	34.65	38.92
Sjc_0000635	5.95	5.85	6.28	12.58	12.08	12.66	19.45	25.82	23.37	13.5	14.04	13.82
Sjc_0000636	136.77	134.7	140.07	240.82	240.67	242.28	179.91	179.3	191.3	126.45	181.4	178.56
Sjc_0000637	24.58	24.75	24.09	34.73	37.86	35.26	91.6	93.37	101.04	51.8	91.49	86.79
Sjc_0000638	43.02	49.44	47.92	49.15	49.28	46.61	480.74	439.17	449.87	49.65	39.31	38.73
Sjc_0000639	14.47	14.94	15.21	4.48	4.38	4.44	19.02	26.66	25.33	13.57	8.19	7.86
Sjc_0000640	0.41	0.43	0.28	0.17	0.09	0.35	0.81	0.79	1.09	0.45	0.3	0.44
Sjc_0000641	0	0.03	0.03	0.03	0	0.04	0.53	1.21	1.45	0	0.1	0.18
Sjc_0000642	4.11	2.92	2.45	4.11	4.24	2.35	4.02	11.74	10.05	14.95	11.44	10.86
Sjc_0000643	135.88	135.23	139.75	197.89	209.61	204.25	457.64	370.43	395.94	119.7	150.05	143.18
Sjc_0000644	37.18	37.27	37.53	55.18	51.3	48.26	47.96	59.55	53.98	54.39	87.16	91.6
Sjc_0000645	0	0	0	0	0	0	5.73	5.63	6.14	0	0	0
Sjc_0000646	17.95	19.87	19.03	24.78	27.44	21.47	53.89	71.67	58.18	63.42	58.6	57.09
Sjc_0000647	229.46	218.43	220.05	205.93	206.35	202.34	233.17	222.87	224.03	300.76	397.08	389.96
Sjc_0000648	0.11	0	0	0.47	0.38	0.3	2.26	10.52	8.69	25.14	35.91	37.81
Sjc_0000649	1.72	2.95	2.53	4.22	2.76	3.2	1.86	5.44	3.25	0.44	1.28	1.16
Sjc_0000650	0.93	0.32	0.59	1.91	1.94	2.32	0.85	0.5	2.3	0.1	0	0.25
Sjc_0000651	0.83	1.14	1.43	1.35	1.19	0.65	0.7	3.9	2.42	5.07	6.45	6.45
Sjc_0000652	0.33	1.24	1.83	0.99	0.19	0	0.57	3.89	1.22	0.28	0	0
Sjc_0000653	1.32	2.87	1.85	5.47	3.26	3.84	1.7	2.37	4.55	0	0	0
Sjc_0000654	0.16	0.48	0.21	0	0.2	0.07	2.56	7.9	5.76	33.86	50.01	51.73
Sjc_0000655	2.38	1.45	1.89	2.43	2.69	2.29	4.26	12.36	9.53	2.76	4.22	5.31
Sjc_0000656	3.54	4.43	4.73	6.85	7.2	6.19	27.86	33.55	30.94	5.93	9.06	8.2
Sjc_0000657	5.24	5.13	5.63	0.76	0.88	0.65	4.24	7.13	5.24	0.42	0.5	0.84
Sjc_0000658	62.55	62.05	60.15	83.26	86.24	84.49	156.11	130.25	144.95	91.27	69.64	68.42
Sjc_0000659	32.7	32.14	32.3	49.86	52.37	47.38	22.89	31.29	24.75	37	69.65	69.91
Sjc_0000660	157.34	156.72	160.68	209.63	226.56	218.62	647.46	591.04	609.72	232.76	189.95	187.14
Sjc_0000661	17.98	16.25	18.09	21.75	23.94	21.56	56.37	69.43	61.13	18.51	28.4	25.13
Sjc_0000662	12.95	14.78	13.78	17.44	18.31	18.61	27.82	31.06	30.76	26.57	26.01	27.41
Sjc_0000663	0	0	0	0	0	0	0	0	0	0	0	0
Sjc_0000664	123.76	123.52	123.95	211.3	228.81	262.88	130.21	122.7	143.49	57.07	162.96	163.34
Sjc_0000665	0	0	0	0	0	0	0	0	0	0	0	0
Sjc_0000666	139.35	128.49	134.32	234.4	238.14	244.47	81.93	79.38	83.26	61.75	104.59	102.26
Sjc_0000667	32.58	28.04	33.23	31.96	32.59	31.54	50.29	64.04	55.75	24.13	47.92	51.56
Sjc_0000668	66.43	69.41	71.75	134.85	139.98	135.24	172.08	139.77	158.82	82.17	108.29	105.15
Sjc_0000669	6.03	5.27	5.1	7.25	9.06	8.66	13.83	22.35	23.64	3	7.44	6.91
Sjc_0000670	2.24	2.58	2.54	2.61	4.76	3.71	5.35	7.86	5.98	0.5	1.02	1.34
Sjc_0000671	1.08	0.98	0.88	1.61	2.75	0.97	1.91	2.94	2.74	0.51	0.52	0.97
Sjc_0000672	4.73	4.85	4.84	4.24	4.91	4.82	6.02	8.98	9.32	2.91	6.77	7.05
Sjc_0000673	86.49	91	88.05	135.01	140.82	135.99	187.91	149.92	172.27	35.38	61.22	58.64
Sjc_0000674	129.3	127.02	141.63	220.76	229.38	184.29	33.49	181.34	105.54	741.62	1184.03	1125.06
Sjc_0000675	106.39	133.7	122.2	141.65	157	123.9	164.57	144.65	172.11	634.7	344.69	349.8
Sjc_0000676	98.39	98.12	102.55	137.06	136.98	127.83	91.36	96.69	87.38	56.84	79.59	80.31
Sjc_0000677	46.57	51.2	53.06	54.12	54.88	55.97	104.6	84.53	93.33	63.21	77.59	78.19
Sjc_0000678	0	0	0	0	0	0	0	0	1.13	0	0	0
Sjc_0000679	134.99	134.3	140.32	315.84	314.08	315.26	196.15	213.45	220.94	118.71	206.96	217.11
Sjc_0000680	15.54	16.19	15.07	25.15	26.93	25.37	21.63	25.25	24.17	27.43	47.44	49.22
Sjc_0000681	19.98	20.23	19.73	28.88	32.2	32.28	36.9	38.12	37.14	32.03	46.94	47.21
Sjc_0000682	98.57	100.21	100	151.82	159.43	173.13	97.6	96.65	99.44	96.54	166.37	165.94
Sjc_0000683	51.69	51.96	51.35	84.71	84.81	84.67	54.08	66.29	63.05	78.51	135.68	137.75
Sjc_0000684	28.96	29.32	29.87	25.96	36.07	32.88	23.81	96.09	58.83	11.54	15.21	15.22
Sjc_0000685	60.37	63.01	66.24	75.17	97.76	91.9	28.39	102.52	64.2	7.26	14.04	13.52
Sjc_0000686	0	0	0	0	0	0	0	31.98	32.45	0	0	0
Sjc_0000687	0	0	0	0.27	0.2	0.42	0.64	0.78	0.67	0	0.41	0.43
Sjc_0000688	155.33	158.85	159.84	205.78	219.14	226.48	206.32	218.28	232.4	179.35	266.43	261.77
Sjc_0000689	33.22	34.45	31.83	50.89	53.44	50.44	82.73	69.28	77.13	40.83	60.43	63.2
Sjc_0000690	36.24	36.48	33.01	36.84	38.11	35.85	60.39	76.55	74.61	35.45	40.89	44.13
Sjc_0000691	71.8	68.93	71.57	85.38	89.85	80.36	123.8	128.37	132.21	57.14	72.65	78.41
Sjc_0000692	2.29	2.42	4.04	3.35	3.66	2.79	3.82	12.67	7.58	3.36	9.51	6.25
Sjc_0000693	1.7	1.37	0	1.63	0	3.87	2.14	13.89	5.17	6.11	13.96	8.88
Sjc_0000694	2.43	2.6	2.51	2.28	3.78	4.14	5.88	13.25	11.18	4.24	5.73	6.28
Sjc_0000695	0.02	0.04	0.06	0.07	0.16	0.03	0.87	0.73	0.78	0	0	0
Sjc_0000696	32.58	34.98	33.82	39.94	39.84	39.8	80.43	66.25	70.58	56.26	38.47	38.38
Sjc_0000697	0	0	0	0	0	0	0	0	0	0	0	0
Sjc_0000698	5.73	8.6	4.91	0.27	0.33	0.35	6.22	7.52	9.49	0.99	0.82	0.69
Sjc_0000699	105.27	106.66	110.47	124.23	126.66	122.21	219.19	177.9	206.47	61.37	114.86	114.86
Sjc_0000700	7.24	7.98	6.99	7.59	7.44	7.32	54.27	36.6	46.53	9.78	9.53	9.52
Sjc_0000701	3.08	3.08	3.02	0.93	1.42	1.16	5.22	8.21	7.26	0.24	0.4	0.43
Sjc_0000702	15.94	17.28	19.49	13.56	16.48	15.54	27.61	29.8	29.2	8.4	6.73	8.04
Sjc_0000703	0	0	0	0	0	0	0	0	0	0	0	0
Sjc_0000704	0	0	0	0	0	0	0	0	0	0	0	0
Sjc_0000705	31.45	30.52	33.73	22.94	22.17	25.64	327.85	189.81	231.73	14.23	16.27	14.53
Sjc_0000706	4.86	4.18	4.86	6.5	6.74	6.07	4.51	10.28	8.49	6.17	7.85	7.96
Sjc_0000707	14.34	13.49	13.91	21.91	27.47	24.58	25.01	28.63	31.52	16.9	32.19	31.35
Sjc_0000708	0.39	0.72	0.71	0.77	2.28	0	0.99	0	0.35	0	0	0.47
Sjc_0000709	35.27	36.2	35.33	44.85	47.43	50.15	101.59	95.43	104.79	42.71	57.51	53.44
Sjc_0000710	53.59	50.47	53.23	57.97	63.31	66.43	133.57	126.79	127.79	77.66	102.01	99.87
Sjc_0000711	13.7	11.68	10.88	4.98	4.93	3.48	18.42	25.2	24.74	9.47	7.52	6.11
Sjc_0000712	12.3	13.17	13.58	19.68	21.75	22.72	28.97	26.17	27.49	16.06	27.84	29.67
Sjc_0000713	3927.93	3986.64	3950.81	4655.22	4487.21	5025.52	5988.03	4299.21	4797.33	1648.09	1786	1811.74
Sjc_0000714	4.62	3.93	3.71	0.14	0.3	0.27	6.41	6.84	6.85	0	0.1	0.15
Sjc_0000715	60.33	63.08	60.24	89.47	103.86	103.42	174.14	159.34	169.74	93.32	114.27	118.13
Sjc_0000716	15.88	14.62	16.47	18.1	20.34	21.56	34.6	42.29	42.18	30.71	50.48	52.96
Sjc_0000717	2.98	8.33	2.83	6.44	6.86	4.91	14.61	16.04	23.77	17.92	18.57	39.82
Sjc_0000718	27.39	25.68	30.22	38.91	34.55	38.34	70.83	69.02	88.57	11.27	19.11	24.4
Sjc_0000719	5.74	6.01	5.62	1.45	2.08	1.95	0.19	0.32	0.22	0.32	0.21	0.35
Sjc_0000720	18.28	18.14	18.6	26.18	31.19	29.2	40.35	44.2	43.33	25.06	35.44	37.8
Sjc_0000721	18.72	18.92	17.37	22.1	23.23	19.66	39.93	39.88	39.06	45.18	60.87	54.61
Sjc_0000722	21.3	23.36	22.4	23.71	27.67	26.17	43.85	47.71	47.07	40.88	65.96	68.49
Sjc_0000723	4.85	5.48	3.91	2.04	2.29	2.65	9.33	19.21	16.06	1.92	1.6	1.43
Sjc_0000724	0.29	0.12	0.32	0	0.1	0	0.16	0.2	0.66	0.07	0	0.05
Sjc_0000725	0	0	0	0	0	0	0	0	0	0	0	0
Sjc_0000726	9.49	12.28	11.48	7.54	7.17	8.76	100.99	80.23	97.77	18.4	22.48	23.52
Sjc_0000727	22.46	23.46	23.41	32.56	34.72	32.4	22.76	23.9	26.51	29.52	40.96	40.11
Sjc_0000728	19.23	17.57	16.48	11.44	14.73	11.81	92.78	104.94	107.22	23.17	19.62	20.36
Sjc_0000729	1.78	2.15	1.84	0.09	0.27	0.06	0.67	0.62	0.61	0.04	0	0
Sjc_0000730	12.33	11.32	12.02	13.25	14.88	12.44	40.25	36.63	36.59	14.9	27.17	27.02
Sjc_0000731	78.07	81.43	86.75	89.75	92.61	88.04	178.25	242.16	225.23	130.4	145.9	156.02
Sjc_0000732	34.26	33.93	35.31	39.51	44.1	44.04	127.16	112.95	121.1	71.66	85.49	85.06
Sjc_0000733	0	0	0	0	0	0	0	0	0	0	0	0
Sjc_0000734	5.28	5.18	5.76	0.55	0.58	0.77	1.84	3.74	3.81	0.29	0.39	0.47
Sjc_0000735	0	0	0	0	0	0	0	1.4	0	0	1.97	0
Sjc_0000736	0	0	0	0	0	0	113.56	2919.01	1189.96	50.42	69.56	69.39
Sjc_0000737	0.68	0	0.32	0.61	0	0.76	0.8	6.53	5.03	0.27	0.41	1.13
Sjc_0000738	0	0.23	0.23	0	0	0	8.92	151.7	71.86	0.72	1.03	0.46
Sjc_0000739	23.72	25.14	24.63	26.86	33.85	30.36	59.8	63.91	62.36	19.71	27.51	26.29
Sjc_0000740	0	0	0	0	0	0	0	0	0	0	0	0
Sjc_0000741	68.87	70.63	69.06	35.71	38.97	33.96	43.66	160.15	85.64	27.29	40.48	38.88
Sjc_0000742	59.93	54.44	56.97	76.28	78.12	85.8	67.16	80.3	73.48	71.78	84.06	82.37
Sjc_0000743	3.9	4.47	4.9	7.48	8.5	7.39	8.92	10.71	11.13	14.48	21.34	21.65
Sjc_0000744	283.05	264.98	266.24	410.15	391.12	332.11	7.67	44.98	19.66	277.02	475.49	492.98
Sjc_0000745	299.88	291.34	306.59	681.9	713.06	670.45	163.36	133.86	155.39	8.82	11.14	9.34
Sjc_0000746	35.12	35.62	35.71	55.49	57.21	61.58	85.7	88.26	86.34	84.32	143.87	141.14
Sjc_0000747	208.79	195.85	199.52	220.57	210.22	196.35	161.9	161.92	172.41	322.18	394.65	386.03
Sjc_0000748	0	0.58	0.24	0.54	1.59	1.28	0.48	0	0.49	0.15	2.59	1.97
Sjc_0000749	2.85	2.91	4.38	6.96	12.57	7.65	1.49	4.53	4.07	4.11	7.24	13.59
Sjc_0000750	0	0	0	0	0	0	0	0	0	0	0	0
Sjc_0000751	4.77	4.79	4.05	6.4	7.96	7.73	0.51	4.05	3.52	3.43	10.06	10.34
Sjc_0000752	86.04	88.85	92.29	123.42	128.43	126.83	71.01	88.14	91.17	72	120.24	117.03
Sjc_0000753	7.41	6.49	7.74	7.4	8.52	7.4	27.78	33.08	34.81	23.83	48.94	51.3
Sjc_0000754	83.08	80.41	82.47	167.24	165.27	149.82	71.29	95.16	82.87	152.1	189.1	189.26
Sjc_0000755	7.54	7.47	6.72	13.14	11.69	8.93	14.01	6.41	12.87	3.01	1.9	2.39
Sjc_0000756	0	0	0	0	0	0	0	0	0	0	0	0
Sjc_0000757	0	0	0	0	0	0	0.45	0.55	0	0	0	0
Sjc_0000758	24.77	24.39	24.43	49.64	53.27	54.32	24.01	33.93	30.89	13.18	26.5	28.45
Sjc_0000759	12.38	13.65	12.5	0.76	0.65	0.93	3.16	2.79	2.79	0.03	0	0.04
Sjc_0000760	43.91	37.39	42.28	53.42	47.66	51.09	105.4	115.87	115.85	58.34	65.08	61.63
Sjc_0000761	80.02	78.7	75.46	85.49	99.28	77.16	165.62	117.43	134.57	104.87	148.67	137.04
Sjc_0000762	2.12	2.04	2.01	2.39	2.59	2.24	1.96	3.17	3.16	1.68	4.39	4.31
Sjc_0000763	24.07	21.08	20.49	33.02	34.14	33.91	43.97	42.77	46.08	33.6	44.4	45.62
Sjc_0000764	0.87	0.92	1.06	1.4	1.31	1.48	6.38	19.76	16.29	5.95	16.86	17.86
Sjc_0000765	2.4	1.92	2.09	3.1	3.53	3.27	4.1	2.89	4.15	2.28	8.96	9.18
Sjc_0000766	29.12	29.75	29.76	36.35	37.68	34	79.92	85.21	82.74	40.7	40.64	40.52
Sjc_0000767	28.06	26.7	28.44	38.79	42.8	47.74	32.72	39.7	40.11	21.1	38.07	38.21
Sjc_0000768	5.65	5.17	5.06	7.37	7.89	7.21	28.56	25.06	28.18	6.58	10.51	10.84
Sjc_0000769	5.07	7.16	8.15	10.46	11.05	9.53	31.26	40.64	41.69	8.08	23.09	18.82
Sjc_0000770	236.42	235.5	246.1	318.36	335.3	316.33	358.64	428.19	386.47	372.07	459	453.94
Sjc_0000771	28.36	28.02	28.13	48.63	52.1	48.57	72.36	81.4	78.5	45.15	65.15	64.86
Sjc_0000772	3.52	5.1	3.79	3.65	4.7	2.22	10	8.48	10.4	7.16	11.46	10.77
Sjc_0000773	11.57	7.38	12.24	13.77	13.74	15.11	101.31	71.01	75.89	16.57	21.09	17.01
Sjc_0000774	0.17	0.06	0.03	0.06	0.14	0.15	0.37	0.46	0.48	0.03	0.18	0.27
Sjc_0000775	12.56	11.92	12.03	16.76	20.29	20.37	19.12	19.46	20.79	21.94	34.39	34.6
Sjc_0000776	0	0	0	0.22	0.77	0.28	0.53	0.49	0.2	0.48	0.26	0.31
Sjc_0000777	0.86	0.65	0.67	0.88	1.32	1.18	4.7	2.46	4.61	0.33	1.47	1.04
Sjc_0000778	26.26	28.42	28.83	57.07	63.96	69.53	4.78	8.04	8.59	11.2	22.01	21.97
Sjc_0000779	44.3	44.09	46.96	79.29	84.23	95.89	52.07	32.15	40.83	36.41	54.91	58.3
Sjc_0000780	5.67	7.38	6.5	25.87	27.18	8.77	2.61	1.43	2.07	3.14	35.56	19.42
Sjc_0000781	1.6	3.2	1.87	6.14	6.44	2.87	3.41	1.53	0.41	1.9	7.68	8.84
Sjc_0000782	26.72	29.56	26.8	20.43	23.02	20.88	87.39	83.63	100.48	27.25	44.06	45.54
Sjc_0000783	154.13	157.25	157.44	278.18	263.67	258.8	143.43	138.65	146	32.2	31.26	36.24
Sjc_0000784	0	0	0	0	0.12	0.25	0	0	0	0	0	0
Sjc_0000785	13.82	14.27	17.33	21.92	21.87	24.88	39.4	40.31	42.1	22.2	36.8	34.1
Sjc_0000786	36.05	34.73	32.61	72.12	75.43	69.16	27.2	32.54	28.66	37.37	57.33	56.21
Sjc_0000787	13.58	14.26	13.51	27.79	30.94	30.34	16.14	34.07	31.78	13.87	44.35	43.42
Sjc_0000788	0	0	0	14.36	0	0	0	1.6	0	0	0	0
Sjc_0000789	0.54	0.86	0.51	0.18	0.43	0.69	1.48	0.81	0	0.31	0.44	1.36
Sjc_0000790	2.03	2.58	1.72	3.26	4.03	4.84	8.5	13.53	12.82	8.1	17	17.48
Sjc_0000791	0.79	1.48	2.27	2.97	3.28	2.46	4.38	8	7.29	6.91	13.6	15.6
Sjc_0000792	0	0.46	0.06	0.54	0.74	0.17	1.28	7.66	3.42	0.58	0.88	0.86
Sjc_0000793	97.12	95.88	95.92	132.81	147.49	136.09	33.74	52.03	44.24	96.81	156.36	158.68
Sjc_0000794	3.08	2.6	2.51	5.44	6.77	6.36	2.55	9.55	6.96	2.37	8.32	8.86
Sjc_0000795	0.55	0.53	0.87	0	0	0	0	0	0	0	0	0
Sjc_0000796	42.65	36.83	38.24	58.93	56.91	57.97	95.39	93.72	103.66	72.74	94.99	92.94
Sjc_0000797	28.99	29.42	25.67	45.79	51.84	46.27	72.75	73.89	73.92	61.07	80.01	79.74
Sjc_0000798	1.65	1.13	1.79	1.87	1.79	1.49	3.13	13.69	8.06	0.13	0.42	0.16
Sjc_0000799	1.65	1.65	1.81	1.03	1.22	1.27	1.92	1.59	2.55	0.87	2.05	2.42
Sjc_0000800	156.05	151.58	151.62	148.43	147.02	156.33	177.22	148.26	186.06	50.05	94.76	98.27
Sjc_0000801	310.62	303.25	307.68	95.67	100.34	87.96	812.03	703.49	897.65	52	149.4	145.52
Sjc_0000802	7.4	8.32	8.04	16.53	16.91	13.12	20.44	13.96	15.76	1.69	1.3	0.88
Sjc_0000803	930.12	920.15	941.3	1200.04	1216.64	1159.6	854.37	854.39	910.45	1116.84	933.32	918.32
Sjc_0000804	70.11	74.06	68.59	112.45	120.73	111.33	239.65	196.4	205.32	99.81	102.07	95.99
Sjc_0000805	36.62	37.46	36.93	34.47	32.45	30.29	122.2	171.67	145.98	37	48.5	48.08
Sjc_0000806	25.48	24.97	26.46	23.67	22.28	25.46	27.11	25.4	31.99	24.43	22.37	20.31
Sjc_0000807	135.75	141.28	143.8	184.27	184.43	194.01	209.64	165.46	191.16	173.17	162.21	157.93
Sjc_0000808	4.7	4.98	4.67	6.17	8.05	7.76	26.75	141.78	82.96	11.14	27.77	28.01
Sjc_0000809	132.36	130.11	141.79	168.44	179.85	167.42	184.73	158.56	182.51	84.71	143.01	142.32
Sjc_0000810	30.15	25.1	30.12	9.68	8.74	11.13	8.44	11.24	11.57	0.78	1.84	1.1
Sjc_0000811	193.93	179.91	189.86	235.89	235.01	238.14	237.21	237.86	240.74	212.54	270.88	275.71
Sjc_0000812	20.64	21.88	23.62	22.13	20.65	19.99	33.36	33.48	36.75	10.92	20.19	20.78
Sjc_0000813	6.66	7.02	6.19	0.99	1.3	0.75	3.13	5.9	5.69	34.51	96.32	97.14
Sjc_0000814	0.09	0.13	0.04	0.64	0.69	1	5.57	7.24	7.33	1.57	2.65	2.79
Sjc_0000815	10.86	10.49	11.04	28.05	29.98	27.84	3.26	4.75	4.3	3.72	8.15	8.11
Sjc_0000816	66.41	64.6	62.83	84.23	84.91	79.79	48.33	57.39	61.77	99.19	131.67	138.48
Sjc_0000817	37.04	38.96	37.8	71.74	81.14	75.89	62.55	59.28	65.58	69.84	100.31	98.67
Sjc_0000818	13.91	15.89	16.01	18.69	21.55	18.82	42.35	35.53	40.16	22.02	31.13	30.45
Sjc_0000819	0.44	0.49	0.7	0.9	1.21	1.11	0.68	2.84	1.59	1.32	0.92	1.64
Sjc_0000820	22.75	23.71	23.72	2.66	2.72	2.99	7.09	18.2	17.74	22.82	50.69	51.73
Sjc_0000821	14.09	19.4	13.33	1.7	0.83	0.22	0.15	1.33	1.02	0.78	0	0.53
Sjc_0000822	0.74	0.98	0	0	0.36	0	0	0	0	0.92	1.15	0.9
Sjc_0000823	12.13	11.72	13.71	16.97	16.25	16.23	25.94	22.3	27.66	17.69	22.36	25.89
Sjc_0000824	20.34	18.34	18.7	26.49	28.41	29.69	46.25	39.61	44.66	28.91	38.14	35.79
Sjc_0000825	48.33	51.1	56.45	61.04	65.02	68.2	59.19	46.83	53.7	63.17	101.05	99.09
Sjc_0000826	59.16	60.42	57.75	61.04	64.65	59.58	229.28	213.39	223.8	80.33	107.34	105
Sjc_0000827	0	0	0.22	0.24	0.99	0.6	3.94	1.34	4.35	0.92	1	1.49
Sjc_0000828	24.78	28.12	28.15	27.98	24.83	31.71	198.59	143.99	162.64	65.3	90.97	93.22
Sjc_0000829	46.18	48.98	48.09	73.39	80.64	72.55	93.43	103.09	107.96	117.08	165.06	167.04
Sjc_0000830	0.7	0.76	0.48	0.54	0.49	0.78	2.44	3.45	3.6	0.29	0.62	0.87
Sjc_0000831	65.86	66.53	67	80.46	84.99	90.22	146.98	144.41	154.98	54.82	92.82	93.17
Sjc_0000832	0	0	0	0	0	0	0	0	0	0	0	0
Sjc_0000833	51.78	52.61	57.96	67.02	61.21	72.86	30.94	40.92	47.18	19.43	23.7	27.1
Sjc_0000834	36.25	39.07	36.92	47.06	47.61	43.38	81.18	117.67	106.8	52.87	71.04	73.18
Sjc_0000835	100.97	98.2	99.34	145.24	142.28	132.75	158.34	155.95	155.3	197.64	181.59	182.8
Sjc_0000836	70.91	71.07	72.95	147.43	152.06	149.9	53.63	68.16	65.26	54.97	94.66	91.77
Sjc_0000837	24.4	24.07	23.66	39.93	44.15	39.54	29.89	33.43	35.05	26.17	42.38	43.31
Sjc_0000838	11.18	12.49	11.27	22.84	25.3	21.3	20.06	25.61	25.93	9.22	12.79	14.81
Sjc_0000839	116.3	114.54	120.21	146.24	158.59	174.12	228.02	258.08	226.24	102.39	147.71	145.88
Sjc_0000840	60.55	61.28	60.25	113.97	122.47	131.82	105.52	109.54	107.84	45.52	66.43	69.3
Sjc_0000841	0	0.23	0.22	0.71	0.43	0.6	6.47	119.63	51.54	1.22	0.43	0.96
Sjc_0000842	0.47	0.79	1.03	0	0	0.26	1.29	8.33	7.72	0.06	0.25	0.23
Sjc_0000843	36.9	37.4	34.89	6.16	6.35	5.12	9.91	18.52	13.91	2.24	4.73	3.56
Sjc_0000844	15.36	17.65	16.43	17.2	17.86	14.08	34.78	81.26	65.4	20.01	28.99	29.56
Sjc_0000845	0	0.04	0	0	0.11	0.06	0	0.93	0.33	5.59	11.78	14.53
Sjc_0000846	0.66	1.71	0.6	2.13	2.11	3.2	1.24	7.57	6.34	0.37	0.98	0.75
Sjc_0000847	0	0	0	0	0	0.85	0	0	0	0	0	0
Sjc_0000848	0.21	0	0	0.11	0.26	0.14	0.1	1	0.56	0.09	0.26	0.14
Sjc_0000849	4.29	6.6	4.55	8.51	8.52	7.59	22.08	17.24	23.91	10.31	6.85	10.69
Sjc_0000850	0.34	0.29	0	2.35	0.78	3.2	3.59	4.32	2.05	3.38	3.77	2.5
Sjc_0000851	0.97	0.5	0.69	0.68	0.48	0.28	0	0.46	0.34	0.11	0.08	0.11
Sjc_0000852	17.76	18.12	17.53	24.74	23.39	25.46	51.13	81.27	68.61	55.5	50.11	40.51
Sjc_0000853	5.32	5.1	5.88	1.74	1.93	1.31	0.73	0.66	0.94	0.21	0.3	0.28
Sjc_0000854	18.7	18.78	19.11	37.14	30.62	29.01	149.4	83.62	113.08	62.21	53.92	55.14
Sjc_0000855	13.41	12.23	13.57	20.98	21.65	19.3	27.54	30.18	29.57	21.54	26.93	27.18
Sjc_0000856	867.59	898.86	853.22	512.65	577.88	475.47	6.5	15.47	8.9	25.23	32.21	29.36
Sjc_0000857	5.22	4.47	4.51	7.61	10.13	9.34	28.54	27.7	29.02	7.3	17.01	17.06
Sjc_0000858	8.44	8.56	8.9	10.99	12.3	13.6	34.36	33.72	38.91	9.95	15.77	16.06
Sjc_0000859	3.71	2.59	2.87	3.2	4.82	6.01	15.7	23.49	23.2	8.76	27.46	23.13
Sjc_0000860	4.57	8.29	6.32	5.82	3.77	6.13	19.71	26.23	22.32	5.3	12.83	14.84
Sjc_0000861	1.13	0.92	1.6	1.19	1.14	2.32	10.78	10.75	16.25	2.79	8.56	9.88
Sjc_0000862	10.27	10.25	9.27	13.73	15.29	15.73	18.28	23.22	24.89	17.52	29.04	29.69
Sjc_0000863	12.76	13.11	9.6	18.27	26.86	19.95	8.82	19.35	14.14	29.04	60.89	65.29
Sjc_0000864	11.02	11.88	10.88	19.26	22.62	21.48	12.11	21.22	17.94	26.4	58.2	56.38
Sjc_0000865	0	0	0	0	0	0	0	0	0	0	0	0
Sjc_0000866	22.92	22.32	19.47	19.51	17.13	15.48	1.13	1.31	0.59	1.52	5.42	4.12
Sjc_0000867	1.99	0	1.71	2.89	4.49	1.17	4.98	16.14	7.87	0.89	2.17	5.57
Sjc_0000868	12.81	13.51	12.95	15.67	19.78	18.59	21.64	39.41	29.11	27.78	40.83	41.79
Sjc_0000869	69.63	70.72	70.89	130.93	129.23	140.66	293.36	288.73	308.24	142.62	148.02	150.51
Sjc_0000870	32.86	33.07	32.99	38.75	40.78	42.42	103.92	98.22	103.16	38.22	50.65	51.46
Sjc_0000871	28.99	31.33	29.03	52.07	55.72	52.72	45.64	48.3	51.79	11.7	22.23	22.31
Sjc_0000872	0	0	0	0	0	0	0	0	0	0	0.32	0.66
Sjc_0000873	10.52	11.22	14.33	3.78	3.28	3.14	7.01	7.56	12.89	0.78	1.76	3.46
Sjc_0000874	6.28	6.43	5.97	4.87	4.43	5.35	11.45	12.99	13.61	3.03	9.09	8.54
Sjc_0000875	195.19	172.71	175.05	127.37	127.65	94.48	212	199.2	204.18	82.07	88.56	90.03
Sjc_0000876	82.63	81.68	78.46	75.21	74.26	78.6	352.15	228.77	290.38	72.06	58.9	56.63
Sjc_0000877	55.23	58.31	57.16	83.58	85.87	88.86	67.28	74.88	76.13	51.14	77.62	80.95
Sjc_0000878	31.63	31.2	30.09	55.01	56.79	55.84	26.26	31.51	30.7	19.61	25.05	25.69
Sjc_0000879	51.86	51.33	50.04	142.68	160.75	142.09	47.8	40.84	49.96	7.26	26.9	26.56
Sjc_0000880	5119.61	5221.31	5425.81	14964.39	14999.29	14965.38	281.76	339.16	425.26	846.64	1947.25	1897.12
Sjc_0000881	201.87	201.13	203.57	334.14	358.57	384.85	531.61	493.59	494.6	230.9	320.67	316.43
Sjc_0000882	427.54	383.63	457.94	27.14	25.69	10.57	0	0	0	0	0	0
Sjc_0000883	3530.31	3898.88	3708.64	4381.25	4346.27	3847.58	1388.6	1483.36	1603.96	1332.62	1116.41	1106.13
Sjc_0000884	299.23	243.89	278.95	403.64	438.73	364.61	0	0	1.11	0	0	0
Sjc_0000885	26.26	27.26	25.72	39.03	44.38	39.56	49.2	58.92	58.13	29.99	62.59	60.63
Sjc_0000886	30.69	29.27	31.84	31.11	38.49	36.39	71.33	84.51	79.9	43.63	48.97	52.58
Sjc_0000887	9.27	9.56	9.65	4.89	4.38	4.45	15.42	25.21	22.12	21.56	20.59	23.97
Sjc_0000888	2.26	2.5	2.77	0.39	0.34	0.4	0.03	0.03	0.03	0.1	0.21	0.32
Sjc_0000889	8.58	7.35	8.32	2.71	2.87	2.75	18.34	18.16	22.77	0.73	2.28	1.76
Sjc_0000890	0	0	0	0	0	0	0	0	0	0	0	0
Sjc_0000891	0	0	0	0	0	0	0	0	0	0	3.94	0
Sjc_0000892	89.75	94.05	92.91	126.74	122.54	130.92	99.58	90.46	102.88	139.97	124.7	125.62
Sjc_0000893	28.89	27.56	29.2	35.08	40.39	34.5	32.31	35.91	36.4	24.53	49.5	46.13
Sjc_0000894	16.8	16.25	16.98	16.77	21.06	18.47	18.14	37.53	35.94	6.92	14.66	15.65
Sjc_0000895	500.59	498.85	507.63	0.48	0.98	0.5	0.8	0.74	1.44	0.08	0	0.04
Sjc_0000896	2.97	1.54	1.7	7	6.95	5.62	1.29	1.09	0.98	3.97	3.78	3.85
Sjc_0000897	6.74	7.04	9.3	4.34	4.64	3.95	6	10.93	14.54	16.67	14.88	18.15
Sjc_0000898	4.77	4.11	4.95	0.23	0.19	0.1	341.09	1488.48	1180.34	259.62	523.01	519.92
Sjc_0000899	0.33	0.31	1.21	0	0	0.82	0.57	7.99	1.83	210	351.78	353.29
Sjc_0000900	59.8	54.4	58.74	59.66	67.39	60.51	1.09	48.96	16.73	18.67	9.33	7.35
Sjc_0000901	9.6	8.24	8.94	11.74	11.41	10.35	24.05	105.91	72.55	61.95	115.98	115.63
Sjc_0000902	33.23	35.53	30.9	55.74	52.29	52.82	0.35	0.68	0.71	0.06	0.28	0
Sjc_0000903	28.7	26.91	29.3	47.83	49.81	56.45	30.14	33.02	29.23	51.02	83.63	82.4
Sjc_0000904	86.28	82.47	82.93	144.13	150.89	137.76	29.79	36.66	34.6	91.55	125.98	124.16
Sjc_0000905	27.81	25.21	26	39.11	45.21	42.57	52.25	60.12	63.75	45.12	90.32	91.71
Sjc_0000906	26.13	25.14	23.74	35.44	39.51	34.94	64.68	71.35	71.71	53.99	79.4	81.3
Sjc_0000907	11.09	10.33	10.31	11.87	15.48	14.77	52.02	62.5	57.34	17.6	24.48	24.33
Sjc_0000908	2.53	2.73	2.42	1.41	1.65	1.06	8.63	14.23	12.96	3.6	7.55	5.66
Sjc_0000909	260	258.6	273.18	259.21	253.9	237.55	380	394.16	441.27	272.52	283.24	269.9
Sjc_0000910	2.24	3	2.83	4.39	3.94	3.47	1.69	4.39	3.08	8.87	13.09	16.46
Sjc_0000911	314.03	354.8	343.23	391.25	416.48	368.2	586.93	413.42	433.59	810.33	499.51	474.63
Sjc_0000912	41.12	40.98	38.88	57.62	58.85	52.09	2.3	12.45	4.57	4.62	7.77	7.81
Sjc_0000913	82.48	81.91	76.57	75.24	79.49	65.21	118.25	119.06	125.51	60.29	62.79	62.43
Sjc_0000914	124.7	124.18	131.07	156.36	154.74	134.06	113.87	174.25	159.83	219.62	296.24	305.06
Sjc_0000915	28.55	29.4	30.95	34.84	40.75	37.97	55.05	50.84	54.44	37.31	65.46	67.17
Sjc_0000916	2.66	2.34	1.69	1.34	2.46	2.97	7.87	11.27	10.55	5.39	7.59	8.76
Sjc_0000917	3.18	4.19	3.96	5.29	6.47	5.43	13.47	21.08	19.21	9.02	15	14.22
Sjc_0000918	24.88	26.97	23.7	36.63	35.04	37.29	61.85	58.3	67.81	47.15	56.9	59.51
Sjc_0000919	16.09	15.53	14.76	17.54	19.13	17.46	37.73	32.95	39.35	25.53	15.18	19.21
Sjc_0000920	63.07	66.56	64.37	0.11	0.66	0.84	0.74	0.78	1.17	0.39	0	0
Sjc_0000921	0	0	0	0.74	0	0	0	0	0	0	0	0
Sjc_0000922	121.87	129.78	120.3	194.5	184.68	159.79	9.99	61.11	39.4	52.82	100.08	98.19
Sjc_0000923	6.09	4.34	5.14	0.26	0	0.5	34.31	53.94	56.25	1.51	0.32	0.66
Sjc_0000924	19.62	19.92	18.65	22.68	23.06	22.88	204.59	116.89	156.22	10.64	10.4	10.55
Sjc_0000925	15.37	16.88	16.47	12.87	12.73	13.87	122.44	178.33	157.58	96.2	85.31	85.53
Sjc_0000926	0.06	0.12	0.34	0.24	0.64	0.38	0.39	0.9	1.19	0.41	1.59	1.51
Sjc_0000927	141.38	140.23	146.8	196.26	197.96	193.91	212.66	211.23	210.98	182.19	225.81	230.6
Sjc_0000928	17.22	16.86	16.76	27.23	32.09	27.38	37.11	53.6	44.35	13.97	18.3	19.01
Sjc_0000929	11.56	12.16	11.8	19.04	22.97	21.78	16.39	30.3	25.64	83.29	150.77	152.19
Sjc_0000930	1.24	1.16	1	0.2	0.64	0.42	48.9	40.55	46.09	3.14	5.92	5.33
Sjc_0000931	0.91	0.87	0.42	0.46	0.15	0	25.2	17.94	32.13	1.73	6.44	3.05
Sjc_0000932	4.04	3.91	4.06	4.53	5.67	5.56	10.52	18.69	14.65	1.11	1.14	1.36
Sjc_0000933	29.1	29.73	27.32	25.41	25.7	28.46	78.93	72.36	80.2	21.22	32.89	32.03
Sjc_0000934	881.09	857.79	889.54	1098.8	1074.8	1087.7	1347.11	1106.19	1183.87	1086.2	1064.18	1019.2
Sjc_0000935	17.41	19.14	15.61	20.64	17.26	19.03	40.34	50.51	48.05	28.01	34.5	33.12
Sjc_0000936	10.55	8.98	10.6	9.53	11.17	14.05	63.46	40.14	55.87	3.89	7.01	6.16
Sjc_0000937	12.37	12	12.26	14.88	15.3	14.05	6.03	10.62	10.11	5.2	16.11	17.46
Sjc_0000938	443.23	445.48	454.53	299.05	281.82	319.31	1236.22	1162.6	1258.53	888.57	1400.6	1404.07
Sjc_0000939	0	0	0	0	0	0	0	0	0	0	0	0
Sjc_0000940	202.56	206.56	209.13	151.5	148.16	146.7	373.55	353.68	383.39	341.84	598.91	605.02
Sjc_0000941	53.55	50.96	58.86	61.9	59.63	55.63	144.1	168.59	159.5	101.81	111.91	103.58
Sjc_0000942	2.02	2.49	2.34	0.99	1.74	1.91	3.83	6.16	5.14	0.48	1.65	1.38
Sjc_0000943	8.3	11.5	7.88	2.65	1.49	0.59	1	0.89	0.4	0.54	0	0
Sjc_0000944	0.98	1.25	1.46	0.33	0.63	0.28	1.06	6.43	3.54	0.99	2.13	2.08
Sjc_0000945	0.22	0	0.05	0.11	0.14	0.07	0.38	0.87	1.56	2.79	4.39	4.07
Sjc_0000946	383.21	368.01	398.28	624.89	618.45	642.49	268.63	271.23	287.99	194.58	238.85	224.61
Sjc_0000947	44.49	42.88	42.15	72.14	79.56	72.91	156.26	165.74	156.02	47.77	65.73	64.77
Sjc_0000948	22.59	20.87	22.3	16.76	20.85	20.35	15.59	25.04	24.16	10.83	19.69	18.23
Sjc_0000949	19.2	18.27	19.63	38.9	38.75	40.7	45.05	35.65	43.94	31.93	48.54	49.67
Sjc_0000950	18.89	20.56	20.2	28.71	33.54	34.56	33.29	43.57	41.68	26.08	36.44	38.21
Sjc_0000951	92.86	93.44	92.47	173.26	183.2	164.72	6.3	17.61	14.1	24.52	55.97	54.78
Sjc_0000952	48.86	46.52	48.09	115	113.54	111.58	4.67	14.5	7.19	52.54	86.93	82.85
Sjc_0000953	28.7	28.56	30.37	32.37	29.84	29.25	68.82	59.53	65.29	35.21	45.11	44.82
Sjc_0000954	25.39	28.13	24.61	33.47	38.59	34.63	29.79	40.98	39.35	45.78	67.23	71.14
Sjc_0000955	19.62	18.36	20.7	34.16	37.6	34.99	46.74	60.37	52.97	42.1	55.54	55.12
Sjc_0000956	30.42	29.54	31.15	37.93	47.84	37.27	60.81	87.53	88.93	52.53	83.93	88.78
Sjc_0000957	25.81	27.54	25.79	39.75	44.58	41.09	46.37	54.56	53.46	32.82	58.07	59.42
Sjc_0000958	22.32	22.25	23.25	22.8	24.74	26.02	59.89	53.42	63.42	23.32	37.66	35.14
Sjc_0000959	13.3	15.1	13.6	23.06	23.74	24.28	60.04	56.14	58.58	34.51	47.01	49.15
Sjc_0000960	88.15	96.3	90.74	113.5	102.78	111.67	274.52	191.1	243.13	166.69	187.12	219.85
Sjc_0000961	9.95	8.67	10.17	3.99	4.18	3.84	67.74	39.84	52.17	3.56	5.19	4.85
Sjc_0000962	337.62	299.29	319.63	431.01	410.27	443.51	146.37	173.95	161.12	497.78	613.09	610.26
Sjc_0000963	1.49	1.56	1.61	0.28	0.8	1.21	2.13	0.66	1.57	0.82	0.81	0.36
Sjc_0000964	43.65	45.73	45.92	47.32	49.96	48.19	61.1	73.8	72.65	95.77	147.5	128.86
Sjc_0000965	5.81	5.02	5.06	10.06	10.76	8.84	1.14	2.66	1.64	24.77	46.68	45.46
Sjc_0000966	0.57	0.74	0.54	2.32	3.94	1.23	0	1.94	0.19	4.21	15.65	16.52
Sjc_0000967	0	0	0	0	0	0	0	0	0	0	0	0
Sjc_0000968	64.36	68.2	68.44	98.96	104.71	102.41	77.28	97.23	92.45	53.62	84.42	88.76
Sjc_0000969	99.7	104.3	104.24	161.41	160.38	164.63	189.46	166.7	192.13	102.72	148.38	146.64
Sjc_0000970	43	40.58	39.2	54.68	60.2	64.02	170.35	173.37	168.51	79.57	91.28	91.21
Sjc_0000971	11.28	11.53	10.89	29.4	33.61	31.43	10.54	13.69	15.67	9.6	22.49	23.02
Sjc_0000972	58.17	60.35	57.14	92.88	96.93	100.54	83.29	87.71	91.75	91.12	103.51	104.22
Sjc_0000973	19.27	19.75	20.31	28.08	29.58	28.44	44.9	42.46	46.29	26.3	46.7	47.26
Sjc_0000974	69.35	63.31	63	102.18	106.03	98.58	84.63	76.27	74.49	64.32	85.19	83.94
Sjc_0000975	212.41	218.74	215.34	363.32	361.61	379.2	204.15	175.8	202.82	182.76	198.7	198.96
Sjc_0000976	13.3	13.22	12.82	14.97	16.54	14.36	6.27	18.09	9.92	6.72	14.39	15.15
Sjc_0000977	0	0	0	0	0	0	0	0	0	0	0	0
Sjc_0000978	0.42	0.42	0.63	0.71	0.9	1.16	6.83	2.92	5.12	0.3	3.08	2.36
Sjc_0000979	147.71	140.87	141.77	240.96	257.75	218.53	293.49	1066.41	729.29	239.76	454.33	444.49
Sjc_0000980	51.02	54.67	54.06	78.72	85.49	89.13	104.67	101.3	106.33	65.13	99.76	99.6
Sjc_0000981	24.93	28.7	30.77	45.74	38.31	50.56	152.04	121.04	135.75	78.77	44.65	43.32
Sjc_0000982	3.96	4.31	3.92	7.44	8.85	8.17	10.28	18.48	18.53	1.7	5.09	4.59
Sjc_0000983	14.46	14.87	16.09	24.35	21.65	23.05	40.83	35.16	36.9	35.66	38.78	40.41
Sjc_0000984	7.7	7.42	7.29	9.93	10.66	10.51	25.58	29.26	27.82	11.96	18.2	18.59
Sjc_0000985	31.63	33.49	30.2	18.91	18.16	15.95	11.41	17.78	14.73	7.42	8.22	7.62
Sjc_0000986	0.11	0.1	0.1	0	0	0	11.97	605.53	216.72	41.26	3.84	4.83
Sjc_0000987	0	0	0	0.12	0.14	0.44	0	7.29	2.26	0.2	0	0.15
Sjc_0000988	0.45	0.57	0.8	0.93	1.29	0.71	13.93	114.48	59.44	2.43	1.55	1.75
Sjc_0000989	123.66	126.07	132.64	106.98	108.74	100.14	69.23	59.77	59.07	43.69	91.7	86.35
Sjc_0000990	191	196.44	198.42	273.15	252.35	260.34	228.56	234.6	230.95	164.26	332.39	320.04
Sjc_0000991	0	0	0	0	0	0	0	0	0	0	0	0
Sjc_0000992	20.68	21.67	21.86	15.06	14.96	13.01	19.79	17.26	17.93	8.4	11.24	11.21
Sjc_0000993	24.97	23.05	23.33	36.79	38.28	37.29	76.28	68.44	69.04	39.4	64.83	59.18
Sjc_0000994	0	0	0.17	0.12	0	0.15	0	0.77	0.44	0.26	0.66	0.15
Sjc_0000995	0	0	0	0	0	0	0.23	0.28	0.24	0	1.22	2.85
Sjc_0000996	6.87	7.28	6.88	0.5	1.06	0.27	5.18	10.08	6.67	2.44	10.28	8.33
Sjc_0000997	56.79	61.92	52.42	90.21	92.99	99.01	38.26	55.98	55.78	80.34	127.73	127.62
Sjc_0000998	57.48	65.86	64.17	38.02	40.36	41.56	87.68	73.21	89.49	55.91	43.46	42.43
Sjc_0000999	230.52	234.45	244.75	266.22	258.46	259.51	292.89	241.82	267.6	494.46	627.35	637.92
Sjc_0001000	341.78	354.4	359.48	436.07	427.98	427.64	277.11	230.4	267.52	590.94	490.79	491.87
Sjc_0001001	21.34	19.58	19.13	28.27	29.19	22.85	3.72	2.34	3.65	0.33	0	0.2
Sjc_0001002	66.74	62.02	68.93	165.48	164.48	163.46	14.16	6.61	7.56	0	0.13	0
Sjc_0001003	1.94	1.92	1.57	2.14	2.31	2.49	6.08	1.9	2.94	0.11	0	0.17
Sjc_0001004	1.22	0.95	0.74	1.33	0.95	1.78	6.32	2.97	4.63	0	0.08	0.08
Sjc_0001005	0.43	0.61	0.77	0.37	0.23	0.72	16.94	11.06	13.34	0	0.08	0.48
Sjc_0001006	13.64	11.74	13.69	18.79	19.94	19.36	54.23	56.22	58.97	49.75	53.42	52.88
Sjc_0001007	12.98	12.53	12.12	18.06	15.39	16.91	10.38	9.59	11.13	0.07	0.09	0.1
Sjc_0001008	5.65	4.09	6.48	9.8	10.51	10.34	6.46	22.15	19.91	5.69	19.69	14.84
Sjc_0001009	1.88	2.96	3.72	6.75	5.46	5.41	11.22	18.59	20.65	4.58	14.24	11.49
Sjc_0001010	6.25	5.79	7.43	4.23	4.94	8.12	4.73	4.03	3.73	1.23	2.74	2.77
Sjc_0001011	1.87	2.31	2.28	1.91	2.77	2.06	0	0.09	0.2	0	0	0.05
Sjc_0001012	0.14	0.14	0.14	0.07	0.04	0.23	0.31	1.52	0.84	0.18	0.75	0.69
Sjc_0001013	0.08	0.17	0.08	0	0	0	0.12	0.76	1.05	0.18	0.21	0
Sjc_0001014	2.25	2.28	2.08	4.51	5.43	5.32	25.71	19.97	25.99	4.92	10.01	9.6
Sjc_0001015	5.31	5.22	5.32	8.64	10.13	10.81	29.77	33.97	36.61	14.55	25.38	26.62
Sjc_0001016	42.14	44.35	40.42	46.64	47.43	42.81	129.21	115.78	128.15	47.35	52.16	54.93
Sjc_0001017	208.24	205.04	211.59	230.23	220.7	223.23	391.71	289.32	372.58	169.42	217.56	203.09
Sjc_0001018	80.78	75.54	81.9	134.34	138.71	128.5	153.71	201.85	174.73	99.28	102.82	101.05
Sjc_0001019	17.75	16.73	16.43	23.79	27.82	25.77	21.7	27.34	27.7	19.66	27.72	26.31
Sjc_0001020	1.41	1.54	1.5	0.92	1.48	1.78	28.59	35.02	43.18	9.57	12.1	13.59
Sjc_0001021	253.52	273.53	260.58	381.55	374.33	380.54	554.26	486.36	511.21	325.1	324.22	301.76
Sjc_0001022	0	0	0	0	0	0	0	0.66	0.2	2.38	3.94	5.68
Sjc_0001023	24.35	25.54	24.26	32.22	37.41	35.6	152.66	132.66	144.83	57.17	78.05	78.94
Sjc_0001024	135.85	131.65	135.81	296.34	309.87	360.7	275.17	234.14	256.27	137.74	208.62	204.67
Sjc_0001025	1.42	1.52	1.44	1.62	2.15	1.84	8.25	8.06	9.7	7.78	13.83	13.17
Sjc_0001026	1.31	0.87	1.38	2.41	1.72	2.17	3.03	5.82	4.33	4.11	2.13	3.93
Sjc_0001027	180.18	169.84	171.67	200.03	183.85	164.49	6.22	74.02	28.71	11.24	15.17	14.72
Sjc_0001028	10.38	12.91	10.44	4.83	5.46	4.29	1.27	4.94	3	1.41	3.92	4.16
Sjc_0001029	22.2	22.7	23.69	35.43	35.93	38.82	37.99	32.89	37.86	35.34	35.26	37.53
Sjc_0001030	15.22	15.22	16.38	24.67	27.17	27.04	26.36	34.67	37.83	21.34	32.82	32.81
Sjc_0001031	6.62	5.73	5.61	7.27	8.11	8.35	47.25	35.34	41.18	5.49	5.98	5.85
Sjc_0001032	88.04	91.85	92.49	119.02	107.68	113.31	147.74	127.9	166.32	144.43	150.99	147.24
Sjc_0001033	16.53	15.6	16.9	20.6	21.93	22.67	37.16	45.66	51.77	20.72	32.63	33.08
Sjc_0001034	17.75	16.56	16.79	2.07	0.96	1.23	7.9	19.95	15.35	4.37	3.13	2.6
Sjc_0001035	11.22	10.73	11.29	7.78	10.06	8.04	127.81	83.53	103.05	6.54	5.69	4.47
Sjc_0001036	159.14	165.3	166.03	240.39	233.61	239.82	242.51	199.13	235.29	134.53	166.59	166.86
Sjc_0001037	0	0	0	0	0	0	0	0	0	0	0	0
Sjc_0001038	3.61	3.62	3.63	2.82	2.69	2.74	11.3	19.67	16.59	1.96	2.55	3.05
Sjc_0001039	21.43	23.15	20.37	50.07	41.94	39.18	83.01	90.26	84.53	63.19	73.46	72.8
Sjc_0001040	30.22	27.68	26.62	30.28	32.74	31.07	28.86	34.27	35.94	32.38	52.87	54.55
Sjc_0001041	4.76	4.32	5.05	1.66	1.35	1.26	7.54	10.01	11.47	1.3	1.86	1.51
Sjc_0001042	673.27	637.39	652.17	1239.6	1308.18	1209.1	373.45	398.01	392.31	649.13	896.68	891.86
Sjc_0001043	38.81	39.87	39.14	63.68	64.75	60.16	48.17	51.52	59.59	24.95	38.53	41.31
Sjc_0001044	17.57	17.75	16.57	34.98	46.63	35.32	7.4	18.2	15.65	19.72	49.05	48.74
Sjc_0001045	131.9	136.42	131.55	167.21	179.99	182.46	362.69	513.75	498.85	150.64	265.16	270.75
Sjc_0001046	2100.96	2158.29	2173.05	2796.41	2715.51	3022.35	3984.13	3009.74	3309.71	2624.74	2174.43	2231.69
Sjc_0001047	208.55	206.2	217.28	351.66	359.16	369.31	396.24	380.33	382.53	342.69	456.05	454.6
Sjc_0001048	26.87	25.96	27.62	38.65	40.53	38.06	66.31	76.73	72.88	56.34	75.73	77.52
Sjc_0001049	213.79	201.02	185.52	190.06	185.64	162.33	257.83	284.26	281.02	347.73	282.43	288.13
Sjc_0001050	0	0	0	0	0	0	0	0	0	0	0	0
Sjc_0001051	0	0	0	0	0	0	0	0	0	0	0	0
Sjc_0001052	210.82	213.9	208.98	384.15	370.81	388.32	237.21	221.61	230.24	166.11	241.67	248.08
Sjc_0001053	56.85	54.81	57.62	81.67	89.8	95.46	97.51	91.03	101	22.08	47.05	51.73
Sjc_0001054	0.68	0.9	0.53	1.16	1.34	1.48	5.73	4.73	5.75	1.03	0.4	0.53
Sjc_0001055	41.75	38.07	46.96	48.27	47.9	45.39	167.45	175.46	189.67	69.32	79.83	81.64
Sjc_0001056	393.06	375.41	380.98	639.49	610.76	624.69	163.72	233.69	215.84	73.2	99.06	103.18
Sjc_0001057	11.45	10.73	11.46	15.84	17.05	15.89	42.92	43.67	49.21	18.7	28.01	30.45
Sjc_0001058	66.66	63.44	65.1	97.18	102.41	96.92	146.94	114.76	129.75	104.28	140.22	142.12
Sjc_0001059	60.96	64.49	63.47	90.79	91.35	90.39	238.17	182.93	213.92	99.4	118.68	122.55
Sjc_0001060	519.01	522.81	529.91	663	643.29	659.94	810.35	572.55	681.82	427.94	473.97	469.76
Sjc_0001061	88.37	97.03	92.37	90.56	89.61	88.85	46.96	66.97	58.07	62.41	90.09	90.08
Sjc_0001062	53.14	54.65	55.52	72.71	71.55	65.17	112.57	106.66	122.79	53.66	56.28	56.5
Sjc_0001063	98.35	96.99	101.22	118.61	117.84	123.86	200.12	176.49	205.49	130.52	217.71	217.95
Sjc_0001064	98.19	95.36	98.98	137.99	125.16	127.39	88.21	86.95	99.83	98.74	126.93	111.43
Sjc_0001065	0	0	0	0	0	0	0	0	0.45	0	0.62	0
Sjc_0001066	6868.18	6861.66	6863.56	8419.17	8010.7	9216.24	7423.33	5547.88	6175.99	4032.49	3392.42	3454.91
Sjc_0001067	26.49	27.04	25.28	26.06	26.31	26.11	298.97	207.13	259.45	12.31	9.26	8.8
Sjc_0001068	8.99	8.55	7.67	7.9	9.42	9.47	85.17	83.88	97.08	14.99	19.71	20.61
Sjc_0001069	3.95	3.52	3.96	4.93	5.17	6.32	7.68	6.84	8.58	1.94	9.09	8.93
Sjc_0001070	181.53	173.46	173.24	155.75	160.51	150.86	486.49	503.76	530.84	184.09	174.37	178.27
Sjc_0001071	184.2	189.1	183.36	282.19	270.14	284.76	320.09	242.91	277.49	149.22	147.89	147.7
Sjc_0001072	75.87	80.04	74.63	107.27	104.55	104.83	82.8	97.02	89.34	96.25	132.73	145.5
Sjc_0001073	29.9	26.16	27.86	37.77	39.2	41.51	121.17	118.32	111.46	54.25	57.63	58.22
Sjc_0001074	26.11	26.53	26.72	35.52	36.68	30.69	102.29	120.38	119.08	82.71	98.01	100.63
Sjc_0001075	17.87	17.66	18.77	22.68	22.92	22	21.41	25.22	21.86	19.66	26.63	27.77
Sjc_0001076	20.31	25.3	21.51	20.42	22.02	22.29	122.67	102.87	115.12	38.95	61.59	60.14
Sjc_0001077	9.11	8.81	11.41	5.13	5.86	5.75	130.87	78	102.16	8.14	17.22	16.39
Sjc_0001078	7.04	6.54	7.44	9.42	9.43	7.6	31.67	36.17	39.5	8.12	12.62	15.93
Sjc_0001079	302.82	295.97	306.03	317.02	300.15	295.34	404.28	487.89	465.58	250.92	343.64	331.53
Sjc_0001080	415.16	413.69	437.04	439.32	446.5	433.7	455.88	607.94	627.87	278.19	367.25	375.77
Sjc_0001081	59.67	59.1	63.33	64.25	64.43	61.17	230.82	222.55	241.59	43.05	73.83	72.48
Sjc_0001082	35.71	36.96	37.28	47.21	53.09	52.97	72.43	80.44	76.71	70.95	92.16	90.34
Sjc_0001083	111.09	113.69	112.77	156.42	162.22	149.24	269.06	313.19	282.09	214.19	241.01	240.14
Sjc_0001084	130.19	139.41	155.4	183.27	188.06	180.76	283.1	303.06	297.59	99.31	155.46	161.7
Sjc_0001085	8.5	8.76	6.63	13.58	15.95	13.76	45.07	49.35	53.07	12.58	30.99	28.78
Sjc_0001086	23.11	22.2	22.74	35.46	34.15	38.44	119.77	96.44	115.13	13.54	18.8	19.97
Sjc_0001087	6.09	5.73	5.39	5.4	5.71	6.22	22.88	26.61	28.96	5.33	8.01	8.61
Sjc_0001088	12.52	12.1	12.5	1.1	1.47	0.69	16.38	49.23	39.36	6.65	5.13	4.23
Sjc_0001089	381.32	347.32	360.44	446.51	452.69	412.35	287.38	255.03	268.08	507.49	456.3	455.32
Sjc_0001090	0	0	0	0	0	0	0	0	0	0	0	0
Sjc_0001091	5.96	8.53	8.61	1	0.3	1.58	5.34	17.16	12.31	4.15	7.5	8.11
Sjc_0001092	51.47	53.14	53.84	70.56	80.15	72.43	175.24	188.09	174.96	70.32	91.23	83.2
Sjc_0001093	1790.92	2368.21	2021.91	2215.29	1733.81	2308.39	4391.45	3850.45	3866.73	11308.59	4818.03	5109.96
Sjc_0001094	11.94	11.46	12.19	16.62	18.41	18.64	48.55	58.39	54.73	36.74	44.8	44.45
Sjc_0001095	3.44	3.81	4.33	6.1	7.08	5.78	4.29	13.47	11.11	0.72	2.33	2.04
Sjc_0001096	97.12	96.76	95.03	99.38	96.16	98.56	128.42	133.29	131.11	63.99	83.23	81.96
Sjc_0001097	28.04	29.25	28.48	41.58	49.95	54.01	148.95	166.23	161.64	57.18	69.52	71.03
Sjc_0001098	22.15	22.68	23.56	26.63	30.81	29.42	26.99	28.22	28.05	37.87	46.64	48.09
Sjc_0001099	393.8	396.53	412.47	531.72	535.61	572.59	1601.45	1523.38	1511.61	549.34	566.23	576.47
Sjc_0001100	1.22	1.83	1.47	2.88	3.55	3.46	7.42	6.66	7.53	5.12	8.75	9.52
Sjc_0001101	0	0	0	0	0	0	0	1.01	0	0	0	0
Sjc_0001102	0	0	0	0	0	0	0	9.96	0	0.97	5.87	10.81
Sjc_0001103	0	0	0.08	0	0.11	0.11	0.16	156.03	20.28	506.53	599.68	504.67
Sjc_0001104	0.76	0.44	0.56	1.39	0.96	1.08	2.97	6.36	4.01	1.15	2.29	1.78
Sjc_0001105	35.09	37.31	35.05	44.81	45.24	41.14	134.02	121.4	123.79	37.39	39.92	37.29
Sjc_0001106	25.1	25.14	26.2	73.14	87.72	87.45	62.71	57.09	58.76	51.1	91.98	89.82
Sjc_0001107	691.83	641.96	663.23	721.35	737.16	713.9	299.64	349.01	394.45	1023.06	738.77	757.26
Sjc_0001108	55.13	55.65	55.39	78.87	79.33	88.87	93.22	72.83	80.31	42.85	47.29	50.1
Sjc_0001109	2.42	2.35	2.63	2.71	3.51	3.09	2.01	2.33	2.92	1.23	2	2.85
Sjc_0001110	7.93	7.96	7.93	15.39	16.46	15.25	8.56	10.47	8.62	6.04	5.52	4.79
Sjc_0001111	2.98	2.21	2.92	3.82	4.48	4.76	0.83	2.27	1.69	0.37	1.48	1.29
Sjc_0001112	19.36	19.69	20.69	22.84	27.9	21.39	22.02	78.3	49.52	46.8	176.33	178.95
Sjc_0001113	10.34	9.13	10.38	6.63	6.76	5.91	5.21	8.91	10.04	0.98	4.34	4.89
Sjc_0001114	47.95	47.87	44.28	55.49	53.03	49.2	136.09	115.03	137.47	86.92	91.42	92.24
Sjc_0001115	38.95	39.88	37.57	55.72	54.73	59.47	173.84	142.61	163.82	50.91	59.91	61.2
Sjc_0001116	49.58	50.7	52.98	70.02	65.33	66.68	92.67	84.66	98.62	34.32	49.02	48.46
Sjc_0001117	2.66	2.23	2.76	2.47	3.47	3.17	4.57	9.32	7.21	2.24	6.17	6.75
Sjc_0001118	22.48	24.38	24.89	24.35	25.96	23.57	86.53	86.15	98.08	31.16	34.67	35.36
Sjc_0001119	6.91	6.69	6.01	8.57	9.46	10.26	57.21	46.36	48.61	11.3	8.17	9.45
Sjc_0001120	1076.39	1147.29	1125.33	1384.68	1378.76	1428.72	2685.86	2191.44	2446.01	848.2	771.2	752.65
Sjc_0001121	20.22	20.64	19.19	29.57	29.76	25.02	71.92	65.33	71.72	29.59	46.81	47.69
Sjc_0001122	57.73	56.89	54.09	42.89	43.58	41.2	70.98	108.1	104.08	33.04	75.62	74.56
Sjc_0001123	11.29	12.76	12.87	9.9	12.27	8.33	15.28	52.58	42.37	5.16	9.44	10.77
Sjc_0001124	60.49	60.81	59.48	106.07	120.55	123.48	204.3	175.07	198.63	70.29	96.59	99.53
Sjc_0001125	6.71	6.35	7.37	2.11	1.31	1.16	5.04	9.71	9.18	0.93	1.41	1.31
Sjc_0001126	39.54	36.31	38.39	27.97	35.62	36.27	45.57	77.17	61.96	242.76	400.58	401.86
Sjc_0001127	149.06	155.35	143.44	39.37	33.2	41.34	3.3	12.7	6.07	19.1	26.46	27.03
Sjc_0001128	26.47	25.4	25.23	32.7	32.44	31.47	36.42	36.52	40.85	19.51	32.71	31.92
Sjc_0001129	35.91	36.21	34.82	53.57	55.13	51.86	61.08	65.74	66.81	40.3	62.8	63.73
Sjc_0001130	25.33	24.22	24.98	27.89	26	24.88	95.39	92.06	92.5	41	49.24	59.77
Sjc_0001131	45.07	43.96	42.24	70.22	79	73.15	115.7	132.62	124.8	62.73	92.9	95.36
Sjc_0001132	5.32	6.4	5.68	5.74	6.36	5.19	22.69	25.21	25.6	10.55	13.82	13.55
Sjc_0001133	25.35	25.59	25.29	38.9	39.66	36.43	52.37	57.19	59.23	27.32	36.68	38.38
Sjc_0001134	0	0	0	0.4	0	0.51	0	0.42	0.37	0	0.48	0
Sjc_0001135	79.55	81.92	81.16	140.4	144.82	145.22	208.58	170.05	206.07	137.41	177.49	173.85
Sjc_0001136	28.68	30.73	29.13	53.71	61.63	58.99	54.06	54.11	57.88	40.69	58.03	64.18
Sjc_0001137	268.43	274.52	279.28	448.2	463.43	476.34	310.19	270.77	308.62	243.22	298.52	297.55
Sjc_0001138	9.21	8.28	9.71	10.94	10.03	12.87	68.38	47.98	54.54	7.32	9.49	9.91
Sjc_0001139	6.82	7.24	7.78	2	0.45	1.44	3.55	9.77	8.54	2.52	2.45	2.67
Sjc_0001140	8.11	8.39	7.84	12.88	7.72	14.6	8.85	11.71	12.94	6.79	12.02	13.23
Sjc_0001141	16.52	17.96	15.25	34.28	39.75	35.88	7.44	9.84	9.05	9.9	21.77	23.46
Sjc_0001142	2.39	3.16	2.55	3.71	6.52	6.54	6.32	8.41	6.95	5.57	14.55	14.97
Sjc_0001143	0.54	0.27	0.26	0	0.07	0.14	5.89	2.63	4.41	0.47	0.4	0.77
Sjc_0001144	14.42	14.29	13.39	19.36	19.18	17.68	19.05	17.95	20.55	15.44	18.86	20.01
Sjc_0001145	0	0	0.3	0	0	0	0	0	1.81	0	0	0
Sjc_0001146	82.79	80.13	83.9	85.29	87.4	85.87	109.65	102.1	112.53	63.81	102.47	108.69
Sjc_0001147	403.21	387.16	403.48	442.43	425.19	420.3	390.95	431.42	432.74	319.23	309.28	301.38
Sjc_0001148	57.09	61.01	57.31	71.42	64.74	67.84	128.43	113.96	116.78	60.73	76.29	77.26
Sjc_0001149	69.87	65.37	65.99	96.38	107.23	99.55	89.77	129.91	120.93	92.82	115.87	117.02
Sjc_0001150	27.33	27.17	26.64	30.36	31.27	32.26	42.68	82.03	62.62	125.17	166.69	171.06
Sjc_0001151	65.69	70.42	67.47	66.51	60.98	59.18	60.56	66.56	72.96	38.98	32.85	32.2
Sjc_0001152	38.5	37.05	37.92	63.4	70.87	62.32	67.83	55.92	68.09	34.82	64.06	63.49
Sjc_0001153	21.68	21.83	21.97	27.38	27.83	31.57	38.88	37.18	38.94	22.41	44.12	40.54
Sjc_0001154	0	0	0	0.28	0	0.73	0.9	0	0	0	0.35	0
Sjc_0001155	54.46	45.9	51.45	68.56	80.34	69.67	87.89	83.85	72.59	73.58	69.29	54.36
Sjc_0001156	0.78	0	1.02	0.74	0.48	0.94	0	1.94	0.37	0.47	0.37	1.39
Sjc_0001157	12.32	13.43	11.7	17.84	16.71	17.9	23.74	22.3	25.53	14.36	22.49	23.63
Sjc_0001158	115.36	112.39	118.21	147.59	136.62	127.95	238.15	175.24	207.95	180.13	155.25	147.03
Sjc_0001159	280.84	258.91	264.89	263.53	256.56	219.71	35.91	100.67	80.85	16.31	27.9	28.82
Sjc_0001160	27.51	27.47	27.59	35.41	43.16	43.29	76.39	74.17	76.31	39.63	52.11	51.5
Sjc_0001161	25.01	25.82	23.49	16.04	12.62	12.44	48.42	58.79	55.05	35.84	43.86	44.3
Sjc_0001162	0	0	0	0	0	0	0	0	0	0	0	0
Sjc_0001163	1.15	1.24	1.15	1.08	1.54	0.94	2.65	4.99	5.21	1.3	4.45	4.23
Sjc_0001164	9.46	8.49	7.33	7.46	6.63	7.1	7.7	11.97	6.92	49.51	70.11	67.31
Sjc_0001165	123.05	109.62	112.55	151.87	164.41	146.11	195.97	222.24	223.45	136.53	235.64	240.04
Sjc_0001166	48.78	45.42	48.48	69.31	66.77	73.96	69.68	50.78	54.94	5.03	9.66	9.49
Sjc_0001167	39.14	42.53	38.52	56.2	60.12	54.55	107.51	101.83	98.52	87.88	87.72	81.05
Sjc_0001168	2.77	2.63	2.59	0.74	1.19	0.66	7.85	6.93	9.71	1.42	1.97	2.22
Sjc_0001169	21.59	23.81	25.12	22.6	26.76	28.05	26.1	27.32	30.19	3.25	13.48	16
Sjc_0001170	119.22	100.01	113.04	91.83	76.14	84.52	146.01	116.14	135.73	30.94	47.42	51.62
Sjc_0001171	24.69	23.86	25.14	26.97	32.06	29.14	81.62	79.69	81.02	33.3	44.91	40.12
Sjc_0001172	8.86	9.78	8.88	12.89	17.29	15.96	36.91	32	34.25	15.47	24.02	25.78
Sjc_0001173	2.36	3.29	3.66	1.08	1.27	1.1	4.46	3.87	4.88	0.51	0.62	1.3
Sjc_0001174	65.5	64.18	58.59	109.73	97.57	93.08	142.93	150.41	136.53	129.52	146.88	141.55
Sjc_0001175	20.33	18.36	21.15	41.78	45.78	45.83	42.91	74.8	84.15	3.5	5.6	6.32
Sjc_0001176	9.64	10.08	8.86	4.86	6.49	7.07	80.87	62.92	76.97	13.49	15.62	15.02
Sjc_0001177	9.43	9.34	9.39	1.39	0.94	1.23	6.36	15.61	11.59	0.55	0.41	0.38
Sjc_0001178	0.06	0	0	0	0	0.08	0.28	0.35	0.5	0.21	0.22	0.3
Sjc_0001179	0	0.73	0.73	0	0	4.01	0	0	0.64	0	2.81	0.96
Sjc_0001180	5.62	6.26	7.53	11.23	10.65	7.87	5.36	15.8	11.59	22.7	48.67	42.83
Sjc_0001181	2.01	2.5	2.52	1.7	2.15	1.48	0.84	2.27	2.13	1.54	7.5	6.8
Sjc_0001182	40	42.26	38.49	68.01	73.68	64.66	37.04	47.66	41.16	28.73	45.17	44.1
Sjc_0001183	34.84	31.67	36.68	23.76	21.64	21.15	45.92	59.1	50.68	58.33	83.66	77.68
Sjc_0001184	16.43	15.82	15.8	28.8	31.85	30.18	15.45	23.15	23.63	12.42	23.57	23.94
Sjc_0001185	13.46	12.75	12.42	13.59	14.75	16.01	1.88	6.36	4.45	4.43	5.15	4.46
Sjc_0001186	33.3	33.73	33.46	36.64	46.19	46.16	58.32	74.59	74.08	30.4	44.06	43.02
Sjc_0001187	0.11	0.6	0.31	0.14	0.22	0.28	0.86	0.51	0.77	0.09	0.88	1.43
Sjc_0001188	0	0	0.1	0.2	0.12	0	3.16	1.88	1.69	0	0	0
Sjc_0001189	72.46	76.43	75.85	94.68	98.77	106.08	165.01	160.97	164.78	93.21	128.39	127.99
Sjc_0001190	97.65	95.52	95.76	146.55	152.18	145.88	153.61	123.58	144.81	102.08	152.12	162.51
Sjc_0001191	5.47	5.02	4.89	1.17	1.1	1.07	1.87	9.16	8.66	1.04	1.4	1.45
Sjc_0001192	17.58	18.79	18.84	21.95	22.59	24.08	28.06	30.04	31.71	23.9	31.99	33.4
Sjc_0001193	1.77	1.9	2.23	2.69	3.51	3.76	14.35	14.93	17.2	10.96	16.06	16.02
Sjc_0001194	3.59	3.84	3.79	4.53	4.02	3.16	102.16	58.17	72.93	6.15	7.51	7.36
Sjc_0001195	659.24	663.86	668.77	541.36	528.81	499	854.4	714.12	771.74	1443.1	2523.55	2532.4
Sjc_0001196	0.47	0.16	0.23	0.6	0.38	0.26	1.64	2.21	1.78	2.19	2.83	3.01
Sjc_0001197	8.83	9.94	10.4	1.98	2.67	2.21	0.57	3.03	2.03	18.03	41.05	41.22
Sjc_0001198	23.09	23.37	24.74	27.27	27.4	26.43	67.36	65.69	68.61	31.35	38.29	35.92
Sjc_0001199	431.82	376.25	433.54	531.82	489.36	501.35	822.55	611.09	745.58	560.62	477.04	477.95
Sjc_0001200	116.73	101.78	104.31	108.94	115.59	81.12	10.13	97.07	55.97	171.69	241.87	248.12
Sjc_0001201	27.17	28.17	26.95	43.39	46.29	42.09	20.27	22.78	24.3	71.55	102.44	98.74
Sjc_0001202	0.22	0.57	0.21	0.29	0.79	0.47	0.35	0.77	0.92	0.13	0	0.19
Sjc_0001203	3.31	3.34	3.77	3.76	4.92	7.12	31.27	46.98	43.67	14.3	26.95	29
Sjc_0001204	0.76	0.66	0.44	0.09	0.08	0.12	1.33	1.25	1.41	0.12	0.17	0.06
Sjc_0001205	0	0	0	0	0	0	0	0	0	0	0	0
Sjc_0001206	0	0	0	0	0	0	0	0	0	0	0	0
Sjc_0001207	8.17	9.43	8.71	10.6	12.22	12.75	11.55	11.17	11.17	5.83	14.2	14.22
Sjc_0001208	46.41	45.6	46.92	59.95	67.06	60.77	79.45	84.32	92.6	58.43	73.1	75.45
Sjc_0001209	6.94	4.51	4.59	3.88	3.71	2.16	1.39	1.95	0.93	1.37	1.45	1.64
Sjc_0001210	9.92	11.19	9.47	14.24	14.19	12.86	1.58	3.91	2.17	11.03	28.57	26.49
Sjc_0001211	4.45	6.02	6.04	8.28	7.74	7.75	1.3	2.59	1.39	5.74	15.89	15.56
Sjc_0001212	255.82	248.05	252.43	329.16	333.1	341.15	329.38	265.42	283.03	365.84	330.37	343.84
Sjc_0001213	12.04	10.64	13.09	12.54	11.05	11.71	137.34	79.7	102.29	13.7	7.35	8.19
Sjc_0001214	24.46	25.19	24.61	2.83	1.68	2.1	12.43	14.19	14.21	4.23	5.91	6.22
Sjc_0001215	4.22	4.67	4.82	4.46	5.11	4.76	40.12	45.4	55.1	4.8	10.9	11.41
Sjc_0001216	0	0	0	0	0	0	0	0	0	0	0	0
Sjc_0001217	0	0	0	0	0	0	0	0	0	0	0	0
Sjc_0001218	171.67	157.5	160.2	156.52	164.15	161.37	148.55	157.8	127.89	231.86	196.12	225.66
Sjc_0001219	44.96	43.35	48.86	57.41	62.1	45.35	195.81	181.57	198.61	37.57	74.17	65.17
Sjc_0001220	5.78	6.25	7.36	3.98	4.06	4.02	55	49.35	49.48	28.79	16.34	16.33
Sjc_0001221	13.11	11.41	11.91	19.19	20.92	18.03	24.22	32.46	31.37	37.81	47.16	48.92
Sjc_0001222	0.2	0.15	0.23	0.55	0.78	1.13	2.45	2.23	2.84	2.49	1.77	1.64
Sjc_0001223	21.37	22.22	20.51	22.82	22.84	23.6	54.79	54.13	55.53	18.45	27.99	25.42
Sjc_0001224	41.78	43.33	41.9	64.29	67.35	63.49	72.29	51.64	58.98	7.91	9.16	10.29
Sjc_0001225	14.52	14.63	16.03	16.37	17.1	17.93	56.05	51.67	52.79	24.64	30.29	31.55
Sjc_0001226	64.54	63.42	70.27	90.73	84.11	88.02	156.02	112.44	145.4	63.3	95.94	88.83
Sjc_0001227	6.68	6.39	7.39	3.68	4.22	3.79	75.36	62.04	73.17	7.4	9.86	10.43
Sjc_0001228	147.61	146.62	150.31	242.86	254.24	256.48	125.28	128.71	135.8	136.81	222.98	221.08
Sjc_0001229	2.73	3.17	2.37	2.72	2.77	3.16	38.89	24.64	31.52	3.46	4.68	5.63
Sjc_0001230	52.06	47.97	44.64	73.14	67.42	59.1	0.86	15.19	6.77	17.3	33.17	30.21
Sjc_0001231	120.04	107.82	107.91	115.5	114.2	125.59	228.21	174.12	191.62	225.94	139.02	139.17
Sjc_0001232	5.31	5.67	4.77	0.74	0.92	1.15	3.39	13.03	6.61	4.62	2.57	2.76
Sjc_0001233	72.1	72.63	73.22	105.31	110.77	109.24	141.62	94.42	138.22	58.12	100.24	96.94
Sjc_0001234	18.97	17.9	18.35	28.11	32.34	31.76	16.75	40.43	34.33	72.26	133.75	133.18
Sjc_0001235	18.36	17.39	18.54	41.16	42.19	37.49	7.12	16.4	11.2	6.13	8.43	9.15
Sjc_0001236	26.66	27.3	28.36	37.6	42.54	40.95	83.85	99.37	89.97	68.42	115.68	111.56
Sjc_0001237	167.25	162.09	179.79	143.36	161.85	118.45	13.17	57.48	34.49	248.94	314.59	279.02
Sjc_0001238	186.75	182.3	185.7	255.53	257.27	260.56	141.31	177.35	194.94	114.87	136.61	134.91
Sjc_0001239	40.51	39.16	39.12	52.21	57.98	54.46	66.82	90.25	84.1	51.99	59.61	58.24
Sjc_0001240	183.52	173.63	175.63	256.88	253.15	262.21	169.45	153.67	162.8	259.18	262.05	264.86
Sjc_0001241	140.65	139.5	144.06	279.85	291.85	293.97	313.33	329.16	305.8	179.54	144.31	144.01
Sjc_0001242	2.34	2.22	2.23	2.75	3.15	2.86	8.22	11.54	11.29	6.89	13.31	12.49
Sjc_0001243	1.16	0.96	1.03	2.19	2.83	1.97	3.14	4.94	4.55	2.63	5.45	5.75
Sjc_0001244	1.52	0.79	0.77	1.7	3.47	2.83	3.27	4.72	5.03	2.55	6.31	7.8
Sjc_0001245	0	1.81	0	1.04	2.41	0	0	0	0.75	1.91	4.65	0
Sjc_0001246	62.89	62.72	63.69	103.63	108.09	115.31	136.12	113.21	128.59	89.61	123.74	121.36
Sjc_0001247	16.62	15.11	16.02	29.49	34.85	34.29	26.04	32.87	35.72	15.35	27.14	27.21
Sjc_0001248	47.94	48.7	49.52	61.19	62.78	63.87	74.71	81.8	85.26	54.73	67.77	67.21
Sjc_0001249	49.84	49.18	57.08	37.29	44.08	45.91	320.97	238.8	334.2	18.04	21.78	24.03
Sjc_0001250	7.49	7.82	7.56	1.14	1.54	1.35	10.68	11.05	12.38	7.5	17.94	18.78
Sjc_0001251	30.38	31.52	32.95	43.65	51.39	43.74	112.87	112.43	127.8	61.2	82.48	83.69
Sjc_0001252	38.41	38.95	40.02	58.31	57.55	56.81	89.3	100.84	105.48	70.15	106.23	103.45
Sjc_0001253	225.38	210.2	221.7	340.78	347.73	321.26	259.28	226.75	256.6	584.46	564.04	589.77
Sjc_0001254	28.59	28.79	27.07	39.61	43.23	42.78	60.3	63.66	63.96	22.38	38.02	36.89
Sjc_0001255	16.95	15.94	16.84	15.66	16.68	14.78	18.47	21.74	24.91	18.95	29.23	29.81
Sjc_0001256	105.77	104.2	106.56	200.22	207.3	183.13	22.14	40.7	31.8	164.3	244.07	243.87
Sjc_0001257	899.15	865.78	895.1	1349.24	1295.16	1179.96	265.52	339.29	335.23	264.95	246.31	276.77
Sjc_0001258	114.25	104.91	108.39	267.45	276.74	251.22	18.64	44.75	18.17	141.13	225.39	263.57
Sjc_0001259	134.79	133.56	124.35	238.48	258.99	215.21	22.99	166.86	77.2	113.71	199.91	191.38
Sjc_0001260	9.48	8.08	8.94	12.17	13.44	10.54	1.14	4.9	3.34	2.77	6.83	6.36
Sjc_0001261	32.15	31.71	28.41	43.19	39.12	41.16	50.27	35.14	46.74	26.08	37.25	31.28
Sjc_0001262	14.18	12.9	13.55	15.29	16.8	17.23	26.13	31.76	29.18	21.6	36.96	35.48
Sjc_0001263	9.88	8.68	8.59	13.14	15.43	13.56	33.19	30.7	33.55	13.37	20.53	21.44
Sjc_0001264	33.63	32.93	32.32	33.77	36.21	32.5	267.18	167.16	202.26	10.17	13.53	12.95
Sjc_0001265	25.33	24.68	25.18	40.16	43.1	41.04	37.92	95.74	71.39	28.81	75.1	77.92
Sjc_0001266	4277.57	4086.1	4046.59	406.26	437.17	431.82	742.6	1181.89	1091.24	5534.92	5127.66	5282.24
Sjc_0001267	209.52	209.88	206.84	245.46	285.89	251.73	42.96	182.25	114.18	432.79	644.86	648.85
Sjc_0001268	6.58	5.85	6.49	16.4	22.7	21.51	36.62	47.91	49.06	8.24	27.41	29.81
Sjc_0001269	62.4	63.3	62.72	90.31	93.52	88.55	89.07	88.49	95.6	53.91	63.84	62.48
Sjc_0001270	38.12	35.16	36.55	35.83	32.37	35.08	300.76	179.45	213.59	11.75	9.35	10.15
Sjc_0001271	23.86	24.03	24.63	0.35	0.39	0.27	3.62	2.47	3.58	0.23	0.29	0.27
Sjc_0001272	15.83	12.14	13.27	23.24	23.55	22.2	26.31	27.29	30.65	18.98	33.83	35.39
Sjc_0001273	4.56	4.91	3.92	6.31	7.86	7.35	20.32	15.33	20.8	11.02	9.99	10.31
Sjc_0001274	14.36	14.93	15.66	18.21	18.39	15.75	18.09	17.96	22.56	9.77	17.33	15.77
Sjc_0001275	10.87	11.12	11.62	16.28	19.38	19.73	44.4	45.36	50.56	22.2	31.36	30.06
Sjc_0001276	4.05	4.1	4.77	4.09	4.06	3.97	8.43	9.25	11.16	0.39	1.28	1.39
Sjc_0001277	23.51	24.85	18.78	9.68	10.15	12.27	19.95	30.44	27.79	3.77	2.21	3.68
Sjc_0001278	40.08	38.94	42.16	36.98	30.97	31.62	41.41	71.69	61.41	68.6	78.8	86.44
Sjc_0001279	49.27	50.34	51.16	55.04	59.78	54.88	72.11	74.51	88.69	78.38	74.16	69.15
Sjc_0001280	1297.27	1248.69	1293.39	1757.97	1675.42	1777.5	2143.66	1711.35	1910	1989.43	1898.26	1913.92
Sjc_0001281	3.44	4.13	4.83	6.98	3.89	2.61	72.04	48.38	55.03	10.08	9.81	7.29
Sjc_0001282	44.31	48.39	45.78	74.37	80.33	76.71	58.93	65.51	72.27	63.79	84.8	84.51
Sjc_0001283	25.6	25	25.6	30.47	37.29	34.63	36.7	48.99	48.39	27.17	47.41	46.34
Sjc_0001284	1.76	1.38	1.82	0.21	0.15	0.37	0.36	1.28	1.64	4.66	11.81	12.8
Sjc_0001285	608.95	627.16	651.25	806.62	764.52	808.35	1231.96	862.85	989.4	973.88	683.52	681.28
Sjc_0001286	31.4	28.64	29.42	30.22	27.61	29.34	34.67	43.82	46.81	33.54	59.61	63.49
Sjc_0001287	37.95	35.55	35.5	49.37	47.96	45.73	110.17	119.46	134.67	42.38	62.71	63.5
Sjc_0001288	80.81	80.36	81.21	128.87	145.49	139.29	72.2	112.01	104.14	83.45	174.5	174.26
Sjc_0001289	0	0	0	0	0	0	0	0	0	0	0	0
Sjc_0001290	27.12	26.85	24.3	33.78	39.03	32.82	32	47.29	47.12	1.65	2.17	2.5
Sjc_0001291	122.59	124.28	128.85	192.05	195.53	187.08	149.49	171.08	162.11	90.31	137.03	147.27
Sjc_0001292	23.74	25.67	23.12	51.66	53.32	47.4	2.99	4.01	4.35	5.44	4.51	3.55
Sjc_0001293	43.57	47.75	43.86	20.15	19.94	18.1	1.36	38.92	3.91	906.28	1522.38	1526.18
Sjc_0001294	35.31	37.44	35.57	54.29	56.15	55.93	123.02	123.08	124.06	51.69	70.76	67.19
Sjc_0001295	0	0	0	0	0	0	0	0	0	0	0	0
Sjc_0001296	30.28	28.11	31.41	37.35	38.61	37.83	73.56	71.25	73.1	28.37	48.51	52.2
Sjc_0001297	6.42	7.88	5.96	8.19	10.09	8.31	50.55	50.97	46.41	8.13	9.26	8.28
Sjc_0001298	1592.58	1501.69	1512.37	1893.93	1816.05	1818.78	2210.38	1492.64	1865.06	1288.61	1181.79	1154.16
Sjc_0001299	243.49	238.82	247.97	298.58	296.89	300.35	486.7	413.54	478.7	225.58	306.84	300.53
Sjc_0001300	3.12	3.03	3.25	3.62	3.99	4.67	58.65	34.74	41.52	1.41	2.14	2.65
Sjc_0001301	3.83	2.21	3.41	1.49	2.6	0.7	0.37	3.31	2.7	2.47	4.23	3.83
Sjc_0001302	13.79	10.41	10.57	10.96	11.36	12.81	87.11	58.15	79.9	8.03	11.33	10.03
Sjc_0001303	27.7	46.75	27.79	45.99	52.94	51.21	79.58	81.42	87.68	50.81	80.45	80.61
Sjc_0001304	32.12	26.56	26.27	30.79	35.59	36.81	48.83	43.78	38.5	41.22	44.46	44.38
Sjc_0001305	58.65	58.71	62.37	65.93	66.34	70.58	95.56	94.79	108.62	35.37	59.37	55.28
Sjc_0001306	35.78	36.67	34.17	52.06	52.41	47.38	10.54	30.6	24.09	11.51	24.7	25.07
Sjc_0001307	15.11	15.85	17.22	23.59	22.5	22.92	1.85	7.48	5.38	11.44	22.98	20.03
Sjc_0001308	4.78	4.87	4.96	4.47	6.09	5.25	20.2	29.54	29.72	3.8	4.03	4.01
Sjc_0001309	0.57	0.64	0.22	1.05	0.76	1.08	1.33	1.4	1.44	2.65	5.12	5.14
Sjc_0001310	38.52	38.13	38.31	64.25	71.88	71.63	43.77	49.85	49.42	37.14	67.26	67.77
Sjc_0001311	1.23	0	0.3	0.83	1.76	0.8	1.09	2.07	1.04	1.63	2.77	2.38
Sjc_0001312	12.95	10.76	10.55	5.34	5.28	5.81	45.58	29.09	41.18	5.38	5.89	5.04
Sjc_0001313	31.49	29.66	32.25	55.26	62.44	48.23	0.52	7.21	2.71	8.39	27.53	31.43
Sjc_0001314	21.3	21.21	20.83	26.41	32.35	31.86	45.39	47.01	49.86	35.36	47.47	45.42
Sjc_0001315	16.94	17.45	19.11	10.51	17.83	8.76	19.03	20.98	13.49	6.81	23.89	24.01
Sjc_0001316	5.43	8.57	5.74	4.97	6.22	6.35	12.37	14.99	12.68	8.28	8.67	7.44
Sjc_0001317	23.61	22.46	23.27	35.84	36.64	33.16	44.04	55.68	47.96	70.61	82.23	85.39
Sjc_0001318	9.62	9.34	9.46	16.16	18.06	16.09	11.01	12.76	14.26	18.55	31.18	28.33
Sjc_0001319	56.4	53.31	56.26	80.93	90.43	88.54	145.65	152.2	147.53	64.84	85.85	89.32
Sjc_0001320	52.04	50.91	50.1	74	77.7	74.34	85.89	89.18	91.77	44.73	54.64	54.91
Sjc_0001321	1.01	1.55	0.43	0.53	0.83	0.82	14.58	12.43	14.81	18.58	20.81	21.69
Sjc_0001322	2.63	3.48	4.17	1.84	2.48	2.35	11.21	10.4	8.75	92.46	118.3	111.85
Sjc_0001323	69.17	73.61	77.72	51.03	52.21	51.47	110.14	104.96	110.41	52.14	72.64	80.3
Sjc_0001324	11.56	11.69	13.19	18.54	18.39	16.77	18.54	15.9	14.47	0.18	0.91	1.28
Sjc_0001325	52.83	53.04	51.2	53.67	56.14	57.19	39.12	37.67	47.24	19.87	35.8	32.43
Sjc_0001326	0.05	0.34	0.05	0.57	0	0.45	0	0.84	0.06	9.72	15.63	14.02
Sjc_0001327	75.39	76.51	75.18	108.82	111.76	100.29	13.51	28.27	26.18	16.17	24.67	24.25
Sjc_0001328	32.9	34.81	31.19	70.53	79.13	70.01	87.61	98.89	96.12	73.57	116.81	117.71
Sjc_0001329	13.32	16.14	14.44	19.85	19.64	17.61	52.61	99.09	91.5	17.77	29.74	27.3
Sjc_0001330	15.24	14.49	15.12	26.8	27.87	26.07	23.57	28.39	24.11	47.5	63.42	60.93
Sjc_0001331	2.16	2.35	1.91	0.89	1.17	1.24	5.76	6.74	7.73	0.37	1.03	0.94
Sjc_0001332	0.89	0.14	0.42	0.3	0.72	0.38	1.39	3.57	1.37	0.26	0.18	0.38
Sjc_0001333	21.84	20.69	19.82	18.58	22.92	25.77	145.53	107.23	119.55	38.49	35.04	32.66
Sjc_0001334	245.73	234.86	223.14	208.04	205.48	175.3	377.94	306.91	347.64	224.05	233.95	221.36
Sjc_0001335	26.43	23.95	23.72	23.19	24.8	22.55	19.06	27.07	26.15	20.37	39.28	36.92
Sjc_0001336	21.48	23.13	22.51	33.32	37.45	38.48	158.61	157.99	162.36	55.64	71.5	72.31
Sjc_0001337	45.58	42.89	43.17	39.56	38.85	43.49	116.53	75.66	94.67	8.72	8.16	9.58
Sjc_0001338	157.34	154.63	159.45	149.68	158.13	149.05	130.49	126.59	128.25	49.84	53.55	60.93
Sjc_0001339	4.74	3.87	5.11	6.22	8.05	7.19	4.74	18.53	10.67	21.96	19.94	22.48
Sjc_0001340	4.94	4.22	5.37	5.1	6.21	5.83	18.53	25.62	26.84	14.71	23.21	25.5
Sjc_0001341	0	0	0	0	0	0	0	0	0.25	0	0	0
Sjc_0001342	91.65	93.17	92.83	177.47	193.5	211	104.74	98.77	113.67	51.57	76.61	74.68
Sjc_0001343	1.64	1.95	1.88	0.88	0.81	0.82	2.92	2.01	3.55	0.18	0.27	0.14
Sjc_0001344	25.7	21.11	23.72	22.52	19.84	12.84	2.42	12.76	4.24	40.92	5.45	5.26
Sjc_0001345	86.08	86.83	85.32	58.23	61.74	56.4	85.97	120.85	112.1	80.89	133.3	132.55
Sjc_0001346	318.79	312.15	315.43	340.29	330.64	366.75	901.27	761.98	809.09	384.29	448.06	443.62
Sjc_0001347	0	0	0	0	0	0	0	0	0	0	0	0
Sjc_0001348	55.95	54.12	54.77	82.31	93.44	88.04	129.4	125.36	124.26	84.11	104.21	103.58
Sjc_0001349	0.09	0.21	0.2	0.39	0.33	0.35	0.81	0.82	0.87	0.06	0.41	0.84
Sjc_0001350	156.96	159.58	158.37	218.73	219.63	222.74	327.54	253.38	303.69	178.06	228.16	234.65
Sjc_0001351	97.89	93.1	102.03	141.35	140.25	138.35	92.98	128.63	106.13	104.69	138.62	136.37
Sjc_0001352	2.38	2.61	2.73	0.07	0.06	0.12	0.58	2.89	2.07	5.4	10.66	10.08
Sjc_0001353	19.43	18.72	21.06	26.61	27.29	25.45	81.28	74.52	82.53	47.47	49.42	45.81
Sjc_0001354	45.51	45.56	44.08	66.76	68.9	68.15	80.17	75.16	83.24	76.74	89.04	84.13
Sjc_0001355	164.63	164.45	156.86	223.91	240.95	229.96	187.67	237.04	229.5	189.77	250.2	251.45
Sjc_0001356	2.53	2.87	3.24	7.43	8.5	9.78	4.58	12.03	10.78	4.3	5.48	5.89
Sjc_0001357	41.36	39.19	37	67.3	69.29	70.87	112.23	71.9	88.72	33	48.94	48.94
Sjc_0001358	559.93	541.86	553.24	659.32	663.21	681.47	389.88	328.68	355.3	449.71	610.31	572.78
Sjc_0001359	33.22	33.33	31.68	47.79	54.52	51.14	47.49	61.81	60.79	55.31	88.65	88.66
Sjc_0001360	16.81	17.56	17.01	22.9	23.12	23.7	58.01	52.85	61.07	24.6	40.24	40.46
Sjc_0001361	10.87	9.17	9.48	16.34	17.99	14.17	58.78	37.78	43.8	14.13	18.31	25.12
Sjc_0001362	40.82	40.58	40.17	55.67	61.46	54.22	104.5	89.47	97.37	28.3	45.75	42.67
Sjc_0001363	49.09	47.74	47.44	53.87	49.54	50.88	137	139.83	160.75	57.6	102.99	96.48
Sjc_0001364	109.63	107.88	115.31	151.59	156.82	156.48	189.34	187.38	193.03	220.85	280.61	281.38
Sjc_0001365	1.34	1.39	1.19	2.2	1.6	1.97	3.06	2.69	4.34	1.26	1.16	1.64
Sjc_0001366	89.17	87.41	76.68	137.5	110.92	112.57	75.8	81.76	85.19	76.98	87.04	81.09
Sjc_0001367	64.42	67.47	57.65	8.15	4.81	4.32	145.02	158.13	167.82	7.32	1.36	0.7
Sjc_0001368	177.87	179.62	186.52	19.11	21.83	11.08	279.12	302.74	310.96	17.73	1.39	2.87
Sjc_0001369	28.59	22.44	17.73	2.81	3.81	3.01	7.86	12.87	14.17	4.27	2.38	3.45
Sjc_0001370	158.64	153.66	147.95	19.96	16.88	10.06	87.11	102.75	89.34	6.78	1.12	1.16
Sjc_0001371	6.92	6.37	6.69	9.25	10.2	8.79	11.6	11.45	10.88	10.77	12.29	12.37
Sjc_0001372	312.9	316.99	325.25	332.57	334.63	335.83	454.5	400.14	397.3	423.53	523.1	527.97
Sjc_0001373	18.69	19.32	18.11	24.97	26.64	25.52	54.56	54.99	56.43	43.82	47.99	48.38
Sjc_0001374	8.1	7.24	9.29	5.51	4.48	5.16	90.55	56.3	69.1	4.83	10.34	8.17
Sjc_0001375	5.16	4.97	4.83	5.65	4.97	4.12	7.74	16.05	12.59	7.22	21.19	22.37
Sjc_0001376	34.27	29.22	32.96	35.85	42.45	39.99	42.34	45.27	44.79	29.11	49.44	49.97
Sjc_0001377	7.38	9.97	8.91	3.08	3.61	2.42	5.16	6.58	5.81	1.4	1.81	1.64
Sjc_0001378	65.33	65.48	63.76	80.8	80.2	72.45	178.51	142.46	161.95	72.04	115.28	113.53
Sjc_0001379	0.16	0.56	0.15	0.73	1.01	1.48	0.55	0.77	1.1	1.06	4.26	4.31
Sjc_0001380	9.34	9.83	10.12	14.05	12.59	12.79	22.86	20.17	24.95	4.06	9.19	8.52
Sjc_0001381	15.44	16.84	16.81	15.8	16.93	17.51	44.84	34.23	43.06	54.58	88.46	95.13
Sjc_0001382	12.57	12.06	12.48	5.21	6.46	7.09	111.46	113.36	135.96	17.42	21.6	22.54
Sjc_0001383	66	64.08	63.3	114.52	108.9	114.61	75.23	59.71	70.7	61.46	86.69	89.62
Sjc_0001384	73.56	77.17	77.33	118.93	121.89	108.34	82.45	64.12	78.75	33.57	59.72	54.89
Sjc_0001385	75.89	74.45	74.41	102.15	111.49	97.25	234.88	164.66	174.01	93.16	111.54	104.99
Sjc_0001386	105.45	103.13	114.69	34.29	30.52	31.12	0.23	1.5	1	1.79	1.37	2.28
Sjc_0001387	18.36	16.75	16.82	13.07	14	12.63	52.61	51.04	56.04	10.89	14.92	15.5
Sjc_0001388	273.85	277.76	273.34	118.8	113.26	86.59	207.98	141.12	181.51	38.07	58.41	58.05
Sjc_0001389	366.89	394.19	392.39	136.47	142.27	124.48	245.79	213.29	276.47	56.72	71.24	78.03
Sjc_0001390	47.77	47.23	47.56	78.45	95.53	99.92	52.17	56.75	62.77	32.84	47.49	46.22
Sjc_0001391	0	0	0	0	0	0	0	0	0	0	0	0
Sjc_0001392	20.77	20.26	21.38	34.47	37.13	34.92	67.1	61.84	67.41	21.91	36.36	37.55
Sjc_0001393	2.77	3.11	2.8	4.27	5.32	4.15	18.78	22.93	20.91	3.53	5.82	5.19
Sjc_0001394	30.3	26.47	29.84	33.71	36	26.37	154.85	151.76	155.29	45.52	63.46	61.81
Sjc_0001395	14.48	13.95	13.69	14.31	15.87	14.66	43.84	35.9	41.75	15.64	25.2	24.9
Sjc_0001396	15.01	14.47	16.57	14.99	18.66	15.19	4.22	10.2	8.8	3.31	9.08	7.79
Sjc_0001397	0	0	0	0	0	0	0	0	0	0	0	0
Sjc_0001398	8.3	9.61	7.83	7.27	8.18	7	3.33	12.84	10.33	1.76	4.9	4.69
Sjc_0001399	29.33	28.16	27.15	49.94	49.75	48.55	41.38	47.44	46.3	63.39	99.34	97.76
Sjc_0001400	207.79	205.84	223.2	262.88	275.95	262.55	255.63	234.82	248.33	147.97	136.22	130.52
Sjc_0001401	33.59	31.92	32.88	47.49	53.54	50.32	56.6	66.76	66.63	44.04	72.95	72.17
Sjc_0001402	5.76	6.96	7.03	3.87	4.01	4.33	5.97	10.25	7.84	1.23	3.26	3.25
Sjc_0001403	0	0	0	0	0	0.31	0	3.79	0.24	0.65	2.09	2.48
Sjc_0001404	32.56	27.37	31.6	5.16	5.72	6.01	11.98	19.5	16.84	1.87	4.61	3.5
Sjc_0001405	47.92	51.69	50.31	81.22	87.41	86.54	204.13	182.93	190.2	81.95	90.25	89.44
Sjc_0001406	95.13	86.47	96.01	132.34	136.84	125.78	93.68	103.84	107.57	148.89	235.49	233.78
Sjc_0001407	2.69	1.8	1.9	0.73	1.19	0.62	6.32	10.25	8.42	0.41	0.5	0.53
Sjc_0001408	6.81	7.46	7.54	0.61	0.74	0.63	4.11	4.8	7.74	0.94	0.94	1.14
Sjc_0001409	37.51	38.46	38.39	55.08	58.63	54.41	114.09	92.76	110.07	60.97	77.08	77.31
Sjc_0001410	4.15	4.9	3.43	0	0	0.31	0	0	0	0	0	0
Sjc_0001411	35.66	32.75	36.97	2.6	2.9	4.41	96.04	100.94	111.46	14.34	24.61	24.93
Sjc_0001412	262.17	260.25	254.02	357.17	356.26	330.97	210.27	276.2	261.94	444.72	524.15	516.76
Sjc_0001413	19.03	17.8	19.64	25	30.87	30.12	56.31	63.14	66.48	25.95	40.61	38.99
Sjc_0001414	20.96	21.82	21.96	28.87	35.82	35.02	44.54	48.71	53.48	27.88	51.46	50.89
Sjc_0001415	15.86	16.02	15.53	18.66	18.04	18.34	48.29	36.32	43.34	36.84	32.19	34.42
Sjc_0001416	4.5	4.61	3.76	4.55	5.4	5.5	17.66	25.25	22.7	10.38	16.81	16.29
Sjc_0001417	24.79	28.68	26.32	39.74	38.78	38.89	52.82	56.13	57.74	30.17	36.83	33.05
Sjc_0001418	12.85	12.36	13.21	13.45	15.98	14.29	15.66	18.97	17.3	23.99	29.25	30.02
Sjc_0001419	19.03	19.07	17.94	34.55	36.49	34.72	24.09	29.1	29.01	21.79	35.17	34.82
Sjc_0001420	1.28	0.79	1.31	1.31	1.97	1.36	0.54	2.93	2.13	1.97	6.97	5.92
Sjc_0001421	72	66.92	69.26	95.6	108.57	107.87	103.17	104.1	109.37	91.59	130.61	129.3
Sjc_0001422	38.17	35.91	38.47	11.21	11.59	10.81	7.08	9.01	8.52	16.34	8.91	10.77
Sjc_0001423	16.99	21.4	21.07	6.47	5.14	6.62	27.65	51.75	52.43	6.51	11.85	13.02
Sjc_0001424	0.19	0.13	0.06	0.4	0.16	0.08	1.42	44.54	17.28	0.62	0.32	0.67
Sjc_0001425	19.15	18.47	18.27	23.39	27.42	25.01	31.15	43.06	42.23	34.55	67.37	72.81
Sjc_0001426	6.1	6.03	6.42	10.62	11.69	10.11	36.8	50.7	40.02	24.61	46.94	47.42
Sjc_0001427	75.78	81.12	78.25	109.75	110.71	116.84	64	59.62	62.61	66.37	80.05	82.61
Sjc_0001428	44.47	44.37	44.17	52.68	55.9	48.55	106.82	128.11	126.63	57.14	75.45	74.2
Sjc_0001429	38.47	40.46	39.48	24.97	29.81	26.63	83.22	123.71	125.43	100.15	172.97	177.28
Sjc_0001430	1.61	2.2	1.92	2.56	3.07	3.1	2.37	5.87	5.09	2.88	6.84	6.26
Sjc_0001431	54.39	48.34	45.71	45.12	41.96	44.82	298.38	191.92	229.45	28.18	26.83	29.82
Sjc_0001432	36.05	34.72	33.51	52.5	50.65	51.12	67.94	75.87	81.55	42.93	56.92	56.75
Sjc_0001433	20.53	20.62	19.83	37.5	41.65	47.3	51.75	52.74	56.78	22.96	40.62	38.82
Sjc_0001434	12.78	13.96	14.27	20.25	21.43	18.09	42.25	38.33	41.09	30.03	40.45	40.45
Sjc_0001435	42.43	37.47	38.19	68.95	80.38	59.41	64.87	62.45	62.13	11.34	20.72	20.65
Sjc_0001436	130.15	125.97	134.95	159.73	158.31	167.11	187.28	156.42	174.91	132.38	161.04	160.18
Sjc_0001437	23.76	22.9	23.67	27.74	30.43	30.13	80.34	96.69	90.72	39.25	47.82	48.37
Sjc_0001438	48.5	51.49	51.7	53.57	56.69	57.99	146.63	144.38	156.67	57.08	61.11	66.72
Sjc_0001439	137.79	132.7	136.23	193.26	211.77	216.9	94.47	143.07	113.52	104.07	140.12	139.57
Sjc_0001440	4.08	4.11	3.97	3.4	4.32	3.48	32.29	26.44	30.75	0.69	1.72	1.12
Sjc_0001441	0	0	0	0	0	0	0	0	0	0	0	0
Sjc_0001442	0	0	0	0	0	0	0	0	0	0	0	0
Sjc_0001443	1.81	1.43	1.89	1.2	1.98	1.99	15.12	17.93	20.57	1.2	1.94	2.1
Sjc_0001444	4.47	4.34	4.39	4.61	5.08	8.35	16.44	13.71	15.96	6.96	11.5	9.89
Sjc_0001445	0.37	0.5	1.27	0.3	2.11	1.72	4.63	5.81	2.51	0.61	0.91	0.8
Sjc_0001446	12.12	8.61	8.62	5.68	6.96	6.85	14.46	26.16	22.07	3.35	3.9	5.75
Sjc_0001447	55.46	59.29	58.41	56.46	52.35	43.92	73.28	95.96	87.56	77.06	75.8	76.07
Sjc_0001448	15.11	14.82	15.77	5.53	7.22	6.68	14.47	27.78	25.52	30.89	59.21	62.15
Sjc_0001449	3.72	2.33	3.32	3.13	4.24	3.43	1.59	21.16	8.97	15.12	18.02	17.72
Sjc_0001450	12.32	10.54	10.68	21.82	20.85	19.48	0.92	1.68	1.22	1.31	2.6	2.71
Sjc_0001451	13.24	15.45	15.29	21.18	22.51	18.24	0.25	0.24	0.43	0.36	0.38	0.8
Sjc_0001452	9.32	8.87	8.64	0.85	0.51	0.36	0.8	1.56	1.85	0.12	0	0.09
Sjc_0001453	137.82	132.24	138.63	245.62	241.14	237.06	1.9	2.46	2.44	0.13	0.13	0.13
Sjc_0001454	24.67	30.93	25.01	28.38	34.1	30.2	48.75	49.06	51.57	31.2	29.05	26.13
Sjc_0001455	53.11	55.85	56.18	66.25	61.4	63.94	86.04	81.94	88.21	34.05	46.78	46.18
Sjc_0001456	2.69	2.7	3.25	4.34	4.97	4.93	8.23	11.5	12.21	4.89	8.33	7.84
Sjc_0001457	32.13	36.72	32.33	47.54	38.02	46.9	111.55	82.71	94.94	54.06	90.58	80.71
Sjc_0001458	58.85	61.21	65.59	67.62	67.04	62.78	123.7	98.41	111.96	103.03	90.98	86.83
Sjc_0001459	60.5	61.58	58.7	92.43	86.5	87.99	80.01	77	77.88	83.72	95.11	96.19
Sjc_0001460	3.42	3.52	2.37	5.16	4.62	7.13	2.96	3.57	4.76	1.62	6.13	6.39
Sjc_0001461	0	0	0	0	0	0	0	0	0	0	0	0
Sjc_0001462	64.12	62.02	68.07	125.36	129.76	134.99	49.69	58.67	65.89	115.43	161.52	155.85
Sjc_0001463	39.05	38.08	41.29	46.47	47.63	45	138.93	124.96	136.94	74.95	70.33	68.68
Sjc_0001464	2.27	2	2.02	2.73	3.02	2.87	11.69	10.52	15.54	1.49	1.85	1.57
Sjc_0001465	1.17	1.03	0.85	1.48	1.99	1.69	3.41	3.24	4.89	0.38	0.78	1.17
Sjc_0001466	33.29	39.23	32.55	40.76	49.19	39.04	133.97	136.73	132.92	87.48	82.56	91.26
Sjc_0001467	184.95	180.79	190.81	234.59	232.79	211.79	264.06	242.63	253.59	163.64	174.74	184.48
Sjc_0001468	176.18	161.17	175.55	113.72	123.69	113.14	43.41	40.36	46.47	74.97	134.63	132.76
Sjc_0001469	94.44	92.08	97.66	115.27	120.81	123.14	143.48	107.35	122.34	98.68	104.35	106.36
Sjc_0001470	5.9	5.32	6.02	8.35	8.7	8.61	3.23	12.89	8.86	23.04	38.35	35.21
Sjc_0001471	81.98	75.99	77.7	108.89	110.27	97.25	167.97	144.34	152.69	97.66	143.59	146.4
Sjc_0001472	50.89	50.28	50.92	98.78	105.47	105.89	56.86	50.76	58.56	61.8	108.98	109.66
Sjc_0001473	41.53	42.67	43.24	51.86	55.78	53.88	117.76	132.64	130.14	62.74	76.98	78.18
Sjc_0001474	23.58	22.14	23.13	32.36	36.61	30.05	33.22	68.23	61.6	78.13	82.01	81.5
Sjc_0001475	202.13	197.55	203.37	346.18	341.65	303.89	100.2	95.13	110.35	46.6	57.09	54.1
Sjc_0001476	7.96	7.89	8.46	11.23	13.96	13.85	5.09	15.49	9.73	4.68	10.58	11.22
Sjc_0001477	1.38	1.32	1.61	1.19	1.9	1.15	7.48	14.59	13.49	8.31	15.65	13.7
Sjc_0001478	0.16	0.32	0.47	0.08	0.1	0.53	3.89	2.01	2.94	0.07	0.4	0.11
Sjc_0001479	114.38	115.75	119.08	176.37	197.14	206.7	163.95	150.39	172.59	91.59	171.84	171.85
Sjc_0001480	74.09	80.45	80.44	147.22	143.66	125.78	261.86	221.05	236.02	146.14	171.22	158.99
Sjc_0001481	24.25	25.12	23.79	46.92	50.03	50.56	62.1	39.05	48.95	28.51	46.03	47.38
Sjc_0001482	26.38	27.26	27.35	33.73	35.93	31.59	87.18	78.05	86.26	49.38	68.71	66.75
Sjc_0001483	42.85	40.34	40.49	90.35	98.8	96.05	0.36	4.52	1.3	0.91	1.08	1.02
Sjc_0001484	0	0	0	0	0	0	0	0	0	0	0	0
Sjc_0001485	1.45	1.5	1.02	1.98	2.48	2	1.56	4.53	3.03	1.49	2.36	2.06
Sjc_0001486	23.63	22.87	23.1	35.62	39.37	32.31	92.44	90.62	81.82	56.82	51.27	50.78
Sjc_0001487	50.91	49.53	55.57	75.15	79.9	82.53	173.7	169.31	172.72	58.13	66.82	68.78
Sjc_0001488	44.17	39.67	44.72	91.36	83.36	70.72	100.93	132.17	125.27	159.9	161.26	152.04
Sjc_0001489	51.12	50.09	50.43	75.68	91.85	94.57	119.35	119.34	128.43	91.59	154	155.15
Sjc_0001490	84.41	82.8	82.33	103.46	113.22	116.81	211.74	225.62	220.37	123.77	144.13	137.92
Sjc_0001491	19.91	21.36	18.68	11.62	12.32	13.28	11.54	18.91	20.39	12.09	25.17	25.83
Sjc_0001492	94.56	91.54	96.13	170.23	165.4	165.04	28.17	41.44	38.53	86.65	99.19	99.67
Sjc_0001493	0.37	0.44	0.25	0.48	0.35	0.34	0.35	0.47	0.45	0.35	0.31	0.4
Sjc_0001494	30.29	28.69	32.41	42.19	46.56	44.45	70.12	67.6	71.66	72.46	86.21	84.43
Sjc_0001495	550.55	531.93	527.22	1038.19	982.23	890.52	57.67	166.04	86.55	688.15	690.31	685.87
Sjc_0001496	32.95	30.2	29.02	0.25	0.61	0.86	0	0.1	0	0.07	0	0
Sjc_0001497	64.66	65.99	63.42	113.74	114.33	109.34	84.84	108.45	90.9	129.63	215.96	213.98
Sjc_0001498	0	0.67	0.66	1.43	1.7	0.45	0.62	5.62	2.96	5.04	7.22	4.4
Sjc_0001499	0.51	0.71	0.42	0.28	0.39	0.26	1	4.47	2.71	1.73	2.67	2.89
Sjc_0001500	3.61	3.49	2.95	2.1	2.31	1.58	0.86	7.55	2.86	12.68	24.34	23.83
Sjc_0001501	9.04	8.72	7.65	0.09	0.29	0.16	0.47	1.19	1.55	14.3	29.95	32.07
Sjc_0001502	4343.98	4349.86	4355.77	2.54	2.56	11.76	0	0	0.21	0	0	0
Sjc_0001503	18.53	18.6	8.91	0	0	0	0	0	0	0	0	0
Sjc_0001504	4.5	4.31	4.57	0.36	0.37	0.18	0.17	0.91	0.39	5.95	9.67	10.65
Sjc_0001505	603.4	628.42	627.36	0.29	0	3.62	0	0	0	0	0	0
Sjc_0001506	41.46	37.13	37.79	49.37	53.37	51.92	142.81	143.78	141.99	58.57	68.73	67.18
Sjc_0001507	17.17	18.35	18.61	2.17	3.14	2.91	14.76	85.92	62.25	3.67	3.87	3.12
Sjc_0001508	12.77	12.74	12.86	25.19	25.02	32.84	39.69	34.45	37.93	24.15	38.49	36.09
Sjc_0001509	2.65	2.1	2.18	0.19	0.08	0.41	0.06	0.23	0.38	0.06	0.12	0
Sjc_0001510	31.84	31	25.64	24.24	18.73	18.43	33.57	69.25	65.12	10.54	22.16	24.9
Sjc_0001511	41.94	41.98	42.27	68.49	70.65	70.38	83.92	96.82	99.01	51.34	70.56	69.68
Sjc_0001512	4235.7	4157.29	4240.93	5249.98	5067.14	4836.72	2048.34	3035.65	2624.86	8913.17	10878.85	10754.75
Sjc_0001513	27.68	29.32	30.28	46.97	50.29	47.91	86.37	64.97	77.06	31.34	42.18	43.52
Sjc_0001514	18.52	18.08	18.85	24.57	33.62	31.01	66.67	70.07	75.43	50.09	65.99	65.13
Sjc_0001515	15.54	15.41	15.3	2.48	3.85	2.7	2.5	2.51	2.8	0.65	0.77	1.25
Sjc_0001516	37.13	38.27	37.81	47.86	47.69	43.17	44.67	44.33	45.06	58.83	55.56	57.16
Sjc_0001517	91.59	99.71	77.72	107.87	104.64	105.1	68.45	79.43	81.57	164.26	202.31	205.61
Sjc_0001518	43.59	43	42.48	60.81	61.24	60.93	106.54	83.97	92.48	60.37	55.2	52.18
Sjc_0001519	70.58	80.04	73.32	85.63	81.9	74.94	97.23	101.02	110.02	41.75	65.58	61.11
Sjc_0001520	97.64	94.14	89.72	16.61	13.8	13.58	28.16	45.78	46.79	16.02	13.9	14.71
Sjc_0001521	177.96	176.34	166.87	136.08	132.51	118.35	139.85	207.2	215.66	51.46	80.21	82.6
Sjc_0001522	0	0	0	0	0	0	0	0	0	0	0	0
Sjc_0001523	27.84	28.08	30.54	44.97	49.92	45.87	59.91	55.49	62	51.29	66.11	65.36
Sjc_0001524	0	0	0	0	0	0	0	0	0	0	0	0
Sjc_0001525	6.9	7.95	7.25	11.02	12.41	10.32	4.87	19.15	13.43	7.82	22.52	24.05
Sjc_0001526	75.92	74.89	78.21	96.07	99.1	101.27	138.84	107.64	126.04	82.89	134.18	127.53
Sjc_0001527	22.4	26.89	26.68	19.64	22.99	21.57	117.45	121.66	118.26	50.77	67.08	70.11
Sjc_0001528	2.25	2.45	2.59	3.92	4.45	4.01	11.15	24.83	28.47	3.18	5.75	7
Sjc_0001529	3.55	3.31	4.56	5.55	6.85	7.99	8.72	19.6	15.21	2.82	9.11	12.76
Sjc_0001530	0	0	0	0	0	0	2.82	0	0.92	0	0	0
Sjc_0001531	1.4	1.18	2.02	0.5	0.12	0.55	1064.47	811.54	796.53	73.37	48.56	48.18
Sjc_0001532	0.46	0.67	0.88	0.12	0.15	0.15	214.05	226.02	225.28	0.9	0.56	0.44
Sjc_0001533	25.26	24.75	24.67	27.78	31.46	29.72	80.92	70.33	77.41	24.72	37.96	38.37
Sjc_0001534	123.33	127.4	120.64	167.99	169.62	183.33	153.6	169.4	178.57	121.63	164.69	166.32
Sjc_0001535	11.13	11.45	11.26	27.05	23.91	22.76	11.96	32.87	26.23	69.05	55.53	51.89
Sjc_0001536	12.68	11.67	13.61	4.32	5.58	4.22	4.95	6.4	5.31	7.86	11.12	9.99
Sjc_0001537	1.97	2.21	2.06	0.56	0.49	0.39	1.54	2.7	2.56	0.33	0.62	0.66
Sjc_0001538	60.06	68.52	72.26	81.1	72.73	95.75	213.5	190.79	221.31	159.58	146.77	137.22
Sjc_0001539	93.94	94.59	94.28	138.45	128.7	131.27	100.6	121.13	123.05	60.13	84.66	87.39
Sjc_0001540	347.92	337.39	344.37	763.29	769.92	763.83	101.78	126.91	125.58	121.84	179.25	181.02
Sjc_0001541	0	0	0	0	0	0	0	0	0	0	0	0
Sjc_0001542	0	0	0	0	0	0	0	0	0	0	0	0
Sjc_0001543	3.35	3.37	3.31	4.29	5.61	4.27	5.39	8.38	8.63	9.25	13.38	12.28
Sjc_0001544	0	1.89	0.63	0.7	0	0.86	0	0	0	0	0	0
Sjc_0001545	7.55	4.74	7.22	3.12	2.6	3.21	0.67	0.27	0.37	0	0	0
Sjc_0001546	17.11	15.43	15.03	17.56	20.22	23.17	65.22	77.22	79.87	21.04	34.85	34.75
Sjc_0001547	67.08	68.07	66.02	111.71	118.2	109.97	67.91	78.51	82.08	56.95	92.54	92.48
Sjc_0001548	53.81	57.65	58.05	73.73	83.7	85.24	66.61	67.25	73.02	47.5	86.59	84.49
Sjc_0001549	33.24	35.51	35.52	52.3	54.53	52.5	78.24	67.71	71.11	49.08	67.52	62.71
Sjc_0001550	3.76	3.93	4.09	6.62	9.56	10.42	4.68	3.3	3.08	3.98	4.68	4.75
Sjc_0001551	2.46	2.72	2.63	6.5	5.77	5.89	5.37	2.78	3.92	4.57	2.51	2.61
Sjc_0001552	53.26	54.34	52.29	80.29	84.18	76.86	52.87	68.56	62.51	43.13	82.3	81.57
Sjc_0001553	4.05	4.63	4.78	1.8	1.45	1.3	8.62	9.14	11.46	0.8	1.56	1.12
Sjc_0001554	21.86	21.87	20.83	24.2	22.92	22.93	56.45	53.17	60.98	28.69	37.32	36.75
Sjc_0001555	221.47	225.99	223.61	329.75	342.18	349.33	173.58	185.09	194.56	198.4	355.83	350.82
Sjc_0001556	48.39	52.62	49.66	82.75	90.02	62.83	6.73	51.82	12.9	149.04	220.91	227.98
Sjc_0001557	3.32	4.3	3.03	2.09	4.13	3.18	43.83	49.66	43.76	3.49	3.78	5.56
Sjc_0001558	17.67	18.2	16.24	6.39	5.81	6.61	18.84	20.84	18.49	2.54	4.26	4.46
Sjc_0001559	34.29	32.23	33.74	43.59	45.3	37.42	23.01	34.56	32.48	4.09	4.06	3.84
Sjc_0001560	789.53	783.96	796.42	816.65	814.51	794.57	784.7	770.06	757.63	675.55	568.22	577.22
Sjc_0001561	48.7	51.44	50.3	69.95	74.44	78.01	147.51	112.83	140.66	35.86	54.76	49.88
Sjc_0001562	83.06	82.04	87.33	104.56	109.59	102.3	900.24	1384.84	1254.67	710.54	605.89	619.95
Sjc_0001563	93.03	87.47	88.4	106.55	106.71	92.68	119.63	128.73	139.52	92.36	130.19	126.77
Sjc_0001564	71.05	71.23	68.24	104.37	101.82	92.66	156.61	143.36	161.15	138.84	148.6	137.11
Sjc_0001565	6.43	7.15	6.12	7.94	10.42	7.22	27.78	34.56	39.18	4.81	21.26	20.67
Sjc_0001566	24.31	22.52	23.33	12.73	11.3	9.66	21.42	14.32	17.86	1.62	3.88	3.94
Sjc_0001567	42.83	44.06	45.15	48.97	53.08	56.93	110.06	116.62	124.13	59.91	101.2	109.02
Sjc_0001568	23.8	24.32	25.59	22.59	24.39	27.56	51.5	48.13	48.18	22.93	37.51	38.82
Sjc_0001569	47.7	44.53	46.87	78.65	82.85	85.7	118.61	104.75	120.05	60.53	88.24	87.22
Sjc_0001570	13.44	12.42	12.05	11.66	12.74	16.11	98.02	60.69	74.79	7.86	4.5	7.53
Sjc_0001571	149.41	150.28	151.51	158.36	155.24	156.65	312.75	310.88	319.46	180.51	178.4	174.57
Sjc_0001572	41.48	41.42	44.38	50.96	47.32	54.78	54.99	67.12	63.18	66.61	85.36	88.59
Sjc_0001573	1302.29	1286.2	1349.88	1880.09	1804.02	1937.73	2187.18	1652.17	1948.14	733.51	823.15	816.96
Sjc_0001574	62.58	60.45	63.43	87.49	85.57	85.61	97.07	88.87	97.68	82.22	102.44	103.27
Sjc_0001575	25.05	23.57	23.09	26.66	29.34	29.18	81.92	73.07	82.41	25.09	37.68	35.5
Sjc_0001576	32.16	33.51	31.95	47.55	50.46	44.39	71.72	63.63	72.33	31.88	48.2	41.28
Sjc_0001577	869.4	885.25	889.74	995.25	965.17	1058.59	976.3	659.47	810.78	434.14	401.94	396.28
Sjc_0001578	3.02	2.71	2.48	2.97	2.65	2.64	32.9	32.21	34.9	6.09	16.99	18.64
Sjc_0001579	8.36	5.76	6.86	8.34	11.07	7.07	4.72	8.11	6.37	4.69	13.31	12.56
Sjc_0001580	3.28	2.78	2.42	2.72	4.49	3.47	2.12	4.69	4.88	3.08	5.31	6.82
Sjc_0001581	3.62	3.87	3.73	5.41	6.68	5.58	4.08	6.64	5.4	4.21	5.54	6.16
Sjc_0001582	4.14	5.89	5.19	3.46	4.04	4.3	40.38	44.03	44.27	21.1	41.6	39.13
Sjc_0001583	201.06	214.74	210.91	356.9	354.92	358.12	276	267.59	270.76	265.47	239.87	224.22
Sjc_0001584	4.88	5.27	4.72	8.64	9.26	9.34	9.96	10.4	11.87	0.69	1.36	0.93
Sjc_0001585	39.18	37.35	36.66	72.7	78.47	73.27	21.97	16.85	19.52	24.44	41.29	43.81
Sjc_0001586	0.07	0.16	0.32	0.45	0.88	0.84	1.67	3.81	3.72	0	0.2	0.21
Sjc_0001587	44.72	44.67	46.23	76	75.53	72.76	124.36	125.01	130.44	66.14	76.14	71.55
Sjc_0001588	0.28	0.49	0.41	0.43	0.43	0.46	0.34	0.67	0.38	0.06	0.79	1.01
Sjc_0001589	32.68	33.76	33.14	67.86	71.83	71.27	33.06	40.05	35.5	67.12	115.53	117.35
Sjc_0001590	6.61	5.9	6.84	5.13	6.47	6.15	4.87	18.8	13.18	5.85	13.68	14.64
Sjc_0001591	23.69	23.13	23.4	25.23	27.03	28.23	48.14	54.11	59.66	25.55	35.46	35.46
Sjc_0001592	64.52	60.05	63.58	94.34	93.52	93.8	82.91	79.91	91.25	69.38	114.55	110.71
Sjc_0001593	3704.32	3620.74	3625.01	3309.44	3437.02	3250.06	3765.8	3561.85	3534.56	5630.63	2943.91	2949.81
Sjc_0001594	66.15	59.78	62.74	72.41	81.58	82.26	241.95	195.39	220.47	37.11	46.17	46.95
Sjc_0001595	3.52	5.07	3.71	5.23	7.04	5.53	17.16	17.24	18.59	4.31	7.59	7.54
Sjc_0001596	0.45	0.24	0.27	0.43	0.17	0.18	0.37	0.42	0.61	0.43	2.23	3.01
Sjc_0001597	8.15	8.63	7.27	10.65	11.48	11.42	38.22	38.38	40.09	23.67	41.47	40.76
Sjc_0001598	86.13	83.86	99.12	107.55	105.1	99.34	67.56	79.97	70.11	67.51	159.44	154.53
Sjc_0001599	49.7	48.09	52.96	65.36	76.34	58.4	346.4	339.83	331.46	138.59	151.04	139.73
Sjc_0001600	9.58	9.07	5.99	11.57	12.88	13.76	35.43	41.45	42.96	12.5	9.42	13.11
Sjc_0001601	60.65	58.86	57.86	15.45	17.52	16.63	0.92	1.88	3.2	1.17	1.22	1.69
Sjc_0001602	11.53	10.5	11.23	17.25	21.69	19.87	36.76	44.59	39.06	31.3	33.6	32.72
Sjc_0001603	135.31	138.64	140.71	189.81	185.79	183.12	136.71	122.55	122.76	139.06	171.66	170.77
Sjc_0001604	0.61	0.3	0.12	0.44	0.98	1.12	1.12	2.92	1.84	0.22	0.61	0.8
Sjc_0001605	44.17	42.85	43.13	47.46	44.52	42.41	159.31	164.86	172.57	80.39	103.17	103.3
Sjc_0001606	9.42	9.02	9.57	14.9	16.66	16.21	27.87	32.27	30.95	15.15	33.43	32.42
Sjc_0001607	2.51	3.19	2.57	1.03	0.8	0.33	0.54	3.49	2.06	0.09	0.06	0.07
Sjc_0001608	4.71	3.25	4.08	3.04	4.88	2.22	1.64	3.64	1.77	1.12	1.92	2.33
Sjc_0001609	2.4	2.67	2.27	3.42	2.66	3.03	2.81	5.39	4.4	0.41	0.78	0.82
Sjc_0001610	47.39	54.5	55.44	30.06	32.25	31.45	67.32	56.25	59.32	25.65	27.2	24.32
Sjc_0001611	41.72	45.97	44.07	31.18	24.56	29.15	35.64	45.92	42.3	17.08	26.69	27.07
Sjc_0001612	614.44	582.91	596.27	1434.48	1423.86	1274.99	19.82	20.25	23.21	1.35	3.44	3.58
Sjc_0001613	14.42	13.43	15.28	2.12	4.16	3.76	9.6	9.83	7.8	8.15	18.27	20.07
Sjc_0001614	79.91	82.01	78.63	108.56	104.91	93.04	7.53	35.48	25.7	18.38	28.2	27.97
Sjc_0001615	0	0	0	0	0	0	0	0	0	0	0	0
Sjc_0001616	62.57	60.51	60.72	89.55	92.03	84.64	4.28	21.06	11.51	16.64	23.83	25.55
Sjc_0001617	69.34	69.01	68.57	103.24	101.13	105.84	88.18	87.34	98.93	76.35	94.03	97.4
Sjc_0001618	13.53	10.87	12.6	15.67	15.93	16.65	15.31	14.57	14.57	14.41	20.28	18.52
Sjc_0001619	176.53	170.13	182.04	278.3	269.05	273.49	229.57	227.47	237.13	128.8	197.15	186.71
Sjc_0001620	13.43	13.99	14.31	9.13	12.55	11.08	49.89	61.1	58.86	31.72	37.72	38.56
Sjc_0001621	14.73	14.84	13.7	3.81	6.41	6.43	32.01	34.27	31.66	76.99	74.05	72.09
Sjc_0001622	0	0.81	0	0.78	0	0	2.48	0	0	1.58	1.13	0.85
Sjc_0001623	25.51	24.69	24.68	43.45	44.63	42.12	62.17	56.21	62.8	49.64	66.76	70.49
Sjc_0001624	30.92	28.98	30.79	39.67	41.55	36.8	123.85	108.21	117.89	71.42	72.81	72.51
Sjc_0001625	67.4	69.88	68.88	92.28	94.38	93.52	114.02	94.45	105.68	72.79	89.21	83.98
Sjc_0001626	22.08	23.01	21.64	29.05	37.67	33.38	88.37	91.32	95.74	44.05	59.13	59.17
Sjc_0001627	23.87	25.11	24.41	26.64	31.46	29.02	139.98	144.3	143.27	66.52	80.07	77.83
Sjc_0001628	9.45	9.32	9.52	16.02	20.89	20.08	24.87	26.16	25.23	20.77	34.44	33.52
Sjc_0001629	31.45	37.78	35.76	21.22	17.32	16.24	9.32	26.74	17.11	61.38	59.01	62.06
Sjc_0001630	10.94	9.54	10.66	14.31	13.92	14.18	27.31	22	28.06	13.44	25.21	23.9
Sjc_0001631	213.15	211.13	219.19	307.98	315.81	336.67	521.17	497.73	502.21	305.51	398.97	400.97
Sjc_0001632	7.6	14.7	11.64	23.2	32.63	18.46	24.76	49.45	47.03	8.73	57.17	63.67
Sjc_0001633	5.91	5.74	5.12	8.3	8.79	8.84	18.46	18.05	18.53	14.9	20.21	21.28
Sjc_0001634	0	0	0	0	0	0	0	0	0	0	0	0
Sjc_0001635	11.1	10.77	9.66	11.98	13.3	14.76	19.3	19.64	23.65	13.61	22.39	22.74
Sjc_0001636	52.71	52.53	53.31	48.46	53.05	46.1	85.3	125.74	109.74	46.86	69.21	74.94
Sjc_0001637	114.25	123.81	117.72	155.87	166.41	156.48	181.61	208.03	205.55	214.13	311.05	291.75
Sjc_0001638	108.09	100.8	108.5	151.97	153.25	151.52	107.98	113.52	119.32	140.47	165.23	172.96
Sjc_0001639	0	0	0	0	0	0	0	0	0	0	0	0
Sjc_0001640	89.35	88.44	93.28	120.16	125.34	113.31	161.88	143.24	163.29	140.12	161.12	154.08
Sjc_0001641	20.6	24.11	25.05	16.11	17.27	17.26	9.14	4.89	7.55	2.7	2.8	2.22
Sjc_0001642	102.29	102.1	106.49	80.64	75.75	79.54	171.96	193.94	210.39	72.43	93.42	96.94
Sjc_0001643	34.86	35.19	34.62	41.36	42.73	46.02	49.98	60.88	61.38	17.39	31.2	30.96
Sjc_0001644	3.24	1.41	1.07	1.8	3.54	3.33	3.3	5.89	5.6	2.13	9.92	7.23
Sjc_0001645	3.36	3.65	3.38	4.85	5.94	5.26	11.23	12.86	16.56	3.59	13.58	13.76
Sjc_0001646	1.07	0.81	1.11	0.79	1.91	1.45	4.18	4.94	2.86	3.44	1.9	2.12
Sjc_0001647	1.17	1.53	0.85	0.93	0.74	0.8	30.73	30.38	36.23	0.76	1.95	1.8
Sjc_0001648	104.55	100.72	107.81	145.18	125.2	127.44	70.23	100.15	77.41	184.69	156.76	162.83
Sjc_0001649	0	0	0	0	0	0	0	0	0	0	0	0
Sjc_0001650	97.01	101.45	100.74	136.89	135.64	140.86	185.82	163.93	177.46	113.94	121.41	118.28
Sjc_0001651	0	0	0	0	0	0	0	0	1.36	0	0	0
Sjc_0001652	191.86	193.16	193.95	289.81	312.15	313.67	842.19	764.01	776.69	317.31	451.38	445.24
Sjc_0001653	1.17	1.11	1.34	1.59	1.68	1.78	2.11	5.04	3.66	3.15	4.43	4.92
Sjc_0001654	0	0	0	0	0	0	0	0	0	0	0	0
Sjc_0001655	5.34	4.65	5.55	4.11	3.71	3.03	17.18	13.06	15.74	0.65	0.79	0.97
Sjc_0001656	18.17	19.31	19.68	25.41	26.78	27.68	51.32	51.55	52.17	29.04	40.1	39.85
Sjc_0001657	54.35	57.42	56.73	93.07	94.53	91.05	222.59	200.05	218.26	149.21	144.61	143.64
Sjc_0001658	244.52	226.28	227.57	337.08	334.18	335.62	355.03	332.31	350.47	237.41	273.68	275.92
Sjc_0001659	27.05	28.5	27.24	30.03	33.04	30.77	73.47	82.17	80.05	29.59	42.48	41.47
Sjc_0001660	13.48	12.97	12.83	9.55	9.81	7.61	35.88	43.72	43.12	6.27	6.54	6.81
Sjc_0001661	7.07	7.73	7.34	9.22	9.79	7.07	12.95	13.77	14.25	5.26	5.45	5.82
Sjc_0001662	22.42	22.04	22.98	31.3	32.79	30.51	50.99	46.28	52.72	20.85	37.16	35.76
Sjc_0001663	6.75	6.92	5.98	11.47	14.63	13.77	23.42	53.6	43.46	2.31	4.8	3.82
Sjc_0001664	22.09	21.39	28.35	31.2	40.21	28.6	24.31	31.23	36.12	30.72	50.57	51.69
Sjc_0001665	10.08	10.59	9.42	18.93	20.29	21.38	29.93	38.83	32.44	25.17	32.84	32.81
Sjc_0001666	0	0	0	0	0	0	0.31	0	0	0	0	0
Sjc_0001667	257.16	270.17	270.77	236.55	243.33	241.97	371.56	423.32	417.62	261.99	397.34	413.47
Sjc_0001668	0	0	0	0	0	0	0	0	0	0	0	2.58
Sjc_0001669	24.01	22.38	23.2	4.02	3.51	4.63	16.15	19.28	15.79	11.28	22.97	22.36
Sjc_0001670	30.14	30.19	28.23	41.05	42	38.95	37.81	47.53	45.46	76.83	85.59	86.46
Sjc_0001671	87.12	90.64	90.72	133.58	139.38	133.86	238.19	207.55	230.34	148.01	197.79	192.6
Sjc_0001672	161.54	156.44	165.93	317.86	319.03	326.47	59.5	72.64	66.73	152.77	286.46	288.68
Sjc_0001673	0	0	0	0	0	0	0	0	0	0	0	0
Sjc_0001674	0	0	0.6	0.76	0.91	0.97	0	0.14	0.39	0.11	0	0.32
Sjc_0001675	5.67	6.1	7.09	3.63	7.81	7.11	16.82	23.05	20.62	3.15	12.65	13.16
Sjc_0001676	8.53	7.91	7.85	6.8	8.12	8.16	42.81	48.91	47.55	6.56	12.96	12.71
Sjc_0001677	14.34	13.9	14.59	16.37	17.87	17.22	28.71	26.54	31.28	14.2	20.29	20.07
Sjc_0001678	2.56	2.39	3.1	1.29	2.17	2.51	28	23.21	25.52	4.7	9.33	9.98
Sjc_0001679	193.28	191.51	187.29	268.74	280.07	272.12	183	217.66	222.13	259.38	588.33	571.87
Sjc_0001680	40.42	43.49	42.56	77.98	79.3	76.41	27.35	42.11	47.71	64.18	154.55	149.78
Sjc_0001681	13.82	12.68	13.25	16.83	17.77	18.13	43.66	63.08	60.64	30.1	63.21	58.95
Sjc_0001682	69.4	67.59	68.68	81.73	82.63	80.37	90.18	115.41	116.51	107.17	136.36	130.71
Sjc_0001683	51.76	53.79	46.75	53.6	49.07	45.45	15.69	52.36	45.99	56.03	59.43	61.39
Sjc_0001684	0.03	0	0.03	0.03	0	0	1.95	4.2	4.15	1.57	2.57	3.73
Sjc_0001685	161.68	165.76	169.98	237.54	247.66	243	101.51	144.35	136.93	154.42	272.9	273.76
Sjc_0001686	2.76	3.17	2.74	3.45	4.38	3.94	2.65	8.2	6.88	1.68	6.26	5.84
Sjc_0001687	3.23	2.83	2.91	0.33	0.37	0.31	1.99	3.22	2.45	0.48	0.57	0.69
Sjc_0001688	36.86	32.44	35.43	35.18	38.3	38.05	81.11	70.76	77.31	59.75	89.62	87.62
Sjc_0001689	32.89	31.66	30.31	24.07	26.81	28.6	49.44	86.95	68.04	132.87	251.36	250.6
Sjc_0001690	14.3	15.13	14.35	15.58	18.92	16.51	17.67	31.37	29.06	51.72	94.8	92.6
Sjc_0001691	16.93	15.5	16.05	18.93	21.44	20.21	36.76	37.43	41.7	22.08	35.99	37.9
Sjc_0001692	31.97	34.44	34.63	58.37	64.16	64.28	106.36	108.26	108.92	40.93	65.35	63.76
Sjc_0001693	254.44	243.85	251.3	341.86	365.11	359.88	543.85	465.57	506.35	207.32	261.72	268.24
Sjc_0001694	28.75	28.17	24.72	37.06	39.25	36.71	48.57	49.04	53.94	50.25	53.2	53.45
Sjc_0001695	34.75	35.63	35.18	57.04	62.83	53.21	78.95	113.04	94.7	63.99	101.86	108.75
Sjc_0001696	65.3	65.33	68.44	91.16	95.7	99.28	153.62	161.88	169.74	70.12	133.14	134.39
Sjc_0001697	4.73	4.86	6.51	3.39	4.94	2.84	8.13	13.42	11.7	0.52	0.15	0.46
Sjc_0001698	36.53	34.88	33.08	46.13	56.24	54.18	113.74	117.71	121.99	45.17	65.8	61.82
Sjc_0001699	52.95	56.88	63.44	80.27	87.87	84.04	121.18	147.68	144.92	33.5	66.85	77.52
Sjc_0001700	26.26	27.02	26.52	32.53	34.95	33.07	64.75	52.33	56.8	24.4	31.97	34.26
Sjc_0001701	39.68	37.1	37.01	51.58	56.83	55.24	154.63	156.71	141.33	55.53	78.12	73.58
Sjc_0001702	60.44	63.39	61.06	60.71	63.08	62.79	48.84	58.48	60.22	54.82	101.63	97.7
Sjc_0001703	3.3	3.27	2.98	2.73	2.86	1.89	7.8	10.51	9.93	1.59	2.1	2.54
Sjc_0001704	5.39	5.24	4.8	3.72	3.31	3.82	9.19	10.39	9.28	1.04	2.76	4.93
Sjc_0001705	6.84	3.57	4.85	6.17	6.61	5.72	0.1	1.54	1.39	0.78	2.87	3.7
Sjc_0001706	118.49	117.53	122.51	144.85	147.71	141.16	132.26	143.9	146.59	70.18	112.88	105.55
Sjc_0001707	3.32	3.18	4.98	2.3	2.94	3.74	0	1.35	0.53	0	3.98	2.67
Sjc_0001708	0	0	0	0	0.1	0	0.08	0	0	0	0	0
Sjc_0001709	17.76	16.34	17.51	22.2	24.7	23.9	48.21	55.69	54.74	24.34	42.06	42.09
Sjc_0001710	801.66	823.87	839.52	821.87	823.64	866.7	838.28	656.99	750.7	669.96	825.15	846.57
Sjc_0001711	941.97	933.89	959.95	1114.48	1081.21	1060.92	1046.76	891.41	964.27	1016.05	702.11	706.43
Sjc_0001712	17.09	20.09	19.91	17.5	22.78	18.97	29	76.58	67.33	6.64	20.28	20.32
Sjc_0001713	16.72	15.97	18.27	13.36	14.25	14.03	70.57	61.23	68.98	10.86	16.73	18.44
Sjc_0001714	61.36	57.1	57.88	78.1	87.02	80.59	331.49	307.45	312.17	107.53	111.16	110.96
Sjc_0001715	90.68	94.27	94.22	127.1	126.46	120.64	115.47	126.55	133.82	92.33	116.57	114.33
Sjc_0001716	66.23	64.62	71.3	96.02	90.25	98.23	132.11	131.44	145	76.56	106.16	111.37
Sjc_0001717	151.56	155.45	153.09	253.37	242.42	233.13	113.89	120.07	126.18	138.69	176.52	178.53
Sjc_0001718	13.76	10.92	13.59	16.23	19.6	16.8	75.1	78.7	86.84	11.4	23	22.89
Sjc_0001719	47.4	50.07	47.46	59.93	55.65	57.99	157.99	136.99	153.71	46.62	54.38	45.09
Sjc_0001720	317.22	329.38	333.81	440.89	461.94	489.79	602.41	546.43	569.71	503.23	517.9	509.26
Sjc_0001721	69.28	71.5	71.12	75.17	76.5	75.14	241.31	231.15	241.43	82.88	100	107.98
Sjc_0001722	4.66	4.81	4.85	8.1	8.65	8.14	5.3	13.1	10.22	1.23	1.68	1.72
Sjc_0001723	15.22	15.05	19.2	25.03	23.86	23.08	30.17	87.99	62.25	4.11	8.8	6.97
Sjc_0001724	1418.2	1448.2	1449.13	1395.91	1360.19	1387	2514.96	2178.8	2505.43	830.59	1039.15	1033.37
Sjc_0001725	72.17	71.79	73.08	98.14	103.09	94.03	220.28	205.55	212.57	64.84	97.23	95.13
Sjc_0001726	25.92	26.39	25.85	32.43	38.51	36.04	92.27	105.1	100.77	35.39	32.87	38.69
Sjc_0001727	94.24	94.14	94.9	118.9	125.91	112.92	301.13	386.25	380.82	157.47	157.6	169.11
Sjc_0001728	0.79	0.38	0.19	0.4	1.43	0.5	7.93	5.52	8.85	5.37	6.25	8.24
Sjc_0001729	14.21	18.24	19.5	3.17	3.54	3.07	2.6	1.26	2.3	0.49	0.23	0.59
Sjc_0001730	31.68	30.78	31.96	48.23	50.05	49.44	49.98	58.44	62.41	42.59	74.67	71.19
Sjc_0001731	15.98	17.67	16.28	21.87	26.06	25.63	36.95	31.08	32.89	43.21	59.73	59.51
Sjc_0001732	22.83	23.71	22.69	31.13	31.28	32.22	65.43	61.79	62.7	28.12	37.77	37.81
Sjc_0001733	0	0	0	0	0	0	0	0	0	0	0	0
Sjc_0001734	29.92	33.43	31.87	48.78	52.02	49.16	72.32	68.08	71.93	45.37	72.24	77.09
Sjc_0001735	83.96	85.81	81.66	111.99	109.42	106.79	261.14	221.18	255.71	91.37	88.92	86.65
Sjc_0001736	13.44	14.29	14.08	14.95	18.69	17.51	49.21	56.53	58.34	17.78	27.59	22.54
Sjc_0001737	19.95	21.17	19.69	29.34	34.39	34.09	62.44	72.28	68.75	18.46	38.92	34.72
Sjc_0001738	24.94	23.37	23.41	20.53	22.36	15.99	109.81	121	116.07	46.82	68.44	65.49
Sjc_0001739	6.82	6.27	6.81	14.66	17.93	16.49	19.97	25.37	24.89	23.31	41.03	41.22
Sjc_0001740	28.51	28.32	29.08	37.31	39.6	39.23	76.22	87.32	81.96	24.14	43.11	42.71
Sjc_0001741	4.88	4.61	3.98	5.97	6.46	6.38	16.58	14.04	16.75	14.47	19.85	17.2
Sjc_0001742	23.05	22.39	21.15	7.86	8.36	8.21	16.21	30.46	29.02	9.41	15.43	14.52
Sjc_0001743	3.37	3.26	3.35	0	0.35	0.86	3.58	12.77	15.52	0.08	0	0
Sjc_0001744	8.5	8.66	9.41	11.83	13.45	14.06	55.51	45.78	51.29	10.04	21.43	21.94
Sjc_0001745	31.68	27.07	29.99	37.52	41.61	39.13	37.4	48.91	52.42	20.45	37.63	42.29
Sjc_0001746	21.78	20.39	24.16	27.28	31.69	28.67	80.38	78.92	84.68	20.77	35.66	36.51
Sjc_0001747	45.89	53.79	48.05	59.29	53.64	51.42	131.44	120.94	129.26	44.65	48.65	51.72
Sjc_0001748	75.02	83.52	82.73	123.35	118.58	114.95	185.96	143.46	167.96	150.17	156.62	158.52
Sjc_0001749	0	0	0	0	0	0	6.83	0	3.19	0	0	0
Sjc_0001750	1127.84	1158.95	1169.62	856.59	828.21	866.32	2732.96	2011.53	2324.4	683.74	962.85	945.27
Sjc_0001751	77.48	80.31	80.76	91.91	106.37	104.6	236.12	175.34	203.23	69.41	76.22	79.25
Sjc_0001752	0	0	1.33	1.56	0	1.83	23.85	0	5.11	2.89	3.34	3.38
Sjc_0001753	216.52	208.65	214.03	211.37	213.55	212.48	430.61	378.72	413.6	304.06	249.45	266.55
Sjc_0001754	179.96	178.56	195.66	201.08	219.66	215.31	337.55	294.49	317.79	261.45	301.81	283.47
Sjc_0001755	26.18	28.58	31.14	41.56	47.21	47.65	15.85	26.01	18.7	13.59	21.09	22.82
Sjc_0001756	98.37	98.53	96.92	113.55	101.58	99.35	133.83	118.08	138.16	69.83	80.41	80.39
Sjc_0001757	98.37	98.53	96.92	113.55	101.58	99.35	133.83	118.08	138.16	69.83	80.41	80.39
Sjc_0001758	668.09	676.99	684.74	726.2	712.14	760.2	1494.71	1263.56	1377.25	1228.72	764.54	744.9
Sjc_0001759	5.86	0	4.76	1.88	2.14	4.42	10.73	19.6	23.85	7.04	7.89	4.01
Sjc_0001760	116.65	130.13	128.11	153.9	163.11	147.96	243.37	202.39	243.6	167.75	158.52	145.16
Sjc_0001761	19.75	20	19.98	19.43	23.77	22.78	64.66	75.34	75.07	17.19	29.97	30.38
Sjc_0001762	8.07	7.82	7.54	8.63	13.15	7.99	19.29	27.81	27.13	12.96	16.9	15.3
Sjc_0001763	668.09	676.99	684.74	726.2	712.14	760.2	1494.71	1263.56	1377.25	1228.72	764.54	744.9
Sjc_0001764	810.24	816.91	831.65	1209.56	1182.8	1332.64	269.05	302.7	331.03	298.29	395.99	390.43
Sjc_0001765	21.1	22.91	20.79	36.36	42.07	38.5	82.95	85.57	86	35.83	51.84	51.66
Sjc_0001766	16.85	17.87	17.64	30.46	33.08	30.81	41.26	46.07	46.92	35.07	60.77	54.81
Sjc_0001767	11.5	8.96	12.29	13.7	19.12	13.36	29.36	40.93	40.82	21.28	39.21	41.97
Sjc_0001768	111.44	113.16	115.5	160.02	163.36	172.68	314.9	280.55	292.81	94.32	118.06	118.71
Sjc_0001769	239.92	225.72	228.24	368.57	406.2	300.19	134.25	325.98	145.29	1210.59	1109.19	1124.7
Sjc_0001770	0.21	0.13	0.26	0.14	0.13	0.04	3.5	4.81	5.9	1.8	4.35	5.53
Sjc_0001771	22.77	24.86	23.15	72.62	76.1	66.55	1.57	2.47	1.8	0.8	1.86	2.32
Sjc_0001772	8.79	8.87	8.4	9.97	13.17	11.71	59.63	63.98	60.22	17.72	21.82	22.36
Sjc_0001773	7.28	6.81	7.01	4.49	4.66	5.64	12.19	30.08	21.08	5.94	11.66	12.45
Sjc_0001774	0	0	0	0.15	0	0	0.7	2.24	1.24	0.53	0.19	0.19
Sjc_0001775	0.56	0.18	0.27	0.19	0.23	0.12	0	0.22	0	0	0.23	0.36
Sjc_0001776	11.8	10	11.21	16.06	18.16	16.38	22.85	32.52	36.44	14.78	28.71	31.8
Sjc_0001777	1.8	2.29	1.54	2.72	2.3	2.42	1.95	3.91	2.49	0.83	2.95	3.34
Sjc_0001778	0	0	0	0	0	0.64	0.93	0	0	0	0	0.41
Sjc_0001779	0	0.19	0	0	0	0.24	1.2	0.33	0.69	4.63	6.3	4.74
Sjc_0001780	7.68	7.13	8.07	5.78	7.07	6.91	80.89	63.28	65.02	18.97	27.76	28.3
Sjc_0001781	11.56	13.32	11.57	21.18	25.75	19.27	0.19	3.51	1.9	5.08	3.52	4.27
Sjc_0001782	0.04	0	0.03	0.16	0.2	0.25	0.04	3.24	0.72	0.25	0.06	0.09
Sjc_0001783	0	0	0	0	0	0	19.21	304.67	133.3	7.7	1.42	0.99
Sjc_0001784	0	0	0.21	0	0	0	52.73	970.97	437.19	8.35	6.03	5.41
Sjc_0001785	0	0	0	0	0	0	0	1.19	0	1.66	0.71	2.21
Sjc_0001786	4.41	3.63	4.18	3.93	4.46	4.45	47.89	33.1	39.76	1.81	2.25	1.75
Sjc_0001787	31.16	28.82	27.68	34	40.42	35.67	62.38	52.37	59.76	26.24	38.81	39.51
Sjc_0001788	1.27	0.98	2.18	0	0	0	4.56	3.11	5.3	0.12	0.35	0.09
Sjc_0001789	7.57	6.93	7.5	3.52	4.43	4.49	39.46	28.63	33.97	0.93	2.67	2.56
Sjc_0001790	14.99	14.46	15.8	9.62	10.54	8.57	2.86	5.22	4.52	1.53	4.3	3.12
Sjc_0001791	179.11	180.64	179.4	273.12	272.66	258.74	72.6	81.92	79.55	87.3	76.64	72.96
Sjc_0001792	12.48	9.73	11.43	8.57	9.29	10.52	3.09	9.77	5.88	5.89	6.11	6.61
Sjc_0001793	43.2	41.69	41.92	70.36	74.92	69.21	68.2	50.12	59.68	40.62	67.03	70.65
Sjc_0001794	34.74	37.07	36.35	50.68	51.19	48.94	35.85	57.7	51.43	24.88	38.81	39.76
Sjc_0001795	6.37	7.17	6.61	3.68	3.53	5.22	3.79	2.7	4.08	2.91	5.33	4.59
Sjc_0001796	83.61	82.01	84.05	156.07	169.5	166.74	154.62	115.7	145.08	96.14	113.3	108.86
Sjc_0001797	1.1	1.41	1.39	1.84	1.92	1.98	6.62	8.79	9.39	1.11	1.41	2.2
Sjc_0001798	0	45.18	0	0	0	0	0	0	0	0	0	0
Sjc_0001799	1547.88	1456.36	1487.57	1.66	0.5	7.07	0.19	0.23	0	0	0	0
Sjc_0001800	6.87	6.72	6.68	4.23	5.22	5.37	6.59	9.54	13.03	1.91	6.31	6.35
Sjc_0001801	60	58.83	55.21	73.12	74.26	78.48	87.3	81.93	92.16	30.73	61.18	57.97
Sjc_0001802	2330.53	2525.42	2428.26	2786.44	2828.2	3001.64	4456.78	2949.44	3629.45	2923.42	1909.75	1926.42
Sjc_0001803	1.07	1.18	1.25	1.92	2.41	2.22	3.6	5.51	4.95	2.17	5.45	6.07
Sjc_0001804	8.24	9.46	9.14	10.08	12.73	11.49	8.87	18.41	15.71	9.9	14.34	16.12
Sjc_0001805	39.13	37.51	42.87	48.11	48.29	46.34	148.25	138.91	155.18	83.23	77.76	74.78
Sjc_0001806	28.09	31.88	30.04	51.26	50.84	50.45	78.92	87.28	93.63	43.67	102.62	97.71
Sjc_0001807	179.99	181.96	179.76	337.96	350.8	326.82	116.73	132.47	136.66	245.63	409.02	409.21
Sjc_0001808	78.35	79.73	77.18	106.68	102.34	95.19	126.34	175.68	144.94	144.15	164.19	166.83
Sjc_0001809	45.04	42.91	43.03	73.47	70.49	64.32	122.87	128.8	125.07	72.74	75	74.45
Sjc_0001810	31.85	31.44	30.5	52.07	57.95	58.6	52.87	49.86	56.07	60.87	104.29	104.06
Sjc_0001811	267.97	242.53	247.14	125.67	115.28	134.27	1392.87	1777.4	1964.96	9.58	7.06	7.5
Sjc_0001812	59.17	68.47	61.06	91.31	79.52	93.76	49.22	51.02	59.24	29.82	46.45	44.71
Sjc_0001813	1407.38	1255.37	1313.7	1982.17	1755.74	1462.91	1900.61	4459.54	3724.8	435.03	668.42	629.35
Sjc_0001814	511.78	484.37	498.84	797.21	762.31	599.51	8.52	231.27	76.95	574.33	689.41	700.47
Sjc_0001815	0	0	0	0	0	0	0	0	0	0	0	0
Sjc_0001816	0.52	0.31	0.3	0.24	0	0.15	0.44	0.81	0.73	0.41	1.15	0.67
Sjc_0001817	117.58	113.53	116.96	199.62	205.42	208.9	147.24	141.38	157.54	117.24	172.42	172.25
Sjc_0001818	48.51	43.29	50.48	55.13	56.59	52.54	102.23	105.51	109.35	46.27	82.99	83.54
Sjc_0001819	31.53	28.68	28.81	30.26	31.87	37.13	143.73	130.35	141.24	49.26	68.83	61.09
Sjc_0001820	147.98	140.87	141.68	208.82	212.17	199.98	191.96	154.22	180.33	108.45	144.06	153.33
Sjc_0001821	0	0	0	0	0	0	0	0	0	0	0	0
Sjc_0001822	24.3	23.55	24.17	36.5	42.36	42.19	54.77	56.41	59.43	31.75	50.17	47.62
Sjc_0001823	4.55	5.74	6.01	4.08	5.83	4.07	5.54	27.4	18.6	12.66	41.4	48.99
Sjc_0001824	128.52	133.13	127.03	116.3	115.6	105.95	134.39	181.62	153.53	134.99	184.99	189.88
Sjc_0001825	3.01	3.73	4.81	3.35	2.61	2.59	3.96	10.65	6.53	0.66	1.45	1.87
Sjc_0001826	12.28	11.96	12.07	17.62	17.06	16.54	11.17	12.6	14.38	0.62	4.56	4
Sjc_0001827	171.35	173.6	171.98	265.44	269.26	274.42	172.35	146.07	162.01	178.81	248.85	252.72
Sjc_0001828	114.87	116.1	117.62	175.76	172.61	189.93	143.31	132.46	131.6	120.08	165.63	165.14
Sjc_0001829	4.56	4.57	4.37	5.39	5.32	4.46	7.53	11.14	11.12	2.1	3.67	4.55
Sjc_0001830	32.31	31.93	25.87	29.22	33.93	25.43	39.31	55.82	46.64	18.02	26.42	21.59
Sjc_0001831	1.73	1.62	1.32	4.38	5.73	4.2	1.22	4.4	3.5	0.81	3.1	2.99
Sjc_0001832	0	0	0	0	0	0	0	0	0	0	0	0
Sjc_0001833	11.95	12.12	14.45	12.22	12.64	12.65	34.17	30.89	39.42	10.98	14.22	14.58
Sjc_0001834	0.09	0.07	0.04	0.02	0.03	0.18	3.9	4.31	5.68	0.2	0.11	0.09
Sjc_0001835	84.79	84.36	81.1	61.01	63.1	55.44	103.62	142.65	127.87	68.93	75.85	79.11
Sjc_0001836	12.69	12.83	11.81	16.39	24.45	21.27	17.98	25.36	20.11	13.34	18.19	17.46
Sjc_0001837	16.49	16.43	14.87	23.3	26.34	25.45	39.94	50.31	47	20.49	24.53	25.22
Sjc_0001838	7.02	6.77	5.8	9.44	9.41	8.78	8.49	16.33	13.21	19.61	47.39	44.14
Sjc_0001839	0	0	0	0.2	0.4	0	0.19	0.16	0.07	0.06	0.16	0.26
Sjc_0001840	68.2	72.29	69.28	45.27	45.72	48.71	484.11	268.13	357.45	21.27	12.82	12.15
Sjc_0001841	157.64	159.95	154.03	209.05	186.74	187.96	153.39	191	192.32	167.92	175.35	175.07
Sjc_0001842	27.38	27.4	25.67	36.65	41.73	38.88	65.66	75.86	74.05	38.94	48.22	55.4
Sjc_0001843	12.92	11.97	10.15	25.49	24.9	23.9	1	2.31	1.77	13.73	25.74	25.89
Sjc_0001844	8.36	8.23	7.91	8.19	8.32	8.33	26.3	36.16	32.14	15.74	25.88	25.82
Sjc_0001845	35.63	34.27	32.59	37.18	44.89	43.22	54.39	58.1	64.13	23.06	39.38	38.93
Sjc_0001846	0	0.18	0.69	0	0.66	1.63	0.5	1.23	1.46	0.64	0.44	0.69
Sjc_0001847	8.25	8.8	8.78	12.02	13.35	12.83	10.45	11.97	12.32	10.59	17.04	18.89
Sjc_0001848	8.37	8.69	9.43	0.48	1.3	0.79	2.52	1.77	2.82	2.54	6.77	8.94
Sjc_0001849	0.56	0.77	0.37	0.08	0.19	0.2	0	0.09	0.03	0	0	0.07
Sjc_0001850	7.35	7.95	7.45	9.34	12.99	10.65	13.72	22.09	21.91	6.53	9.79	9.19
Sjc_0001851	4.73	4.93	3.82	5.49	7.72	7.61	9.16	11.41	11.98	9.23	14.05	14.18
Sjc_0001852	5.71	4.48	4.73	2.77	2.3	2.9	6.29	5.36	6.14	2.35	4.12	5.16
Sjc_0001853	1.2	1.8	1.54	3.06	3.37	2.85	2.15	10.25	5.32	4.29	9.14	10.19
Sjc_0001854	0	0.91	0.45	0	0	0	0.41	0.49	0.43	0	0	0
Sjc_0001855	0.58	0.19	0.28	0	0	0	0.09	0	0.81	0.85	1.32	1.12
Sjc_0001856	2.66	2.62	2.47	2.94	2.84	2.36	9.06	18.77	14.71	2.52	5.97	6.31
Sjc_0001857	0.05	0.1	0.3	0.06	0.19	0.07	4.02	0.07	2.35	0	0	0
Sjc_0001858	6.9	6.83	6.38	6.89	8.68	8.46	18	19.1	18.75	10.25	14.5	13.88
Sjc_0001859	3.98	3.49	4.43	1.7	1.8	1.83	112.84	69.24	93.19	1.82	2.08	2.1
Sjc_0001860	3.11	3.01	4.02	0.79	0.72	0.41	2.16	3.46	3.34	0.31	0.05	0.3
Sjc_0001861	0.85	1.17	0.94	0.29	0.6	0.32	4.24	2.44	3.94	1.11	2.39	2.28
Sjc_0001862	0	0.06	0	0	0	0	0	0	0	0	0	0.08
Sjc_0001863	12.53	10.36	13.09	12.33	13.52	15.21	61.02	70.96	67.74	22.4	29.8	30.65
Sjc_0001864	127.19	133.2	130.32	227.4	236.86	237.85	207.41	229.08	211.47	156.15	175.75	172.3
Sjc_0001865	107.15	109.24	110.21	150.84	154.94	140.44	57.63	68.91	69.19	98.61	123.51	122.94
Sjc_0001866	2290.32	2286.09	2333.46	3731.59	3665.91	4162.94	5217.73	3965.71	4747.08	3259.98	4583.09	4531.94
Sjc_0001867	102.81	97.1	99.52	110.95	100.86	98.93	181.11	195.22	209.34	108.89	134.07	133.49
Sjc_0001868	15	17.27	14.47	13.06	15.15	14.71	7.55	23.5	18.34	14.6	28.49	30.07
Sjc_0001869	7.24	7.37	7.86	7.17	7.73	9.15	15.41	19.51	20.38	2.47	9.19	8.76
Sjc_0001870	0	0	0	0	0	0	0	0	0	0	0	0
Sjc_0001871	0.57	1.65	1.26	0.38	0.92	0.98	0.35	2.57	0.76	0.84	3.48	3.14
Sjc_0001872	156.46	151.52	155.58	265.85	270.16	277.44	292.42	274.77	306.04	208.43	326.21	335.97
Sjc_0001873	3.68	4.75	4.01	3.33	4	2.23	4.59	8.11	8.28	4.21	16.27	17.68
Sjc_0001874	20.28	20.57	20.31	33.74	37.84	38.45	48.63	49.97	53.71	31.32	49.16	47.39
Sjc_0001875	12.41	9.98	13.52	2.08	2.66	3.35	11.63	19.63	17.72	2.16	2.18	2.62
Sjc_0001876	8.81	8.82	8.74	2.85	4.21	4	21.64	52.04	43.28	13.97	9.84	10.08
Sjc_0001877	3.89	3.88	3.49	1.65	1.42	2.57	9.65	17.6	15.13	6.17	6.33	5.66
Sjc_0001878	2.72	2.81	2.5	1.16	1.84	1.8	4.13	8.66	6.38	4.97	4.88	4.68
Sjc_0001879	141.95	147.47	154.39	212.87	209.21	225.98	141.04	120.25	141.93	125.46	177.97	181.34
Sjc_0001880	152.76	152.77	152.76	229.31	235.88	240.22	202.79	227.21	224.45	160.03	231.55	235.25
Sjc_0001881	19.51	18.73	19.07	22.29	22.96	22.37	23.18	22.93	23.78	8.18	14.13	15.71
Sjc_0001882	10.6	6.89	9.52	1.91	2.95	3.39	11.8	12.35	11.95	1.78	2.36	2.12
Sjc_0001883	10.91	11.36	10.03	24.2	30.19	31.01	21.81	23	24.03	31.43	37.49	39.55
Sjc_0001884	133.15	128.09	130.13	268.46	295.01	279.22	44.17	53.3	51.39	169.26	160.73	157.06
Sjc_0001885	45.14	49.12	48.83	83.56	97.45	91.97	49.63	68.41	61.04	27.03	45.34	47.32
Sjc_0001886	6.28	5.55	4.79	6.18	4.89	6.49	0.4	0.24	0.56	0.75	0.77	0.38
Sjc_0001887	71.47	58.44	70.53	0.21	2.25	1.06	0.19	0.23	0	0.55	0	0
Sjc_0001888	116.87	110.79	115.85	0	0.17	0.73	1.05	1.78	1.89	0	0	0
Sjc_0001889	287.94	274.63	273.41	0	0	1.35	0	0	0	0	0.51	0.53
Sjc_0001890	0.54	0.77	0.6	0.88	1.51	0.94	3.28	3.1	3.43	8.63	18.76	20.39
Sjc_0001891	15.94	16.3	14.23	18.77	17.39	19.45	33.98	33.05	34.88	8.35	18.93	18.29
Sjc_0001892	13.37	12.91	11.1	23.72	26.34	25.64	19.94	37.12	30.65	13.07	18.33	18.95
Sjc_0001893	0.14	0.41	0	0	0	0	6.5	5.75	4.72	0.61	0.17	0.36
Sjc_0001894	0	0	0	0	0	0	0	0	0	0	0.67	0.14
Sjc_0001895	2.26	2.91	2.88	4.09	4.93	4.79	2.29	1.89	3.04	0.84	3.66	4.41
Sjc_0001896	15.25	13.2	14.49	27.22	26.49	25.8	31.83	30.1	36.51	12.68	17.71	19.2
Sjc_0001897	116.49	122.49	122.21	116.35	114.26	99.94	144.61	173.78	170.85	134.58	103.01	108.91
Sjc_0001898	11.82	10.25	11.54	15.51	16.39	16.54	92.78	86.34	85.4	20.81	24.3	23.1
Sjc_0001899	67.19	66.13	63.95	79.14	84.68	81.86	726.84	629.24	703.36	162.9	229.44	231.24
Sjc_0001900	73.55	80.98	77.06	80.5	73.68	79.71	147.05	145.56	157.77	70.41	59.43	57.32
Sjc_0001901	29.47	28.05	30.99	29.24	33.11	30.19	58.09	57.84	72.61	27.36	42.11	40.35
Sjc_0001902	802.03	804.28	816.12	1066.03	1092.38	1130.87	1393.12	962.79	1173.92	577.05	509.84	497.46
Sjc_0001903	47.02	48.91	49.79	68.64	71.17	58.64	44.5	51.93	46.55	13.47	25.79	27.72
Sjc_0001904	220.94	235.26	242.65	184.47	182.21	160.29	134.28	236.65	206.82	267.16	413.17	411.91
Sjc_0001905	97.88	82.33	86.34	129.28	111.11	102.65	184.93	152.69	167.99	102.67	118.47	117.37
Sjc_0001906	82.14	77.05	80.28	129.83	130.34	133.5	93.57	81.26	100.86	86.48	107.33	114.86
Sjc_0001907	48.44	49.3	47.68	71.17	78.92	74.09	79.56	72.8	83.67	59.73	79.81	79
Sjc_0001908	6.17	6.1	7.04	10.19	11.34	9.51	31.8	36.46	33.87	12.79	16.79	13.7
Sjc_0001909	35.56	36.11	38.3	38.16	43.31	39.48	110.88	106.6	106.75	41.18	65.6	67.13
Sjc_0001910	0.25	0.25	0.17	0.14	0.22	0.18	1.41	2.41	2.92	0.22	0.18	0.32
Sjc_0001911	9.85	12.49	11.04	2.01	1.78	1.6	13.55	0.56	0.62	1.06	2.07	1.91
Sjc_0001912	29.22	28.04	28.48	25.74	26.02	29.65	222.26	164.25	189.09	6.97	6.29	5.33
Sjc_0001913	19.42	19.37	20.75	30.5	30.56	29.36	4.87	15.54	8.73	6.2	13.03	12.68
Sjc_0001914	54.57	59	60.36	111.47	111.25	109.05	138.01	105.94	117.12	19.44	37.84	34.68
Sjc_0001915	10.68	10.46	10.62	13.83	16.25	13.47	33.95	37.57	34.89	19.75	23.75	23.5
Sjc_0001916	2.22	2.33	2.05	1.3	1.54	1.34	9.33	6.22	12.73	1.87	2.39	1.75
Sjc_0001917	50.78	59.39	52.11	59.87	56.92	58.87	152.53	193.25	182.9	170.84	199.01	190.61
Sjc_0001918	52.38	51.49	49.5	148.59	164.36	159.49	221.43	192.47	198.38	186.44	329.8	331.95
Sjc_0001919	2.92	5.05	6.06	1.08	0.98	2.21	2.27	6.57	4.07	1.23	0.6	0.48
Sjc_0001920	97.64	97.13	97.29	96.51	99.79	83.58	109.16	157.39	142.65	68.62	107.45	106.63
Sjc_0001921	76.18	70.32	76.14	124.32	137.24	139.78	165.18	141.68	158.99	171.04	272.81	266.92
Sjc_0001922	70.8	69.95	70.91	98.45	113.83	103.78	96.84	73.48	89.56	65.73	119.2	122.2
Sjc_0001923	6.39	6.3	6.15	11.82	13.51	12.58	21.03	19.43	19.59	13.08	22.6	21.72
Sjc_0001924	11.69	11.39	9.33	8.66	7.82	7.85	1.76	2.92	3.66	6.24	9.62	10.24
Sjc_0001925	199.66	196.07	198.71	480.05	479.6	439.84	14.1	64.82	21.7	299.72	361.26	361.58
Sjc_0001926	24.24	24.64	24.25	28.46	37.71	31.51	10.25	48.83	26.52	17.25	11.86	11.03
Sjc_0001927	7.61	7.25	7.97	0.83	1.16	1.4	16.87	19.63	18.1	3.46	3.22	3.1
Sjc_0001928	1.85	1.37	0.96	1.67	2.62	1.6	16.86	15.62	18.66	4.97	14.62	14.5
Sjc_0001929	48.3	50.27	47.81	84.65	90.25	85.42	19.25	36.33	26.76	20.08	31.52	31.48
Sjc_0001930	5.66	5.49	5.85	5.89	7.79	8.21	13.15	12.2	12.91	15.55	14.69	14.13
Sjc_0001931	11.56	10.44	11.64	14.54	18.14	18.36	22.71	32.49	30.84	22.51	46.7	46.59
Sjc_0001932	35.5	35.04	37.33	50.07	47.86	49.38	50.7	64.19	60.06	38.88	48.64	45.41
Sjc_0001933	12.45	14.99	13.53	19.52	21.98	22.09	9.44	15.53	12.8	12.04	26.17	28.7
Sjc_0001934	30.6	35.1	36.3	38.93	44.84	38.51	59.56	70.32	68.86	59.78	72.1	73.04
Sjc_0001935	9.14	11.47	9.86	10.19	9.64	6.78	89.15	54.21	66.23	3.56	3.61	3.55
Sjc_0001936	2.44	2.42	2.13	4.59	5.19	5.99	8.04	6.92	8.42	2.67	10.53	9.93
Sjc_0001937	14.79	14.39	17.46	17.72	19	19.03	41.95	39.57	42.35	24.61	31.19	32.69
Sjc_0001938	7.32	8.91	10.35	13.97	17.07	15.92	27.06	35.51	35.04	25.32	36.06	39.17
Sjc_0001939	7.12	10.15	6.46	9.63	11.35	10.19	3.68	9.39	12.26	2.78	11.27	8.89
Sjc_0001940	0	2.14	13.18	2.67	12.08	6.21	0	3.64	0	0	8.05	8.14
Sjc_0001941	0	0	0	0	0	0	0	58.91	13.15	0	65.73	0
Sjc_0001942	197.83	196.64	208.48	253.31	232.69	285.98	75.26	90.61	78.5	50.95	55.52	59
Sjc_0001943	9.5	8.39	6.95	7.27	6.03	5.05	1.22	3.16	1.48	0.34	0.64	1.34
Sjc_0001944	152.35	155.3	154.5	238.32	236.36	254.26	252.29	173.99	209.11	122.16	142.59	144.06
Sjc_0001945	371.43	369.88	374.33	501.37	496.86	525.55	502.48	378.17	435.37	432.44	457.2	447.64
Sjc_0001946	123.55	108.39	114.46	155.68	147.26	140.87	165.63	170.67	189.42	63.94	87	89.25
Sjc_0001947	2.26	2.12	2.18	3.04	3.07	2.87	7.37	10.47	9.41	4.71	8.09	6.89
Sjc_0001948	11.55	12.22	13.58	14.19	14.77	12.16	23.89	32.3	34.3	15.4	22.31	23.94
Sjc_0001949	7.71	6.9	7.47	6.22	7.17	6	0.06	0.63	0.46	0.92	2.65	2.54
Sjc_0001950	74.53	72.39	73	117.19	115.28	95.3	55.14	76.72	68.91	77.4	62.21	60.42
Sjc_0001951	80.71	77.22	77.5	159.96	191.58	211.08	151.35	154.3	159.18	91.57	116.41	113.45
Sjc_0001952	11.13	10.21	9.81	17.37	17.98	18.32	35.25	35.01	35.79	15.84	21.31	23.05
Sjc_0001953	9.7	9.36	9.29	12.65	13.09	13.19	52.24	46.42	52.13	13	24.52	26.42
Sjc_0001954	11.02	10.64	11.13	17.49	20.46	20.56	32.19	26.35	31.55	21.37	38.97	38.65
Sjc_0001955	1.3	1.66	1.25	0.47	0.56	0.79	3.95	45.72	21.13	142.2	133.4	129.58
Sjc_0001956	152.97	151.85	166.74	261.11	248.06	251.21	5.08	3.62	3.09	5.08	40.96	34.38
Sjc_0001957	9.76	9.56	9.48	12.9	15.88	13.31	17.46	18.83	19.44	10.35	15.66	15.49
Sjc_0001958	202.11	215.59	215.21	383.74	379.24	359.53	680.57	783.96	789.81	723.54	836.55	863.96
Sjc_0001959	263.47	260.77	268.05	570.47	586.98	572.01	819.67	1010.67	961.64	3864.81	3147.12	3153.9
Sjc_0001960	391.54	387.84	394.4	66.38	62.91	54.8	17.79	45.43	32.42	26.01	21.25	20.75
Sjc_0001961	1316.43	1269.18	1279.56	698.82	653.44	491.45	31.36	156.01	109.27	70.61	80.04	91.47
Sjc_0001962	14.7	14.9	15.66	23.76	26.89	27.52	19.04	21.35	20.61	22.23	37.54	39.21
Sjc_0001963	17.77	18.14	18.1	26	26.27	26.29	120.24	111.56	120.49	38.44	44.4	49.36
Sjc_0001964	51.74	55.98	55.02	56.9	57.12	59.19	118.61	95.2	110.44	61.24	68.83	67.94
Sjc_0001965	1.47	2.02	4.35	0.85	1.52	1.07	76.74	1339.84	661.99	1397.52	1664.51	1609.11
Sjc_0001966	0.06	0	0.11	0.03	0	0	0.07	9.55	0.62	312.71	234.6	237.29
Sjc_0001967	6.9	10.35	10.72	5.86	10.4	5.47	0.41	12.77	4.69	14.8	3.44	6.52
Sjc_0001968	42.46	46.14	44.36	70.52	74.79	75.2	48.57	72.23	62.88	53.14	82.53	83.01
Sjc_0001969	0.63	0.65	0.53	0.57	0.69	0.66	0.85	2.79	1.99	1.1	1.42	1.81
Sjc_0001970	4.21	4.36	4.41	1.92	3.19	1.97	18.99	36.01	31.73	3.68	10.34	10.04
Sjc_0001971	190.45	177.79	197.77	310.35	292.37	278.29	147.11	168.92	169.91	117.83	184.27	193.97
Sjc_0001972	155.69	165.64	163.72	247.75	243.18	264.34	143.99	122.37	127.1	176.75	261.11	249.88
Sjc_0001973	4.36	4.91	5.98	7.43	9.92	9.6	9.94	12.98	16.77	4.92	12.37	12.43
Sjc_0001974	3.16	2.93	3.03	0.8	0.76	0.62	3.26	3.21	4.26	0.64	0.42	0.59
Sjc_0001975	43.78	39.92	40	49.13	54.21	48.65	16.01	33.65	25.08	19.46	34.19	35.39
Sjc_0001976	65.84	57.22	63.89	89.99	85.35	75.57	34.83	75.45	51.87	197.81	240.01	228.92
Sjc_0001977	3.53	3.52	2.9	2.45	2.1	2.32	0.4	3.22	1.47	0.61	0.86	0.67
Sjc_0001978	29.49	31.21	28.8	44.58	44.3	45.19	54.68	58.96	56.15	50.84	73.11	77.4
Sjc_0001979	5.6	7.59	7.22	7.41	5.44	4.73	6.95	13.39	6.32	102.81	212.11	209.08
Sjc_0001980	36.22	40.16	33.54	19.68	26.14	23.14	6.69	14.71	10.64	15.49	32.66	33.06
Sjc_0001981	404.65	398.89	403.07	158.71	153.98	173.66	792.09	684.51	665.8	155.91	220.05	221.2
Sjc_0001982	3.56	2.34	3.58	1.93	4.6	2.08	0.73	3.86	2.63	0	2.31	3.76
Sjc_0001983	0	0	0	0	0	0	0	0	0	0	0	0
Sjc_0001984	10.29	9.42	9.83	0.51	0.64	0.22	21.89	25.44	21.56	0.43	0.69	0.86
Sjc_0001985	54.61	56.88	53.9	23.98	21.85	23.27	10.54	9.02	9.33	21.13	19.45	16.93
Sjc_0001986	3.03	2.73	2.11	0.06	0.07	0.37	0.33	0.27	0.3	0	0	0.29
Sjc_0001987	139.51	139.14	136.82	154.91	164.44	160.82	358.61	332.85	354.83	189.01	208.81	213.34
Sjc_0001988	17	18.31	20.17	36.81	35.19	36.7	14.66	11.01	15.65	0.88	3.27	3.82
Sjc_0001989	26.87	26.73	23.92	40.17	40.5	43.86	84.97	64.46	76.66	71.88	82.26	77.78
Sjc_0001990	0.28	0.49	0.52	2.08	3.12	4.68	4.62	4.18	4.52	6.95	13.74	14.68
Sjc_0001991	11.56	11.29	12.72	17.36	16.75	15.91	51.56	47.44	45.84	16.72	18.85	20.71
Sjc_0001992	2.51	2.43	2.23	1.56	4.28	2.8	3.86	4.48	4.42	4.58	4.01	4.51
Sjc_0001993	344.25	348.24	362.17	543.31	558.36	577.37	179.29	254.37	254.48	87.23	148.9	136.73
Sjc_0001994	16.92	15.72	15.57	18.24	24.5	23.22	34.31	32.39	33.99	26.44	24.57	25.04
Sjc_0001995	47.9	42.91	41.34	62.07	61.17	52.55	54.31	46.66	48.51	45.05	62.36	65.19
Sjc_0001996	51.67	52.67	51.34	77.99	78.92	74.72	129.68	110.16	120.84	65.14	74.39	71.7
Sjc_0001997	0.25	0.33	0.34	0.54	0.41	0.46	0.52	0.55	0.86	0.35	2.69	3.54
Sjc_0001998	2.48	2.27	2.16	2.01	4.18	3.4	2.5	3.86	1.48	0.65	7.14	5.81
Sjc_0001999	201.18	210.9	206.9	132.92	138.59	120.58	78.2	184.52	107.76	259.32	369.28	380.02
[truncated: 7,772 more rows]
