# Supplementary material for: Comparative transcriptome profiles of Schistosoma japonicum larval stages: Implications for parasite biology and host invasion
Source: PLoS Negl Trop Dis. 2022 Jan 13;16(1):e0009889. doi: 10.1371/journal.pntd.0009889 (PMC8791509; doi:10.1371/journal.pntd.0009889)
Supplement: S4 Table — Gene ratio is the percentage of total SEG or SSG in the given GO term. (XLSX) [file pntd.0009889.s011.xlsx]

## Sheet: GO terms enrichment
ID	Description	GeneRatio	BgRatio	pvalue	p.adjust	qvalue	geneID	Count	type	stage	annotation
GO:0031514	motile cilium	15/137	36/4320	4.82724e-14	8.68904e-13	6.6057e-13	Sjc_0005422/Sjc_0000078/Sjc_0000347/Sjc_0000523/Sjc_0000734/Sjc_0002120/Sjc_0002170/Sjc_0003513/Sjc_0004776/Sjc_0004811/Sjc_0006213/Sjc_0006250/Sjc_0007156/Sjc_0008233/Sjc_0008781	15	Cellular Component	Egg	Sjc_0005422|Similar to CFAP58: Cilia- and flagella-associated protein 58 / Sjc_0000078|Similar to Cfap65: Cilia- and flagella-associated protein 65 / Sjc_0000347|Similar to CFAP299: Cilia- and flagella-associated protein 299 / Sjc_0000523|Cilia- and flagella-associated protein/ Sjc_0000734|Similar to CFAP74: Cilia- and flagella-associated protein 74 / Sjc_0002120|Similar to DIP13: 13 kDa deflagel…
GO:0005929	cilium	4/137	12/4320	0.000393111	0.003538	0.00268971	Sjc_0000154/Sjc_0001214/Sjc_0007472/Sjc_0008392	4	Cellular Component	Egg	Sjc_0000154|Doublecortin domain-containing protein/ Sjc_0001214|Similar to CCDC151: Coiled-coil domain-containing protein 151 / Sjc_0007472|hypothetical protein/ Sjc_0008392|Similar to DNAAF1: Dynein assembly factor 1%2C axonemal
GO:0005576	extracellular region	6/137	41/4320	0.0016422	0.0098532	0.00749074	Sjc_0008114/Sjc_0008115/Sjc_0009572/Sjc_0009568/Sjc_0009570/Sjc_0009571	6	Cellular Component	Egg	Sjc_0008114|Similar to Venom allergen 5 / Sjc_0008115|Similar to Venom allergen 5 / Sjc_0009572|Similar to CP422: Egg protein CP422 / Sjc_0009568|Similar to CP422: Egg protein CP422 / Sjc_0009570|Similar to CP422: Egg protein CP422 / Sjc_0009571|Similar to CP422: Egg protein CP422
GO:0030286	dynein complex	7/137	63/4320	0.00347486	0.0156369	0.0118877	Sjc_0000920/Sjc_0000405/Sjc_0000882/Sjc_0002449/Sjc_0002809/Sjc_0007008/Sjc_0008249	7	Cellular Component	Egg	Sjc_0000920|Similar to A12: Tegument antigen / Sjc_0000405|Similar to Dynein light chain LC6%2C flagellar outer arm / Sjc_0000882|Similar to Dynein light chain LC6%2C flagellar outer arm / Sjc_0002449|Similar to DNAH3: Dynein heavy chain 3%2C axonemal / Sjc_0002809|Similar to Dynein beta chain%2C ciliary / Sjc_0007008|Similar to Dnah2: Dynein heavy chain 2%2C axonemal / Sjc_0008249|Similar to DNA…
GO:0005874	microtubule	6/137	56/4320	0.0080417	0.0289501	0.0220089	Sjc_0006199/Sjc_0003483/Sjc_0002449/Sjc_0002809/Sjc_0003323/Sjc_0007008	6	Cellular Component	Egg	Sjc_0006199|Similar to KIF17: Kinesin-like protein KIF17 / Sjc_0003483|Similar to Kif9: Kinesin-like protein KIF9 / Sjc_0002449|Similar to DNAH3: Dynein heavy chain 3%2C axonemal / Sjc_0002809|Similar to Dynein beta chain%2C ciliary / Sjc_0003323|Similar to Bug22: Cilia- and flagella-associated protein 20 / Sjc_0007008|Similar to Dnah2: Dynein heavy chain 2%2C axonemal
GO:0007018	microtubule-based movement	8/110	48/4225	2.59422e-05	0.000907978	0.000709998	Sjc_0006199/Sjc_0003483/Sjc_0005554/Sjc_0002448/Sjc_0002449/Sjc_0002809/Sjc_0003484/Sjc_0007008	8	Biological Process	Egg	Sjc_0006199|Similar to KIF17: Kinesin-like protein KIF17 / Sjc_0003483|Similar to Kif9: Kinesin-like protein KIF9 / Sjc_0005554|Kinesin heavy chain/ Sjc_0002448|Similar to Dnah3: Dynein heavy chain 3%2C axonemal / Sjc_0002449|Similar to DNAH3: Dynein heavy chain 3%2C axonemal / Sjc_0002809|Similar to Dynein beta chain%2C ciliary / Sjc_0003484|Kinesin-like protein/ Sjc_0007008|Similar to Dnah2: Dy…
GO:0090502	RNA phosphodiester bond hydrolysis, endonucleolytic	4/110	17/4225	0.000796898	0.0139457	0.0109049	Sjc_0002265/Sjc_0002272/Sjc_0002263/Sjc_0002312	4	Biological Process	Egg	Sjc_0002265|Ribonuclease Oy/ Sjc_0002272|Ribonuclease Oy/ Sjc_0002263|Ribonuclease T2,domain-containing protein/ Sjc_0002312|Ribonuclease Oy
GO:0046940	nucleoside monophosphate phosphorylation	3/110	10/4225	0.00180347	0.0210405	0.0164527	Sjc_0002308/Sjc_0002309/Sjc_0004243	3	Biological Process	Egg	Sjc_0002308|Similar to AK7: Adenylate kinase 7 / Sjc_0002309|Similar to AK7: Adenylate kinase 7 / Sjc_0004243|Similar to AK7: Adenylate kinase 7
GO:0033897	ribonuclease T2 activity	13/156	21/5504	7.73122e-16	3.40174e-14	3.01111e-14	Sjc_0002275/Sjc_0002265/Sjc_0002272/Sjc_0002281/Sjc_0002263/Sjc_0002270/Sjc_0002296/Sjc_0002258/Sjc_0002194/Sjc_0002206/Sjc_0002262/Sjc_0002282/Sjc_0002312	13	Molecular Function	Egg	Sjc_0002275|Similar to RNALX: Intracellular ribonuclease LX / Sjc_0002265|Ribonuclease Oy/ Sjc_0002272|Ribonuclease Oy/ Sjc_0002281|Ribonuclease T2,domain-containing protein/ Sjc_0002263|Ribonuclease T2,domain-containing protein/ Sjc_0002270|SJCHGC06710 protein/ Sjc_0002296|Ribonuclease T2,domain-containing protein/ Sjc_0002258|Ribonuclease T2,domain-containing protein/ Sjc_0002194|Ribonuclease O…
GO:0003777	microtubule motor activity	8/156	47/5504	4.27592e-05	0.000940702	0.000832679	Sjc_0006199/Sjc_0003483/Sjc_0005554/Sjc_0002448/Sjc_0002449/Sjc_0002809/Sjc_0003484/Sjc_0007008	8	Molecular Function	Egg	Sjc_0006199|Similar to KIF17: Kinesin-like protein KIF17 / Sjc_0003483|Similar to Kif9: Kinesin-like protein KIF9 / Sjc_0005554|Kinesin heavy chain/ Sjc_0002448|Similar to Dnah3: Dynein heavy chain 3%2C axonemal / Sjc_0002449|Similar to DNAH3: Dynein heavy chain 3%2C axonemal / Sjc_0002809|Similar to Dynein beta chain%2C ciliary / Sjc_0003484|Kinesin-like protein/ Sjc_0007008|Similar to Dnah2: Dy…
GO:0004252	serine-type endopeptidase activity	2/9	32/5504	0.00114941	0.00804589	0.00483963	Sjc_0000367/Sjc_0006099	2	Molecular Function	Miracidium	Sjc_0000367|Similar to bli-4: Endoprotease bli-4 / Sjc_0006099|proprotein convertase subtilisin/kexin type 2
GO:0031012	extracellular matrix	7/221	12/4320	5.31176e-07	1.22171e-05	1.11827e-05	Sjc_0000808/Sjc_0002134/Sjc_0005374/Sjc_0005375/Sjc_0005376/Sjc_0006166/Sjc_0006493	7	Cellular Component	Sporocyst	Sjc_0000808|Similar to Col5a1: Collagen alpha-1/ Sjc_0002134|Similar to Col5a1: Collagen alpha-1/ Sjc_0005374|Collagen alpha chain/ Sjc_0005375|Collagen alpha chain/ Sjc_0005376|Fibrillar collagen chain FAp1 alpha/ Sjc_0006166|Collagen alpha-2 chain/ Sjc_0006493|Similar to Col5a2: Collagen alpha-2
GO:0007155	cell adhesion	11/181	39/4225	3.87184e-07	1.74233e-05	1.50798e-05	Sjc_0006363/Sjc_0006650/Sjc_0006649/Sjc_0006646/Sjc_0006648/Sjc_0006647/Sjc_0006120/Sjc_0006219/Sjc_0006399/Sjc_0006651/Sjc_0007500	11	Biological Process	Sporocyst	Sjc_0006363|Similar to Lmln: Leishmanolysin-like peptidase / Sjc_0006650|Similar to LMLN: Leishmanolysin-like peptidase / Sjc_0006649|Similar to GA17800: Leishmanolysin-like peptidase / Sjc_0006646|Similar to GA17800: Leishmanolysin-like peptidase / Sjc_0006648|Similar to CBG03556: Leishmanolysin-like peptidase / Sjc_0006647|Leishmanolysin-like peptidase/ Sjc_0006120|Leishmanolysin-like peptidase…
GO:0006260	DNA replication	9/181	36/4225	1.37678e-05	0.000309776	0.00026811	Sjc_0000548/Sjc_0002088/Sjc_0003216/Sjc_0003436/Sjc_0004887/Sjc_0005757/Sjc_0006459/Sjc_0006595/Sjc_0007908	9	Biological Process	Sporocyst	Sjc_0000548|Similar to POLA2: DNA polymerase alpha subunit B / Sjc_0002088|Similar to POLE2: DNA polymerase epsilon subunit 2 / Sjc_0003216|Similar to Pole: DNA polymerase epsilon catalytic subunit A / Sjc_0003436|Similar to POLQ: DNA polymerase theta / Sjc_0004887|Similar to Orc5: Origin recognition complex subunit 5 / Sjc_0005757|Structure-specific endonuclease subunit SLX4/ Sjc_0006459|Similar…
GO:0006270	DNA replication initiation	5/181	12/4225	8.46362e-05	0.00126954	0.00109879	Sjc_0000705/Sjc_0003845/Sjc_0007353/Sjc_0007708/Sjc_0008058	5	Biological Process	Sporocyst	Sjc_0000705|Similar to MCM2: DNA replication licensing factor MCM2 / Sjc_0003845|Similar to mcm7-a: DNA replication licensing factor mcm7-A / Sjc_0007353|Similar to mcm5: DNA replication licensing factor mcm5 / Sjc_0007708|Similar to Cdc45: Cell division control protein 45 homolog / Sjc_0008058|Similar to mcm4-a: DNA replication licensing factor mcm4-A
GO:0018342	protein prenylation	6/181	25/4225	0.000509835	0.00573564	0.00496418	Sjc_0009662/Sjc_0009695/Sjc_0005654/Sjc_0007702/Sjc_0009701/Sjc_0009761	6	Biological Process	Sporocyst	Sjc_0009662|Similar to GenBank Accession Number AE003423 CG3073 gene product in Drosophila melanogaster/ Sjc_0009695|protein prenyltransferase alpha subunit repeat containing protein 1/ Sjc_0005654|protein prenyltransferase alpha subunit repeat containing protein 1/ Sjc_0007702|protein prenyltransferase alpha subunit repeat containing protein 1/ Sjc_0009701|protein prenyltransferase alpha subunit…
GO:0007165	signal transduction	13/181	116/4225	0.00121448	0.0109303	0.00946019	Sjc_0007885/Sjc_0000052/Sjc_0002077/Sjc_0004145/Sjc_0007225/Sjc_0007816/Sjc_0002057/Sjc_0001213/Sjc_0002931/Sjc_0005579/Sjc_0007475/Sjc_0007814/Sjc_0007815	13	Biological Process	Sporocyst	Sjc_0007885|Similar to INHBA: Inhibin beta A chain / Sjc_0000052|High affinity cGMP-specific 3',5'-cyclic phosphodiesterase 9A/ Sjc_0002077|Similar to bark: Protein bark beetle / Sjc_0004145|hypothetical protein/ Sjc_0007225|Ras GTPase-activating protein gap-2/ Sjc_0007816|Rho GTPase-activating protein/ Sjc_0002057|Beta-arrestin arr-1/ Sjc_0001213|Similar to RANBP1: Ran-specific GTPase-activating…
GO:0006508	proteolysis	19/181	236/4225	0.00530758	0.0398068	0.0344527	Sjc_0006363/Sjc_0008947/Sjc_0006650/Sjc_0006649/Sjc_0006646/Sjc_0006648/Sjc_0006647/Sjc_0006120/Sjc_0007097/Sjc_0006219/Sjc_0006399/Sjc_0000437/Sjc_0002655/Sjc_0003875/Sjc_0002819/Sjc_0004429/Sjc_0005405/Sjc_0005508/Sjc_0006651	19	Biological Process	Sporocyst	Sjc_0006363|Similar to Lmln: Leishmanolysin-like peptidase / Sjc_0008947|Similar to Cercarial protease / Sjc_0006650|Similar to LMLN: Leishmanolysin-like peptidase / Sjc_0006649|Similar to GA17800: Leishmanolysin-like peptidase / Sjc_0006646|Similar to GA17800: Leishmanolysin-like peptidase / Sjc_0006648|Similar to CBG03556: Leishmanolysin-like peptidase / Sjc_0006647|Leishmanolysin-like peptidas…
GO:0005201	extracellular matrix structural constituent	7/228	10/5504	2.06352e-08	1.23811e-06	1.06434e-06	Sjc_0000808/Sjc_0002134/Sjc_0005374/Sjc_0005375/Sjc_0005376/Sjc_0006166/Sjc_0006493	7	Molecular Function	Sporocyst	Sjc_0000808|Similar to Col5a1: Collagen alpha-1/ Sjc_0002134|Similar to Col5a1: Collagen alpha-1/ Sjc_0005374|Collagen alpha chain/ Sjc_0005375|Collagen alpha chain/ Sjc_0005376|Fibrillar collagen chain FAp1 alpha/ Sjc_0006166|Collagen alpha-2 chain/ Sjc_0006493|Similar to Col5a2: Collagen alpha-2
GO:0004222	metalloendopeptidase activity	14/228	79/5504	3.32067e-06	9.96202e-05	8.56384e-05	Sjc_0006363/Sjc_0006650/Sjc_0006649/Sjc_0006646/Sjc_0006648/Sjc_0006647/Sjc_0006120/Sjc_0007097/Sjc_0006219/Sjc_0006399/Sjc_0002655/Sjc_0003875/Sjc_0004429/Sjc_0006651	14	Molecular Function	Sporocyst	Sjc_0006363|Similar to Lmln: Leishmanolysin-like peptidase / Sjc_0006650|Similar to LMLN: Leishmanolysin-like peptidase / Sjc_0006649|Similar to GA17800: Leishmanolysin-like peptidase / Sjc_0006646|Similar to GA17800: Leishmanolysin-like peptidase / Sjc_0006648|Similar to CBG03556: Leishmanolysin-like peptidase / Sjc_0006647|Leishmanolysin-like peptidase/ Sjc_0006120|Leishmanolysin-like peptidase…
GO:0003677	DNA binding	27/228	294/5504	6.72458e-05	0.00134492	0.00115616	Sjc_0000351/Sjc_0007099/Sjc_0001143/Sjc_0004291/Sjc_0001604/Sjc_0005235/Sjc_0005256/Sjc_0007809/Sjc_0002655/Sjc_0006062/Sjc_0000537/Sjc_0000548/Sjc_0000705/Sjc_0002088/Sjc_0003099/Sjc_0003216/Sjc_0003249/Sjc_0003436/Sjc_0003845/Sjc_0004482/Sjc_0005824/Sjc_0006459/Sjc_0007353/Sjc_0007479/Sjc_0007908/Sjc_0008058/Sjc_0008748	27	Molecular Function	Sporocyst	Sjc_0000351|Similar to heyl: Hairy/enhancer-of-split related with YRPW motif-like protein / Sjc_0007099|Similar to gcm: Transcription factor glial cells missing / Sjc_0001143|Similar to rx2: Retinal homeobox protein Rx2 / Sjc_0004291|Similar to VSX2: Visual system homeobox 2 / Sjc_0001604|Similar to onecut: Homeobox protein onecut / Sjc_0005235|Similar to HOXD3: Homeobox protein Hox-D3 / Sjc_0005…
GO:0008318	protein prenyltransferase activity	6/228	25/5504	0.000431661	0.00593438	0.00510149	Sjc_0009662/Sjc_0009695/Sjc_0005654/Sjc_0007702/Sjc_0009701/Sjc_0009761	6	Molecular Function	Sporocyst	Sjc_0009662|Similar to GenBank Accession Number AE003423 CG3073 gene product in Drosophila melanogaster/ Sjc_0009695|protein prenyltransferase alpha subunit repeat containing protein 1/ Sjc_0005654|protein prenyltransferase alpha subunit repeat containing protein 1/ Sjc_0007702|protein prenyltransferase alpha subunit repeat containing protein 1/ Sjc_0009701|protein prenyltransferase alpha subunit…
GO:0003887	DNA-directed DNA polymerase activity	4/228	10/5504	0.000494532	0.00593438	0.00510149	Sjc_0000548/Sjc_0002088/Sjc_0003216/Sjc_0003436	4	Molecular Function	Sporocyst	Sjc_0000548|Similar to POLA2: DNA polymerase alpha subunit B / Sjc_0002088|Similar to POLE2: DNA polymerase epsilon subunit 2 / Sjc_0003216|Similar to Pole: DNA polymerase epsilon catalytic subunit A / Sjc_0003436|Similar to POLQ: DNA polymerase theta
GO:0046983	protein dimerization activity	9/228	59/5504	0.000630501	0.00630501	0.0054201	Sjc_0006068/Sjc_0009271/Sjc_0001005/Sjc_0000351/Sjc_0001893/Sjc_0002854/Sjc_0005761/Sjc_0006155/Sjc_0008294	9	Molecular Function	Sporocyst	Sjc_0006068|Similar to HAND2: Heart- and neural crest derivatives-expressed protein 2 / Sjc_0009271|Similar to cnd-1: Neurogenic differentiation factor 1 / Sjc_0001005|IPR001092 Basic helix-loop-helix dimerisation region bHLH,domain-containing protein/ Sjc_0000351|Similar to heyl: Hairy/enhancer-of-split related with YRPW motif-like protein / Sjc_0001893|Similar to dpn: Protein deadpan / Sjc_0002…
GO:0043565	sequence-specific DNA binding	9/228	73/5504	0.00294578	0.0252495	0.0217057	Sjc_0003366/Sjc_0002808/Sjc_0009446/Sjc_0003098/Sjc_0009447/Sjc_0000108/Sjc_0009309/Sjc_0000378/Sjc_0009393	9	Molecular Function	Sporocyst	Sjc_0003366|Similar to dmrt3: Doublesex- and mab-3-related transcription factor 3 / Sjc_0002808|Similar to croc: Fork head domain-containing protein crocodile / Sjc_0009446|nuclear receptor/ Sjc_0003098|Similar to foxd3-b: Forkhead box protein D3-B / Sjc_0009447|Similar to nr2f1b: Nuclear receptor subfamily 2 group F member 1-B / Sjc_0000108|putative nuclear hormone receptor/ Sjc_0009309|Brain-sp…
GO:0030286	dynein complex	10/158	63/4320	7.72972e-05	0.000772972	0.000650924	Sjc_0000247/Sjc_0000106/Sjc_0000246/Sjc_0000248/Sjc_0000486/Sjc_0000492/Sjc_0000493/Sjc_0000899/Sjc_0004904/Sjc_0006465	10	Cellular Component	Cercariae	Sjc_0000247|Tegument antigen/ Sjc_0000106|Similar to DLC: Dynein light chain / Sjc_0000246|Tegument antigen/ Sjc_0000248|Tegument antigen/ Sjc_0000486|Similar to Dynein light chain LC6%2C flagellar outer arm / Sjc_0000492|Similar to Cdlc2: Dynein light chain 2%2C cytoplasmic / Sjc_0000493|Similar to DYNLL1: Dynein light chain 1%2C cytoplasmic / Sjc_0000899|Similar to DLC: Dynein light chain / Sjc…
GO:0050790	regulation of catalytic activity	12/121	18/4225	2.82617e-15	5.82255e-14	5.40794e-14	Sjc_0002273/Sjc_0002278/Sjc_0002295/Sjc_0002266/Sjc_0002279/Sjc_0002280/Sjc_0002261/Sjc_0002267/Sjc_0002268/Sjc_0002274/Sjc_0002277/Sjc_0002294	12	Biological Process	Cercariae	Sjc_0002273|Similar to CATB: Cathepsin B-like cysteine proteinase / Sjc_0002278|Similar to CATB: Cathepsin B-like cysteine proteinase / Sjc_0002295|Similar to CATB: Cathepsin B-like cysteine proteinase / Sjc_0002266|Similar to CATB: Cathepsin B-like cysteine proteinase / Sjc_0002279|Similar to CATB: Cathepsin B-like cysteine proteinase / Sjc_0002280|Similar to CATB: Cathepsin B-like cysteine prot…
GO:0006508	proteolysis	33/121	236/4225	3.42503e-15	5.82255e-14	5.40794e-14	Sjc_0000153/Sjc_0002273/Sjc_0000152/Sjc_0002278/Sjc_0002025/Sjc_0002295/Sjc_0002266/Sjc_0000050/Sjc_0002279/Sjc_0002280/Sjc_0000049/Sjc_0000033/Sjc_0001779/Sjc_0000208/Sjc_0000045/Sjc_0000046/Sjc_0000294/Sjc_0002261/Sjc_0002264/Sjc_0002267/Sjc_0002268/Sjc_0002271/Sjc_0002274/Sjc_0002277/Sjc_0002294/Sjc_0004645/Sjc_0004985/Sjc_0005233/Sjc_0005457/Sjc_0005470/Sjc_0005471/Sjc_0005834/Sjc_0009182	33	Biological Process	Cercariae	Sjc_0000153|Similar to HAEM: Hemoglobinase / Sjc_0002273|Similar to CATB: Cathepsin B-like cysteine proteinase / Sjc_0000152|Similar to HAEM: Hemoglobinase / Sjc_0002278|Similar to CATB: Cathepsin B-like cysteine proteinase / Sjc_0002025|Similar to Cathepsin B-like cysteine proteinase / Sjc_0002295|Similar to CATB: Cathepsin B-like cysteine proteinase / Sjc_0002266|Similar to CATB: Cathepsin B-li…
GO:0007017	microtubule-based process	10/121	52/4225	1.46388e-06	1.65907e-05	1.54093e-05	Sjc_0000247/Sjc_0000106/Sjc_0000246/Sjc_0000248/Sjc_0000486/Sjc_0000492/Sjc_0000493/Sjc_0000899/Sjc_0004904/Sjc_0006465	10	Biological Process	Cercariae	Sjc_0000247|Tegument antigen/ Sjc_0000106|Similar to DLC: Dynein light chain / Sjc_0000246|Tegument antigen/ Sjc_0000248|Tegument antigen/ Sjc_0000486|Similar to Dynein light chain LC6%2C flagellar outer arm / Sjc_0000492|Similar to Cdlc2: Dynein light chain 2%2C cytoplasmic / Sjc_0000493|Similar to DYNLL1: Dynein light chain 1%2C cytoplasmic / Sjc_0000899|Similar to DLC: Dynein light chain / Sjc…
GO:0004197	cysteine-type endopeptidase activity	12/161	19/5504	1.10096e-14	3.0085e-13	2.67422e-13	Sjc_0002273/Sjc_0002278/Sjc_0002295/Sjc_0002266/Sjc_0002279/Sjc_0002280/Sjc_0002261/Sjc_0002267/Sjc_0002268/Sjc_0002274/Sjc_0002277/Sjc_0002294	12	Molecular Function	Cercariae	Sjc_0002273|Similar to CATB: Cathepsin B-like cysteine proteinase / Sjc_0002278|Similar to CATB: Cathepsin B-like cysteine proteinase / Sjc_0002295|Similar to CATB: Cathepsin B-like cysteine proteinase / Sjc_0002266|Similar to CATB: Cathepsin B-like cysteine proteinase / Sjc_0002279|Similar to CATB: Cathepsin B-like cysteine proteinase / Sjc_0002280|Similar to CATB: Cathepsin B-like cysteine prot…
GO:0008234	cysteine-type peptidase activity	13/161	24/5504	1.33711e-14	3.0085e-13	2.67422e-13	Sjc_0002025/Sjc_0000050/Sjc_0000049/Sjc_0000033/Sjc_0001779/Sjc_0000208/Sjc_0000045/Sjc_0000046/Sjc_0002261/Sjc_0002264/Sjc_0002271/Sjc_0002294/Sjc_0004985	13	Molecular Function	Cercariae	Sjc_0002025|Similar to Cathepsin B-like cysteine proteinase / Sjc_0000050|Similar to Cat-1: Cathepsin L-like proteinase / Sjc_0000049|Similar to Cat-1: Cathepsin L-like proteinase / Sjc_0000033|Similar to Ctss: Cathepsin S / Sjc_0001779|Similar to CATB: Cathepsin B-like cysteine proteinase / Sjc_0000208|Similar to Cat-1: Cathepsin L-like proteinase / Sjc_0000045|Similar to Cat-1: Cathepsin L-like…
GO:0005509	calcium ion binding	18/161	218/5504	5.69688e-05	0.000854532	0.000759584	Sjc_0003473/Sjc_0008521/Sjc_0006317/Sjc_0008524/Sjc_0003233/Sjc_0003234/Sjc_0003235/Sjc_0003236/Sjc_0003237/Sjc_0003595/Sjc_0003829/Sjc_0005937/Sjc_0006350/Sjc_0008372/Sjc_0008485/Sjc_0008486/Sjc_0008509/Sjc_0009024	18	Molecular Function	Cercariae	Sjc_0003473|phosphatase 3 regulatory subunit/ Sjc_0008521|Annexin A10/ Sjc_0006317|Similar to cracr2b: EF-hand calcium-binding domain-containing protein 4A / Sjc_0008524|Similar to ANXA5: Annexin A5 / Sjc_0003233|SJCHGC09767 protein/ Sjc_0003234|putative calmodulin/ Sjc_0003235|EF hand protein/ Sjc_0003236|Similar to Calcium-binding protein / Sjc_0003237|Similar to 16 kDa calcium-binding protein …
GO:0005544	calcium-dependent phospholipid binding	6/161	27/5504	0.000101438	0.00114117	0.00101438	Sjc_0008521/Sjc_0008524/Sjc_0005937/Sjc_0008485/Sjc_0008486/Sjc_0008509	6	Molecular Function	Cercariae	Sjc_0008521|Annexin A10/ Sjc_0008524|Similar to ANXA5: Annexin A5 / Sjc_0005937|Similar to ANXA7: Annexin A7 / Sjc_0008485|Annexin A13 / Sjc_0008486|Similar to Anxa13: Annexin A13 / Sjc_0008509|putative annexin
GO:0043565	sequence-specific DNA binding	7/161	73/5504	0.00518254	0.0466429	0.0414603	Sjc_0008495/Sjc_0006220/Sjc_0005567/Sjc_0005317/Sjc_0001890/Sjc_0005423/Sjc_0009125	7	Molecular Function	Cercariae	Sjc_0008495|Similar to Hnf4g: Hepatocyte nuclear factor 4-gamma / Sjc_0006220|Similar to ETV4: ETS translocation variant 4 / Sjc_0005567|paired mesoderm homeobox protein 2/ Sjc_0005317|Doublesex and mab 3 transcription/ Sjc_0001890|Similar to SGF1: Silk gland factor 1 / Sjc_0005423|pyruvate kinase/ Sjc_0009125|Forkhead box protein
