# Supplementary material for: Comparative transcriptome profiles of Schistosoma japonicum larval stages: Implications for parasite biology and host invasion
Source: PLoS Negl Trop Dis. 2022 Jan 13;16(1):e0009889. doi: 10.1371/journal.pntd.0009889 (PMC8791509; doi:10.1371/journal.pntd.0009889)
Supplement: S5 Table — (XLSX) [file pntd.0009889.s012.xlsx]

## Sheet: Egg vs Mir (up in Mir)
SYMBOL	baseMean	log2FoldChange	lfcSE	stat	pvalue	padj	Annotation
Sjc_0009547	19.5363	-4.40132	0.858828	-5.1248	2.97858e-07	1.89561e-06	SJCHGC09538 protein
Sjc_0009757	19.335	-4.22235	0.880198	-4.79704	1.61025e-06	9.09666e-06	SJCHGC09538 protein
Sjc_0004182	97.4813	-3.87526	1.25138	-3.09678	0.00195632	0.00592826	Similar to dvr1: Protein DVR-1
Sjc_0000233	1559.52	-3.86165	1.62107	-2.38216	0.0172115	0.0397752	Protein of unknown function
Sjc_0005656	18.9565	-3.58341	0.70979	-5.04855	4.45169e-07	2.76234e-06	SJCHGC09538 protein
Sjc_0009092	25.3259	-3.53961	0.628054	-5.63584	1.74202e-08	1.32831e-07	partitioning defective 3
Sjc_0009559	79.9818	-3.23833	0.382681	-8.46221	2.6235e-17	4.66483e-16	SJCHGC09538 protein
Sjc_0000648	83.153	-3.10992	1.34402	-2.3139	0.0206733	0.0465035	SJCHGC04328 protein
Sjc_0009758	11.4827	-3.01694	1.05947	-2.84759	0.00440519	0.0121539	SJCHGC09538 protein
Sjc_0000850	6.23303	-2.95924	1.25191	-2.36378	0.0180895	0.041442	7-methylguanosine phosphate-specific 5'-nucleotidase
Sjc_0000814	85.0078	-2.81594	0.482417	-5.83716	5.30973e-09	4.28807e-08	amp dependent ligase
Sjc_0009539	74.0882	-2.59012	0.370059	-6.9992	2.57425e-12	2.95121e-11	SJCHGC09538 protein
Sjc_0009563	13.8663	-2.58578	0.761891	-3.39389	0.000689063	0.00232281	SJCHGC09538 protein
Sjc_0001990	165.088	-2.58237	0.355296	-7.26821	3.64274e-13	4.57267e-12	Similar to jag1b: Protein jagged-1b
Sjc_0009546	12.2328	-2.5357	0.751248	-3.37532	0.000737294	0.00246778	SJCHGC09538 protein
Sjc_0009558	122.066	-2.51651	0.308258	-8.16365	3.25051e-16	5.27613e-15	SJCHGC09538 protein
Sjc_0009562	9.59693	-2.43739	0.889208	-2.74108	0.00612378	0.0162396	hypothetical protein
Sjc_0004264	31.8128	-2.35563	0.428503	-5.49735	3.85539e-08	2.78192e-07	Protein of unknown function
Sjc_0009560	21.9842	-2.28126	0.648986	-3.51511	0.000439578	0.0015438	SJCHGC09538 protein
Sjc_0004069	32.1153	-2.16458	0.534529	-4.04952	5.13238e-05	0.000220725	Similar to kdelr1-b: ER lumen protein-retaining receptor 1-B
Sjc_0008405	10.9136	-2.10388	0.852265	-2.46858	0.0135651	0.0324557	Similar to ceh-31: Homeobox protein ceh-31
Sjc_0005603	57.9322	-2.08448	0.359089	-5.80492	6.43975e-09	5.15494e-08	Similar to dnd1: Dead end protein homolog 1
Sjc_0005653	12.4392	-2.05822	0.862269	-2.38699	0.0169871	0.0393566	SJCHGC09538 protein
Sjc_0008385	861.545	-1.87727	0.192784	-9.73767	2.08281e-22	5.56116e-21	putative ubiquitin 1
Sjc_0004265	148.353	-1.8738	0.355501	-5.27088	1.35769e-07	9.10722e-07	Similar to Rorc: Nuclear receptor ROR-gamma
Sjc_0008346	10372.8	-1.86999	0.0914264	-20.4535	5.59646e-93	1.58187e-90	Similar to foxo: Forkhead box protein O
Sjc_0005225	20.8149	-1.86791	0.530618	-3.52025	0.000431136	0.0015187	Suppressor of hairless protein
Sjc_0002464	26.7692	-1.86737	0.447979	-4.16843	3.0671e-05	0.000137008	hypothetical protein
Sjc_0004949	13.9334	-1.84021	0.53637	-3.43086	0.000601667	0.00205924	Transmembrane protein 132E
Sjc_0006803	55.4278	-1.81565	0.328633	-5.52487	3.29739e-08	2.40255e-07	Similar to SPCC4B3.18: Uncharacterized protein C4B3.18
Sjc_0008193	153.094	-1.76463	0.726412	-2.42924	0.0151304	0.0356398	Similar to CLEC16A: Protein CLEC16A
Sjc_0004266	76.3497	-1.76438	0.313484	-5.6283	1.81998e-08	1.38389e-07	Nuclear receptor 2DBD gamma
Sjc_0003679	200.849	-1.75695	0.528011	-3.32748	0.000876358	0.00288317	Similar to Dync1li2: Cytoplasmic dynein 1 light intermediate chain 2
Sjc_0005817	721.613	-1.7564	0.195635	-8.97796	2.75826e-19	5.85737e-18	leucine Rich repeat-containing domain
Sjc_0004619	87.5489	-1.73156	0.49005	-3.53343	0.000410198	0.00144806	SJCHGC03220 protein
Sjc_0003493	66.8243	-1.70714	0.452607	-3.7718	0.000162074	0.000621093	hypothetical protein
Sjc_0008189	41.9454	-1.706	0.624293	-2.7327	0.0062818	0.0166156	Similar to CLEC16A: Protein CLEC16A
Sjc_0006704	964.038	-1.70464	0.243124	-7.0114	2.35939e-12	2.7201e-11	Similar to Slc7a8: Large neutral amino acids transporter small subunit 2
Sjc_0001222	70.1544	-1.70212	0.443513	-3.83781	0.000124137	0.000491332	Similar to ZNF235: Zinc finger protein 235
Sjc_0004617	129.326	-1.67975	0.363339	-4.62311	3.78037e-06	2.0005e-05	SJCHGC03220 protein
Sjc_0005402	28.7829	-1.67401	0.673023	-2.4873	0.0128718	0.0310234	Similar to HOXB7: Homeobox protein Hox-B7
Sjc_0006526	27.774	-1.66502	0.420339	-3.96113	7.45961e-05	0.000309916	Similar to PCLO: Protein piccolo
Sjc_0004523	471.086	-1.65748	0.209024	-7.9296	2.19851e-15	3.32495e-14	lamin, putative
Sjc_0003790	68.6298	-1.65078	0.503531	-3.27841	0.00104395	0.0033624	Lipopolysaccharide-induced tumor necrosis factor-alpha factor
Sjc_0004683	55.7695	-1.63559	0.317574	-5.15025	2.60138e-07	1.6659e-06	Similar to pnr: GATA-binding factor A
Sjc_0005501	2828.45	-1.62885	0.190589	-8.54642	1.26967e-17	2.34403e-16	Similar to AMHR2: Anti-Muellerian hormone type-2 receptor
Sjc_0007986	23.8222	-1.61506	0.650733	-2.48191	0.013068	0.0314051	Transcription factor 7-like 1-A
Sjc_0008348	457.978	-1.56574	0.179392	-8.72799	2.59232e-18	5.08355e-17	Similar to TMEM184B: Transmembrane protein 184B
Sjc_0003408	1465.37	-1.55796	0.123446	-12.6205	1.62723e-36	9.26279e-35	homeobox protein extradenticle
Sjc_0000055	49.1316	-1.543	0.434145	-3.55412	0.000379247	0.00134867	Protein of unknown function
Sjc_0009266	186.142	-1.53217	0.318311	-4.81343	1.4836e-06	8.45105e-06	Similar to FRMD5: FERM domain-containing protein 5
Sjc_0008195	328.659	-1.52246	0.289203	-5.26432	1.40707e-07	9.37701e-07	Similar to CLEC16A: Protein CLEC16A
Sjc_0008269	228.699	-1.52186	0.417959	-3.64117	0.000271403	0.000998515	Similar to SJCHGC09803: Uncharacterized protein SJCHGC09803
Sjc_0009225	367.225	-1.50606	0.193299	-7.79134	6.63013e-15	9.53459e-14	zinc C2H2 type
Sjc_0002008	123.158	-1.50061	0.457107	-3.28283	0.0010277	0.00331655	SJCHGC04025 protein
Sjc_0005440	358.075	-1.49636	0.310458	-4.81985	1.43668e-06	8.19518e-06	Similar to egr1-a: Early growth response protein 1-A
Sjc_0008191	378.981	-1.49275	0.297277	-5.02141	5.1293e-07	3.16365e-06	Similar to CLEC16A: Protein CLEC16A
Sjc_0001379	29.2949	-1.48364	0.63914	-2.32131	0.0202701	0.0457346	Protein of unknown function
Sjc_0004861	25.858	-1.43216	0.604754	-2.36817	0.0178765	0.0410573	Transmembrane protein
Sjc_0003704	89.5657	-1.43119	0.503885	-2.8403	0.00450705	0.012397	Similar to LIMS2: LIM and senescent cell antigen-like-containing domain protein 2
Sjc_0002705	20.983	-1.4179	0.584497	-2.42585	0.0152725	0.0358605	Similar to SLC35F2: Solute carrier family 35 member F2
Sjc_0008484	31.4879	-1.4031	0.345254	-4.06396	4.82464e-05	0.000208036	Similar to UBE2J1: Ubiquitin-conjugating enzyme E2 J1
Sjc_0009584	213.806	-1.38893	0.266796	-5.20596	1.93e-07	1.25557e-06	Similar to taf2: Transcription initiation factor TFIID subunit 2
Sjc_0009750	53.0071	-1.37223	0.322265	-4.25807	2.062e-05	9.46371e-05	Protein of unknown function
Sjc_0008750	290.028	-1.35764	0.25935	-5.2348	1.65166e-07	1.08483e-06	Random slug protein 5
Sjc_0004261	2730.54	-1.34389	0.123285	-10.9007	1.14388e-27	4.07668e-26	Similar to MEN1: Menin
Sjc_0000105	91.2206	-1.34102	0.389666	-3.44146	0.000578588	0.00198529	Gamma-aminobutyric acid receptor subunit gamma-2
Sjc_0004511	252.731	-1.33751	0.3467	-3.85782	0.000114401	0.000457439	SJCHGC08255 protein
Sjc_0001106	3822.87	-1.33636	0.121806	-10.9713	5.25317e-28	1.92233e-26	Similar to nhr-41: Nuclear hormone receptor family member nhr-41
Sjc_0003859	59.3506	-1.33509	0.328235	-4.06749	4.75218e-05	0.00020556	Similar to CNGB3: Cyclic nucleotide-gated cation channel beta-3
Sjc_0000366	47.6788	-1.32545	0.312185	-4.24572	2.17894e-05	9.97807e-05	Similar to kpc-1: Furin-like protease kpc-1
Sjc_0004966	571.074	-1.31864	0.521724	-2.52746	0.0114891	0.0282219	hypothetical protein
Sjc_0001268	972.111	-1.31444	0.277174	-4.74227	2.11332e-06	1.16339e-05	hypothetical protein
Sjc_0000512	2028.33	-1.31149	0.123243	-10.6415	1.91109e-26	6.55448e-25	putative immunoglobulin domain superfamily
Sjc_0006346	33.546	-1.31029	0.522525	-2.50761	0.0121552	0.0296271	Similar to Arhgap39: Rho GTPase-activating protein 39
Sjc_0004224	406.221	-1.30788	0.200075	-6.53695	6.27863e-11	6.22321e-10	Similar to Fndc3a: Fibronectin type-III domain-containing protein 3A
Sjc_0004047	409.865	-1.30008	0.295583	-4.39835	1.09077e-05	5.30939e-05	Similar to Rnmt: mRNA cap guanine-N7 methyltransferase
Sjc_0000896	46.6107	-1.29944	0.340479	-3.81652	0.000135348	0.000530074	Similar to Klkb1: Plasma kallikrein
Sjc_0002033	47.4106	-1.29557	0.306777	-4.22318	2.40879e-05	0.00010945	Similar to dimt1: Probable dimethyladenosine transferase
Sjc_0002527	81.1619	-1.2945	0.412759	-3.13622	0.00171139	0.00525798	Similar to Pde11: Dual 3'%2C5'-cyclic-AMP and -GMP phosphodiesterase 11
Sjc_0003250	753.74	-1.293	0.343294	-3.76646	0.000165582	0.000632762	putative pi3kinase
Sjc_0006991	131.527	-1.28551	0.251017	-5.1212	3.036e-07	1.92916e-06	asparagine rich
Sjc_0000054	920.842	-1.28437	0.231531	-5.54729	2.90136e-08	2.13104e-07	Similar to Dgkq: Diacylglycerol kinase theta
Sjc_0000092	341.749	-1.27467	0.183512	-6.94595	3.7592e-12	4.20959e-11	SJCHGC03891 protein
Sjc_0006203	76.7785	-1.27364	0.525013	-2.42592	0.0152695	0.0358605	Voltage-gated hydrogen channel 1
Sjc_0005403	209.449	-1.26838	0.272474	-4.65505	3.23902e-06	1.72966e-05	Similar to SMOX-1: Homeobox protein SMOX-1
Sjc_0006557	67.6922	-1.26278	0.309295	-4.08278	4.44996e-05	0.000193406	Similar to CngA: Cyclic nucleotide-gated cation channel subunit A
Sjc_0007518	83.4116	-1.26262	0.418752	-3.0152	0.00256812	0.00758589	Similar to Guanine nucleotide-binding protein G
Sjc_0001918	5714.82	-1.26111	0.123591	-10.2039	1.90481e-24	5.82601e-23	Kelch repeat and BTB domain-containing protein
Sjc_0001831	70.3711	-1.25142	0.449601	-2.78341	0.00537905	0.0145231	Similar to ZNF362: Zinc finger protein 362
Sjc_0003705	19.2588	-1.24964	0.461478	-2.70791	0.00677085	0.0177205	egg protein CP391S
Sjc_0001771	594.581	-1.24392	0.125548	-9.90795	3.84469e-23	1.08299e-21	Similar to ham: Transcription factor hamlet
Sjc_0005813	313.204	-1.2432	0.313477	-3.96583	7.314e-05	0.000304695	Similar to Sgsm2: Small G protein signaling modulator 2
Sjc_0007184	71.4953	-1.24209	0.310461	-4.00079	6.31304e-05	0.000266742	tRNA pseudouridine13 synthase
Sjc_0003652	276.643	-1.23412	0.426717	-2.89214	0.00382633	0.010767	SJCHGC02678 protein
Sjc_0007497	101.738	-1.23395	0.274632	-4.4931	7.01946e-06	3.50845e-05	EGF type 3 protein
Sjc_0006234	149.903	-1.2281	0.42531	-2.88755	0.00388256	0.0109066	Chondroitin sulfate proteoglycan 4
Sjc_0004860	90.6808	-1.22785	0.341943	-3.59079	0.000329674	0.00119151	Transmembrane protein 131
Sjc_0005493	1034	-1.22466	0.111756	-10.9583	6.05996e-28	2.19794e-26	Similar to YGR149W: Uncharacterized membrane protein YGR149W
Sjc_0002204	50.3154	-1.2236	0.528419	-2.31558	0.0205812	0.0463345	Similar to tbc1d2b: TBC1 domain family member 2B
Sjc_0009687	2531.58	-1.21751	0.154094	-7.90111	2.76432e-15	4.09749e-14	Egg protein CP1084
Sjc_0003154	504.337	-1.21385	0.141275	-8.59211	8.53881e-18	1.59436e-16	Similar to BXL1: Beta-D-xylosidase 1
Sjc_0001356	271.282	-1.21102	0.276322	-4.38263	1.17257e-05	5.66387e-05	Similar to FBN1: Fibrillin-1
Sjc_0009032	23.9068	-1.20501	0.480872	-2.50588	0.0122148	0.0297547	hypothetical protein
Sjc_0008453	76.8998	-1.19798	0.47772	-2.5077	0.012152	0.0296271	matrix metallopeptidase-9
Sjc_0007554	5628.4	-1.19398	0.0531356	-22.4704	8.08823e-112	3.48943e-109	Similar to Rps6kb2: Ribosomal protein S6 kinase beta-2
Sjc_0000568	496.282	-1.18878	0.363855	-3.26717	0.0010863	0.00349329	hypothetical protein
Sjc_0000536	315.26	-1.18545	0.322624	-3.67439	0.000238418	0.000888728	Similar to PKNOX1: Homeobox protein PKNOX1
Sjc_0006608	1035.11	-1.18487	0.130977	-9.04644	1.47702e-19	3.21145e-18	Similar to TDG: G/T mismatch-specific thymine DNA glycosylase
Sjc_0007757	45.9958	-1.18422	0.300263	-3.94393	8.01565e-05	0.000330504	hypothetical protein
Sjc_0000879	2743.15	-1.17747	0.272413	-4.32237	1.54364e-05	7.27615e-05	Similar to Slc16a14: Monocarboxylate transporter 14
Sjc_0006636	390.221	-1.17614	0.251616	-4.67435	2.94882e-06	1.58398e-05	Similar to Lmln: Leishmanolysin-like peptidase
Sjc_0008322	340.694	-1.17548	0.136372	-8.61968	6.71431e-18	1.26522e-16	hypothetical protein
Sjc_0006525	243.687	-1.16889	0.334657	-3.49279	0.000478001	0.00166873	Protein piccolo
Sjc_0000169	143.758	-1.16871	0.264243	-4.42286	9.74046e-06	4.77242e-05	Similar to Rims2: Regulating synaptic membrane exocytosis protein 2
Sjc_0002574	521.254	-1.16811	0.163906	-7.1267	1.02803e-12	1.22839e-11	peptidyl-prolyl cis-trans isomerase-like 4
Sjc_0007867	1341.44	-1.16561	0.145039	-8.03657	9.23848e-16	1.44795e-14	Similar to ZNF467: Zinc finger protein 467
Sjc_0002332	35.1887	-1.15763	0.329653	-3.51167	0.0004453	0.00156322	Similar to RNF11: RING finger protein 11
Sjc_0002674	822.668	-1.15556	0.159463	-7.24655	4.27523e-13	5.31776e-12	Similar to gpt2: Alanine aminotransferase 2
Sjc_0005432	37.2498	-1.15401	0.351689	-3.28134	0.00103316	0.00333115	Similar to Brsk1: Serine/threonine-protein kinase BRSK1
Sjc_0000880	30289.9	-1.15029	0.169141	-6.80077	1.04062e-11	1.12385e-10	hypothetical protein
Sjc_0006494	18.762	-1.14548	0.457605	-2.5032	0.0123076	0.0299185	Protein of unknown function
Sjc_0000170	253.132	-1.14403	0.351388	-3.25573	0.001131	0.0036197	Similar to Rims2: Regulating synaptic membrane exocytosis protein 2
Sjc_0008123	5233.89	-1.14277	0.152764	-7.48065	7.39571e-14	9.77784e-13	Similar to Unkl: Putative E3 ubiquitin-protein ligase UNKL
Sjc_0006599	140.22	-1.14274	0.283438	-4.03171	5.53728e-05	0.000236278	Similar to Pcdha10: Protocadherin alpha-10
Sjc_0002196	403.572	-1.14235	0.428113	-2.66834	0.00762266	0.0197356	Similar to tbc1d2b: TBC1 domain family member 2B
Sjc_0009718	457.322	-1.14207	0.199521	-5.72406	1.04005e-08	8.12709e-08	Similar to YNG2: Chromatin modification-related protein YNG2
Sjc_0006531	30.6206	-1.13127	0.438522	-2.57974	0.00988744	0.0248993	hypothetical protein
Sjc_0003405	2851.65	-1.13053	0.18235	-6.19982	5.65291e-10	5.1201e-09	BED zinc finger
Sjc_0005970	48.07	-1.12643	0.429972	-2.61978	0.0087986	0.022433	Amyloid beta A4 protein-binding family B member 1
Sjc_0007277	671.366	-1.12457	0.257774	-4.36261	1.28521e-05	6.15355e-05	Similar to Yap1: Transcriptional coactivator YAP1
Sjc_0000971	984.261	-1.12372	0.182574	-6.15486	7.51422e-10	6.695e-09	Lysine-specific demethylase 6A
Sjc_0005928	3904.99	-1.1216	0.231489	-4.84515	1.26517e-06	7.3084e-06	neuroblast differentiation-associated AHNAK-like
Sjc_0006760	225.886	-1.11999	0.387396	-2.89106	0.0038394	0.0107995	hypothetical protein
Sjc_0002150	396.705	-1.11985	0.289007	-3.87481	0.000106708	0.000428766	putative transcript
Sjc_0000057	771.977	-1.10783	0.163558	-6.77329	1.25887e-11	1.34013e-10	Egg protein
Sjc_0004558	45.7705	-1.10444	0.470853	-2.34562	0.0189957	0.0432641	Peripheral-type benzodiazepine receptor-associated protein
Sjc_0003656	157.637	-1.10426	0.395683	-2.79077	0.00525826	0.014258	SJCHGC08282 protein
Sjc_0008023	247.227	-1.10301	0.279788	-3.9423	8.07023e-05	0.000332421	Similar to cyb5r4: Cytochrome b5 reductase 4
Sjc_0005320	582.348	-1.10237	0.332832	-3.3121	0.000925981	0.00302642	SJCHGC02683 protein
Sjc_0007718	277.58	-1.09891	0.199669	-5.50365	3.72014e-08	2.68906e-07	Similar to RGL1: Ral guanine nucleotide dissociation stimulator-like 1
Sjc_0004026	208.705	-1.09855	0.269972	-4.06913	4.71888e-05	0.000204228	Similar to AHR: Aryl hydrocarbon receptor
Sjc_0008093	1552.36	-1.08919	0.185163	-5.88234	4.04511e-09	3.31247e-08	Similar to CBX4: E3 SUMO-protein ligase CBX4
Sjc_0003867	117.579	-1.08855	0.274197	-3.96993	7.18927e-05	0.000300206	Similar to FOXJ3: Forkhead box protein J3
Sjc_0000431	650.819	-1.08829	0.131617	-8.26859	1.35553e-16	2.27225e-15	Similar to egr1: Early growth response protein 1
Sjc_0002575	1606.92	-1.08644	0.0726648	-14.9513	1.52656e-50	1.64648e-48	Similar to GPD1L: Glycerol-3-phosphate dehydrogenase 1-like protein
Sjc_0008448	592.282	-1.08255	0.129783	-8.3412	7.3539e-17	1.27173e-15	Similar to Atad2: ATPase family AAA domain-containing protein 2
Sjc_0008690	67.56	-1.08062	0.363881	-2.96971	0.00298082	0.00866447	Similar to nhr-67: Nuclear hormone receptor family member nhr-67
Sjc_0005207	1163.27	-1.07801	0.0946322	-11.3916	4.60588e-30	1.87833e-28	Similar to MEF2C: Myocyte-specific enhancer factor 2C
Sjc_0006715	3484.36	-1.07622	0.245977	-4.37528	1.21277e-05	5.84084e-05	Similar to Slc16a13: Monocarboxylate transporter 13
Sjc_0008677	4468.28	-1.07607	0.0720556	-14.9339	1.98394e-50	2.112e-48	Similar to CdsA: Phosphatidate cytidylyltransferase%2C photoreceptor-specific
Sjc_0003860	4489.77	-1.07167	0.193367	-5.54214	2.98792e-08	2.18678e-07	Similar to Rim2: Mitochondrial carrier protein Rim2
Sjc_0008776	458.348	-1.0657	0.342516	-3.11137	0.00186222	0.00566617	Similar to Slc9a2: Sodium/hydrogen exchanger 2
Sjc_0006844	47.0969	-1.06556	0.340742	-3.12716	0.00176505	0.00540865	hypothetical protein
Sjc_0008180	186.26	-1.06257	0.23668	-4.48946	7.14041e-06	3.56021e-05	Similar to CLEC16A: Protein CLEC16A
Sjc_0000749	41.4967	-1.05505	0.461883	-2.28423	0.0223583	0.0497612	Similar to Shal: Potassium voltage-gated channel protein Shal
Sjc_0003688	82.647	-1.05495	0.248961	-4.23739	2.2613e-05	0.000103264	Similar to Jag1: Protein jagged-1
Sjc_0008183	624.113	-1.05435	0.27436	-3.84294	0.00012157	0.000482571	Similar to CLEC16A: Protein CLEC16A
Sjc_0003618	1719.02	-1.04901	0.109265	-9.60058	7.94974e-22	2.04918e-20	Similar to CERK: Ceramide kinase
Sjc_0008499	127.037	-1.04825	0.249075	-4.20858	2.56985e-05	0.000116317	small subunit processome component 20 homolog
Sjc_0000815	407.787	-1.04497	0.153934	-6.78842	1.13368e-11	1.21157e-10	Similar to Bcar1: Breast cancer anti-estrogen resistance protein 1
Sjc_0002113	81.9009	-1.04429	0.385413	-2.70954	0.00673774	0.0176395	SJCHGC07372 protein
Sjc_0008969	38.7502	-1.04301	0.373935	-2.78928	0.00528252	0.014319	Egg protein
Sjc_0003742	70.0649	-1.0392	0.297177	-3.49691	0.000470675	0.00164455	Rab-like protein
Sjc_0007937	201.35	-1.03861	0.254017	-4.08875	4.33699e-05	0.000188997	Similar to ERG: Transcriptional regulator ERG homolog
Sjc_0001883	824.559	-1.0378	0.118461	-8.76069	1.94064e-18	3.83455e-17	Similar to LHX3: LIM/homeobox protein Lhx3
Sjc_0008045	1825.57	-1.03458	0.108213	-9.56064	1.17036e-21	2.95182e-20	Similar to Klf11: Krueppel-like factor 11
Sjc_0002126	684.033	-1.03352	0.155083	-6.66429	2.65943e-11	2.74551e-10	Similar to LHX9: LIM/homeobox protein Lhx9
Sjc_0008718	5949.34	-1.03226	0.124233	-8.30902	9.64957e-17	1.64444e-15	SJCHGC02296 protein
Sjc_0004067	163.949	-1.03192	0.271157	-3.80561	0.000141458	0.000551893	Similar to SCRT1: Transcriptional repressor scratch 1
Sjc_0008725	10219.4	-1.03059	0.0869282	-11.8557	2.01155e-32	9.16038e-31	egg protein C3782
Sjc_0007053	91.4288	-1.02965	0.429856	-2.39534	0.0166049	0.0386238	GDNF-inducible zinc finger 1
Sjc_0003404	1512.72	-1.02518	0.302439	-3.38973	0.000699624	0.00235516	Zinc finger BED domain containing protein
Sjc_0009251	684.726	-1.02295	0.226808	-4.51022	6.47593e-06	3.27674e-05	tyrosine kinase
Sjc_0009087	83.7283	-1.02141	0.431064	-2.36952	0.0178114	0.0409537	Similar to rasgrf2: Ras-specific guanine nucleotide-releasing factor 2
Sjc_0003900	228.425	-1.02136	0.213425	-4.78558	1.70491e-06	9.59171e-06	Zinc finger MIZ domain-containing protein 1
Sjc_0006596	374.217	-1.02132	0.356904	-2.86161	0.00421494	0.011696	Similar to ds: Protein dachsous
Sjc_0008033	782.172	-1.01952	0.151466	-6.73101	1.68494e-11	1.76617e-10	Leucine rich repeat containing protein LRR
Sjc_0006780	306.317	-1.01798	0.167757	-6.0682	1.29351e-09	1.1161e-08	Similar to PRKC2: Calcium-independent protein kinase C
Sjc_0009224	649	-1.01743	0.107401	-9.47316	2.71497e-21	6.7032e-20	zinc C2H2 type
Sjc_0002725	481.035	-1.01679	0.172589	-5.89142	3.82888e-09	3.14482e-08	Similar to TRZ4: tRNAse Z TRZ4%2C mitochondrial
Sjc_0004821	4713.41	-1.01515	0.0857442	-11.8393	2.44468e-32	1.10104e-30	SJCHGC08191 protein
Sjc_0006678	599.176	-1.01338	0.207414	-4.88579	1.03016e-06	6.05755e-06	hypothetical protein
Sjc_0008313	28.2277	-1.01236	0.367899	-2.75172	0.00592824	0.0157926	Similar to RYa-R: RYamide receptor
Sjc_0008379	101.739	-1.01226	0.35187	-2.87681	0.00401713	0.011223	Similar to Prkg2: cGMP-dependent protein kinase 2
Sjc_0005932	684.246	-1.01133	0.12684	-7.97327	1.54534e-15	2.36327e-14	Similar to Cnnm2: Metal transporter CNNM2
Sjc_0009747	289.955	-1.00778	0.27371	-3.68193	0.000231479	0.000866409	crossover junction endonuclease EME1
Sjc_0002200	221.492	-1.00527	0.197711	-5.08454	3.68511e-07	2.3147e-06	Zinc finger protein 541
Sjc_0002078	38600.1	-1.00265	0.162446	-6.17221	6.73427e-10	6.01972e-09	Similar to Histone H1-delta
Sjc_0002079	83.1936	-1.00143	0.312061	-3.20908	0.0013316	0.00419653	Histone H1-delta

## Sheet: Egg vs Mir (up in Egg)
SYMBOL	baseMean	log2FoldChange	lfcSE	stat	pvalue	padj	Annotation
Sjc_0009034	195.445	10.8097	1.30843	8.26161	1.43726e-16	2.40433e-15	putative deferrochelatase/peroxidase YfeX
Sjc_0006534	107.626	10.7248	1.2114	8.85319	8.50525e-19	1.72996e-17	Similar to Nebl: LIM zinc-binding domain-containing Nebulette
Sjc_0008169	1456.93	10.3949	0.448206	23.1923	5.45004e-119	2.79213e-116	Similar to GLIPR1L2: GLIPR1-like protein 2
Sjc_0001502	3754.99	9.99346	0.720577	13.8687	9.80618e-44	7.65536e-42	hypothetical protein
Sjc_0003806	4382.89	9.95189	0.464209	21.4384	5.85828e-102	1.84693e-99	hypotheticial protein
Sjc_0005639	3654.75	9.58733	0.847945	11.3065	1.21792e-29	4.91786e-28	Immunogenic miracidial antigen 8I'
Sjc_0008020	57.3678	9.52206	1.28968	7.38328	1.54436e-13	1.99671e-12	Similar to SJCHGC03047: UPF0506 protein SJCHGC03047
Sjc_0009186	22113.8	9.42127	1.00529	9.37168	7.13887e-21	1.7211e-19	Ribonuclease X25
Sjc_0009185	10155	9.32546	0.8788	10.6116	2.63247e-26	8.99098e-25	Ribonuclease X25
Sjc_0003391	447.839	9.31828	0.565936	16.4652	6.52024e-61	1.09074e-58	adenylate cyclase
Sjc_0008800	7188.37	9.31586	0.929391	10.0236	1.20034e-23	3.48906e-22	Similar to SJCHGC06711: Uncharacterized protein SJCHGC06711
Sjc_0001799	2354.09	9.2895	0.938777	9.89533	4.36184e-23	1.22027e-21	SJCHGC06816 protein
Sjc_0005642	2656.21	9.21458	0.744714	12.3733	3.64511e-35	1.91532e-33	Similar to 8I: Immunogenic miracidial antigen 8I
Sjc_0008439	2229.87	9.09596	0.755093	12.0461	2.03228e-33	9.91585e-32	Cell wall integrity and stress response component 1 precursor
Sjc_0001888	260.203	9.06691	0.661642	13.7036	9.65523e-43	7.06642e-41	SJCHGC06578 protein
Sjc_0000106	169.319	9.03692	1.34186	6.73464	1.64341e-11	1.72485e-10	Similar to DLC: Dynein light chain
Sjc_0002312	653.319	9.02877	0.417078	21.6477	6.39152e-104	2.18297e-101	Ribonuclease Oy
Sjc_0009568	17794.6	8.95008	0.749718	11.9379	7.5073e-33	3.49644e-31	Similar to CP422: Egg protein CP422
Sjc_0009717	112264	8.90826	0.843022	10.5671	4.23586e-26	1.42886e-24	Similar to CP422: Egg protein CP422
Sjc_0009570	7648.03	8.70906	0.399694	21.7893	2.93053e-105	1.09189e-102	Similar to CP422: Egg protein CP422
Sjc_0009571	10637.1	8.69461	0.745581	11.6615	2.00421e-31	8.64657e-30	Similar to CP422: Egg protein CP422
Sjc_0006535	590.479	8.66683	0.559031	15.5033	3.29481e-54	4.28692e-52	Similar to Nebl: LIM zinc-binding domain-containing Nebulette
Sjc_0007960	2516.67	8.64371	0.201675	42.8597	0	0	Glutenin high molecular weight subunit DX5 precursor
Sjc_0009569	1505.17	8.62356	1.11987	7.70048	1.35553e-14	1.90262e-13	Similar to CP422: Egg protein CP422
Sjc_0008437	2292.96	8.61907	0.213335	40.4016	0	0	Cell wall integrity and stress response component 1 precursor
Sjc_0003393	87.3684	8.59735	1.07833	7.97283	1.55085e-15	2.36729e-14	adenylate cyclase
Sjc_0002194	137.544	8.4936	0.757158	11.2177	3.33708e-29	1.32145e-27	Ribonuclease Oy
Sjc_0009567	31579.2	8.42466	0.914552	9.21179	3.20729e-20	7.22257e-19	Protein of unknown function
Sjc_0009135	269.432	8.10702	0.549036	14.7659	2.42977e-49	2.52112e-47	Similar to CDO: Cysteine dioxygenase
Sjc_0007630	256.161	8.06137	0.502074	16.0561	5.17961e-58	8.16485e-56	hypothetical protein
Sjc_0002206	201.41	8.00164	0.532472	15.0274	4.85965e-51	5.31127e-49	Ribonuclease Oy
Sjc_0004946	80.4535	7.92595	1.20375	6.58436	4.56847e-11	4.60046e-10	Similar to Arrestin red cell isoform 1
Sjc_0002282	153.476	7.84559	0.571291	13.7331	6.43365e-43	4.75105e-41	Similar to Ribonuclease S-2
Sjc_0006507	39.4338	7.83392	1.34099	5.8419	5.16097e-09	4.18028e-08	aromatic-L-amino-acid decarboxylase-like
Sjc_0004969	1412.17	7.562	0.263888	28.6561	1.34662e-180	1.10383e-177	SJCHGC07515 protein
Sjc_0004538	18.2671	7.48509	1.37014	5.463	4.68144e-08	3.33105e-07	Similar to FUT8: Alpha-
Sjc_0007720	155.651	7.47411	0.57689	12.9559	2.17642e-38	1.35153e-36	serine/threonine kinase
Sjc_0000503	16.6163	7.25608	1.42086	5.10683	3.27601e-07	2.07203e-06	hypothetical protein
Sjc_0007959	18.3583	7.23687	1.32865	5.44677	5.12931e-08	3.62769e-07	hypothetical protein
Sjc_0002262	525.964	7.1766	0.262842	27.3039	3.81513e-164	2.40558e-161	ribonuclease S-7-like
Sjc_0003832	94.7586	6.97201	0.696971	10.0033	1.47399e-23	4.25434e-22	Similar to Rdh11: Retinol dehydrogenase 11
Sjc_0001788	17.3448	6.95268	1.29148	5.38348	7.30584e-08	5.0409e-07	Similar to Homeobox protein XENK-2
Sjc_0002181	2906.1	6.84668	0.128638	53.2243	0	0	Similar to TUBA1D: Tubulin alpha-1D chain
Sjc_0002642	16.8742	6.80981	1.2579	5.41364	6.17566e-08	4.29728e-07	hypothetical protein
Sjc_0008411	359.042	6.79664	1.45933	4.65738	3.20254e-06	1.71241e-05	GLIPR1-like protein 1
Sjc_0004237	24.6878	6.76105	1.22604	5.51454	3.49694e-08	2.53667e-07	Ig-like V-type domain-containing protein
Sjc_0009006	53.0033	6.72567	0.717885	9.36872	7.34144e-21	1.76474e-19	hypotheticial protein
Sjc_0003048	216.509	6.72331	0.629197	10.6855	1.18956e-26	4.11427e-25	Similar to lge-1: Glycosyltransferase-like protein LARGE
Sjc_0007961	359.951	6.72317	0.290251	23.1633	1.06762e-118	5.14779e-116	SJCHGC02860 protein
Sjc_0004011	66.5562	6.71092	1.24066	5.40915	6.3326e-08	4.39901e-07	hypothetical protein
Sjc_0007515	15.4145	6.61604	1.2597	5.25209	1.50387e-07	9.95735e-07	Protein pitchfork
Sjc_0001271	312.779	6.51789	0.306688	21.2525	3.1233e-100	9.48211e-98	Zinc finger FLYWCH type
Sjc_0003958	1243.65	6.50896	0.594215	10.9539	6.36558e-28	2.29862e-26	Similar to Globin
Sjc_0008440	408.696	6.47985	0.246561	26.2809	3.16732e-152	1.85447e-149	sulfotransferase oxamniquine resistance
Sjc_0000004	1635.02	6.38716	0.840185	7.60209	2.91383e-14	3.95441e-13	Similar to CD63: CD63 antigen
Sjc_0003646	903.98	6.36303	0.45636	13.943	3.47083e-44	2.73562e-42	SJCHGC09134 protein
Sjc_0001887	105.465	6.25069	0.489024	12.782	2.06768e-37	1.23714e-35	Gamma-crystallin related domain-containing protein
Sjc_0006633	2972.43	6.23495	0.161103	38.7016	0	0	Similar to TUBB4B: Tubulin beta-4B chain
Sjc_0002508	191.914	6.16749	0.440189	14.011	1.33475e-44	1.10514e-42	Phospholipid scramblase 1
Sjc_0002240	17.4603	6.09724	1.35686	4.49363	7.00187e-06	3.50179e-05	SJCHGC09830 protein
Sjc_0001501	228.671	6.06605	0.503002	12.0597	1.72456e-33	8.51581e-32	Similar to PLA2G15: Group XV phospholipase A2
Sjc_0006652	408.445	6.01859	0.217212	27.7084	5.52635e-169	3.77496e-166	Similar to Serpinf2: Alpha-2-antiplasmin
Sjc_0008965	18.1564	5.91265	1.10106	5.36997	7.87509e-08	5.41545e-07	Similar to gcm: Transcription factor glial cells missing
Sjc_0006653	383.99	5.83611	0.440226	13.2571	4.10621e-40	2.73647e-38	Estrogen-regulated protein EP45 precursor
Sjc_0005644	146.75	5.81988	1.32465	4.39353	1.11527e-05	5.40939e-05	SJCHGC07500 protein
Sjc_0002767	7.39595	5.71721	1.36315	4.19413	2.73927e-05	0.000123372	hypothetical protein
Sjc_0003338	288.153	5.7044	0.318165	17.9291	6.99648e-72	1.50921e-69	Cytochrome b561/ferric reductase transmembrane domain-containing protein
Sjc_0007139	69.5696	5.63624	0.679204	8.2983	1.0561e-16	1.78124e-15	Synaptonemal complex protein
Sjc_0002274	598.663	5.51587	1.69819	3.24809	0.00116182	0.0037084	Similar to CATB: Cathepsin B-like cysteine proteinase
Sjc_0004472	105.731	5.49359	0.502378	10.9352	7.82532e-28	2.81334e-26	Similar to Hsd17b12: Very-long-chain 3-oxoacyl-CoA reductase
Sjc_0005331	213.4	5.44757	0.704693	7.73042	1.07189e-14	1.52012e-13	hypothetical protein
Sjc_0002238	14.0939	5.38784	0.967523	5.56869	2.56656e-08	1.90218e-07	SJCHGC09830 protein
Sjc_0004043	506.804	5.35933	0.170796	31.3786	3.96777e-216	4.64626e-213	Similar to LACS4: Long chain acyl-CoA synthetase 4
Sjc_0001352	130.209	5.35552	0.632835	8.46274	2.6116e-17	4.66389e-16	Rho guanine nucleotide exchange factor 38
Sjc_0005354	109.533	5.17056	0.390555	13.239	5.22231e-40	3.4522e-38	Similar to CCDC65: Dynein regulatory complex subunit 2
Sjc_0008412	54.8114	5.10805	1.51877	3.36329	0.000770208	0.00256572	venom allergen-like 4 protein
Sjc_0005695	3.89846	5.10246	1.53232	3.32989	0.000868807	0.00286238	mitogen-activated protein kinase kinase kinase 1
Sjc_0000898	3392.37	5.0668	0.708537	7.15108	8.60994e-13	1.03788e-11	Similar to Probable dynein light chain
Sjc_0002588	197.711	5.04198	0.816512	6.17502	6.61542e-10	5.91993e-09	Similar to Slc6a5: Sodium- and chloride-dependent glycine transporter 2
Sjc_0003538	130.267	5.03446	0.343365	14.6621	1.12686e-48	1.15461e-46	Molybdopterin synthase sulfur carrier subunit
Sjc_0007170	1098.08	4.97772	0.247413	20.1191	5.02382e-90	1.3284e-87	Solute carrier family 43 member 3
Sjc_0005075	332.295	4.96206	1.32376	3.74845	0.000177932	0.000675028	hypothetical protein
Sjc_0002264	940.634	4.95359	1.88615	2.6263	0.00863193	0.022063	Similar to CATB: Cathepsin B-like cysteine proteinase
Sjc_0002188	60.1153	4.91602	0.532804	9.2267	2.79111e-20	6.30268e-19	putative nad dependent epimerase/dehydratase
Sjc_0005591	14.318	4.86486	1.4111	3.44756	0.000565676	0.00194744	Ecdysone-induced protein 74EF
Sjc_0005047	131.292	4.84944	0.369537	13.123	2.43039e-39	1.5564e-37	Similar to ODA1: Outer dynein arm protein 1
Sjc_0001984	141.069	4.81064	0.378029	12.7256	4.26262e-37	2.51372e-35	Similar to Lrrc23: Leucine-rich repeat-containing protein 23
Sjc_0000405	2090.73	4.77552	0.156252	30.5629	3.80993e-205	3.90375e-202	Similar to Dynein light chain LC6%2C flagellar outer arm
Sjc_0007125	15.154	4.7636	0.937872	5.07916	3.79116e-07	2.37767e-06	Similar to Frmd6: FERM domain-containing protein 6
Sjc_0003887	29.0123	4.74427	0.649852	7.30054	2.86618e-13	3.63124e-12	spindle assembly checkpoint component MAD1
Sjc_0000923	154.884	4.73386	0.6459	7.32909	2.31717e-13	2.95854e-12	Similar to A12: Tegument antigen
Sjc_0008259	93.8477	4.72495	0.643464	7.34298	2.08887e-13	2.67538e-12	hypothetical protein MS3_07422
Sjc_0000698	54.0727	4.70633	0.522358	9.00978	2.06461e-19	4.4187e-18	Similar to Dnaaf4: Dynein assembly factor 4%2C axonemal
Sjc_0004903	222.233	4.69768	0.565905	8.30119	1.0307e-16	1.74559e-15	Similar to Probable dynein light chain
Sjc_0009295	69.1967	4.69656	0.408458	11.4983	1.34589e-30	5.60015e-29	Calmodulin
Sjc_0002984	171.633	4.6704	0.294042	15.8835	8.24854e-57	1.22933e-54	Similar to SIM2: Single-minded homolog 2
Sjc_0000882	74.6387	4.66576	0.393519	11.8565	1.99081e-32	9.11659e-31	Similar to Dynein light chain LC6%2C flagellar outer arm
Sjc_0008097	100.823	4.65723	0.294298	15.8249	2.09533e-56	3.06704e-54	Similar to Cercarial protease
Sjc_0006754	83.667	4.65274	0.451462	10.3059	6.62514e-25	2.05706e-23	Similar to DDC: Aromatic-L-amino-acid decarboxylase
Sjc_0006755	55.3631	4.6518	0.508969	9.13966	6.26494e-20	1.38048e-18	Similar to tdc-1: Tyrosine decarboxylase
Sjc_0008539	4014.42	4.64596	0.0855387	54.3141	0	0	Similar to Thioredoxin peroxidase
Sjc_0008233	158.127	4.64052	0.392332	11.8281	2.79509e-32	1.25199e-30	Similar to RSPH3: Radial spoke head protein 3 homolog
Sjc_0006036	113.648	4.61607	0.357597	12.9086	4.02704e-38	2.48193e-36	Similar to WDR66: Cilia- and flagella-associated protein 251
Sjc_0006620	259.891	4.59782	0.497382	9.24404	2.37365e-20	5.3748e-19	Similar to ITPR2: Inositol 1%2C4%2C5-trisphosphate receptor type 2
Sjc_0003195	89.2931	4.57939	0.41145	11.1299	8.97592e-29	3.40628e-27	Similar to Nme5: Nucleoside diphosphate kinase homolog 5
Sjc_0007127	143.861	4.56537	0.297695	15.3357	4.41211e-53	5.24145e-51	Similar to Dynein intermediate chain 2%2C ciliary
Sjc_0005285	98.2502	4.54843	0.316624	14.3654	8.52971e-47	8.13001e-45	SJCHGC07897 protein
Sjc_0000154	31.4886	4.52698	0.551167	8.21343	2.1495e-16	3.55231e-15	Doublecortin domain-containing protein
Sjc_0005281	138.735	4.51201	0.322241	14.002	1.51558e-44	1.23002e-42	Similar to CCDC173: Coiled-coil domain-containing protein 173
Sjc_0000714	69.3811	4.50921	0.40801	11.0517	2.15076e-28	8.01355e-27	SJCHGC04896 protein
Sjc_0007094	79.6566	4.48893	0.706749	6.35152	2.13196e-10	2.01565e-09	Similar to tpst-1: Protein-tyrosine sulfotransferase A
Sjc_0002449	139.667	4.45392	0.321271	13.8634	1.05518e-43	8.15976e-42	Similar to DNAH3: Dynein heavy chain 3%2C axonemal
Sjc_0003527	249.188	4.42243	0.280113	15.788	3.76321e-56	5.31845e-54	Similar to tekt4: Tektin-4
Sjc_0000821	32.562	4.4143	0.708462	6.23083	4.63983e-10	4.23527e-09	hypothetical protein
Sjc_0000759	151.212	4.40628	0.246256	17.8931	1.33548e-71	2.73674e-69	Similar to slo-1: Calcium-activated potassium channel slo-1
Sjc_0005245	130.555	4.39085	0.627334	6.99923	2.57376e-12	2.95121e-11	Similar to Extracellular superoxide dismutase [Cu-Zn]
Sjc_0002745	241.721	4.38998	0.240217	18.2751	1.30745e-74	2.89653e-72	Similar to CFAP52: Cilia- and flagella-associated protein 52
Sjc_0009409	6186.69	4.38793	0.538996	8.14094	3.92226e-16	6.30407e-15	Similar to AQP9: Aquaporin-9
Sjc_0007049	464.684	4.38479	0.392695	11.1659	5.98819e-29	2.2937e-27	Similar to ECE1: Endothelin-converting enzyme 1
Sjc_0008781	104.27	4.35777	0.359478	12.1225	8.02645e-34	4.01176e-32	Similar to GAS8: Dynein regulatory complex subunit 4
Sjc_0008487	127.415	4.34606	0.578439	7.51343	5.75998e-14	7.68967e-13	Similar to ANXA7: Annexin A7
Sjc_0009035	131.686	4.32043	0.429633	10.0561	8.63565e-24	2.52809e-22	putative deferrochelatase/peroxidase YfeX
Sjc_0008832	110.357	4.29981	0.489427	8.78539	1.55823e-18	3.10773e-17	Similar to Enpp5: Ectonucleotide pyrophosphatase/phosphodiesterase family member 5
Sjc_0001452	46.1399	4.28844	0.436515	9.82428	8.85085e-23	2.41835e-21	Similar to B3GNT5: Lactosylceramide 1%2C3-N-acetyl-beta-D-glucosaminyltransferase
Sjc_0007978	87.0196	4.27335	0.339894	12.5726	2.98852e-36	1.6552e-34	Similar to FBXW10: F-box/WD repeat-containing protein 10
Sjc_0007452	190.932	4.27196	0.24757	17.2556	1.01573e-66	1.89226e-64	Similar to Ccdc96: Coiled-coil domain-containing protein 96
Sjc_0004059	545.936	4.23904	0.149385	28.3766	3.93412e-177	2.93164e-174	Similar to dnaJ: Chaperone protein DnaJ
Sjc_0009113	19.5117	4.23102	0.703808	6.0116	1.83699e-09	1.55396e-08	Similar to Degs1: Sphingolipid delta
Sjc_0008694	105.869	4.23023	0.291447	14.5146	9.79595e-48	9.67438e-46	Similar to C22orf23: UPF0193 protein EVG1
Sjc_0002333	169.508	4.22605	0.271136	15.5865	8.99542e-55	1.18928e-52	Similar to ENKUR: Enkurin
Sjc_0009194	16.909	4.20453	0.779412	5.39449	6.87197e-08	4.74954e-07	Similar to Cfap221: Cilia- and flagella-associated protein 221
Sjc_0000347	38.5472	4.18128	0.550422	7.59651	3.04216e-14	4.10817e-13	Similar to CFAP299: Cilia- and flagella-associated protein 299
Sjc_0009183	607.599	4.17601	0.243472	17.1519	6.08139e-66	1.10776e-63	Similar to rsph1: Radial spoke head 1 homolog
Sjc_0007701	14.1098	4.17255	0.783638	5.32458	1.01186e-07	6.8889e-07	Similar to morn3: MORN repeat-containing protein 3
Sjc_0002797	188.22	4.172	0.309751	13.4689	2.38409e-41	1.67029e-39	Similar to MYCBP: c-Myc-binding protein
Sjc_0001504	108.97	4.17026	0.445444	9.36203	7.82168e-21	1.87469e-19	Similar to PLA2G15: Group XV phospholipase A2
Sjc_0007664	61.2866	4.16547	1.29874	3.20732	0.00133976	0.00421898	Similar to Ppn: Papilin
Sjc_0000288	101.812	4.15653	0.348132	11.9395	7.36443e-33	3.4495e-31	Similar to MNS1: Meiosis-specific nuclear structural protein 1
Sjc_0002782	35.459	4.14494	1.32429	3.12993	0.00174846	0.0053598	Similar to TCF21: Transcription factor 21
Sjc_0002351	53.8415	4.12888	0.452808	9.1184	7.62418e-20	1.671e-18	Similar to Wdr78: WD repeat-containing protein 78
Sjc_0009136	85.326	4.11839	0.29952	13.75	5.09571e-43	3.83207e-41	Similar to IQCH: IQ domain-containing protein H
Sjc_0008392	92.9569	4.11492	0.32018	12.8519	8.39385e-38	5.13466e-36	Similar to DNAAF1: Dynein assembly factor 1%2C axonemal
Sjc_0007156	162.902	4.10046	0.320036	12.8125	1.39519e-37	8.40911e-36	Similar to cfap77: Cilia- and flagella-associated protein 77
Sjc_0003891	38.6176	4.0944	0.726083	5.63903	1.71015e-08	1.30644e-07	Similar to bre-4: Beta-1%2C4-N-acetylgalactosaminyltransferase bre-4
Sjc_0000078	59.4622	4.07618	0.488828	8.33868	7.51259e-17	1.29371e-15	Similar to Cfap65: Cilia- and flagella-associated protein 65
Sjc_0006509	69.1931	4.07293	0.496154	8.20902	2.23008e-16	3.67807e-15	Similar to Ddc: Aromatic-L-amino-acid decarboxylase
Sjc_0008431	16.8913	4.05392	0.899627	4.50622	6.59931e-06	3.32492e-05	hypothetical protein
Sjc_0008668	13.4382	4.00413	0.736859	5.43405	5.5089e-08	3.87276e-07	glutamine rich 2
Sjc_0008089	86.6878	4.00329	0.302784	13.2216	6.58486e-40	4.31809e-38	Similar to DRC1: Dynein regulatory complex protein 1
Sjc_0004626	30.6477	3.97861	0.49522	8.03403	9.43242e-16	1.47553e-14	SJCHGC08715 protein
Sjc_0002573	515.686	3.9607	0.398394	9.94168	2.74177e-23	7.80357e-22	Similar to GPD1L: Glycerol-3-phosphate dehydrogenase 1-like protein
Sjc_0001034	204.17	3.92796	0.4051	9.69628	3.12688e-22	8.26808e-21	Similar to SPTLC1: Serine palmitoyltransferase 1
Sjc_0007886	12.8734	3.92661	0.877183	4.47639	7.59168e-06	3.77145e-05	Similar to Ptprs: Receptor-type tyrosine-protein phosphatase S
Sjc_0004838	133.755	3.92405	0.31192	12.5803	2.70965e-36	1.51095e-34	Similar to Tsnaxip1: Translin-associated factor X-interacting protein 1
Sjc_0006929	262.932	3.9143	0.31418	12.4588	1.2525e-35	6.79918e-34	hypothetical protein
Sjc_0003484	16.8195	3.90485	0.680445	5.73866	9.54263e-09	7.49243e-08	Kinesin-like protein
Sjc_0004808	30.6917	3.90089	0.54982	7.09485	1.29495e-12	1.52291e-11	SJCHGC05100 protein
Sjc_0009412	23.5526	3.89685	0.606359	6.42664	1.30456e-10	1.267e-09	Similar to DNAJC27: DnaJ homolog subfamily C member 27
Sjc_0000996	121.282	3.89237	0.473072	8.22785	1.90602e-16	3.1691e-15	SJCHGC01866 protein
Sjc_0002257	70.7105	3.88227	0.541783	7.16572	7.73787e-13	9.41058e-12	Similar to 33 kDa inner dynein arm light chain%2C axonemal
Sjc_0003562	21.0366	3.87428	0.570108	6.79569	1.07794e-11	1.15804e-10	Similar to DRC3: Dynein regulatory complex subunit 3
Sjc_0002252	261.322	3.87021	0.244594	15.823	2.15933e-56	3.10527e-54	Similar to 33 kDa inner dynein arm light chain%2C axonemal
Sjc_0003403	172.558	3.86973	0.27348	14.15	1.86801e-45	1.72046e-43	DNA double-strand break repair rad50 ATPase
Sjc_0008538	3140.82	3.86878	0.251115	15.4064	1.48261e-53	1.81387e-51	Similar to Thioredoxin peroxidase
Sjc_0004776	41.4473	3.85305	0.576801	6.68002	2.38904e-11	2.46948e-10	Similar to Ccdc146: Coiled-coil domain-containing protein 146
Sjc_0007091	90.8338	3.8505	0.621944	6.19107	5.97565e-10	5.3886e-09	Similar to tpst-1: Protein-tyrosine sulfotransferase A
Sjc_0004840	41.638	3.8468	0.538372	7.14525	8.98319e-13	1.08128e-11	putative myosin heavy chain
Sjc_0001088	167.099	3.84255	0.449687	8.54493	1.28618e-17	2.36917e-16	epidermal growth factor receptor kinase substrate 8
Sjc_0000475	71.9425	3.83861	0.501041	7.66128	1.84087e-14	2.54892e-13	Similar to gly-5: Polypeptide N-acetylgalactosaminyltransferase 5
Sjc_0002170	144.872	3.83083	0.330398	11.5946	4.38861e-31	1.86258e-29	Similar to DRC7: Dynein regulatory complex subunit 7
Sjc_0001408	53.1204	3.82735	0.392712	9.74594	1.91985e-22	5.15969e-21	glutaredoxin 3
Sjc_0001214	247.254	3.8252	0.173732	22.0178	1.94467e-107	7.97023e-105	Similar to CCDC151: Coiled-coil domain-containing protein 151
Sjc_0005667	20.7023	3.81076	0.585387	6.50981	7.52472e-11	7.40458e-10	cGMP-gated cation channel alpha-1-like
Sjc_0008672	37.3925	3.79462	0.627906	6.0433	1.50997e-09	1.29064e-08	Similar to QRICH2: Glutamine-rich protein 2
Sjc_0003617	34.9958	3.79435	0.487807	7.77839	7.34533e-15	1.05446e-13	Similar to Plac8: Placenta-specific gene 8 protein
Sjc_0004750	216.279	3.79162	0.201598	18.8078	6.51359e-79	1.48311e-76	Similar to TEKT3: Tektin-3
Sjc_0001367	89.671	3.78868	0.435861	8.6924	3.54864e-18	6.89293e-17	SJCHGC08923 protein
Sjc_0001411	575.845	3.78707	0.168443	22.4827	6.12273e-112	2.78822e-109	Similar to pld3: Phospholipase D3
Sjc_0007472	66.2527	3.78378	0.419707	9.01528	1.96365e-19	4.22469e-18	hypothetical protein
Sjc_0009112	19.751	3.78136	0.875264	4.32026	1.55849e-05	7.34191e-05	Similar to ttm-5: Putative sphingolipid delta
Sjc_0003686	68.1544	3.77616	0.39748	9.50027	2.0935e-21	5.21594e-20	kinectin
Sjc_0004775	13.3757	3.77437	0.848923	4.44607	8.74565e-06	4.30559e-05	Coiled-coil domain-containing protein
Sjc_0002014	54.3841	3.77192	1.50103	2.51288	0.0119749	0.0292495	SJCHGC02532 protein
Sjc_0001848	127.415	3.76969	0.394658	9.5518	1.27468e-21	3.20507e-20	Similar to SLC33A1: Acetyl-coenzyme A transporter 1
Sjc_0005481	70.6435	3.76965	0.369564	10.2003	1.97714e-24	6.02477e-23	Similar to Calmodulin
Sjc_0004745	31.6611	3.76735	0.476683	7.90327	2.71681e-15	4.03436e-14	Similar to TTC21B: Tetratricopeptide repeat protein 21B
Sjc_0005130	167.694	3.7587	0.211277	17.7904	8.39239e-71	1.67786e-68	hypotheticial protein
Sjc_0009408	175.384	3.75543	0.810723	4.6322	3.61795e-06	1.91951e-05	Similar to AQP9: Aquaporin-9
Sjc_0009161	295.71	3.75293	0.238365	15.7445	7.4973e-56	1.00746e-53	Similar to SLC18A2: Synaptic vesicular amine transporter
Sjc_0001368	204.459	3.74692	0.590618	6.34407	2.23775e-10	2.1108e-09	SJCHGC08923 protein
Sjc_0004945	28.4169	3.74028	0.55467	6.74324	1.54888e-11	1.634e-10	Similar to NEK4: Serine/threonine-protein kinase Nek4
Sjc_0000621	496.206	3.7359	0.124179	30.0847	7.6789e-199	6.99378e-196	Similar to Crocc: Rootletin
Sjc_0003702	25.8419	3.72923	0.581552	6.41254	1.43114e-10	1.3785e-09	Similar to MEIG1: Meiosis expressed gene 1 protein homolog
Sjc_0007676	91.4926	3.71153	0.340074	10.9139	9.8902e-28	3.54017e-26	Similar to ATL10: RING-H2 finger protein ATL10
Sjc_0004755	181.076	3.69881	0.386873	9.56077	1.16879e-21	2.95182e-20	Docking protein
Sjc_0000499	697.884	3.69621	0.436783	8.46234	2.62063e-17	4.66483e-16	SJCHGC05668 protein
Sjc_0007214	180.767	3.69617	0.24143	15.3095	6.60865e-53	7.67037e-51	Similar to ZSWIM2: E3 ubiquitin-protein ligase ZSWIM2
Sjc_0004846	250.647	3.66114	0.304132	12.038	2.24301e-33	1.08793e-31	Similar to IQCA1: Dynein regulatory complex protein 11
Sjc_0009484	28.7613	3.65055	0.526882	6.92858	4.25071e-12	4.73411e-11	hypothetical protein
Sjc_0001266	1358.31	3.64427	0.190502	19.1298	1.42513e-81	3.53995e-79	hypothetical protein
Sjc_0001370	153.52	3.64231	0.344001	10.5881	3.38542e-26	1.15147e-24	SJCHGC08923 protein
Sjc_0006168	69.2811	3.62536	0.518429	6.99296	2.69146e-12	3.08128e-11	Nalp
Sjc_0005545	61.5456	3.60519	0.369145	9.76632	1.5706e-22	4.23493e-21	Similar to SPAG16: Sperm-associated antigen 16 protein
Sjc_0006887	87.1063	3.60484	0.320648	11.2424	2.52547e-29	1.00492e-27	Forkhead-associated domain-containing protein
Sjc_0002546	127.454	3.5911	0.458503	7.83225	4.79229e-15	7.01472e-14	heat shock factor-binding protein 1
Sjc_0003327	550.724	3.59017	0.782266	4.58944	4.44427e-06	2.32184e-05	Similar to SLC13A2: Solute carrier family 13 member 2
Sjc_0003323	185.944	3.5891	0.255157	14.0662	6.12464e-45	5.21948e-43	Similar to Bug22: Cilia- and flagella-associated protein 20
Sjc_0007192	299.737	3.58857	0.227443	15.7779	4.41887e-56	6.13924e-54	EF-hand calcium-binding domain-containing protein 5
Sjc_0008359	56.6072	3.57063	0.380775	9.37727	6.7703e-21	1.63705e-19	putative translation elongation factor G
Sjc_0005876	38.7533	3.5701	0.429185	8.31834	8.92007e-17	1.52329e-15	hypothetical protein
Sjc_0007802	45.7225	3.56816	0.502166	7.10553	1.19858e-12	1.41771e-11	axonemal dynein light chain domain-containing protein 1-like
Sjc_0003256	213.013	3.56377	0.273892	13.0116	1.05163e-38	6.63091e-37	Laminin subunit alpha-2
Sjc_0002168	128.776	3.55999	0.300141	11.8611	1.88522e-32	8.68156e-31	Similar to efhc2: EF-hand domain-containing family member C2
Sjc_0003563	26.5841	3.54289	0.538827	6.5752	4.85881e-11	4.87486e-10	Similar to DRC3: Dynein regulatory complex subunit 3
Sjc_0008806	32.5911	3.53521	0.445676	7.93224	2.15235e-15	3.26115e-14	hypothetical protein MS3_02985
Sjc_0005871	38.8403	3.53189	0.438077	8.06228	7.48858e-16	1.18273e-14	Similar to cep135: Centrosomal protein of 135 kDa
Sjc_0007735	72.6298	3.53067	0.289367	12.2014	3.05626e-34	1.55603e-32	EF-hand calcium-binding domain-containing protein 10
Sjc_0003626	76.2687	3.52705	0.37359	9.44097	3.69345e-21	9.06443e-20	Similar to PIPK1: Phosphatidylinositol 4-phosphate 5-kinase 1
Sjc_0007146	215.591	3.52338	0.207675	16.9658	1.47035e-64	2.6201e-62	Similar to ARMC4: Armadillo repeat-containing protein 4
Sjc_0007612	103.734	3.52126	1.38977	2.5337	0.0112864	0.0278155	Zinc finger, C2H2-type domain-containing protein
Sjc_0001687	258.825	3.5045	0.202045	17.3451	2.14741e-67	4.19103e-65	Similar to DNAH7: Dynein heavy chain 7%2C axonemal
Sjc_0001743	31.17	3.4831	0.801756	4.34434	1.39694e-05	6.62659e-05	SJCHGC09824 protein
Sjc_0007512	53.1205	3.47011	0.44315	7.83055	4.85726e-15	7.09715e-14	Trehalose-6-phosphate hydrolase
Sjc_0003588	177.684	3.46463	0.225648	15.3541	3.32377e-53	4.00661e-51	Similar to Mfhas1: Malignant fibrous histiocytoma-amplified sequence 1 homolog
Sjc_0006069	43.571	3.4638	0.901852	3.84077	0.000122649	0.000485913	SJCHGC03511 protein
Sjc_0000734	140.052	3.46094	0.282373	12.2566	1.54836e-34	8.03285e-33	Similar to CFAP74: Cilia- and flagella-associated protein 74
Sjc_0005004	167.334	3.45952	0.623259	5.55069	2.84546e-08	2.09186e-07	Similar to foi: Zinc transporter foi
Sjc_0009220	50.1245	3.45859	0.434219	7.96509	1.65109e-15	2.51561e-14	Hoglet
Sjc_0004243	161.74	3.45402	0.252084	13.7018	9.89976e-43	7.18127e-41	Similar to AK7: Adenylate kinase 7
Sjc_0009451	265.051	3.4512	0.169121	20.4066	1.45979e-92	3.98862e-90	Similar to TRX4: Thioredoxin H4
Sjc_0000820	1007.41	3.42909	0.280962	12.2048	2.92919e-34	1.50066e-32	Similar to SEMA5B: Semaphorin-5B
Sjc_0005027	311.337	3.42865	0.32766	10.464	1.26338e-25	4.12588e-24	Ndr family, putative
Sjc_0007008	182.25	3.4068	0.220816	15.4282	1.05733e-53	1.31318e-51	Similar to Dnah2: Dynein heavy chain 2%2C axonemal
Sjc_0006594	222.826	3.40171	0.236007	14.4136	4.24873e-47	4.14605e-45	hypothetical protein
Sjc_0006797	179.838	3.39915	1.19709	2.83951	0.00451833	0.0124201	Saposin B domain-containing protein
Sjc_0002873	878.733	3.39755	0.137305	24.7445	3.55122e-135	1.94063e-132	Oxalate:formate antiporter
Sjc_0003032	26.7428	3.3896	0.604424	5.60797	2.0471e-08	1.54371e-07	Similar to C10orf53: UPF0728 protein C10orf53
Sjc_0001091	24.8154	3.37097	0.641539	5.25451	1.4842e-07	9.85103e-07	epidermal growth factor receptor kinase substrate 8
Sjc_0008883	356.68	3.35517	0.154391	21.7316	1.03145e-104	3.67599e-102	Similar to MAATS1: Cilia- and flagella-associated protein 91
Sjc_0005895	705.627	3.35391	0.303538	11.0494	2.2067e-28	8.18477e-27	Similar to LAMB1: Laminin subunit beta-1
Sjc_0002728	3785.7	3.3506	0.177373	18.8901	1.37474e-79	3.21964e-77	Similar to EIF4A3: Eukaryotic initiation factor 4A-III
Sjc_0001177	140.093	3.34648	0.350581	9.54554	1.35404e-21	3.39422e-20	SJCHGC04516 protein
Sjc_0009725	216.78	3.34622	0.363763	9.1989	3.61638e-20	8.0993e-19	Similar to COI: Cytochrome c oxidase subunit 1
Sjc_0007401	52.6577	3.34614	0.585905	5.71107	1.12268e-08	8.73944e-08	uncharacterized protein DC041_0011894
Sjc_0005023	13.7718	3.34611	0.725213	4.61397	3.95057e-06	2.08518e-05	Similar to WDR19: WD repeat-containing protein 19
Sjc_0007004	89.8933	3.33262	0.356349	9.35214	8.5893e-21	2.0467e-19	Similar to Efcab2: Dynein regulatory complex protein 8
Sjc_0002309	77.8829	3.32365	0.390993	8.50052	1.88749e-17	3.41541e-16	Similar to AK7: Adenylate kinase 7
Sjc_0002614	38.2028	3.29771	0.427693	7.71047	1.25352e-14	1.76245e-13	Similar to SKI2: DExH-box ATP-dependent RNA helicase DExH11
Sjc_0003189	58.1826	3.29407	0.378068	8.71292	2.96155e-18	5.77996e-17	Similar to FAM183A: Protein FAM183A
Sjc_0006568	168.97	3.2935	0.263875	12.4813	9.44466e-36	5.16119e-34	Similar to Caltractin
Sjc_0004744	57.9759	3.28397	0.416768	7.87962	3.28381e-15	4.84125e-14	Similar to Ttc21b: Tetratricopeptide repeat protein 21B
Sjc_0009727	126.451	3.27937	0.316719	10.3542	4.00463e-25	1.26741e-23	Similar to AnxB11: Annexin B11
Sjc_0007083	57.4163	3.27482	1.13718	2.87978	0.00397949	0.0111293	Similar to Lhfpl4: LHFPL tetraspan subfamily member 4 protein
Sjc_0007799	111.571	3.26606	0.328084	9.95496	2.39917e-23	6.87622e-22	trichoplein keratin filament-binding protein
Sjc_0004268	57.7788	3.2637	0.462645	7.05444	1.73298e-12	2.01779e-11	Similar to SPATA17: Spermatogenesis-associated protein 17
Sjc_0004085	41.6369	3.25012	0.582136	5.58309	2.36276e-08	1.75908e-07	Similar to B3GALT5: Beta-1%2C3-galactosyltransferase 5
Sjc_0005514	105.914	3.24049	0.320632	10.1066	5.16578e-24	1.52866e-22	Voltage-gated hydrogen channel 1
Sjc_0003164	410.248	3.21312	0.24147	13.3065	2.12119e-40	1.46112e-38	Similar to Dynein intermediate chain 3%2C ciliary
Sjc_0008291	66.5175	3.20905	1.34933	2.37826	0.0173947	0.0401421	Similar to TCTEX1D2: Tctex1 domain-containing protein 2
Sjc_0003659	540.729	3.20363	0.676477	4.73576	2.18237e-06	1.19738e-05	SJCHGC00797 protein
Sjc_0001369	28.1745	3.20062	0.474516	6.74503	1.52992e-11	1.61816e-10	SJCHGC08923 protein
Sjc_0003962	21.4469	3.19192	0.685652	4.6553	3.23505e-06	1.72866e-05	hypotheticial protein
Sjc_0000279	40.8867	3.18015	0.404499	7.86194	3.78219e-15	5.56599e-14	MYCBP-associated protein
Sjc_0007024	159.891	3.1791	0.276293	11.5062	1.22722e-30	5.13239e-29	Similar to UBXN11: UBX domain-containing protein 11
Sjc_0003766	13982.5	3.17162	0.100774	31.4724	2.07244e-217	2.8313e-214	Similar to Glutathione S-transferase class-mu 28 kDa isozyme
Sjc_0002809	230.824	3.16673	0.288622	10.9719	5.2162e-28	1.91736e-26	Similar to Dynein beta chain%2C ciliary
Sjc_0000657	118.245	3.15671	0.263434	11.9829	4.3663e-33	2.06882e-31	Similar to C20orf194: Uncharacterized protein C20orf194
Sjc_0004857	510.753	3.14519	0.244783	12.8489	8.72553e-38	5.29801e-36	Similar to CYB561: Cytochrome b561
Sjc_0001927	298.702	3.13162	0.222643	14.0656	6.17653e-45	5.21948e-43	Similar to Nrx-IV: Neurexin-4
Sjc_0008506	225.957	3.13127	0.223246	14.0261	1.07986e-44	9.03224e-43	Similar to serpinb1: Leukocyte elastase inhibitor
Sjc_0001284	67.9502	3.12975	0.575736	5.43608	5.44645e-08	3.83544e-07	Similar to UBC12: NEDD8-conjugating enzyme UBC12
Sjc_0000523	327.607	3.12863	0.241141	12.9743	1.71145e-38	1.0709e-36	Cilia- and flagella-associated protein
Sjc_0009759	1728.31	3.12719	0.323793	9.658	4.54649e-22	1.18433e-20	NADH dehydrogenase subunit 5
Sjc_0006401	70.0542	3.12356	0.316583	9.86648	5.817e-23	1.61088e-21	hypothetical protein
Sjc_0002480	24.1618	3.12194	0.637032	4.90077	9.54641e-07	5.66219e-06	Paired box protein
Sjc_0006133	263.878	3.11384	0.22086	14.0987	3.86896e-45	3.3383e-43	Similar to Ift88: Intraflagellar transport protein 88 homolog
Sjc_0002106	64.4612	3.11037	0.444841	6.99209	2.70812e-12	3.09602e-11	Homeobox protein OTX1 B
Sjc_0005678	229.136	3.1079	0.30678	10.1307	4.03602e-24	1.20742e-22	Similar to Mcm8: DNA helicase MCM8
Sjc_0007110	46.0132	3.09341	0.446608	6.92647	4.31466e-12	4.79881e-11	Similar to Cyb5d1: Cytochrome b5 domain-containing protein 1
Sjc_0001507	490.176	3.08497	0.437855	7.04565	1.84598e-12	2.14631e-11	Similar to cat2: 4-hydroxybutyrate coenzyme A transferase
Sjc_0007344	201.632	3.08414	0.220143	14.0097	1.35989e-44	1.1147e-42	IQ domain-containing protein
Sjc_0003258	1937.75	3.08171	0.149216	20.6527	9.24072e-95	2.70522e-92	Similar to DHRS1: Dehydrogenase/reductase SDR family member 1
Sjc_0000010	11.004	3.07898	0.815211	3.77692	0.000158781	0.000611333	SJCHGC04852 protein
Sjc_0003628	7.92793	3.07275	0.974384	3.15353	0.00161307	0.00500278	Similar to FucTA: Glycoprotein 3-alpha-L-fucosyltransferase A
Sjc_0000813	655.449	3.06777	0.316137	9.70395	2.90048e-22	7.69425e-21	Similar to odd: Protein odd-skipped
Sjc_0003815	56.152	3.0348	0.309759	9.79729	1.15652e-22	3.12872e-21	hypothetical protein
Sjc_0001520	220.259	3.03194	0.227987	13.2987	2.35456e-40	1.60836e-38	SJCHGC02082 protein
Sjc_0001960	1222.65	3.03191	0.271376	11.1724	5.56785e-29	2.15281e-27	hypothetical protein
Sjc_0006440	64.8256	3.03	0.387715	7.81502	5.49558e-15	7.95889e-14	Similar to ropn1l: Ropporin-1-like protein
Sjc_0007563	163.339	3.01696	0.395521	7.6278	2.38795e-14	3.26778e-13	Similar to TMEM45B: Transmembrane protein 45B
Sjc_0007513	18.6569	3.0133	0.613821	4.90909	9.1499e-07	5.4428e-06	trehalose 6 phosphate hydrolase
Sjc_0006404	180.42	2.99583	0.209441	14.304	2.06688e-46	1.94738e-44	Similar to Ccdc162: Coiled-coil domain-containing protein 162
Sjc_0007609	57.7618	2.99157	0.439983	6.79929	1.05135e-11	1.13394e-10	PDZ DHR GLGF domain-containing-like protein
Sjc_0001911	145.197	2.99095	1.0223	2.9257	0.00343683	0.00980909	Similar to nrf-6: Nose resistant to fluoxetine protein 6
Sjc_0004811	432.573	2.98903	0.216826	13.7854	3.12077e-43	2.39074e-41	Similar to Cfap161: Cilia- and flagella-associated protein 161
Sjc_0000843	255.161	2.98859	0.211937	14.1013	3.72796e-45	3.25086e-43	Similar to RIBC2: RIB43A-like with coiled-coils protein 2
Sjc_0008275	227.376	2.98847	0.246318	12.1326	7.09989e-34	3.57041e-32	Similar to dnaaf3: Dynein assembly factor 3%2C axonemal
Sjc_0006022	299.969	2.96544	0.243672	12.1698	4.50178e-34	2.27785e-32	Similar to Spag6: Sperm-associated antigen 6
Sjc_0005913	773.358	2.95143	0.14737	20.0273	3.18448e-89	8.15725e-87	Similar to ABCB1: Multidrug resistance protein 1
Sjc_0004353	95.8023	2.94757	0.237104	12.4315	1.76203e-35	9.37879e-34	SJCHGC03401 protein
Sjc_0002512	33.5703	2.93216	0.430336	6.81364	9.51582e-12	1.03313e-10	Similar to MORN1: MORN repeat-containing protein 1
Sjc_0004284	6.71186	2.93144	1.27356	2.30177	0.0213481	0.0478245	Similar to HMCN1: Hemicentin-1
Sjc_0002185	29.5776	2.93074	0.490584	5.97397	2.31546e-09	1.94068e-08	Protein STPG4
Sjc_0008763	111.785	2.91385	0.282283	10.3224	5.57971e-25	1.75237e-23	Similar to Lrguk: Leucine-rich repeat and guanylate kinase domain-containing protein
Sjc_0006213	114.075	2.91375	0.309903	9.40212	5.34728e-21	1.30451e-19	Similar to Cfap43: Cilia- and flagella-associated protein 43
Sjc_0003528	268.145	2.9131	0.457698	6.36468	1.95702e-10	1.85453e-09	Similar to PRKACA: cAMP-dependent protein kinase catalytic subunit alpha
Sjc_0005868	19.2936	2.91303	1.18892	2.45014	0.0142802	0.0339486	MFS transporter, SP family, solute carrier family 2, member 8
Sjc_0000943	26.423	2.90445	0.66493	4.36805	1.25359e-05	6.013e-05	SJCHGC04509 protein
Sjc_0003835	96.743	2.89737	0.328975	8.80727	1.28234e-18	2.58264e-17	Similar to dzip1: Zinc finger protein Dzip1
Sjc_0006000	11804.2	2.89256	0.182075	15.8866	7.84797e-57	1.19129e-54	Similar to Hexokinase
Sjc_0004312	67.3245	2.89041	0.321681	8.9853	2.58019e-19	5.49346e-18	Similar to dnal1: Dynein light chain 1%2C axonemal
Sjc_0003392	1143.87	2.89032	0.513735	5.62609	1.84344e-08	1.39785e-07	adenylate cyclase
Sjc_0004508	176.014	2.88924	0.236091	12.2378	1.95152e-34	1.00608e-32	Similar to arl3: ADP-ribosylation factor-like protein 3
Sjc_0001669	492.565	2.87983	0.175025	16.4538	7.87601e-61	1.29119e-58	epidermal growth factor receptor kinase substrate 8
Sjc_0001250	181.926	2.87056	0.265321	10.8192	2.79213e-27	9.82279e-26	Similar to Traf3ip1: TRAF3-interacting protein 1
Sjc_0006796	42.2206	2.86945	0.399008	7.19145	6.41086e-13	7.81992e-12	Similar to ift122: Intraflagellar transport protein 122 homolog
Sjc_0008415	66.2306	2.86928	0.313337	9.15717	5.32746e-20	1.18345e-18	hypothetical protein
Sjc_0002771	246.954	2.86886	0.255102	11.2459	2.42572e-29	9.69933e-28	TNN19371.1 Lymphocyte expansion molecule
Sjc_0004818	121.016	2.85819	0.338117	8.45326	2.83268e-17	5.02587e-16	SJCHGC05733 protein
Sjc_0004135	53.7019	2.85398	0.379433	7.52172	5.40617e-14	7.2291e-13	Similar to AK9: Adenylate kinase 9
Sjc_0007629	19.0443	2.85268	0.972726	2.93267	0.00336064	0.00963523	Similar to nkx3-2: Homeobox protein Nkx-3.2
Sjc_0001232	207.443	2.85081	0.458964	6.21141	5.25127e-10	4.76685e-09	Protein of unknown function
Sjc_0004204	113.412	2.84679	0.199902	14.2409	5.10648e-46	4.75657e-44	Similar to Iqcg: Dynein regulatory complex protein 9
Sjc_0005694	124.252	2.84304	0.282817	10.0526	8.94818e-24	2.61026e-22	Similar to Map3k1: Mitogen-activated protein kinase kinase kinase 1
Sjc_0000285	300.75	2.84234	0.158798	17.899	1.19966e-71	2.52143e-69	Similar to Efhc1: EF-hand domain-containing protein 1
Sjc_0004045	1432.61	2.82223	0.249012	11.3337	8.93305e-30	3.62496e-28	Similar to LDHA: L-lactate dehydrogenase A chain
Sjc_0001139	41.3115	2.82039	0.487603	5.7842	7.28576e-09	5.80383e-08	hypothetical protein
Sjc_0008103	76.7019	2.81918	0.320217	8.80398	1.32044e-18	2.65285e-17	Lateral signaling target protein 2
Sjc_0000492	123.906	2.81823	0.658273	4.28124	1.85851e-05	8.60692e-05	Similar to Cdlc2: Dynein light chain 2%2C cytoplasmic
Sjc_0005177	520.286	2.812	0.255883	10.9894	4.29787e-28	1.58692e-26	Similar to fam161a: Protein FAM161A
Sjc_0001404	288.013	2.80272	0.198314	14.1327	2.38693e-45	2.15008e-43	Similar to Rsph6a: Radial spoke head protein 6 homolog A
Sjc_0002094	283.173	2.80237	0.147084	19.0528	6.22694e-81	1.50124e-78	DM9 domain-containing protein
Sjc_0008989	409.228	2.8001	0.221888	12.6194	1.65011e-36	9.32825e-35	Phosphatidylinositol N-acetylglucosaminyltransferase subunit Q
Sjc_0000177	251.292	2.79992	0.328632	8.51992	1.59669e-17	2.90845e-16	tetraspanin family
Sjc_0004303	105.323	2.79677	0.326963	8.55378	1.19121e-17	2.20415e-16	Tectonic-1
Sjc_0006250	50.0827	2.79456	0.356986	7.82821	4.94849e-15	7.20475e-14	Similar to IFT25: Intraflagellar transport protein 25
Sjc_0000171	31.0673	2.79311	0.579012	4.82393	1.40759e-06	8.04601e-06	Sperm surface protein Sp17
Sjc_0004441	22.6293	2.78881	0.663894	4.20069	2.66106e-05	0.000119982	hypothetical protein
Sjc_0002555	707.634	2.78737	0.777684	3.58419	0.000338125	0.00121883	Prokaryotic membrane lipoprotein lipid attachment site,domain-containing protein
Sjc_0005025	52.0368	2.77962	0.391928	7.09216	1.32039e-12	1.54618e-11	Similar to Wdr19: WD repeat-containing protein 19
Sjc_0007487	95.1515	2.77631	0.267311	10.3861	2.86859e-25	9.25741e-24	SJCHGC03186 protein
Sjc_0004136	31.3138	2.77267	0.386347	7.17661	7.14586e-13	8.70351e-12	Similar to AK9: Adenylate kinase 9
Sjc_0008458	6.43861	2.77187	0.897564	3.08821	0.00201365	0.00608625	hypothetical protein
Sjc_0002134	899.931	2.76907	0.895408	3.09252	0.00198464	0.00600078	Similar to Col5a1: Collagen alpha-1
Sjc_0001729	41.1672	2.76804	0.363524	7.61446	2.64801e-14	3.61161e-13	A-kinase anchor protein 14
Sjc_0006987	58.7719	2.76592	0.466547	5.92849	3.05727e-09	2.53392e-08	NACHT and WD repeat domain-containing 2
Sjc_0005966	62.1537	2.75479	0.381519	7.22059	5.17617e-13	6.37073e-12	hypotheticial protein
Sjc_0003513	133.626	2.74919	0.203105	13.5358	9.61291e-42	6.85191e-40	Similar to ift57: Intraflagellar transport protein 57 homolog
Sjc_0006765	101.727	2.74808	0.432952	6.3473	2.19123e-10	2.0693e-09	WD repeat-containing protein 27
Sjc_0001860	44.9953	2.74407	0.391837	7.00309	2.50373e-12	2.88246e-11	Similar to daw1: Dynein assembly factor with WDR repeat domains 1
Sjc_0004091	93.1582	2.73532	0.555193	4.92678	8.35946e-07	4.98708e-06	hypothetical protein
Sjc_0008988	85.1099	2.73301	0.267208	10.228	1.48516e-24	4.55948e-23	Similar to eno4: Enolase 4
Sjc_0001515	199.075	2.72506	0.17901	15.223	2.48894e-52	2.79478e-50	Similar to let-413: Protein lap1
Sjc_0005689	74.8523	2.7209	0.3158	8.61591	6.93872e-18	1.30451e-16	SJCHGC07179 protein
Sjc_0002939	168.255	2.71957	0.206796	13.1509	1.68094e-39	1.09354e-37	hypothetical protein
Sjc_0005375	796.236	2.71702	0.483479	5.61973	1.91251e-08	1.44487e-07	Collagen alpha chain
Sjc_0005719	191.331	2.71219	0.215757	12.5706	3.0651e-36	1.68621e-34	putative Core 1 udp-galactose:n-acetylgalactosamine-alpha-r beta 1 3-galactosyltransferase
Sjc_0006530	117.48	2.70481	0.331481	8.15976	3.35695e-16	5.43813e-15	Spermatogenesis-associated protein 4
Sjc_0002308	63.4098	2.69507	0.296107	9.10165	8.89683e-20	1.94473e-18	Similar to AK7: Adenylate kinase 7
Sjc_0007468	102.289	2.69401	0.303604	8.87344	7.09209e-19	1.45699e-17	Ankyrin repeat domain-containing protein 45
Sjc_0002456	90.2933	2.69224	0.345506	7.79215	6.58762e-15	9.49011e-14	Similar to TTLL1: Probable tubulin polyglutamylase TTLL1
Sjc_0002888	73.7179	2.68981	0.391701	6.867	6.55679e-12	7.18529e-11	WD repeat-containing protein
Sjc_0002581	190.192	2.68585	0.211525	12.6976	6.09865e-37	3.57076e-35	Similar to Ift52: Intraflagellar transport protein 52 homolog
Sjc_0000183	11.7066	2.67291	0.730282	3.66011	0.000252108	0.000932969	coiled-coil domain-containing protein 191
Sjc_0002511	20.2306	2.66443	0.526109	5.06441	4.09673e-07	2.56343e-06	MORN repeat-containing protein
Sjc_0006084	591.645	2.66093	0.45284	5.8761	4.20038e-09	3.42934e-08	Similar to ALPP: Alkaline phosphatase%2C placental type
Sjc_0008712	17.9224	2.65143	0.536031	4.9464	7.55971e-07	4.54637e-06	transmembrane protein 231
Sjc_0003937	182.996	2.64818	0.238033	11.1253	9.44974e-29	3.56956e-27	Similar to RHO: Rhodopsin
Sjc_0007925	219.019	2.64807	0.18194	14.5546	5.45645e-48	5.45446e-46	fras1 related extracellular matrix protein
Sjc_0004413	108.21	2.642	0.421327	6.27067	3.59506e-10	3.31481e-09	Synaptotagmin-14
Sjc_0008249	145.068	2.63664	0.341819	7.71355	1.22362e-14	1.72337e-13	Similar to DNAL4: Dynein light chain 4%2C axonemal
Sjc_0009051	48.4279	2.63256	0.345326	7.62342	2.47049e-14	3.37511e-13	CCAAT-box DNA binding subunit B
Sjc_0002616	1638.19	2.62909	0.120258	21.8621	5.96514e-106	2.32839e-103	Similar to SKIV2L: Helicase SKI2W
Sjc_0005132	8.79133	2.62621	0.752596	3.48953	0.000483873	0.00168707	hypothetical protein Smp_181330
Sjc_0004038	307.844	2.60495	0.326524	7.97782	1.48939e-15	2.29053e-14	unnamed protein product
Sjc_0002317	61.3119	2.60152	0.290617	8.95171	3.50009e-19	7.33765e-18	hypothetical protein
Sjc_0007045	64.9921	2.60031	0.284252	9.14791	5.80467e-20	1.28597e-18	hypothetical protein
Sjc_0002175	35.9167	2.59233	0.475103	5.45635	4.8603e-08	3.45233e-07	IQ calmodulin-binding motif-containing protein
Sjc_0000583	114.1	2.58378	0.245491	10.5249	6.63043e-26	2.21835e-24	DNA double-strand break repair rad50 ATPase
Sjc_0007361	44.407	2.58377	0.373544	6.91692	4.61573e-12	5.12671e-11	Similar to morn5: MORN repeat-containing protein 5
Sjc_0004442	109.113	2.58339	0.265165	9.74258	1.9845e-22	5.316e-21	Similar to SAMD15: Sterile alpha motif domain-containing protein 15
Sjc_0000332	319.332	2.5816	0.669596	3.85546	0.000115514	0.000461213	SJCHGC03068 protein
Sjc_0006067	59.7625	2.57658	0.403806	6.38074	1.7623e-10	1.6783e-09	Similar to CFAP46: Cilia- and flagella-associated protein 46
Sjc_0000334	121.187	2.57297	0.868129	2.96381	0.0030386	0.00880741	SJCHGC03068 protein
Sjc_0002374	10.1475	2.57204	0.685646	3.75127	0.00017594	0.000668297	androglobin
Sjc_0000381	33.1519	2.56682	0.538728	4.76459	1.89235e-06	1.05377e-05	Similar to inlI: Internalin I
Sjc_0001191	117.731	2.56117	0.440527	5.81388	6.104e-09	4.89095e-08	Similar to WDR63: WD repeat-containing protein 63
Sjc_0009313	262.972	2.55943	0.219714	11.6489	2.32389e-31	9.97325e-30	SUMO-interacting motif-containing 1
Sjc_0004708	31.1661	2.55768	0.555723	4.60244	4.1758e-06	2.18716e-05	complement component C8 beta
Sjc_0002492	76.6809	2.55609	0.30149	8.47819	2.28717e-17	4.11139e-16	KGB39501.1 Nephrocystin-1
Sjc_0009677	18.26	2.55587	0.657179	3.88915	0.000100595	0.000406398	Protein of unknown function
Sjc_0004471	61.4631	2.5465	0.454891	5.59804	2.16792e-08	1.62882e-07	Steroid dehydrogenase
Sjc_0009406	211.523	2.54488	0.182069	13.9775	2.13746e-44	1.70105e-42	Similar to EFCAB1: EF-hand calcium-binding domain-containing protein 1
Sjc_0006921	174.127	2.54294	0.215538	11.7981	3.99274e-32	1.76911e-30	Similar to Ift80: Intraflagellar transport protein 80 homolog
Sjc_0008268	69.8634	2.5425	0.440529	5.77147	7.85809e-09	6.24154e-08	Cadmium metallothionein
Sjc_0007068	1121.79	2.53475	0.165612	15.3054	7.03963e-53	8.01442e-51	Similar to EHD3: EH domain-containing protein 3
Sjc_0000435	70.3162	2.53427	0.472702	5.36124	8.2651e-08	5.67412e-07	SJCHGC08655 protein
Sjc_0001875	56.5732	2.52812	0.326689	7.73861	1.00513e-14	1.43039e-13	Similar to b9d2: B9 domain-containing protein 2
Sjc_0003100	137.821	2.52652	0.310497	8.13703	4.05081e-16	6.49795e-15	coiled-coil domain-containing protein 113-like
Sjc_0005376	2042.18	2.52069	0.558957	4.50962	6.4943e-06	3.28401e-05	Fibrillar collagen chain FAp1 alpha
Sjc_0008366	84.1409	2.51884	0.254909	9.88134	5.01579e-23	1.39845e-21	Similar to LRRCC1: Leucine-rich repeat and coiled-coil domain-containing protein 1
Sjc_0000087	26.0897	2.51502	0.414638	6.06558	1.3148e-09	1.13328e-08	Similar to BACE: Beta-secretase
Sjc_0006982	50.1607	2.5106	0.454732	5.52106	3.36969e-08	2.4487e-07	Coiled-coil domain-containing protein
Sjc_0005374	202.697	2.50377	0.69702	3.5921	0.000328023	0.00118606	Collagen alpha chain
Sjc_0005337	111.649	2.50311	0.241421	10.3682	3.45886e-25	1.1032e-23	Similar to secG: Ankyrin repeat%2C PH and SEC7 domain containing protein secG
Sjc_0009111	149.01	2.501	0.236703	10.566	4.2855e-26	1.43968e-24	Similar to Hmcn2: Hemicentin-2
Sjc_0004075	263.489	2.49803	0.208261	11.9947	3.78718e-33	1.80485e-31	Similar to PPIL6: Probable inactive peptidyl-prolyl cis-trans isomerase-like 6
Sjc_0005979	274.129	2.49533	0.231574	10.7755	4.49259e-27	1.56705e-25	SJCHGC07113 protein
Sjc_0007660	92.1942	2.4924	0.349616	7.12895	1.01141e-12	1.2103e-11	Similar to acp7: Acid phosphatase type 7
Sjc_0005483	26.6322	2.49179	0.585804	4.25363	2.10336e-05	9.64813e-05	Similar to poc5: Centrosomal protein POC5
Sjc_0001125	82.0707	2.49173	0.312997	7.96086	1.70851e-15	2.59826e-14	Zinc finger B-box domain-containing protein
Sjc_0000282	61.0646	2.49131	0.467481	5.32922	9.86375e-08	6.72096e-07	Coiled-coil domain-containing protein
Sjc_0009378	45.9849	2.4877	0.385584	6.45178	1.10547e-10	1.07747e-09	Similar to Ptpn4: Tyrosine-protein phosphatase non-receptor type 4
Sjc_0005153	237.44	2.48674	0.19979	12.4467	1.45671e-35	7.8557e-34	DNA double-strand break repair rad50 ATPase
Sjc_0001613	163.121	2.48425	0.279302	8.89446	5.87018e-19	1.2151e-17	Similar to Guanine nucleotide-binding protein G
Sjc_0005470	348.666	2.48252	0.494487	5.02039	5.15673e-07	3.17818e-06	Similar to AAEL006169: Lysosomal aspartic protease
Sjc_0009109	97.1023	2.48228	0.380282	6.52748	6.68873e-11	6.62168e-10	Cilia- and flagella-associated protein
Sjc_0007381	89.288	2.48103	0.313034	7.92578	2.26725e-15	3.4163e-14	Similar to CFAP61: Cilia- and flagella-associated protein 61
Sjc_0003059	161.462	2.48029	0.293011	8.46484	2.56509e-17	4.59084e-16	Similar to PRDM1: PR domain zinc finger protein 1
Sjc_0000654	216.261	2.47374	0.868814	2.84726	0.00440966	0.0121622	prokaryotic DNA topoisomerase
Sjc_0000417	110.527	2.46924	0.30706	8.04156	8.87018e-16	1.39461e-14	putative GatA-binding transcription factor
Sjc_0007548	84.9612	2.4681	0.310876	7.93919	2.03499e-15	3.08904e-14	Similar to ttc30a: Tetratricopeptide repeat protein 30A
Sjc_0001537	145.364	2.46701	0.240658	10.2511	1.17034e-24	3.6201e-23	Similar to Cfap54: Cilia- and flagella-associated protein 54
Sjc_0003710	120.877	2.46573	0.253661	9.7206	2.46337e-22	6.55594e-21	Similar to Nme7: Nucleoside diphosphate kinase 7
Sjc_0003132	261.162	2.46356	0.204396	12.0529	1.87295e-33	9.19315e-32	Similar to ccdc169: Coiled-coil domain-containing protein 169
Sjc_0008426	22.1217	2.45975	0.710415	3.46241	0.000535365	0.00185086	hypothetical protein
Sjc_0001197	170.311	2.4563	0.370699	6.62613	3.4461e-11	3.52655e-10	NAD+ nucleosidase
Sjc_0005360	77.1279	2.45265	0.295399	8.30283	1.01658e-16	1.72523e-15	Similar to cfap97: Cilia- and flagella-associated protein 97
Sjc_0000504	66.7598	2.44734	0.309055	7.91877	2.39867e-15	3.58794e-14	Similar to PIH1D2: PIH1 domain-containing protein 2
Sjc_0004374	32.4917	2.44716	0.438052	5.58645	2.31761e-08	1.72921e-07	Coiled-coil domain-containing protein
Sjc_0003010	9.0877	2.44556	0.977628	2.50153	0.0123659	0.0300335	hypothetical protein
Sjc_0008931	19.3238	2.44229	0.567117	4.30649	1.65865e-05	7.77356e-05	Coiled-coil domain-containing protein
Sjc_0005820	38.0594	2.43246	0.389684	6.24212	4.31668e-10	3.94468e-09	Similar to Tmprss4: Transmembrane protease serine 4
Sjc_0005527	64.9712	2.43039	0.28215	8.6138	7.06795e-18	1.32577e-16	Tetratricopeptide repeat protein
Sjc_0008900	182.452	2.42159	0.207604	11.6644	1.93658e-31	8.39904e-30	Similar to Camk4: Calcium/calmodulin-dependent protein kinase type IV
Sjc_0005867	93.9241	2.41969	0.471639	5.13038	2.89164e-07	1.84314e-06	Similar to Tret1: Facilitated trehalose transporter Tret1
Sjc_0004712	91.8822	2.41883	0.299033	8.08886	6.02252e-16	9.58574e-15	Similar to KIF3A: Kinesin-like protein KIF3A
Sjc_0004174	172.287	2.4148	0.175564	13.7546	4.78155e-43	3.62911e-41	Similar to ZMYND12: Zinc finger MYND domain-containing protein 12
Sjc_0001974	65.5882	2.41333	0.285883	8.44168	3.12806e-17	5.52601e-16	X-ray radiation resistance-associated protein 1
Sjc_0005937	1855.83	2.41174	0.255335	9.44538	3.54115e-21	8.71675e-20	Similar to ANXA7: Annexin A7
Sjc_0002608	264.947	2.41106	0.252013	9.56719	1.09846e-21	2.78765e-20	SJCHGC07163 protein
Sjc_0002403	420.932	2.41019	0.18053	13.3506	1.17451e-40	8.15883e-39	Similar to DNAH6: Dynein heavy chain 6%2C axonemal
Sjc_0008371	21175.4	2.40998	0.245444	9.81889	9.33704e-23	2.54271e-21	Calcium-binding EF-hand,domain-containing protein
Sjc_0007112	78.2429	2.4045	0.249511	9.63683	5.58885e-22	1.44517e-20	Similar to Mocs1: Molybdenum cofactor biosynthesis protein 1
Sjc_0001531	2412.97	2.39999	0.526857	4.5553	5.2311e-06	2.69967e-05	SJCHGC03548 protein
Sjc_0009496	117.151	2.39894	0.289085	8.29841	1.05513e-16	1.78124e-15	Transmembrane protein
Sjc_0002665	33.406	2.39767	0.490009	4.8931	9.92577e-07	5.84914e-06	Similar to TH: Tyrosine 3-monooxygenase
Sjc_0008224	67.6432	2.3933	0.336385	7.11475	1.12116e-12	1.32997e-11	actin cytoplasmic type 5
Sjc_0007338	162.338	2.39155	0.235415	10.1589	3.02596e-24	9.15268e-23	spermatogenesis-associated 7-like
Sjc_0005870	64.1375	2.38225	0.378371	6.29605	3.05317e-10	2.84073e-09	Similar to Tret1: Facilitated trehalose transporter Tret1
Sjc_0003985	37.5067	2.38038	0.417078	5.70727	1.14802e-08	8.92816e-08	Expressed conserved protein
Sjc_0007598	105.858	2.38003	0.414077	5.74779	9.04157e-09	7.11947e-08	SJCHGC02403 protein
Sjc_0006564	166.13	2.37552	0.360758	6.58481	4.55479e-11	4.59798e-10	Similar to Hydin: Hydrocephalus-inducing protein
Sjc_0006166	2194.71	2.37182	0.434062	5.46425	4.6487e-08	3.31351e-07	Collagen alpha-2 chain
Sjc_0004347	35.0172	2.36829	0.398862	5.93761	2.89206e-09	2.39942e-08	Similar to DPY30: Protein dpy-30 homolog
Sjc_0002911	298.881	2.36709	0.258334	9.16289	5.05271e-20	1.12546e-18	hypothetical protein
Sjc_0008147	96.6403	2.36556	0.267668	8.83765	9.77561e-19	1.97366e-17	Protein C21orf2
Sjc_0008104	351.262	2.36375	0.333205	7.09396	1.30327e-12	1.52831e-11	Similar to CTNS: Cystinosin
Sjc_0008777	54.3645	2.36202	0.802728	2.94249	0.00325585	0.0093643	Similar to SLC9A2: Sodium/hydrogen exchanger 2
Sjc_0005393	116.624	2.35919	0.369983	6.37648	1.81201e-10	1.72309e-09	DNA helicase INO80
Sjc_0008592	45.5262	2.35537	0.350722	6.7158	1.87041e-11	1.95061e-10	Similar to Cc2d2a: Coiled-coil and C2 domain-containing protein 2A
Sjc_0006294	67.2348	2.35239	0.336776	6.98501	2.84829e-12	3.2427e-11	Similar to soc-2: Leucine-rich repeat protein soc-2
Sjc_0008571	97.5919	2.34835	0.335451	7.00057	2.54925e-12	2.93075e-11	SJCHGC06445 protein
Sjc_0006903	155.245	2.34572	0.197942	11.8505	2.13883e-32	9.68619e-31	Similar to BBOF1: Basal body-orientation factor 1
Sjc_0009754	18.3637	2.34175	0.546593	4.28426	1.83345e-05	8.51492e-05	Protein of unknown function
Sjc_0007957	199.541	2.336	0.170041	13.7379	6.01826e-43	4.4847e-41	Similar to LIPK: Lipase member K
Sjc_0001127	737.895	2.33302	0.292182	7.98483	1.40714e-15	2.16811e-14	hypothetical protein
Sjc_0002179	181.714	2.33191	0.320243	7.28169	3.29665e-13	4.16374e-12	unnamed protein product
Sjc_0003438	144.631	2.32964	0.216963	10.7375	6.78485e-27	2.35659e-25	Similar to Cfap100: Cilia- and flagella-associated protein 100
Sjc_0000047	35.8882	2.3227	0.512464	4.53242	5.83109e-06	2.99108e-05	Sodium-dependent glucose transporter 1
Sjc_0007681	332.974	2.32076	0.311664	7.44636	9.59535e-14	1.25644e-12	Similar to CCNB3: G2/mitotic-specific cyclin-B3
Sjc_0008692	159.546	2.31306	0.279469	8.27663	1.26709e-16	2.12835e-15	Similar to Ttll7: Tubulin polyglutamylase TTLL7
Sjc_0003036	1043.1	2.31234	0.266276	8.68398	3.82155e-18	7.4055e-17	expressed conserved protein
Sjc_0005141	236.069	2.30864	0.257509	8.96527	3.09529e-19	6.5392e-18	Similar to ARMC3: Armadillo repeat-containing protein 3
Sjc_0008819	92.7583	2.29867	0.270281	8.50475	1.81983e-17	3.30025e-16	Similar to CD163: Scavenger receptor cysteine-rich type 1 protein M130
Sjc_0002548	44.5805	2.28991	0.475344	4.81738	1.45455e-06	8.29135e-06	Similar to cep72: Centrosomal protein of 72 kDa
Sjc_0007113	126.166	2.28411	0.218075	10.474	1.13729e-25	3.72895e-24	Similar to moaC: Cyclic pyranopterin monophosphate synthase
Sjc_0009263	76.9226	2.28273	0.355626	6.41892	1.37248e-10	1.32512e-09	hypothetical protein
Sjc_0001607	27.4451	2.28183	0.642516	3.55139	0.000383201	0.00136096	hypothetical protein
Sjc_0002627	21.9953	2.27927	0.557409	4.08905	4.33144e-05	0.000188855	Uveal autoantigen with coiled-coil domains and ankyrin repeats protein
Sjc_0004309	14.3658	2.27804	0.746331	3.05231	0.00227087	0.00678611	putative dna double-strand break repair rad50 ATPase
Sjc_0003395	100.917	2.27512	0.631024	3.60544	0.000311626	0.0011363	adenylate cyclase
Sjc_0000320	229.437	2.27041	0.229882	9.87644	5.26694e-23	1.46349e-21	Centrosomal protein
Sjc_0009252	390.773	2.26806	0.340865	6.65385	2.8553e-11	2.92927e-10	Similar to Nnt: NAD
Sjc_0004678	92.5037	2.26402	0.396234	5.71385	1.10447e-08	8.61405e-08	hypothetical protein
Sjc_0003760	33.0674	2.25849	0.526678	4.28818	1.80142e-05	8.37562e-05	Potassium channel subfamily K member 6
Sjc_0009587	305.81	2.2514	0.420771	5.35067	8.76298e-08	6.00084e-07	Similar to Slc6a5: Sodium- and chloride-dependent glycine transporter 2
Sjc_0006264	406.397	2.24981	0.14943	15.056	3.15461e-51	3.49437e-49	Similar to LOXHD1: Lipoxygenase homology domain-containing protein 1
Sjc_0006616	105.102	2.24513	0.242605	9.25426	2.15722e-20	4.91188e-19	putative microtubule-associated protein 9
Sjc_0003251	337.046	2.24152	0.225944	9.92065	3.38544e-23	9.56913e-22	EF Hand type
Sjc_0006020	628.403	2.2404	0.257487	8.70101	3.28951e-18	6.40478e-17	Similar to SLC26A6: Solute carrier family 26 member 6
Sjc_0006148	38.96	2.23652	0.321765	6.95077	3.63304e-12	4.08505e-11	protein FAM47E-like
Sjc_0005575	1392.51	2.22909	0.317846	7.01311	2.33078e-12	2.6909e-11	Similar to Endothelin-converting enzyme homolog
Sjc_0007288	46.2395	2.22891	0.338511	6.58447	4.56522e-11	4.60046e-10	Similar to SLC25A29: Mitochondrial basic amino acids transporter
Sjc_0002877	156.306	2.20618	0.218558	10.0942	5.8592e-24	1.72143e-22	Similar to Cep290: Centrosomal protein of 290 kDa
Sjc_0001601	142.396	2.20179	0.183553	11.9954	3.75592e-33	1.80043e-31	transcription factor mrg-related
Sjc_0003520	153.01	2.19722	0.260789	8.42529	3.59855e-17	6.34351e-16	putative jumonji domain containing protein
Sjc_0004176	143.003	2.19661	0.480781	4.56885	4.90416e-06	2.54588e-05	Similar to Bbs1: Bardet-Biedl syndrome 1 protein homolog
Sjc_0004632	48.1039	2.19495	0.497338	4.4134	1.01759e-05	4.97387e-05	Similar to BBS4: Bardet-Biedl syndrome 4 protein
Sjc_0006761	166.712	2.19223	0.310321	7.0644	1.61308e-12	1.88622e-11	Similar to DIP13: 13 kDa deflagellation-inducible protein
Sjc_0003389	44.0427	2.19143	0.516275	4.24468	2.18901e-05	0.000100186	adenylate cyclase
Sjc_0000442	271.124	2.18741	0.171464	12.7572	2.84211e-37	1.68817e-35	3' histone mRNA exonuclease 1
Sjc_0006024	282.641	2.1781	0.320057	6.80534	1.00812e-11	1.09018e-10	Protein FAM81B
Sjc_0000873	78.1761	2.17748	0.359845	6.05118	1.43793e-09	1.23163e-08	Similar to SJCHGC08984: Intraflagellar transport protein 46 homolog
Sjc_0005728	101.355	2.17602	0.344209	6.32181	2.58524e-10	2.42463e-09	Similar to DYSF: Dysferlin
Sjc_0005496	51.6258	2.17462	0.343597	6.329	2.4676e-10	2.3196e-09	putative leucine rich repeat-containing
Sjc_0002990	107.305	2.1672	0.26592	8.14979	3.64561e-16	5.8941e-15	Similar to esg: Protein escargot
Sjc_0005727	418.063	2.16667	0.181763	11.9203	9.27779e-33	4.29661e-31	Similar to myof: Myoferlin
Sjc_0002424	125.55	2.1662	0.280038	7.7354	1.03077e-14	1.46433e-13	CD109 antigen
Sjc_0003162	169.72	2.16609	0.174049	12.4453	1.4834e-35	7.94736e-34	Similar to cep131: Centrosomal protein of 131 kDa
Sjc_0009384	135.048	2.1602	0.320105	6.74842	1.49463e-11	1.58288e-10	Similar to EFHB: EF-hand domain-containing family member B
Sjc_0008201	16.846	2.1557	0.566442	3.80569	0.000141412	0.000551893	Similar to Venom allergen 5
Sjc_0007210	414.762	2.1544	0.18355	11.7374	8.1984e-32	3.5937e-30	Similar to RSPH9: Radial spoke head protein 9 homolog
Sjc_0002816	160.172	2.15352	0.319288	6.74474	1.53299e-11	1.61931e-10	hypothetical protein
Sjc_0009068	212.871	2.15145	0.376284	5.71763	1.08021e-08	8.43281e-08	Similar to Elovl7: Elongation of very long chain fatty acids protein 7
Sjc_0003521	23.6215	2.14867	0.405351	5.30076	1.1532e-07	7.79933e-07	hypothetical protein
Sjc_0006110	102.632	2.14568	0.296658	7.23284	4.72999e-13	5.83034e-12	cilia- and flagella-associated protein 99-like
Sjc_0008396	37.1796	2.14504	0.538778	3.98131	6.85361e-05	0.000287361	Similar to arl2bp: ADP-ribosylation factor-like protein 2-binding protein
Sjc_0005249	346.291	2.14284	0.261487	8.19484	2.50933e-16	4.12203e-15	copper chaperone
Sjc_0008914	143.133	2.14244	0.492831	4.34722	1.37877e-05	6.54796e-05	Similar to UPF0573 protein C2orf70 homolog B
Sjc_0002612	170.188	2.13891	0.371723	5.75403	8.71389e-09	6.86805e-08	Similar to AGPAT5: 1-acyl-sn-glycerol-3-phosphate acyltransferase epsilon
Sjc_0004844	21.4377	2.12365	0.490947	4.32562	1.52106e-05	7.17532e-05	Protein of unknown function
Sjc_0007064	40.5199	2.11611	0.454882	4.65199	3.28747e-06	1.75211e-05	Similar to Drc3: Dynein regulatory complex subunit 3
Sjc_0006034	150.195	2.11296	0.284447	7.42834	1.09973e-13	1.43543e-12	SJCHGC09009 protein
Sjc_0001386	188.36	2.10912	0.16699	12.6302	1.43869e-36	8.2468e-35	hypothetical protein
Sjc_0000639	630.033	2.10678	0.294141	7.16248	7.92277e-13	9.60695e-12	Similar to Nrg: Neuroglian
Sjc_0001422	309.978	2.10405	0.292559	7.19189	6.39012e-13	7.81788e-12	Similar to TEKT1: Tektin-1
Sjc_0004925	54.6138	2.10034	0.301014	6.97756	3.00354e-12	3.40998e-11	coiled-coil domain-containing 87-like
Sjc_0002937	30.4052	2.09879	0.886091	2.36859	0.0178559	0.041023	hypotheticial protein
Sjc_0001882	64.5931	2.09582	0.290688	7.20985	5.6014e-13	6.87345e-12	Similar to PIP5K2: Phosphatidylinositol 4-phosphate 5-kinase 2
Sjc_0006372	495.391	2.09164	0.0971943	21.5202	1.00656e-102	3.30031e-100	SJCHGC06863 protein
Sjc_0004501	1289.56	2.08967	0.179048	11.671	1.79311e-31	7.81816e-30	Similar to At1g30440: BTB/POZ domain-containing protein At1g30440
Sjc_0001919	34.8938	2.08282	0.563671	3.69509	0.000219807	0.000826117	SJCHGC08352 protein
Sjc_0005200	100.717	2.08256	0.366798	5.67768	1.36533e-08	1.05085e-07	hypothetical protein
Sjc_0008924	320.498	2.07899	0.165168	12.5871	2.4866e-36	1.39607e-34	centrosomal of 85 kDa
Sjc_0000853	37.5131	2.0711	0.310808	6.66358	2.67228e-11	2.75531e-10	Similar to GCNT3: Beta-1%2C3-galactosyl-O-glycosyl-glycoprotein beta-1%2C6-N-acetylglucosaminyltransferase 3
Sjc_0001041	122.236	2.07083	0.223104	9.28192	1.66455e-20	3.84346e-19	Oral-facial-digital syndrome 1 protein
Sjc_0003664	14.5579	2.06559	0.81622	2.53068	0.0113841	0.0280059	G-protein coupled receptor
Sjc_0000388	216.974	2.06347	0.152567	13.525	1.11338e-41	7.86758e-40	Similar to Gatm: Glycine amidinotransferase%2C mitochondrial
Sjc_0002142	23.8109	2.06296	0.457111	4.51303	6.3909e-06	3.23946e-05	Similar to KIF6: Kinesin-like protein KIF6
Sjc_0001423	270.122	2.06217	0.24537	8.40433	4.30315e-17	7.52088e-16	Similar to CCDC42: Coiled-coil domain-containing protein 42
Sjc_0000801	4997.7	2.05955	0.220115	9.35672	8.22488e-21	1.96558e-19	SJCHGC09526 protein
Sjc_0007734	51.0771	2.05606	0.415322	4.95051	7.40188e-07	4.46126e-06	SJCHGC03809 protein
Sjc_0004768	149.377	2.05604	0.268889	7.64641	2.06671e-14	2.84242e-13	Similar to SPAG17: Sperm-associated antigen 17
Sjc_0004627	31.3273	2.05141	0.774464	2.64882	0.00807738	0.0208471	Similar to meox1: Homeobox protein MOX-1
Sjc_0007667	607.942	2.04416	0.194789	10.4942	9.18232e-26	3.04727e-24	Similar to calub: Calumenin-B
Sjc_0002399	147.809	2.04387	0.176283	11.5942	4.40821e-31	1.86258e-29	Similar to ift172: Intraflagellar transport protein 172 homolog
Sjc_0002120	85.5204	2.04048	0.228287	8.93821	3.95529e-19	8.24975e-18	Similar to DIP13: 13 kDa deflagellation-inducible protein
Sjc_0003321	71.2595	2.03982	0.557827	3.65674	0.000255448	0.000944052	SJCHGC04115 protein
Sjc_0000719	71.0283	2.03789	0.244368	8.33942	7.46537e-17	1.28829e-15	vegetative incompatibility protein HET-E-1-like
Sjc_0004873	55.3843	2.03693	0.451028	4.5162	6.29593e-06	3.19751e-05	serine threonine- kinase TAO1-A
Sjc_0006150	220.266	2.03293	0.328535	6.18785	6.09893e-10	5.48168e-09	DNA replication complex GINS protein SLD5
Sjc_0006307	137.128	2.03015	0.316365	6.41711	1.38889e-10	1.33938e-09	Similar to lrrc58: Leucine-rich repeat-containing protein 58
Sjc_0007319	62.686	2.02508	0.326081	6.21036	5.28633e-10	4.79337e-09	Similar to KCNAB2: Voltage-gated potassium channel subunit beta-2
Sjc_0005955	182.784	2.02461	0.422408	4.79302	1.64293e-06	9.26211e-06	UPF0705 protein C11orf49 homolog
Sjc_0005534	114.735	2.02296	0.2173	9.30954	1.28393e-20	2.98988e-19	SJCHGC05363 protein
Sjc_0004741	172.556	2.01447	0.254077	7.92859	2.21654e-15	3.34603e-14	hypotheticial protein
Sjc_0006066	227.879	2.00873	0.366061	5.48742	4.0785e-08	2.92758e-07	cellular myosin heavy chain
Sjc_0000356	166.636	2.00728	0.246465	8.14428	3.81548e-16	6.1445e-15	Protein TBATA
Sjc_0008368	248.427	2.00502	0.413299	4.85127	1.22675e-06	7.1216e-06	putative inositol 5-phosphatase
Sjc_0006775	77.1389	2.00124	0.241193	8.29724	1.06554e-16	1.79348e-15	Similar to dync2li1: Cytoplasmic dynein 2 light intermediate chain 1
Sjc_0004777	225.578	1.99462	0.259599	7.68348	1.54825e-14	2.1694e-13	Similar to ift22: Intraflagellar transport protein 22 homolog
Sjc_0001168	65.8204	1.98931	0.301943	6.58836	4.44709e-11	4.4948e-10	Similar to ccdc61: Coiled-coil domain-containing protein 61
Sjc_0006683	213.376	1.98527	0.189754	10.4623	1.28659e-25	4.18499e-24	Similar to CFAP44: Cilia- and flagella-associated protein 44
Sjc_0009202	76.4646	1.98415	0.463664	4.27929	1.87494e-05	8.67318e-05	Low affinity cationic amino acid transporter
Sjc_0008149	31.7343	1.97729	0.36296	5.44768	5.10311e-08	3.61435e-07	SJCHGC08063 protein
Sjc_0002060	29.1466	1.97622	0.463079	4.26756	1.9762e-05	9.10053e-05	Similar to ARRB1: Beta-arrestin-1
Sjc_0002342	13.2378	1.97475	0.748305	2.63897	0.00831595	0.021382	putative conserved plasma membrane protein
Sjc_0009262	43.8583	1.9746	0.422462	4.67403	2.95349e-06	1.58545e-05	hypothetical protein
Sjc_0002559	32.1301	1.9739	0.660215	2.98979	0.00279172	0.00817275	Similar to PIRL1: Plant intracellular Ras-group-related LRR protein 1
Sjc_0005696	55.0984	1.9728	0.359292	5.49082	4.00076e-08	2.87668e-07	mitogen-activated protein kinase kinase kinase 1
Sjc_0000412	591.05	1.97059	0.117124	16.8248	1.60636e-63	2.80156e-61	Similar to Sidt1: SID1 transmembrane family member 1
Sjc_0008716	152.666	1.96208	0.23545	8.33334	7.85957e-17	1.3478e-15	tektin-2
Sjc_0006710	275.666	1.94888	0.133014	14.6516	1.3149e-48	1.33065e-46	Similar to MELTF: Melanotransferrin
Sjc_0000944	40.0751	1.9484	0.602869	3.23188	0.00122978	0.00390265	Similar to gcnt3: Beta-1%2C3-galactosyl-O-glycosyl-glycoprotein beta-1%2C6-N-acetylglucosaminyltransferase 3
Sjc_0004460	23.4198	1.94096	0.493086	3.93635	8.27296e-05	0.000339917	Histone deacetylase 6
Sjc_0006155	174.849	1.93846	0.500092	3.87621	0.000106094	0.00042693	SJCHGC08798 protein
Sjc_0008457	11.7854	1.92431	0.676217	2.84569	0.00443147	0.01221	unnamed protein product
Sjc_0006626	235.189	1.92292	0.312905	6.14539	7.97669e-10	7.08396e-09	Similar to ABCB1: Multidrug resistance protein 1
Sjc_0007825	33.7185	1.9218	0.493559	3.89377	9.86984e-05	0.000399324	SJCHGC07919 protein
Sjc_0001553	101.181	1.91927	0.23472	8.17686	2.91327e-16	4.75698e-15	Similar to BBS2: Bardet-Biedl syndrome 2 protein
Sjc_0006782	14.6039	1.91722	0.789364	2.42882	0.0151482	0.0356639	Protein of unknown function
Sjc_0008656	390.908	1.9124	0.435665	4.38961	1.13553e-05	5.49467e-05	Similar to DYNC1LI1: Cytoplasmic dynein 1 light intermediate chain 1
Sjc_0004836	180.257	1.9099	0.170394	11.2087	3.69516e-29	1.44924e-27	Similar to VWA3B: von Willebrand factor A domain-containing protein 3B
Sjc_0008778	118.83	1.90941	0.318826	5.98887	2.11298e-09	1.77824e-08	Similar to slc9a3: Sodium/hydrogen exchanger 3
Sjc_0007626	174.684	1.90357	0.26971	7.05782	1.69129e-12	1.97205e-11	Similar to pef-1: Serine/threonine-protein phosphatase with EF-hands pef-1
Sjc_0000889	173.434	1.90329	0.209531	9.08359	1.05055e-19	2.29025e-18	Fasciclin-1
Sjc_0003249	335.455	1.89932	0.324253	5.85752	4.69839e-09	3.82071e-08	Coiled-coil domain-containing protein
Sjc_0003682	302.813	1.89585	0.149542	12.6777	7.85955e-37	4.56913e-35	Similar to Mpeg1: Macrophage-expressed gene 1 protein
Sjc_0008246	160.008	1.89554	0.218751	8.66529	4.50354e-18	8.66562e-17	TNN11616.1 Interleukin-1 receptor-associated kinase 1-binding protein
Sjc_0005413	48.2776	1.8942	0.435393	4.35054	1.35803e-05	6.46822e-05	Similar to LRRC74B: Leucine-rich repeat-containing protein 74B
Sjc_0001377	245.829	1.8918	0.181227	10.4388	1.64852e-25	5.34109e-24	protein phosphatase 1 regulatory subunit 36
Sjc_0006604	56.4748	1.89138	0.309405	6.11297	9.77963e-10	8.55535e-09	Similar to XAF1: XIAP-associated factor 1
Sjc_0007089	44.3832	1.89106	0.497957	3.79764	0.000146082	0.000567772	Similar to DAT: Sodium-dependent dopamine transporter
Sjc_0000810	279.438	1.89015	0.16974	11.1356	8.42012e-29	3.21022e-27	Similar to MOGAT2: 2-acylglycerol O-acyltransferase 2
Sjc_0002321	142.195	1.88715	0.235397	8.01688	1.08463e-15	1.68385e-14	Fas-binding factor 1
Sjc_0006016	136.682	1.88501	0.226915	8.30711	9.80584e-17	1.6676e-15	Similar to IQUB: IQ and ubiquitin-like domain-containing protein
Sjc_0003684	148.734	1.88422	0.264577	7.12164	1.06652e-12	1.27068e-11	hypothetical protein
Sjc_0007725	71.675	1.88075	0.273525	6.87597	6.15708e-12	6.76536e-11	Similar to Ankef1: Ankyrin repeat and EF-hand domain-containing protein 1
Sjc_0001389	2346.09	1.87714	0.115056	16.3149	7.72851e-60	1.24217e-57	Similar to CBR1: Carbonyl reductase [NADPH] 1
Sjc_0009387	169.114	1.87679	0.259962	7.21947	5.21909e-13	6.41392e-12	Regulator of G-protein signaling 3
Sjc_0004103	290.68	1.87649	0.177556	10.5684	4.17544e-26	1.4143e-24	hypothetical protein
Sjc_0002834	45.0085	1.87389	0.369403	5.07276	3.9209e-07	2.45528e-06	Similar to Agbl4: Cytosolic carboxypeptidase 6
Sjc_0004436	37.579	1.87379	0.498584	3.75823	0.000171123	0.000651506	Protein of unknown function
Sjc_0008651	36.8712	1.87269	0.413626	4.52748	5.96903e-06	3.0561e-05	Similar to mapk15: Mitogen-activated protein kinase 15
Sjc_0009014	85.2939	1.87205	0.355381	5.26773	1.3812e-07	9.22714e-07	expressed conserved protein
Sjc_0006232	152.238	1.8655	0.246636	7.56378	3.91521e-14	5.26978e-13	hypothetical protein
Sjc_0002133	185.849	1.86249	0.248034	7.509	5.95793e-14	7.92811e-13	Similar to RAI14: Ankycorbin
Sjc_0002611	347.509	1.85216	0.160585	11.5338	8.9072e-31	3.74422e-29	Similar to DNAH1: Dynein heavy chain 1%2C axonemal
Sjc_0007402	313.166	1.84856	0.214157	8.6318	6.03952e-18	1.14371e-16	hypothetical protein
Sjc_0003029	151.828	1.84784	0.229259	8.06003	7.62785e-16	1.20241e-14	IQ domain-containing protein E
Sjc_0007012	215.69	1.84292	0.198384	9.28966	1.54783e-20	3.58405e-19	Similar to CFAP70: Cilia- and flagella-associated protein 70
Sjc_0004917	601.271	1.83825	0.215842	8.51668	1.64194e-17	2.98425e-16	Similar to Cetn2: Centrin-2
Sjc_0007994	370.24	1.83313	0.435915	4.20525	2.6079e-05	0.000117779	Similar to TUBA1A: Tubulin alpha-1A chain
Sjc_0000930	139.207	1.83046	0.456253	4.01193	6.02232e-05	0.000255777	Equilibrative nucleoside transporter 1
Sjc_0008105	81.7827	1.83015	0.461784	3.96322	7.39465e-05	0.000307529	SJCHGC08747 protein
Sjc_0001558	494.516	1.82953	0.123477	14.8168	1.14121e-49	1.19929e-47	SJCHGC07227 protein
Sjc_0003676	165.714	1.82905	0.334353	5.4704	4.49014e-08	3.20607e-07	Similar to slc52a3b: Solute carrier family 52%2C riboflavin transporter%2C member 3-B
Sjc_0002099	202.577	1.82596	0.53733	3.39822	0.000678258	0.00229266	Similar to Ectin
Sjc_0001742	587.245	1.80827	0.178402	10.1359	3.82689e-24	1.15327e-22	Similar to Sptlc2: Serine palmitoyltransferase 2
Sjc_0003501	159.603	1.80789	0.435475	4.15153	3.30253e-05	0.000146725	Similar to CFAP47: Cilia- and flagella-associated protein 47
Sjc_0005785	63.3313	1.80536	0.271318	6.65404	2.85155e-11	2.9291e-10	LIM domain-binding protein 1
Sjc_0007640	353.288	1.80485	0.132388	13.633	2.54803e-42	1.83212e-40	centrosomal protein CEP135
Sjc_0001173	87.7821	1.80158	0.296352	6.07919	1.20788e-09	1.04662e-08	Similar to Ccdc189: Coiled-coil domain-containing protein 189
Sjc_0004414	422.505	1.79889	0.135295	13.2961	2.43876e-40	1.65211e-38	Monocarboxylate transporter 2
Sjc_0004956	278.463	1.79451	0.619889	2.8949	0.00379281	0.0106801	gynecophoral canal protein
Sjc_0000711	132.766	1.79286	0.300243	5.97138	2.35256e-09	1.96638e-08	SJCHGC04139 protein
Sjc_0001536	197.942	1.79128	0.15694	11.4138	3.56908e-30	1.47014e-28	Similar to ttc25: Tetratricopeptide repeat protein 25
Sjc_0003824	319.02	1.78432	0.172865	10.322	5.60385e-25	1.75324e-23	Similar to dlg1: Disks large homolog 1
Sjc_0005823	492.198	1.78108	0.260208	6.84484	7.65587e-12	8.36736e-11	Similar to PRKAG2: 5'-AMP-activated protein kinase subunit gamma-2
Sjc_0004090	124.688	1.78093	0.271855	6.55105	5.7134e-11	5.69188e-10	hypothetical protein Smp_153540
Sjc_0004170	103.487	1.78	0.49139	3.62238	0.000291907	0.00107155	Similar to Mgst1: Microsomal glutathione S-transferase 1
Sjc_0006392	213.627	1.77957	0.213466	8.33654	7.64931e-17	1.31449e-15	Similar to DNAH10: Dynein heavy chain 10%2C axonemal
Sjc_0009308	32.7545	1.77653	0.472043	3.7635	0.000167554	0.00064	tetraspanin, putative
Sjc_0003993	21.2786	1.77593	0.569526	3.11826	0.00181923	0.00554976	Similar to FUT3: Galactoside 3
Sjc_0004951	68.0306	1.77415	0.324144	5.47332	4.41669e-08	3.15638e-07	Similar to STYXL1: Serine/threonine/tyrosine-interacting-like protein 1
Sjc_0007356	285.024	1.76677	0.179777	9.82754	8.5682e-23	2.34895e-21	SJCHGC06376 protein
Sjc_0007594	282.184	1.76431	0.167771	10.5162	7.27646e-26	2.4246e-24	expressed conserved protein
Sjc_0004164	371.852	1.76418	0.188725	9.34785	8.94481e-21	2.12523e-19	Similar to CFAP206: Cilia- and flagella-associated protein 206
Sjc_0008874	75.1586	1.76254	0.259403	6.7946	1.08617e-11	1.16535e-10	coiled-coil domain-containing protein 34
Sjc_0004837	81.3297	1.76174	0.278485	6.32616	2.51343e-10	2.35998e-09	hypothetical protein
Sjc_0000701	87.6856	1.76033	0.246824	7.13194	9.89663e-13	1.186e-11	hypothetical protein
Sjc_0001621	397.786	1.75382	0.229148	7.65367	1.95325e-14	2.69542e-13	Similar to AP1S2: AP-1 complex subunit sigma-2
Sjc_0002783	161.558	1.74178	0.229278	7.59682	3.03499e-14	4.10524e-13	Similar to mapk15: Mitogen-activated protein kinase 15
Sjc_0006371	308.902	1.74159	0.250142	6.9624	3.34526e-12	3.78222e-11	hypothetical protein
Sjc_0009318	259.394	1.74071	0.275402	6.3206	2.60554e-10	2.43531e-09	hypothetical protein
Sjc_0009027	144.254	1.73534	0.25106	6.91205	4.77693e-12	5.29142e-11	protein lin-7
Sjc_0007824	465.655	1.73388	0.277293	6.25286	4.02995e-10	3.69089e-09	Visual pigment-like receptor peropsin
Sjc_0001388	2102.03	1.7318	0.17938	9.65434	4.71174e-22	1.22222e-20	Similar to Cbr1: Carbonyl reductase [NADPH] 1
Sjc_0007243	371.467	1.7306	0.197218	8.77503	1.70863e-18	3.3912e-17	Similar to Rsph6a: Radial spoke head protein 6 homolog A
Sjc_0008159	103.948	1.7304	0.307844	5.62103	1.8982e-08	1.43539e-07	Similar to Spag1: Sperm-associated antigen 1
Sjc_0006618	43.4363	1.72863	0.384606	4.49455	6.97188e-06	3.49105e-05	CD92-like protein
Sjc_0007784	148.848	1.72356	0.35355	4.87499	1.08814e-06	6.36649e-06	Similar to Picot: Putative inorganic phosphate cotransporter
Sjc_0008847	5354.59	1.72092	0.153645	11.2006	4.04774e-29	1.57248e-27	Similar to STXBP5L: Syntaxin-binding protein 5-like
Sjc_0001407	114.542	1.71641	0.287759	5.96477	2.44984e-09	2.04495e-08	Similar to TTC8: Tetratricopeptide repeat protein 8
Sjc_0007602	213.87	1.71414	0.185247	9.25322	2.17821e-20	4.94591e-19	Similar to Temptin
Sjc_0008096	59.3453	1.70999	0.251838	6.79003	1.12114e-11	1.19973e-10	Similar to fam92a: Protein FAM92A
Sjc_0007307	16.5357	1.70792	0.516764	3.30504	0.00094964	0.00309511	Similar to ARL6: ADP-ribosylation factor-like protein 6
Sjc_0006156	1599.69	1.70715	0.176404	9.67747	3.75905e-22	9.87595e-21	SJCHGC03205 protein
Sjc_0006292	2405.67	1.7023	0.129591	13.1359	2.05016e-39	1.32324e-37	SJCHGC06268 protein
Sjc_0007451	148.181	1.69906	0.363553	4.67349	2.96125e-06	1.58857e-05	Semaphorin-6A
Sjc_0000281	176.431	1.69552	0.176953	9.58174	9.54275e-22	2.43682e-20	Similar to TTLL4: Tubulin polyglutamylase TTLL4
Sjc_0008605	238.988	1.69547	0.27932	6.06999	1.27917e-09	1.10488e-08	PMP-22/EMP/MP20/Claudin tight junction
Sjc_0006896	18.5372	1.69531	0.473228	3.58244	0.000340405	0.00122596	Similar to SPO11: Meiotic recombination protein SPO11
Sjc_0007417	299.907	1.69511	0.184201	9.20252	3.49665e-20	7.85261e-19	Similar to Fbxo36: F-box only protein 36
Sjc_0002375	253.099	1.6923	0.224526	7.53723	4.80057e-14	6.4403e-13	Similar to Adgb: Androglobin
Sjc_0004690	89.4869	1.69094	0.255903	6.60773	3.90253e-11	3.96887e-10	Similar to TTLL4: Tubulin polyglutamylase TTLL4
Sjc_0006174	50.0592	1.68696	0.310875	5.42648	5.74758e-08	4.02675e-07	Ubiquitin domain-containing 2
Sjc_0008255	115.257	1.68678	0.353544	4.77106	1.83258e-06	1.02397e-05	Similar to GK: Glycerol kinase
Sjc_0007644	82.4068	1.6865	0.274769	6.1379	8.36199e-10	7.3941e-09	hypothetical protein
Sjc_0004286	38.0785	1.67836	0.433069	3.8755	0.000106407	0.000427977	SJCHGC08676 protein
Sjc_0006393	310.865	1.67674	0.118715	14.1241	2.69918e-45	2.37905e-43	Similar to MDH1B: Putative malate dehydrogenase 1B
Sjc_0002378	87.262	1.67395	0.266251	6.2871	3.23442e-10	2.99916e-09	coiled coil domain containing protein 57
Sjc_0001981	9022.94	1.67085	0.118172	14.1392	2.17846e-45	1.98409e-43	Similar to unc-9: Innexin unc-9
Sjc_0001861	34.5309	1.66924	0.472341	3.53397	0.000409368	0.00144575	Similar to LHX3: LIM/homeobox protein Lhx3
Sjc_0002167	439.614	1.66773	0.35191	4.73908	2.14694e-06	1.17952e-05	Similar to Cals: Calsyntenin-1
Sjc_0003445	147.728	1.66708	0.19281	8.64625	5.32181e-18	1.01213e-16	Similar to Ift140: Intraflagellar transport protein 140 homolog
Sjc_0002092	632.834	1.66035	0.185982	8.92749	4.35773e-19	9.06607e-18	DM9 domain-containing protein
Sjc_0002125	105.555	1.6589	0.228628	7.25586	3.99107e-13	4.98702e-12	Similar to ift20: Intraflagellar transport protein 20 homolog
Sjc_0004080	363.28	1.64575	0.376114	4.37567	1.21057e-05	5.83368e-05	Similar to FucTA: Glycoprotein 3-alpha-L-fucosyltransferase A
Sjc_0002570	194.983	1.64465	0.360763	4.55881	5.14436e-06	2.65879e-05	Similar to TRPC3: Short transient receptor potential channel 3
Sjc_0003511	1210.71	1.6424	0.176182	9.32219	1.13965e-20	2.67671e-19	Similar to Cont: Contactin
Sjc_0002734	127.157	1.63946	0.25694	6.3807	1.76286e-10	1.6783e-09	Sulfate transporter
Sjc_0006940	413.395	1.63638	0.131917	12.4046	2.46884e-35	1.30562e-33	Similar to Nudt1: 7%2C8-dihydro-8-oxoguanine triphosphatase
Sjc_0002536	335.225	1.63474	0.249382	6.55516	5.55807e-11	5.54927e-10	Similar to DNAH5: Dynein heavy chain 5%2C axonemal
Sjc_0007573	5902.47	1.62759	0.115212	14.1269	2.5924e-45	2.30977e-43	Similar to SLC3A1: Neutral and basic amino acid transport protein rBAT
Sjc_0002928	94.5132	1.62711	0.273634	5.94631	2.74247e-09	2.27762e-08	Sperm-tail PG-rich repeat-containing protein 2
Sjc_0007950	547.094	1.62439	0.156603	10.3726	3.30243e-25	1.06157e-23	Similar to Tekt2: Tektin-2
Sjc_0000961	563.762	1.62141	0.2236	7.25136	4.12592e-13	5.14767e-12	sodium channel and clathrin linker 1-like
Sjc_0001876	819.118	1.62032	0.3142	5.15697	2.50973e-07	1.61224e-06	Similar to RyR: Ryanodine receptor
Sjc_0001985	413.421	1.61772	0.204912	7.89468	2.9105e-15	4.29863e-14	Similar to Pacrg: Parkin coregulated gene protein homolog
Sjc_0002647	259.024	1.61723	0.239101	6.76379	1.34424e-11	1.42915e-10	Similar to Endoglycoceramidase
Sjc_0000182	36.343	1.61386	0.338554	4.76693	1.87056e-06	1.04306e-05	hypotheticial protein
Sjc_0007285	864.237	1.6098	0.185741	8.66695	4.43839e-18	8.58055e-17	Similar to CCDC88C: Protein Daple
Sjc_0002810	110.94	1.6092	0.258703	6.22024	4.96397e-10	4.52108e-09	calcyphosin-2-like
Sjc_0004505	44.7005	1.60897	0.418468	3.84491	0.000120597	0.000479406	Similar to TTLL9: Probable tubulin polyglutamylase TTLL9
Sjc_0001448	1545.37	1.59926	0.199266	8.02573	1.0092e-15	1.5757e-14	Similar to MJ1319: Uncharacterized sodium-dependent transporter MJ1319
Sjc_0007486	61.4135	1.59119	0.408506	3.89514	9.81408e-05	0.000397264	Similar to eag: Potassium voltage-gated channel protein eag
Sjc_0005551	261.114	1.59093	0.156987	10.1341	3.8978e-24	1.17034e-22	RIIa domain-containing protein 1
Sjc_0005939	87.2107	1.58698	0.208889	7.59722	3.02549e-14	4.09917e-13	Similar to Anxa11: Annexin A11
Sjc_0002054	568.688	1.5863	0.42008	3.7762	0.00015924	0.000612814	Similar to ABCA1: ATP-binding cassette sub-family A member 1
Sjc_0003907	80.7397	1.58601	0.217882	7.27922	3.35748e-13	4.23405e-12	hypothetical protein
Sjc_0004858	134.817	1.58551	0.321808	4.92688	8.35517e-07	4.98708e-06	Similar to CYB561: Cytochrome b561
Sjc_0007025	72.1856	1.58189	0.367619	4.30305	1.68459e-05	7.88162e-05	Similar to rp2: Protein XRP2
Sjc_0009201	28.9133	1.58078	0.45299	3.48966	0.00048363	0.00168694	Similar to katnal2: Katanin p60 ATPase-containing subunit A-like 2
Sjc_0002676	202.288	1.57382	0.39333	4.00128	6.3001e-05	0.000266333	Similar to Grin1: Glutamate receptor ionotropic%2C NMDA 1
Sjc_0001028	237.731	1.57251	0.373776	4.20708	2.58692e-05	0.000116961	Similar to CDK16: Cyclin-dependent kinase 16
Sjc_0000561	376.526	1.57065	0.200867	7.81933	5.31071e-15	7.70476e-14	coiled-coil domain-containing protein 64
Sjc_0004155	25.8973	1.56444	0.386684	4.04579	5.2146e-05	0.000223791	Similar to tdc-1: Tyrosine decarboxylase
Sjc_0006774	94.0867	1.56137	0.287395	5.43282	5.54696e-08	3.89618e-07	Regulator of G- signaling 22
Sjc_0007631	1107	1.55946	0.0972651	16.0331	7.50649e-58	1.16096e-55	ETS transcription factor Elf 2
Sjc_0003377	70.8708	1.55766	0.28003	5.5625	2.65936e-08	1.96563e-07	U5 small nuclear ribonucleo
Sjc_0004504	50.193	1.55501	0.274704	5.66067	1.50787e-08	1.1573e-07	Similar to TTLL9: Probable tubulin polyglutamylase TTLL9
Sjc_0005065	533.284	1.54829	0.18798	8.23643	1.77432e-16	2.95611e-15	Similar to DNAH7: Dynein heavy chain 7%2C axonemal
Sjc_0006871	761.488	1.54813	0.149345	10.3661	3.53611e-25	1.12347e-23	Similar to GYG1: Glycogenin-1
Sjc_0003045	1039.44	1.54496	0.394563	3.91563	9.01669e-05	0.00036771	Similar to odf3b: Outer dense fiber protein 3-B
Sjc_0005516	1134.96	1.54015	0.144615	10.65	1.74331e-26	6.00415e-25	SJCHGC06678 protein
Sjc_0003837	107.832	1.53273	0.220254	6.95893	3.42877e-12	3.8713e-11	Similar to IFT81: Intraflagellar transport protein 81 homolog
Sjc_0002821	34.6408	1.53164	0.383715	3.99161	6.56259e-05	0.000275864	SJCHGC06066 protein
Sjc_0009495	512.106	1.52648	0.194953	7.83001	4.8783e-15	7.1152e-14	SJCHGC06944 protein
Sjc_0005866	167.819	1.52629	0.214957	7.10044	1.24362e-12	1.46675e-11	Similar to Tret1: Facilitated trehalose transporter Tret1
Sjc_0001859	588.523	1.52167	0.254491	5.97927	2.24136e-09	1.88049e-08	zinc finger-containing-like protein
Sjc_0003696	489.54	1.52159	0.233161	6.52592	6.75842e-11	6.67455e-10	alanyl-tRNA synthetase
Sjc_0004199	323.735	1.52122	0.225806	6.73686	1.61842e-11	1.70312e-10	Similar to Sox4: Transcription factor SOX-4
Sjc_0002398	70.6707	1.5179	0.296445	5.12034	3.04986e-07	1.93646e-06	Similar to tmem231: Transmembrane protein 231
Sjc_0004631	64.0095	1.51672	0.24122	6.28767	3.22258e-10	2.99156e-09	Similar to BBS4: Bardet-Biedl syndrome 4 protein
Sjc_0002659	130.889	1.51369	0.274519	5.51398	3.50808e-08	2.5425e-07	von Willebrand factor A domain-containing 3A
Sjc_0008747	67.7416	1.50881	0.526308	2.86679	0.00414656	0.0115335	Similar to PDE4D: cAMP-specific 3'%2C5'-cyclic phosphodiesterase 4D
Sjc_0004824	117.981	1.5065	0.175822	8.56834	1.04984e-17	1.94695e-16	SJCHGC08781 protein
Sjc_0002067	288.522	1.50612	0.190193	7.9189	2.39623e-15	3.58794e-14	Similar to Ttc26: Intraflagellar transport protein 56
Sjc_0007688	29.7882	1.50513	0.446082	3.3741	0.000740568	0.00247672	Similar to KCNK18: Potassium channel subfamily K member 18
Sjc_0008122	426.738	1.50332	0.332474	4.52162	6.13695e-06	3.12645e-05	Similar to TEKT3: Tektin-3
Sjc_0006600	467.641	1.4896	0.172018	8.65956	4.73581e-18	9.06996e-17	Similar to Putative acyl-CoA-binding protein
Sjc_0002826	68.5985	1.48903	0.231841	6.42263	1.33943e-10	1.29779e-09	Similar to Armc2: Armadillo repeat-containing protein 2
Sjc_0002467	43.643	1.4875	0.494642	3.00722	0.00263645	0.00776536	Similar to Cbp53E: Calbindin-32
Sjc_0006849	39.5287	1.48726	0.406456	3.6591	0.000253105	0.000935816	Lmp3-like protein
Sjc_0009096	23.5349	1.48632	0.495172	3.00163	0.00268542	0.00789825	SJCHGC08020 protein
Sjc_0001545	24.2654	1.48555	0.425793	3.48891	0.000484997	0.00169027	hypothetical protein
Sjc_0003450	74.8991	1.48215	0.411929	3.59806	0.000320597	0.00116098	SJCHGC00897 protein
Sjc_0001343	81.8274	1.48043	0.285297	5.18908	2.11334e-07	1.36833e-06	putative paramyosin
Sjc_0009491	562.633	1.47891	0.166845	8.86397	7.72161e-19	1.58235e-17	Similar to Catenin beta
Sjc_0006839	133.371	1.47509	0.324878	4.54045	5.61336e-06	2.88662e-05	hypothetical protein
Sjc_0007013	707.189	1.46418	0.177978	8.22676	1.92346e-16	3.19163e-15	Similar to SLC25A20: Mitochondrial carnitine/acylcarnitine carrier protein
Sjc_0008468	65.2552	1.46235	0.323637	4.5185	6.22807e-06	3.16893e-05	SJCHGC08880 protein
Sjc_0003380	40.9937	1.45826	0.570901	2.55431	0.0106397	0.0265299	Similar to TkR99D: Tachykinin-like peptides receptor 99D
Sjc_0004230	90.2768	1.45672	0.242205	6.0144	1.80549e-09	1.52888e-08	LisH domain-containing protein FOPNL
Sjc_0002479	288.428	1.45523	0.17729	8.20821	2.24511e-16	3.69541e-15	Similar to SLC25A42: Mitochondrial coenzyme A transporter SLC25A42
Sjc_0009369	2638.63	1.45049	0.145658	9.95821	2.32212e-23	6.67875e-22	Similar to GPR155: Integral membrane protein GPR155
Sjc_0002802	121.981	1.44815	0.433779	3.33845	0.000842471	0.00278233	SCY1-like protein 2
Sjc_0000015	115.597	1.44454	0.250638	5.76343	8.24196e-09	6.52747e-08	Centrosomal protein
Sjc_0000533	366.044	1.44261	0.198963	7.25063	4.14824e-13	5.16765e-12	Similar to CiIC3: Thioredoxin domain-containing protein 3 homolog
Sjc_0000311	84.1336	1.43876	0.425591	3.38063	0.000723202	0.00242656	Similar to SCTR: Secretin receptor
Sjc_0003186	554.262	1.43842	0.113545	12.6683	8.86127e-37	5.1152e-35	Similar to DNAH5: Dynein heavy chain 5%2C axonemal
Sjc_0005843	144.976	1.435	0.21328	6.72827	1.71694e-11	1.79742e-10	Similar to NAGK: N-acetyl-D-glucosamine kinase
Sjc_0005495	40.7368	1.43496	0.500124	2.86921	0.00411501	0.0114575	Protein of unknown function
Sjc_0002905	303.162	1.43284	0.236263	6.06462	1.32265e-09	1.13884e-08	Similar to ACSL1: Long-chain-fatty-acid--CoA ligase 1
Sjc_0001277	92.229	1.43175	0.257859	5.55243	2.8172e-08	2.07295e-07	Similar to CFAP300: Cilia- and flagella-associated protein 300
Sjc_0006309	278.645	1.43034	0.17507	8.17008	3.08191e-16	5.02092e-15	hypothetical protein
Sjc_0005322	210.266	1.42895	0.220574	6.47834	9.274e-11	9.08231e-10	Similar to Rmnd1: Required for meiotic nuclear division protein 1 homolog
Sjc_0001961	10203.8	1.42759	0.364233	3.91944	8.87537e-05	0.00036285	Dentin sialophosphoprotein precursor
Sjc_0002823	416.088	1.42733	0.287095	4.97162	6.63945e-07	4.02541e-06	Similar to Sytl4: Synaptotagmin-like protein 4
Sjc_0006873	9.92169	1.42585	0.568235	2.50926	0.0120985	0.0295065	Similar to ARMC9: LisH domain-containing protein ARMC9
Sjc_0009174	74.4568	1.42445	0.489153	2.91209	0.00359024	0.0101937	Similar to DYRK4: Dual specificity tyrosine-phosphorylation-regulated kinase 4
Sjc_0007639	142.2	1.42295	0.284609	4.99968	5.7427e-07	3.51816e-06	Centrosomal protein
Sjc_0005998	81.1674	1.42266	0.279339	5.09294	3.52558e-07	2.2213e-06	Similar to Wdr34: WD repeat-containing protein 34
Sjc_0003833	918.05	1.42104	0.126791	11.2077	3.73636e-29	1.45843e-27	Similar to Rdh12: Retinol dehydrogenase 12
Sjc_0001312	72.4641	1.41877	0.315465	4.49739	6.87929e-06	3.45313e-05	Similar to IFT43: Intraflagellar transport protein 43 homolog
Sjc_0001566	451.156	1.41607	0.227575	6.2224	4.89595e-10	4.46408e-09	Similar to CCDC170: Coiled-coil domain-containing protein 170
Sjc_0004724	346.543	1.416	0.161632	8.76064	1.94137e-18	3.83455e-17	RUN and FYVE domain-containing protein 4
Sjc_0000389	108.206	1.41328	0.53715	2.63106	0.00851178	0.0218307	hypothetical protein
Sjc_0005124	429.473	1.41325	0.165494	8.53955	1.34745e-17	2.47093e-16	Similar to TBC1D19: TBC1 domain family member 19
Sjc_0003342	282.714	1.41291	0.19908	7.09718	1.27331e-12	1.49961e-11	Similar to KAP115: Kinesin-associated protein 3
Sjc_0000887	331.229	1.40978	0.202796	6.95172	3.60863e-12	4.06317e-11	Similar to CACNB2: Voltage-dependent L-type calcium channel subunit beta-2
Sjc_0000446	234.969	1.40834	0.266609	5.28243	1.2748e-07	8.5863e-07	SJCHGC04159 protein
Sjc_0008546	40.1108	1.40207	0.415025	3.37827	0.000729429	0.00244545	Similar to TMEM67: Meckelin
Sjc_0002097	23.3421	1.40141	0.506252	2.76821	0.00563651	0.0151398	Calcium activated potassium channel subunit
Sjc_0003968	98.3958	1.39449	0.247609	5.6318	1.78337e-08	1.35731e-07	Similar to Lrrc23: Leucine-rich repeat-containing protein 23
Sjc_0003104	129.738	1.39419	0.253702	5.49536	3.89907e-08	2.8085e-07	hypothetical protein
Sjc_0000723	114.461	1.39102	0.314912	4.41718	9.99953e-06	4.8935e-05	Similar to Tbc1d10b: TBC1 domain family member 10B
Sjc_0005471	57.2385	1.38115	0.601614	2.29574	0.0216907	0.0485127	Similar to AAEL006169: Lysosomal aspartic protease
Sjc_0002903	205.632	1.38066	0.374971	3.68205	0.000231368	0.00086639	Similar to 16 kDa calcium-binding protein
Sjc_0001811	1420.21	1.37303	0.134029	10.2443	1.25563e-24	3.86934e-23	SJCHGC09710 protein
Sjc_0006865	119.471	1.37227	0.245524	5.58913	2.28206e-08	1.70831e-07	5-hydroxytryptamine receptor 2C
Sjc_0000382	148.481	1.36963	0.286006	4.78881	1.67773e-06	9.45181e-06	Similar to CEP76: Centrosomal protein of 76 kDa
Sjc_0008601	29.9404	1.36872	0.355471	3.85044	0.000117906	0.000469848	hypothetical protein
Sjc_0005505	264.829	1.36718	0.234352	5.83387	5.41571e-09	4.36934e-08	Similar to A1cf: APOBEC1 complementation factor
Sjc_0004280	641.146	1.36391	0.272473	5.00566	5.56714e-07	3.42083e-06	Similar to Hmcn1: Hemicentin-1
Sjc_0009122	296.221	1.36193	0.247903	5.49382	3.93331e-08	2.83067e-07	PMP-22/EMP/MP20/Claudin tight junction
Sjc_0009256	88.4104	1.36161	0.294441	4.62438	3.75712e-06	1.98948e-05	NAD transhydrogenase
Sjc_0004798	109.19	1.3614	0.328425	4.14523	3.3947e-05	0.00015025	Similar to DYNC2H1: Cytoplasmic dynein 2 heavy chain 1
Sjc_0001877	183.077	1.36047	0.284798	4.77695	1.77975e-06	9.97853e-06	Similar to RyR: Ryanodine receptor
Sjc_0008278	763.054	1.35992	0.222431	6.11391	9.72213e-10	8.51413e-09	Similar to CA12: Carbonic anhydrase 12
Sjc_0008532	115.505	1.35907	0.280618	4.84315	1.27798e-06	7.36682e-06	Similar to IRX4: Iroquois-class homeodomain protein IRX-4
Sjc_0001382	616.239	1.35418	0.144185	9.39199	5.88797e-21	1.43216e-19	Similar to NT5DC3: 5'-nucleotidase domain-containing protein 3
Sjc_0007898	883.133	1.35318	0.177843	7.60883	2.76581e-14	3.75976e-13	hypothetical transcript
Sjc_0004897	132.317	1.35213	0.346875	3.89803	9.69775e-05	0.000393138	Similar to Trpm: Transient receptor potential cation channel trpm
Sjc_0007662	57.4242	1.34824	0.312291	4.31725	1.57985e-05	7.43401e-05	hypotheticial protein
Sjc_0002543	223.117	1.34636	0.274733	4.90062	9.55327e-07	5.66219e-06	SH3 domain-containing kinase-binding protein 1
Sjc_0009106	18.047	1.34629	0.520791	2.58508	0.00973551	0.024562	SJCHGC09014 protein
Sjc_0002804	226.08	1.345	0.201212	6.68447	2.31767e-11	2.4109e-10	Similar to SPEF2: Sperm flagellar protein 2
Sjc_0004736	10.0029	1.34435	0.582201	2.30909	0.0209387	0.0470103	Similar to MNX1: Motor neuron and pancreas homeobox protein 1
Sjc_0003834	585.113	1.34407	0.24717	5.43782	5.39361e-08	3.80805e-07	Similar to Rdh12: Retinol dehydrogenase 12
Sjc_0006458	168.947	1.34098	0.217025	6.1789	6.45494e-10	5.79531e-09	KGB34648.1 Tectonic-2
Sjc_0007529	469.017	1.33999	0.25743	5.20524	1.93749e-07	1.25944e-06	Lysophosphatidic acid phosphatase type 6
Sjc_0006872	130.791	1.33911	0.281225	4.76171	1.91962e-06	1.06679e-05	Similar to Armc9: LisH domain-containing protein ARMC9
Sjc_0002788	325.11	1.33589	0.182174	7.33301	2.25035e-13	2.8777e-12	REST corepressor
Sjc_0000260	57.4149	1.3356	0.267961	4.98433	6.2177e-07	3.78651e-06	SJCHGC07176 protein
Sjc_0009334	196.58	1.3349	0.219481	6.08208	1.18633e-09	1.03012e-08	SJCHGC04243 protein
Sjc_0003081	338.21	1.33413	0.193622	6.8904	5.56358e-12	6.13791e-11	Similar to b9d1: B9 domain-containing protein 1
Sjc_0002654	136.014	1.3333	0.351327	3.79503	0.000147625	0.000572954	SJCHGC03358 protein
Sjc_0004502	722.095	1.33193	0.110815	12.0193	2.81215e-33	1.35595e-31	Similar to slc39a10: Zinc transporter ZIP10
Sjc_0006473	96.4597	1.33125	0.268842	4.9518	7.3529e-07	4.43522e-06	hypothetical protein
Sjc_0007440	224.806	1.33087	0.511937	2.59968	0.00933104	0.0236361	Similar to Glut1: Glucose transporter type 1
Sjc_0007905	231.529	1.33015	0.148626	8.94968	3.56512e-19	7.45492e-18	normocyte binding protein 2a
Sjc_0001331	288.805	1.32848	0.220869	6.01479	1.80122e-09	1.52685e-08	StAR-related lipid transfer protein
Sjc_0007953	384.746	1.32548	0.349907	3.78808	0.000151815	0.000587825	Similar to slc38a9: Sodium-coupled neutral amino acid transporter 9
Sjc_0006570	99.3671	1.32249	0.343249	3.85287	0.00011674	0.000465654	Similar to DLX6: Homeobox protein DLX-6
Sjc_0005751	34.3343	1.32207	0.441656	2.99343	0.00275865	0.00809619	hypothetical protein
Sjc_0007624	978.249	1.32053	0.130684	10.1047	5.26389e-24	1.55209e-22	Similar to CL1: Cathepsin L
Sjc_0006282	188.356	1.31958	0.240474	5.48741	4.07869e-08	2.92758e-07	SJCHGC07955 protein
Sjc_0002521	602.256	1.31857	0.334939	3.93674	8.25965e-05	0.000339541	rhodopsin-like orphan GPCR
Sjc_0004397	216.685	1.31649	0.190361	6.91578	4.65297e-12	5.16108e-11	Similar to FBXL2: F-box/LRR-repeat protein 2
Sjc_0004279	80.5	1.31446	0.235115	5.59071	2.26139e-08	1.69594e-07	Similar to tbh-1: Tyramine beta-hydroxylase
Sjc_0005761	518.844	1.30925	0.232052	5.64206	1.68023e-08	1.28478e-07	achaete scute transcription factor
Sjc_0000741	2264.96	1.3028	0.302304	4.30956	1.63582e-05	7.67095e-05	Microphthalmia-associated transcription factor
Sjc_0004644	99.039	1.30006	0.318546	4.08122	4.47996e-05	0.000194607	DnaJ subfamily C
Sjc_0005707	433.133	1.29578	0.279203	4.64099	3.46736e-06	1.84199e-05	Similar to NIPA2: Magnesium transporter NIPA2
Sjc_0007522	124.113	1.29439	0.173628	7.45498	8.98842e-14	1.17885e-12	Tetratricopeptide repeat protein 6
Sjc_0001629	180.64	1.29344	0.30655	4.21934	2.45023e-05	0.00011121	PKC-activated phosphatase-1 inhibitor
Sjc_0000096	87.9461	1.29256	0.264891	4.87957	1.06317e-06	6.22616e-06	Similar to Fam221a: Protein FAM221A
Sjc_0009483	58.4273	1.29235	0.557903	2.31644	0.0205342	0.0462415	Similar to KCNN3: Small conductance calcium-activated potassium channel protein 3
Sjc_0006106	281.866	1.29077	0.208328	6.19588	5.79615e-10	5.23826e-09	Similar to cgt-3: Ceramide glucosyltransferase 3
Sjc_0002104	300.861	1.28986	0.180158	7.15959	8.09214e-13	9.78337e-12	Similar to hs6st1b: Heparan-sulfate 6-O-sulfotransferase 1-B
Sjc_0000599	899.046	1.28593	0.172128	7.47076	7.97349e-14	1.04814e-12	Similar to proC: Pyrroline-5-carboxylate reductase
Sjc_0006105	73.7111	1.28384	0.426377	3.01103	0.0026036	0.00768239	Similar to ugcg-b: Ceramide glucosyltransferase-B
Sjc_0000009	137.031	1.27766	0.535414	2.38629	0.0170191	0.0394195	Similar to ACHE: Acetylcholinesterase
Sjc_0009259	23.3779	1.27702	0.458468	2.7854	0.00534622	0.0144535	serine arginine repetitive matrix 1
Sjc_0005862	1303.89	1.27676	0.19421	6.57412	4.89401e-11	4.90418e-10	Antigen KI-67
Sjc_0003949	42.8452	1.2736	0.324824	3.92088	8.82277e-05	0.000360879	SJCHGC08908 protein
Sjc_0003841	389.494	1.27198	0.154373	8.23964	1.72726e-16	2.88357e-15	Similar to KLC1: Kinesin light chain 1
Sjc_0008301	655.402	1.27129	0.260786	4.87483	1.08901e-06	6.36706e-06	SJCHGC05897 protein
Sjc_0008933	93.4286	1.26894	0.276579	4.58799	4.47538e-06	2.3366e-05	SAM and SH3 domain-containing protein
Sjc_0008080	292.52	1.26535	0.23686	5.34219	9.18314e-08	6.27285e-07	SJCHGC08193 protein
Sjc_0000908	82.3004	1.26153	0.296873	4.24939	2.14351e-05	9.82684e-05	Similar to Hmcn1: Hemicentin-1
Sjc_0004304	77.8071	1.26143	0.293777	4.29382	1.75627e-05	8.18891e-05	Similar to nrv1: Sodium/potassium-transporting ATPase subunit beta-1
Sjc_0001852	90.8831	1.26097	0.242591	5.19791	2.01545e-07	1.30701e-06	Similar to Rgs3: Regulator of G-protein signaling 3
Sjc_0005912	286.722	1.26007	0.14828	8.49789	1.93069e-17	3.48588e-16	Similar to MGAT2: Alpha-1%2C6-mannosyl-glycoprotein 2-beta-N-acetylglucosaminyltransferase
Sjc_0003645	150.585	1.25889	0.27976	4.49991	6.79825e-06	3.41454e-05	Similar to pros: Homeobox protein prospero
Sjc_0004057	211.464	1.25788	0.247345	5.08553	3.66605e-07	2.30449e-06	netrin 1
Sjc_0008950	1984.25	1.25679	0.127501	9.8571	6.38648e-23	1.76263e-21	Similar to se: Pyrimidodiazepine synthase
Sjc_0004116	1652.89	1.25637	0.238472	5.26839	1.37622e-07	9.20139e-07	NADH dehydrogenase ubiquinone 1 beta
Sjc_0007199	85.0534	1.25542	0.310208	4.04703	5.1871e-05	0.000222892	major facilitator superfamily domain-containing 6-like
Sjc_0001970	284.385	1.24686	0.304282	4.0977	4.1728e-05	0.000182424	RILP-like protein 1
Sjc_0004623	32.1101	1.24672	0.423623	2.943	0.00325048	0.00935213	Similar to Bbs7: Bardet-Biedl syndrome 7 protein homolog
Sjc_0003697	244.319	1.24205	0.31911	3.89223	9.93265e-05	0.000401667	alanyl-tRNA synthetase
Sjc_0006112	107.12	1.23958	0.483782	2.56228	0.0103988	0.0260272	charged multivesicular body protein 2B
Sjc_0000577	1405.58	1.23907	0.218539	5.66981	1.42958e-08	1.09824e-07	Similar to CIT: Citron Rho-interacting kinase
Sjc_0008442	71.8521	1.23244	0.355462	3.46714	0.000526031	0.00182397	Similar to Ptpn6: Tyrosine-protein phosphatase non-receptor type 6
Sjc_0002589	2147.81	1.23063	0.21122	5.82629	5.66729e-09	4.56333e-08	Similar to mtap: S-methyl-5'-thioadenosine phosphorylase
Sjc_0008732	685.697	1.22892	0.42793	2.87178	0.00408162	0.0113799	broad minded
Sjc_0007496	92.0681	1.22767	0.26016	4.7189	2.37122e-06	1.28806e-05	SJCHGC04446 protein
Sjc_0006374	531.282	1.22675	0.101217	12.1201	8.27067e-34	4.10877e-32	LIM domain-containing protein
Sjc_0000630	542.623	1.22501	0.139331	8.7921	1.46792e-18	2.94194e-17	Similar to Slc31a1: High affinity copper uptake protein 1
Sjc_0004267	446.724	1.22172	0.405461	3.01317	0.00258535	0.00763131	Similar to LanB2: Laminin subunit gamma-1
Sjc_0008272	150.744	1.22145	0.319941	3.81775	0.000134674	0.00052794	Protein of unknown function
Sjc_0000307	36.4785	1.21566	0.423393	2.87123	0.00408876	0.0113921	Spectrin beta chain, non-erythrocytic 1
Sjc_0006511	1129.44	1.21252	0.292036	4.15196	3.29638e-05	0.000146531	F type H transporting ATPase subunit e
Sjc_0000476	305.929	1.21039	0.141706	8.54153	1.32452e-17	2.43432e-16	Similar to KSR2: Kinase suppressor of Ras 2
Sjc_0003552	52.4853	1.21011	0.410529	2.94769	0.00320157	0.00923085	Cyclin-dependent kinase-like 2
Sjc_0009498	868.012	1.20726	0.105815	11.4092	3.76333e-30	1.5424e-28	SJCHGC05739 protein
Sjc_0009342	783.905	1.20703	0.284421	4.24383	2.19739e-05	0.000100513	Similar to IFT74: Intraflagellar transport protein 74 homolog
Sjc_0001161	560.495	1.20649	0.135802	8.88421	6.43767e-19	1.32921e-17	Similar to Rbsn: Rabenosyn-5
Sjc_0004019	267.402	1.20543	0.261613	4.60768	4.0719e-06	2.14095e-05	Similar to mib1: E3 ubiquitin-protein ligase mind-bomb
Sjc_0000985	495.303	1.20485	0.157553	7.64727	2.05285e-14	2.82811e-13	Similar to Prkar2a: cAMP-dependent protein kinase type II-alpha regulatory subunit
Sjc_0000897	202.021	1.19737	0.292707	4.09067	4.30134e-05	0.000187643	Similar to Probable dynein light chain
Sjc_0004885	47.1555	1.1959	0.361057	3.31222	0.00092559	0.00302635	secretory glyco k5-like protein
Sjc_0006434	1181.3	1.19314	0.245704	4.85602	1.19768e-06	6.97755e-06	Similar to KIAA1324L: UPF0577 protein KIAA1324-like
Sjc_0007912	82.6118	1.19177	0.275051	4.3329	1.47156e-05	6.96042e-05	Spermatogenesis-associated 6 precursor
Sjc_0008556	1789.86	1.19065	0.319095	3.73133	0.000190474	0.000720828	SJCHGC02736 protein
Sjc_0000145	99.435	1.18922	0.227084	5.23691	1.63287e-07	1.07507e-06	Similar to SLC4A3: Anion exchange protein 3
Sjc_0001789	617.475	1.18768	0.239473	4.95955	7.06554e-07	4.28058e-06	Similar to ASPM: Abnormal spindle-like microcephaly-associated protein homolog
Sjc_0004206	830.761	1.18708	0.105874	11.2122	3.55284e-29	1.40013e-27	Similar to Gmd: GDP-mannose 4%2C6 dehydratase
Sjc_0005875	47.5394	1.18653	0.411347	2.88451	0.00392026	0.0109899	Similar to PRDX1: Peroxiredoxin-1
Sjc_0002541	67.7959	1.18161	0.258887	4.5642	5.01399e-06	2.59796e-05	Similar to Cd2ap: CD2-associated protein
Sjc_0005385	887.394	1.18161	0.141057	8.37684	5.43675e-17	9.44174e-16	Similar to Ano8: Anoctamin-8
Sjc_0002136	21.406	1.18041	0.494839	2.38544	0.0170586	0.0394887	Similar to IRF2BPL: Probable E3 ubiquitin-protein ligase IRF2BPL
Sjc_0004014	1361.65	1.17692	0.22606	5.20622	1.92722e-07	1.25476e-06	Ras-associating and dilute domain-containing protein
Sjc_0004013	30.678	1.17671	0.334573	3.51706	0.00043636	0.00153447	Ras-associating and dilute domain-containing protein
Sjc_0004655	279.154	1.17642	0.285137	4.12582	3.6942e-05	0.000162541	SJCHGC07106 protein
Sjc_0007739	175.309	1.17305	0.22607	5.18888	2.11558e-07	1.3687e-06	hypothetical protein
Sjc_0001077	438.158	1.17241	0.260813	4.49521	6.95015e-06	3.4823e-05	SJCHGC04616 protein
Sjc_0001227	289.757	1.17143	0.195118	6.00371	1.92861e-09	1.62475e-08	Similar to ptdss2: Phosphatidylserine synthase 2
Sjc_0007541	226.73	1.16925	0.204983	5.70415	1.16924e-08	9.07066e-08	Similar to DDO: D-aspartate oxidase
Sjc_0005515	221.38	1.16733	0.410778	2.84174	0.0044868	0.0123542	Voltage-gated hydrogen channel 1
Sjc_0003615	74.5183	1.16378	0.285871	4.07099	4.68141e-05	0.000202713	Centrosomal protein
Sjc_0005156	2182.74	1.15977	0.35688	3.24975	0.00115507	0.00368838	Similar to Tmbim1: Protein lifeguard 3
Sjc_0003277	147.106	1.15839	0.291456	3.97449	7.0529e-05	0.000295263	protein phosphatase 1 regulatory subunit 32
Sjc_0005091	352.565	1.15697	0.207198	5.58389	2.35198e-08	1.75266e-07	SJCHGC08324 protein
Sjc_0004027	60.695	1.15666	0.287566	4.02224	5.7647e-05	0.000245471	Similar to MYT1L: Myelin transcription factor 1-like protein
Sjc_0009445	1210.95	1.15345	0.0747059	15.4399	8.82937e-54	1.11345e-51	Similar to ND-42: NADH dehydrogenase [ubiquinone] 1 alpha subcomplex subunit 10%2C mitochondrial
Sjc_0000243	4305.28	1.15019	0.188292	6.10853	1.00554e-09	8.78721e-09	Similar to A12: Tegument antigen
Sjc_0008553	313.089	1.14742	0.41023	2.79701	0.00515781	0.0140135	SJCHGC05029 protein
Sjc_0005950	41.8527	1.14647	0.425719	2.69302	0.00708087	0.018467	Similar to C38H2.2: Glycoprotein-N-acetylgalactosamine 3-beta-galactosyltransferase 1
Sjc_0007362	255.817	1.14361	0.141514	8.08129	6.40874e-16	1.0161e-14	normocyte-binding 1
Sjc_0003361	323.911	1.13292	0.257352	4.40223	1.07142e-05	5.22141e-05	Similar to LRRC6: Protein tilB homolog
Sjc_0006942	578.585	1.13177	0.174558	6.48361	8.95555e-11	8.79146e-10	SJCHGC07489 protein
Sjc_0002836	260.821	1.12952	0.235504	4.79618	1.61719e-06	9.12958e-06	Similar to Vwa3a: von Willebrand factor A domain-containing protein 3A
Sjc_0005872	218.745	1.12672	0.153776	7.32702	2.35324e-13	2.99992e-12	SJCHGC08652 protein
Sjc_0008446	235.027	1.12467	0.378088	2.97464	0.00293334	0.00854463	Similar to NAGA: Alpha-N-acetylgalactosaminidase
Sjc_0004541	138.297	1.12318	0.22862	4.91289	8.97434e-07	5.34613e-06	Similar to NUDT9: ADP-ribose pyrophosphatase%2C mitochondrial
Sjc_0006908	739.938	1.11965	0.126407	8.85755	8.17899e-19	1.6719e-17	Similar to Guanine nucleotide-binding protein G
Sjc_0007071	391.311	1.11874	0.319186	3.50497	0.000456653	0.00159828	hypothetical protein
Sjc_0004987	1985.49	1.11528	0.0775516	14.3811	6.80013e-47	6.55773e-45	Similar to Cathepsin C
Sjc_0004367	192.352	1.11384	0.38323	2.90645	0.00365556	0.0103576	SJCHGC05672 protein
Sjc_0005315	1146.98	1.11355	0.215344	5.17101	2.32833e-07	1.49689e-06	SJCHGC05108 protein
Sjc_0001878	335.154	1.11247	0.265593	4.18862	2.80653e-05	0.000126263	Similar to RyR: Ryanodine receptor
Sjc_0002801	1032.53	1.11176	0.175587	6.33167	2.42522e-10	2.28238e-09	jun-related protein
Sjc_0009169	39.3878	1.11124	0.375017	2.96318	0.00304478	0.00882222	Similar to Shaw: Potassium voltage-gated channel protein Shaw
Sjc_0004158	309.399	1.10961	0.147936	7.50064	6.35081e-14	8.43721e-13	Tectonic-1
Sjc_0001610	235.376	1.10877	0.188243	5.8901	3.8595e-09	3.1668e-08	stem cell tumor
Sjc_0002055	181.272	1.10725	0.377816	2.93065	0.00338255	0.0096879	Similar to Abca4: Retinal-specific ATP-binding cassette transporter
Sjc_0006091	880.89	1.10515	0.0895421	12.3422	5.36533e-35	2.80125e-33	Similar to GBA2: Non-lysosomal glucosylceramidase
Sjc_0004064	53.4901	1.10507	0.448999	2.46118	0.0138483	0.033056	Similar to TrxT: Thioredoxin-T
Sjc_0000856	2062.18	1.10465	0.136614	8.08589	6.17104e-16	9.8031e-15	SJCHGC06654 protein
Sjc_0002048	142.912	1.10383	0.221748	4.97787	6.42894e-07	3.90645e-06	SJCHGC08180 protein
Sjc_0000359	515.091	1.10338	0.12746	8.65662	4.8595e-18	9.28515e-17	Similar to SH3GL1: Endophilin-A2
Sjc_0005679	81.8003	1.10165	0.291827	3.77503	0.000159991	0.000614548	Similar to Nek1: Serine/threonine-protein kinase Nek1
Sjc_0002325	1744.24	1.09612	0.260407	4.20927	2.562e-05	0.000116026	Spermatogenesis associated 6-like protein
Sjc_0005981	160.401	1.09218	0.202408	5.39592	6.81724e-08	4.71569e-07	hypothetical protein
Sjc_0008116	534.68	1.09127	0.273351	3.9922	6.54637e-05	0.000275324	Similar to Syngr2: Synaptogyrin-2
Sjc_0008769	261.027	1.08733	0.171152	6.353	2.11149e-10	1.9986e-09	Similar to Slc17a5: Sialin
Sjc_0006310	393.173	1.08654	0.294544	3.6889	0.000225226	0.000844161	Similar to Dyrk2: Dual specificity tyrosine-phosphorylation-regulated kinase 2
Sjc_0007290	571.57	1.08548	0.219389	4.94776	7.50736e-07	4.5182e-06	Similar to GOT1: Aspartate aminotransferase%2C cytoplasmic
Sjc_0007076	200.586	1.08223	0.22549	4.79945	1.591e-06	9.00649e-06	Similar to O-fut1: GDP-fucose protein O-fucosyltransferase 1
Sjc_0004546	59.2738	1.08217	0.454577	2.38061	0.017284	0.0399091	Similar to PCDHA12: Protocadherin alpha-12
Sjc_0003871	970.522	1.08114	0.282227	3.83075	0.000127752	0.000503939	Similar to BRAFLDRAFT_56888: Alpha-L-fucosidase
Sjc_0003886	185.732	1.08028	0.213526	5.05924	4.20927e-07	2.62583e-06	Docking protein
Sjc_0003991	39.2765	1.07994	0.342907	3.14937	0.00163624	0.00506313	Similar to FucTA: Glycoprotein 3-alpha-L-fucosyltransferase A
Sjc_0003992	39.2765	1.07994	0.342907	3.14937	0.00163624	0.00506313	Similar to FucTA: Glycoprotein 3-alpha-L-fucosyltransferase A
Sjc_0003441	516.255	1.07462	0.259177	4.14629	3.37905e-05	0.000149638	Similar to Asah2: Neutral ceramidase
Sjc_0004231	88.1564	1.07204	0.279033	3.84196	0.000122054	0.000484023	leucine- glutamate- and lysine-rich 1
Sjc_0004102	68.9347	1.07098	0.300161	3.56801	0.000359701	0.00128586	Chromatin assembly factor 1 subunit B
Sjc_0001209	31.2171	1.06977	0.386331	2.76906	0.00562183	0.0151089	Similar to hlh-13: Helix-loop-helix protein 13
Sjc_0006614	347.555	1.06965	0.445533	2.40083	0.0163579	0.0381359	Serine-rich adhesin for platelets precursor
Sjc_0004696	754.841	1.06792	0.234495	4.55413	5.26025e-06	2.71184e-05	Similar to STK17A: Serine/threonine-protein kinase 17A
Sjc_0007618	1298.93	1.06705	0.2479	4.30435	1.67477e-05	7.84462e-05	Similar to NUDT20: Nudix hydrolase 20%2C chloroplastic
Sjc_0002165	340.697	1.06398	0.24726	4.3031	1.68425e-05	7.88162e-05	Similar to Dhrs1: Dehydrogenase/reductase SDR family member 1
Sjc_0001795	112.75	1.06196	0.234795	4.5229	6.09982e-06	3.1114e-05	Similar to kbp: KIF1-binding protein homolog
Sjc_0007263	841.149	1.05961	0.0913346	11.6014	4.05562e-31	1.73145e-29	NADH dehydrogenase
Sjc_0008607	906.027	1.05919	0.278226	3.80695	0.000140693	0.000549697	Similar to Lama1: Laminin subunit alpha-1
Sjc_0006025	1947.07	1.05776	0.126576	8.35669	6.45018e-17	1.1178e-15	Similar to dhs-21: L-xylulose reductase
Sjc_0002130	448.812	1.05737	0.263859	4.00731	6.14129e-05	0.000260156	SH3-domain GRB2-like endophilin B1
Sjc_0001374	403.635	1.05675	0.256141	4.12565	3.69688e-05	0.000162571	Similar to HPF1: Histone PARylation factor 1
Sjc_0001402	227.854	1.05609	0.238656	4.42515	9.63769e-06	4.72489e-05	Similar to ak8: Adenylate kinase 8
Sjc_0006196	58.4533	1.05367	0.378315	2.78516	0.00535021	0.0144595	Similar to Kif17: Kinesin-like protein KIF17
Sjc_0001491	1453.11	1.04967	0.18826	5.57565	2.46608e-08	1.83102e-07	hypothetical protein
Sjc_0000434	478.809	1.04934	0.182212	5.75891	8.46582e-09	6.6983e-08	Similar to Double-stranded RNA-binding protein Staufen homolog
Sjc_0005264	1321.63	1.04832	0.209699	4.99916	5.75801e-07	3.5249e-06	Similar to ccnb2: G2/mitotic-specific cyclin-B2
Sjc_0001220	775.803	1.04642	0.317363	3.29724	0.0009764	0.00317079	Programmed cell death protein
Sjc_0009232	809.688	1.046	0.24368	4.29253	1.76646e-05	8.2271e-05	Similar to Unc13a: Protein unc-13 homolog A
Sjc_0000373	95.6207	1.04589	0.385699	2.71168	0.0066943	0.0175524	Similar to sax-3: Protein sax-3
Sjc_0000179	273.611	1.04281	0.157716	6.61196	3.79252e-11	3.86658e-10	Similar to CDK14: Cyclin-dependent kinase 14
Sjc_0002360	488.216	1.04235	0.299634	3.47875	0.000503768	0.00175197	geminin-like
Sjc_0007321	1611.31	1.04019	0.0940055	11.0652	1.8502e-28	6.95693e-27	Similar to GLIPR2: Golgi-associated plant pathogenesis-related protein 1
Sjc_0004473	358.744	1.03878	0.197106	5.27013	1.36328e-07	9.12229e-07	Similar to Hsd17b12: Very-long-chain 3-oxoacyl-CoA reductase
Sjc_0000360	646.494	1.0386	0.136807	7.59172	3.15695e-14	4.25617e-13	SJCHGC00605 protein
Sjc_0001980	231.398	1.03836	0.236221	4.39571	1.10412e-05	5.36802e-05	Similar to unc-7: Innexin unc-7
Sjc_0004814	131.404	1.03821	0.277364	3.74315	0.000181725	0.000688991	tetraspanin family
Sjc_0009188	382.512	1.0371	0.160654	6.45548	1.07879e-10	1.05272e-09	Similar to eas: Ethanolamine kinase
Sjc_0006320	1060.77	1.03396	0.0915643	11.2921	1.43494e-29	5.76577e-28	Acyl-coenzyme A thioesterase 8
Sjc_0003537	392.148	1.03111	0.225478	4.57298	4.80833e-06	2.4993e-05	Similar to AAEL003481: Glycosyltransferase 25 family member
Sjc_0007722	174.829	1.02858	0.208508	4.93306	8.09496e-07	4.85401e-06	SJCHGC05930 protein
Sjc_0002632	604.214	1.02514	0.257013	3.98867	6.64451e-05	0.000279022	hypothetical protein D915_000600
Sjc_0003143	56.5414	1.02296	0.297471	3.43884	0.000584204	0.00200365	Similar to RAS1: Ras-like protein RAS1
Sjc_0008461	303.946	1.02186	0.143407	7.12563	1.03603e-12	1.23615e-11	Similar to PCNP: PEST proteolytic signal-containing nuclear protein
Sjc_0001916	133.003	1.02132	0.29646	3.44505	0.00057095	0.00196312	Similar to Wdr35: WD repeat-containing protein 35
Sjc_0009210	27.6033	1.02105	0.394433	2.58865	0.00963537	0.0243393	MADS-box transcription factor 34
Sjc_0001999	2275.77	1.01968	0.215785	4.72544	2.29622e-06	1.25147e-05	Similar to arpc5-b: Actin-related protein 2/3 complex subunit 5-B
Sjc_0004514	603.194	1.01934	0.159754	6.38071	1.76266e-10	1.6783e-09	Similar to rnf121: RING finger protein 121
Sjc_0009770	52.1001	1.01791	0.323778	3.14386	0.00166737	0.00513619	Similar to Slc5a3: Sodium/myo-inositol cotransporter
Sjc_0001790	261.496	1.01649	0.220852	4.60257	4.17313e-06	2.18716e-05	Similar to slc9b2: Sodium/hydrogen exchanger 9B2
Sjc_0008696	146.334	1.01645	0.255254	3.9821	6.83076e-05	0.000286549	Tubulin beta chain
Sjc_0000346	403.528	1.01474	0.219876	4.61508	3.92951e-06	2.07674e-05	eukaryotictranslation initiation factor
Sjc_0005824	535.818	1.01274	0.221176	4.57887	4.67505e-06	2.43465e-05	Transforming protein
Sjc_0003345	76.8265	1.01263	0.417066	2.42799	0.0151828	0.0357101	Endoglin antigen
Sjc_0002829	745.177	1.00946	0.104378	9.67122	3.99602e-22	1.0465e-20	Similar to Dnajb13: DnaJ homolog subfamily B member 13
Sjc_0005597	684.553	1.00795	0.156952	6.42204	1.34458e-10	1.29971e-09	Similar to SLC5A3: Sodium/myo-inositol cotransporter
Sjc_0000998	1899.9	1.00605	0.22371	4.49713	6.88758e-06	3.45517e-05	SERF-like protein
Sjc_0004923	1166.45	1.0045	0.207264	4.84649	1.25664e-06	7.26937e-06	Similar to ric8a: Synembryn-A
Sjc_0001176	352.517	1.00427	0.205289	4.89201	9.98121e-07	5.87759e-06	Similar to Hdac8: Histone deacetylase 8
Sjc_0006842	168.119	1.00273	0.352947	2.84104	0.00449673	0.0123732	Centrosomal protein of 162 kDa
Sjc_0003593	38.1739	1.00215	0.357081	2.80651	0.00500818	0.0136431	SJCHGC03445 protein
Sjc_0001322	476.754	1.00131	0.243745	4.10803	3.99053e-05	0.000174828	Similar to Dram2: DNA damage-regulated autophagy modulator protein 2
Sjc_0007027	623.937	1.00006	0.270775	3.69334	0.000221326	0.000830302	Similar to 14 kDa fatty acid-binding protein

## Sheet: Mir vs Spo (up in Spo)
SYMBOL	baseMean	log2FoldChange	lfcSE	stat	pvalue	padj	Annotation
Sjc_0005078	1709.61	-15.0006	1.63422	-9.17908	4.34803e-20	1.90084e-19	hypothetical protein
Sjc_0000239	1284.14	-14.4409	1.65821	-8.70875	3.0725e-18	1.23155e-17	hypothetical protein
Sjc_0000736	789.448	-13.7532	1.70323	-8.07482	6.75775e-16	2.42527e-15	MEG-7
Sjc_0002123	703.493	-13.7355	1.54919	-8.86628	7.56289e-19	3.14685e-18	Similar to Alpha-1-antitrypsin-like protein CM55-MM
Sjc_0000235	693.962	-13.4359	1.87516	-7.16519	7.7681e-13	2.35659e-12	Protein of unknown function
Sjc_0000234	396.607	-13.0226	2.45342	-5.30793	1.10879e-07	2.4347e-07	Protein of unknown function
Sjc_0005074	879.357	-12.9791	1.4882	-8.72133	2.74954e-18	1.10589e-17	hypothetical protein
Sjc_0000986	462.392	-12.9545	1.89008	-6.85397	7.183e-12	2.07175e-11	Similar to Dynein 8 kDa light chain%2C flagellar outer arm
Sjc_0001784	364.997	-12.707	1.61134	-7.88598	3.12087e-15	1.08443e-14	hypothetical protein
Sjc_0008411	359.042	-12.6922	1.44693	-8.7718	1.75837e-18	7.14947e-18	GLIPR1-like protein 1
Sjc_0005042	372.101	-12.5606	1.56214	-8.04064	8.93709e-16	3.18649e-15	hypothetical protein Smp_000500.1
Sjc_0004914	348.603	-12.5581	1.50385	-8.35065	6.78859e-17	2.5444e-16	Protein of unknown function
Sjc_0000328	335.792	-12.5521	1.7448	-7.19405	6.28982e-13	1.91664e-12	hypothetical protein
Sjc_0004971	276.909	-12.3128	1.85178	-6.64917	2.94752e-11	8.246e-11	hypothetical protein
Sjc_0001783	182.822	-12.11	1.99285	-6.07671	1.22677e-09	3.10461e-09	hypothetical protein
Sjc_0005073	797.644	-12.043	1.44846	-8.31435	9.22538e-17	3.44042e-16	Aggrecan core
Sjc_0000898	3392.37	-11.8858	0.700631	-16.9645	1.50463e-64	2.65235e-63	Similar to Probable dynein light chain
Sjc_0008273	1074.64	-11.7776	1.5855	-7.4283	1.10003e-13	3.51951e-13	Similar to SJCHGC09800: Uncharacterized protein SJCHGC09800
Sjc_0004970	280.353	-11.3332	1.39559	-8.12072	4.6344e-16	1.6757e-15	hypothetical protein
Sjc_0005041	239.379	-11.1703	1.45133	-7.69656	1.39778e-14	4.70924e-14	hypothetical protein
Sjc_0004913	136.338	-11.121	1.84903	-6.01449	1.80456e-09	4.52077e-09	Protein of unknown function
Sjc_0000233	1559.52	-10.821	1.11373	-9.71597	2.57787e-22	1.23789e-21	Protein of unknown function
Sjc_0005075	332.295	-10.7691	1.30872	-8.22868	1.89283e-16	6.95763e-16	hypothetical protein
Sjc_0001531	2412.97	-10.6919	0.496487	-21.5351	7.30683e-103	2.60409e-101	SJCHGC03548 protein
Sjc_0000237	92.2185	-10.6303	2.43887	-4.35869	1.30843e-05	2.46897e-05	hypothetical protein
Sjc_0005490	108.818	-9.94986	1.34915	-7.3749	1.64465e-13	5.221e-13	hypothetical protein
Sjc_0002134	899.931	-9.94784	0.874779	-11.3718	5.77603e-30	3.73687e-29	Similar to Col5a1: Collagen alpha-1
Sjc_0008412	54.8114	-9.93112	1.48044	-6.70823	1.97005e-11	5.5646e-11	venom allergen-like 4 protein
Sjc_0006651	3132.25	-9.73337	0.885888	-10.9871	4.40718e-28	2.68193e-27	Similar to CBG03556: Leishmanolysin-like peptidase
Sjc_0004972	223.148	-9.59705	1.27354	-7.53571	4.85681e-14	1.58431e-13	hypothetical protein
Sjc_0008126	71.6519	-9.35831	1.91875	-4.87729	1.07551e-06	2.18704e-06	UPF0506 protein
Sjc_0006795	887.953	-9.14991	1.49881	-6.10479	1.02933e-09	2.61626e-09	Saposin B domain-containing protein
Sjc_0007664	61.2866	-9.13542	1.25424	-7.28361	3.24998e-13	1.00986e-12	Similar to Ppn: Papilin
Sjc_0004011	66.5562	-8.98469	1.23361	-7.28326	3.25839e-13	1.01209e-12	hypothetical protein
Sjc_0009381	293.571	-8.96725	1.23881	-7.23861	4.53295e-13	1.39686e-12	hypothetical protein
Sjc_0004082	67.1466	-8.86657	1.37734	-6.43746	1.21491e-10	3.27801e-10	Similar to B3GALT5: Beta-1%2C3-galactosyltransferase 5
Sjc_0001103	468.042	-8.84193	1.89237	-4.6724	2.97693e-06	5.89276e-06	Protein of unknown function
Sjc_0002588	197.711	-8.73748	0.802219	-10.8916	1.26345e-27	7.50473e-27	Similar to Slc6a5: Sodium- and chloride-dependent glycine transporter 2
Sjc_0002782	35.459	-8.71593	1.23614	-7.05095	1.77703e-12	5.293e-12	Similar to TCF21: Transcription factor 21
Sjc_0001965	2238.03	-8.65243	0.87801	-9.85459	6.54844e-23	3.2414e-22	DM9 domain-containing protein
Sjc_0000004	1635.02	-8.39482	0.837352	-10.0254	1.17842e-23	6.02965e-23	Similar to CD63: CD63 antigen
Sjc_0003659	540.729	-8.11207	0.659134	-12.3072	8.28981e-35	6.53381e-34	SJCHGC00797 protein
Sjc_0004063	288.897	-8.09303	1.22718	-6.59484	4.25717e-11	1.18011e-10	hypothetical protein
Sjc_0002102	127.195	-8.06532	1.63225	-4.94124	7.76283e-07	1.59399e-06	Protein of unknown function
Sjc_0005331	213.4	-7.98534	0.69994	-11.4086	3.78759e-30	2.46992e-29	hypothetical protein
Sjc_0008171	29.3511	-7.98211	1.61412	-4.94518	7.60717e-07	1.56241e-06	Similar to Venom allergen 5
Sjc_0007083	57.4163	-7.96858	1.08629	-7.33561	2.20711e-13	6.93964e-13	Similar to Lhfpl4: LHFPL tetraspan subfamily member 4 protein
Sjc_0009380	415.694	-7.87411	0.906976	-8.68172	3.89828e-18	1.55268e-17	unnamed protein product
Sjc_0001684	43.1588	-7.71859	1.24335	-6.20792	5.36901e-10	1.38788e-09	Similar to RORA: Nuclear receptor ROR-alpha
Sjc_0006534	107.626	-7.694	1.21483	-6.33338	2.39843e-10	6.34192e-10	Similar to Nebl: LIM zinc-binding domain-containing Nebulette
Sjc_0004083	82.0129	-7.68606	1.305	-5.8897	3.86887e-09	9.47379e-09	Similar to B3GALT1: Beta-1%2C3-galactosyltransferase 1
Sjc_0000134	315.856	-7.66422	1.50531	-5.09146	3.5531e-07	7.49864e-07	Similar to 25 kDa integral membrane protein
Sjc_0001788	17.3448	-7.6008	1.2835	-5.92194	3.18168e-09	7.83426e-09	Similar to Homeobox protein XENK-2
Sjc_0007817	84.1919	-7.56894	0.941174	-8.04201	8.8374e-16	3.15506e-15	Similar to ACTI: Actin-1
Sjc_0004087	25.4288	-7.55449	1.32934	-5.68287	1.32455e-08	3.11812e-08	Similar to B3GALT1: Beta-1%2C3-galactosyltransferase 1
Sjc_0000500	13.8001	-7.45279	1.46923	-5.07259	3.92447e-07	8.2569e-07	SJCHGC05668 protein
Sjc_0004946	80.4535	-7.41907	1.20254	-6.16951	6.85029e-10	1.75969e-09	Similar to Arrestin red cell isoform 1
Sjc_0004538	18.2671	-7.38891	1.36707	-5.40493	6.48331e-08	1.45003e-07	Similar to FUT8: Alpha-
Sjc_0003447	404.738	-7.35729	0.844577	-8.71121	3.00641e-18	1.2068e-17	Similar to 16 kDa calcium-binding protein
Sjc_0009768	109.659	-7.34634	0.829371	-8.85772	8.16653e-19	3.3919e-18	Similar to ACT1: Actin-1
Sjc_0002848	67.4511	-7.23438	0.937299	-7.71832	1.17869e-14	3.99079e-14	Similar to OVOL2: Transcription factor Ovo-like 2
Sjc_0003388	40.6725	-7.23173	1.15655	-6.25287	4.02989e-10	1.05e-09	putative asparagine-rich protein
Sjc_0002264	940.634	-7.22449	1.85541	-3.89374	9.8711e-05	0.000171728	Similar to CATB: Cathepsin B-like cysteine proteinase
Sjc_0007460	201.562	-7.12167	1.21629	-5.85523	4.76346e-09	1.16001e-08	hypothetical protein
Sjc_0000503	16.6163	-7.10221	1.42002	-5.00149	5.68889e-07	1.18265e-06	hypothetical protein
Sjc_0005834	285.058	-7.07982	1.23756	-5.72078	1.06037e-08	2.51574e-08	Similar to CTSA: Lysosomal protective protein
Sjc_0000499	697.884	-7.06169	0.431768	-16.3553	3.98925e-60	6.48807e-59	SJCHGC05668 protein
Sjc_0000923	154.884	-7.02651	0.640175	-10.9759	4.9897e-28	3.02296e-27	Similar to A12: Tegument antigen
Sjc_0008020	57.3678	-7.01086	1.29327	-5.42103	5.92575e-08	1.32932e-07	Similar to SJCHGC03047: UPF0506 protein SJCHGC03047
Sjc_0005374	202.697	-6.97745	0.677872	-10.2932	7.56462e-25	4.05276e-24	Collagen alpha chain
Sjc_0002274	598.663	-6.9397	1.67523	-4.14255	3.4347e-05	6.20547e-05	Similar to CATB: Cathepsin B-like cysteine proteinase
Sjc_0003229	66.6063	-6.90333	0.779033	-8.86141	7.90078e-19	3.28578e-18	Similar to POU6F1: POU domain%2C class 6%2C transcription factor 1
Sjc_0006535	590.479	-6.84405	0.559509	-12.2322	2.091e-34	1.6231e-33	Similar to Nebl: LIM zinc-binding domain-containing Nebulette
Sjc_0004903	222.233	-6.80374	0.560345	-12.1421	6.32171e-34	4.78477e-33	Similar to Probable dynein light chain
Sjc_0002269	410.228	-6.80299	2.14528	-3.17115	0.00151838	0.00236529	Similar to CATB: Cathepsin B-like cysteine proteinase
Sjc_0006069	43.571	-6.62038	0.873702	-7.57739	3.52581e-14	1.1579e-13	SJCHGC03511 protein
Sjc_0006155	174.849	-6.60495	0.465594	-14.1861	1.11761e-45	1.25151e-44	SJCHGC08798 protein
Sjc_0002261	376.813	-6.58822	1.79767	-3.66487	0.000247469	0.000414911	Similar to CATB: Cathepsin B-like cysteine proteinase
Sjc_0000931	29.1959	-6.49774	0.952428	-6.82229	8.96015e-12	2.57255e-11	Equilibrative nucleoside transporter 3
Sjc_0000106	169.319	-6.47318	1.34882	-4.79913	1.59353e-06	3.20072e-06	Similar to DLC: Dynein light chain
Sjc_0004755	181.076	-6.46647	0.375379	-17.2265	1.67963e-66	3.10788e-65	Docking protein
Sjc_0006166	2194.71	-6.44195	0.431889	-14.9158	2.60296e-50	3.31311e-49	Collagen alpha-2 chain
Sjc_0006797	179.838	-6.44076	1.15355	-5.58344	2.35805e-08	5.45399e-08	Saposin B domain-containing protein
Sjc_0003646	903.98	-6.30297	0.455587	-13.8348	1.57131e-43	1.62627e-42	SJCHGC09134 protein
Sjc_0000930	139.207	-6.25152	0.412283	-15.1632	6.20012e-52	8.23702e-51	Equilibrative nucleoside transporter 1
Sjc_0005376	2042.18	-6.19668	0.557625	-11.1126	1.08906e-28	6.72724e-28	Fibrillar collagen chain FAp1 alpha
Sjc_0005375	796.236	-6.19429	0.479708	-12.9126	3.82023e-38	3.35991e-37	Collagen alpha chain
Sjc_0009587	305.81	-6.1709	0.400545	-15.4063	1.48552e-53	2.03626e-52	Similar to Slc6a5: Sodium- and chloride-dependent glycine transporter 2
Sjc_0002642	16.8742	-5.97969	1.25884	-4.75018	2.03236e-06	4.05829e-06	hypothetical protein
Sjc_0003071	1110.85	-5.94157	0.240235	-24.7324	4.7981e-135	2.53742e-133	Similar to Scarb2: Lysosome membrane protein 2
Sjc_0007311	225.729	-5.93114	1.90807	-3.10846	0.00188068	0.00290374	SJCHGC00347 protein
Sjc_0002582	14.6513	-5.88676	1.33128	-4.42189	9.78404e-06	1.86468e-05	Similar to sgk1: Serine/threonine-protein kinase Sgk1
Sjc_0008989	409.228	-5.86241	0.206877	-28.3377	1.18827e-176	9.83862e-175	Phosphatidylinositol N-acetylglucosaminyltransferase subunit Q
Sjc_0000045	1347.07	-5.84817	1.48797	-3.93031	8.48382e-05	0.000148625	Similar to Cat-1: Cathepsin L-like proteinase
Sjc_0008259	93.8477	-5.84403	0.639079	-9.14447	5.99236e-20	2.60166e-19	hypothetical protein MS3_07422
Sjc_0002583	18.2782	-5.83701	1.32282	-4.41254	1.02167e-05	1.94306e-05	Similar to sgk1: Serine/threonine-protein kinase Sgk1
Sjc_0007014	13.5453	-5.82114	1.30168	-4.47203	7.74818e-06	1.48601e-05	PIGA-like protein
Sjc_0009759	1728.31	-5.80246	0.322398	-17.9978	2.02716e-72	4.2937e-71	NADH dehydrogenase subunit 5
Sjc_0000654	216.261	-5.76875	0.799058	-7.21943	5.22056e-13	1.60093e-12	prokaryotic DNA topoisomerase
Sjc_0002101	95.5886	-5.74068	1.31026	-4.38134	1.17952e-05	2.2324e-05	venom allergen-like 6 protein
Sjc_0009725	216.78	-5.70218	0.355793	-16.0267	8.32376e-58	1.28736e-56	Similar to COI: Cytochrome c oxidase subunit 1
Sjc_0007479	459.314	-5.66087	0.364146	-15.5456	1.70328e-54	2.41136e-53	Similar to PROX1: Prospero homeobox protein 1
Sjc_0007139	69.5696	-5.62199	0.677281	-8.30083	1.0339e-16	3.84176e-16	Synaptonemal complex protein
Sjc_0005909	43.2568	-5.58325	0.723985	-7.71183	1.24022e-14	4.1922e-14	UPF0489 C5orf22
Sjc_0007515	15.4145	-5.49678	1.26123	-4.35827	1.31097e-05	2.47319e-05	Protein pitchfork
Sjc_0007401	52.6577	-5.47039	0.569059	-9.61305	7.04342e-22	3.3067e-21	uncharacterized protein DC041_0011894
Sjc_0004956	278.463	-5.4692	0.60716	-9.00783	2.10169e-19	8.89855e-19	gynecophoral canal protein
Sjc_0007170	1098.08	-5.44449	0.24685	-22.0559	8.39279e-108	3.22985e-106	Solute carrier family 43 member 3
Sjc_0000988	400.657	-5.41921	0.556928	-9.73054	2.23396e-22	1.07716e-21	Similar to Probable dynein light chain
Sjc_0009364	27.8245	-5.39891	1.36548	-3.95385	7.69033e-05	0.000135274	Similar to RABA2A: Ras-related protein RABA2a
Sjc_0009252	390.773	-5.39214	0.333198	-16.183	6.65045e-59	1.04834e-57	Similar to Nnt: NAD
Sjc_0002268	115.129	-5.355	1.30072	-4.11694	3.83943e-05	6.91688e-05	Similar to Cathepsin B-like cysteine proteinase
Sjc_0004176	143.003	-5.34772	0.464604	-11.5103	1.1712e-30	7.79881e-30	Similar to Bbs1: Bardet-Biedl syndrome 1 protein homolog
Sjc_0009133	35.9467	-5.32555	0.890997	-5.97707	2.27186e-09	5.65345e-09	Similar to TWIST1: Twist-related protein 1
Sjc_0004182	97.4813	-5.30272	0.424691	-12.4861	8.8935e-36	7.21782e-35	Similar to dvr1: Protein DVR-1
Sjc_0004170	103.487	-5.25884	0.460492	-11.4201	3.32005e-30	2.17021e-29	Similar to Mgst1: Microsomal glutathione S-transferase 1
Sjc_0007838	4.63234	-5.23164	2.09651	-2.49541	0.0125813	0.0177533	hypothetical protein
Sjc_0005591	14.318	-5.19055	1.39721	-3.71493	0.000203256	0.000343312	Ecdysone-induced protein 74EF
Sjc_0001859	588.523	-5.16451	0.244694	-21.106	7.01092e-99	2.35527e-97	zinc finger-containing-like protein
Sjc_0001984	141.069	-5.12715	0.373958	-13.7105	8.78261e-43	8.85499e-42	Similar to Lrrc23: Leucine-rich repeat-containing protein 23
Sjc_0008965	18.1564	-5.08273	1.10145	-4.61457	3.93912e-06	7.73389e-06	Similar to gcm: Transcription factor glial cells missing
Sjc_0006085	96.5048	-5.07779	1.16759	-4.34897	1.3678e-05	2.57685e-05	Similar to ALPP: Alkaline phosphatase%2C placental type
Sjc_0000136	59.053	-5.06487	0.521117	-9.71926	2.49584e-22	1.19991e-21	Similar to pad-2: GDP-fucose protein O-fucosyltransferase 2
Sjc_0005695	3.89846	-5.02233	1.51442	-3.31633	0.000912065	0.00145395	mitogen-activated protein kinase kinase kinase 1
Sjc_0002127	79.0979	-4.94313	2.21754	-2.22911	0.0258068	0.0351451	SJCHGC01860 protein
Sjc_0004627	31.3273	-4.93846	0.718754	-6.87087	6.38136e-12	1.84378e-11	Similar to meox1: Homeobox protein MOX-1
Sjc_0001770	61.8656	-4.92462	0.577043	-8.53423	1.41097e-17	5.46844e-17	Similar to LHX2: LIM/homeobox protein Lhx2
Sjc_0006493	2310.14	-4.92338	0.558504	-8.81531	1.19356e-18	4.89425e-18	Similar to Col5a2: Collagen alpha-2
Sjc_0005097	77.8613	-4.90837	0.509544	-9.63288	5.80775e-22	2.74071e-21	Similar to NKX2-3: Homeobox protein Nkx-2.3
Sjc_0007041	928.25	-4.90087	0.251091	-19.5183	7.67135e-85	2.00261e-83	Similar to SEC14L3: SEC14-like protein 3
Sjc_0004210	488.588	-4.87483	0.822796	-5.92471	3.1285e-09	7.71026e-09	Similar to PLAC8L1: PLAC8-like protein 1
Sjc_0002014	54.3841	-4.87282	1.42601	-3.41709	0.000632942	0.0010211	SJCHGC02532 protein
Sjc_0007629	19.0443	-4.84883	0.925953	-5.23658	1.63577e-07	3.54625e-07	Similar to nkx3-2: Homeobox protein Nkx-3.2
Sjc_0005404	6.24618	-4.84643	1.65355	-2.93092	0.00337961	0.00507654	Similar to Abd-B: Homeobox protein abdominal-B
Sjc_0007681	332.974	-4.83466	0.305158	-15.8431	1.5689e-56	2.36402e-55	Similar to CCNB3: G2/mitotic-specific cyclin-B3
Sjc_0002100	52.4927	-4.82202	1.26359	-3.81612	0.000135565	0.000232231	venom allergen-like 6 protein
Sjc_0003392	1143.87	-4.80514	0.491214	-9.78217	1.34306e-22	6.51811e-22	adenylate cyclase
Sjc_0004237	24.6878	-4.79904	1.23729	-3.87867	0.000105028	0.000182359	Ig-like V-type domain-containing protein
Sjc_0007516	8.17292	-4.78181	2.26396	-2.11215	0.0346738	0.0463883	Protein pitchfork
Sjc_0005177	520.286	-4.77358	0.251866	-18.9529	4.18131e-80	1.01104e-78	Similar to fam161a: Protein FAM161A
Sjc_0001647	225.195	-4.74629	0.267409	-17.7492	1.74957e-70	3.52365e-69	Similar to Slc33a1: Acetyl-coenzyme A transporter 1
Sjc_0000334	121.187	-4.74081	0.83757	-5.66019	1.51207e-08	3.54735e-08	SJCHGC03068 protein
Sjc_0003048	216.509	-4.72698	0.630304	-7.49951	6.40548e-14	2.07369e-13	Similar to lge-1: Glycosyltransferase-like protein LARGE
Sjc_0007720	155.651	-4.70345	0.580855	-8.09746	5.61194e-16	2.02202e-15	serine/threonine kinase
Sjc_0001955	457.234	-4.69508	0.739947	-6.34516	2.22188e-10	5.89791e-10	DM9 domain-containing protein
Sjc_0004293	143.847	-4.66829	0.337123	-13.8474	1.31818e-43	1.37821e-42	SJCHGC02937 protein
Sjc_0008060	2.88344	-4.62543	1.51608	-3.05091	0.0022815	0.00349299	Similar to neurod4: Neurogenic differentiation factor 4
Sjc_0003676	165.714	-4.61707	0.313062	-14.7481	3.16387e-49	3.89403e-48	Similar to slc52a3b: Solute carrier family 52%2C riboflavin transporter%2C member 3-B
Sjc_0008431	16.8913	-4.61483	0.888785	-5.19228	2.07729e-07	4.47034e-07	hypothetical protein
Sjc_0006416	228.333	-4.55642	0.35386	-12.8763	6.11667e-38	5.3282e-37	Similar to LOX2: Homeobox protein LOX2
Sjc_0004284	6.71186	-4.55066	1.22474	-3.71561	0.000202713	0.000342465	Similar to HMCN1: Hemicentin-1
Sjc_0009312	529.761	-4.54497	0.210198	-21.6224	1.10679e-103	3.99664e-102	Similar to zgc:66101: Serine/threonine-protein kinase SIK3 homolog
Sjc_0007117	76.1822	-4.54162	0.901938	-5.0354	4.76849e-07	9.95855e-07	hypothetical protein
Sjc_0007953	384.746	-4.5379	0.33866	-13.3996	6.07881e-41	5.82783e-40	Similar to slc38a9: Sodium-coupled neutral amino acid transporter 9
Sjc_0000495	94.2371	-4.53384	0.640079	-7.08326	1.40804e-12	4.21538e-12	hypothetical protein
Sjc_0007125	15.154	-4.52671	0.933227	-4.85059	1.23092e-06	2.49563e-06	Similar to Frmd6: FERM domain-containing protein 6
Sjc_0004236	26.1189	-4.52085	1.25978	-3.58862	0.000332435	0.000551056	hypothetical protein
Sjc_0005245	130.555	-4.48714	0.623136	-7.20091	5.98131e-13	1.82603e-12	Similar to Extracellular superoxide dismutase [Cu-Zn]
Sjc_0006156	1599.69	-4.48022	0.172952	-25.9044	5.93937e-148	3.50252e-146	SJCHGC03205 protein
Sjc_0001411	575.845	-4.42896	0.165798	-26.7129	3.32986e-157	2.25578e-155	Similar to pld3: Phospholipase D3
Sjc_0001088	167.099	-4.40544	0.447154	-9.85219	6.70696e-23	3.31786e-22	epidermal growth factor receptor kinase substrate 8
Sjc_0009175	256.298	-4.39047	0.335171	-13.0992	3.32739e-39	3.00382e-38	KGB37888.1 Dixin
Sjc_0002937	30.4052	-4.37937	0.826488	-5.29878	1.16582e-07	2.55241e-07	hypotheticial protein
Sjc_0005045	315.74	-4.37387	0.262855	-16.6399	3.58408e-62	6.08254e-61	Similar to ci: Transcriptional activator cubitus interruptus
Sjc_0006431	37.0947	-4.3642	0.605678	-7.20549	5.78372e-13	1.76768e-12	Similar to tbx1-b: T-box transcription factor TBX1-B
Sjc_0000714	69.3811	-4.31745	0.40591	-10.6365	2.01583e-26	1.13643e-25	SJCHGC04896 protein
Sjc_0006368	1845.61	-4.30902	0.467091	-9.22522	2.82966e-20	1.24569e-19	Troponin I
Sjc_0007314	1742.77	-4.30266	0.830911	-5.17825	2.23981e-07	4.81251e-07	Similar to Glut1: Glucose transporter type 1
Sjc_0006605	14.473	-4.28912	1.07132	-4.00358	6.23906e-05	0.000110648	Similar to jag1a: Protein jagged-1a
Sjc_0007459	62.7993	-4.27474	1.06696	-4.00646	6.16345e-05	0.000109355	hypothetical protein
Sjc_0000475	71.9425	-4.25299	0.496357	-8.56842	1.04913e-17	4.08926e-17	Similar to gly-5: Polypeptide N-acetylgalactosaminyltransferase 5
Sjc_0007612	103.734	-4.25062	1.34802	-3.15323	0.00161474	0.00250872	Zinc finger, C2H2-type domain-containing protein
Sjc_0003891	38.6176	-4.22856	0.717897	-5.8902	3.85723e-09	9.44941e-09	Similar to bre-4: Beta-1%2C4-N-acetylgalactosaminyltransferase bre-4
Sjc_0004441	22.6293	-4.21833	0.622071	-6.78111	1.19259e-11	3.40497e-11	hypothetical protein
Sjc_0004280	641.146	-4.21468	0.267452	-15.7586	5.99254e-56	8.83468e-55	Similar to Hmcn1: Hemicentin-1
Sjc_0001743	31.17	-4.21144	0.794095	-5.30344	1.1364e-07	2.49066e-07	SJCHGC09824 protein
Sjc_0005761	518.844	-4.20705	0.222187	-18.9348	5.89902e-80	1.41801e-78	achaete scute transcription factor
Sjc_0006880	620.465	-4.20357	0.371312	-11.3209	1.0343e-29	6.61837e-29	Basement membrane-specific heparan sulfate proteoglycan core protein
Sjc_0008057	313.713	-4.20236	0.845776	-4.96864	6.74237e-07	1.39317e-06	hypothetical protein
Sjc_0001367	89.671	-4.19389	0.431494	-9.71947	2.49073e-22	1.19816e-21	SJCHGC08923 protein
Sjc_0005678	229.136	-4.19303	0.30283	-13.8461	1.34246e-43	1.4018e-42	Similar to Mcm8: DNA helicase MCM8
Sjc_0005644	146.75	-4.18177	1.34543	-3.10812	0.0018828	0.00290591	SJCHGC07500 protein
Sjc_0003338	288.153	-4.17894	0.316725	-13.1942	9.47217e-40	8.72398e-39	Cytochrome b561/ferric reductase transmembrane domain-containing protein
Sjc_0004091	93.1582	-4.16935	0.547433	-7.61619	2.61283e-14	8.65348e-14	hypothetical protein
Sjc_0000332	319.332	-4.15428	0.656987	-6.32323	2.56148e-10	6.75996e-10	SJCHGC03068 protein
Sjc_0001020	338.197	-4.14426	0.208846	-19.8437	1.25041e-87	3.40519e-86	Similar to NGFR: Tumor necrosis factor receptor superfamily member 16
Sjc_0007475	103.147	-4.14211	0.282069	-14.6848	8.07196e-49	9.81689e-48	SJCHGC05116 protein
Sjc_0007285	864.237	-4.11145	0.181356	-22.6706	8.74804e-114	3.79406e-112	Similar to CCDC88C: Protein Daple
Sjc_0002856	14.7161	-4.10484	0.796991	-5.15042	2.59904e-07	5.54367e-07	Similar to asnsd1: Asparagine synthetase domain-containing protein 1
Sjc_0006113	90.6926	-4.1025	0.283311	-14.4806	1.608e-47	1.87227e-46	Protein shifted
Sjc_0007402	313.166	-4.09545	0.204311	-20.0452	2.22377e-89	6.20007e-88	hypothetical protein
Sjc_0005727	418.063	-4.0658	0.17591	-23.113	3.42836e-118	1.57878e-116	Similar to myof: Myoferlin
Sjc_0000698	54.0727	-4.06296	0.521499	-7.79092	6.65243e-15	2.28254e-14	Similar to Dnaaf4: Dynein assembly factor 4%2C axonemal
Sjc_0002984	171.633	-4.05798	0.293688	-13.8173	2.00498e-43	2.06468e-42	Similar to SIM2: Single-minded homolog 2
Sjc_0008055	44.0141	-4.04837	0.630177	-6.42417	1.32587e-10	3.57269e-10	SJCHGC08940 protein
Sjc_0007734	51.0771	-4.04049	0.390866	-10.3373	4.77916e-25	2.5739e-24	SJCHGC03809 protein
Sjc_0005027	311.337	-4.0382	0.325256	-12.4155	2.15461e-35	1.72474e-34	Ndr family, putative
Sjc_0003286	419.274	-4.01773	0.175444	-22.9003	4.6105e-116	2.04283e-114	Similar to Glb1: Beta-galactosidase
Sjc_0004904	59.1252	-4.01545	1.15112	-3.4883	0.000486102	0.000792635	Similar to DLC: Dynein light chain
Sjc_0005694	124.252	-4.01513	0.274432	-14.6307	1.78977e-48	2.14798e-47	Similar to Map3k1: Mitogen-activated protein kinase kinase kinase 1
Sjc_0006755	55.3631	-4.01304	0.50794	-7.90062	2.77515e-15	9.68408e-15	Similar to tdc-1: Tyrosine decarboxylase
Sjc_0005862	1303.89	-4.01252	0.190974	-21.0109	5.21629e-98	1.7035e-96	Antigen KI-67
Sjc_0006124	542.834	-4.00018	0.225147	-17.7669	1.27471e-70	2.57996e-69	Similar to DOCK7: Dedicator of cytokinesis protein 7
Sjc_0002165	340.697	-3.9892	0.233066	-17.1162	1.12445e-65	2.01248e-64	Similar to Dhrs1: Dehydrogenase/reductase SDR family member 1
Sjc_0000498	230.383	-3.97667	0.359402	-11.0647	1.86143e-28	1.14637e-27	hypothetical protein
Sjc_0005868	19.2936	-3.95058	1.17684	-3.35694	0.000788102	0.0012642	MFS transporter, SP family, solute carrier family 2, member 8
Sjc_0005423	64.91	-3.9477	1.11514	-3.5401	0.000399982	0.000658099	pyruvate kinase
Sjc_0007609	57.7618	-3.93528	0.430749	-9.1359	6.48662e-20	2.81327e-19	PDZ DHR GLGF domain-containing-like protein
Sjc_0001352	130.209	-3.92877	0.635592	-6.18128	6.35854e-10	1.63594e-09	Rho guanine nucleotide exchange factor 38
Sjc_0003583	629.039	-3.92823	0.27877	-14.0913	4.29519e-45	4.68187e-44	Similar to Ror: Tyrosine-protein kinase transmembrane receptor Ror
Sjc_0009723	15.2834	-3.92473	0.878762	-4.4662	7.96222e-06	1.52456e-05	Similar to CETN3: Centrin-3
Sjc_0009393	800.874	-3.92335	0.18856	-20.8069	3.74606e-96	1.19017e-94	Similar to thrb: Thyroid hormone receptor beta
Sjc_0003982	301.623	-3.91883	0.265345	-14.7688	2.32744e-49	2.86888e-48	Similar to Pak3: Serine/threonine-protein kinase PAK 3
Sjc_0007959	18.3583	-3.91289	1.35096	-2.89638	0.00377489	0.00564001	hypothetical protein
Sjc_0000566	265.976	-3.89451	0.528367	-7.37085	1.69543e-13	5.37409e-13	Protein rolling stone
Sjc_0003704	89.5657	-3.89314	0.374025	-10.4088	2.26141e-25	1.23496e-24	Similar to LIMS2: LIM and senescent cell antigen-like-containing domain protein 2
Sjc_0005835	166.907	-3.88246	0.393958	-9.85501	6.5213e-23	3.22991e-22	Hedgehog protein
Sjc_0006244	1577.79	-3.86166	0.224992	-17.1636	4.97642e-66	9.02472e-65	Similar to BARD1: BRCA1-associated RING domain protein 1
Sjc_0009458	12.9831	-3.85364	1.00723	-3.82599	0.000130246	0.000223821	S phase cyclin A-associated protein in the endoplasmic reticulum
Sjc_0008656	390.908	-3.84723	0.429154	-8.96467	3.11205e-19	1.31154e-18	Similar to DYNC1LI1: Cytoplasmic dynein 1 light intermediate chain 1
Sjc_0009034	195.445	-3.8349	1.33947	-2.86299	0.00419663	0.00623749	putative deferrochelatase/peroxidase YfeX
Sjc_0002323	1.59675	-3.80089	1.73371	-2.19235	0.0283544	0.0384103	Protein of unknown function
Sjc_0001194	320.235	-3.78822	0.266993	-14.1885	1.07961e-45	1.21061e-44	p53 transcription factor DNA binding
Sjc_0004038	307.844	-3.76966	0.322079	-11.7042	1.21339e-31	8.3934e-31	unnamed protein product
Sjc_0008396	37.1796	-3.7653	0.514463	-7.31889	2.50034e-13	7.83158e-13	Similar to arl2bp: ADP-ribosylation factor-like protein 2-binding protein
Sjc_0001321	141.936	-3.76335	0.393857	-9.55512	1.23443e-21	5.75251e-21	SJCHGC00975 protein
Sjc_0000577	1405.58	-3.75886	0.21623	-17.3836	1.09811e-67	2.08002e-66	Similar to CIT: Citron Rho-interacting kinase
Sjc_0009701	144.404	-3.75802	0.250776	-14.9856	9.12371e-51	1.17038e-49	protein prenyltransferase alpha subunit repeat containing protein 1
Sjc_0009194	16.909	-3.73838	0.776485	-4.81449	1.47577e-06	2.97513e-06	Similar to Cfap221: Cilia- and flagella-associated protein 221
Sjc_0001382	616.239	-3.72843	0.135302	-27.5564	3.70779e-167	2.81415e-165	Similar to NT5DC3: 5'-nucleotidase domain-containing protein 3
Sjc_0001507	490.176	-3.7251	0.436985	-8.52455	1.53405e-17	5.93421e-17	Similar to cat2: 4-hydroxybutyrate coenzyme A transferase
Sjc_0009761	31.5321	-3.70547	0.47593	-7.78574	6.9306e-15	2.37302e-14	prenyltransferase alpha subunit repeat-containing 1
Sjc_0004199	323.735	-3.70248	0.217331	-17.0361	4.43086e-65	7.87847e-64	Similar to Sox4: Transcription factor SOX-4
Sjc_0008268	69.8634	-3.69324	0.429912	-8.5907	8.64378e-18	3.38362e-17	Cadmium metallothionein
Sjc_0001077	438.158	-3.69217	0.253835	-14.5455	6.23328e-48	7.36228e-47	SJCHGC04616 protein
Sjc_0007512	53.1205	-3.68677	0.437651	-8.42399	3.63882e-17	1.38154e-16	Trehalose-6-phosphate hydrolase
Sjc_0006620	259.891	-3.67243	0.497699	-7.37882	1.59701e-13	5.07195e-13	Similar to ITPR2: Inositol 1%2C4%2C5-trisphosphate receptor type 2
Sjc_0006938	134.371	-3.66909	0.275356	-13.3249	1.65845e-40	1.56978e-39	hypothetical protein
Sjc_0008426	22.1217	-3.66808	0.689995	-5.3161	1.06013e-07	2.33223e-07	hypothetical protein
Sjc_0009727	126.451	-3.6667	0.310017	-11.8274	2.81677e-32	2.01651e-31	Similar to AnxB11: Annexin B11
Sjc_0003010	9.0877	-3.66662	0.935755	-3.91836	8.91541e-05	0.000155787	hypothetical protein
Sjc_0003952	368.155	-3.65088	0.566066	-6.44956	1.12175e-10	3.03066e-10	SJCHGC06242 protein
Sjc_0002868	46.0908	-3.64173	0.545146	-6.68028	2.38482e-11	6.69924e-11	Oxalate:formate antiporter
Sjc_0006036	113.648	-3.64004	0.358252	-10.1605	2.97394e-24	1.56165e-23	Similar to WDR66: Cilia- and flagella-associated protein 251
Sjc_0002767	7.39595	-3.63809	1.38324	-2.63012	0.00853541	0.0122918	hypothetical protein
Sjc_0006170	24.1075	-3.63773	0.670533	-5.42514	5.79107e-08	1.29982e-07	Similar to Serpinb12: Serpin B12
Sjc_0001227	289.757	-3.63556	0.181295	-20.0532	1.89203e-89	5.29316e-88	Similar to ptdss2: Phosphatidylserine synthase 2
Sjc_0005824	535.818	-3.60313	0.213876	-16.8468	1.10807e-63	1.94078e-62	Transforming protein
Sjc_0004482	302.951	-3.60132	0.298043	-12.0832	1.29518e-33	9.66022e-33	Similar to Brip1: Fanconi anemia group J protein homolog
Sjc_0000648	83.153	-3.59818	0.655274	-5.49111	3.99414e-08	9.07428e-08	SJCHGC04328 protein
Sjc_0006112	107.12	-3.59577	0.432555	-8.31286	9.34233e-17	3.48087e-16	charged multivesicular body protein 2B
Sjc_0009287	27.5062	-3.58953	0.544209	-6.59587	4.22758e-11	1.17271e-10	SJCHGC00851 protein
Sjc_0005895	705.627	-3.58162	0.30307	-11.8178	3.15943e-32	2.24613e-31	Similar to LAMB1: Laminin subunit beta-1
Sjc_0001368	204.459	-3.55453	0.589817	-6.0265	1.67547e-09	4.20639e-09	SJCHGC08923 protein
Sjc_0007886	12.8734	-3.55126	0.872061	-4.07226	4.65598e-05	8.33481e-05	Similar to Ptprs: Receptor-type tyrosine-protein phosphatase S
Sjc_0003892	611.593	-3.55006	0.211571	-16.7795	3.44762e-63	6.01279e-62	asteroid 1
Sjc_0009262	43.8583	-3.54541	0.402425	-8.81011	1.25023e-18	5.12152e-18	hypothetical protein
Sjc_0002905	303.162	-3.54416	0.226234	-15.6659	2.58879e-55	3.76916e-54	Similar to ACSL1: Long-chain-fatty-acid--CoA ligase 1
Sjc_0007667	607.942	-3.53477	0.191602	-18.4485	5.36087e-76	1.20723e-74	Similar to calub: Calumenin-B
Sjc_0007168	1535.35	-3.53455	0.198563	-17.8007	6.98281e-71	1.42383e-69	Uveal autoantigen with coiled-coil domains and ankyrin repeats protein, putative
Sjc_0005579	34.8331	-3.52821	0.55854	-6.31683	2.66977e-10	7.03217e-10	Phosphatidylinositol 3-kinase regulatory subunit alpha
Sjc_0003471	165.082	-3.52484	0.283105	-12.4506	1.38718e-35	1.11587e-34	hypothetical protein
Sjc_0003059	161.462	-3.52114	0.27714	-12.7053	5.52691e-37	4.62759e-36	Similar to PRDM1: PR domain zinc finger protein 1
Sjc_0002764	348.975	-3.50814	0.286476	-12.2458	1.76828e-34	1.3752e-33	Similar to Ttk: Dual specificity protein kinase TTK
Sjc_0007025	72.1856	-3.5051	0.336878	-10.4046	2.36135e-25	1.28782e-24	Similar to rp2: Protein XRP2
Sjc_0005200	100.717	-3.50494	0.355488	-9.85954	6.23345e-23	3.09108e-22	hypothetical protein
Sjc_0006150	220.266	-3.48524	0.323094	-10.7871	3.96072e-27	2.31075e-26	DNA replication complex GINS protein SLD5
Sjc_0001927	298.702	-3.48246	0.220315	-15.8067	2.79813e-56	4.17024e-55	Similar to Nrx-IV: Neurexin-4
Sjc_0008209	595.557	-3.48058	0.234222	-14.8602	5.97763e-50	7.51513e-49	Similar to Tk2: Thymidine kinase 2%2C mitochondrial
Sjc_0005124	429.473	-3.47076	0.155687	-22.2932	4.29812e-110	1.74414e-108	Similar to TBC1D19: TBC1 domain family member 19
Sjc_0003956	388.979	-3.4699	0.862096	-4.02496	5.69856e-05	0.000101348	SJCHGC09570 protein
Sjc_0007076	200.586	-3.46649	0.209503	-16.5462	1.70432e-61	2.84527e-60	Similar to O-fut1: GDP-fucose protein O-fucosyltransferase 1
Sjc_0000417	110.527	-3.46095	0.298267	-11.6035	3.95398e-31	2.68301e-30	putative GatA-binding transcription factor
Sjc_0006761	166.712	-3.45379	0.303842	-11.3671	6.10094e-30	3.94396e-29	Similar to DIP13: 13 kDa deflagellation-inducible protein
Sjc_0006622	4.9737	-3.43242	1.35641	-2.53052	0.0113894	0.0161716	Similar to NANOS1: Nanos homolog 1
Sjc_0005728	101.355	-3.42822	0.335294	-10.2245	1.54016e-24	8.17132e-24	Similar to DYSF: Dysferlin
Sjc_0000483	28.6863	-3.42458	1.2658	-2.70548	0.00682067	0.00992527	Similar to Dynein light chain LC6%2C flagellar outer arm
Sjc_0006839	133.371	-3.41946	0.309613	-11.0443	2.33602e-28	1.43326e-27	hypothetical protein
Sjc_0004968	71.7454	-3.41817	0.838754	-4.07529	4.59566e-05	8.23042e-05	hypothetical protein
Sjc_0003511	1210.71	-3.41333	0.173374	-19.6877	2.7505e-86	7.32007e-85	Similar to Cont: Contactin
Sjc_0007234	539.09	-3.40816	0.176617	-19.2969	5.70347e-83	1.45191e-81	Protein SFI1
Sjc_0008172	37.3823	-3.404	1.39778	-2.43529	0.01488	0.020832	Similar to Sdcbp: Syntenin-1
Sjc_0005264	1321.63	-3.4013	0.207399	-16.3998	1.91846e-60	3.13884e-59	Similar to ccnb2: G2/mitotic-specific cyclin-B2
Sjc_0009496	117.151	-3.40115	0.281355	-12.0885	1.21546e-33	9.12378e-33	Transmembrane protein
Sjc_0009263	76.9226	-3.40067	0.345504	-9.84261	7.37685e-23	3.6339e-22	hypothetical protein
Sjc_0006765	101.727	-3.39505	0.427708	-7.93778	2.05839e-15	7.21053e-15	WD repeat-containing protein 27
Sjc_0009350	58.4917	-3.37814	0.386018	-8.75125	2.11006e-18	8.52446e-18	Protein of unknown function
Sjc_0006779	320.453	-3.36595	0.253706	-13.2671	3.59245e-40	3.37311e-39	Similar to Kif26a: Kinesin-like protein KIF26A
Sjc_0002548	44.5805	-3.36422	0.462472	-7.27443	3.47882e-13	1.07811e-12	Similar to cep72: Centrosomal protein of 72 kDa
Sjc_0007598	105.858	-3.36027	0.404452	-8.3082	9.71615e-17	3.61522e-16	SJCHGC02403 protein
Sjc_0003887	29.0123	-3.35992	0.654145	-5.13635	2.80122e-07	5.95787e-07	spindle assembly checkpoint component MAD1
Sjc_0006989	92.7768	-3.34873	0.394158	-8.4959	1.96413e-17	7.55868e-17	asparagine rich
Sjc_0001557	258.783	-3.34571	0.234383	-14.2745	3.15491e-46	3.57193e-45	Similar to Ydjc: Carbohydrate deacetylase
Sjc_0006909	812.086	-3.33515	0.322064	-10.3555	3.9492e-25	2.13815e-24	Similar to Fanci: Fanconi anemia group I protein homolog
Sjc_0008224	67.6432	-3.32436	0.324598	-10.2415	1.29278e-24	6.88112e-24	actin cytoplasmic type 5
Sjc_0000282	61.0646	-3.31812	0.458194	-7.24173	4.43004e-13	1.36618e-12	Coiled-coil domain-containing protein
Sjc_0008605	238.988	-3.31136	0.272329	-12.1594	5.11196e-34	3.88708e-33	PMP-22/EMP/MP20/Claudin tight junction
Sjc_0001374	403.635	-3.30212	0.249804	-13.2188	6.83357e-40	6.33652e-39	Similar to HPF1: Histone PARylation factor 1
Sjc_0008368	248.427	-3.3011	0.405705	-8.1367	4.06188e-16	1.47324e-15	putative inositol 5-phosphatase
Sjc_0004429	73.4568	-3.29901	0.53244	-6.19602	5.79077e-10	1.49408e-09	Similar to Nep4: Neprilysin-4
Sjc_0006881	4.08295	-3.28331	1.48209	-2.21532	0.0267384	0.0363052	Basement membrane-specific heparan sulfate proteoglycan core protein
Sjc_0003032	26.7428	-3.28064	0.598621	-5.48033	4.24525e-08	9.62876e-08	Similar to C10orf53: UPF0728 protein C10orf53
Sjc_0006282	188.356	-3.27476	0.225871	-14.4984	1.24052e-47	1.45265e-46	SJCHGC07955 protein
Sjc_0003693	70.3294	-3.27165	0.521834	-6.26951	3.62178e-10	9.46373e-10	Similar to hb: Protein hunchback
Sjc_0000492	123.906	-3.27018	0.64806	-5.0461	4.50917e-07	9.43863e-07	Similar to Cdlc2: Dynein light chain 2%2C cytoplasmic
Sjc_0008532	115.505	-3.26983	0.263445	-12.4118	2.2544e-35	1.80286e-34	Similar to IRX4: Iroquois-class homeodomain protein IRX-4
Sjc_0005890	1392.84	-3.26008	0.201078	-16.213	4.08077e-59	6.4451e-58	Similar to RPIA: Ribose-5-phosphate isomerase
Sjc_0003335	121.96	-3.24863	0.26453	-12.2807	1.14944e-34	8.99039e-34	Similar to FZD10: Frizzled-10
Sjc_0007908	461.059	-3.24519	0.30785	-10.5415	5.56089e-26	3.09035e-25	Origin recognition complex subunit 3
Sjc_0008294	12.7258	-3.24488	0.807975	-4.01606	5.91782e-05	0.00010511	Similar to OLIG2: Oligodendrocyte transcription factor 2
Sjc_0009412	23.5526	-3.2438	0.605103	-5.36074	8.28798e-08	1.8401e-07	Similar to DNAJC27: DnaJ homolog subfamily C member 27
Sjc_0007559	146.296	-3.24082	0.351286	-9.22559	2.81992e-20	1.24207e-19	Similar to ANOS1: Anosmin-1
Sjc_0004128	91.4266	-3.23977	0.259371	-12.4909	8.37479e-36	6.81033e-35	Progesterone-induced-blocking factor 1
Sjc_0006908	739.938	-3.23922	0.119478	-27.1113	7.23597e-162	5.11321e-160	Similar to Guanine nucleotide-binding protein G
Sjc_0007513	18.6569	-3.23719	0.601821	-5.37899	7.49069e-08	1.6676e-07	trehalose 6 phosphate hydrolase
Sjc_0005897	147	-3.23681	0.318701	-10.1562	3.10811e-24	1.62897e-23	Similar to HGPRT: Hypoxanthine-guanine phosphoribosyltransferase
Sjc_0008487	127.415	-3.22747	0.579579	-5.56865	2.5672e-08	5.91937e-08	Similar to ANXA7: Annexin A7
Sjc_0006595	384.656	-3.22295	0.276782	-11.6444	2.45115e-31	1.67994e-30	Similar to ORC2: Origin recognition complex subunit 2
Sjc_0002424	125.55	-3.2225	0.270051	-11.9329	7.97353e-33	5.80453e-32	CD109 antigen
Sjc_0001811	1420.21	-3.21874	0.131557	-24.4666	3.35405e-132	1.69711e-130	SJCHGC09710 protein
Sjc_0000961	563.762	-3.20856	0.220243	-14.5683	4.4686e-48	5.30857e-47	sodium channel and clathrin linker 1-like
Sjc_0009345	557.448	-3.19947	0.30492	-10.4928	9.32083e-26	5.14497e-25	Similar to Adam12: Disintegrin and metalloproteinase domain-containing protein 12
Sjc_0009111	149.01	-3.19937	0.229427	-13.945	3.37359e-44	3.55898e-43	Similar to Hmcn2: Hemicentin-2
Sjc_0003249	335.455	-3.19782	0.321074	-9.95976	2.2861e-23	1.14964e-22	Coiled-coil domain-containing protein
Sjc_0003321	71.2595	-3.19213	0.546379	-5.84234	5.14734e-09	1.25053e-08	SJCHGC04115 protein
Sjc_0001281	404.421	-3.18402	0.35982	-8.84893	8.83614e-19	3.66177e-18	Similar to Mks1: Meckel syndrome type 1 protein homolog
Sjc_0007388	69.2203	-3.17863	0.794481	-4.00089	6.3106e-05	0.000111844	Similar to AQP1: Aquaporin-1
Sjc_0004966	571.074	-3.17628	0.512702	-6.19517	5.82207e-10	1.50121e-09	hypothetical protein
Sjc_0001678	264.929	-3.17284	0.25461	-12.4616	1.20967e-35	9.77876e-35	putative membrane-bound acyltransferase/hhat
Sjc_0009137	387.18	-3.17226	0.205555	-15.4327	9.87029e-54	1.36667e-52	nucleolar and spindle-associated 1
Sjc_0000899	213.561	-3.15867	1.33956	-2.35798	0.0183746	0.025412	Similar to DLC: Dynein light chain
Sjc_0000548	605.593	-3.15865	0.250435	-12.6126	1.79853e-36	1.49216e-35	Similar to POLA2: DNA polymerase alpha subunit B
Sjc_0004179	229.124	-3.15839	0.246544	-12.8107	1.42908e-37	1.22661e-36	KGB35222.1 Anosmin-1
Sjc_0003750	11.8337	-3.15822	0.678895	-4.65199	3.28745e-06	6.48393e-06	SJCHGC07783 protein
Sjc_0005354	109.533	-3.1576	0.394789	-7.99819	1.26261e-15	4.47068e-15	Similar to CCDC65: Dynein regulatory complex subunit 2
Sjc_0005125	2132.2	-3.15398	0.226097	-13.9497	3.16026e-44	3.33823e-43	Similar to catip: Ciliogenesis-associated TTC17-interacting protein
Sjc_0005979	274.129	-3.15283	0.228253	-13.8129	2.13085e-43	2.1888e-42	SJCHGC07113 protein
Sjc_0003123	136.574	-3.14234	0.237676	-13.2211	6.63141e-40	6.15602e-39	Similar to Shab: Potassium voltage-gated channel protein Shab
Sjc_0004514	603.194	-3.14168	0.152905	-20.5466	8.25445e-94	2.52469e-92	Similar to rnf121: RING finger protein 121
Sjc_0006061	814.492	-3.13731	0.286115	-10.9652	5.61689e-28	3.3954e-27	Similar to melk: Maternal embryonic leucine zipper kinase
Sjc_0008883	356.68	-3.13649	0.152984	-20.5021	2.06106e-93	6.21123e-92	Similar to MAATS1: Cilia- and flagella-associated protein 91
Sjc_0001220	775.803	-3.13563	0.31432	-9.97594	1.94247e-23	9.80446e-23	Programmed cell death protein
Sjc_0004917	601.271	-3.13521	0.213272	-14.7005	6.399e-49	7.81708e-48	Similar to Cetn2: Centrin-2
Sjc_0002277	511.616	-3.12731	0.943647	-3.31407	0.000919484	0.00146464	Similar to CATB: Cathepsin B-like cysteine proteinase
Sjc_0002796	417.653	-3.12729	0.182091	-17.1743	4.13598e-66	7.53392e-65	tumor suppressor p53 binding 1
Sjc_0000320	229.437	-3.12168	0.225498	-13.8435	1.39298e-43	1.45086e-42	Centrosomal protein
Sjc_0009202	76.4646	-3.11654	0.454725	-6.85369	7.19707e-12	2.07507e-11	Low affinity cationic amino acid transporter
Sjc_0003599	256.071	-3.11176	0.764569	-4.06995	4.70225e-05	8.4158e-05	Similar to LITAF: Lipopolysaccharide-induced tumor necrosis factor-alpha factor homolog
Sjc_0002338	519.026	-3.11008	0.492911	-6.30961	2.79739e-10	7.35413e-10	Secreted Protein Acidic and Cysteine Rich
Sjc_0002676	202.288	-3.09367	0.386062	-8.0134	1.11578e-15	3.95592e-15	Similar to Grin1: Glutamate receptor ionotropic%2C NMDA 1
Sjc_0009182	126.275	-3.09358	0.581055	-5.32408	1.01467e-07	2.23641e-07	Similar to PREP: Prolyl endopeptidase
Sjc_0004902	219.519	-3.0896	0.237304	-13.0196	9.46901e-39	8.45506e-38	hypothetical protein
Sjc_0004744	57.9759	-3.07991	0.413856	-7.44197	9.91975e-14	3.17998e-13	Similar to Ttc21b: Tetratricopeptide repeat protein 21B
Sjc_0001035	761.918	-3.07814	0.260174	-11.831	2.69748e-32	1.93618e-31	Similar to Slbp: Histone RNA hairpin-binding protein
Sjc_0004724	346.543	-3.06574	0.153006	-20.0367	2.63533e-89	7.29791e-88	RUN and FYVE domain-containing protein 4
Sjc_0001970	284.385	-3.06161	0.297884	-10.2779	8.86827e-25	4.74499e-24	RILP-like protein 1
Sjc_0007864	202.77	-3.05878	0.208274	-14.6863	7.88613e-49	9.60515e-48	family S10 non-peptidase homologue
Sjc_0001176	352.517	-3.05678	0.196568	-15.5508	1.57216e-54	2.23732e-53	Similar to Hdac8: Histone deacetylase 8
Sjc_0009316	68.0424	-3.05464	0.378589	-8.0685	7.11685e-16	2.55192e-15	Similar to wg: Protein wingless
Sjc_0008255	115.257	-3.05057	0.344546	-8.85389	8.45229e-19	3.50625e-18	Similar to GK: Glycerol kinase
Sjc_0001578	165.58	-3.05035	0.283784	-10.7488	6.00189e-27	3.47931e-26	coiled coil domain-containing protein
Sjc_0005757	468.286	-3.04416	0.257575	-11.8185	3.13135e-32	2.2281e-31	Structure-specific endonuclease subunit SLX4
Sjc_0006783	48.938	-3.0423	0.43788	-6.94781	3.71007e-12	1.08573e-11	Similar to CASK: Peripheral plasma membrane protein CASK
Sjc_0000726	476.547	-3.03644	0.175844	-17.2678	8.21866e-67	1.53459e-65	Similar to POC1B: POC1 centriolar protein homolog B
Sjc_0006377	109.478	-3.03466	0.270533	-11.2173	3.35204e-29	2.11848e-28	Similar to ABCG2: ATP-binding cassette sub-family G member 2
Sjc_0000996	121.282	-3.03139	0.47335	-6.40412	1.51235e-10	4.05242e-10	SJCHGC01866 protein
Sjc_0003390	385.33	-3.02336	0.161447	-18.7266	3.00763e-78	7.06405e-77	adenylate cyclase
Sjc_0001091	24.8154	-3.02214	0.636409	-4.74873	2.04698e-06	4.08548e-06	epidermal growth factor receptor kinase substrate 8
Sjc_0004775	13.3757	-3.01742	0.848386	-3.55666	0.000375598	0.000620096	Coiled-coil domain-containing protein
Sjc_0007739	175.309	-3.01108	0.212869	-14.1452	1.99969e-45	2.22077e-44	hypothetical protein
Sjc_0007350	566.122	-3.01039	0.255838	-11.7668	5.78835e-32	4.06573e-31	disks large associated 5
Sjc_0004945	28.4169	-3.00182	0.554245	-5.41605	6.09305e-08	1.36536e-07	Similar to NEK4: Serine/threonine-protein kinase Nek4
Sjc_0004655	279.154	-2.99968	0.279024	-10.7506	5.88847e-27	3.41598e-26	SJCHGC07106 protein
Sjc_0002969	736.845	-2.99895	0.234334	-12.7977	1.68813e-37	1.44141e-36	Similar to Prim2: DNA primase large subunit
Sjc_0007560	101.705	-2.99842	0.342646	-8.75078	2.11886e-18	8.55582e-18	Similar to ANOS1: Anosmin-1
Sjc_0002608	264.947	-2.99115	0.24865	-12.0296	2.4846e-33	1.82821e-32	SJCHGC07163 protein
Sjc_0002510	498.371	-2.98923	0.969169	-3.08432	0.00204018	0.00313876	SJCHGC06540 protein
Sjc_0006882	36.486	-2.98611	0.601981	-4.96047	7.03234e-07	1.45017e-06	Similar to unc-52: Basement membrane proteoglycan
Sjc_0006790	265.433	-2.98389	0.205542	-14.5172	9.43498e-48	1.108e-46	zinc finger FYVE domain containing 19
Sjc_0000925	1993.06	-2.98241	0.187345	-15.9194	4.65046e-57	7.11191e-56	Similar to AGO3: Protein argonaute-3
Sjc_0009408	175.384	-2.98239	0.810787	-3.67839	0.000234708	0.000394322	Similar to AQP9: Aquaporin-9
Sjc_0003097	219.314	-2.98235	0.257191	-11.5959	4.32476e-31	2.92976e-30	Similar to Helq: Helicase POLQ-like
Sjc_0003626	76.2687	-2.97752	0.372598	-7.99125	1.33578e-15	4.72137e-15	Similar to PIPK1: Phosphatidylinositol 4-phosphate 5-kinase 1
Sjc_0002819	120.417	-2.97575	0.266819	-11.1527	6.94725e-29	4.32725e-28	Similar to TBC1D31: TBC1 domain family member 31
Sjc_0005047	131.292	-2.9714	0.372804	-7.97041	1.58146e-15	5.56601e-15	Similar to ODA1: Outer dynein arm protein 1
Sjc_0002069	70.5233	-2.96774	0.347434	-8.54189	1.32049e-17	5.12502e-17	Similar to TBX20: T-box transcription factor TBX20
Sjc_0004897	132.317	-2.96766	0.328423	-9.03611	1.62352e-19	6.90964e-19	Similar to Trpm: Transient receptor potential cation channel trpm
Sjc_0003758	340.37	-2.96429	0.272093	-10.8944	1.22534e-27	7.2836e-27	SJCHGC07964 protein
Sjc_0006990	127.706	-2.95943	0.300523	-9.84759	7.02049e-23	3.4646e-22	asparagine rich
Sjc_0006047	1198.5	-2.95591	0.199229	-14.8367	8.47993e-50	1.06284e-48	Similar to SNED1: Sushi%2C nidogen and EGF-like domain-containing protein 1
Sjc_0009376	219.282	-2.9462	0.215629	-13.6633	1.68248e-42	1.68186e-41	hypothetical protein
Sjc_0007891	179.003	-2.94514	0.285926	-10.3004	7.02051e-25	3.76371e-24	SJCHGC03382 protein
Sjc_0003361	323.911	-2.94288	0.249044	-11.8167	3.19839e-32	2.27185e-31	Similar to LRRC6: Protein tilB homolog
Sjc_0007403	1023.18	-2.94004	0.241015	-12.1986	3.1616e-34	2.43568e-33	Similar to KIF23: Kinesin-like protein KIF23
Sjc_0001300	378.978	-2.93743	0.243698	-12.0536	1.85755e-33	1.37174e-32	Similar to EXO1: Exonuclease 1
Sjc_0006168	69.2811	-2.93642	0.517149	-5.67811	1.36194e-08	3.20157e-08	Nalp
Sjc_0000808	1653.83	-2.93437	0.39987	-7.33833	2.16279e-13	6.80552e-13	Similar to Col5a1: Collagen alpha-1
Sjc_0003663	243.22	-2.93342	0.238746	-12.2868	1.06646e-34	8.34934e-34	60S ribosomal L8
Sjc_0001229	221	-2.93174	0.242614	-12.084	1.28383e-33	9.60179e-33	Similar to dtl: Denticleless protein homolog
Sjc_0001562	9097.02	-2.92665	0.189894	-15.412	1.35856e-53	1.86535e-52	Similar to aldh9a1a: Aldehyde dehydrogenase family 9 member A1-A
Sjc_0004678	92.5037	-2.92322	0.38766	-7.54067	4.67552e-14	1.5269e-13	hypothetical protein
Sjc_0004500	157.05	-2.91944	0.257791	-11.3249	9.88294e-30	6.32894e-29	Voltage-dependent calcium channel type D subunit alpha-1
Sjc_0005312	198.473	-2.90479	0.673946	-4.31012	1.63168e-05	3.05851e-05	diaminopimelate epimerase
Sjc_0004887	479.195	-2.90406	0.260334	-11.1551	6.75979e-29	4.21369e-28	Similar to Orc5: Origin recognition complex subunit 5
Sjc_0001582	768.725	-2.9036	0.164703	-17.6293	1.46684e-69	2.90428e-68	Similar to Ect4: Sterile alpha and TIR motif-containing protein 1
Sjc_0004715	645.023	-2.89923	0.189611	-15.2904	8.86343e-53	1.193e-51	Similar to PCDHA8: Protocadherin alpha-8
Sjc_0007599	180.22	-2.89396	0.425556	-6.80042	1.04317e-11	2.98669e-11	Similar to Ak5: Adenylate kinase isoenzyme 5
Sjc_0002614	38.2028	-2.89384	0.424428	-6.81822	9.21781e-12	2.64283e-11	Similar to SKI2: DExH-box ATP-dependent RNA helicase DExH11
Sjc_0009387	169.114	-2.89366	0.253656	-11.4078	3.82177e-30	2.49023e-29	Regulator of G-protein signaling 3
Sjc_0006788	665.322	-2.88569	0.211299	-13.6569	1.83667e-42	1.83376e-41	SJCHGC03974 protein
Sjc_0002798	521.055	-2.88304	0.236104	-12.2109	2.71848e-34	2.10022e-33	Similar to psf3: DNA replication complex GINS protein psf3
Sjc_0004539	77.9119	-2.88286	0.725078	-3.97594	7.0103e-05	0.000123897	Similar to FUT8: Alpha-
Sjc_0000705	1896.17	-2.88168	0.224982	-12.8085	1.4701e-37	1.25919e-36	Similar to MCM2: DNA replication licensing factor MCM2
Sjc_0003091	2367.91	-2.87967	0.104193	-27.6378	3.91035e-168	3.02388e-166	Similar to Ten-m: Teneurin-m
Sjc_0001780	253.988	-2.87766	0.195514	-14.7185	4.90478e-49	6.00067e-48	hypothetical protein
Sjc_0002362	61.3957	-2.85828	0.455699	-6.27231	3.55733e-10	9.30423e-10	hypothetical protein
Sjc_0007944	578.771	-2.8581	0.171086	-16.7056	1.19291e-62	2.04996e-61	Similar to scra: Anillin
Sjc_0008506	225.957	-2.85555	0.219901	-12.9856	1.47681e-38	1.31295e-37	Similar to serpinb1: Leukocyte elastase inhibitor
Sjc_0002394	166.613	-2.85443	0.383244	-7.44808	9.47086e-14	3.04084e-13	hypothetical protein
Sjc_0002818	79.5814	-2.85389	0.338121	-8.44044	3.16139e-17	1.2053e-16	Similar to gly-10: Putative polypeptide N-acetylgalactosaminyltransferase 10
Sjc_0008327	905.676	-2.85346	0.151536	-18.8302	4.27115e-79	1.01775e-77	Similar to PDP2: [Pyruvate dehydrogenase [acetyl-transferring]]-phosphatase 2%2C mitochondrial
Sjc_0008141	97.8578	-2.85257	0.369256	-7.72519	1.11687e-14	3.78775e-14	hypotheticial protein
Sjc_0008924	320.498	-2.85206	0.159445	-17.8875	1.47708e-71	3.05747e-70	centrosomal of 85 kDa
Sjc_0005025	52.0368	-2.84775	0.385743	-7.3825	1.5535e-13	4.9395e-13	Similar to Wdr19: WD repeat-containing protein 19
Sjc_0006422	637.272	-2.84469	0.300906	-9.45376	3.26878e-21	1.49605e-20	Similar to v1g230591: Queuosine salvage protein
Sjc_0004362	36.2796	-2.84351	0.883391	-3.21886	0.00128702	0.00201753	Similar to Rdh14: Retinol dehydrogenase 14
Sjc_0001443	145.974	-2.84059	0.214029	-13.272	3.36369e-40	3.16558e-39	SJCHGC03642 protein
Sjc_0001876	819.118	-2.83782	0.312769	-9.07319	1.1558e-19	4.94471e-19	Similar to RyR: Ryanodine receptor
Sjc_0006473	96.4597	-2.83698	0.251769	-11.2682	1.88464e-29	1.1957e-28	hypothetical protein
Sjc_0006309	278.645	-2.83303	0.167418	-16.9219	3.10259e-64	5.45749e-63	hypothetical protein
Sjc_0002423	68.7163	-2.82841	0.320779	-8.81732	1.17235e-18	4.81692e-18	Similar to Ido1: Indoleamine 2%2C3-dioxygenase 1
Sjc_0000378	718.908	-2.82836	0.192802	-14.6697	1.0073e-48	1.21963e-47	Similar to RARG: Retinoic acid receptor gamma
Sjc_0008275	227.376	-2.8281	0.245106	-11.5382	8.46417e-31	5.65912e-30	Similar to dnaaf3: Dynein assembly factor 3%2C axonemal
Sjc_0002831	95.5196	-2.8256	0.523138	-5.40126	6.61743e-08	1.47818e-07	Similar to TSTA3: GDP-L-fucose synthase
Sjc_0008208	1122.96	-2.82244	0.13414	-21.0409	2.76954e-98	9.11723e-97	Similar to cep97: Centrosomal protein of 97 kDa
Sjc_0002131	46.746	-2.8222	0.545368	-5.17486	2.28085e-07	4.89684e-07	Similar to NRXN1: Neurexin-1
Sjc_0005870	64.1375	-2.80853	0.371216	-7.56578	3.8555e-14	1.26414e-13	Similar to Tret1: Facilitated trehalose transporter Tret1
Sjc_0006744	653.29	-2.80559	0.212719	-13.1892	1.01273e-39	9.31693e-39	hypothetical protein
Sjc_0004005	37.1427	-2.80488	0.396521	-7.07374	1.50811e-12	4.50016e-12	Similar to LITAF: Lipopolysaccharide-induced tumor necrosis factor-alpha factor homolog
Sjc_0000603	21.4332	-2.80287	0.526053	-5.32811	9.92403e-08	2.1897e-07	Similar to lmx1b.1: LIM homeobox transcription factor 1-beta.1
Sjc_0003104	129.738	-2.8025	0.241092	-11.6242	3.10491e-31	2.11738e-30	hypothetical protein
Sjc_0007086	558.67	-2.79982	0.258952	-10.8121	3.0172e-27	1.76657e-26	SJCHGC02674 protein
Sjc_0004286	38.0785	-2.79659	0.414735	-6.74307	1.55074e-11	4.40146e-11	SJCHGC08676 protein
Sjc_0002351	53.8415	-2.79562	0.457143	-6.1154	9.63129e-10	2.45255e-09	Similar to Wdr78: WD repeat-containing protein 78
Sjc_0008089	86.6878	-2.79209	0.305131	-9.15046	5.66891e-20	2.46515e-19	Similar to DRC1: Dynein regulatory complex protein 1
Sjc_0003698	699.093	-2.78549	0.186108	-14.9671	1.20472e-50	1.54298e-49	Tyrosine protein phosphatase non receptor type
Sjc_0002360	488.216	-2.77874	0.296529	-9.37091	7.19075e-21	3.24574e-20	geminin-like
Sjc_0005243	268.741	-2.7768	0.288314	-9.63116	5.9057e-22	2.78373e-21	Similar to mastl: Serine/threonine-protein kinase greatwall
Sjc_0005871	38.8403	-2.77446	0.437926	-6.33547	2.36618e-10	6.26269e-10	Similar to cep135: Centrosomal protein of 135 kDa
Sjc_0001068	811.339	-2.77298	0.109621	-25.2961	3.52621e-141	1.9142e-139	Similar to Kdm7a: Lysine-specific demethylase 7A
Sjc_0004831	287.322	-2.77019	0.221566	-12.5028	7.20769e-36	5.89047e-35	Low density lipo receptor class A cysteine rich
Sjc_0001407	114.542	-2.76904	0.279355	-9.91226	3.68208e-23	1.83812e-22	Similar to TTC8: Tetratricopeptide repeat protein 8
Sjc_0000764	622.945	-2.75663	0.349208	-7.89395	2.92761e-15	1.01944e-14	Similar to Col15a1: Collagen alpha-1
Sjc_0003948	1081.65	-2.75487	0.202429	-13.609	3.53995e-42	3.5087e-41	Similar to ATR: Serine/threonine-protein kinase ATR
Sjc_0006796	42.2206	-2.75451	0.393724	-6.99604	2.63306e-12	7.78052e-12	Similar to ift122: Intraflagellar transport protein 122 homolog
Sjc_0001067	1537.88	-2.75425	0.245779	-11.2062	3.80089e-29	2.39661e-28	Similar to Plk1: Serine/threonine-protein kinase PLK1
Sjc_0001034	204.17	-2.75342	0.405745	-6.78608	1.15219e-11	3.29191e-11	Similar to SPTLC1: Serine palmitoyltransferase 1
Sjc_0000288	101.812	-2.75215	0.349852	-7.86663	3.64325e-15	1.26167e-14	Similar to MNS1: Meiosis-specific nuclear structural protein 1
Sjc_0001728	15.7278	-2.7492	0.633321	-4.34092	1.41886e-05	2.67058e-05	Protein of unknown function
Sjc_0001215	934.208	-2.74545	0.179343	-15.3083	6.7279e-53	9.07049e-52	Similar to PTK7: Inactive tyrosine-protein kinase 7
Sjc_0008748	869.735	-2.73403	0.241007	-11.3442	7.92668e-30	5.10409e-29	Similar to Parp1: Poly [ADP-ribose] polymerase 1
Sjc_0006171	518.195	-2.73232	0.256509	-10.652	1.70743e-26	9.65227e-26	leishmanolysin-2
Sjc_0002981	1466.12	-2.72801	0.254438	-10.7217	8.05084e-27	4.62134e-26	Similar to P4HA1: Prolyl 4-hydroxylase subunit alpha-1
Sjc_0008888	323.793	-2.72404	0.23643	-11.5216	1.02716e-30	6.85078e-30	Similar to IFT27: Intraflagellar transport protein 27 homolog
Sjc_0000078	59.4622	-2.72014	0.491638	-5.53281	3.15147e-08	7.2138e-08	Similar to Cfap65: Cilia- and flagella-associated protein 65
Sjc_0001271	312.779	-2.71849	0.315292	-8.62213	6.57176e-18	2.59109e-17	Zinc finger FLYWCH type
Sjc_0005262	520.271	-2.71404	0.279022	-9.727	2.3131e-22	1.11467e-21	hypothetical protein
Sjc_0009036	15.1197	-2.71313	0.621483	-4.36556	1.26795e-05	2.39369e-05	Similar to yfeX: Dye-decolorizing peroxidase YfeX
Sjc_0001786	514.543	-2.70547	0.203931	-13.2666	3.61616e-40	3.39149e-39	Cytoskeleton-associated protein 5
Sjc_0001168	65.8204	-2.70086	0.290044	-9.3119	1.25571e-20	5.60624e-20	Similar to ccdc61: Coiled-coil domain-containing protein 61
Sjc_0000638	2882.82	-2.70023	0.210526	-12.8261	1.1715e-37	1.00976e-36	Similar to SUOX: Sulfite oxidase%2C mitochondrial
Sjc_0007127	143.861	-2.69943	0.301331	-8.95834	3.29599e-19	1.38764e-18	Similar to Dynein intermediate chain 2%2C ciliary
Sjc_0005329	417.383	-2.69926	0.24277	-11.1186	1.01869e-28	6.30681e-28	protein regulator of cytokinesis 1
Sjc_0005514	105.914	-2.69492	0.319432	-8.43661	3.26672e-17	1.24372e-16	Voltage-gated hydrogen channel 1
Sjc_0000591	101.973	-2.68479	0.378963	-7.08458	1.39469e-12	4.17695e-12	hypothetical transcript
Sjc_0007857	29.5047	-2.68478	0.469378	-5.71988	1.066e-08	2.52762e-08	SJCHGC08962 protein
Sjc_0003710	120.877	-2.67707	0.249151	-10.7448	6.27178e-27	3.63063e-26	Similar to Nme7: Nucleoside diphosphate kinase 7
Sjc_0004818	121.016	-2.67703	0.335583	-7.97725	1.49629e-15	5.27531e-15	SJCHGC05733 protein
Sjc_0004967	9.64528	-2.67003	1.01856	-2.62138	0.00875736	0.0126025	SJCHGC07515 protein
Sjc_0000598	5.62968	-2.66963	1.1395	-2.3428	0.0191398	0.0264345	hypothetical protein
Sjc_0001177	140.093	-2.66814	0.34791	-7.66907	1.73253e-14	5.81316e-14	SJCHGC04516 protein
Sjc_0007646	143.653	-2.66175	0.295392	-9.01093	2.04307e-19	8.65481e-19	TELO2-interacting protein 1
Sjc_0006955	196.396	-2.65955	0.214746	-12.3846	3.16499e-35	2.51878e-34	Centrosomal protein of 63 kDa
Sjc_0007756	86.6038	-2.65932	0.298996	-8.89416	5.88622e-19	2.4617e-18	Similar to QTRT2: Queuine tRNA-ribosyltransferase accessory subunit 2
Sjc_0008900	182.452	-2.65928	0.20223	-13.1497	1.70761e-39	1.55699e-38	Similar to Camk4: Calcium/calmodulin-dependent protein kinase type IV
Sjc_0003256	213.013	-2.65796	0.27426	-9.69141	3.27984e-22	1.56398e-21	Laminin subunit alpha-2
Sjc_0003435	496.488	-2.6561	0.205623	-12.9173	3.59317e-38	3.16701e-37	Similar to PIGG: GPI ethanolamine phosphate transferase 2
Sjc_0006673	211.192	-2.65568	0.524661	-5.06171	4.15511e-07	8.72424e-07	Gynecophoral canal protein
Sjc_0005705	474.541	-2.65548	0.200085	-13.2718	3.37493e-40	3.17251e-39	Similar to crn-6: Cell death-related nuclease 6
Sjc_0005696	55.0984	-2.65441	0.348151	-7.62431	2.4535e-14	8.13895e-14	mitogen-activated protein kinase kinase kinase 1
Sjc_0005023	13.7718	-2.6533	0.72286	-3.67056	0.000242022	0.000406112	Similar to WDR19: WD repeat-containing protein 19
Sjc_0001213	362.283	-2.65086	0.348784	-7.60029	2.95479e-14	9.74664e-14	Similar to RANBP1: Ran-specific GTPase-activating protein
Sjc_0004644	99.039	-2.63382	0.306819	-8.58426	9.1425e-18	3.57202e-17	DnaJ subfamily C
Sjc_0007514	799.325	-2.63366	0.145569	-18.0922	3.67453e-73	7.92634e-72	Similar to SLC5A3: Sodium/myo-inositol cotransporter
Sjc_0002566	673.555	-2.6326	0.240936	-10.9265	8.60624e-28	5.14179e-27	Similar to Msh2: DNA mismatch repair protein Msh2
Sjc_0005955	182.784	-2.63171	0.415101	-6.33992	2.2988e-10	6.0942e-10	UPF0705 protein C11orf49 homolog
Sjc_0006445	95.4424	-2.63118	0.315067	-8.35117	6.75887e-17	2.53442e-16	Similar to wnt5b: Protein Wnt-5b
Sjc_0005508	189.386	-2.62965	0.255742	-10.2824	8.45906e-25	4.52899e-24	Similar to CASP7: Caspase-7
Sjc_0006967	432.324	-2.62594	0.330211	-7.95232	1.83056e-15	6.42618e-15	Similar to TUBD1: Tubulin delta chain
Sjc_0003391	447.839	-2.62303	0.5882	-4.45942	8.21803e-06	1.5717e-05	adenylate cyclase
Sjc_0005908	175.129	-2.62045	0.317053	-8.26502	1.39673e-16	5.15722e-16	SJCHGC03319 protein
Sjc_0002179	181.714	-2.61839	0.316657	-8.26884	1.35266e-16	5.00126e-16	unnamed protein product
Sjc_0001861	34.5309	-2.61833	0.451141	-5.8038	6.48294e-09	1.56158e-08	Similar to LHX3: LIM/homeobox protein Lhx3
Sjc_0004745	31.6611	-2.61602	0.480056	-5.44941	5.05384e-08	1.13996e-07	Similar to TTC21B: Tetratricopeptide repeat protein 21B
Sjc_0007067	255.696	-2.61566	0.278274	-9.3996	5.47695e-21	2.48861e-20	N acetyltransferase ESCO1
Sjc_0009617	113.651	-2.61115	0.366914	-7.11651	1.10696e-12	3.33348e-12	hypothetical protein
Sjc_0002811	563.734	-2.60676	0.209314	-12.4539	1.33215e-35	1.07371e-34	SJCHGC04577 protein
Sjc_0004336	2.82923	-2.60548	1.22572	-2.12567	0.033531	0.0449034	Similar to AP2M1: AP-2 complex subunit mu
Sjc_0005658	118.293	-2.59649	0.322887	-8.04146	8.87718e-16	3.1665e-15	Similar to UBLCP1: Ubiquitin-like domain-containing CTD phosphatase 1
Sjc_0007708	392.742	-2.59113	0.275632	-9.4007	5.42014e-21	2.46416e-20	Similar to Cdc45: Cell division control protein 45 homolog
Sjc_0005483	26.6322	-2.58878	0.577616	-4.48183	7.40062e-06	1.42268e-05	Similar to poc5: Centrosomal protein POC5
Sjc_0003562	21.0366	-2.58733	0.575167	-4.4984	6.84653e-06	1.32143e-05	Similar to DRC3: Dynein regulatory complex subunit 3
Sjc_0007404	615.537	-2.58272	0.260538	-9.91302	3.65421e-23	1.82533e-22	Claspin
Sjc_0005424	62.4258	-2.58004	0.798312	-3.23187	0.00122984	0.00193234	Similar to HOXB1: Homeobox protein Hox-B1
Sjc_0001928	396.734	-2.57936	0.310977	-8.29437	1.09166e-16	4.05268e-16	Similar to gata3: GATA-binding factor 3
Sjc_0004840	41.638	-2.57714	0.5415	-4.75926	1.94305e-06	3.88657e-06	putative myosin heavy chain
Sjc_0000944	40.0751	-2.5765	0.592809	-4.34627	1.38475e-05	2.60758e-05	Similar to gcnt3: Beta-1%2C3-galactosyl-O-glycosyl-glycoprotein beta-1%2C6-N-acetylglucosaminyltransferase 3
Sjc_0007549	14.5487	-2.57255	0.571358	-4.50252	6.71531e-06	1.29702e-05	hypothetical protein
Sjc_0003141	29.3158	-2.57241	0.479043	-5.3699	7.87792e-08	1.75143e-07	Protein of unknown function
Sjc_0000814	85.0078	-2.57076	0.24857	-10.3422	4.53966e-25	2.44974e-24	amp dependent ligase
Sjc_0008496	793.171	-2.56605	0.181984	-14.1004	3.77575e-45	4.12664e-44	Similar to Mad1l1: Mitotic spindle assembly checkpoint protein MAD1
Sjc_0002459	318.042	-2.56371	0.139985	-18.3142	6.37892e-75	1.41702e-73	centriolar coiled-coil domain-containing protein
Sjc_0004177	60.5943	-2.56352	0.300431	-8.53281	1.4283e-17	5.53296e-17	Similar to psmc3ip: Homologous-pairing protein 2 homolog
Sjc_0000908	82.3004	-2.56256	0.277904	-9.22105	2.94208e-20	1.29379e-19	Similar to Hmcn1: Hemicentin-1
Sjc_0002050	817.336	-2.56129	0.182374	-14.0442	8.36352e-45	9.00864e-44	Similar to PLEKHG3: Pleckstrin homology domain-containing family G member 3
Sjc_0000517	420.105	-2.55911	0.268667	-9.52521	1.64707e-21	7.64064e-21	Kinetochore Ndc80 complex subunit Spc25
Sjc_0007290	571.57	-2.55387	0.21623	-11.8109	3.4281e-32	2.43081e-31	Similar to GOT1: Aspartate aminotransferase%2C cytoplasmic
Sjc_0001499	30.5479	-2.55349	0.56796	-4.49589	6.92783e-06	1.3368e-05	putative ccaat-box DNA binding protein subunit B
Sjc_0002188	60.1153	-2.55166	0.548129	-4.65522	3.23636e-06	6.38777e-06	putative nad dependent epimerase/dehydratase
Sjc_0008374	135.343	-2.55128	0.299568	-8.51654	1.64398e-17	6.34747e-17	hypothetical protein
Sjc_0008281	652.671	-2.55108	0.254582	-10.0207	1.23656e-23	6.3114e-23	Similar to cdk1: Cyclin-dependent kinase 1
Sjc_0006484	422.016	-2.54996	0.196345	-12.9871	1.44765e-38	1.28842e-37	Similar to RNASEH2A: Ribonuclease H2 subunit A
Sjc_0000479	659.305	-2.5491	0.182379	-13.9769	2.156e-44	2.29814e-43	Epa2p-like protein
Sjc_0002508	191.914	-2.54812	0.448556	-5.68073	1.34122e-08	3.15466e-08	Phospholipid scramblase 1
Sjc_0006275	1636.44	-2.54674	0.160776	-15.8403	1.64104e-56	2.46366e-55	Similar to KIF11: Kinesin-like protein KIF11
Sjc_0000801	4997.7	-2.54545	0.219948	-11.5729	5.65131e-31	3.79703e-30	SJCHGC09526 protein
Sjc_0001250	181.926	-2.54019	0.263476	-9.64106	5.36304e-22	2.53962e-21	Similar to Traf3ip1: TRAF3-interacting protein 1
Sjc_0003496	412.031	-2.53882	0.16923	-15.0022	7.10035e-51	9.15118e-50	Similar to Ccdc102a: Coiled-coil domain-containing protein 102A
Sjc_0006754	83.667	-2.53764	0.458047	-5.54013	3.02243e-08	6.93197e-08	Similar to DDC: Aromatic-L-amino-acid decarboxylase
Sjc_0000583	114.1	-2.53693	0.241891	-10.4879	9.81741e-26	5.41179e-25	DNA double-strand break repair rad50 ATPase
Sjc_0000434	478.809	-2.53524	0.177086	-14.3165	1.72691e-46	1.96059e-45	Similar to Double-stranded RNA-binding protein Staufen homolog
Sjc_0006459	388.834	-2.53122	0.296096	-8.54864	1.24549e-17	4.8431e-17	Similar to ORC4: Origin recognition complex subunit 4
Sjc_0009308	32.7545	-2.53041	0.457256	-5.53391	3.13173e-08	7.17663e-08	tetraspanin, putative
Sjc_0001899	4625.97	-2.52943	0.0973009	-25.9959	5.50319e-149	3.26882e-147	Similar to Lbr: Delta
Sjc_0006034	150.195	-2.52929	0.279252	-9.05738	1.33618e-19	5.70154e-19	SJCHGC09009 protein
Sjc_0006385	143.783	-2.5256	0.299808	-8.42405	3.63692e-17	1.38146e-16	Similar to BRCA2A: Protein BREAST CANCER SUSCEPTIBILITY 2 homolog A
Sjc_0002816	160.172	-2.5254	0.312424	-8.08325	6.30612e-16	2.26716e-15	hypothetical protein
Sjc_0005510	72.49	-2.52195	0.321356	-7.84783	4.23282e-15	1.46337e-14	Similar to primpol: DNA-directed primase/polymerase protein
Sjc_0007071	391.311	-2.52168	0.316191	-7.97516	1.52178e-15	5.36056e-15	hypothetical protein
Sjc_0006570	99.3671	-2.52056	0.333821	-7.55064	4.33134e-14	1.4162e-13	Similar to DLX6: Homeobox protein DLX-6
Sjc_0001408	53.1204	-2.51903	0.396281	-6.35666	2.0619e-10	5.47856e-10	glutaredoxin 3
Sjc_0008423	37.8536	-2.51894	0.523463	-4.81207	1.49374e-06	3.00618e-06	SJCHGC02376 protein
Sjc_0006169	379.897	-2.51883	0.286941	-8.77821	1.66094e-18	6.76342e-18	leishmanolysin-2
Sjc_0000347	38.5472	-2.51488	0.556161	-4.52185	6.13005e-06	1.18677e-05	Similar to CFAP299: Cilia- and flagella-associated protein 299
Sjc_0003436	500.04	-2.51081	0.228758	-10.9758	4.99438e-28	3.02355e-27	Similar to POLQ: DNA polymerase theta
Sjc_0001789	617.475	-2.50831	0.237133	-10.5776	3.78411e-26	2.11729e-25	Similar to ASPM: Abnormal spindle-like microcephaly-associated protein homolog
Sjc_0001477	171.328	-2.50603	0.275923	-9.08237	1.06233e-19	4.55196e-19	Similar to unc-9: Innexin unc-9
Sjc_0006408	78.9853	-2.5054	0.340431	-7.3595	1.84606e-13	5.84026e-13	Similar to LMO1: Rhombotin-1
Sjc_0002379	275.135	-2.50001	0.26484	-9.43968	3.7391e-21	1.70844e-20	Similar to MAD2L1: Mitotic spindle assembly checkpoint protein MAD2A
Sjc_0006240	81.1461	-2.49355	0.287828	-8.66335	4.58115e-18	1.81761e-17	Similar to slou: Homeobox protein slou
Sjc_0008592	45.5262	-2.49068	0.342365	-7.27493	3.46596e-13	1.07493e-12	Similar to Cc2d2a: Coiled-coil and C2 domain-containing protein 2A
Sjc_0005293	880.8	-2.47939	0.157157	-15.7765	4.51596e-56	6.68183e-55	SJCHGC05357 protein
Sjc_0007859	36.0138	-2.47776	0.401807	-6.16654	6.98005e-10	1.7919e-09	SJCHGC08962 protein
Sjc_0008392	92.9569	-2.47665	0.324573	-7.63051	2.33833e-14	7.77579e-14	Similar to DNAAF1: Dynein assembly factor 1%2C axonemal
Sjc_0000861	106.507	-2.47598	0.403086	-6.14256	8.12006e-10	2.07741e-09	Protein capicua
Sjc_0008219	11.1472	-2.47557	0.80747	-3.06584	0.00217062	0.00333007	Similar to Hormad1: HORMA domain-containing protein 1
Sjc_0002410	154.489	-2.47554	0.329054	-7.52321	5.34478e-14	1.73675e-13	histidine kinase
Sjc_0001840	1562.37	-2.46654	0.324205	-7.60797	2.78436e-14	9.19557e-14	Similar to mel-32: Serine hydroxymethyltransferase
Sjc_0006838	279.753	-2.46481	0.200328	-12.3039	8.63506e-35	6.78635e-34	Similar to c2cd5: C2 domain-containing protein 5
Sjc_0001440	419.752	-2.46421	0.181888	-13.5479	8.14874e-42	7.99943e-41	Similar to ds: Protein dachsous
Sjc_0004209	86.956	-2.46253	0.422031	-5.83494	5.38088e-09	1.30494e-08	Na channel amiloride sensitive
Sjc_0000728	376.916	-2.46207	0.199607	-12.3346	5.90165e-35	4.66497e-34	SJCHGC03787 protein
Sjc_0001232	207.443	-2.4606	0.458368	-5.36818	7.95355e-08	1.76729e-07	Protein of unknown function
Sjc_0002931	59.2942	-2.46054	0.313255	-7.85474	4.00588e-15	1.38608e-14	SJCHGC04091 protein
Sjc_0006015	326.642	-2.45935	0.307104	-8.0082	1.16398e-15	4.12501e-15	Similar to chtf18: Chromosome transmission fidelity protein 18 homolog
Sjc_0005480	50.4814	-2.45815	0.437681	-5.6163	1.95092e-08	4.53537e-08	Similar to sli: Protein slit
Sjc_0008957	65.4257	-2.45642	0.439204	-5.59288	2.2333e-08	5.17715e-08	crossover junction endonuclease EME1
Sjc_0002434	975.081	-2.45601	0.173168	-14.1828	1.17052e-45	1.30897e-44	Similar to DCHS2: Protocadherin-23
Sjc_0002088	456.407	-2.45389	0.259111	-9.47042	2.78718e-21	1.27991e-20	Similar to POLE2: DNA polymerase epsilon subunit 2
Sjc_0007472	66.2527	-2.45269	0.422387	-5.80672	6.37079e-09	1.53592e-08	hypothetical protein
Sjc_0001935	324.874	-2.45032	0.263122	-9.3125	1.24864e-20	5.57771e-20	Similar to REX4: RNA exonuclease 4
Sjc_0005322	210.266	-2.4481	0.214492	-11.4135	3.58117e-30	2.33717e-29	Similar to Rmnd1: Required for meiotic nuclear division protein 1 homolog
Sjc_0007308	409.286	-2.44765	0.307097	-7.97029	1.58306e-15	5.56926e-15	Similar to SHF: SH2 domain-containing adapter protein F
Sjc_0006868	279.717	-2.44489	0.211614	-11.5536	7.08262e-31	4.74704e-30	Similar to MYH14: Myosin-14
Sjc_0003216	1080.53	-2.44043	0.169642	-14.3857	6.35995e-47	7.2608e-46	Similar to Pole: DNA polymerase epsilon catalytic subunit A
Sjc_0009305	91.5321	-2.43891	0.4044	-6.03093	1.63016e-09	4.09514e-09	C type lectin fold
Sjc_0008058	1019.46	-2.43193	0.175774	-13.8356	1.55467e-43	1.61108e-42	Similar to mcm4-a: DNA replication licensing factor mcm4-A
Sjc_0003092	843.818	-2.43177	0.111073	-21.8934	3.00031e-106	1.12815e-104	Similar to Tmem94: Transmembrane protein 94
Sjc_0007925	219.019	-2.43101	0.179647	-13.5321	1.01078e-41	9.89889e-41	fras1 related extracellular matrix protein
Sjc_0006404	180.42	-2.43059	0.208812	-11.6401	2.57851e-31	1.76575e-30	Similar to Ccdc162: Coiled-coil domain-containing protein 162
Sjc_0003998	225.197	-2.42996	0.323982	-7.50029	6.36782e-14	2.06231e-13	Aspartate ornithine carbamoyltransferase
Sjc_0002049	34.9619	-2.42879	0.56407	-4.30584	1.66354e-05	3.11467e-05	Calcium activated potassium channel subunit
Sjc_0007994	370.24	-2.42804	0.434279	-5.59097	2.25805e-08	5.23154e-08	Similar to TUBA1A: Tubulin alpha-1A chain
Sjc_0008586	327.749	-2.4266	0.130452	-18.6016	3.12048e-77	7.18499e-76	Similar to Pgam5: Serine/threonine-protein phosphatase PGAM5%2C mitochondrial
Sjc_0000010	11.004	-2.42443	0.812659	-2.98334	0.00285126	0.00431856	SJCHGC04852 protein
Sjc_0006594	222.826	-2.42167	0.235943	-10.2638	1.02622e-24	5.47293e-24	hypothetical protein
Sjc_0006749	15491.8	-2.41867	0.124289	-19.4601	2.393e-84	6.22711e-83	Ribosome-binding protein 1 , putative
Sjc_0007026	1945.07	-2.41675	0.148554	-16.2685	1.65158e-59	2.63898e-58	Similar to Cdc25b: M-phase inducer phosphatase 2
Sjc_0009406	211.523	-2.41566	0.179149	-13.484	1.94203e-41	1.88612e-40	Similar to EFCAB1: EF-hand calcium-binding domain-containing protein 1
Sjc_0008366	84.1409	-2.41523	0.250079	-9.65787	4.55246e-22	2.16202e-21	Similar to LRRCC1: Leucine-rich repeat and coiled-coil domain-containing protein 1
Sjc_0000278	130.402	-2.41489	0.265194	-9.10615	8.53609e-20	3.67878e-19	Similar to RREB1: Ras-responsive element-binding protein 1
Sjc_0003864	63.0378	-2.41032	0.378542	-6.36738	1.92288e-10	5.1175e-10	Similar to Fbxo47: F-box only protein 47
Sjc_0000446	234.969	-2.40759	0.262147	-9.18413	4.1486e-20	1.8156e-19	SJCHGC04159 protein
Sjc_0006232	152.238	-2.40346	0.240265	-10.0034	1.47253e-23	7.48317e-23	hypothetical protein
Sjc_0008320	2471.43	-2.40252	0.0978318	-24.5577	3.58309e-133	1.82426e-131	Similar to BTAF1: TATA-binding protein-associated factor 172
Sjc_0006434	1181.3	-2.40241	0.241421	-9.95112	2.49358e-23	1.25167e-22	Similar to KIAA1324L: UPF0577 protein KIAA1324-like
Sjc_0001203	308.76	-2.40114	0.231289	-10.3816	3.00789e-25	1.63607e-24	Similar to RHOU: Rho-related GTP-binding protein RhoU
Sjc_0003099	397.35	-2.40113	0.249172	-9.63641	5.61148e-22	2.65114e-21	hypothetical protein
Sjc_0003845	2852.62	-2.39363	0.161948	-14.7802	1.96616e-49	2.43453e-48	Similar to mcm7-a: DNA replication licensing factor mcm7-A
Sjc_0007095	86.5574	-2.39196	0.296087	-8.07857	6.55303e-16	2.35386e-15	SJCHGC02717 protein
Sjc_0002939	168.255	-2.39091	0.205035	-11.661	2.01737e-31	1.38844e-30	hypothetical protein
Sjc_0004471	61.4631	-2.3905	0.450372	-5.30783	1.10935e-07	2.43529e-07	Steroid dehydrogenase
Sjc_0006454	357.208	-2.38997	0.149672	-15.968	2.13506e-57	3.28351e-56	Similar to serinc: Probable serine incorporator
Sjc_0005671	179.636	-2.38657	0.247621	-9.63799	5.52586e-22	2.61521e-21	hypothetical protein
Sjc_0009067	22.1338	-2.38637	0.603406	-3.95484	7.65853e-05	0.000134782	Similar to acr-16: Acetylcholine receptor subunit alpha-type acr-16
Sjc_0008956	111.676	-2.38007	0.401257	-5.93155	3.00083e-09	7.40675e-09	crossover junction endonuclease EME1
Sjc_0004769	335.573	-2.37934	0.171485	-13.875	8.98502e-44	9.40616e-43	Similar to RAD1: Cell cycle checkpoint protein RAD1
Sjc_0003824	319.02	-2.37883	0.168887	-14.0853	4.6774e-45	5.07823e-44	Similar to dlg1: Disks large homolog 1
Sjc_0000180	50.5965	-2.37853	0.413749	-5.74874	8.99114e-09	2.1437e-08	Similar to fzd8: Frizzled-8
Sjc_0006811	7.48814	-2.37728	0.979743	-2.42644	0.015248	0.0213289	zinc finger protein 333
Sjc_0003184	127.28	-2.3764	0.276046	-8.60871	7.38851e-18	2.90195e-17	Similar to lz: Protein lozenge
Sjc_0008571	97.5919	-2.37266	0.331561	-7.15602	8.30532e-13	2.51398e-12	SJCHGC06445 protein
Sjc_0004110	452.161	-2.37087	0.230053	-10.3058	6.63599e-25	3.5599e-24	Similar to ccnd1: G1/S-specific cyclin-D1
Sjc_0003687	247.511	-2.36971	0.254338	-9.31717	1.1948e-20	5.34597e-20	Similar to aurkb-b: Aurora kinase B-B
Sjc_0007035	148.564	-2.36794	0.310385	-7.62903	2.3653e-14	7.86229e-14	Similar to PIF1: ATP-dependent DNA helicase PIF1
Sjc_0006968	625.315	-2.36681	0.172044	-13.7569	4.62686e-43	4.69968e-42	SJCHGC03616 protein
Sjc_0008035	23.6982	-2.36351	0.575036	-4.1102	3.95316e-05	7.11396e-05	Similar to Foxf1: Forkhead box protein F1
Sjc_0006958	659.85	-2.35931	0.18443	-12.7925	1.80602e-37	1.53728e-36	Similar to ERCC6L: DNA excision repair protein ERCC-6-like
Sjc_0001687	258.825	-2.35886	0.203112	-11.6136	3.51458e-31	2.38683e-30	Similar to DNAH7: Dynein heavy chain 7%2C axonemal
Sjc_0006185	91.5995	-2.35382	0.697263	-3.3758	0.000736002	0.00118247	hypothetical protein
Sjc_0001877	183.077	-2.34909	0.278222	-8.44321	3.08749e-17	1.17877e-16	Similar to RyR: Ryanodine receptor
Sjc_0000377	799.717	-2.3475	0.171893	-13.6567	1.84112e-42	1.83597e-41	telomere associated RIF1
Sjc_0008247	531.319	-2.3462	0.231509	-10.1344	3.88823e-24	2.02876e-23	Caskin-2
Sjc_0002877	156.306	-2.34525	0.214604	-10.9283	8.44055e-28	5.04648e-27	Similar to Cep290: Centrosomal protein of 290 kDa
Sjc_0008261	2461.59	-2.34485	0.17791	-13.18	1.14435e-39	1.0516e-38	Similar to pcna: Proliferating cell nuclear antigen
Sjc_0002474	106.36	-2.34439	0.40621	-5.77138	7.86264e-09	1.88065e-08	Similar to F37C4.5: Protein F37C4.5
Sjc_0006951	188.983	-2.34124	0.233131	-10.0426	9.90525e-24	5.09049e-23	Similar to wnt11b-1: Protein Wnt-11b-1
Sjc_0008101	266.053	-2.34097	0.246001	-9.51612	1.79764e-21	8.31092e-21	caspase recruitment domain
Sjc_0004374	32.4917	-2.33984	0.431819	-5.41856	6.0082e-08	1.34745e-07	Coiled-coil domain-containing protein
Sjc_0003630	31.5015	-2.33687	0.633723	-3.68752	0.000226447	0.000380755	Similar to litaf: Lipopolysaccharide-induced tumor necrosis factor-alpha factor homolog
Sjc_0005843	144.976	-2.3327	0.200695	-11.6231	3.14483e-31	2.14282e-30	Similar to NAGK: N-acetyl-D-glucosamine kinase
Sjc_0000561	376.526	-2.33201	0.197043	-11.835	2.57354e-32	1.84884e-31	coiled-coil domain-containing protein 64
Sjc_0006702	1112.74	-2.32735	0.19918	-11.6847	1.52695e-31	1.05535e-30	putative rab6-interacting protein 2
Sjc_0000504	66.7598	-2.32155	0.302335	-7.67874	1.60659e-14	5.39721e-14	Similar to PIH1D2: PIH1 domain-containing protein 2
Sjc_0004794	286.461	-2.32013	0.176435	-13.1501	1.70026e-39	1.55201e-38	Similar to Madd: MAP kinase-activating death domain protein
Sjc_0002426	810.536	-2.31801	0.180317	-12.8552	8.04333e-38	6.98424e-37	Similar to Racgap1: Rac GTPase-activating protein 1
Sjc_0006048	283.157	-2.31676	0.188088	-12.3174	7.29915e-35	5.75853e-34	Similar to Fat4: Protocadherin Fat 4
Sjc_0005325	644.12	-2.31623	0.254275	-9.10913	8.30471e-20	3.58094e-19	Similar to C29E4.12: Protein FMC1 homolog
Sjc_0004920	831.055	-2.31108	0.242968	-9.51186	1.8729e-21	8.64909e-21	Similar to myoD: Myosin ID heavy chain
Sjc_0008781	104.27	-2.31049	0.364777	-6.33399	2.38908e-10	6.31923e-10	Similar to GAS8: Dynein regulatory complex subunit 4
Sjc_0008847	5354.59	-2.30753	0.15338	-15.0445	3.74926e-51	4.85508e-50	Similar to STXBP5L: Syntaxin-binding protein 5-like
Sjc_0002232	570.968	-2.30242	0.178301	-12.9131	3.79722e-38	3.34326e-37	ribonuclease H2 subunit B-like
Sjc_0006465	183.709	-2.29455	0.591674	-3.87807	0.00010529	0.000182774	Similar to SM21.7: Antigen Sm21.7
Sjc_0008819	92.7583	-2.29129	0.266314	-8.60373	7.71677e-18	3.02797e-17	Similar to CD163: Scavenger receptor cysteine-rich type 1 protein M130
Sjc_0004043	506.804	-2.29118	0.176763	-12.9619	2.01182e-38	1.78473e-37	Similar to LACS4: Long chain acyl-CoA synthetase 4
Sjc_0000657	118.245	-2.29047	0.263951	-8.67766	4.04006e-18	1.60837e-17	Similar to C20orf194: Uncharacterized protein C20orf194
Sjc_0001912	818.975	-2.28962	0.209133	-10.9481	6.78253e-28	4.09399e-27	Similar to Cdc20: Cell division cycle protein 20 homolog
Sjc_0007815	169.251	-2.28838	0.225175	-10.1627	2.9088e-24	1.52842e-23	Rho GTPase-activating protein 19
Sjc_0001312	72.4641	-2.28628	0.303897	-7.52319	5.34565e-14	1.73675e-13	Similar to IFT43: Intraflagellar transport protein 43 homolog
Sjc_0000889	173.434	-2.28437	0.203878	-11.2046	3.87137e-29	2.43917e-28	Fasciclin-1
Sjc_0006114	909.124	-2.28384	0.189359	-12.0609	1.70005e-33	1.25997e-32	Similar to PRIM1: DNA primase small subunit
Sjc_0006353	478.166	-2.28371	0.151547	-15.0693	2.57734e-51	3.35874e-50	Similar to Rundc1: RUN domain-containing protein 1
Sjc_0001423	270.122	-2.28345	0.243131	-9.39183	5.8966e-21	2.67337e-20	Similar to CCDC42: Coiled-coil domain-containing protein 42
Sjc_0005281	138.735	-2.28329	0.327747	-6.96664	3.24594e-12	9.54681e-12	Similar to CCDC173: Coiled-coil domain-containing protein 173
Sjc_0007500	485.813	-2.28091	0.266918	-8.54538	1.28118e-17	4.9748e-17	Similar to MCMBP: Mini-chromosome maintenance complex-binding protein
Sjc_0001249	676.919	-2.27758	0.168935	-13.482	1.99732e-41	1.93752e-40	SJCHGC00791 protein
Sjc_0006652	408.445	-2.27703	0.227751	-9.99787	1.5571e-23	7.90802e-23	Similar to Serpinf2: Alpha-2-antiplasmin
Sjc_0004303	105.323	-2.27484	0.32611	-6.9757	3.04346e-12	8.96414e-12	Tectonic-1
Sjc_0000924	2434.15	-2.27471	0.225294	-10.0966	5.71939e-24	2.96346e-23	Similar to Ago2: Protein argonaute-2
Sjc_0006173	777.041	-2.27419	0.120177	-18.9237	7.27612e-80	1.74393e-78	Similar to LRBA: Lipopolysaccharide-responsive and beige-like anchor protein
Sjc_0006247	1752.63	-2.272	0.0766555	-29.6391	4.69329e-193	4.74949e-191	Similar to Abcb1a: Multidrug resistance protein 1A
Sjc_0005405	353.891	-2.27183	0.181866	-12.4917	8.28187e-36	6.74146e-35	Similar to PRCP: Lysosomal Pro-X carboxypeptidase
Sjc_0006314	1114.5	-2.26912	0.168844	-13.4392	3.5647e-41	3.44168e-40	Similar to SETDB1: Histone-lysine N-methyltransferase SETDB1
Sjc_0004625	944.429	-2.2688	0.161221	-14.0726	5.59499e-45	6.05042e-44	Similar to Su
Sjc_0003886	185.732	-2.26822	0.20526	-11.0504	2.18135e-28	1.34037e-27	Docking protein
Sjc_0003418	976.251	-2.26508	0.117252	-19.318	3.78732e-83	9.67123e-82	Similar to Mpp4: MAGUK p55 subfamily member 4
Sjc_0008736	2008.98	-2.26505	0.151722	-14.9289	2.13625e-50	2.7233e-49	Similar to Fra10ac1: Protein FRA10AC1 homolog
Sjc_0004057	211.464	-2.26438	0.241074	-9.39286	5.83903e-21	2.64873e-20	netrin 1
Sjc_0000481	66.4678	-2.26286	1.04634	-2.16264	0.0305691	0.0411929	Similar to Dynein light chain LC6%2C flagellar outer arm
Sjc_0009484	28.7613	-2.26202	0.532128	-4.25088	2.1293e-05	3.93548e-05	hypothetical protein
Sjc_0005043	576.537	-2.25857	0.126131	-17.9066	1.04803e-71	2.18594e-70	Similar to GA10892: Mannose-1-phosphate guanyltransferase beta
Sjc_0002074	517.778	-2.25672	0.24886	-9.06824	1.2096e-19	5.1722e-19	Similar to RAD51: DNA repair protein RAD51 homolog 1
Sjc_0004481	404.923	-2.24707	0.205897	-10.9136	9.92715e-28	5.91802e-27	Similar to kif4: Chromosome-associated kinesin KIF4
Sjc_0007298	632.078	-2.24495	0.205341	-10.9328	8.03148e-28	4.80891e-27	Similar to RAD9A: Cell cycle checkpoint control protein RAD9A
Sjc_0006294	67.2348	-2.24441	0.332508	-6.74995	1.47895e-11	4.20062e-11	Similar to soc-2: Leucine-rich repeat protein soc-2
Sjc_0003702	25.8419	-2.23773	0.580164	-3.85706	0.00011476	0.000198499	Similar to MEIG1: Meiosis expressed gene 1 protein homolog
Sjc_0006929	262.932	-2.23733	0.315761	-7.08551	1.38534e-12	4.15046e-12	hypothetical protein
Sjc_0008443	364.153	-2.23501	0.22155	-10.088	6.24118e-24	3.22363e-23	Similar to Cep164: Centrosomal protein of 164 kDa
Sjc_0005099	23.6549	-2.23464	0.493397	-4.52909	5.92373e-06	1.149e-05	Similar to PRDM14: PR domain zinc finger protein 14
Sjc_0002888	73.7179	-2.23306	0.390036	-5.72526	1.03276e-08	2.45164e-08	WD repeat-containing protein
Sjc_0000606	355.233	-2.23281	0.197969	-11.2785	1.67515e-29	1.06609e-28	Similar to CG33331: Phosphatidate cytidylyltransferase%2C mitochondrial
Sjc_0007092	86.1082	-2.22947	0.438564	-5.08358	3.70384e-07	7.80874e-07	SJCHGC07509 protein
Sjc_0003607	1309.23	-2.22912	0.178306	-12.5017	7.31071e-36	5.96872e-35	dna double-strand break repair rad50 ATPase
Sjc_0006313	319.055	-2.22788	0.197705	-11.2687	1.87315e-29	1.18933e-28	Similar to egg: Histone-lysine N-methyltransferase eggless
Sjc_0002605	524.809	-2.22613	0.157362	-14.1465	1.9627e-45	2.18294e-44	Stomatin-like protein
Sjc_0001270	1235.11	-2.22286	0.25362	-8.7645	1.87607e-18	7.61293e-18	SJCHGC08062 protein
Sjc_0000307	36.4785	-2.21955	0.397451	-5.58446	2.3443e-08	5.42525e-08	Spectrin beta chain, non-erythrocytic 1
Sjc_0001916	133.003	-2.21588	0.28747	-7.70822	1.27588e-14	4.30564e-14	Similar to Wdr35: WD repeat-containing protein 35
Sjc_0009204	14.2319	-2.21464	0.710345	-3.1177	0.00182269	0.00281685	Irregular chiasm C-roughest protein
Sjc_0003941	21.522	-2.20877	0.481871	-4.58374	4.56732e-06	8.92664e-06	Origin recognition complex subunit 1
Sjc_0004923	1166.45	-2.20311	0.205806	-10.7048	9.66526e-27	5.52869e-26	Similar to ric8a: Synembryn-A
Sjc_0009390	75.2172	-2.2029	0.45275	-4.86559	1.14114e-06	2.31763e-06	SJCHGC05327 protein
Sjc_0007084	193.918	-2.20235	0.220381	-9.99337	1.62948e-23	8.2705e-23	SJCHGC02674 protein
Sjc_0004090	124.688	-2.20005	0.262044	-8.39574	4.62954e-17	1.74877e-16	hypothetical protein Smp_153540
Sjc_0007771	114.308	-2.20004	0.27024	-8.14108	3.91755e-16	1.42341e-15	Similar to ERCC2: General transcription and DNA repair factor IIH helicase subunit XPD
Sjc_0008818	248.431	-2.19866	0.25587	-8.59289	8.48059e-18	3.3229e-17	SJCHGC08502 protein
Sjc_0006350	529.504	-2.19842	0.700647	-3.1377	0.00170278	0.0026425	Similar to AG8: Severin
Sjc_0005998	81.1674	-2.19812	0.268284	-8.19324	2.5428e-16	9.30505e-16	Similar to Wdr34: WD repeat-containing protein 34
Sjc_0005297	260.866	-2.19726	0.22733	-9.66549	4.22585e-22	2.00808e-21	Similar to Dnajc9: DnaJ homolog subfamily C member 9
Sjc_0003538	130.267	-2.19694	0.354811	-6.19185	5.94604e-10	1.53221e-09	Molybdopterin synthase sulfur carrier subunit
Sjc_0007481	46.8841	-2.19473	0.499767	-4.3915	1.1257e-05	2.133e-05	Similar to large2: LARGE xylosyl- and glucuronyltransferase 2
Sjc_0008069	363.872	-2.19177	0.215555	-10.168	2.7543e-24	1.4491e-23	Mitochondrial fission regulator 2
Sjc_0001041	122.236	-2.19148	0.218623	-10.024	1.19519e-23	6.11166e-23	Oral-facial-digital syndrome 1 protein
Sjc_0003484	16.8195	-2.19014	0.691472	-3.16736	0.00153831	0.00239543	Kinesin-like protein
Sjc_0003469	409.895	-2.18909	0.164211	-13.331	1.52851e-40	1.44847e-39	Similar to pqlc1: PQ-loop repeat-containing protein 1
Sjc_0008624	51.2081	-2.18585	0.476376	-4.5885	4.46435e-06	8.7358e-06	Similar to so: Protein sine oculis
Sjc_0007008	182.25	-2.18522	0.222405	-9.82538	8.7547e-23	4.28687e-22	Similar to Dnah2: Dynein heavy chain 2%2C axonemal
Sjc_0000077	1154.99	-2.18216	0.187226	-11.6552	2.15954e-31	1.48256e-30	Similar to Idh2: Isocitrate dehydrogenase [NADP]%2C mitochondrial
Sjc_0004022	237.256	-2.17689	0.167377	-13.0059	1.13268e-38	1.0103e-37	Similar to Slc49a3: Solute carrier family 49 member A3
Sjc_0008696	146.334	-2.17411	0.24704	-8.80063	1.36049e-18	5.56208e-18	Tubulin beta chain
Sjc_0002321	142.195	-2.16979	0.230789	-9.40163	5.37229e-21	2.44377e-20	Fas-binding factor 1
Sjc_0004837	81.3297	-2.16896	0.271211	-7.99734	1.27137e-15	4.49782e-15	hypothetical protein
Sjc_0006827	153.533	-2.16499	0.275983	-7.84463	4.34216e-15	1.50053e-14	Similar to Lin9: Protein lin-9 homolog
Sjc_0000346	403.528	-2.16317	0.214474	-10.0859	6.3761e-24	3.29124e-23	eukaryotictranslation initiation factor
Sjc_0007784	148.848	-2.16169	0.349857	-6.17877	6.46022e-10	1.66053e-09	Similar to Picot: Putative inorganic phosphate cotransporter
Sjc_0009343	1476.03	-2.15997	0.196525	-10.9908	4.22949e-28	2.57572e-27	Similar to ADCY6: Adenylate cyclase type 6
Sjc_0003326	2076.31	-2.15979	0.14572	-14.8215	1.06334e-49	1.32869e-48	Solute carrier family 13 member 2/3/5
Sjc_0008106	19.9839	-2.15705	0.577733	-3.73365	0.000188724	0.00031949	immunoglobulin V-set domain-containing-like protein
Sjc_0006692	556.219	-2.15639	0.201942	-10.6782	1.2868e-26	7.3097e-26	Similar to Chek2: Serine/threonine-protein kinase Chk2
Sjc_0002802	121.981	-2.15546	0.424733	-5.07486	3.87786e-07	8.16303e-07	SCY1-like protein 2
Sjc_0002348	246.749	-2.15502	0.220883	-9.75637	1.73239e-22	8.3729e-22	Sodium-coupled monocarboxylate transporter 1
Sjc_0007093	405.203	-2.15286	0.316715	-6.79747	1.06472e-11	3.04519e-11	SJCHGC07509 protein
Sjc_0004274	133.174	-2.15227	0.218615	-9.845	7.20394e-23	3.55085e-22	hypothetical protein
Sjc_0009461	30.956	-2.15209	0.513987	-4.18706	2.82595e-05	5.14762e-05	S phase cyclin A-associated protein in the endoplasmic reticulum
Sjc_0004696	754.841	-2.15153	0.232554	-9.25173	2.2089e-20	9.77664e-20	Similar to STK17A: Serine/threonine-protein kinase 17A
Sjc_0001302	616.9	-2.14905	0.198987	-10.7999	3.44464e-27	2.01396e-26	Similar to NBN: Nibrin
Sjc_0007249	43.4103	-2.14559	0.378687	-5.66588	1.46276e-08	3.43658e-08	Similar to SMOX-6: Homeobox protein SMOX-6
Sjc_0001501	228.671	-2.14273	0.525591	-4.0768	4.56606e-05	8.18182e-05	Similar to PLA2G15: Group XV phospholipase A2
Sjc_0003342	282.714	-2.13739	0.194327	-10.9989	3.86681e-28	2.35659e-27	Similar to KAP115: Kinesin-associated protein 3
Sjc_0003162	169.72	-2.13618	0.170611	-12.5207	5.75074e-36	4.73281e-35	Similar to cep131: Centrosomal protein of 131 kDa
Sjc_0006610	30.0733	-2.13439	0.4691	-4.54998	5.36515e-06	1.04362e-05	Iroquois-class homeodomain protein
Sjc_0003205	5394.54	-2.13204	0.0883988	-24.1184	1.60419e-128	7.87396e-127	Similar to pitrm1: Presequence protease%2C mitochondrial
Sjc_0001553	101.181	-2.12733	0.22836	-9.31566	1.21194e-20	5.41966e-20	Similar to BBS2: Bardet-Biedl syndrome 2 protein
Sjc_0002616	1638.19	-2.12581	0.120068	-17.7051	3.83324e-70	7.66368e-69	Similar to SKIV2L: Helicase SKI2W
Sjc_0007626	174.684	-2.1248	0.266398	-7.97601	1.51134e-15	5.32609e-15	Similar to pef-1: Serine/threonine-protein phosphatase with EF-hands pef-1
Sjc_0000592	1595.72	-2.12462	0.0799285	-26.5815	1.11167e-155	7.23201e-154	SJCHGC06459 protein
Sjc_0003512	142.021	-2.12426	0.167889	-12.6528	1.07936e-36	8.98225e-36	Similar to TERT: Telomerase reverse transcriptase
Sjc_0009470	18.498	-2.12157	0.552775	-3.83804	0.00012402	0.000213524	SJCHGC04690 protein
Sjc_0005258	905.778	-2.1199	0.253389	-8.36617	5.95199e-17	2.24109e-16	Similar to TEP1: Telomerase protein component 1
Sjc_0007442	1553.82	-2.11974	0.184627	-11.4812	1.63975e-30	1.08834e-29	Similar to zcrb1: Zinc finger CCHC-type and RNA-binding motif-containing protein 1
Sjc_0008250	8.76774	-2.1168	0.707765	-2.99082	0.00278228	0.00421872	Mitochondrial import receptor subunit TOM22 homolog
Sjc_0003985	37.5067	-2.11651	0.411069	-5.14879	2.62173e-07	5.58772e-07	Expressed conserved protein
Sjc_0008070	1315.53	-2.11591	0.240144	-8.81101	1.24021e-18	5.08299e-18	SJCHGC09795 protein
Sjc_0004684	28.1191	-2.11577	0.42282	-5.00394	5.61702e-07	1.1683e-06	Cell adhesion molecule
Sjc_0000723	114.461	-2.11342	0.307048	-6.88301	5.86008e-12	1.69735e-11	Similar to Tbc1d10b: TBC1 domain family member 10B
Sjc_0003760	33.0674	-2.1118	0.506298	-4.17107	3.03177e-05	5.50662e-05	Potassium channel subfamily K member 6
Sjc_0007353	1378.14	-2.11104	0.215303	-9.80499	1.0716e-22	5.2285e-22	Similar to mcm5: DNA replication licensing factor mcm5
Sjc_0002313	25.5839	-2.10989	0.548658	-3.84554	0.000120289	0.000207627	SJCHGC06274 protein
Sjc_0001264	406.972	-2.10962	0.208514	-10.1174	4.62535e-24	2.40418e-23	hypothetical protein
Sjc_0008829	861.001	-2.10743	0.129072	-16.3275	6.28741e-60	1.02055e-58	Similar to Rars2: Probable arginine--tRNA ligase%2C mitochondrial
Sjc_0004414	422.505	-2.10551	0.132525	-15.8877	7.71076e-57	1.1683e-55	Monocarboxylate transporter 2
Sjc_0002342	13.2378	-2.1051	0.728134	-2.89108	0.00383916	0.00573426	putative conserved plasma membrane protein
Sjc_0002253	96.7857	-2.1047	0.317041	-6.63858	3.16725e-11	8.82759e-11	SJCHGC03737 protein
Sjc_0002449	139.667	-2.0991	0.327325	-6.41289	1.4279e-10	3.83252e-10	Similar to DNAH3: Dynein heavy chain 3%2C axonemal
Sjc_0003501	159.603	-2.09164	0.433305	-4.82718	1.38478e-06	2.79514e-06	Similar to CFAP47: Cilia- and flagella-associated protein 47
Sjc_0003258	1937.75	-2.09146	0.149238	-14.0143	1.27432e-44	1.36366e-43	Similar to DHRS1: Dehydrogenase/reductase SDR family member 1
Sjc_0003334	588.271	-2.09043	0.19417	-10.766	4.98342e-27	2.89916e-26	putative apoptosis regulator bax
Sjc_0004316	508.318	-2.08981	0.144337	-14.4787	1.65293e-47	1.91641e-46	Similar to Ack-like: Activated Cdc42 kinase-like
Sjc_0000700	679.827	-2.08806	0.209276	-9.97752	1.9118e-23	9.66155e-23	Similar to WDHD1: WD repeat and HMG-box DNA-binding protein 1
Sjc_0007229	397.131	-2.08766	0.206938	-10.0884	6.2203e-24	3.21487e-23	SJCHGC01519 protein
Sjc_0005676	195.293	-2.0876	0.233505	-8.9403	3.8811e-19	1.63062e-18	Similar to LIPT1: Lipoyltransferase 1%2C mitochondrial
Sjc_0005384	1943.47	-2.08547	0.13411	-15.5504	1.58088e-54	2.24583e-53	Similar to tlcd2: TLC domain-containing protein 2
Sjc_0000183	11.7066	-2.0847	0.727396	-2.86597	0.00415734	0.00618246	coiled-coil domain-containing protein 191
Sjc_0005194	989.978	-2.08334	0.249271	-8.35771	6.39481e-17	2.4001e-16	Similar to pds5b-a: Sister chromatid cohesion protein PDS5 homolog B-A
Sjc_0006050	28.1652	-2.0818	0.404346	-5.14856	2.62488e-07	5.59297e-07	protocadherin Fat 1/2/3
Sjc_0003331	1125.49	-2.08122	0.0985081	-21.1274	4.45691e-99	1.50964e-97	Similar to Vac14: Protein VAC14 homolog
Sjc_0000047	35.8882	-2.07751	0.505181	-4.11241	3.91554e-05	7.0478e-05	Sodium-dependent glucose transporter 1
Sjc_0002757	576.733	-2.0766	0.16559	-12.5406	4.47625e-36	3.69877e-35	Similar to swi10: Mating-type switching protein swi10
Sjc_0004085	41.6369	-2.073	0.584655	-3.54569	0.000391594	0.000645205	Similar to B3GALT5: Beta-1%2C3-galactosyltransferase 5
Sjc_0006740	568.091	-2.07219	0.125473	-16.515	2.85999e-61	4.75523e-60	Similar to GenBank Accession Number L33405 fimbrin in Schistosoma mansoni
Sjc_0001331	288.805	-2.07167	0.217279	-9.53457	1.50507e-21	6.99381e-21	StAR-related lipid transfer protein
Sjc_0005876	38.7533	-2.07026	0.435658	-4.75203	2.01383e-06	4.02521e-06	hypothetical protein
Sjc_0006322	1105.45	-2.06697	0.133213	-15.5164	2.689e-54	3.78074e-53	Similar to NIPSNAP1: Protein NipSnap homolog 1
Sjc_0000545	376.027	-2.06669	0.170735	-12.1047	9.97881e-34	7.50424e-33	Similar to Tpgs2: Tubulin polyglutamylase complex subunit 2
Sjc_0008226	1881.02	-2.06562	0.14875	-13.8865	7.64291e-44	8.02163e-43	kinetochore protein NDC80
Sjc_0005867	93.9241	-2.0618	0.47031	-4.38392	1.16565e-05	2.20666e-05	Similar to Tret1: Facilitated trehalose transporter Tret1
Sjc_0000359	515.091	-2.0618	0.121519	-16.9668	1.44535e-64	2.55335e-63	Similar to SH3GL1: Endophilin-A2
Sjc_0009014	85.2939	-2.06179	0.34662	-5.94827	2.70986e-09	6.71688e-09	expressed conserved protein
Sjc_0008651	36.8712	-2.05965	0.403088	-5.10969	3.22695e-07	6.82966e-07	Similar to mapk15: Mitogen-activated protein kinase 15
Sjc_0004776	41.4473	-2.05887	0.583102	-3.53089	0.00041416	0.000679926	Similar to Ccdc146: Coiled-coil domain-containing protein 146
Sjc_0001875	56.5732	-2.05357	0.324175	-6.33477	2.37689e-10	6.28902e-10	Similar to b9d2: B9 domain-containing protein 2
Sjc_0001214	247.254	-2.05353	0.177425	-11.5741	5.57734e-31	3.7504e-30	Similar to CCDC151: Coiled-coil domain-containing protein 151
Sjc_0004472	105.731	-2.05243	0.52864	-3.88247	0.0001034	0.000179646	Similar to Hsd17b12: Very-long-chain 3-oxoacyl-CoA reductase
Sjc_0005719	191.331	-2.05073	0.215343	-9.52309	1.68101e-21	7.78926e-21	putative Core 1 udp-galactose:n-acetylgalactosamine-alpha-r beta 1 3-galactosyltransferase
Sjc_0001676	570.131	-2.05045	0.131812	-15.5559	1.45166e-54	2.07305e-53	Discoidin domain-containing receptor 2
Sjc_0000828	841.401	-2.04694	0.174818	-11.709	1.14643e-31	7.95035e-31	Expressed conserved protein
Sjc_0005481	70.6435	-2.04097	0.374857	-5.44465	5.19065e-08	1.16986e-07	Similar to Calmodulin
Sjc_0004378	22.0576	-2.03698	0.463343	-4.39627	1.10128e-05	2.08867e-05	hypotheticial protein
Sjc_0004319	692.121	-2.03638	0.203789	-9.99263	1.64169e-23	8.32732e-23	Similar to gpcp-1: Putative glycerophosphocholine phosphodiesterase GPCPD1 homolog 1
Sjc_0006026	469.597	-2.03478	0.216195	-9.41176	4.87877e-21	2.22545e-20	Similar to Msh6: DNA mismatch repair protein Msh6
Sjc_0006775	77.1389	-2.03433	0.233383	-8.71671	2.86391e-18	1.15132e-17	Similar to dync2li1: Cytoplasmic dynein 2 light intermediate chain 1
Sjc_0002492	76.6809	-2.03312	0.300081	-6.77525	1.24194e-11	3.53969e-11	KGB39501.1 Nephrocystin-1
Sjc_0003174	2596.07	-2.03288	0.180306	-11.2746	1.75151e-29	1.11382e-28	Similar to DERL1: Derlin-1
Sjc_0007451	148.181	-2.03187	0.360355	-5.63854	1.715e-08	4.00281e-08	Semaphorin-6A
Sjc_0006374	531.282	-2.03178	0.0965553	-21.0426	2.67058e-98	8.82691e-97	LIM domain-containing protein
Sjc_0006395	182.578	-2.03096	0.330819	-6.13918	8.29474e-10	2.11813e-09	Similar to ARHGEF3: Rho guanine nucleotide exchange factor 3
Sjc_0001621	397.786	-2.02835	0.225332	-9.00161	2.22435e-19	9.40817e-19	Similar to AP1S2: AP-1 complex subunit sigma-2
Sjc_0000412	591.05	-2.02811	0.115316	-17.5875	3.07124e-69	6.00834e-68	Similar to Sidt1: SID1 transmembrane family member 1
Sjc_0004129	555.384	-2.0271	0.226779	-8.93868	3.93839e-19	1.65384e-18	hypotheticial protein
Sjc_0004685	115.577	-2.02697	0.235227	-8.61709	6.86755e-18	2.69992e-17	Cell adhesion molecule
Sjc_0009081	351.337	-2.02675	0.162656	-12.4603	1.22847e-35	9.92096e-35	Similar to CLS: Probable cardiolipin synthase
Sjc_0000263	358.169	-2.02612	0.159229	-12.7246	4.31561e-37	3.62078e-36	hypothetical protein Smp_176960
Sjc_0007212	906.962	-2.02569	0.162093	-12.4971	7.73925e-36	6.30603e-35	Similar to unc-86: Transcription factor unc-86
Sjc_0007712	505.947	-2.02411	0.263444	-7.68327	1.55084e-14	5.21634e-14	Similar to CG5262: Transmembrane protein 104 homolog
Sjc_0002657	103.908	-2.02307	0.244804	-8.26403	1.4083e-16	5.19758e-16	Similar to IRX6: Iroquois-class homeodomain protein IRX-6
Sjc_0002117	1192.02	-2.02258	0.116163	-17.4116	6.7424e-68	1.28231e-66	Similar to DPY19L2: Probable C-mannosyltransferase DPY19L2
Sjc_0007355	1642.08	-2.02232	0.19763	-10.2329	1.41286e-24	7.51051e-24	SJCHGC02607 protein
Sjc_0009678	58.8388	-2.0195	0.576688	-3.50189	0.000461962	0.000754473	Protein of unknown function
Sjc_0003389	44.0427	-2.0176	0.507828	-3.97301	7.09705e-05	0.000125349	adenylate cyclase
Sjc_0007566	1266.95	-2.01705	0.200915	-10.0393	1.02395e-23	5.25566e-23	Similar to MCM3: DNA replication licensing factor MCM3
Sjc_0008006	669.241	-2.01599	0.197431	-10.2111	1.76807e-24	9.36232e-24	Similar to PRC1: Protein regulator of cytokinesis 1
Sjc_0007981	321.126	-2.01561	0.214511	-9.3963	5.65175e-21	2.56662e-20	SJCHGC08152 protein
Sjc_0005864	48.4675	-2.01531	0.435879	-4.62357	3.77193e-06	7.41273e-06	hypothetical protein
Sjc_0000773	175.705	-2.01419	0.258548	-7.79039	6.68037e-15	2.29117e-14	ribonuclease H2 subunit C
Sjc_0001370	153.52	-2.01406	0.3457	-5.82604	5.67579e-09	1.37443e-08	SJCHGC08923 protein
Sjc_0000701	87.6856	-2.01264	0.239522	-8.40273	4.36201e-17	1.65e-16	hypothetical protein
Sjc_0001738	1369.2	-2.01176	0.107751	-18.6705	8.61158e-78	2.00537e-76	Similar to Ankrd42: Ankyrin repeat domain-containing protein 42
Sjc_0000901	2321.8	-2.01158	0.344146	-5.84514	5.0615e-09	1.2304e-08	Similar to DLC: Dynein light chain
Sjc_0002167	439.614	-2.01091	0.35056	-5.73628	9.67759e-09	2.30268e-08	Similar to Cals: Calsyntenin-1
Sjc_0000549	209.918	-2.00916	0.309515	-6.4913	8.50999e-11	2.31211e-10	Similar to SEMA-2A: Semaphorin-2A
Sjc_0005706	784.144	-2.00706	0.113126	-17.7419	1.99166e-70	4.00138e-69	Similar to RHBDF1: Inactive rhomboid protein 1
Sjc_0008659	409.764	-2.00612	0.143535	-13.9765	2.16797e-44	2.30727e-43	SJCHGC09164 protein
Sjc_0005153	237.44	-2.00377	0.198954	-10.0715	7.38241e-24	3.80589e-23	DNA double-strand break repair rad50 ATPase
Sjc_0001570	316.977	-2.00352	0.304812	-6.57298	4.93175e-11	1.36159e-10	Similar to Lrrd1: Leucine-rich repeat and death domain-containing protein 1
Sjc_0003494	497.215	-2.00303	0.228098	-8.78147	1.61347e-18	6.57665e-18	Adenosylhomocysteinase A
Sjc_0009256	88.4104	-2.003	0.285476	-7.01635	2.27744e-12	6.75404e-12	NAD transhydrogenase
Sjc_0007257	932.545	-2.00115	0.105545	-18.9602	3.63903e-80	8.82519e-79	Similar to Setd3: Actin-histidine N-methyltransferase
Sjc_0003690	831.381	-1.9988	0.150695	-13.2638	3.75167e-40	3.50655e-39	SJCHGC05158 protein
Sjc_0003940	533.865	-1.99176	0.191079	-10.4238	1.93158e-25	1.05625e-24	Similar to ORC1: Origin recognition complex subunit 1
Sjc_0005400	172.599	-1.99173	0.320005	-6.22408	4.84399e-10	1.25414e-09	hypothetical protein
Sjc_0007141	103.416	-1.9917	0.198653	-10.026	1.1716e-23	6.00225e-23	spindle assembly checkpoint component MAD1
Sjc_0004010	40.1922	-1.98951	0.407675	-4.88014	1.06012e-06	2.15735e-06	hypothetical protein
Sjc_0007799	111.571	-1.98601	0.329958	-6.01898	1.75522e-09	4.40254e-09	trichoplein keratin filament-binding protein
Sjc_0000005	545.616	-1.9834	0.179716	-11.0363	2.55352e-28	1.5632e-27	CD63 antigen
Sjc_0004838	133.755	-1.97719	0.316311	-6.25079	4.08384e-10	1.06271e-09	Similar to Tsnaxip1: Translin-associated factor X-interacting protein 1
Sjc_0008305	257.657	-1.97506	0.225495	-8.75877	1.97388e-18	7.99401e-18	Similar to birc5.2: Baculoviral IAP repeat-containing protein 5.2
Sjc_0000255	439.402	-1.97495	0.237616	-8.31155	9.44612e-17	3.51794e-16	retinal guanylyl cyclase 2
Sjc_0005080	32.9003	-1.97005	0.429087	-4.59127	4.40566e-06	8.62507e-06	Cubilin
Sjc_0002922	1196.99	-1.96773	0.163561	-12.0306	2.45462e-33	1.80777e-32	Similar to lin54: Protein lin-54 homolog
Sjc_0001191	117.731	-1.96726	0.440057	-4.47046	7.80509e-06	1.49657e-05	Similar to WDR63: WD repeat-containing protein 63
Sjc_0001038	264.32	-1.9647	0.179772	-10.9289	8.38975e-28	5.01976e-27	Similar to Capn9: Calpain-9
Sjc_0005106	568.68	-1.9641	0.13001	-15.1073	1.44875e-51	1.90617e-50	Similar to MYO15A: Unconventional myosin-XV
Sjc_0008080	292.52	-1.9605	0.23304	-8.41272	4.00601e-17	1.51814e-16	SJCHGC08193 protein
Sjc_0004077	197.443	-1.96032	0.146316	-13.3978	6.22545e-41	5.95449e-40	storkhead box 1
Sjc_0009581	13.7278	-1.95782	0.593501	-3.29876	0.000971126	0.001543	Similar to AMT: Aminomethyltransferase%2C mitochondrial
Sjc_0001888	260.203	-1.95709	0.70852	-2.76223	0.00574086	0.0084167	SJCHGC06578 protein
Sjc_0002985	1077.12	-1.95585	0.27938	-7.00068	2.54722e-12	7.54048e-12	Similar to PLAC8: Placenta-specific gene 8 protein
Sjc_0000474	174.406	-1.95554	0.299028	-6.53965	6.16631e-11	1.69161e-10	Similar to pgant9: Putative polypeptide N-acetylgalactosaminyltransferase 9
Sjc_0008246	160.008	-1.95264	0.214967	-9.08344	1.05193e-19	4.50978e-19	TNN11616.1 Interleukin-1 receptor-associated kinase 1-binding protein
Sjc_0006841	283.17	-1.95197	0.261937	-7.45205	9.1904e-14	2.95426e-13	Similar to Limk1: LIM domain kinase 1
Sjc_0006320	1060.77	-1.95131	0.0873468	-22.3398	1.51786e-110	6.25219e-109	Acyl-coenzyme A thioesterase 8
Sjc_0006091	880.89	-1.94975	0.0848427	-22.9807	7.26762e-117	3.25534e-115	Similar to GBA2: Non-lysosomal glucosylceramidase
Sjc_0004973	386.607	-1.94937	0.225875	-8.63028	6.12e-18	2.41762e-17	N-alpha-acetyltransferase 40
Sjc_0007156	162.902	-1.94642	0.324418	-5.99971	1.97664e-09	4.93829e-09	Similar to cfap77: Cilia- and flagella-associated protein 77
Sjc_0007714	3218.89	-1.94502	0.179069	-10.8618	1.75227e-27	1.03557e-26	G protein coupled receptor fragment
Sjc_0009469	175.352	-1.94484	0.260427	-7.46791	8.14813e-14	2.62747e-13	SJCHGC04079 protein
Sjc_0000044	193.912	-1.94187	0.297947	-6.51752	7.14814e-11	1.95116e-10	Similar to fzd5: Frizzled-5
Sjc_0007338	162.338	-1.94182	0.234244	-8.28976	1.13477e-16	4.20892e-16	spermatogenesis-associated 7-like
Sjc_0009688	76.315	-1.94153	0.383078	-5.06824	4.01509e-07	8.44106e-07	Similar to Cask: Peripheral plasma membrane protein CASK
Sjc_0001333	662.736	-1.94067	0.229187	-8.46761	2.50475e-17	9.61659e-17	Similar to tlcd2: TLC domain-containing protein 2
Sjc_0003445	147.728	-1.93881	0.187404	-10.3456	4.38074e-25	2.36866e-24	Similar to Ift140: Intraflagellar transport protein 140 homolog
Sjc_0005708	1062.4	-1.93857	0.220667	-8.78506	1.56277e-18	6.37633e-18	fibroblast growth factor receptor 1
Sjc_0001297	361.254	-1.93776	0.169285	-11.4468	2.44088e-30	1.61224e-29	Similar to Aste1: Protein asteroid homolog 1
Sjc_0001527	846.605	-1.93716	0.103295	-18.7535	1.81095e-78	4.27791e-77	Similar to rmdn2: Regulator of microtubule dynamics protein 2
Sjc_0007356	285.024	-1.93277	0.176638	-10.942	7.26032e-28	4.36631e-27	SJCHGC06376 protein
Sjc_0006569	76.4823	-1.93173	0.712274	-2.71206	0.00668662	0.00973885	hypothetical protein
Sjc_0008641	459.161	-1.93142	0.163381	-11.8215	3.0216e-32	2.15374e-31	Similar to PTPRS: Receptor-type tyrosine-protein phosphatase S
Sjc_0003537	392.148	-1.93061	0.221845	-8.70255	3.24508e-18	1.29819e-17	Similar to AAEL003481: Glycosyltransferase 25 family member
Sjc_0008943	78.2848	-1.92847	0.462639	-4.16841	3.06725e-05	5.56599e-05	SJCHGC03172 protein
Sjc_0006110	102.632	-1.92614	0.293872	-6.55435	5.58861e-11	1.53776e-10	cilia- and flagella-associated protein 99-like
Sjc_0008129	85.1223	-1.92525	0.323761	-5.94652	2.73895e-09	6.78284e-09	Similar to PDZRN4: PDZ domain-containing RING finger protein 4
Sjc_0006224	1014.12	-1.92261	0.234517	-8.19816	2.44099e-16	8.94048e-16	Similar to RAD50: DNA repair protein RAD50
Sjc_0004951	68.0306	-1.92255	0.318232	-6.04136	1.52823e-09	3.85205e-09	Similar to STYXL1: Serine/threonine/tyrosine-interacting-like protein 1
Sjc_0004974	1131.95	-1.9214	0.165979	-11.5762	5.44281e-31	3.66596e-30	Similar to CDC7: Cell division cycle 7-related protein kinase
Sjc_0000279	40.8867	-1.92028	0.408593	-4.69973	2.60501e-06	5.17655e-06	MYCBP-associated protein
Sjc_0001431	787.49	-1.91962	0.217971	-8.80678	1.28789e-18	5.26787e-18	Similar to TYMS: Thymidylate synthase
Sjc_0007002	525.042	-1.91959	0.166492	-11.5296	9.35659e-31	6.2456e-30	Similar to sma-6: Serine/threonine-protein kinase sma-6
Sjc_0008398	54.9624	-1.91889	0.441024	-4.35098	1.3553e-05	2.55507e-05	Similar to L1CAM: Neural cell adhesion molecule L1
Sjc_0003360	1890.94	-1.91767	0.162924	-11.7703	5.55359e-32	3.90418e-31	CD97 antigen
Sjc_0005950	41.8527	-1.91653	0.407705	-4.70077	2.59177e-06	5.15148e-06	Similar to C38H2.2: Glycoprotein-N-acetylgalactosamine 3-beta-galactosyltransferase 1
Sjc_0008164	1263.49	-1.91586	0.15849	-12.0882	1.21873e-33	9.13994e-33	Similar to Dera: Deoxyribose-phosphate aldolase
Sjc_0000978	41.4192	-1.91238	0.610846	-3.13072	0.00174381	0.00270208	Similar to gxcDD: Guanine exchange factor for Rac 30
Sjc_0000379	37.1564	-1.91197	0.386292	-4.94954	7.43908e-07	1.52866e-06	Similar to sp8: Transcription factor Sp8
Sjc_0006133	263.878	-1.91131	0.221726	-8.62013	6.68807e-18	2.63315e-17	Similar to Ift88: Intraflagellar transport protein 88 homolog
Sjc_0001898	1450.04	-1.91079	0.128387	-14.8831	4.24426e-50	5.35109e-49	Similar to wdr24: GATOR complex protein WDR24
Sjc_0002480	24.1618	-1.91012	0.641644	-2.97691	0.00291169	0.00440515	Paired box protein
Sjc_0006945	45.964	-1.90866	0.526953	-3.62207	0.000292253	0.000486811	Similar to dnt: Tyrosine-protein kinase Dnt
Sjc_0002784	447.363	-1.90857	0.208588	-9.14997	5.69508e-20	2.47522e-19	Similar to sfl: Bifunctional heparan sulfate N-deacetylase/N-sulfotransferase
Sjc_0002022	14.2112	-1.90684	0.616297	-3.09403	0.00197457	0.00303954	Protein of unknown function
Sjc_0003711	993.153	-1.90542	0.221488	-8.60282	7.77819e-18	3.05061e-17	Similar to Ect2: Protein ECT2
Sjc_0000827	8.36185	-1.90492	0.806895	-2.36081	0.0182353	0.0252321	Expressed conserved protein
Sjc_0002456	90.2933	-1.90473	0.34551	-5.5128	3.5316e-08	8.0704e-08	Similar to TTLL1: Probable tubulin polyglutamylase TTLL1
Sjc_0004921	40.3334	-1.90425	0.338593	-5.62401	1.86571e-08	4.34097e-08	Unconventional myosin-XVIIIa
Sjc_0005397	1650.92	-1.90364	0.110509	-17.2261	1.69269e-66	3.125e-65	Similar to USP44: Ubiquitin carboxyl-terminal hydrolase 44
Sjc_0005524	422.493	-1.90261	0.164355	-11.5762	5.44019e-31	3.66596e-30	Similar to kmt5aa: N-lysine methyltransferase KMT5A-A
Sjc_0002873	878.733	-1.90202	0.137933	-13.7894	2.95129e-43	3.02019e-42	Oxalate:formate antiporter
Sjc_0007245	101.982	-1.9005	0.276253	-6.87955	6.00411e-12	1.73784e-11	Complement C1q tumor necrosis factor
Sjc_0003164	410.248	-1.89864	0.242289	-7.83626	4.64175e-15	1.60271e-14	Similar to Dynein intermediate chain 3%2C ciliary
Sjc_0007814	83.404	-1.89751	0.381879	-4.96887	6.73432e-07	1.39186e-06	Rho GTPase-activating protein 19
Sjc_0007146	215.591	-1.89731	0.210377	-9.01858	1.90537e-19	8.07983e-19	Similar to ARMC4: Armadillo repeat-containing protein 4
Sjc_0001119	1909.27	-1.89438	0.231426	-8.1857	2.70716e-16	9.88887e-16	kinetochore associated 1
Sjc_0006550	230.016	-1.89216	0.206265	-9.17345	4.58124e-20	2.00066e-19	SJCHGC04983 protein
Sjc_0003458	392.222	-1.89078	0.169133	-11.1792	5.15525e-29	3.23317e-28	Similar to Hmces: Embryonic stem cell-specific 5-hydroxymethylcytosine-binding protein
Sjc_0006356	2992.21	-1.88946	0.164322	-11.4985	1.34197e-30	8.92144e-30	Similar to Pggt1b: Geranylgeranyl transferase type-1 subunit beta
Sjc_0004397	216.685	-1.88888	0.183889	-10.2718	9.439e-25	5.04377e-24	Similar to FBXL2: F-box/LRR-repeat protein 2
Sjc_0008253	445.705	-1.88573	0.138515	-13.6139	3.31202e-42	3.28676e-41	Similar to c2cd3: C2 domain-containing protein 3
Sjc_0007470	1118.26	-1.88214	0.103161	-18.2447	2.27778e-74	5.0326e-73	Similar to pcnx1: Pecanex-like protein 1
Sjc_0007181	2217.23	-1.88138	0.107437	-17.5115	1.16987e-68	2.24578e-67	Similar to PUS7: Pseudouridylate synthase 7 homolog
Sjc_0007563	163.339	-1.88119	0.396403	-4.74565	2.0784e-06	4.14618e-06	Similar to TMEM45B: Transmembrane protein 45B
Sjc_0007273	833.085	-1.88019	0.107395	-17.5072	1.26155e-68	2.4161e-67	WD repeat-containing 6-like protein
Sjc_0006376	1231.73	-1.8795	0.145081	-12.9548	2.20764e-38	1.95422e-37	Similar to Stk16: Serine/threonine-protein kinase 16
Sjc_0001139	41.3115	-1.87937	0.491021	-3.82748	0.000129464	0.000222524	hypothetical protein
Sjc_0008233	158.127	-1.87598	0.398203	-4.7111	2.46384e-06	4.90196e-06	Similar to RSPH3: Radial spoke head protein 3 homolog
Sjc_0007690	251.954	-1.8748	0.316943	-5.91526	3.31352e-09	8.14909e-09	Similar to Cdc6: Cell division control protein 6 homolog
Sjc_0000193	300.205	-1.87434	0.3323	-5.64049	1.6957e-08	3.96115e-08	immunoglobulin domain-containing-like protein
Sjc_0003944	696.987	-1.87263	0.138491	-13.5217	1.16479e-41	1.13529e-40	Similar to MTCH2: Mitochondrial carrier homolog 2
Sjc_0003037	203.454	-1.87185	0.254932	-7.34252	2.09604e-13	6.60816e-13	Similar to PRKC1: Calcium-dependent protein kinase C
Sjc_0007557	98.3267	-1.87086	0.236107	-7.92377	2.30415e-15	8.05763e-15	Similar to PAT15: Probable protein S-acyltransferase 15
Sjc_0007684	182.213	-1.86987	0.254232	-7.35497	1.90976e-13	6.03713e-13	SJCHGC04855 protein
Sjc_0007601	38.6385	-1.86656	0.505954	-3.68919	0.00022497	0.000378584	Similar to PCDHB12: Protocadherin beta-12
Sjc_0002571	766.622	-1.86642	0.171067	-10.9104	1.02759e-27	6.11701e-27	Similar to chaf1a-a: Chromatin assembly factor 1 subunit A-A
Sjc_0008237	839.73	-1.86503	0.139532	-13.3663	9.51688e-41	9.07091e-40	Similar to Stx16: Syntaxin-16
Sjc_0005576	44.3712	-1.86397	0.414147	-4.50074	6.77177e-06	1.3073e-05	Similar to Pwp2: Periodic tryptophan protein 2 homolog
Sjc_0008874	75.1586	-1.8631	0.252333	-7.3835	1.54186e-13	4.90439e-13	coiled-coil domain-containing protein 34
Sjc_0002990	107.305	-1.86261	0.263361	-7.07246	1.52209e-12	4.53857e-12	Similar to esg: Protein escargot
Sjc_0004599	98.6888	-1.86218	0.236099	-7.88726	3.08892e-15	1.07379e-14	Protein of unknown function
Sjc_0000639	630.033	-1.86123	0.293705	-6.33708	2.34162e-10	6.19969e-10	Similar to Nrg: Neuroglian
Sjc_0003460	214.678	-1.86089	0.195927	-9.4979	2.14159e-21	9.87322e-21	Similar to Timeless: Protein timeless homolog
Sjc_0002581	190.192	-1.86048	0.211536	-8.79509	1.42935e-18	5.83776e-18	Similar to Ift52: Intraflagellar transport protein 52 homolog
Sjc_0001772	1988.97	-1.85991	0.102536	-18.139	1.56828e-73	3.40987e-72	SJCHGC05535 protein
Sjc_0001076	1691.89	-1.85983	0.129058	-14.4108	4.42746e-47	5.0687e-46	Similar to Tex9: Testis-expressed protein 9
Sjc_0006551	609.073	-1.85975	0.117927	-15.7703	4.98005e-56	7.35521e-55	Similar to RECQL: ATP-dependent DNA helicase Q1
Sjc_0003527	249.188	-1.85466	0.284835	-6.51133	7.44888e-11	2.03122e-10	Similar to tekt4: Tektin-4
Sjc_0001031	541.2	-1.852	0.180271	-10.2734	9.28352e-25	4.96393e-24	SJCHGC08171 protein
Sjc_0003503	267.025	-1.85162	0.159973	-11.5746	5.54415e-31	3.73115e-30	Similar to MUSK: Muscle%2C skeletal receptor tyrosine-protein kinase
Sjc_0005545	61.5456	-1.84633	0.375604	-4.91563	8.84991e-07	1.81085e-06	Similar to SPAG16: Sperm-associated antigen 16 protein
Sjc_0006887	87.1063	-1.84577	0.325944	-5.66285	1.48876e-08	3.49467e-08	Forkhead-associated domain-containing protein
Sjc_0007721	209.533	-1.8446	0.217467	-8.48222	2.20928e-17	8.49014e-17	SJCHGC05930 protein
Sjc_0003653	553.682	-1.84381	0.15503	-11.8932	1.28342e-32	9.29347e-32	Similar to FGFR1OP: FGFR1 oncogene partner
Sjc_0000605	463.426	-1.84367	0.218843	-8.42464	3.61866e-17	1.37516e-16	Rhodopsin GPCR transmembrane domain
Sjc_0007676	91.4926	-1.83949	0.345649	-5.32186	1.0271e-07	2.26138e-07	Similar to ATL10: RING-H2 finger protein ATL10
Sjc_0006149	771.556	-1.83936	0.172962	-10.6345	2.06033e-26	1.15993e-25	DNA replication complex GINS protein SLD5
Sjc_0002745	241.721	-1.83481	0.245878	-7.46229	8.50315e-14	2.74087e-13	Similar to CFAP52: Cilia- and flagella-associated protein 52
Sjc_0009012	144.85	-1.83476	0.259419	-7.07256	1.52101e-12	4.53703e-12	Similar to HASPIN: Serine/threonine-protein kinase haspin
Sjc_0003962	21.4469	-1.83206	0.690043	-2.65499	0.00793096	0.0114656	hypotheticial protein
Sjc_0007187	875.329	-1.83184	0.116105	-15.7775	4.44674e-56	6.59131e-55	Similar to tada2b: Transcriptional adapter 2-beta
Sjc_0007062	466.705	-1.8317	0.118729	-15.4275	1.06937e-53	1.47819e-52	Similar to PIGN: GPI ethanolamine phosphate transferase 1
Sjc_0001620	1317.29	-1.83163	0.113741	-16.1035	2.4108e-58	3.76406e-57	Similar to Dzank1: Double zinc ribbon and ankyrin repeat-containing protein 1
Sjc_0002678	399.784	-1.83121	0.29018	-6.31062	2.77929e-10	7.31391e-10	Centrosomal protein
Sjc_0004738	1383.2	-1.83103	0.230537	-7.94245	1.98224e-15	6.94675e-15	Similar to zmcm6-b: Zygotic DNA replication licensing factor mcm6-B
Sjc_0007223	169.673	-1.83024	0.241463	-7.57979	3.46124e-14	1.1376e-13	Similar to PAK5: Serine/threonine-protein kinase PAK 5
Sjc_0003003	302.723	-1.83016	0.192128	-9.52573	1.63886e-21	7.60685e-21	Similar to MYO16: Unconventional myosin-XVI
Sjc_0004719	260.428	-1.82723	0.255729	-7.14518	8.98782e-13	2.71556e-12	Similar to Wrap73: WD repeat-containing protein WRAP73
Sjc_0004093	2534.99	-1.82454	0.139255	-13.1021	3.20287e-39	2.90099e-38	Similar to Clcn7: H
Sjc_0008494	267.95	-1.8221	0.223574	-8.14985	3.64373e-16	1.32627e-15	Similar to TOM1L2: TOM1-like protein 2
Sjc_0001856	67.818	-1.82066	0.318638	-5.71388	1.10431e-08	2.61316e-08	Mediator of RNA polymerase II transcription subunit 21
Sjc_0008733	128.342	-1.81964	0.401258	-4.53485	5.76456e-06	1.11866e-05	Leucine-rich repeat serine/threonine-protein kinase 1
Sjc_0005949	314.783	-1.81615	0.317854	-5.71379	1.10485e-08	2.61368e-08	Similar to C38H2.2: Glycoprotein-N-acetylgalactosamine 3-beta-galactosyltransferase 1
Sjc_0003346	856.879	-1.81142	0.138366	-13.0915	3.68398e-39	3.32207e-38	SJCHGC02601 protein
Sjc_0002665	33.406	-1.80923	0.487673	-3.70993	0.000207318	0.000349956	Similar to TH: Tyrosine 3-monooxygenase
Sjc_0008301	655.402	-1.8085	0.259509	-6.9689	3.1943e-12	9.39831e-12	SJCHGC05897 protein
Sjc_0005268	686.136	-1.80849	0.130788	-13.8276	1.7375e-43	1.796e-42	Similar to XRCC1: DNA repair protein XRCC1
Sjc_0001599	1647.19	-1.80832	0.149011	-12.1355	6.85158e-34	5.17626e-33	SJCHGC01285 protein
Sjc_0005263	315.308	-1.80777	0.20037	-9.02213	1.84462e-19	7.82626e-19	Protein CIP2A
Sjc_0003244	1732.36	-1.80731	0.140974	-12.8202	1.2645e-37	1.08763e-36	nucleoporin NDC1
Sjc_0001528	116.513	-1.80703	0.309305	-5.84225	5.15017e-09	1.25084e-08	uncharacterized protein DC041_0002987
Sjc_0008692	159.546	-1.80694	0.278675	-6.48405	8.92931e-11	2.42202e-10	Similar to Ttll7: Tubulin polyglutamylase TTLL7
Sjc_0001138	491.401	-1.80683	0.191341	-9.44297	3.62369e-21	1.65663e-20	Similar to PHR: Deoxyribodipyrimidine photo-lyase
Sjc_0006049	271.107	-1.80347	0.185706	-9.71141	2.6959e-22	1.29305e-21	Similar to Celsr1: Cadherin EGF LAG seven-pass G-type receptor 1
Sjc_0003100	137.821	-1.80241	0.310363	-5.80742	6.34447e-09	1.53003e-08	coiled-coil domain-containing protein 113-like
Sjc_0004254	625.189	-1.80217	0.24478	-7.36243	1.80594e-13	5.71556e-13	Similar to CIPK24: CBL-interacting protein kinase 24
Sjc_0006323	10.1851	-1.80076	0.705226	-2.55345	0.0106663	0.0151896	Homeobox protein aristaless-like 4
Sjc_0005751	34.3343	-1.79791	0.428605	-4.19479	2.73124e-05	4.98618e-05	hypothetical protein
Sjc_0006921	174.127	-1.79766	0.215385	-8.34626	7.0458e-17	2.6396e-16	Similar to Ift80: Intraflagellar transport protein 80 homolog
Sjc_0003550	4499.17	-1.79758	0.262744	-6.84156	7.83339e-12	2.25537e-11	Similar to PLOD3: Multifunctional procollagen lysine hydroxylase and glycosyltransferase LH3
Sjc_0002368	277.447	-1.79733	0.358505	-5.01341	5.34747e-07	1.11365e-06	Similar to Sox14: Putative transcription factor SOX-14
Sjc_0007706	411.387	-1.79511	0.200471	-8.9545	3.41291e-19	1.43612e-18	Similar to HMT3: Homocysteine S-methyltransferase 3
Sjc_0005966	62.1537	-1.7939	0.382583	-4.68892	2.74649e-06	5.44977e-06	hypotheticial protein
Sjc_0008435	192.107	-1.79326	0.33508	-5.35173	8.71184e-08	1.92898e-07	Protein of unknown function
Sjc_0001125	82.0707	-1.79251	0.312415	-5.7376	9.60284e-09	2.28555e-08	Zinc finger B-box domain-containing protein
Sjc_0000711	132.766	-1.79244	0.297127	-6.03257	1.61373e-09	4.05635e-09	SJCHGC04139 protein
Sjc_0004244	1178.48	-1.79106	0.112931	-15.8598	1.20369e-56	1.81706e-55	Similar to DENR: Density-regulated protein homolog
Sjc_0007492	690.904	-1.79022	0.112632	-15.8945	6.92269e-57	1.05084e-55	Similar to ccdc77: Coiled-coil domain-containing protein 77
Sjc_0008660	7.07358	-1.7901	0.819382	-2.18469	0.0289117	0.0391006	histone H3-like centromeric protein
Sjc_0003441	516.255	-1.78941	0.254622	-7.02772	2.09943e-12	6.23967e-12	Similar to Asah2: Neutral ceramidase
Sjc_0004768	149.377	-1.78821	0.267164	-6.69333	2.18152e-11	6.13866e-11	Similar to SPAG17: Sperm-associated antigen 17
Sjc_0000820	1007.41	-1.78718	0.281807	-6.34185	2.27024e-10	6.02042e-10	Similar to SEMA5B: Semaphorin-5B
Sjc_0005147	602.424	-1.78444	0.266812	-6.688	2.26238e-11	6.36182e-11	hypotheticial protein
Sjc_0005223	121.346	-1.78048	0.291428	-6.10949	9.99528e-10	2.54366e-09	Protein of unknown function
Sjc_0006582	154.974	-1.77936	0.196317	-9.06372	1.2608e-19	5.3855e-19	Similar to SFXN1: Sideroflexin-1
Sjc_0005279	323.292	-1.77893	0.268838	-6.61712	3.66258e-11	1.0177e-10	Similar to CACNA2D2: Voltage-dependent calcium channel subunit alpha-2/delta-2
Sjc_0006917	1032.35	-1.77747	0.111541	-15.9355	3.59302e-57	5.50504e-56	Basic leucine zipper bZIP transcription factor
Sjc_0002788	325.11	-1.77699	0.178525	-9.95377	2.42806e-23	1.21953e-22	REST corepressor
Sjc_0005823	492.198	-1.77638	0.255343	-6.95686	3.47935e-12	1.0215e-11	Similar to PRKAG2: 5'-AMP-activated protein kinase subunit gamma-2
Sjc_0001308	881.295	-1.77624	0.157598	-11.2707	1.83197e-29	1.16408e-28	Similar to Sptbn1: Spectrin beta chain%2C non-erythrocytic 1
Sjc_0005926	921.993	-1.7741	0.107901	-16.4419	9.58263e-61	1.58046e-59	LINE-1 retrotransposable element ORF2 protein
Sjc_0000511	310.048	-1.77341	0.202381	-8.76269	1.90639e-18	7.72832e-18	Similar to ext1a: Exostosin-1a
Sjc_0006384	74.5324	-1.77215	0.332441	-5.33072	9.78257e-08	2.15907e-07	breast cancer 2 susceptibility protein
Sjc_0005663	68.2715	-1.77038	0.365843	-4.83917	1.30381e-06	2.63754e-06	39S ribosomal protein L46 mitochondrial
Sjc_0006123	328.858	-1.7688	0.308459	-5.7343	9.79167e-09	2.32847e-08	Similar to MFGE8: Lactadherin
Sjc_0006688	139.456	-1.76719	0.270927	-6.52275	6.90286e-11	1.88609e-10	Similar to pax6: Paired box protein Pax-6
Sjc_0008081	67.7199	-1.76636	0.302663	-5.83605	5.34525e-09	1.29669e-08	Protein of unknown function
Sjc_0004497	213.67	-1.76635	0.270299	-6.53481	6.36898e-11	1.74429e-10	Similar to Muscle calcium channel subunit alpha-1
Sjc_0004868	557.073	-1.76381	0.126415	-13.9525	3.03636e-44	3.21149e-43	Similar to DCLRE1A: DNA cross-link repair 1A protein
Sjc_0004058	7.6645	-1.76116	0.755667	-2.3306	0.0197744	0.0272352	Similar to NTN4: Netrin-4
Sjc_0004810	256.734	-1.75946	0.222735	-7.89934	2.80388e-15	9.78017e-15	Similar to Cdt1: DNA replication factor Cdt1
Sjc_0002355	111.766	-1.75925	0.36294	-4.84723	1.25197e-06	2.5358e-06	Similar to nachra9: Neuronal acetylcholine receptor subunit alpha-9-I
Sjc_0005134	577.208	-1.75867	0.243397	-7.22551	4.9923e-13	1.53438e-12	Similar to agbl5: Cytosolic carboxypeptidase-like protein 5
Sjc_0007184	71.4953	-1.75801	0.242012	-7.26412	3.75471e-13	1.16185e-12	tRNA pseudouridine13 synthase
Sjc_0006865	119.471	-1.75761	0.239143	-7.34961	1.98788e-13	6.27926e-13	5-hydroxytryptamine receptor 2C
Sjc_0005679	81.8003	-1.75463	0.276859	-6.33762	2.33343e-10	6.18001e-10	Similar to Nek1: Serine/threonine-protein kinase Nek1
Sjc_0001627	2151.15	-1.75434	0.0981054	-17.8822	1.62399e-71	3.35311e-70	Similar to SPBC18H10.09: Uncharacterized protein C18H10.09
Sjc_0007188	1397.62	-1.75392	0.0862788	-20.3286	7.18761e-92	2.09669e-90	SJCHGC01252 protein
Sjc_0004598	1293.26	-1.75275	0.142926	-12.2634	1.42479e-34	1.11229e-33	Similar to lancl1: Glutathione S-transferase LANCL1
Sjc_0002797	188.22	-1.75251	0.31555	-5.55384	2.79462e-08	6.42387e-08	Similar to MYCBP: c-Myc-binding protein
Sjc_0004068	780.272	-1.75195	0.242578	-7.2222	5.11548e-13	1.57047e-12	Similar to APT1: Adenine phosphoribosyltransferase 1
Sjc_0000394	1070.21	-1.75056	0.164752	-10.6254	2.27033e-26	1.27465e-25	Similar to VTC5: GDP-L-galactose phosphorylase 2
Sjc_0002467	43.643	-1.74785	0.485477	-3.60028	0.000317875	0.000527989	Similar to Cbp53E: Calbindin-32
Sjc_0007956	144.815	-1.74686	0.406945	-4.29262	1.76573e-05	3.29622e-05	Ribosome recycling factor
Sjc_0004976	576.622	-1.74275	0.153145	-11.3798	5.27311e-30	3.41419e-29	Similar to Depdc5: GATOR complex protein DEPDC5
Sjc_0001974	65.5882	-1.74019	0.285218	-6.10126	1.05235e-09	2.67229e-09	X-ray radiation resistance-associated protein 1
Sjc_0000734	140.052	-1.74015	0.286055	-6.08326	1.17767e-09	2.98403e-09	Similar to CFAP74: Cilia- and flagella-associated protein 74
Sjc_0006357	440.966	-1.73739	0.20445	-8.49785	1.9314e-17	7.43622e-17	Similar to gins2: DNA replication complex GINS protein PSF2
Sjc_0001863	784.764	-1.73701	0.107809	-16.112	2.10022e-58	3.28541e-57	Similar to pcca-1: Propionyl-CoA carboxylase alpha chain%2C mitochondrial
Sjc_0002895	1566.83	-1.73573	0.135716	-12.7894	1.87856e-37	1.59736e-36	Similar to LENG1: Leukocyte receptor cluster member 1
Sjc_0007558	375.1	-1.7356	0.155746	-11.1438	7.67647e-29	4.7742e-28	Similar to Drosha: Ribonuclease 3
Sjc_0006441	147.941	-1.73249	0.283617	-6.10854	1.00549e-09	2.55803e-09	hypothetical protein
Sjc_0001713	881.392	-1.73135	0.122358	-14.1499	1.86953e-45	2.08497e-44	Similar to KRP95: Kinesin-II 95 kDa subunit
Sjc_0007413	350.707	-1.73133	0.154352	-11.2168	3.37434e-29	2.13093e-28	Similar to PCDHA2: Protocadherin alpha-2
Sjc_0005707	433.133	-1.73105	0.276972	-6.24991	4.10702e-10	1.0684e-09	Similar to NIPA2: Magnesium transporter NIPA2
Sjc_0008795	1806.81	-1.72997	0.12452	-13.8931	6.97523e-44	7.33966e-43	FAR 17a AIG1 protein
Sjc_0003438	144.631	-1.72945	0.216146	-8.00131	1.23107e-15	4.36087e-15	Similar to Cfap100: Cilia- and flagella-associated protein 100
Sjc_0004931	4162.99	-1.72927	0.098597	-17.5387	7.25171e-69	1.40525e-67	Similar to VDAC2: Voltage-dependent anion-selective channel protein 2
Sjc_0008142	843.684	-1.72866	0.116828	-14.7966	1.54125e-49	1.92e-48	Similar to GPAA1: Glycosylphosphatidylinositol anchor attachment 1 protein
Sjc_0008683	16.5028	-1.72689	0.681174	-2.53517	0.0112394	0.0159669	Neuron navigator 2
Sjc_0008486	280.023	-1.72457	0.367312	-4.69512	2.66456e-06	5.29233e-06	Similar to Anxa13: Annexin A13
Sjc_0001394	1027.15	-1.72257	0.121847	-14.1372	2.24171e-45	2.46649e-44	Peptidyl-prolyl cis-trans isomerase FKBP5
Sjc_0009113	19.5117	-1.7216	0.725027	-2.37454	0.017571	0.0243582	Similar to Degs1: Sphingolipid delta
Sjc_0003841	389.494	-1.72126	0.150806	-11.4138	3.56973e-30	2.33156e-29	Similar to KLC1: Kinesin light chain 1
Sjc_0002633	1592.07	-1.72105	0.109417	-15.7293	9.52499e-56	1.39922e-54	Similar to Smc2: Structural maintenance of chromosomes protein 2
Sjc_0008333	519.068	-1.71935	0.158497	-10.8479	2.04151e-27	1.20564e-26	Similar to ppp1r42: Protein phosphatase 1 regulatory subunit 42
Sjc_0008691	250.981	-1.71879	0.372901	-4.60924	4.04148e-06	7.92346e-06	Similar to timm13-b: Mitochondrial import inner membrane translocase subunit Tim13-B
Sjc_0007660	92.1942	-1.71543	0.349625	-4.9065	9.27179e-07	1.89292e-06	Similar to acp7: Acid phosphatase type 7
Sjc_0005884	38.6375	-1.71482	0.687114	-2.49569	0.0125713	0.0177468	Similar to RAB13: Ras-related protein Rab-13
Sjc_0004072	547	-1.71441	0.25875	-6.62573	3.45542e-11	9.61769e-11	Similar to RAD54L: DNA repair and recombination protein RAD54-like
Sjc_0006072	569.658	-1.7135	0.221959	-7.71988	1.16441e-14	3.94408e-14	mitochondrial import inner membrane translocase subunit tim17
Sjc_0006940	413.395	-1.71346	0.129245	-13.2575	4.08385e-40	3.80834e-39	Similar to Nudt1: 7%2C8-dihydro-8-oxoguanine triphosphatase
Sjc_0007658	935.634	-1.71285	0.179128	-9.56221	1.15269e-21	5.37771e-21	Similar to alkbh6: Alpha-ketoglutarate-dependent dioxygenase alkB homolog 6
Sjc_0000629	419.329	-1.71239	0.208675	-8.20599	2.28706e-16	8.38044e-16	Zinc finger and BTB domain-containing protein 41
Sjc_0007381	89.288	-1.71227	0.313037	-5.46986	4.50383e-08	1.02068e-07	Similar to CFAP61: Cilia- and flagella-associated protein 61
Sjc_0009403	1002.94	-1.71183	0.12932	-13.2372	5.35378e-40	4.97562e-39	F8A1-like protein
Sjc_0005682	740.97	-1.7114	0.160302	-10.6761	1.31642e-26	7.46763e-26	Similar to DNApol-delta: DNA polymerase delta catalytic subunit
Sjc_0002945	760.927	-1.71131	0.190998	-8.95985	3.2513e-19	1.36952e-18	Similar to ACSL1: Long-chain-fatty-acid--CoA ligase 1
Sjc_0004985	271.969	-1.70834	0.527414	-3.23909	0.00119911	0.0018855	Similar to Cathepsin C
Sjc_0000813	655.449	-1.70705	0.318488	-5.35985	8.32903e-08	1.84821e-07	Similar to odd: Protein odd-skipped
Sjc_0004495	27.8588	-1.70618	0.511016	-3.33879	0.000841429	0.00134606	SJCHGC07105 protein
Sjc_0003008	383.906	-1.70615	0.139739	-12.2096	2.76311e-34	2.13269e-33	mitochondrial ribonuclease P protein 1
Sjc_0003770	334.962	-1.70453	0.209323	-8.14309	3.85317e-16	1.40126e-15	Similar to TMEM8B: Transmembrane protein 8B
Sjc_0008529	172.81	-1.70417	0.269405	-6.32566	2.52145e-10	6.65647e-10	hypothetical protein
Sjc_0004460	23.4198	-1.70413	0.484149	-3.51984	0.000431803	0.000706908	Histone deacetylase 6
Sjc_0007606	479.511	-1.70316	0.201211	-8.46453	2.5718e-17	9.86017e-17	Similar to Kif20a: Kinesin-like protein KIF20A
Sjc_0002672	102.353	-1.70265	0.362123	-4.70184	2.57826e-06	5.12587e-06	Similar to SNTB2: Beta-2-syntrophin
Sjc_0005689	74.8523	-1.7019	0.317524	-5.3599	8.32697e-08	1.84821e-07	SJCHGC07179 protein
Sjc_0008844	924.03	-1.70073	0.184085	-9.23883	2.49206e-20	1.10121e-19	ribonuclease Z
Sjc_0006027	913.266	-1.69968	0.243635	-6.97634	3.02963e-12	8.92663e-12	Similar to NWD1: NACHT domain- and WD repeat-containing protein 1
Sjc_0001014	223.108	-1.69835	0.198846	-8.54102	1.33039e-17	5.16099e-17	Soluble guanylate cyclase gcy
Sjc_0007689	387.616	-1.69813	0.120394	-14.1048	3.54913e-45	3.88415e-44	Similar to FAM13A: Protein FAM13A
Sjc_0007565	465.62	-1.69264	0.201763	-8.38928	4.89145e-17	1.84601e-16	hypothetical protein
Sjc_0008869	84.3319	-1.69013	0.415699	-4.06574	4.78794e-05	8.55981e-05	Protein vein
Sjc_0006339	2571.77	-1.68833	0.16116	-10.4761	1.11218e-25	6.12673e-25	Similar to PHF14: PHD finger protein 14
Sjc_0000798	94.5919	-1.68777	0.459923	-3.66968	0.000242854	0.000407424	Similar to Ano7: Anoctamin-7
Sjc_0003563	26.5841	-1.68599	0.549754	-3.0668	0.00216361	0.00331995	Similar to DRC3: Dynein regulatory complex subunit 3
Sjc_0003491	133.082	-1.68505	0.235789	-7.14644	8.90576e-13	2.69176e-12	DNA-binding protein inhibitor ID-2-A
Sjc_0001193	332.415	-1.68501	0.138686	-12.1498	5.75285e-34	4.36227e-33	Similar to disp: Protein dispatched
Sjc_0007741	655.302	-1.68283	0.138471	-12.1529	5.53797e-34	4.20711e-33	Similar to CPIJ003941: Queuine tRNA-ribosyltransferase accessory subunit 2
Sjc_0004732	1333.08	-1.68125	0.0810561	-20.7418	1.45314e-95	4.56375e-94	Tetratricopeptide repeat protein 16
Sjc_0008735	997.709	-1.68011	0.109007	-15.4128	1.34243e-53	1.84629e-52	Similar to CYTH1: Cytohesin-1
Sjc_0007926	658.523	-1.67904	0.131595	-12.7591	2.77215e-37	2.34745e-36	Similar to VPS50: Syndetin
Sjc_0007045	64.9921	-1.67778	0.284462	-5.89808	3.67764e-09	9.02563e-09	hypothetical protein
Sjc_0004835	1050.67	-1.6771	0.126935	-13.2123	7.4499e-40	6.88464e-39	Similar to blm: Bloom syndrome protein homolog
Sjc_0003805	371.059	-1.67665	0.130413	-12.8565	7.90689e-38	6.87304e-37	Similar to Enah: Protein enabled homolog
Sjc_0001025	242.776	-1.67568	0.166089	-10.0891	6.17369e-24	3.19481e-23	Similar to DTH-2: Homeobox protein DTH-2
Sjc_0000936	200.942	-1.67314	0.241368	-6.93191	4.15182e-12	1.21242e-11	hypothetical protein
Sjc_0008887	77.1861	-1.6717	0.284571	-5.87447	4.24206e-09	1.0355e-08	Similar to PTPRB: Receptor-type tyrosine-protein phosphatase beta
Sjc_0006067	59.7625	-1.6705	0.40466	-4.12816	3.6568e-05	6.59366e-05	Similar to CFAP46: Cilia- and flagella-associated protein 46
Sjc_0002505	25.6216	-1.66806	0.403189	-4.13717	3.51622e-05	6.34856e-05	Similar to PTRHD1: Putative peptidyl-tRNA hydrolase PTRHD1
Sjc_0001537	145.364	-1.66746	0.240855	-6.92308	4.41919e-12	1.2882e-11	Similar to Cfap54: Cilia- and flagella-associated protein 54
Sjc_0001322	476.754	-1.66738	0.227166	-7.33991	2.13732e-13	6.73055e-13	Similar to Dram2: DNA damage-regulated autophagy modulator protein 2
Sjc_0004541	138.297	-1.66705	0.221781	-7.51666	5.61945e-14	1.82354e-13	Similar to NUDT9: ADP-ribose pyrophosphatase%2C mitochondrial
Sjc_0003195	89.2931	-1.66487	0.424006	-3.92653	8.61788e-05	0.000150813	Similar to Nme5: Nucleoside diphosphate kinase homolog 5
Sjc_0009378	45.9849	-1.66479	0.386083	-4.31201	1.61774e-05	3.03447e-05	Similar to Ptpn4: Tyrosine-protein phosphatase non-receptor type 4
Sjc_0005912	286.722	-1.66399	0.143043	-11.6328	2.80587e-31	1.91984e-30	Similar to MGAT2: Alpha-1%2C6-mannosyl-glycoprotein 2-beta-N-acetylglucosaminyltransferase
Sjc_0004896	1283.63	-1.66365	0.119145	-13.9632	2.61506e-44	2.77304e-43	Similar to UBN2: Ubinuclein-2
Sjc_0008279	1063.48	-1.66294	0.0727525	-22.8575	1.23195e-115	5.40016e-114	Similar to SPAG9: C-Jun-amino-terminal kinase-interacting protein 4
Sjc_0009295	69.1967	-1.66277	0.426446	-3.89912	9.65429e-05	0.000168196	Calmodulin
Sjc_0002040	124.128	-1.66182	0.251174	-6.61623	3.68467e-11	1.02349e-10	Centrosomal protein
Sjc_0002276	419.764	-1.6618	0.402131	-4.13247	3.5888e-05	6.47532e-05	Similar to RpII15: DNA-directed RNA polymerase II subunit RPB9
Sjc_0000630	542.623	-1.66043	0.136147	-12.1958	3.27112e-34	2.51061e-33	Similar to Slc31a1: High affinity copper uptake protein 1
Sjc_0006005	762.609	-1.65817	0.205292	-8.07713	6.63105e-16	2.38085e-15	Similar to Plxnd1: Plexin-D1
Sjc_0004637	642.6	-1.65685	0.154932	-10.694	1.08563e-26	6.19703e-26	Similar to THADA: Thyroid adenoma-associated protein homolog
Sjc_0007112	78.2429	-1.65659	0.249246	-6.64642	3.00308e-11	8.39285e-11	Similar to Mocs1: Molybdenum cofactor biosynthesis protein 1
Sjc_0000179	273.611	-1.65602	0.151435	-10.9355	7.79486e-28	4.67406e-27	Similar to CDK14: Cyclin-dependent kinase 14
Sjc_0002152	992.511	-1.65549	0.155985	-10.6131	2.58889e-26	1.45152e-25	Similar to Fpgs: Folylpolyglutamate synthase%2C mitochondrial
Sjc_0002316	307.881	-1.65548	0.38837	-4.26263	2.02038e-05	3.74261e-05	Similar to CHTF8: Chromosome transmission fidelity protein 8 homolog
Sjc_0004047	409.865	-1.65221	0.284723	-5.80285	6.51956e-09	1.56994e-08	Similar to Rnmt: mRNA cap guanine-N7 methyltransferase
Sjc_0001718	484.004	-1.64954	0.152154	-10.8412	2.19479e-27	1.29058e-26	Similar to COG6: Conserved oligomeric Golgi complex subunit 6
Sjc_0003069	985.676	-1.64743	0.106819	-15.4227	1.15148e-53	1.58633e-52	SJCHGC04004 protein
Sjc_0001860	44.9953	-1.64361	0.394428	-4.16708	3.08529e-05	5.5964e-05	Similar to daw1: Dynein assembly factor with WDR repeat domains 1
Sjc_0008933	93.4286	-1.64323	0.269105	-6.10629	1.01972e-09	2.59343e-09	SAM and SH3 domain-containing protein
Sjc_0006784	29.2128	-1.64241	0.589214	-2.78746	0.00531226	0.00781629	Similar to Oocyte zinc finger protein XlCOF22
Sjc_0001393	414.59	-1.64113	0.117465	-13.9712	2.33803e-44	2.48249e-43	Similar to SARS2: Serine--tRNA ligase%2C mitochondrial
Sjc_0004428	1338.87	-1.64068	0.109216	-15.0224	5.23583e-51	6.76942e-50	Similar to Dars2: Aspartate--tRNA ligase%2C mitochondrial
Sjc_0008272	150.744	-1.64063	0.309576	-5.29961	1.16053e-07	2.54219e-07	Protein of unknown function
Sjc_0009045	346.014	-1.6384	0.144584	-11.3318	9.12705e-30	5.8632e-29	Similar to ZNF845: Zinc finger protein 845
Sjc_0000656	235.543	-1.63803	0.134345	-12.1928	3.3959e-34	2.60151e-33	Similar to cdk20: Cyclin-dependent kinase 20
Sjc_0006866	242.454	-1.63364	0.299208	-5.45988	4.76453e-08	1.07797e-07	Similar to Jag1: Protein jagged-1
Sjc_0003685	362.329	-1.63101	0.288944	-5.64474	1.65429e-08	3.87102e-08	Similar to Ddr2: Discoidin domain-containing receptor 2
Sjc_0001087	441.357	-1.63097	0.106326	-15.3393	4.17823e-53	5.67035e-52	Similar to tp53: Cellular tumor antigen p53
Sjc_0001660	149.784	-1.62984	0.165809	-9.82962	8.39373e-23	4.11257e-22	Similar to VASH2: Tubulinyl-Tyr carboxypeptidase 2
Sjc_0002589	2147.81	-1.62958	0.210785	-7.73103	1.06677e-14	3.62084e-14	Similar to mtap: S-methyl-5'-thioadenosine phosphorylase
Sjc_0000887	331.229	-1.62924	0.199475	-8.16765	3.14449e-16	1.14659e-15	Similar to CACNB2: Voltage-dependent L-type calcium channel subunit beta-2
Sjc_0008917	537.556	-1.62916	0.137725	-11.8291	2.76222e-32	1.97919e-31	Similar to OGFOD1: Prolyl 3-hydroxylase OGFOD1
Sjc_0008988	85.1099	-1.62773	0.269389	-6.04229	1.51946e-09	3.83114e-09	Similar to eno4: Enolase 4
Sjc_0007594	282.184	-1.62764	0.165661	-9.8251	8.77844e-23	4.29593e-22	expressed conserved protein
Sjc_0004241	470.765	-1.62623	0.21722	-7.48657	7.0696e-14	2.28328e-13	Similar to Apex1: DNA-
Sjc_0006773	223.14	-1.6238	0.355663	-4.56556	4.98174e-06	9.72039e-06	Similar to EMC6: ER membrane protein complex subunit 6
Sjc_0001963	940.226	-1.62377	0.11155	-14.5564	5.31745e-48	6.29872e-47	Zinc finger SWIM domain-containing protein 3
Sjc_0000805	1467.56	-1.62283	0.105852	-15.3311	4.73652e-53	6.39626e-52	Similar to TRIP4: Activating signal cointegrator 1
Sjc_0005528	395.461	-1.62114	0.217404	-7.45681	8.86411e-14	2.85385e-13	Similar to mcm9: DNA helicase MCM9
Sjc_0005826	715.624	-1.61946	0.211549	-7.65522	1.92975e-14	6.45904e-14	SJCHGC05408 protein
Sjc_0003368	282.285	-1.61868	0.133909	-12.0879	1.22366e-33	9.16851e-33	DnaJ subfamily C member 28
Sjc_0003275	1087.75	-1.61782	0.109879	-14.7236	4.55016e-49	5.58348e-48	Similar to ZUP1: Zinc finger-containing ubiquitin peptidase 1
Sjc_0005549	112.799	-1.61447	0.61016	-2.64598	0.00814551	0.0117551	Similar to FBN3: Fibrillin-3
Sjc_0004028	58.2027	-1.61424	0.340238	-4.74444	2.09081e-06	4.16992e-06	ataxin-1
Sjc_0007644	82.4068	-1.61412	0.268182	-6.01874	1.75777e-09	4.4076e-09	hypothetical protein
Sjc_0001882	64.5931	-1.61181	0.288316	-5.59044	2.26493e-08	5.24601e-08	Similar to PIP5K2: Phosphatidylinositol 4-phosphate 5-kinase 2
Sjc_0005362	808.987	-1.60922	0.122677	-13.1175	2.61379e-39	2.37005e-38	Similar to Tgfbrap1: Transforming growth factor-beta receptor-associated protein 1
Sjc_0004846	250.647	-1.6088	0.306923	-5.24171	1.59099e-07	3.45192e-07	Similar to IQCA1: Dynein regulatory complex protein 11
Sjc_0003571	4460.09	-1.60617	0.0822888	-19.5187	7.61742e-85	1.99489e-83	Similar to TOP2A: DNA topoisomerase 2-alpha
Sjc_0009122	296.221	-1.60562	0.245518	-6.53974	6.16254e-11	1.69114e-10	PMP-22/EMP/MP20/Claudin tight junction
Sjc_0003135	463.756	-1.60517	0.199385	-8.05062	8.2374e-16	2.94727e-15	Similar to LONRF1: LON peptidase N-terminal domain and RING finger protein 1
Sjc_0000859	184.083	-1.60412	0.318517	-5.03623	4.74791e-07	9.91811e-07	Similar to Cic: Protein capicua homolog
Sjc_0004799	890.832	-1.60384	0.155205	-10.3337	4.96131e-25	2.67025e-24	Protein asteroid 1
Sjc_0001981	9022.94	-1.60318	0.118072	-13.5781	5.40373e-42	5.33667e-41	Similar to unc-9: Innexin unc-9
Sjc_0003409	365.385	-1.60151	0.206032	-7.77311	7.65839e-15	2.61893e-14	Similar to ATM: Serine-protein kinase ATM
Sjc_0008980	381.88	-1.59936	0.14891	-10.7404	6.57305e-27	3.79699e-26	Similar to Pdxk: Pyridoxal kinase
Sjc_0006000	11804.2	-1.59915	0.182168	-8.77847	1.65719e-18	6.75147e-18	Similar to Hexokinase
Sjc_0002412	992.511	-1.59828	0.130413	-12.2555	1.57035e-34	1.22359e-33	NADH dehydrogenase 1 beta subcomplex subunit 6
Sjc_0000916	170.249	-1.59802	0.265283	-6.02383	1.70339e-09	4.27517e-09	Similar to FCHSD1: F-BAR and double SH3 domains protein 1
Sjc_0004100	417.2	-1.59689	0.125965	-12.6772	7.90844e-37	6.60811e-36	Similar to CHAF1B: Chromatin assembly factor 1 subunit B
Sjc_0001196	27.6848	-1.59622	0.434094	-3.67714	0.000235863	0.000396183	Similar to LRRC34: Leucine-rich repeat-containing protein 34
Sjc_0004304	77.8071	-1.59321	0.283134	-5.62706	1.83312e-08	4.26999e-08	Similar to nrv1: Sodium/potassium-transporting ATPase subunit beta-1
Sjc_0001336	2968.05	-1.5914	0.0840449	-18.9351	5.85842e-80	1.4124e-78	Similar to Kdm6a: Lysine-specific demethylase 6A
Sjc_0008174	885.595	-1.59057	0.160155	-9.93143	3.03851e-23	1.52148e-22	Similar to CLN3: Battenin
Sjc_0009318	259.394	-1.59019	0.273005	-5.82476	5.71938e-09	1.38458e-08	hypothetical protein
Sjc_0004783	789.56	-1.58805	0.153073	-10.3745	3.23917e-25	1.75954e-24	SJCHGC06129 protein
Sjc_0006396	268.68	-1.58738	0.216813	-7.32144	2.45319e-13	7.68686e-13	Similar to RAD51C: DNA repair protein RAD51 homolog 3
Sjc_0001284	67.9502	-1.58655	0.586079	-2.70706	0.00678818	0.0098815	Similar to UBC12: NEDD8-conjugating enzyme UBC12
Sjc_0003038	53.3932	-1.58577	0.277636	-5.71169	1.11858e-08	2.64542e-08	Similar to PRKCA: Protein kinase C alpha type
Sjc_0003027	1163.41	-1.58443	0.147558	-10.7377	6.77093e-27	3.9058e-26	Similar to Sh3beta: SH3 domain-binding glutamic acid-rich protein homolog
Sjc_0009752	117.26	-1.58435	0.297789	-5.32038	1.03549e-07	2.27925e-07	SJCHGC06802 protein
Sjc_0001464	220.765	-1.58375	0.181184	-8.74112	2.30807e-18	9.30152e-18	Similar to N: Neurogenic locus Notch protein
Sjc_0007722	174.829	-1.5834	0.200119	-7.91228	2.52721e-15	8.82639e-15	SJCHGC05930 protein
Sjc_0008734	610.92	-1.58212	0.197037	-8.02956	9.78243e-16	3.48032e-15	Similar to lrk-1: Leucine-rich repeat serine/threonine-protein kinase 1
Sjc_0002175	35.9167	-1.58196	0.475926	-3.32396	0.000887504	0.00141645	IQ calmodulin-binding motif-containing protein
Sjc_0007319	62.686	-1.58192	0.323152	-4.89527	9.81721e-07	2.00178e-06	Similar to KCNAB2: Voltage-gated potassium channel subunit beta-2
Sjc_0007438	308.263	-1.58136	0.180783	-8.74725	2.18614e-18	8.8188e-18	Similar to EARS2: Probable glutamate--tRNA ligase%2C mitochondrial
Sjc_0007495	956.904	-1.57992	0.104431	-15.1289	1.04401e-51	1.37585e-50	Similar to iba57: Putative transferase CAF17 homolog%2C mitochondrial
Sjc_0007134	13.4044	-1.57909	0.56172	-2.81117	0.00493619	0.00728913	Zinc finger CW-type PWWP domain protein 1
Sjc_0008737	539.759	-1.57841	0.112068	-14.0843	4.74009e-45	5.13949e-44	Similar to PMS2: Mismatch repair endonuclease PMS2
Sjc_0007750	46.9478	-1.57632	0.456741	-3.45124	0.000558017	0.000905218	unnamed protein product
Sjc_0002309	77.8829	-1.57554	0.395945	-3.97917	6.91549e-05	0.0001223	Similar to AK7: Adenylate kinase 7
Sjc_0008908	1246.92	-1.5742	0.133375	-11.8028	3.7732e-32	2.67089e-31	Similar to RTEL1: Regulator of telomere elongation helicase 1
Sjc_0004112	277.566	-1.57317	0.305024	-5.15754	2.50211e-07	5.34388e-07	Similar to Lsm1: U6 snRNA-associated Sm-like protein LSm1
Sjc_0008234	1279.7	-1.57159	0.22459	-6.99761	2.60369e-12	7.69653e-12	Similar to Yju2: Splicing factor YJU2
Sjc_0004542	193.409	-1.57118	0.37408	-4.20011	2.66784e-05	4.87914e-05	Similar to FUT8: Alpha-
Sjc_0003684	148.734	-1.56855	0.262925	-5.96577	2.43479e-09	6.04971e-09	hypothetical protein
Sjc_0006011	290.294	-1.5682	0.155043	-10.1147	4.75645e-24	2.47076e-23	Similar to Trdmt1: tRNA
Sjc_0008745	657.086	-1.5662	0.284667	-5.50186	3.7581e-08	8.56651e-08	Inositol polyphosphate multikinase
Sjc_0006897	523.46	-1.56486	0.107167	-14.6021	2.7231e-48	3.25383e-47	G patch domain-containing protein 2
Sjc_0003228	218.696	-1.56446	0.288108	-5.43012	5.63161e-08	1.26541e-07	Similar to Arl13b: ADP-ribosylation factor-like protein 13B
Sjc_0006285	910.591	-1.56278	0.147981	-10.5607	4.53272e-26	2.5241e-25	Similar to DUSP23: Dual specificity protein phosphatase 23
Sjc_0005240	689.712	-1.56141	0.28404	-5.49714	3.86004e-08	8.78421e-08	Similar to CBX3: Chromobox protein homolog 3
Sjc_0000860	40.2507	-1.56049	0.368755	-4.23177	2.31856e-05	4.26605e-05	Similar to ISL1: Insulin gene enhancer protein ISL-1
Sjc_0002989	3709.08	-1.55968	0.145239	-10.7387	6.69804e-27	3.86647e-26	Similar to L3MBTL3: Lethal
Sjc_0006253	1830.24	-1.55915	0.11746	-13.2739	3.28216e-40	3.09596e-39	Similar to ube3b: Ubiquitin-protein ligase E3B
Sjc_0008546	40.1108	-1.55868	0.406231	-3.83692	0.000124585	0.000214408	Similar to TMEM67: Meckelin
Sjc_0001797	106.909	-1.55767	0.20829	-7.47837	7.52527e-14	2.42853e-13	Similar to N: Neurogenic locus Notch protein
Sjc_0005402	28.7829	-1.55686	0.414254	-3.75823	0.000171117	0.000290885	Similar to HOXB7: Homeobox protein Hox-B7
Sjc_0004400	836.974	-1.55678	0.144855	-10.7472	6.11008e-27	3.53953e-26	Similar to ncapd2: Condensin complex subunit 1
Sjc_0003273	548.15	-1.5565	0.253262	-6.14583	7.95482e-10	2.03704e-09	nucleolar protein 56
Sjc_0004059	545.936	-1.55644	0.153574	-10.1348	3.87188e-24	2.02152e-23	Similar to dnaJ: Chaperone protein DnaJ
Sjc_0007307	16.5357	-1.55494	0.505495	-3.07607	0.0020975	0.00322272	Similar to ARL6: ADP-ribosylation factor-like protein 6
Sjc_0006052	679.334	-1.55462	0.122162	-12.7259	4.24669e-37	3.56661e-36	Similar to ACTR6: Actin-related protein 6
Sjc_0007675	678.802	-1.55313	0.152529	-10.1825	2.37317e-24	1.2526e-23	Similar to MTHFD1: C-1-tetrahydrofolate synthase%2C cytoplasmic
Sjc_0003470	116.748	-1.55193	0.312189	-4.97112	6.65669e-07	1.37616e-06	Similar to grin2a: Glutamate receptor ionotropic%2C NMDA 2A
Sjc_0007152	272.932	-1.54795	0.299366	-5.17076	2.33139e-07	4.9988e-07	Similar to hint3: Histidine triad nucleotide-binding protein 3
Sjc_0002068	140.088	-1.54736	0.281313	-5.50047	3.78776e-08	8.62932e-08	SJCHGC07296 protein
Sjc_0009445	1210.95	-1.54469	0.0722929	-21.3671	2.70144e-101	9.46311e-100	Similar to ND-42: NADH dehydrogenase [ubiquinone] 1 alpha subcomplex subunit 10%2C mitochondrial
Sjc_0001655	198.324	-1.5444	0.205027	-7.5327	4.97025e-14	1.61864e-13	Similar to CEP104: Centrosomal protein of 104 kDa
Sjc_0004773	383.766	-1.54404	0.244871	-6.30551	2.87244e-10	7.53935e-10	Similar to Aurka: Aurora kinase A
Sjc_0007503	718.823	-1.54398	0.164917	-9.36216	7.81208e-21	3.52425e-20	Similar to ITFG2: KICSTOR complex protein ITFG2
Sjc_0007529	469.017	-1.54223	0.255738	-6.03051	1.63443e-09	4.1046e-09	Lysophosphatidic acid phosphatase type 6
Sjc_0007089	44.3832	-1.54183	0.493582	-3.12376	0.00178555	0.0027631	Similar to DAT: Sodium-dependent dopamine transporter
Sjc_0001132	400.094	-1.54113	0.112406	-13.7104	8.79425e-43	8.85583e-42	Similar to MPP6: MAGUK p55 subfamily member 6
Sjc_0003351	417.787	-1.53927	0.223003	-6.90244	5.11177e-12	1.48533e-11	Similar to WEE2: Wee1-like protein kinase 2
Sjc_0003036	1043.1	-1.53847	0.266059	-5.78242	7.36357e-09	1.76592e-08	expressed conserved protein
Sjc_0008979	7.80521	-1.53663	0.678905	-2.26339	0.0236115	0.0322411	tctex1 domain-containing 1-like
Sjc_0001416	822.678	-1.5355	0.127491	-12.044	2.08637e-33	1.53933e-32	Similar to Wdr81: WD repeat-containing protein 81
Sjc_0004498	70.6218	-1.5351	0.357223	-4.29732	1.72879e-05	3.23093e-05	Similar to Ca-alpha1D: Voltage-dependent calcium channel type D subunit alpha-1
Sjc_0009483	58.4273	-1.53486	0.549895	-2.79119	0.00525151	0.00772969	Similar to KCNN3: Small conductance calcium-activated potassium channel protein 3
Sjc_0000782	1058.61	-1.5343	0.1056	-14.5293	7.8984e-48	9.28884e-47	Similar to SEPT4: Septin-4
Sjc_0007227	2905.88	-1.53178	0.0708784	-21.6114	1.40227e-103	5.04141e-102	Similar to LPCAT3: Lysophospholipid acyltransferase 5
Sjc_0001669	492.565	-1.53122	0.173483	-8.82632	1.08179e-18	4.46049e-18	epidermal growth factor receptor kinase substrate 8
Sjc_0001773	481.447	-1.53064	0.258166	-5.92889	3.04991e-09	7.52337e-09	asparagine-rich antigen
Sjc_0009710	931.601	-1.52973	0.200694	-7.62221	2.49376e-14	8.26582e-14	Similar to PTRH2: Peptidyl-tRNA hydrolase 2%2C mitochondrial
Sjc_0009683	47.3856	-1.52893	0.330167	-4.63079	3.64278e-06	7.16924e-06	Similar to A1cf: APOBEC1 complementation factor
Sjc_0002563	499.792	-1.52825	0.132992	-11.4913	1.45902e-30	9.69175e-30	Afadin
Sjc_0008128	39.7908	-1.52742	0.496812	-3.07445	0.00210892	0.00323966	PDZ domain-containing protein 4
Sjc_0001819	860.865	-1.52664	0.123589	-12.3526	4.71595e-35	3.73134e-34	Similar to RCE1: CAAX prenyl protease 2
Sjc_0003965	1262.82	-1.52629	0.17619	-8.66278	4.60396e-18	1.82577e-17	putative GatA-binding transcription factor
Sjc_0001329	1103.84	-1.52473	0.179014	-8.51739	1.63184e-17	6.30358e-17	Similar to [Pyruvate dehydrogenase
Sjc_0007752	114.701	-1.52466	0.210658	-7.2376	4.5669e-13	1.4068e-12	Similar to QTRT2: Queuine tRNA-ribosyltransferase accessory subunit 2
Sjc_0008147	96.6403	-1.52359	0.267976	-5.68552	1.30413e-08	3.07093e-08	Protein C21orf2
Sjc_0002947	644.942	-1.52247	0.107212	-14.2005	9.0974e-46	1.02433e-44	F-box/WD repeat-containing protein 9
Sjc_0003933	1810.32	-1.51978	0.35911	-4.23208	2.3154e-05	4.26119e-05	Similar to Slc12a5: Solute carrier family 12 member 5
Sjc_0003749	466.716	-1.51933	0.207406	-7.32537	2.38232e-13	7.47622e-13	hypothetical protein
Sjc_0009528	9.30886	-1.51458	0.692092	-2.18841	0.0286395	0.0387646	Similar to A1CF: APOBEC1 complementation factor
Sjc_0007297	217.954	-1.51335	0.237066	-6.38366	1.72901e-10	4.618e-10	Anosmin-1
Sjc_0003152	1663.36	-1.51333	0.0972292	-15.5646	1.26692e-54	1.81555e-53	SJCHGC01295 protein
Sjc_0006127	566.029	-1.51265	0.196239	-7.70822	1.27585e-14	4.30564e-14	Similar to Robo4: Roundabout homolog 4
Sjc_0000102	256.057	-1.51263	0.279175	-5.41822	6.01937e-08	1.34958e-07	Similar to DST: Dystonin
Sjc_0004916	116.166	-1.51186	0.171227	-8.82957	1.05081e-18	4.3349e-18	Similar to aasdhppt: L-aminoadipate-semialdehyde dehydrogenase-phosphopantetheinyl transferase
Sjc_0006586	1233.24	-1.51121	0.123307	-12.2557	1.56496e-34	1.22055e-33	Similar to SMC1A: Structural maintenance of chromosomes protein 1A
Sjc_0004393	4744.08	-1.511	0.532847	-2.8357	0.00457247	0.00677033	Similar to ubr-1: E3 ubiquitin-protein ligase ubr-1
Sjc_0007496	92.0681	-1.51074	0.25328	-5.96468	2.45107e-09	6.08831e-09	SJCHGC04446 protein
Sjc_0003168	89.215	-1.50856	0.22541	-6.69251	2.19371e-11	6.17085e-11	hypothetical protein
Sjc_0006070	582.272	-1.50827	0.114455	-13.1778	1.17726e-39	1.08063e-38	SJCHGC01132 protein
Sjc_0008287	792.813	-1.5082	0.106667	-14.1394	2.17053e-45	2.39459e-44	Similar to rtn4ip1: Reticulon-4-interacting protein 1 homolog%2C mitochondrial
Sjc_0003942	81.9973	-1.50402	0.306924	-4.90029	9.56965e-07	1.95179e-06	Similar to ORC1: Origin recognition complex subunit 1
Sjc_0005959	598.296	-1.50381	0.132778	-11.3257	9.78427e-30	6.2718e-29	Similar to PPME1: Protein phosphatase methylesterase 1
Sjc_0007162	1148	-1.50339	0.131841	-11.403	4.03762e-30	2.62462e-29	Similar to RFWD3: E3 ubiquitin-protein ligase RFWD3
Sjc_0003108	209.52	-1.50278	0.17976	-8.35995	6.27444e-17	2.35708e-16	STIL centriolar assembly protein
Sjc_0004312	67.3245	-1.50267	0.325659	-4.61425	3.94517e-06	7.74391e-06	Similar to dnal1: Dynein light chain 1%2C axonemal
Sjc_0003772	525.896	-1.49986	0.119801	-12.5196	5.83339e-36	4.79602e-35	Similar to tm2d3: TM2 domain-containing protein 3
Sjc_0004160	335.704	-1.49946	0.361247	-4.1508	3.31317e-05	5.99516e-05	Similar to Megf6: Multiple epidermal growth factor-like domains protein 6
Sjc_0001340	215.82	-1.49937	0.16894	-8.87516	6.98349e-19	2.91465e-18	Similar to tlcd2: TLC domain-containing protein 2
Sjc_0006180	4094.73	-1.49922	0.116752	-12.8411	9.65015e-38	8.34412e-37	Similar to rbm5: RNA-binding protein 5
Sjc_0005164	662.353	-1.49628	0.107057	-13.9765	2.17019e-44	2.30727e-43	Similar to PLPBP: Pyridoxal phosphate homeostasis protein
Sjc_0003014	1047.69	-1.4956	0.0860354	-17.3836	1.09875e-67	2.08002e-66	Similar to Ick: Serine/threonine-protein kinase ICK
Sjc_0002975	3474.35	-1.49548	0.191405	-7.81318	5.5761e-15	1.91565e-14	Similar to Dynein light chain LC6%2C flagellar outer arm
Sjc_0000391	33.3486	-1.49523	0.33698	-4.43715	9.11578e-06	1.73934e-05	Similar to MGAT5: Alpha-1%2C6-mannosylglycoprotein 6-beta-N-acetylglucosaminyltransferase A
Sjc_0001023	2022.56	-1.49514	0.104649	-14.2871	2.6322e-46	2.98425e-45	Similar to mog-4: Probable pre-mRNA-splicing factor ATP-dependent RNA helicase mog-4
Sjc_0008332	1397.02	-1.49461	0.13265	-11.2674	1.90149e-29	1.20546e-28	Similar to ppp1r42: Protein phosphatase 1 regulatory subunit 42
Sjc_0007680	683.672	-1.49391	0.161785	-9.23392	2.60905e-20	1.15104e-19	Similar to adprhl2: ADP-ribose glycohydrolase ARH3
Sjc_0006589	330.368	-1.4937	0.183871	-8.12366	4.52339e-16	1.63629e-15	Similar to CG3021: Mitochondrial tRNA-specific 2-thiouridylase 1
Sjc_0003291	1999.39	-1.49364	0.243183	-6.14205	8.14616e-10	2.08278e-09	Similar to IPPK: Inositol-pentakisphosphate 2-kinase
Sjc_0001054	35.2634	-1.49272	0.423824	-3.52202	0.000428271	0.000701827	Leucine carboxyl methyltransferase 1
Sjc_0008137	871.822	-1.4926	0.096675	-15.4394	8.89149e-54	1.23322e-52	Similar to sn: Protein singed
Sjc_0008317	843.6	-1.49138	0.106078	-14.0593	6.75134e-45	7.29127e-44	cement precursor protein 3B variant 1, putative
Sjc_0003272	581.453	-1.49137	0.199927	-7.45957	8.68037e-14	2.79689e-13	Similar to pigb: GPI mannosyltransferase 3
Sjc_0002054	568.688	-1.48968	0.417705	-3.56634	0.000362005	0.000598257	Similar to ABCA1: ATP-binding cassette sub-family A member 1
Sjc_0002142	23.8109	-1.48941	0.453752	-3.28244	0.00102913	0.00163072	Similar to KIF6: Kinesin-like protein KIF6
Sjc_0003121	1106.62	-1.48906	0.0984125	-15.1308	1.01435e-51	1.33891e-50	Similar to ccz1: Vacuolar fusion protein CCZ1 homolog
Sjc_0004990	1022.54	-1.4883	0.0844752	-17.6182	1.78511e-69	3.51744e-68	Similar to EEA1: Early endosome antigen 1
Sjc_0000753	579.657	-1.48762	0.16417	-9.06145	1.28726e-19	5.49567e-19	hypothetical protein
Sjc_0003337	1297.4	-1.48761	0.0901524	-16.5011	3.60336e-61	5.97909e-60	General transcription factor 3C polypeptide 3
Sjc_0004188	104.521	-1.48715	0.304819	-4.8788	1.06734e-06	2.17096e-06	Similar to dia: Protein diaphanous
Sjc_0000907	1685.26	-1.48593	0.0910891	-16.3129	7.99365e-60	1.29239e-58	Trafficking protein particle complex subunit 9
Sjc_0007602	213.87	-1.48493	0.181858	-8.16529	3.20661e-16	1.16872e-15	Similar to Temptin
Sjc_0007362	255.817	-1.48483	0.136414	-10.8847	1.36331e-27	8.08033e-27	normocyte-binding 1
Sjc_0005789	559.558	-1.48324	0.167155	-8.87342	7.09333e-19	2.95898e-18	Similar to PIGW: Phosphatidylinositol-glycan biosynthesis class W protein
Sjc_0007497	101.738	-1.48114	0.226912	-6.52736	6.69372e-11	1.83017e-10	EGF type 3 protein
Sjc_0000938	27447.4	-1.47976	0.091899	-16.1021	2.46772e-58	3.84561e-57	Similar to 14-3-3 protein homolog 1
Sjc_0007779	293.88	-1.47635	0.223025	-6.61967	3.60006e-11	1.00135e-10	Similar to rad4: S-M checkpoint control protein rad4
Sjc_0006274	922.592	-1.4756	0.158975	-9.28198	1.66362e-20	7.38714e-20	Similar to SYT5: Synaptotagmin-5
Sjc_0009413	1537.55	-1.47518	0.0953989	-15.4633	6.13829e-54	8.55707e-53	Similar to SMO: Smoothened homolog
Sjc_0005801	751.727	-1.47445	0.166776	-8.84089	9.49629e-19	3.92344e-18	Similar to Wls: Protein wntless homolog
Sjc_0001429	2283.05	-1.47373	0.129788	-11.3549	7.0131e-30	4.52292e-29	Similar to Ankrd13d: Ankyrin repeat domain-containing protein 13D
Sjc_0004260	172.507	-1.46882	0.478216	-3.07146	0.00213016	0.00327106	Similar to OTOF: Otoferlin
Sjc_0002163	633.117	-1.46818	0.155834	-9.42142	4.45007e-21	2.03103e-20	Protein enabled
Sjc_0008661	25.2971	-1.46788	0.462644	-3.17282	0.00150969	0.00235219	Similar to CSE4: Histone H3-like centromeric protein CSE4
Sjc_0001078	267.485	-1.46785	0.153034	-9.59167	8.66724e-22	4.05742e-21	SJCHGC01189 protein
Sjc_0001387	1730.9	-1.46541	0.0822779	-17.8105	5.86113e-71	1.2041e-69	Apoptotic protease-activating factor 1
Sjc_0002836	260.821	-1.46186	0.231651	-6.31061	2.77941e-10	7.31391e-10	Similar to Vwa3a: von Willebrand factor A domain-containing protein 3A
Sjc_0008564	31.8231	-1.45683	0.365532	-3.98551	6.73343e-05	0.000119184	SJCHGC06733 protein
Sjc_0007288	46.2395	-1.45318	0.338278	-4.29582	1.74048e-05	3.2513e-05	Similar to SLC25A29: Mitochondrial basic amino acids transporter
Sjc_0008872	742.654	-1.45133	0.173645	-8.35802	6.37801e-17	2.3949e-16	Similar to Su
Sjc_0008079	100.935	-1.44849	0.370992	-3.90438	9.44659e-05	0.000164823	Similar to PCDHA5: Protocadherin alpha-5
Sjc_0002858	471.891	-1.44689	0.119927	-12.0648	1.6208e-33	1.20232e-32	Similar to Asnsd1: Asparagine synthetase domain-containing protein 1
Sjc_0009016	342.338	-1.4449	0.12666	-11.4077	3.82795e-30	2.49227e-29	Zinc finger, C2H2-type domain-containing protein
Sjc_0005537	513.157	-1.4449	0.192178	-7.51853	5.5397e-14	1.79837e-13	Similar to DPYSL5: Dihydropyrimidinase-related protein 5
Sjc_0001878	335.154	-1.44241	0.263051	-5.48338	4.17266e-08	9.46935e-08	Similar to RyR: Ryanodine receptor
Sjc_0003357	590.187	-1.43921	0.147227	-9.77548	1.43479e-22	6.95093e-22	Similar to xkr6: XK-related protein 6
Sjc_0001565	737.411	-1.43872	0.327622	-4.3914	1.12625e-05	2.13354e-05	Similar to ITGA8: Integrin alpha-8
Sjc_0005969	608.282	-1.43828	0.133466	-10.7764	4.44923e-27	2.59022e-26	hypothetical protein
Sjc_0004708	31.1661	-1.43802	0.5597	-2.56927	0.0101912	0.0145561	complement component C8 beta
Sjc_0004851	789.787	-1.43748	0.0867997	-16.5609	1.33589e-61	2.23933e-60	Similar to fan1: Fanconi-associated nuclease 1
Sjc_0007250	952.719	-1.43739	0.149022	-9.64544	5.13883e-22	2.43767e-21	Similar to SUGP1: SURP and G-patch domain-containing protein 1
Sjc_0009027	144.254	-1.43714	0.248951	-5.77276	7.79814e-09	1.86632e-08	protein lin-7
Sjc_0007686	3971.32	-1.43658	0.0555882	-25.8432	2.90159e-147	1.65169e-145	Similar to Mdh2: Malate dehydrogenase%2C mitochondrial
Sjc_0008986	102.916	-1.43595	0.319894	-4.48884	7.1613e-06	1.37958e-05	Homeotic protein spalt-major
Sjc_0000386	312.033	-1.43549	0.325781	-4.40629	1.05155e-05	1.99711e-05	Similar to wdyhv1: Protein N-terminal glutamine amidohydrolase
Sjc_0002241	194.113	-1.43346	0.231829	-6.18326	6.27916e-10	1.61602e-09	Similar to BUB1B: Mitotic checkpoint serine/threonine-protein kinase BUB1 beta
Sjc_0006417	914.575	-1.43237	0.120687	-11.8684	1.72705e-32	1.24509e-31	Similar to Slc41a1: Solute carrier family 41 member 1
Sjc_0003743	52.7098	-1.43158	0.259816	-5.50999	3.58861e-08	8.18699e-08	Similar to RABL6: Rab-like protein 6
Sjc_0008786	403.322	-1.42907	0.137922	-10.3614	3.71317e-25	2.01302e-24	Similar to SLC25A22: Mitochondrial glutamate carrier 1
Sjc_0000105	91.2206	-1.42865	0.348806	-4.09583	4.20658e-05	7.56169e-05	Gamma-aminobutyric acid receptor subunit gamma-2
Sjc_0003112	2689.71	-1.42839	0.152862	-9.34433	9.24774e-21	4.14908e-20	Similar to MVD: Diphosphomevalonate decarboxylase
Sjc_0006211	3188.44	-1.42709	0.161276	-8.84874	8.85115e-19	3.66614e-18	Similar to Rrm1: Ribonucleoside-diphosphate reductase large subunit
Sjc_0009375	114.768	-1.42678	0.323492	-4.41056	1.03104e-05	1.96043e-05	high affinity cationic amino acid transporter 1
Sjc_0001426	1405.53	-1.42591	0.141199	-10.0986	5.60589e-24	2.90648e-23	Similar to cadps: Calcium-dependent secretion activator 1
Sjc_0005115	836.496	-1.42566	0.097882	-14.5651	4.68069e-48	5.55247e-47	Similar to Smp_010100: Lipoyl synthase%2C mitochondrial
Sjc_0008030	772.245	-1.42542	0.10118	-14.0879	4.50458e-45	4.8994e-44	Similar to ATE1: Arginyl-tRNA--protein transferase 1
Sjc_0005657	371.905	-1.42462	0.222037	-6.41614	1.39768e-10	3.75633e-10	Similar to UBLCP1: Ubiquitin-like domain-containing CTD phosphatase 1
Sjc_0001161	560.495	-1.42268	0.133128	-10.6865	1.17696e-26	6.69708e-26	Similar to Rbsn: Rabenosyn-5
Sjc_0004242	96.3503	-1.42254	0.360205	-3.94925	7.83974e-05	0.000137843	Similar to CG42673: Capon-like protein
Sjc_0008213	484.301	-1.4212	0.263299	-5.39766	6.7515e-08	1.50673e-07	Similar to Gnl2: Nucleolar GTP-binding protein 2
Sjc_0003835	96.743	-1.42103	0.33237	-4.27544	1.90758e-05	3.54407e-05	Similar to dzip1: Zinc finger protein Dzip1
Sjc_0001744	1219.56	-1.42098	0.174842	-8.12721	4.3927e-16	1.59041e-15	Similar to Eif2ak4: eIF-2-alpha kinase GCN2
Sjc_0003150	3851.54	-1.42011	0.13446	-10.5616	4.49174e-26	2.50298e-25	Similar to PPIL4: Peptidyl-prolyl cis-trans isomerase-like 4
Sjc_0009356	664.733	-1.41965	0.099087	-14.3274	1.47638e-46	1.67849e-45	SJCHGC02319 protein
Sjc_0009677	18.26	-1.41957	0.661209	-2.14693	0.0317992	0.0427308	Protein of unknown function
Sjc_0007772	469.386	-1.41725	0.109296	-12.967	1.88259e-38	1.67189e-37	Similar to Ercc2: General transcription and DNA repair factor IIH helicase subunit XPD
Sjc_0002801	1032.53	-1.41651	0.174445	-8.1201	4.65804e-16	1.68351e-15	jun-related protein
Sjc_0008145	564.393	-1.4157	0.144184	-9.81868	9.35618e-23	4.57593e-22	Similar to MINPP1: Multiple inositol polyphosphate phosphatase 1
Sjc_0004828	425.288	-1.4156	0.137284	-10.3115	6.25223e-25	3.36063e-24	Similar to Git2: ARF GTPase-activating protein GIT2
Sjc_0001714	3584.76	-1.41467	0.138503	-10.214	1.71582e-24	9.09151e-24	Similar to med17: Mediator of RNA polymerase II transcription subunit 17
Sjc_0001953	579.832	-1.41382	0.146921	-9.62299	6.39439e-22	3.00716e-21	zinc finger SWIM domain-containing protein 3
Sjc_0000140	1975.89	-1.4134	0.171229	-8.25442	1.52638e-16	5.63084e-16	Similar to CELF3: CUGBP Elav-like family member 3
Sjc_0005597	684.553	-1.41188	0.155115	-9.10211	8.85928e-20	3.81405e-19	Similar to SLC5A3: Sodium/myo-inositol cotransporter
Sjc_0008474	946.634	-1.41146	0.111385	-12.6719	8.45906e-37	7.06099e-36	SJCHGC01747 protein
Sjc_0002720	914.385	-1.40869	0.0882575	-15.9611	2.38381e-57	3.6592e-56	Similar to Tubgcp4: Gamma-tubulin complex component 4
Sjc_0002970	751.309	-1.40574	0.115785	-12.141	6.40467e-34	4.84309e-33	Similar to Slc35c2: Solute carrier family 35 member C2
Sjc_0005161	148.441	-1.40555	0.232412	-6.04765	1.46973e-09	3.71032e-09	Similar to Dapk1: Death-associated protein kinase 1
Sjc_0001173	87.7821	-1.4054	0.293472	-4.78886	1.67728e-06	3.36399e-06	Similar to Ccdc189: Coiled-coil domain-containing protein 189
Sjc_0002132	29.4564	-1.40525	0.649235	-2.16447	0.0304283	0.04103	Similar to Agrn: Agrin
Sjc_0000876	1111.87	-1.4041	0.243974	-5.75511	8.65831e-09	2.06495e-08	Similar to SUB1: Activated RNA polymerase II transcriptional coactivator p15
Sjc_0007534	86.6428	-1.40392	0.261763	-5.36332	8.17051e-08	1.81501e-07	hypothetical protein
Sjc_0000382	148.481	-1.40128	0.281419	-4.97936	6.37952e-07	1.32119e-06	Similar to CEP76: Centrosomal protein of 76 kDa
Sjc_0003909	474.854	-1.40051	0.316803	-4.42077	9.83496e-06	1.87395e-05	Similar to ZNF596: Zinc finger protein 596
Sjc_0009732	171.498	-1.40025	0.291677	-4.80069	1.58121e-06	3.17753e-06	Similar to SPBC713.04c: Periodic tryptophan protein 2 homolog
Sjc_0003492	2366.1	-1.39712	0.0987533	-14.1476	1.93231e-45	2.15206e-44	MKL/myocardin-like protein
Sjc_0000442	271.124	-1.39618	0.17145	-8.14336	3.84443e-16	1.3987e-15	3' histone mRNA exonuclease 1
Sjc_0002333	169.508	-1.3956	0.27983	-4.98732	6.12226e-07	1.26984e-06	Similar to ENKUR: Enkurin
Sjc_0009136	85.326	-1.39394	0.314424	-4.43329	9.28039e-06	1.76951e-05	Similar to IQCH: IQ domain-containing protein H
Sjc_0006375	197.499	-1.39385	0.264234	-5.27505	1.32719e-07	2.89257e-07	Xin actin-binding repeat-containing protein 2
Sjc_0004816	533.013	-1.39091	0.108443	-12.8262	1.16903e-37	1.00869e-36	Similar to SSH2: Protein phosphatase Slingshot homolog 2
Sjc_0000244	2399.05	-1.39075	0.51199	-2.71637	0.00660019	0.00962322	Similar to SM21.7: Antigen Sm21.7
Sjc_0002378	87.262	-1.38935	0.263146	-5.27978	1.29337e-07	2.82187e-07	coiled coil domain containing protein 57
Sjc_0000601	149.019	-1.38881	0.326344	-4.25565	2.08443e-05	3.85604e-05	hypothetical protein
Sjc_0003794	415.399	-1.3878	0.132539	-10.4709	1.17544e-25	6.45784e-25	Polyphosphoinositide phosphatase
Sjc_0006584	401.006	-1.38768	0.151778	-9.14281	6.08509e-20	2.64052e-19	Similar to ANAPC4: Anaphase-promoting complex subunit 4
Sjc_0008690	67.56	-1.38739	0.31588	-4.39214	1.12239e-05	2.12722e-05	Similar to nhr-67: Nuclear hormone receptor family member nhr-67
Sjc_0007164	581.064	-1.38737	0.192432	-7.20965	5.60958e-13	1.7151e-12	Similar to Farp2: FERM%2C ARHGEF and pleckstrin domain-containing protein 2
Sjc_0005990	51.4928	-1.38565	0.329438	-4.20612	2.59796e-05	4.7577e-05	hypothetical protein
Sjc_0001104	69.8989	-1.38549	0.332567	-4.16605	3.09918e-05	5.61911e-05	Similar to cah-2: Putative carbonic anhydrase-like protein 2
Sjc_0003030	1746.42	-1.38387	0.121132	-11.4245	3.15493e-30	2.06722e-29	Similar to bre-4: Beta-1%2C4-N-acetylgalactosaminyltransferase bre-4
Sjc_0004027	60.695	-1.38372	0.277203	-4.99173	5.98421e-07	1.24184e-06	Similar to MYT1L: Myelin transcription factor 1-like protein
Sjc_0009210	27.6033	-1.38276	0.375172	-3.68568	0.000228097	0.000383452	MADS-box transcription factor 34
Sjc_0006787	322.22	-1.37928	0.170035	-8.11177	4.9886e-16	1.80139e-15	Similar to gtpbp6: Putative GTP-binding protein 6
Sjc_0007024	159.891	-1.3783	0.280061	-4.92143	8.59146e-07	1.75841e-06	Similar to UBXN11: UBX domain-containing protein 11
Sjc_0004030	561.934	-1.37682	0.140532	-9.79715	1.15804e-22	5.6469e-22	Similar to mettl2a: Methyltransferase-like protein 2-A
Sjc_0002143	483.235	-1.37663	0.120512	-11.4232	3.20165e-30	2.09616e-29	Similar to Os02g0557500: Zinc finger CCCH domain-containing protein 16
Sjc_0000452	926.356	-1.37624	0.0975041	-14.1147	3.08426e-45	3.38443e-44	Similar to MLLT10: Protein AF-10
Sjc_0002347	186.918	-1.37611	0.158706	-8.67081	4.29053e-18	1.70643e-17	Similar to SLC5A6: Sodium-dependent multivitamin transporter
Sjc_0001844	448.431	-1.37551	0.118377	-11.6198	3.27009e-31	2.22632e-30	Similar to CHML: Rab proteins geranylgeranyltransferase component A 2
Sjc_0000464	368.062	-1.37486	0.278632	-4.93433	8.04279e-07	1.64982e-06	SJCHGC04103 protein
Sjc_0000759	151.212	-1.37459	0.258697	-5.3135	1.07538e-07	2.36324e-07	Similar to slo-1: Calcium-activated potassium channel slo-1
Sjc_0007654	171.371	-1.36878	0.220757	-6.20039	5.63247e-10	1.45415e-09	Similar to alkbh6: Alpha-ketoglutarate-dependent dioxygenase alkB homolog 6
Sjc_0003844	810.01	-1.36768	0.149051	-9.17586	4.47976e-20	1.95739e-19	putative tropomyosin
Sjc_0003604	2336.02	-1.36698	0.138823	-9.84689	7.07011e-23	3.48698e-22	Similar to Nurf-38: Inorganic pyrophosphatase
Sjc_0004459	365.42	-1.36595	0.14854	-9.19582	3.7213e-20	1.6312e-19	Similar to Hdac6: Histone deacetylase 6
Sjc_0008451	310.011	-1.36591	0.157012	-8.69939	3.33676e-18	1.33292e-17	Similar to usp22: Ubiquitin carboxyl-terminal hydrolase 22
Sjc_0003516	763.541	-1.36527	0.119291	-11.4449	2.49425e-30	1.64617e-29	serine/threonine-rich domain-containing protein
Sjc_0005497	21.8313	-1.36485	0.407123	-3.35243	0.000801041	0.0012837	Similar to msxd: Homeobox protein MSH-D
Sjc_0001055	828.441	-1.36438	0.117156	-11.6458	2.40946e-31	1.65275e-30	Similar to lcmt-1: Leucine carboxyl methyltransferase 1
Sjc_0002106	64.4612	-1.36285	0.450328	-3.02635	0.00247526	0.00377203	Homeobox protein OTX1 B
Sjc_0003087	33.9598	-1.36243	0.513738	-2.65199	0.00800185	0.01156	Similar to lge-1: Glycosyltransferase-like protein LARGE
Sjc_0004814	131.404	-1.36234	0.271228	-5.02287	5.09056e-07	1.06176e-06	tetraspanin family
Sjc_0005555	795.662	-1.36186	0.206143	-6.60641	3.93762e-11	1.09264e-10	Similar to Mutyh: Adenine DNA glycosylase
Sjc_0007836	637.934	-1.36163	0.211282	-6.44458	1.15922e-10	3.13084e-10	Similar to Anxa13: Annexin A13
Sjc_0001703	85.6399	-1.36087	0.212298	-6.41018	1.45348e-10	3.89989e-10	hypotheticial protein
Sjc_0000441	92.1404	-1.3595	0.385487	-3.52669	0.000420786	0.000690112	Similar to eri2: ERI1 exoribonuclease 2
Sjc_0009096	23.5349	-1.3594	0.483385	-2.81225	0.00491965	0.00726791	SJCHGC08020 protein
Sjc_0006380	307.082	-1.35889	0.136095	-9.98486	1.7755e-23	8.98938e-23	Similar to Hpdl: 4-hydroxyphenylpyruvate dioxygenase-like protein
Sjc_0004858	134.817	-1.3578	0.319487	-4.24995	2.13816e-05	3.95097e-05	Similar to CYB561: Cytochrome b561
Sjc_0004045	1432.61	-1.35746	0.249616	-5.4382	5.38216e-08	1.21169e-07	Similar to LDHA: L-lactate dehydrogenase A chain
Sjc_0004777	225.578	-1.35727	0.259142	-5.23757	1.62705e-07	3.52829e-07	Similar to ift22: Intraflagellar transport protein 22 homolog
Sjc_0003239	1267.3	-1.35717	0.259953	-5.22082	1.78133e-07	3.85468e-07	Similar to RBFOX3: RNA binding protein fox-1 homolog 3
Sjc_0008036	859.322	-1.35685	0.153857	-8.81895	1.15542e-18	4.7521e-18	Similar to mars2: Methionine--tRNA ligase%2C mitochondrial
Sjc_0003215	2767.8	-1.35434	0.148498	-9.1202	7.49881e-20	3.24026e-19	Similar to RDX: Radixin
Sjc_0003055	1450.32	-1.35374	0.0980871	-13.8014	2.50008e-43	2.56485e-42	Similar to GLDC: Glycine dehydrogenase
Sjc_0007452	190.932	-1.35333	0.256719	-5.27161	1.35232e-07	2.94656e-07	Similar to Ccdc96: Coiled-coil domain-containing protein 96
Sjc_0007745	1367.18	-1.35099	0.102637	-13.1627	1.43834e-39	1.31733e-38	hypothetical protein
Sjc_0005311	929.54	-1.35075	0.164999	-8.1864	2.69147e-16	9.84032e-16	Similar to Sdhaf2: Succinate dehydrogenase assembly factor 2%2C mitochondrial
Sjc_0003285	209.578	-1.34799	0.276689	-4.87187	1.10545e-06	2.24682e-06	Similar to Chrna6: Neuronal acetylcholine receptor subunit alpha-6
Sjc_0007367	435.095	-1.34561	0.180779	-7.44337	9.81509e-14	3.14766e-13	Similar to NDUFAF7: Protein arginine methyltransferase NDUFAF7%2C mitochondrial
Sjc_0003053	1503.25	-1.34473	0.105651	-12.728	4.13043e-37	3.47609e-36	Similar to Daglb: Sn1-specific diacylglycerol lipase beta
Sjc_0002408	194.008	-1.34441	0.279265	-4.81408	1.47878e-06	2.97973e-06	monocarboxylate transporter 5
Sjc_0007504	119.387	-1.34354	0.281574	-4.77155	1.82816e-06	3.65855e-06	Similar to TPK1: Thiamin pyrophosphokinase 1
Sjc_0003081	338.21	-1.34198	0.191528	-7.0067	2.44006e-12	7.22584e-12	Similar to b9d1: B9 domain-containing protein 1
Sjc_0003199	1073.85	-1.34106	0.125213	-10.7102	9.11381e-27	5.21689e-26	Similar to dcp2: mRNA decapping complex subunit 2
Sjc_0005920	126.743	-1.33945	0.206774	-6.47783	9.30516e-11	2.5223e-10	zinc finger protein
Sjc_0009220	50.1245	-1.33915	0.44398	-3.01624	0.00255932	0.00389433	Hoglet
Sjc_0001605	1534.39	-1.33857	0.0846407	-15.8147	2.46237e-56	3.68322e-55	Similar to PGM2: Phosphoglucomutase-2
Sjc_0005516	1134.96	-1.3375	0.143987	-9.28902	1.55717e-20	6.91823e-20	SJCHGC06678 protein
Sjc_0004631	64.0095	-1.33667	0.233829	-5.71643	1.08787e-08	2.57649e-08	Similar to BBS4: Bardet-Biedl syndrome 4 protein
Sjc_0000199	1343.06	-1.33525	0.133979	-9.96607	2.14551e-23	1.08093e-22	Similar to ilvbl: Acetolactate synthase-like protein
Sjc_0002314	588.208	-1.33332	0.190522	-6.99823	2.59215e-12	7.67069e-12	ubiquitin-activating enzyme E1 C
Sjc_0004654	671.274	-1.33247	0.150055	-8.87991	6.69134e-19	2.79414e-18	DDE superfamily endonuclease CENP B
Sjc_0003920	831.886	-1.33182	0.0772566	-17.2389	1.35489e-66	2.51268e-65	ATPase family AAA domain-containing protein 1
Sjc_0006963	25.4374	-1.33029	0.493767	-2.69417	0.00705635	0.0102482	Similar to Nlgn2: Neuroligin-2
Sjc_0001118	1240.19	-1.32915	0.114806	-11.5773	5.36833e-31	3.62175e-30	Similar to KDSR: 3-ketodihydrosphingosine reductase
Sjc_0001081	2036.09	-1.32877	0.0960393	-13.8357	1.55239e-43	1.61075e-42	SJCHGC01189 protein
Sjc_0008152	849.716	-1.32811	0.0994227	-13.3582	1.06106e-40	1.00899e-39	Similar to UPF0183 protein C16orf70 homolog
Sjc_0002806	1099.34	-1.32692	0.212008	-6.25881	3.87923e-10	1.01139e-09	Similar to MCU: Calcium uniporter protein%2C mitochondrial
Sjc_0002618	1580.17	-1.3269	0.115997	-11.4391	2.66644e-30	1.75557e-29	Similar to SPCC550.03c: Putative ATP-dependent RNA helicase C550.03c
Sjc_0002734	127.157	-1.3266	0.254936	-5.20367	1.9539e-07	4.21034e-07	Sulfate transporter
Sjc_0002849	231.926	-1.3266	0.252503	-5.25378	1.49008e-07	3.23897e-07	Similar to FBXL16: F-box/LRR-repeat protein 16
Sjc_0007329	213.781	-1.32634	0.173231	-7.65649	1.91086e-14	6.39841e-14	TRAF-interacting protein
Sjc_0004436	37.579	-1.3262	0.495056	-2.67889	0.00738667	0.0107147	Protein of unknown function
Sjc_0004520	3244.64	-1.32569	0.0738609	-17.9484	4.93653e-72	1.04022e-70	Similar to CG8412: Probable Dol-P-Man:Man
Sjc_0007427	1120.16	-1.32551	0.147453	-8.98936	2.48665e-19	1.05067e-18	Similar to ppp1r37: Protein phosphatase 1 regulatory subunit 37
Sjc_0000389	108.206	-1.32522	0.53426	-2.48047	0.0131209	0.0184766	hypothetical protein
Sjc_0000257	1555.57	-1.32504	0.127904	-10.3597	3.7823e-25	2.04914e-24	Similar to SLC16A14: Monocarboxylate transporter 14
Sjc_0000768	189.252	-1.32418	0.151235	-8.75581	2.02648e-18	8.19896e-18	Zinc finger and BTB domain-containing protein 48
Sjc_0002058	311.362	-1.32399	0.182963	-7.23637	4.60869e-13	1.4186e-12	Similar to bre-4: Beta-1%2C4-N-acetylgalactosaminyltransferase bre-4
Sjc_0002400	817.301	-1.32077	0.247553	-5.33529	9.53916e-08	2.10761e-07	Similar to ND-ACP: Acyl carrier protein%2C mitochondrial
Sjc_0001546	1095.19	-1.32031	0.112046	-11.7836	4.74465e-32	3.3441e-31	Similar to Arrestin red cell isoform 2
Sjc_0006705	69.3198	-1.31924	0.400018	-3.29794	0.000973961	0.0015472	Similar to SLC7A5: Large neutral amino acids transporter small subunit 1
Sjc_0007920	266.282	-1.31814	0.237462	-5.55097	2.84085e-08	6.52831e-08	Similar to TMEM181: Transmembrane protein 181
Sjc_0000619	826.605	-1.31783	0.111546	-11.8143	3.29239e-32	2.3366e-31	Similar to CG7200: 2-oxoglutarate and iron-dependent oxygenase JMJD4 homolog
Sjc_0008501	333.838	-1.31772	0.191509	-6.88072	5.95505e-12	1.72425e-11	Similar to Pgap1: GPI inositol-deacylase
Sjc_0000520	831.756	-1.31716	0.0785096	-16.7771	3.58976e-63	6.24741e-62	Similar to C2orf69: UPF0565 protein C2orf69
Sjc_0000769	61.7881	-1.31709	0.294185	-4.47707	7.56749e-06	1.45373e-05	Zinc finger and SCAN domain-containing protein
Sjc_0005468	684.521	-1.31691	0.192494	-6.84131	7.84731e-12	2.25858e-11	neuronal membrane glycoprotein M6-b
Sjc_0007494	563.459	-1.31638	0.172852	-7.61565	2.6237e-14	8.68599e-14	Similar to dtd: D-aminoacyl-tRNA deacylase
Sjc_0007210	414.762	-1.31619	0.183713	-7.1644	7.81256e-13	2.3692e-12	Similar to RSPH9: Radial spoke head protein 9 homolog
Sjc_0000360	646.494	-1.31588	0.133839	-9.83184	8.21039e-23	4.02997e-22	SJCHGC00605 protein
Sjc_0000844	484.091	-1.3151	0.227364	-5.78411	7.28989e-09	1.74876e-08	Similar to UPF0764 protein C16orf89 homolog
Sjc_0009726	373.739	-1.31504	0.25422	-5.17285	2.30549e-07	4.94455e-07	Similar to PWP2: Periodic tryptophan protein 2 homolog
Sjc_0004423	1080.76	-1.31314	0.155582	-8.44017	3.16864e-17	1.2075e-16	Similar to ncapg: Condensin complex subunit 3
Sjc_0004101	480.741	-1.31262	0.133248	-9.85091	6.79276e-23	3.35423e-22	Similar to CHAF1B: Chromatin assembly factor 1 subunit B
Sjc_0000854	459.111	-1.31028	0.272578	-4.80698	1.53227e-06	3.07995e-06	Similar to NT5C3A: Cytosolic 5'-nucleotidase 3A
Sjc_0003218	242.78	-1.30812	0.365988	-3.57423	0.000351257	0.000580964	putative Transmembrane protein 57
Sjc_0005120	3168.91	-1.30751	0.131217	-9.96447	2.18041e-23	1.09716e-22	Similar to Dpys: Dihydropyrimidinase
Sjc_0000826	2724.17	-1.30705	0.0880589	-14.8429	7.73392e-50	9.70825e-49	Similar to rnz: Ribonuclease Z
Sjc_0007698	326.738	-1.30679	0.188817	-6.92096	4.48596e-12	1.3072e-11	Similar to ago: F-box/WD repeat-containing protein 7
Sjc_0004989	1044.42	-1.30654	0.178047	-7.33814	2.16581e-13	6.81242e-13	Similar to SPAC2E1P5.05: Uncharacterized WD repeat-containing protein C2E1P5.05
Sjc_0005872	218.745	-1.30635	0.149031	-8.76564	1.85719e-18	7.54007e-18	SJCHGC08652 protein
Sjc_0002792	1553.9	-1.30616	0.0629565	-20.747	1.30349e-95	4.10951e-94	Similar to 3-hydroxy-3-methylglutaryl-coenzyme A reductase
Sjc_0006394	1802.94	-1.30614	0.0744991	-17.5323	8.12388e-69	1.57055e-67	Similar to RSU1: Ras suppressor protein 1
Sjc_0006444	123.502	-1.3042	0.208	-6.27017	3.60643e-10	9.42664e-10	Similar to Gs1l: Probable pseudouridine-5'-phosphatase
Sjc_0006633	2972.43	-1.30268	0.164964	-7.89676	2.86254e-15	9.97628e-15	Similar to TUBB4B: Tubulin beta-4B chain
Sjc_0001823	118.117	-1.30206	0.497791	-2.61568	0.00890513	0.0127927	SJCHGC08167 protein
Sjc_0008882	332.205	-1.30125	0.177638	-7.32529	2.3839e-13	7.47831e-13	Similar to Ndufaf6: NADH dehydrogenase
Sjc_0004195	439.234	-1.3012	0.125831	-10.3409	4.60324e-25	2.48242e-24	Similar to TMEM65: Transmembrane protein 65
Sjc_0003493	66.8243	-1.30116	0.415095	-3.13461	0.00172085	0.00266853	hypothetical protein
Sjc_0008562	78.0396	-1.30093	0.211793	-6.14246	8.12508e-10	2.07804e-09	hypothetical protein
Sjc_0005885	26.0427	-1.30064	0.478317	-2.71919	0.00654413	0.00954658	hypothetical protein
Sjc_0001369	28.1745	-1.3005	0.485873	-2.67662	0.00743686	0.0107836	SJCHGC08923 protein
Sjc_0005443	108.491	-1.2995	0.252901	-5.13837	2.77126e-07	5.89568e-07	Phosphatidylinositide phosphatase SAC2
Sjc_0002537	537.844	-1.29899	0.214512	-6.05559	1.39907e-09	3.5352e-09	SJCHGC04628 protein
Sjc_0009425	131.331	-1.29554	0.390778	-3.3153	0.000915458	0.00145851	Similar to AGTPBP1: Cytosolic carboxypeptidase 1
Sjc_0003149	2553.35	-1.29483	0.148984	-8.69108	3.59014e-18	1.43134e-17	Similar to RPA2: Replication protein A 32 kDa subunit
Sjc_0008694	105.869	-1.29474	0.304866	-4.2469	2.16745e-05	4.00328e-05	Similar to C22orf23: UPF0193 protein EVG1
Sjc_0009747	289.955	-1.29358	0.262183	-4.93387	8.06143e-07	1.65323e-06	crossover junction endonuclease EME1
Sjc_0007368	252.922	-1.29351	0.278446	-4.64548	3.39293e-06	6.68553e-06	Similar to DCHS2: Protocadherin-23
Sjc_0004844	21.4377	-1.29319	0.491389	-2.6317	0.00849597	0.0122393	Protein of unknown function
Sjc_0009771	40.0283	-1.29277	0.346227	-3.73389	0.000188546	0.000319321	Similar to A1CF: APOBEC1 complementation factor
Sjc_0003914	2135.62	-1.29041	0.185538	-6.95499	3.52599e-12	1.03408e-11	Similar to rrm2: Ribonucleoside-diphosphate reductase subunit M2
Sjc_0004020	411.739	-1.2899	0.144559	-8.92298	4.53911e-19	1.90123e-18	Similar to mib1: E3 ubiquitin-protein ligase mind-bomb
Sjc_0001163	126.991	-1.28975	0.351624	-3.66797	0.000244487	0.000409996	Similar to mGluR: Metabotropic glutamate receptor
Sjc_0008620	280.153	-1.28724	0.124022	-10.3791	3.08788e-25	1.67847e-24	Similar to map2k2: Dual specificity mitogen-activated protein kinase kinase 2
Sjc_0005062	78.8994	-1.28712	0.252732	-5.09284	3.52749e-07	7.44843e-07	Similar to PTF1A: Pancreas transcription factor 1 subunit alpha
Sjc_0006126	561.913	-1.28592	0.0936997	-13.7239	7.30562e-43	7.38399e-42	Similar to SIRT7: NAD-dependent protein deacetylase sirtuin-7
Sjc_0006530	117.48	-1.28532	0.334237	-3.84554	0.000120289	0.000207627	Spermatogenesis-associated protein 4
Sjc_0001130	472.042	-1.28522	0.1252	-10.2653	1.01015e-24	5.39428e-24	Similar to adal-a: Adenosine deaminase-like protein A
Sjc_0003520	153.01	-1.2841	0.261277	-4.9147	8.89207e-07	1.81857e-06	putative jumonji domain containing protein
Sjc_0005367	400.575	-1.28311	0.215442	-5.95571	2.5894e-09	6.42607e-09	Similar to PGAP3: Post-GPI attachment to proteins factor 3
Sjc_0000532	3370.23	-1.28162	0.170329	-7.52441	5.29588e-14	1.72195e-13	Similar to zgc:110063: UPF0454 protein C12orf49 homolog
Sjc_0005777	1285.98	-1.28035	0.110975	-11.5373	8.56036e-31	5.71877e-30	Similar to Snx13: Sorting nexin-13
Sjc_0005276	31.2652	-1.27755	0.427349	-2.98948	0.00279449	0.00423644	Protein of unknown function
Sjc_0001123	325.719	-1.27702	0.334628	-3.81623	0.000135504	0.000232175	F-box/LRR-repeat protein 7
Sjc_0000777	38.9934	-1.27627	0.435717	-2.92913	0.00339913	0.00510492	Similar to erm: Fez family zinc finger protein erm
Sjc_0003976	1069.42	-1.27581	0.242529	-5.26043	1.43719e-07	3.12734e-07	Similar to Pka-C3: cAMP-dependent protein kinase catalytic subunit 3
Sjc_0001242	261.453	-1.2756	0.164591	-7.75012	9.18027e-15	3.12762e-14	Transmembrane protein 185B
Sjc_0003755	290.592	-1.27485	0.193686	-6.58205	4.63992e-11	1.28231e-10	C type lectin
Sjc_0003177	2819.87	-1.27247	0.203562	-6.25102	4.07791e-10	1.0615e-09	Similar to NDUFS3: NADH dehydrogenase [ubiquinone] iron-sulfur protein 3%2C mitochondrial
Sjc_0008191	378.981	-1.27241	0.283833	-4.48295	7.36165e-06	1.41651e-05	Similar to CLEC16A: Protein CLEC16A
Sjc_0008470	652.224	-1.27231	0.12696	-10.0213	1.22886e-23	6.27601e-23	Growth arrest and DNA damage-inducible proteins-interacting protein 1
Sjc_0003101	1411.54	-1.27217	0.12091	-10.5216	6.86812e-26	3.80392e-25	Conserved oligomeric Golgi complex subunit 1
Sjc_0003611	1607.49	-1.272	0.0967774	-13.1436	1.85322e-39	1.686e-38	Similar to Wdfy3: WD repeat and FYVE domain-containing protein 3
Sjc_0002596	111.633	-1.27152	0.384033	-3.31098	0.000929711	0.00147949	Protein scribble
Sjc_0004530	228.408	-1.27102	0.190722	-6.66429	2.6595e-11	7.45551e-11	Similar to SFRP2: Secreted frizzled-related protein 2
Sjc_0003137	745.293	-1.26905	0.14584	-8.70163	3.2714e-18	1.30808e-17	Similar to GALK2: N-acetylgalactosamine kinase
Sjc_0004206	830.761	-1.26807	0.104279	-12.1603	5.05641e-34	3.84841e-33	Similar to Gmd: GDP-mannose 4%2C6 dehydratase
Sjc_0005467	839.726	-1.26639	0.130449	-9.70792	2.78963e-22	1.33645e-21	Similar to rdgB: Protein retinal degeneration B
Sjc_0002066	118.742	-1.26618	0.228848	-5.53282	3.15115e-08	7.2138e-08	Similar to ndufaf5: Arginine-hydroxylase NDUFAF5%2C mitochondrial
Sjc_0002834	45.0085	-1.26498	0.364786	-3.46774	0.000524851	0.000853104	Similar to Agbl4: Cytosolic carboxypeptidase 6
Sjc_0001219	1000.73	-1.26451	0.152636	-8.28446	1.18646e-16	4.39467e-16	Similar to NTHL1: Endonuclease III-like protein 1
Sjc_0007354	823.395	-1.26335	0.15274	-8.2712	1.32613e-16	4.90535e-16	Similar to ct: Homeobox protein cut
Sjc_0007618	1298.93	-1.2627	0.247066	-5.11078	3.20837e-07	6.79384e-07	Similar to NUDT20: Nudix hydrolase 20%2C chloroplastic
Sjc_0005128	1347.7	-1.26247	0.207644	-6.07994	1.20226e-09	3.04446e-09	Similar to Mrpl28: 39S ribosomal protein L28%2C mitochondrial
Sjc_0004350	388.601	-1.26228	0.111913	-11.2791	1.66443e-29	1.06027e-28	Rab3 GTPase-activating protein catalytic subunit
Sjc_0005470	348.666	-1.26183	0.493413	-2.55735	0.0105473	0.0150306	Similar to AAEL006169: Lysosomal aspartic protease
Sjc_0005233	925.916	-1.25893	0.443259	-2.84016	0.00450913	0.00668258	Similar to ADAMTSL1: ADAMTS-like protein 1
Sjc_0003821	369.938	-1.25695	0.196384	-6.40047	1.54896e-10	4.14657e-10	Similar to Rev1: DNA repair protein REV1
Sjc_0007271	886.044	-1.25682	0.193159	-6.50669	7.68242e-11	2.09351e-10	Similar to sae1: SUMO-activating enzyme subunit 1
Sjc_0001597	746.782	-1.25616	0.114441	-10.9764	4.96085e-28	3.0077e-27	Similar to BRF1: Transcription factor IIIB 90 kDa subunit
Sjc_0004754	697.467	-1.25571	0.106171	-11.8272	2.82325e-32	2.01939e-31	Similar to RTCB: tRNA-splicing ligase RtcB homolog
Sjc_0003041	3388.63	-1.25489	0.102417	-12.2528	1.62301e-34	1.26342e-33	Similar to Stxbp5: Syntaxin-binding protein 5
Sjc_0001004	22.7429	-1.25464	0.496509	-2.52692	0.0115069	0.01633	STARP antigen, putative
Sjc_0009391	791.746	-1.25279	0.114436	-10.9475	6.83243e-28	4.12107e-27	Similar to slc37a2: Glucose-6-phosphate exchanger SLC37A2
Sjc_0004197	273.004	-1.2527	0.126867	-9.87418	5.3873e-23	2.67311e-22	Similar to NTN1: Netrin-1
Sjc_0007710	98.4789	-1.25263	0.268468	-4.66586	3.07324e-06	6.07754e-06	Van Gogh 2
Sjc_0002896	820.038	-1.25234	0.259373	-4.82835	1.37668e-06	2.78083e-06	Similar to GRIK3: Glutamate receptor ionotropic%2C kainate 3
Sjc_0006179	452.783	-1.25156	0.159631	-7.84033	4.49365e-15	1.55223e-14	large subunit ribosomal protein L42
Sjc_0008359	56.6072	-1.25062	0.393046	-3.18187	0.00146328	0.00228206	putative translation elongation factor G
Sjc_0000595	20.883	-1.25037	0.550625	-2.27082	0.0231578	0.0316479	hypothetical protein Smp_148620
Sjc_0007110	46.0132	-1.24949	0.453978	-2.75231	0.00591762	0.00866502	Similar to Cyb5d1: Cytochrome b5 domain-containing protein 1
Sjc_0004711	242.363	-1.24893	0.194584	-6.41843	1.37686e-10	3.70524e-10	Similar to MUL_4155: Uncharacterized tRNA/rRNA methyltransferase MUL_4155
Sjc_0005551	261.114	-1.24682	0.154046	-8.09386	5.78045e-16	2.08183e-15	RIIa domain-containing protein 1
Sjc_0006973	138.603	-1.2448	0.307777	-4.04447	5.24415e-05	9.35502e-05	Similar to RBKS: Ribokinase
Sjc_0004597	1249.7	-1.24472	0.11777	-10.5691	4.14644e-26	2.31371e-25	Similar to lancl1: Glutathione S-transferase LANCL1
Sjc_0004018	260.755	-1.24369	0.278411	-4.46709	7.9292e-06	1.51894e-05	Similar to ZFHX4: Zinc finger homeobox protein 4
Sjc_0000655	105.213	-1.24272	0.340239	-3.65249	0.000259708	0.000435164	Transmembrane protein
Sjc_0005012	383.188	-1.24266	0.230655	-5.38752	7.14362e-08	1.59207e-07	Reticulon-4 receptor 2
Sjc_0001448	1545.37	-1.24155	0.198841	-6.24391	4.26763e-10	1.10912e-09	Similar to MJ1319: Uncharacterized sodium-dependent transporter MJ1319
Sjc_0006310	393.173	-1.24082	0.292924	-4.23599	2.27548e-05	4.19242e-05	Similar to Dyrk2: Dual specificity tyrosine-phosphorylation-regulated kinase 2
Sjc_0005604	82.6662	-1.24081	0.279444	-4.44028	8.98429e-06	1.71625e-05	Similar to dnd1: Dead end protein homolog 1
Sjc_0002926	801.519	-1.23993	0.150628	-8.23175	1.84503e-16	6.78498e-16	Similar to Abhd5: 1-acylglycerol-3-phosphate O-acyltransferase ABHD5
Sjc_0006174	50.0592	-1.23928	0.307815	-4.02605	5.67219e-05	0.000100901	Ubiquitin domain-containing 2
Sjc_0000344	1895.11	-1.23909	0.098693	-12.555	3.73138e-36	3.08951e-35	Similar to Tut4: Terminal uridylyltransferase 4
Sjc_0007800	154.727	-1.23888	0.213764	-5.79553	6.81062e-09	1.63811e-08	Sphingomyelin phosphodiesterase 4
Sjc_0002885	800.952	-1.23886	0.115446	-10.7311	7.27282e-27	4.18941e-26	Similar to Cbwd1: COBW domain-containing protein 1
Sjc_0003139	1323.65	-1.23819	0.170781	-7.25019	4.16184e-13	1.28444e-12	Similar to Coq7: 5-demethoxyubiquinone hydroxylase%2C mitochondrial
Sjc_0003270	1512.76	-1.23742	0.0948211	-13.05	6.35242e-39	5.6908e-38	Similar to pigb: GPI mannosyltransferase 3
Sjc_0006954	230.722	-1.23586	0.245553	-5.03297	4.82932e-07	1.0083e-06	Similar to GMFB: Glia maturation factor beta
Sjc_0009724	202.014	-1.2348	0.166159	-7.43146	1.07407e-13	3.44048e-13	Similar to SPBC713.04c: Periodic tryptophan protein 2 homolog
Sjc_0002675	777.142	-1.23432	0.122344	-10.089	6.18171e-24	3.19694e-23	Similar to hse-5: D-glucuronyl C5-epimerase
Sjc_0006533	1001.63	-1.23098	0.142149	-8.6598	4.72594e-18	1.87324e-17	Similar to Mrps27: 28S ribosomal protein S27%2C mitochondrial
Sjc_0006446	1352.85	-1.23092	0.21057	-5.84567	5.04548e-09	1.22687e-08	Ras association domain-containing protein
Sjc_0005292	466.673	-1.22987	0.232281	-5.29473	1.19191e-07	2.60675e-07	Similar to Fat4: Protocadherin Fat 4
Sjc_0004632	48.1039	-1.22915	0.496516	-2.47555	0.0133033	0.0187173	Similar to BBS4: Bardet-Biedl syndrome 4 protein
Sjc_0002698	225.417	-1.22836	0.311412	-3.94447	7.99775e-05	0.00014041	Protein F37C4.5
Sjc_0004692	2140.46	-1.22664	0.0745286	-16.4587	7.26724e-61	1.20343e-59	Similar to GlyS: Glycogen [starch] synthase
Sjc_0004204	113.412	-1.22479	0.205748	-5.95288	2.63459e-09	6.5323e-09	Similar to Iqcg: Dynein regulatory complex protein 9
Sjc_0008747	67.7416	-1.22465	0.523082	-2.34123	0.0192204	0.0265352	Similar to PDE4D: cAMP-specific 3'%2C5'-cyclic phosphodiesterase 4D
Sjc_0002357	276.016	-1.22429	0.229213	-5.34129	9.22883e-08	2.04015e-07	ankyrin repeat domain-containing SOWAHB-like
Sjc_0006301	120.043	-1.22368	0.377432	-3.24211	0.00118647	0.00186705	SJCHGC08860 protein
Sjc_0001085	660.965	-1.22318	0.192317	-6.36024	2.0144e-10	5.35756e-10	Similar to NPRL3: GATOR complex protein NPRL3
Sjc_0000165	217.97	-1.22174	0.22484	-5.43382	5.51615e-08	1.24049e-07	Similar to STK17A: Serine/threonine-protein kinase 17A
Sjc_0002612	170.188	-1.22098	0.371997	-3.28223	0.00102988	0.0016316	Similar to AGPAT5: 1-acyl-sn-glycerol-3-phosphate acyltransferase epsilon
Sjc_0001015	565.31	-1.21724	0.122027	-9.97522	1.95663e-23	9.86987e-23	Similar to NOVA1: RNA-binding protein Nova-1
Sjc_0008886	26.2906	-1.21636	0.48006	-2.53377	0.0112842	0.0160278	Collagen alpha-1 chain
Sjc_0002260	37.728	-1.21602	0.364947	-3.33205	0.000862091	0.00137803	SJCHGC07283 protein
Sjc_0004198	1433.27	-1.21447	0.125531	-9.67464	3.86453e-22	1.83958e-21	SJCHGC05781 protein
Sjc_0004080	363.28	-1.21399	0.375525	-3.23279	0.00122589	0.00192649	Similar to FucTA: Glycoprotein 3-alpha-L-fucosyltransferase A
Sjc_0001343	81.8274	-1.21369	0.282318	-4.29903	1.71546e-05	3.20823e-05	putative paramyosin
Sjc_0006615	529.392	-1.21363	0.144782	-8.38246	5.18345e-17	1.9544e-16	SJCHGC04032 protein
Sjc_0008442	71.8521	-1.21326	0.350334	-3.46314	0.000533904	0.000867475	Similar to Ptpn6: Tyrosine-protein phosphatase non-receptor type 6
Sjc_0007107	1341.73	-1.20922	0.127672	-9.4713	2.76391e-21	1.26994e-20	Similar to WDR44: WD repeat-containing protein 44
Sjc_0005401	605.195	-1.2048	0.112843	-10.6767	1.30806e-26	7.42531e-26	Similar to arnt: Aryl hydrocarbon receptor nuclear translocator
Sjc_0007924	149.015	-1.20294	0.249702	-4.81749	1.45372e-06	2.93141e-06	fras1 related extracellular matrix protein
Sjc_0006604	56.4748	-1.20129	0.302038	-3.97729	6.9705e-05	0.00012322	Similar to XAF1: XIAP-associated factor 1
Sjc_0006183	921.283	-1.20099	0.0895656	-13.4091	5.34958e-41	5.14074e-40	TBC1 domain family member 24
Sjc_0003686	68.1544	-1.19888	0.409789	-2.92559	0.00343799	0.00516234	kinectin
Sjc_0000261	861.342	-1.1985	0.114076	-10.5062	8.09182e-26	4.4726e-25	Similar to Pmvk: Phosphomevalonate kinase
Sjc_0003186	554.262	-1.19503	0.112308	-10.6406	1.92848e-26	1.08794e-25	Similar to DNAH5: Dynein heavy chain 5%2C axonemal
Sjc_0006581	65.7262	-1.19409	0.310513	-3.84553	0.00012029	0.000207627	Similar to SFXN1: Sideroflexin-1
Sjc_0000404	879.63	-1.19352	0.107186	-11.1351	8.46783e-29	5.26238e-28	TNN09346.1 Protogenin
Sjc_0000043	1077.65	-1.19344	0.0930622	-12.8241	1.20224e-37	1.03516e-36	Similar to Apc: Adenomatous polyposis coli protein
Sjc_0000556	471.909	-1.19294	0.10844	-11.0009	3.78169e-28	2.30643e-27	Bromodomain-containing protein
Sjc_0004842	1007.53	-1.19193	0.106629	-11.1783	5.20603e-29	3.26253e-28	Similar to Smad9: Mothers against decapentaplegic homolog 9
Sjc_0002957	1136.84	-1.19054	0.13053	-9.12086	7.45275e-20	3.22206e-19	Similar to Best2: Bestrophin-2
Sjc_0000433	757.571	-1.18919	0.234297	-5.0756	3.86284e-07	8.13349e-07	Similar to Pnpo: Pyridoxine-5'-phosphate oxidase
Sjc_0002810	110.94	-1.18762	0.256822	-4.62428	3.75902e-06	7.39091e-06	calcyphosin-2-like
Sjc_0004103	290.68	-1.18738	0.177077	-6.70541	2.00837e-11	5.66504e-11	hypothetical protein
Sjc_0007482	182.534	-1.18736	0.231392	-5.13137	2.87648e-07	6.11001e-07	Similar to Alg14: UDP-N-acetylglucosamine transferase subunit ALG14 homolog
Sjc_0007624	978.249	-1.18693	0.129789	-9.14504	5.96086e-20	2.58936e-19	Similar to CL1: Cathepsin L
Sjc_0003142	418.912	-1.18665	0.126553	-9.37671	6.80642e-21	3.07565e-20	Similar to ERCC3: General transcription and DNA repair factor IIH helicase subunit XPB
Sjc_0009466	259.984	-1.18614	0.199199	-5.95452	2.60832e-09	6.47106e-09	S phase cyclin A-associated protein in the endoplasmic reticulum
Sjc_0004764	498.779	-1.18591	0.173934	-6.81813	9.22304e-12	2.6434e-11	Similar to Ano8: Anoctamin-8
Sjc_0006392	213.627	-1.18297	0.212968	-5.55472	2.78064e-08	6.39531e-08	Similar to DNAH10: Dynein heavy chain 10%2C axonemal
Sjc_0000454	226.159	-1.18274	0.194283	-6.0877	1.14544e-09	2.90507e-09	Similar to CEP120: Centrosomal protein of 120 kDa
Sjc_0004165	1060.56	-1.18268	0.157575	-7.5055	6.11951e-14	1.98346e-13	Phosphatidylinositol N-acetylglucosaminyltransferase subunit C
Sjc_0004875	81.503	-1.18181	0.410272	-2.88055	0.00396976	0.00591746	Similar to PPFIA2: Liprin-alpha-2
Sjc_0001074	932.491	-1.1813	0.102973	-11.472	1.82455e-30	1.20806e-29	Mitochondrial fission 1 protein
Sjc_0007061	540.933	-1.18123	0.194239	-6.08133	1.19186e-09	3.01907e-09	Similar to Dhps: Deoxyhypusine synthase
Sjc_0008775	28.2877	-1.18109	0.497124	-2.37584	0.0175091	0.0242887	hypothetical protein
Sjc_0006926	254.41	-1.18027	0.253331	-4.65901	3.17734e-06	6.27582e-06	Similar to GEA2: ARF guanine-nucleotide exchange factor 2
Sjc_0002906	979.632	-1.17984	0.138794	-8.50064	1.88544e-17	7.26265e-17	Similar to RMC1: Regulator of MON1-CCZ1 complex
Sjc_0008549	403.022	-1.1795	0.127925	-9.22029	2.96306e-20	1.30232e-19	Similar to Ptprv: Receptor-type tyrosine-protein phosphatase V
Sjc_0005296	660.828	-1.1791	0.162088	-7.27445	3.47846e-13	1.07811e-12	Similar to cdc123: Cell division cycle protein 123 homolog
Sjc_0008116	534.68	-1.17909	0.272066	-4.33384	1.46528e-05	2.75669e-05	Similar to Syngr2: Synaptogyrin-2
Sjc_0002339	662.623	-1.17865	0.144974	-8.13008	4.29016e-16	1.55397e-15	putative Axis inhibition protein axin
Sjc_0006344	757.974	-1.178	0.196238	-6.00291	1.93815e-09	4.84655e-09	Similar to SLC2A13: Proton myo-inositol cotransporter
Sjc_0005987	788.236	-1.17743	0.186716	-6.30603	2.86282e-10	7.5165e-10	Ras-associated and pleckstrin homology domains-containing protein 1
Sjc_0003453	3494.43	-1.17554	0.0988473	-11.8925	1.29502e-32	9.36915e-32	Similar to m7GpppX diphosphatase
Sjc_0007940	645.518	-1.17414	0.129724	-9.05106	1.41583e-19	6.03199e-19	Similar to RHOT1: Mitochondrial Rho GTPase 1
Sjc_0004670	621.757	-1.17405	0.169057	-6.9447	3.79278e-12	1.10915e-11	Similar to Pbdc1: Protein PBDC1
Sjc_0005269	600.936	-1.17386	0.150693	-7.78973	6.71529e-15	2.30122e-14	SJCHGC04975 protein
Sjc_0003899	1025.4	-1.17366	0.0755206	-15.5409	1.83422e-54	2.5878e-53	Zinc finger MIZ domain-containing protein 1
Sjc_0007192	299.737	-1.17327	0.23187	-5.06006	4.19133e-07	8.79578e-07	EF-hand calcium-binding domain-containing protein 5
Sjc_0001908	631.563	-1.17258	0.126114	-9.29775	1.43443e-20	6.39022e-20	Similar to Myg1: UPF0160 protein MYG1%2C mitochondrial
Sjc_0001097	2506.38	-1.16891	0.100543	-11.626	3.0401e-31	2.07491e-30	Similar to Map2k7: Dual specificity mitogen-activated protein kinase kinase 7
Sjc_0001675	59.8819	-1.1686	0.402057	-2.90656	0.00365425	0.00547003	Similar to ddr-1: Discoidin domain-containing receptor A
Sjc_0004667	955.745	-1.16835	0.114867	-10.1713	2.66301e-24	1.40287e-23	Similar to Ints11: Integrator complex subunit 11
Sjc_0003200	3555.47	-1.16773	0.113763	-10.2646	1.01752e-24	5.43008e-24	Similar to UPF3A: Regulator of nonsense transcripts 3A
Sjc_0007333	991.548	-1.16576	0.150706	-7.73533	1.03132e-14	3.5034e-14	cle7, putative
Sjc_0007265	769.12	-1.16563	0.104786	-11.1239	9.60147e-29	5.95335e-28	SJCHGC02426 protein
Sjc_0004786	3238.92	-1.16504	0.134936	-8.63405	5.92183e-18	2.34159e-17	Similar to RPA1: Replication protein A 70 kDa DNA-binding subunit
Sjc_0004361	31.5996	-1.16426	0.319595	-3.64294	0.000269544	0.000451	biotin-protein ligase
Sjc_0002636	970.624	-1.16419	0.15386	-7.56656	3.83244e-14	1.25708e-13	Protein of unknown function
Sjc_0000942	72.8556	-1.16416	0.333425	-3.49151	0.000480295	0.000783634	Similar to NEK10: Serine/threonine-protein kinase Nek10
Sjc_0009257	49.3258	-1.16351	0.313376	-3.71284	0.000204949	0.000346028	hypothetical protein
Sjc_0007300	1306.29	-1.16283	0.0802754	-14.4855	1.49529e-47	1.74351e-46	Similar to GDI1: Rab GDP dissociation inhibitor alpha
Sjc_0003513	133.626	-1.16231	0.207766	-5.59431	2.21502e-08	5.13622e-08	Similar to ift57: Intraflagellar transport protein 57 homolog
Sjc_0006903	155.245	-1.16194	0.199686	-5.81883	5.926e-09	1.43248e-08	Similar to BBOF1: Basal body-orientation factor 1
Sjc_0003943	585.64	-1.16152	0.125021	-9.29058	1.53456e-20	6.82148e-20	Similar to ENPP5: Ectonucleotide pyrophosphatase/phosphodiesterase family member 5
Sjc_0007971	122.751	-1.16134	0.28452	-4.08175	4.46986e-05	8.02441e-05	Similar to ANK2: Ankyrin-2
Sjc_0005958	300.807	-1.16008	0.205826	-5.63622	1.73828e-08	4.05483e-08	Similar to nuaf-1: Probable complex I intermediate-associated protein 30%2C mitochondrial
Sjc_0001761	1444.75	-1.15964	0.0961032	-12.0666	1.58613e-33	1.17874e-32	Similar to NOVA1: RNA-binding protein Nova-1
Sjc_0001070	4209.81	-1.1584	0.145201	-7.97793	1.48809e-15	5.24866e-15	Similar to PMPCB: Mitochondrial-processing peptidase subunit beta
Sjc_0009660	399.164	-1.15826	0.162895	-7.11047	1.15652e-12	3.48017e-12	SJCHGC07411 protein
Sjc_0003541	2547.55	-1.15714	0.0670326	-17.2624	9.03297e-67	1.67899e-65	Similar to vir: Protein virilizer
Sjc_0006094	1812.62	-1.15687	0.130749	-8.84806	8.90518e-19	3.68666e-18	KICSTOR complex protein C12orf66
Sjc_0007506	375.435	-1.15682	0.36256	-3.19071	0.00141924	0.00221591	Similar to Gins1: DNA replication complex GINS protein PSF1
Sjc_0003986	369.883	-1.15542	0.156561	-7.38	1.58294e-13	5.03116e-13	Abhydrolase domain-containing protein 16A
Sjc_0005267	2283.26	-1.1536	0.196356	-5.87502	4.22795e-09	1.03237e-08	Similar to nlk.2: Serine/threonine-protein kinase NLK2
Sjc_0002248	76.429	-1.15264	0.254603	-4.5272	5.97713e-06	1.15881e-05	SJCHGC03737 protein
Sjc_0002037	516.607	-1.15119	0.227527	-5.05957	4.20199e-07	8.8159e-07	Similar to POLD2: DNA polymerase delta small subunit
Sjc_0002562	808.032	-1.15089	0.217768	-5.28494	1.25749e-07	2.74723e-07	zinc finger protein
Sjc_0002544	864.96	-1.15078	0.167396	-6.8746	6.21646e-12	1.7974e-11	O-methylguanine-induced apoptosis 2
Sjc_0002534	951.186	-1.14828	0.108102	-10.6222	2.35078e-26	1.31892e-25	Similar to Ak4: Adenylate kinase 4%2C mitochondrial
Sjc_0005448	37.758	-1.14791	0.525685	-2.18366	0.0289876	0.0391969	Similar to kit: Mast/stem cell growth factor receptor-related protein Kit
Sjc_0002403	420.932	-1.14632	0.181551	-6.31405	2.71826e-10	7.15759e-10	Similar to DNAH6: Dynein heavy chain 6%2C axonemal
Sjc_0006202	162.646	-1.14525	0.384375	-2.9795	0.00288722	0.00437055	Voltage-gated hydrogen channel 1
Sjc_0003635	146.61	-1.14444	0.190677	-6.00196	1.94954e-09	4.87355e-09	Similar to Tdp1: Tyrosyl-DNA phosphodiesterase 1
Sjc_0003608	2255.23	-1.14429	0.179971	-6.35817	2.04172e-10	5.42847e-10	Similar to SPBC24C6.03: Probable proline--tRNA ligase%2C mitochondrial
Sjc_0004588	839.888	-1.14428	0.103453	-11.0609	1.94164e-28	1.19487e-27	Sin3 histone deacetylase corepressor complex component SDS3
Sjc_0004795	275.62	-1.14237	0.14961	-7.63563	2.24726e-14	7.47902e-14	Similar to ETHE1: Persulfide dioxygenase ETHE1%2C mitochondrial
Sjc_0005449	881.363	-1.14134	0.171779	-6.64423	3.048e-11	8.50969e-11	Similar to TAF11: Transcription initiation factor TFIID subunit 11
Sjc_0006560	1552.9	-1.14125	0.160622	-7.10521	1.20143e-12	3.61e-12	Similar to FBXL20: F-box/LRR-repeat protein 20
Sjc_0007773	3092.85	-1.14119	0.139051	-8.20704	2.26705e-16	8.31084e-16	Similar to Fatty acid-binding protein
Sjc_0007490	374.198	-1.1402	0.230211	-4.95285	7.31349e-07	1.5036e-06	KGB32593.1 Calsyntenin-2
Sjc_0006537	460.693	-1.13949	0.155182	-7.34293	2.08974e-13	6.59084e-13	Similar to MUS81: Crossover junction endonuclease MUS81
Sjc_0001736	866.011	-1.13743	0.0992672	-11.4583	2.13781e-30	1.41433e-29	Similar to rnf149: E3 ubiquitin-protein ligase RNF149
Sjc_0008580	424.014	-1.13572	0.114411	-9.92664	3.18812e-23	1.59542e-22	Similar to NME6: Nucleoside diphosphate kinase 6
Sjc_0007987	525.726	-1.1352	0.191942	-5.91425	3.33384e-09	8.1966e-09	Similar to pan: Protein pangolin%2C isoform J
Sjc_0003935	1784.47	-1.13464	0.126285	-8.98474	2.59359e-19	1.09529e-18	Similar to gpgP: Glucosyl-3-phosphoglycerate phosphatase
Sjc_0007436	491.381	-1.13329	0.126788	-8.93846	3.94642e-19	1.65636e-18	Similar to MLH1: DNA mismatch repair protein Mlh1
Sjc_0002656	196.61	-1.13274	0.370524	-3.05712	0.00223471	0.00342584	Similar to TLL1: Tolloid-like protein 1
Sjc_0006268	3347	-1.13194	0.0708515	-15.9762	1.87221e-57	2.88468e-56	Similar to swp-1: Protein SWAP
Sjc_0005680	38.1269	-1.13061	0.407837	-2.77221	0.00556772	0.00817311	Serine/threonine-protein kinase Nek1
Sjc_0002287	279.032	-1.13039	0.1925	-5.87213	4.30238e-09	1.04991e-08	Similar to col4a3bp: Collagen type IV alpha-3-binding protein
Sjc_0004369	990.694	-1.13034	0.143097	-7.89913	2.80863e-15	9.79257e-15	Similar to YVH1: Tyrosine-protein phosphatase YVH1
Sjc_0004508	176.014	-1.12875	0.237729	-4.74808	2.05354e-06	4.09758e-06	Similar to arl3: ADP-ribosylation factor-like protein 3
Sjc_0004211	2425.91	-1.12786	0.160698	-7.01851	2.24254e-12	6.65537e-12	Similar to TRRAP: Transformation/transcription domain-associated protein
Sjc_0001446	187.725	-1.12784	0.234015	-4.8195	1.43918e-06	2.9035e-06	Similar to brn: Beta-1%2C3-galactosyltransferase brn
Sjc_0008778	118.83	-1.12619	0.318906	-3.53143	0.000413313	0.000678671	Similar to slc9a3: Sodium/hydrogen exchanger 3
Sjc_0009401	211.886	-1.126	0.253763	-4.43721	9.11315e-06	1.73924e-05	Similar to Fbxo16: F-box only protein 16
Sjc_0008567	396.788	-1.12582	0.193531	-5.81726	5.98195e-09	1.44558e-08	Similar to tmx3: Protein disulfide-isomerase TMX3
Sjc_0008899	933.145	-1.12561	0.114399	-9.83934	7.62074e-23	3.74728e-22	GSK3-beta interaction protein
Sjc_0005855	1095.01	-1.12495	0.133884	-8.40245	4.3726e-17	1.65324e-16	Similar to RBM48: RNA-binding protein 48
Sjc_0004315	27.0638	-1.12408	0.446326	-2.51852	0.0117849	0.0166956	hypothetical protein
Sjc_0006833	1078.69	-1.12336	0.0959529	-11.7074	1.16783e-31	8.0919e-31	Similar to Lrrc69: Leucine-rich repeat-containing protein 69
Sjc_0002887	1138.59	-1.12253	0.195395	-5.74494	9.19543e-09	2.19113e-08	SJCHGC02583 protein
Sjc_0005799	558.938	-1.12172	0.170068	-6.59574	4.23126e-11	1.17333e-10	Similar to RAD54B: DNA repair and recombination protein RAD54B
Sjc_0003224	5809.97	-1.12164	0.213129	-5.26274	1.41922e-07	3.08988e-07	Similar to KPNA2: Importin subunit alpha-1
Sjc_0002546	127.454	-1.12142	0.462501	-2.42468	0.0153219	0.021425	heat shock factor-binding protein 1
Sjc_0004960	15770.8	-1.12101	0.18889	-5.93469	2.94393e-09	7.27287e-09	Similar to Dsp1: High mobility group protein DSP1
Sjc_0007471	782.19	-1.12067	0.0922433	-12.1491	5.80124e-34	4.39489e-33	Similar to Fam91a1: Protein FAM91A1
Sjc_0009720	246.315	-1.1196	0.266004	-4.20894	2.56571e-05	4.7018e-05	unnamed protein product
Sjc_0008697	1959.58	-1.11885	0.159883	-6.99789	2.5985e-12	7.68396e-12	Similar to ANKRD49: Ankyrin repeat domain-containing protein 49
Sjc_0006210	717.066	-1.1182	0.116645	-9.58631	9.12948e-22	4.26893e-21	Histone H4 transcription factor
Sjc_0000857	222.928	-1.11818	0.204625	-5.46454	4.64108e-08	1.0512e-07	hypothetical protein
Sjc_0002844	120.588	-1.11618	0.299395	-3.72812	0.00019291	0.000326374	Protein of unknown function
Sjc_0006874	1359.06	-1.11577	0.143952	-7.75101	9.11677e-15	3.10728e-14	Similar to Rfc5: Replication factor C subunit 5
Sjc_0007700	2366.79	-1.11508	0.1198	-9.30781	1.30501e-20	5.82317e-20	Similar to LEMD3: Inner nuclear membrane protein Man1
Sjc_0003084	1044.9	-1.11409	0.114096	-9.76446	1.59963e-22	7.7358e-22	Similar to RUFY2: RUN and FYVE domain-containing protein 2
Sjc_0004413	108.21	-1.11406	0.423668	-2.62957	0.00854929	0.0123096	Synaptotagmin-14
Sjc_0002899	1336.28	-1.113	0.122627	-9.07631	1.12315e-19	4.80754e-19	hypothetical protein
Sjc_0000438	636.89	-1.1128	0.171476	-6.48955	8.60911e-11	2.33672e-10	Beta-amyloid-like protein
Sjc_0007590	141.399	-1.11277	0.411613	-2.70344	0.00686262	0.00998277	Similar to PCDHGB7: Protocadherin gamma-B7
Sjc_0005634	645.059	-1.11266	0.101377	-10.9754	5.01581e-28	3.03429e-27	Similar to Wars2: Tryptophan--tRNA ligase%2C mitochondrial
Sjc_0001721	3072.26	-1.11262	0.0897222	-12.4007	2.59013e-35	2.06731e-34	Similar to Ppp2r5a: Serine/threonine-protein phosphatase 2A 56 kDa regulatory subunit alpha isoform
Sjc_0002439	1864.31	-1.11188	0.0867355	-12.8192	1.27934e-37	1.09924e-36	Similar to obg: GTPase Obg
Sjc_0002860	376.964	-1.11104	0.159657	-6.95888	3.42982e-12	1.00732e-11	WW domain-containing oxidoreductase
Sjc_0001681	1351.93	-1.11083	0.150624	-7.37486	1.64522e-13	5.221e-13	Similar to dvl3: Segment polarity protein dishevelled homolog DVL-3
Sjc_0002778	381.26	-1.11031	0.134336	-8.26514	1.39527e-16	5.15414e-16	Similar to Hexb: Beta-hexosaminidase subunit beta
Sjc_0004164	371.852	-1.10902	0.186628	-5.94244	2.80803e-09	6.94755e-09	Similar to CFAP206: Cilia- and flagella-associated protein 206
Sjc_0005425	3559.09	-1.10902	0.1427	-7.7717	7.7439e-15	2.64707e-14	Similar to PyK: Pyruvate kinase
Sjc_0008987	974.517	-1.10863	0.159	-6.97254	3.1127e-12	9.16151e-12	Similar to cse1l: Exportin-2
Sjc_0006440	64.8256	-1.10769	0.395021	-2.80414	0.00504515	0.00744064	Similar to ropn1l: Ropporin-1-like protein
Sjc_0001466	501.078	-1.10581	0.172204	-6.42149	1.34943e-10	3.635e-10	hypothetical protein
Sjc_0009718	457.322	-1.10568	0.188791	-5.85665	4.72309e-09	1.15121e-08	Similar to YNG2: Chromatin modification-related protein YNG2
Sjc_0001225	860.678	-1.10469	0.113912	-9.69772	3.08322e-22	1.4728e-21	Similar to ACTR5: Actin-related protein 5
Sjc_0004915	245.27	-1.10407	0.236105	-4.6762	2.92244e-06	5.7891e-06	SJCHGC08118 protein
Sjc_0003615	74.5183	-1.10236	0.280947	-3.92372	8.71907e-05	0.000152486	Centrosomal protein
Sjc_0003088	390.035	-1.10216	0.311807	-3.53477	0.000408137	0.000670576	SJCHGC05713 protein
Sjc_0008730	1587.68	-1.10131	0.130908	-8.41289	4.00035e-17	1.51669e-16	Similar to Mtss1: Protein MTSS 1
Sjc_0004021	250.011	-1.10013	0.123346	-8.91902	4.70423e-19	1.96838e-18	Similar to Hmcn2: Hemicentin-2
Sjc_0003731	556.948	-1.10007	0.129982	-8.46322	2.60087e-17	9.96696e-17	Similar to ABHD11: Protein ABHD11
Sjc_0005359	931.408	-1.09946	0.0901505	-12.1959	3.27062e-34	2.51061e-33	Similar to TOP3B: DNA topoisomerase 3-beta-1
Sjc_0007802	45.7225	-1.09735	0.513843	-2.13557	0.0327142	0.0438884	axonemal dynein light chain domain-containing protein 1-like
Sjc_0007023	539.585	-1.0967	0.133172	-8.23517	1.793e-16	6.59955e-16	Similar to Dhx34: Probable ATP-dependent RNA helicase DHX34
Sjc_0007059	360.781	-1.09662	0.162378	-6.75349	1.44332e-11	4.10368e-11	Similar to FGFR2: Fibroblast growth factor receptor 2
Sjc_0005460	1075.32	-1.09519	0.178631	-6.13102	8.73196e-10	2.22769e-09	Similar to TOR1B: Torsin-1B
Sjc_0007289	1099.58	-1.09507	0.143269	-7.64348	2.11423e-14	7.05347e-14	Similar to armt1: Protein-glutamate O-methyltransferase
Sjc_0001600	139.612	-1.09473	0.244741	-4.47302	7.71214e-06	1.47978e-05	SJCHGC01285 protein
Sjc_0005954	248.808	-1.09471	0.32886	-3.32879	0.000872226	0.00139315	Similar to Mfsd12: Major facilitator superfamily domain-containing protein 12
Sjc_0007711	662.341	-1.09268	0.192082	-5.68861	1.28074e-08	3.01673e-08	SJCHGC01335 protein
Sjc_0006307	137.128	-1.09218	0.31609	-3.45528	0.000549729	0.00089248	Similar to lrrc58: Leucine-rich repeat-containing protein 58
Sjc_0005305	880.151	-1.09186	0.161504	-6.7606	1.37421e-11	3.90989e-11	Similar to RRT2: Diphthine methyltransferase
Sjc_0004138	543.575	-1.09174	0.1457	-7.49306	6.72841e-14	2.17565e-13	Similar to SAUSA300_0753: Epimerase family protein SAUSA300_0753
Sjc_0004601	264.54	-1.09059	0.163674	-6.66317	2.67982e-11	7.50991e-11	SJCHGC06502 protein
Sjc_0001805	647.05	-1.09014	0.177546	-6.14001	8.25186e-10	2.10784e-09	hypotheticial protein
Sjc_0000917	249.753	-1.08878	0.169969	-6.40575	1.49634e-10	4.01226e-10	F-BAR and double SH3 domains protein
Sjc_0009214	62.7055	-1.08857	0.366977	-2.9663	0.00301403	0.00455075	hypothetical protein
Sjc_0004143	49.4426	-1.08817	0.438469	-2.48175	0.0130739	0.0184198	Defective proboscis extension response
Sjc_0008865	651.816	-1.08809	0.154936	-7.02283	2.17423e-12	6.45963e-12	cement 3B variant 3
Sjc_0008964	381.544	-1.08714	0.147963	-7.34743	2.02058e-13	6.37763e-13	crossover junction endonuclease EME1
Sjc_0001222	70.1544	-1.0838	0.380679	-2.84702	0.00441305	0.0065473	Similar to ZNF235: Zinc finger protein 235
Sjc_0003377	70.8708	-1.08361	0.277562	-3.90403	9.46037e-05	0.000165028	U5 small nuclear ribonucleo
Sjc_0006075	80.1735	-1.08356	0.365799	-2.96219	0.00305464	0.00460866	Secreted frizzled protein 2
Sjc_0001558	494.516	-1.08333	0.122794	-8.82232	1.12115e-18	4.61351e-18	SJCHGC07227 protein
Sjc_0005921	20.4866	-1.08316	0.50085	-2.16263	0.0305693	0.0411929	putative zinc finger protein
Sjc_0002420	313.702	-1.08244	0.305581	-3.54224	0.000396744	0.000653297	Similar to elavl1: ELAV-like protein 1
Sjc_0000281	176.431	-1.08141	0.176037	-6.14308	8.09375e-10	2.07132e-09	Similar to TTLL4: Tubulin polyglutamylase TTLL4
Sjc_0007797	855.871	-1.08119	0.164163	-6.58607	4.5161e-11	1.24894e-10	Similar to RPE: Ribulose-phosphate 3-epimerase
Sjc_0008446	235.027	-1.08078	0.376922	-2.86738	0.00413887	0.00615722	Similar to NAGA: Alpha-N-acetylgalactosaminidase
Sjc_0002962	379.044	-1.08032	0.346324	-3.11938	0.00181234	0.00280192	cell adhesion molecule
Sjc_0006593	778.536	-1.07935	0.118358	-9.11939	7.5551e-20	3.26287e-19	Similar to Ddx51: ATP-dependent RNA helicase DDX51
Sjc_0007009	764.646	-1.07917	0.146497	-7.36652	1.75146e-13	5.54755e-13	Similar to TyrRS-m: Tyrosine--tRNA ligase%2C mitochondrial
Sjc_0001086	1725.96	-1.07879	0.124717	-8.64993	5.15315e-18	2.03961e-17	hypothetical protein
Sjc_0002564	65.3146	-1.07845	0.254411	-4.23902	2.24503e-05	4.13725e-05	Afadin
Sjc_0008131	159.499	-1.07773	0.26001	-4.14496	3.39871e-05	6.14451e-05	Nuclear factor interleukin-3-regulated protein
Sjc_0007978	87.0196	-1.0776	0.358284	-3.00767	0.00263259	0.00400061	Similar to FBXW10: F-box/WD repeat-containing protein 10
Sjc_0008460	403.291	-1.0775	0.183194	-5.88171	4.06051e-09	9.93552e-09	Similar to ATPAF2: ATP synthase mitochondrial F1 complex assembly factor 2
Sjc_0002493	710.916	-1.07744	0.090725	-11.8759	1.57882e-32	1.14023e-31	Similar to nsun4: 5-methylcytosine rRNA methyltransferase NSUN4
Sjc_0005522	1936.03	-1.07742	0.11883	-9.06687	1.22484e-19	5.23464e-19	Similar to LIN9: Protein lin-9 homolog
Sjc_0002545	1363.23	-1.07713	0.144559	-7.45115	9.25304e-14	2.97323e-13	hypotheticial protein
Sjc_0008207	6226.24	-1.07657	0.188597	-5.70831	1.14103e-08	2.69694e-08	Similar to H2AFV: Histone H2A.V
Sjc_0006982	50.1607	-1.07524	0.459271	-2.34119	0.0192224	0.0265352	Coiled-coil domain-containing protein
Sjc_0007552	868.598	-1.0745	0.0911518	-11.7881	4.49785e-32	3.17561e-31	SJCHGC00811 protein
Sjc_0008554	242.836	-1.07296	0.362185	-2.96245	0.00305199	0.00460636	SCY1 protein 2
Sjc_0000445	1222.17	-1.07097	0.116503	-9.19268	3.83184e-20	1.67876e-19	Similar to Nif3l1: NIF3-like protein 1
Sjc_0003068	173.886	-1.06866	0.205895	-5.19028	2.09974e-07	4.51628e-07	LOW QUALITY PROTEIN: hypothetical protein Smp_011640
Sjc_0005772	401.68	-1.06839	0.315345	-3.38801	0.000704024	0.00113355	Similar to MAPK1: Mitogen-activated protein kinase 1
Sjc_0005749	1023.45	-1.0678	0.0757958	-14.0879	4.50671e-45	4.8994e-44	E3 ubiquitin-protein ligase CHFR
Sjc_0006807	989.016	-1.06727	0.122111	-8.74016	2.32778e-18	9.37631e-18	Similar to IQSEC1: IQ motif and SEC7 domain-containing protein 1
Sjc_0005442	2218.24	-1.06698	0.0936849	-11.389	4.74485e-30	3.07459e-29	Similar to smc3: Structural maintenance of chromosomes protein 3
Sjc_0001742	587.245	-1.0665	0.17837	-5.97917	2.24283e-09	5.58629e-09	Similar to Sptlc2: Serine palmitoyltransferase 2
Sjc_0000981	348.525	-1.06582	0.335157	-3.18008	0.00147236	0.00229578	Similar to ruvbl2: RuvB-like 2
Sjc_0005364	480.538	-1.06582	0.200908	-5.30502	1.12658e-07	2.47046e-07	Similar to GEN1: Flap endonuclease GEN homolog 1
Sjc_0004829	1120.65	-1.06578	0.13337	-7.9912	1.33629e-15	4.72137e-15	Similar to PGP: Glycerol-3-phosphate phosphatase
Sjc_0000051	50.8491	-1.06546	0.253129	-4.20914	2.5634e-05	4.69861e-05	Similar to Pde9a: High affinity cGMP-specific 3'%2C5'-cyclic phosphodiesterase 9A
Sjc_0000528	295.027	-1.06488	0.143388	-7.42652	1.11496e-13	3.56588e-13	Similar to Lac: Lachesin
Sjc_0003803	4190.68	-1.06447	0.147639	-7.20993	5.5979e-13	1.71216e-12	RNA binding protein MEX3B
Sjc_0000364	695.975	-1.06439	0.12387	-8.59284	8.4846e-18	3.3229e-17	Similar to SIK2: Serine/threonine-protein kinase SIK2
Sjc_0004623	32.1101	-1.06356	0.416513	-2.55349	0.0106649	0.0151896	Similar to Bbs7: Bardet-Biedl syndrome 7 protein homolog
Sjc_0008430	1823.42	-1.06321	0.0885765	-12.0032	3.41631e-33	2.50928e-32	Similar to CTNNBL1: Beta-catenin-like protein 1
Sjc_0006613	53.1728	-1.06258	0.465494	-2.2827	0.0224482	0.0307192	Similar to KCNH8: Potassium voltage-gated channel subfamily H member 8
Sjc_0009044	371.306	-1.06024	0.199301	-5.31977	1.03897e-07	2.2863e-07	Unconventional myosin-IXa
Sjc_0003284	47.3078	-1.05736	0.391418	-2.70136	0.00690569	0.010041	Similar to Hspg2: Basement membrane-specific heparan sulfate proteoglycan core protein
Sjc_0009131	14442.8	-1.05628	0.154831	-6.82212	8.97086e-12	2.57472e-11	Similar to SMV0119: Acidic leucine-rich nuclear phosphoprotein 32-related protein
Sjc_0005137	681.309	-1.05565	0.129654	-8.1421	3.88492e-16	1.41218e-15	Similar to HIP1: Huntingtin-interacting protein 1
Sjc_0005866	167.819	-1.05444	0.213565	-4.93733	7.91982e-07	1.62541e-06	Similar to Tret1: Facilitated trehalose transporter Tret1
Sjc_0004125	2218.88	-1.05424	0.118582	-8.89038	6.09022e-19	2.54442e-18	nuclear pore complex protein Nup188
Sjc_0008784	15.8839	-1.05391	0.495118	-2.12861	0.0332865	0.0445979	Transcription factor castor
Sjc_0003298	2368.81	-1.05362	0.104945	-10.0398	1.01929e-23	5.23502e-23	Similar to Tmtc3: Protein O-mannosyl-transferase TMTC3
Sjc_0001437	1357.81	-1.05328	0.0825719	-12.7559	2.8887e-37	2.4411e-36	Similar to ATG16L1: Autophagy-related protein 16-1
Sjc_0003928	487.348	-1.05294	0.217983	-4.83038	1.36272e-06	2.754e-06	Similar to Espl1: Separin
Sjc_0005198	960.339	-1.05261	0.14637	-7.19144	6.41138e-13	1.95151e-12	Ubiquinone biosynthesis O-methyltransferase
Sjc_0008789	550.024	-1.05216	0.141636	-7.42861	1.09747e-13	3.51269e-13	Similar to METTL3: N6-adenosine-methyltransferase catalytic subunit
Sjc_0005203	1365.7	-1.05208	0.0854888	-12.3067	8.33966e-35	6.56678e-34	Similar to Vps13b: Vacuolar protein sorting-associated protein 13B
Sjc_0003266	119.287	-1.05152	0.30476	-3.45033	0.000559908	0.000907926	Vacuolar protein sorting-associated protein 8
Sjc_0003353	2016.46	-1.05104	0.132994	-7.90292	2.72442e-15	9.5111e-15	Similar to ADH5: Alcohol dehydrogenase class-3
Sjc_0002181	2906.1	-1.05081	0.137556	-7.63912	2.18704e-14	7.29043e-14	Similar to TUBA1D: Tubulin alpha-1D chain
Sjc_0007732	297.212	-1.04987	0.25722	-4.08159	4.47278e-05	8.0279e-05	Similar to Fam173b: Protein N-lysine methyltransferase FAM173B
Sjc_0008039	1940.21	-1.0495	0.0903341	-11.618	3.33745e-31	2.2703e-30	Similar to Cyc1: Cytochrome c1%2C heme protein%2C mitochondrial
Sjc_0004267	446.724	-1.0473	0.404905	-2.58654	0.00969462	0.0138734	Similar to LanB2: Laminin subunit gamma-1
Sjc_0001353	878.644	-1.04542	0.155417	-6.72659	1.73688e-11	4.91616e-11	Similar to narfl: Cytosolic Fe-S cluster assembly factor narfl
Sjc_0006826	818.928	-1.04497	0.119209	-8.7658	1.8545e-18	7.53288e-18	Similar to Ppil2: RING-type E3 ubiquitin-protein ligase PPIL2
Sjc_0001947	339.558	-1.04474	0.134553	-7.76447	8.19865e-15	2.79785e-14	hypothetical protein
Sjc_0003119	869.034	-1.04471	0.107523	-9.71612	2.57407e-22	1.23679e-21	Zinc finger protein AEBP2
Sjc_0001094	997.865	-1.0447	0.0936151	-11.1596	6.42997e-29	4.0142e-28	Similar to qrsl1: Glutamyl-tRNA
Sjc_0007890	362.126	-1.04463	0.192193	-5.4353	5.47056e-08	1.23125e-07	hypothetical protein
Sjc_0009400	3812.09	-1.04383	0.0527612	-19.7841	4.0809e-87	1.09317e-85	Similar to Crag: DENN domain-containing protein Crag
Sjc_0006250	50.0827	-1.04374	0.363826	-2.8688	0.00412038	0.00613194	Similar to IFT25: Intraflagellar transport protein 25
Sjc_0000424	71.8769	-1.04301	0.246035	-4.23927	2.24249e-05	4.13443e-05	TLD domain-containing protein
Sjc_0001917	832.117	-1.03809	0.122694	-8.46087	2.654e-17	1.01611e-16	Similar to Probable phospholipid hydroperoxide glutathione peroxidase
Sjc_0006511	1129.44	-1.0372	0.291717	-3.5555	0.000377256	0.000622582	F type H transporting ATPase subunit e
Sjc_0009055	112.948	-1.03586	0.432786	-2.39348	0.0166895	0.023191	Similar to 26S proteasome non-ATPase regulatory subunit 4
Sjc_0001595	215.056	-1.03494	0.174829	-5.91971	3.22513e-09	7.93646e-09	SJCHGC09034 protein
Sjc_0008415	66.2306	-1.03383	0.320478	-3.22591	0.00125573	0.00197113	hypothetical protein
Sjc_0002187	1097.43	-1.03247	0.17802	-5.79975	6.64146e-09	1.59836e-08	fungal specific transcription
Sjc_0003255	1137.77	-1.03167	0.137053	-7.52749	5.17237e-14	1.68298e-13	Similar to Parg: Poly
Sjc_0006228	1275.73	-1.03134	0.0951634	-10.8376	2.28368e-27	1.34093e-26	Similar to JMJD6: Bifunctional arginine demethylase and lysyl-hydroxylase JMJD6
Sjc_0000230	1526.65	-1.03094	0.103194	-9.9903	1.68075e-23	8.51488e-23	Similar to AKAP17A: A-kinase anchor protein 17A
Sjc_0001663	880.12	-1.03004	0.231585	-4.44779	8.67588e-06	1.65772e-05	Similar to Muscle calcium channel subunit alpha-1
Sjc_0006409	4126.32	-1.02988	0.149625	-6.88303	5.85921e-12	1.69735e-11	Similar to SEPHS2: Selenide%2C water dikinase 2
Sjc_0003365	1596.74	-1.02976	0.0734528	-14.0193	1.18716e-44	1.27204e-43	Similar to SPECC1L: Cytospin-A
Sjc_0001624	609.815	-1.02957	0.16132	-6.38216	1.7461e-10	4.65608e-10	Protein of unknown function
Sjc_0007130	1871.38	-1.02941	0.113414	-9.07655	1.12074e-19	4.79975e-19	Similar to Gtf2h4: General transcription factor IIH subunit 4
Sjc_0004751	433.466	-1.02931	0.285	-3.61161	0.0003043	0.000506364	Similar to Pcdhb18: Protocadherin beta-18
Sjc_0003406	93.5806	-1.02926	0.358899	-2.86782	0.00413309	0.00614974	Similar to tfap2d: Transcription factor AP-2-delta
Sjc_0003509	3083.81	-1.02885	0.113238	-9.08572	1.03014e-19	4.42095e-19	SJCHGC05916 protein
Sjc_0005406	455.823	-1.02885	0.134914	-7.62591	2.42313e-14	8.04471e-14	Similar to rnmtl1b: rRNA methyltransferase 3B%2C mitochondrial
Sjc_0001890	230.572	-1.02853	0.267355	-3.84707	0.00011954	0.000206461	Similar to SGF1: Silk gland factor 1
Sjc_0008360	1208.08	-1.0278	0.112077	-9.1705	4.70846e-20	2.05403e-19	Box C/D snoRNA protein 1
Sjc_0002405	719.149	-1.02737	0.110775	-9.27441	1.78604e-20	7.92644e-20	Similar to Afg1l: AFG1-like ATPase
Sjc_0001073	837.692	-1.02735	0.142072	-7.23119	4.7878e-13	1.47263e-12	Beta-lactamase domain-containing protein 2
Sjc_0000456	808.001	-1.02717	0.0879354	-11.681	1.59423e-31	1.1005e-30	Adenylyl cyclase-associated protein
Sjc_0002699	401.479	-1.02695	0.136228	-7.53848	4.75492e-14	1.55221e-13	Similar to tmem35a: Transmembrane protein 35A
Sjc_0001727	4439.43	-1.02649	0.127675	-8.03987	8.99341e-16	3.20517e-15	Nucleolar protein 14
Sjc_0000717	216.963	-1.02609	0.408844	-2.50974	0.012082	0.0170958	Serine/threonine-protein phosphatase with EF-hands 1
Sjc_0006710	275.666	-1.02588	0.133739	-7.67076	1.70983e-14	5.74169e-14	Similar to MELTF: Melanotransferrin
Sjc_0006379	2432.41	-1.02558	0.155608	-6.59079	4.37505e-11	1.21197e-10	Similar to sbds: Ribosome maturation protein SBDS
Sjc_0003372	384.187	-1.02505	0.118898	-8.62123	6.62412e-18	2.60922e-17	Similar to Rps6ka2: Ribosomal protein S6 kinase alpha-2
Sjc_0003385	1052.79	-1.02477	0.139615	-7.33992	2.13717e-13	6.73055e-13	Similar to Ptch1: Protein patched homolog 1
Sjc_0000350	61.6382	-1.02369	0.442638	-2.3127	0.020739	0.0285087	Similar to SOCS6: Suppressor of cytokine signaling 6
Sjc_0005847	1029.37	-1.02309	0.0992285	-10.3104	6.3216e-25	3.39568e-24	SJCHGC05514 protein
Sjc_0001697	43.3708	-1.02282	0.330339	-3.09627	0.00195972	0.00301781	Phospholipase DDHD1
Sjc_0006657	164.389	-1.02031	0.307943	-3.31332	0.000921946	0.0014677	Similar to MXRA5: Matrix-remodeling-associated protein 5
Sjc_0002036	2158.13	-1.01838	0.0965012	-10.5531	4.91711e-26	2.73444e-25	Similar to mig-15: Serine/threonine-protein kinase mig-15
Sjc_0007473	1061.06	-1.01834	0.105003	-9.69823	3.06773e-22	1.46625e-21	Similar to RAB3GAP2: Rab3 GTPase-activating protein non-catalytic subunit
Sjc_0003838	446.856	-1.01748	0.122081	-8.33446	7.78522e-17	2.91129e-16	Similar to PARL: Presenilins-associated rhomboid-like protein%2C mitochondrial
Sjc_0007737	773.45	-1.01525	0.201501	-5.03843	4.69357e-07	9.80959e-07	Similar to RpL39: 60S ribosomal protein L39
Sjc_0003279	2778.21	-1.01474	0.0816535	-12.4274	1.85686e-35	1.4893e-34	Similar to Chd5: Chromodomain-helicase-DNA-binding protein 5
Sjc_0000375	872.271	-1.01417	0.200279	-5.06377	4.1104e-07	8.63701e-07	Similar to RFX7: DNA-binding protein RFX7
Sjc_0007241	993.404	-1.01346	0.227721	-4.45046	8.56855e-06	1.63798e-05	Similar to ctps2: CTP synthase 2
Sjc_0000523	327.607	-1.01326	0.243772	-4.15661	3.23011e-05	5.84873e-05	Cilia- and flagella-associated protein
Sjc_0007321	1611.31	-1.01229	0.0926557	-10.9252	8.73023e-28	5.20827e-27	Similar to GLIPR2: Golgi-associated plant pathogenesis-related protein 1
Sjc_0008139	1422.92	-1.01162	0.092131	-10.9802	4.75976e-28	2.89005e-27	Similar to Dcr-1: Endoribonuclease Dcr-1
Sjc_0008709	426.559	-1.01149	0.126757	-7.97981	1.46557e-15	5.17145e-15	RRNAD1-like
Sjc_0000694	231.675	-1.01149	0.268272	-3.77039	0.000162995	0.000277424	Similar to Dlg1: Disks large homolog 1
Sjc_0005110	1709.05	-1.01079	0.152116	-6.64487	3.03479e-11	8.4757e-11	Similar to ST7: Suppressor of tumorigenicity 7 protein homolog
Sjc_0001361	266.313	-1.00963	0.229526	-4.39875	1.08875e-05	2.06586e-05	Similar to Bcs1l: Mitochondrial chaperone BCS1
Sjc_0006824	29.8671	-1.00949	0.334377	-3.01903	0.00253586	0.00386006	Nucleolar protein
Sjc_0007687	1624.55	-1.00928	0.10212	-9.88329	4.91914e-23	2.44525e-22	Similar to ubxn1: UBX domain-containing protein 1
Sjc_0009428	381.589	-1.0075	0.230488	-4.37116	1.23585e-05	2.33686e-05	Rho GTPase-activating protein 40
Sjc_0007847	86.9291	-1.00641	0.347259	-2.89814	0.00375384	0.00560989	SJCHGC08962 protein
Sjc_0004325	763.757	-1.00633	0.139394	-7.21937	5.22298e-13	1.60108e-12	Nucleolar MIF4G domain-containing protein 1
Sjc_0002343	575.847	-1.00489	0.100234	-10.0254	1.17825e-23	6.02965e-23	cytoplasmic tRNA 2-thiolation protein 2
Sjc_0001646	51.0755	-1.00473	0.4566	-2.20046	0.0277744	0.0376807	hypothetical protein
Sjc_0005550	2447.01	-1.00384	0.0960901	-10.4468	1.51501e-25	8.31226e-25	Similar to Nup107: Nuclear pore complex protein Nup107
Sjc_0004217	889.328	-1.00272	0.126607	-7.91996	2.37582e-15	8.30472e-15	Protein-methionine sulfoxide oxidase MICAL3
Sjc_0000933	1095.55	-1.00033	0.102243	-9.78391	1.32006e-22	6.41025e-22	Similar to Nmt1: Glycylpeptide N-tetradecanoyltransferase 1
Sjc_0002479	288.428	-1.00023	0.175807	-5.68937	1.2751e-08	3.00432e-08	Similar to SLC25A42: Mitochondrial coenzyme A transporter SLC25A42

## Sheet: Mir vs Spo (up in Mir)
SYMBOL	baseMean	log2FoldChange	lfcSE	stat	pvalue	padj	Annotation
Sjc_0008725	10219.4	16.7024	1.18113	14.141	2.1214e-45	2.34671e-44	egg protein C3782
Sjc_0004642	4108.7	16.1348	1.18512	13.6145	3.2821e-42	3.26102e-41	SJCHGC01989 protein
Sjc_0008462	15144.7	15.9045	0.731879	21.7311	1.04212e-104	3.79656e-103	SJCHGC00851 protein
Sjc_0005506	10697	15.1561	0.83825	18.0806	4.5299e-73	9.69493e-72	Protein VHS3
Sjc_0009687	2531.58	14.7536	1.18786	12.4203	2.02695e-35	1.62414e-34	Egg protein CP1084
Sjc_0004327	1465.57	14.7219	1.19058	12.3653	4.02474e-35	3.19369e-34	Protein VHS3
Sjc_0008489	7409.4	14.4576	0.660559	21.887	3.45885e-106	1.28874e-104	SJCHGC02376 protein
Sjc_0008599	1949.64	14.1691	1.18542	11.9528	6.27501e-33	4.58026e-32	hypothetical protein
Sjc_0000057	771.977	13.938	1.1889	11.7234	9.66937e-32	6.73978e-31	Egg protein
Sjc_0009717	112264	13.586	1.44854	9.37909	6.6544e-21	3.01193e-20	Similar to CP422: Egg protein CP422
Sjc_0009327	11684.3	12.6356	0.340314	37.1294	9.41629e-302	2.85872e-299	Tetraspanin-CD63 receptor
Sjc_0009164	2278.29	12.3945	0.837412	14.8009	1.44478e-49	1.80257e-48	hypothetical protein
Sjc_0008596	254.757	12.202	1.18935	10.2594	1.07405e-24	5.72431e-24	SJCHGC09531 protein
Sjc_0000056	2629.78	11.8729	0.518933	22.8795	7.43247e-116	3.27548e-114	Plexin domain-containing protein
Sjc_0008724	6133.4	11.6669	0.26762	43.5949	0	0	SJCHGC02132 protein
Sjc_0008597	162.985	11.6195	1.19153	9.75175	1.81308e-22	8.74739e-22	SJCHGC09531 protein
Sjc_0008720	5989.36	11.5196	0.315469	36.5157	6.24864e-292	1.70734e-289	SJCHGC02295 protein
Sjc_0009567	31579.2	11.4656	1.4913	7.68836	1.49035e-14	5.01907e-14	Protein of unknown function
Sjc_0008200	172.13	11.413	1.19673	9.53682	1.47275e-21	6.84749e-21	GLIPR1-like protein 1 precursor
Sjc_0004412	206.026	11.0485	1.18748	9.30418	1.35032e-20	6.0221e-20	Similar to nep-1: Neprilysin-1
Sjc_0004640	1017.61	10.964	0.741979	14.7767	2.07024e-49	2.55954e-48	SJCHGC01987 protein
Sjc_0008463	1005.8	10.895	0.608928	17.8922	1.35765e-71	2.81737e-70	SJCHGC00851 protein
Sjc_0004579	140.81	10.7432	1.19787	8.96856	3.00422e-19	1.26675e-18	SJCHGC02182 protein
Sjc_0002902	4708.45	10.4533	0.380295	27.4874	2.48654e-166	1.83623e-164	Similar to 16 kDa calcium-binding protein
Sjc_0000884	121.126	10.4038	1.19214	8.72695	2.61643e-18	1.05287e-17	Similar to ctp: Dynein light chain 1%2C cytoplasmic
Sjc_0004742	583.158	10.3742	0.733628	14.1409	2.12559e-45	2.34818e-44	SJCHGC05741 protein
Sjc_0004591	734.608	10.3008	0.602162	17.1063	1.33104e-65	2.37185e-64	SJCHGC09760 protein
Sjc_0009654	16149	10.1722	0.249758	40.728	0	0	SJCHGC06793 protein
Sjc_0009186	22113.8	10.1357	1.5486	6.54504	5.94777e-11	1.63329e-10	Ribonuclease X25
Sjc_0009323	25798.7	9.75068	0.493378	19.7631	6.19099e-87	1.65301e-85	hypothetical protein
Sjc_0004641	4656.09	9.68999	0.580915	16.6806	1.81481e-62	3.09916e-61	SJCHGC02006 protein
Sjc_0008466	427.573	9.3626	0.569508	16.4398	9.92648e-61	1.63388e-59	SJCHGC01995 protein
Sjc_0007751	2328.86	9.22702	0.30365	30.387	8.15873e-203	9.69233e-201	SJCHGC00465 protein
Sjc_0007517	1856.79	9.15044	0.270434	33.8362	5.79603e-251	1.01085e-248	hypotheticial protein
Sjc_0008718	5949.34	9.04381	0.177196	51.0385	0	0	SJCHGC02296 protein
Sjc_0007837	2392.83	8.98178	0.33729	26.6292	3.11422e-156	2.04218e-154	Similar to Anxa13: Annexin A13
Sjc_0008537	295.614	8.96751	0.601303	14.9135	2.69377e-50	3.42339e-49	hypotheticial protein
Sjc_0004584	506.312	8.94166	0.536923	16.6535	2.8525e-62	4.85102e-61	SJCHGC02595 protein
Sjc_0009414	1173.66	8.93951	0.309181	28.9135	8.08319e-184	7.52931e-182	Similar to RCN11: Beta-1%2C2-xylosyltransferase RCN11
Sjc_0004600	678.945	8.86671	0.456561	19.4206	5.16582e-84	1.33158e-82	SJCHGC05617 protein
Sjc_0004578	155.07	8.83191	1.03832	8.50593	1.80146e-17	6.94898e-17	SJCHGC02182 protein
Sjc_0000431	650.819	8.82933	0.382495	23.0835	6.77951e-118	3.10456e-116	Similar to egr1: Early growth response protein 1
Sjc_0008800	7188.37	8.7453	1.50044	5.8285	5.59277e-09	1.35513e-08	Similar to SJCHGC06711: Uncharacterized protein SJCHGC06711
Sjc_0009653	1304.14	8.704	0.29239	29.7685	1.0005e-194	1.05142e-192	Protein of unknown function
Sjc_0009074	7106.1	8.60607	0.29048	29.6271	6.68903e-193	6.68658e-191	SJCHGC01890 protein
Sjc_0008971	38.0789	8.58116	1.21269	7.07612	1.48249e-12	4.43017e-12	SJCHGC07789 protein
Sjc_0006640	30.0504	8.57334	1.23937	6.91752	4.59628e-12	1.33792e-11	Similar to Lmln: Leishmanolysin-like peptidase
Sjc_0000494	12.2299	8.38963	1.31429	6.38337	1.73229e-10	4.62528e-10	Dynein light chain LC6, flagellar outer arm
Sjc_0000297	12668.3	8.29956	0.331473	25.0384	2.33442e-138	1.25067e-136	Similar to Calpain
Sjc_0008351	5870.93	8.28231	0.139691	59.2903	0	0	Similar to STOM: Erythrocyte band 7 integral membrane protein
Sjc_0008600	3391.46	8.20164	0.165032	49.6974	0	0	SJCHGC02954 protein
Sjc_0004884	350.214	8.18544	0.523133	15.647	3.48495e-55	5.05596e-54	secretory glyco k5-like protein
Sjc_0006644	24.8469	8.1768	1.31136	6.23534	4.5079e-10	1.16934e-09	Similar to Lmln: Leishmanolysin-like peptidase
Sjc_0004576	68.8465	7.94279	1.08746	7.30396	2.79428e-13	8.72561e-13	SJCHGC02639 protein
Sjc_0005692	348.726	7.94155	0.396395	20.0344	2.75888e-89	7.61432e-88	Endothelin-converting enzyme
Sjc_0000120	1867.85	7.90875	0.186049	42.509	0	0	Plexin domain-containing protein
Sjc_0004382	268.152	7.88264	0.44537	17.6991	4.26197e-70	8.50008e-69	Similar to Nep4: Neprilysin-4
Sjc_0008420	10.9907	7.74313	1.34397	5.7614	8.34211e-09	1.99243e-08	hypothetical protein
Sjc_0008542	124.461	7.73601	0.632806	12.2249	2.28748e-34	1.77225e-33	hypothetical protein
Sjc_0006494	18.762	7.70787	1.23593	6.2365	4.47476e-10	1.16111e-09	Protein of unknown function
Sjc_0009671	11312.9	7.68413	0.515931	14.8937	3.62004e-50	4.58632e-49	Similar to CBG03556: Leishmanolysin-like peptidase
Sjc_0007219	8377.9	7.68281	0.758101	10.1343	3.89183e-24	2.02935e-23	egg protein C122
Sjc_0008204	13.2495	7.67717	1.29451	5.93054	3.01931e-09	7.45012e-09	Similar to Venom allergen 5
Sjc_0004386	107.208	7.67576	0.678685	11.3098	1.17419e-29	7.50767e-29	Similar to Nep1: Neprilysin-1
Sjc_0002772	588.294	7.61926	0.300181	25.3822	3.96364e-142	2.18054e-140	Similar to Kif28p: Kinesin-like protein KIF28P
Sjc_0008205	365.596	7.58434	0.433884	17.4801	2.03081e-68	3.88032e-67	Peptidase inhibitor 16 precursor
Sjc_0002750	1664.64	7.55782	0.238574	31.6791	3.01728e-220	4.05453e-218	SJCHGC06599 protein
Sjc_0004389	15.0733	7.51854	1.3858	5.42542	5.78179e-08	1.29809e-07	Similar to nep-2: Neprilysin-2
Sjc_0000616	6384.12	7.50618	0.227369	33.0132	5.24424e-239	8.59741e-237	Similar to Major egg antigen
Sjc_0004189	21.0522	7.48458	1.24487	6.01232	1.82886e-09	4.57886e-09	SJCHGC08551 protein
Sjc_0007221	10404.4	7.41013	0.597173	12.4087	2.34446e-35	1.87305e-34	SJCHGC02075 protein
Sjc_0006630	56.9752	7.36273	1.06618	6.90571	4.99517e-12	1.453e-11	Similar to Y43F4A.1: Leishmanolysin-like peptidase
Sjc_0004824	117.981	7.31792	0.848962	8.61985	6.70432e-18	2.63828e-17	SJCHGC08781 protein
Sjc_0001453	2024.29	7.2896	0.148851	48.9726	0	0	Similar to MJ1319: Uncharacterized sodium-dependent transporter MJ1319
Sjc_0003328	572.08	7.21613	0.357551	20.1821	1.40643e-90	4.05934e-89	hypothetical protein
Sjc_0004007	1194.87	7.20781	0.395918	18.2053	4.6842e-74	1.0239e-72	Similar to litaf: Cell death-inducing p53-target protein 1 homolog
Sjc_0005642	2656.21	7.13629	1.39359	5.12079	3.04252e-07	6.45433e-07	Similar to 8I: Immunogenic miracidial antigen 8I
Sjc_0000902	314.178	7.10712	0.339614	20.927	3.03729e-97	9.84058e-96	putative dynein light chain
Sjc_0009185	10155	7.10243	1.35202	5.2532	1.49482e-07	3.24756e-07	Ribonuclease X25
Sjc_0008970	16.7058	7.09126	1.29801	5.46318	4.67685e-08	1.05901e-07	SJCHGC07789 protein
Sjc_0006023	21150.4	7.07087	0.265248	26.6576	1.46181e-156	9.66328e-155	Similar to pghm-1: Probable peptidylglycine alpha-hydroxylating monooxygenase 1
Sjc_0008594	1310.79	7.06791	0.185304	38.1422	0	0	SJCHGC02954 protein
Sjc_0009569	1505.17	7.02729	1.62528	4.32374	1.53408e-05	2.88348e-05	Similar to CP422: Egg protein CP422
Sjc_0009163	138.84	7.00151	0.477019	14.6776	8.96853e-49	1.0875e-47	SJCHGC07789 protein
Sjc_0004388	167.126	6.97086	0.452973	15.3891	1.93664e-53	2.65019e-52	Similar to Nep4: Neprilysin-4
Sjc_0005285	98.2502	6.96781	1.21883	5.7168	1.08546e-08	2.57155e-08	SJCHGC07897 protein
Sjc_0008148	732.953	6.96126	0.300938	23.1319	2.21339e-118	1.02504e-116	SJCHGC03631 protein
Sjc_0007236	231.737	6.9287	0.358495	19.3272	3.17027e-83	8.12084e-82	Monocarboxylate transporter 7
Sjc_0006639	68.1983	6.91659	0.781953	8.84527	9.13078e-19	3.77814e-18	Similar to Lmln: Leishmanolysin-like peptidase
Sjc_0000882	74.6387	6.90378	1.24061	5.56482	2.62422e-08	6.04234e-08	Similar to Dynein light chain LC6%2C flagellar outer arm
Sjc_0000250	263.825	6.85654	0.352557	19.448	3.02919e-84	7.8329e-83	Tegument antigen
Sjc_0007636	9.05546	6.83834	1.37972	4.95635	7.18316e-07	1.47829e-06	hypothetical protein
Sjc_0004511	252.731	6.78912	0.465036	14.5991	2.84531e-48	3.38997e-47	SJCHGC08255 protein
Sjc_0000490	181.327	6.77773	0.41557	16.3095	8.4545e-60	1.3642e-58	Similar to nudG: Dynein light chain%2C cytoplasmic
Sjc_0004380	713.367	6.77729	0.21203	31.9638	3.47154e-224	4.82309e-222	Similar to Nep4: Neprilysin-4
Sjc_0004885	47.1555	6.76084	1.08266	6.24465	4.24761e-10	1.10427e-09	secretory glyco k5-like protein
Sjc_0009187	4766.73	6.74325	0.30264	22.2814	5.59526e-110	2.25933e-108	Similar to Sodium/potassium-transporting ATPase subunit alpha
Sjc_0000194	4772.54	6.71765	0.301284	22.2968	3.97319e-110	1.62031e-108	putative plexin domain containing 2 precursor
Sjc_0007661	53.4334	6.71673	0.672286	9.99088	1.67096e-23	8.47056e-23	Proteinase inhibitor I2, Kunitz metazoa,domain-containing protein
Sjc_0008201	16.846	6.62726	1.30102	5.09389	3.50794e-07	7.40906e-07	Similar to Venom allergen 5
Sjc_0004403	105.704	6.59773	0.5332	12.3738	3.62073e-35	2.87588e-34	Similar to nep-2: Neprilysin-2
Sjc_0001451	90.8391	6.59071	0.546212	12.0662	1.59304e-33	1.1828e-32	SJCHGC08859 protein
Sjc_0008428	6.28831	6.5857	1.40893	4.67427	2.95e-06	5.84228e-06	Protein of unknown function
Sjc_0001612	8225.15	6.57458	0.100438	65.4592	0	0	Similar to rom-1: Rhomboid-related protein 1
Sjc_0009481	1163.6	6.53668	0.280519	23.3021	4.22427e-120	1.97865e-118	SJCHGC01911 protein
Sjc_0001956	1094.96	6.53558	0.447607	14.6011	2.76209e-48	3.29561e-47	SJCHGC04453 protein
Sjc_0005820	38.0594	6.49818	1.23795	5.24913	1.52819e-07	3.31741e-07	Similar to Tmprss4: Transmembrane protease serine 4
Sjc_0000147	2755.83	6.49485	0.180981	35.887	4.87695e-282	1.17578e-279	SJCHGC04417 protein
Sjc_0006667	5582.13	6.49073	0.101278	64.0881	0	0	Similar to treA: Trehalose-6-phosphate hydrolase
Sjc_0008481	6.02576	6.42693	1.54305	4.16508	3.11248e-05	5.64198e-05	SJCHGC09713 protein
Sjc_0003045	1039.44	6.42382	0.44131	14.5563	5.32998e-48	6.30445e-47	Similar to odf3b: Outer dense fiber protein 3-B
Sjc_0004328	4.33184	6.40443	1.50521	4.25486	2.09184e-05	3.86886e-05	Protein VHS3
Sjc_0006760	225.886	6.37487	0.455816	13.9856	1.90797e-44	2.03906e-43	hypothetical protein
Sjc_0009261	1285.31	6.30831	0.17916	35.2106	1.37857e-271	3.0541e-269	hypothetical protein
Sjc_0000217	1234.19	6.25046	0.237397	26.3291	8.908e-153	5.53173e-151	putative plexin domain containing 2 precursor
Sjc_0004408	318.065	6.24292	0.284159	21.9698	5.59588e-107	2.12359e-105	Similar to nep-2: Neprilysin-2
Sjc_0000856	2062.18	6.2409	0.180561	34.564	8.78661e-262	1.67497e-259	SJCHGC06654 protein
Sjc_0004882	17.9091	6.21722	1.33652	4.6518	3.29052e-06	6.48843e-06	SJCHGC01158 protein
Sjc_0000414	11891.4	6.19722	0.229801	26.9678	3.5256e-160	2.4491e-158	CD63 antigen
Sjc_0007905	231.529	6.18105	0.399317	15.4791	4.80364e-54	6.71936e-53	normocyte binding protein 2a
Sjc_0000471	1946.45	6.15678	0.168774	36.4795	2.34063e-291	5.99568e-289	Similar to pgant9: Putative polypeptide N-acetylgalactosaminyltransferase 9
Sjc_0000121	556.279	6.14814	0.335098	18.3473	3.46915e-75	7.7484e-74	Egg protein CP391S
Sjc_0004779	914.982	6.1358	0.22993	26.6855	6.94062e-157	4.6633e-155	Immunogenic miracidial antigen 8I
Sjc_0001483	881.681	6.12449	0.62305	9.82986	8.37369e-23	4.10521e-22	Stabilizer of axonemal microtubules 2
Sjc_0007869	360.744	6.09131	0.765281	7.95957	1.72642e-15	6.06318e-15	hypothetical protein
Sjc_0007662	57.4242	6.04048	0.78264	7.71808	1.18092e-14	3.99669e-14	hypotheticial protein
Sjc_0002126	684.033	6.03042	0.198706	30.3484	2.63691e-202	3.08783e-200	Similar to LHX9: LIM/homeobox protein Lhx9
Sjc_0000488	71.0961	6.00392	0.496878	12.0833	1.2946e-33	9.66022e-33	Similar to DYNLL2: Dynein light chain 2%2C cytoplasmic
Sjc_0001502	3754.99	6.00128	1.34265	4.46972	7.83221e-06	1.50142e-05	hypothetical protein
Sjc_0003949	42.8452	5.98306	0.664311	9.00641	2.1291e-19	9.00992e-19	SJCHGC08908 protein
Sjc_0000880	30289.9	5.97978	0.170216	35.1304	2.31384e-270	4.86321e-268	hypothetical protein
Sjc_0004392	13.1707	5.92393	0.949101	6.24162	4.33048e-10	1.12439e-09	Endothelin-converting enzyme
Sjc_0005532	13.02	5.88496	1.34949	4.36086	1.29552e-05	2.44517e-05	SJCHGC08731 protein
Sjc_0003937	182.996	5.88065	0.594089	9.89861	4.22105e-23	2.10206e-22	Similar to RHO: Rhodopsin
Sjc_0009172	154.881	5.86875	0.313761	18.7045	4.54626e-78	1.06473e-76	Protein of unknown function
Sjc_0008202	70.7199	5.80631	0.607754	9.55372	1.25126e-21	5.82761e-21	Peptidase inhibitor 16 precursor
Sjc_0009004	1586.1	5.79263	0.202722	28.5743	1.40106e-179	1.17189e-177	hypotheticial protein
Sjc_0001771	594.581	5.76742	0.176513	32.6741	3.6418e-234	5.8533e-232	Similar to ham: Transcription factor hamlet
Sjc_0003316	628.912	5.72693	0.406246	14.0972	3.95247e-45	4.31404e-44	Similar to glnA: Glutamine synthetase
Sjc_0003991	39.2765	5.72391	0.794918	7.20063	5.99347e-13	1.82838e-12	Similar to FucTA: Glycoprotein 3-alpha-L-fucosyltransferase A
Sjc_0003992	39.2765	5.72391	0.794918	7.20063	5.99347e-13	1.82838e-12	Similar to FucTA: Glycoprotein 3-alpha-L-fucosyltransferase A
Sjc_0001386	188.36	5.71542	0.464546	12.3032	8.70171e-35	6.83217e-34	hypothetical protein
Sjc_0002664	1094.73	5.70072	0.207032	27.5354	6.61435e-167	4.97412e-165	Similar to ANKRD50: Ankyrin repeat domain-containing protein 50
Sjc_0004405	95.8094	5.6562	0.474103	11.9303	8.22463e-33	5.97142e-32	Similar to nep-2: Neprilysin-2
Sjc_0008176	470.534	5.50993	0.813302	6.77476	1.24616e-11	3.55051e-11	hypothetical protein
Sjc_0003404	1512.72	5.47316	0.310632	17.6194	1.7476e-69	3.45182e-68	Zinc finger BED domain containing protein
Sjc_0004387	26.8612	5.47312	0.757184	7.22826	4.89237e-13	1.50423e-12	Similar to Nep1: Neprilysin-1
Sjc_0006690	4805.12	5.45928	0.173776	31.4157	1.23576e-216	1.60786e-214	Similar to Mal-A1: Maltase A1
Sjc_0002592	1021.3	5.45575	0.189646	28.768	5.38648e-182	4.79923e-180	SJCHGC09006 protein
Sjc_0006707	4871.2	5.44849	0.274493	19.8493	1.11731e-87	3.05287e-86	Similar to SLC7A8: Large neutral amino acids transporter small subunit 2
Sjc_0003618	1719.02	5.43812	0.127446	42.67	0	0	Similar to CERK: Ceramide kinase
Sjc_0005739	203.225	5.43514	0.312071	17.4164	6.19871e-68	1.18165e-66	Similar to ZNF474: Zinc finger protein 474
Sjc_0008477	3717.62	5.41714	0.261302	20.7313	1.80788e-95	5.65619e-94	SJCHGC02156 protein
Sjc_0004617	129.326	5.37953	0.422823	12.7229	4.41133e-37	3.6973e-36	SJCHGC03220 protein
Sjc_0003079	5727.73	5.37198	0.489279	10.9794	4.80178e-28	2.91341e-27	Similar to CPIJ014330: Sensory neuron membrane protein 1
Sjc_0005639	3654.75	5.35123	1.32742	4.0313	5.54703e-05	9.87599e-05	Immunogenic miracidial antigen 8I'
Sjc_0009571	10637.1	5.33119	0.806881	6.60716	3.91776e-11	1.0875e-10	Similar to CP422: Egg protein CP422
Sjc_0003993	21.2786	5.32516	1.16155	4.58454	4.54979e-06	8.8945e-06	Similar to FUT3: Galactoside 3
Sjc_0000484	316.092	5.30453	0.380851	13.9281	4.27666e-44	4.50589e-43	Similar to DYNLL2: Dynein light chain 2%2C cytoplasmic
Sjc_0004582	97.9162	5.29547	0.433148	12.2255	2.27124e-34	1.76134e-33	polymorphic mucin-like protein
Sjc_0002325	1744.24	5.2628	0.276391	19.0412	7.77571e-81	1.9198e-79	Spermatogenesis associated 6-like protein
Sjc_0008322	340.694	5.23667	0.190772	27.4499	6.97027e-166	5.01187e-164	hypothetical protein
Sjc_0004381	57.5539	5.19824	0.477138	10.8946	1.22255e-27	7.27231e-27	Similar to Nep1: Neprilysin-1
Sjc_0008149	31.7343	5.18196	0.904186	5.73107	9.9799e-09	2.37048e-08	SJCHGC08063 protein
Sjc_0000482	582.076	5.15439	0.186503	27.6371	3.99022e-168	3.05681e-166	Similar to Cdlc2: Dynein light chain 2%2C cytoplasmic
Sjc_0003815	56.152	5.14327	0.887156	5.79747	6.73211e-09	1.6197e-08	hypothetical protein
Sjc_0003830	225.859	5.13893	0.379843	13.5291	1.05287e-41	1.02742e-40	SJCHGC08408 protein
Sjc_0006636	390.221	5.13185	0.278715	18.4125	1.04243e-75	2.33464e-74	Similar to Lmln: Leishmanolysin-like peptidase
Sjc_0007616	37.8004	5.1109	0.680728	7.508	6.00381e-14	1.94673e-13	hypothetical protein
Sjc_0006816	108.209	5.10955	0.435122	11.7428	7.69191e-32	5.37516e-31	leucine-rich repeat-containing 72-like
Sjc_0001011	32.8632	5.10931	0.641282	7.96735	1.62118e-15	5.70091e-15	Similar to Gyc88E: Soluble guanylate cyclase 88E
Sjc_0006631	59.5527	5.10904	0.512667	9.96561	2.15539e-23	1.08524e-22	Similar to Lmln: Leishmanolysin-like peptidase
Sjc_0004935	624.076	5.04421	0.182434	27.6494	2.83494e-168	2.21314e-166	RWD domain-containing protein
Sjc_0001799	2354.09	5.01928	1.38319	3.62878	0.000284764	0.000474987	SJCHGC06816 protein
Sjc_0006854	883.789	5.01166	0.202639	24.732	4.84256e-135	2.54452e-133	Similar to fam166b: Protein FAM166B
Sjc_0006194	1607.22	4.97427	0.152721	32.5709	1.05991e-232	1.60891e-230	Similar to PLSCR2: Phospholipid scramblase 2
Sjc_0000480	355.837	4.93844	0.266214	18.5506	8.05863e-77	1.82982e-75	Similar to ctp: Dynein light chain 1%2C cytoplasmic
Sjc_0009162	9.24305	4.93746	1.25564	3.93223	8.41603e-05	0.000147469	SJCHGC07789 protein
Sjc_0004860	90.6808	4.936	0.417386	11.826	2.86514e-32	2.04756e-31	Transmembrane protein 131
Sjc_0006189	1052.36	4.93309	0.233907	21.09	9.82957e-99	3.27532e-97	Similar to PLSCR1: Phospholipid scramblase 1
Sjc_0003930	5.03198	4.91726	1.47127	3.3422	0.000831171	0.00133068	Egg protein CP1183
Sjc_0008488	1413.91	4.91118	0.574486	8.54882	1.24349e-17	4.83763e-17	hypothetical protein
Sjc_0002706	315.174	4.90899	0.20203	24.2984	2.04014e-130	1.0197e-128	Similar to SLC35F2: Solute carrier family 35 member F2
Sjc_0002262	525.964	4.90149	1.05289	4.65525	3.23581e-06	6.38777e-06	ribonuclease S-7-like
Sjc_0008352	157.02	4.89234	0.278819	17.5466	6.31071e-69	1.2258e-67	Similar to STOM: Erythrocyte band 7 integral membrane protein
Sjc_0004384	279.279	4.88217	0.211974	23.0319	2.23421e-117	1.01181e-115	Similar to Mmel1: Membrane metallo-endopeptidase-like 1
Sjc_0007487	95.1515	4.85082	0.605171	8.01562	1.0958e-15	3.88843e-15	SJCHGC03186 protein
Sjc_0000491	341.309	4.8182	0.450787	10.6884	1.15326e-26	6.57393e-26	Similar to Dynein light chain LC6%2C flagellar outer arm
Sjc_0005818	101.575	4.81173	0.43574	11.0426	2.37916e-28	1.45864e-27	Similar to Slc30a2: Zinc transporter 2
Sjc_0007955	157.568	4.81104	0.501048	9.60195	7.84422e-22	3.67844e-21	SJCHGC08315 protein
Sjc_0009073	487.493	4.7634	0.413598	11.517	1.08329e-30	7.21932e-30	SJCHGC02889 protein
Sjc_0003125	528.863	4.73997	0.252262	18.7898	9.14437e-79	2.16637e-77	hypothetical protein
Sjc_0001949	206.794	4.67458	0.417704	11.1911	4.50656e-29	2.83067e-28	SJCHGC08950 protein
Sjc_0000115	157.834	4.66786	0.318774	14.6431	1.4903e-48	1.79383e-47	cd63 antigen-like
Sjc_0000866	172.693	4.64955	0.350054	13.2824	2.92914e-40	2.76614e-39	atrial natriuretic peptide receptor A
Sjc_0004619	87.5489	4.63611	0.525891	8.81572	1.18915e-18	4.87859e-18	SJCHGC03220 protein
Sjc_0001002	610.236	4.6316	0.278577	16.6259	4.52544e-62	7.64847e-61	STARP-like antigen
Sjc_0005130	167.694	4.60603	0.550939	8.36033	6.25421e-17	2.35056e-16	hypotheticial protein
Sjc_0008168	571.755	4.60454	0.152402	30.2132	1.58958e-200	1.80969e-198	SJCHGC05825 protein
Sjc_0000182	36.343	4.59808	0.634191	7.2503	4.15848e-13	1.28388e-12	hypotheticial protein
Sjc_0001450	203.45	4.59254	0.223557	20.5431	8.87816e-94	2.70536e-92	Similar to MJ1319: Uncharacterized sodium-dependent transporter MJ1319
Sjc_0001313	539.809	4.58807	0.685254	6.69543	2.15031e-11	6.05292e-11	Sushi/SCR/CCP domain-containing protein
Sjc_0007589	164.835	4.57109	0.488836	9.35097	8.68447e-21	3.90706e-20	Troponin C, skeletal muscle
Sjc_0000744	2039.26	4.55763	0.38783	11.7516	6.92828e-32	4.85394e-31	SJCHGC06632 protein
Sjc_0002994	849.702	4.55052	0.686321	6.63031	3.34973e-11	9.32985e-11	Similar to Pkd1l2: Polycystic kidney disease protein 1-like 2
Sjc_0005936	5150.21	4.50129	0.213329	21.1003	7.90746e-99	2.64561e-97	Similar to Anxa4: Annexin A4
Sjc_0008595	4.47666	4.50105	1.76403	2.55158	0.0107236	0.0152633	hypothetical protein
Sjc_0008441	1498.37	4.49383	0.127071	35.3647	5.96478e-274	1.39695e-271	Similar to Gipc3: PDZ domain-containing protein GIPC3
Sjc_0002705	20.983	4.49274	0.700382	6.4147	1.41099e-10	3.7896e-10	Similar to SLC35F2: Solute carrier family 35 member F2
Sjc_0007775	1474.57	4.49063	0.432516	10.3826	2.97653e-25	1.62009e-24	Similar to Intermediate filament protein A
Sjc_0007400	5465.34	4.48402	0.134872	33.2465	2.29702e-242	3.84259e-240	putative sj-Ts4 protein
Sjc_0000027	275.132	4.48347	0.209272	21.4242	7.95607e-102	2.79896e-100	Plexin domain-containing protein
Sjc_0007518	83.4116	4.47788	0.467447	9.57945	9.75611e-22	4.55934e-21	Similar to Guanine nucleotide-binding protein G
Sjc_0004750	216.279	4.46874	0.477918	9.35042	8.72965e-21	3.92523e-20	Similar to TEKT3: Tektin-3
Sjc_0001843	609.642	4.4249	0.20955	21.1162	5.65012e-99	1.90593e-97	Similar to ATP11A: Probable phospholipid-transporting ATPase IH
Sjc_0002613	2494.1	4.42384	0.293727	15.0611	2.92082e-51	3.80031e-50	Similar to Drice: Caspase
Sjc_0000243	4305.28	4.41239	0.193747	22.7739	8.31797e-115	3.62672e-113	Similar to A12: Tegument antigen
Sjc_0008531	391.297	4.40485	0.420646	10.4716	1.16606e-25	6.41491e-25	hypothetical protein
Sjc_0002286	46.245	4.40177	0.548911	8.01908	1.0654e-15	3.78382e-15	Golgi-associated plant pathogenesis-related protein 1
Sjc_0008390	3168.21	4.38302	0.384504	11.3992	4.22138e-30	2.74189e-29	Similar to MCT7: Tryptase
Sjc_0001925	6673.69	4.37593	0.373329	11.7214	9.90677e-32	6.89939e-31	Similar to mdh: Malate dehydrogenase
Sjc_0008743	8864.37	4.37573	0.184325	23.7392	1.4197e-124	6.80543e-123	Similar to ACSL1: Long-chain-fatty-acid--CoA ligase 1
Sjc_0001886	38.4141	4.37323	0.504366	8.67074	4.29338e-18	1.70673e-17	hypothetical protein
Sjc_0004391	306.445	4.36939	0.402938	10.8438	2.13369e-27	1.25645e-26	Similar to Nep4: Neprilysin-4
Sjc_0000513	13.6482	4.36857	0.830601	5.25953	1.44426e-07	3.14188e-07	E3 ubiquitin-protein ligase TRIM56
Sjc_0000163	845.067	4.36835	0.214035	20.4095	1.3774e-92	4.09077e-91	Immunoglobulin E set
Sjc_0000951	4776.91	4.35146	0.266575	16.3236	6.70953e-60	1.08692e-58	nonmuscle myosin II heavy chain
Sjc_0009615	43.7878	4.3287	0.539548	8.02283	1.03334e-15	3.67155e-15	Protein of unknown function
Sjc_0008479	22.6071	4.3264	0.647573	6.68094	2.37408e-11	6.67134e-11	SJCHGC02957 protein
Sjc_0009479	3617.71	4.3256	0.120111	36.0132	5.19141e-284	1.28952e-281	SJCHGC02032 protein
Sjc_0002312	653.319	4.32354	1.24948	3.46027	0.000539632	0.000876434	Ribonuclease Oy
Sjc_0001292	482.23	4.3019	0.229475	18.7467	2.0605e-78	4.85343e-77	Similar to FucTA: Glycoprotein 3-alpha-L-fucosyltransferase A
Sjc_0000164	199.551	4.29875	0.196046	21.9272	1.42932e-106	5.39913e-105	Immunoglobulin E set
Sjc_0000356	166.636	4.2969	0.368387	11.6641	1.94478e-31	1.33961e-30	Protein TBATA
Sjc_0000952	1221.18	4.26579	0.26981	15.8103	2.64032e-56	3.9422e-55	Similar to abhd12: Monoacylglycerol lipase ABHD12
Sjc_0008270	317.969	4.26488	0.606852	7.02786	2.09718e-12	6.23524e-12	Similar to SJCHGC09800: Uncharacterized protein SJCHGC09800
Sjc_0006682	1670.94	4.26079	0.199587	21.3481	4.06405e-101	1.41757e-99	Similar to treA: Trehalose-6-phosphate hydrolase
Sjc_0002282	153.476	4.25562	1.30864	3.25195	0.00114618	0.00180643	Similar to Ribonuclease S-2
Sjc_0009383	703.541	4.24348	0.207911	20.4101	1.35948e-92	4.05224e-91	Similar to SAXO1: Stabilizer of axonemal microtubules 1
Sjc_0007989	9958.35	4.23924	0.260336	16.2837	1.28783e-59	2.06988e-58	Heme-binding protein 2
Sjc_0007564	2210.77	4.22363	0.265464	15.9103	5.37281e-57	8.18604e-56	Similar to trpt1: tRNA 2'-phosphotransferase 1
Sjc_0003639	1151.11	4.22138	0.257969	16.3639	3.4641e-60	5.65642e-59	SJCHGC06590 protein
Sjc_0005053	5987.91	4.21133	0.390175	10.7935	3.69629e-27	2.15801e-26	Similar to OAT: Ornithine aminotransferase%2C mitochondrial
Sjc_0000514	91.1692	4.20939	0.304173	13.8388	1.48725e-43	1.54512e-42	E3 ubiquitin-protein ligase TRIM56
Sjc_0005295	182.328	4.18494	0.382637	10.9371	7.66136e-28	4.60074e-27	SJCHGC04703 protein
Sjc_0000613	236.622	4.1775	1.15299	3.62319	0.000290991	0.000485004	Similar to Major egg antigen
Sjc_0009173	236.069	4.16547	0.374535	11.1217	9.83793e-29	6.09535e-28	Similar to ANKDD1A: Ankyrin repeat and death domain-containing protein 1A
Sjc_0001781	158.988	4.16452	0.547199	7.61063	2.72772e-14	9.01941e-14	Similar to Traf3: TNF receptor-associated factor 3
Sjc_0002517	5.51563	4.1532	1.25579	3.30724	0.000942198	0.00149878	KGB37276.1 Fibrocystin-L
Sjc_0005127	1316.55	4.13739	0.218876	18.9029	1.08024e-79	2.58156e-78	Similar to lrp2bp: LRP2-binding protein
Sjc_0000444	1021.7	4.13666	0.342416	12.0808	1.33416e-33	9.94193e-33	Similar to ctp: Dynein light chain 1%2C cytoplasmic
Sjc_0002530	144.314	4.13121	0.565611	7.30398	2.79379e-13	8.72561e-13	SJCHGC05464 protein
Sjc_0004379	521.407	4.12203	0.262156	15.7235	1.04331e-55	1.52988e-54	Similar to Rab6: Ras-related protein Rab6
Sjc_0006645	15.4435	4.12127	0.812195	5.07424	3.89042e-07	8.18736e-07	Similar to Lmln: Leishmanolysin-like peptidase
Sjc_0004531	2617.29	4.12104	0.221872	18.5739	5.22366e-77	1.19604e-75	Similar to nbeal2: Neurobeachin-like protein 2
Sjc_0002704	427.56	4.10718	0.137467	29.8775	3.8543e-196	4.21249e-194	Similar to SLC35F2: Solute carrier family 35 member F2
Sjc_0009007	291.617	4.09096	0.33631	12.1642	4.81879e-34	3.67439e-33	hypotheticial protein
Sjc_0005927	502.032	4.08911	0.232794	17.5653	4.53954e-69	8.85966e-68	Similar to FAM221B: Protein FAM221B
Sjc_0009006	53.0033	4.08061	1.37794	2.96139	0.00306258	0.0046198	hypotheticial protein
Sjc_0005526	1245.88	4.07431	0.210189	19.384	1.05259e-83	2.70473e-82	Ezrin-radixin-moesin-binding phosphoprotein 50
Sjc_0006843	5269.63	4.04589	0.139434	29.0165	4.07483e-185	3.88388e-183	Similar to rl: Mitogen-activated protein kinase ERK-A
Sjc_0003656	157.637	4.02561	0.527847	7.62647	2.41262e-14	8.01307e-14	SJCHGC08282 protein
Sjc_0004589	59.3999	4.0219	0.476382	8.4426	3.10355e-17	1.18435e-16	polymorphic mucin variant
Sjc_0008478	753.888	4.00492	0.190468	21.0267	3.73941e-98	1.22608e-96	SJCHGC02156 protein
Sjc_0005842	7.80152	3.99088	0.955484	4.17681	2.95626e-05	5.37425e-05	unnamed protein product
Sjc_0003262	352.356	3.96988	0.511459	7.76188	8.36826e-15	2.85454e-14	putative yippee protein
Sjc_0004306	1456.65	3.96301	0.400704	9.89013	4.5942e-23	2.28511e-22	Similar to MAN2B1: Lysosomal alpha-mannosidase
Sjc_0006013	675.303	3.9548	0.255292	15.4913	3.9745e-54	5.56906e-53	mitochondria-eating -like
Sjc_0007446	14.0814	3.95104	0.969133	4.07688	4.56444e-05	8.18166e-05	SJCHGC05677 protein
Sjc_0000610	2637.9	3.93787	0.609704	6.45865	1.05641e-10	2.85696e-10	Similar to Major egg antigen
Sjc_0005810	14.35	3.92694	0.690011	5.69113	1.26201e-08	2.97433e-08	Small conductance calcium-activated potassium channel protein
Sjc_0005612	4673.26	3.91504	0.298836	13.1009	3.2525e-39	2.94269e-38	Similar to AKR1B10: Aldo-keto reductase family 1 member B10
Sjc_0007960	2516.67	3.90916	0.581352	6.72427	1.76477e-11	4.99337e-11	Glutenin high molecular weight subunit DX5 precursor
Sjc_0006820	529.185	3.90712	0.251746	15.5201	2.53744e-54	3.57378e-53	SJCHGC06715 protein
Sjc_0005178	429.222	3.89212	0.193216	20.1439	3.04381e-90	8.69343e-89	Similar to hmx3b: Homeobox protein HMX3-B
Sjc_0006043	621.766	3.88294	0.520706	7.45706	8.8477e-14	2.84969e-13	Protein FAM82B
Sjc_0003319	12.0101	3.87403	0.853325	4.53992	5.62764e-06	1.09312e-05	Similar to CRIP1: Cysteine-rich protein 1
Sjc_0005531	23.2622	3.87126	0.767523	5.04383	4.56297e-07	9.54636e-07	Protein of unknown function
Sjc_0000780	83.6939	3.86903	0.645401	5.99476	2.03782e-09	5.08339e-09	nuclear receptor, subfamily 0, group B, member 2
Sjc_0001258	1123.71	3.84803	0.265583	14.489	1.42238e-47	1.66086e-46	Similar to VWA5A: von Willebrand factor A domain-containing protein 5A
Sjc_0006628	11.8893	3.84506	0.846012	4.54493	5.49543e-06	1.06795e-05	Similar to Y43F4A.1: Leishmanolysin-like peptidase
Sjc_0003806	4382.89	3.82899	0.795388	4.81399	1.47943e-06	2.98031e-06	hypotheticial protein
Sjc_0008756	45.651	3.82613	0.603176	6.3433	2.2489e-10	5.9677e-10	Similar to gsp-1: Serine/threonine-protein phosphatase PP1-alpha
Sjc_0009418	114.698	3.80353	0.300569	12.6544	1.05747e-36	8.80906e-36	hypothetical protein
Sjc_0009092	25.3259	3.80317	0.592295	6.42107	1.35324e-10	3.64406e-10	partitioning defective 3
Sjc_0001495	9135.91	3.80061	0.27728	13.7068	9.2476e-43	9.30092e-42	Similar to Adenylate kinase
Sjc_0008452	6964.53	3.78735	0.226229	16.7412	6.56313e-63	1.13259e-61	eukaryotic translation initiation factor 4E-binding protein 2
Sjc_0006914	3019.89	3.75537	0.275127	13.6496	2.03091e-42	2.02276e-41	SJCHGC08681 protein
Sjc_0000295	8265.85	3.75361	0.249376	15.052	3.35006e-51	4.35189e-50	Similar to Calpain
Sjc_0009057	23.6094	3.74634	0.685001	5.4691	4.52316e-08	1.02477e-07	hypothetical protein
Sjc_0001230	209.296	3.7339	0.538716	6.93111	4.17563e-12	1.21893e-11	hypotheticial protein
Sjc_0000778	1249.44	3.71638	0.17804	20.8738	9.26999e-97	2.97985e-95	Chromobox protein 5
Sjc_0000912	313.667	3.71181	0.392292	9.46185	3.02541e-21	1.38621e-20	hypothetical protein
Sjc_0008977	46.2178	3.69358	0.401586	9.19749	3.66405e-20	1.60783e-19	SJCHGC08959 protein
Sjc_0007425	266.26	3.69172	0.274384	13.4546	2.89379e-41	2.80383e-40	Homeobox protein
Sjc_0009284	11583.7	3.69081	0.17413	21.1957	1.04615e-99	3.57303e-98	Similar to PEPCK: Phosphoenolpyruvate carboxykinase [GTP]
Sjc_0005556	697.026	3.68628	0.405634	9.08771	1.01148e-19	4.34315e-19	Universal stress protein
Sjc_0002547	2746.96	3.66763	0.0774538	47.3525	0	0	Similar to pgant6: N-acetylgalactosaminyltransferase 6
Sjc_0007326	1204.54	3.65564	0.384303	9.5124	1.86306e-21	8.60852e-21	Similar to SSL6: Protein STRICTOSIDINE SYNTHASE-LIKE 6
Sjc_0004752	463.329	3.65389	0.309027	11.8238	2.93916e-32	2.09864e-31	Similar to Ttll13: Tubulin polyglutamylase TTLL13
Sjc_0004955	7915.83	3.65219	0.265381	13.762	4.31182e-43	4.39056e-42	Similar to SMIM14: Small integral membrane protein 14
Sjc_0006464	44037	3.63708	0.299022	12.1633	4.877e-34	3.71531e-33	Similar to Fructose-bisphosphate aldolase
Sjc_0007445	188.502	3.62719	0.209875	17.2826	6.36247e-67	1.19071e-65	SJCHGC08920 protein
Sjc_0004638	71.6148	3.62301	0.318065	11.3908	4.64771e-30	3.01641e-29	SJCHGC08479 protein
Sjc_0008045	1825.57	3.61254	0.122985	29.3739	1.18263e-189	1.16795e-187	Similar to Klf11: Krueppel-like factor 11
Sjc_0001601	142.396	3.61077	0.302319	11.9436	7.01424e-33	5.11528e-32	transcription factor mrg-related
Sjc_0000322	1847.04	3.61024	0.166081	21.7378	9.01444e-105	3.29872e-103	Similar to MYLK: Myosin light chain kinase%2C smooth muscle
Sjc_0008606	1153.34	3.60915	0.187818	19.2162	2.70948e-82	6.83371e-81	Similar to C09D4.1: Uncharacterized MFS-type transporter C09D4.1
Sjc_0002603	657.296	3.60788	0.484698	7.44358	9.79932e-14	3.14384e-13	Similar to ilvA: L-threonine dehydratase biosynthetic IlvA
Sjc_0002206	201.41	3.60653	1.29229	2.79081	0.0052576	0.00773726	Ribonuclease Oy
Sjc_0000318	178.701	3.59702	0.322429	11.156	6.69313e-29	4.17531e-28	SJCHGC05836 protein
Sjc_0005929	677.368	3.58301	0.309384	11.5811	5.1373e-31	3.46873e-30	SJCHGC06479 protein
Sjc_0001001	176.294	3.57723	0.231193	15.4729	5.28675e-54	7.38253e-53	STARP antigen, putative
Sjc_0001887	105.465	3.56793	1.12981	3.15799	0.00158862	0.00247001	Gamma-crystallin related domain-containing protein
Sjc_0007502	1434.66	3.56729	0.286197	12.4644	1.16684e-35	9.44184e-35	Similar to Hil: Hillarin
Sjc_0006614	347.555	3.56463	0.459769	7.75308	8.96874e-15	3.0581e-14	Serine-rich adhesin for platelets precursor
Sjc_0008364	215.62	3.56447	0.240986	14.7912	1.67006e-49	2.07417e-48	hypotheticial protein
Sjc_0002301	98.8058	3.54246	0.309605	11.4419	2.58289e-30	1.70329e-29	Golgi-associated plant pathogenesis-related protein 1
Sjc_0002591	6062.93	3.536	0.238988	14.7957	1.56058e-49	1.94113e-48	SJCHGC04541 protein
Sjc_0004344	727.479	3.52302	0.222619	15.8253	2.08188e-56	3.11977e-55	RNA-directed DNA polymerase from mobile element jockey
Sjc_0000150	366.879	3.51722	0.255782	13.7508	5.03455e-43	5.10745e-42	Similar to Usp2: Ubiquitin carboxyl-terminal hydrolase 2
Sjc_0009656	2882.91	3.51257	0.139421	25.194	4.66259e-140	2.51443e-138	egg protein CP3742
Sjc_0009237	61.5446	3.49639	0.466084	7.50162	6.30345e-14	2.04227e-13	Protein of unknown function
Sjc_0007893	2210.47	3.49577	0.279684	12.499	7.56221e-36	6.1679e-35	SJCHGC06535 protein
Sjc_0005030	3911.38	3.48912	0.164106	21.2614	2.58587e-100	8.94361e-99	Similar to E75: Nuclear hormone receptor E75
Sjc_0007267	5.71509	3.48878	0.864819	4.03412	5.48081e-05	9.7602e-05	GRAM domain-containing protein 1A
Sjc_0000527	1449.62	3.48649	0.3852	9.0511	1.4153e-19	6.03199e-19	Similar to ABR: Active breakpoint cluster region-related protein
Sjc_0006978	17.0519	3.47066	0.529447	6.55526	5.55455e-11	1.5289e-10	Similar to CHRNA2: Neuronal acetylcholine receptor subunit alpha-2
Sjc_0000719	71.0283	3.46406	0.399713	8.66636	4.46144e-18	1.77182e-17	vegetative incompatibility protein HET-E-1-like
Sjc_0005952	1210.92	3.46275	0.596791	5.80228	6.54182e-09	1.57484e-08	Similar to HDHD5: Haloacid dehalogenase-like hydrolase domain-containing 5
Sjc_0005440	358.075	3.46041	0.3164	10.9368	7.68519e-28	4.61168e-27	Similar to egr1-a: Early growth response protein 1-A
Sjc_0005710	649.561	3.45426	0.430248	8.02853	9.86459e-16	3.50651e-15	Similar to twk-7: TWiK family of potassium channels protein 7
Sjc_0004702	435.566	3.45362	0.177509	19.4561	2.58786e-84	6.71288e-83	Similar to Plcxd1: PI-PLC X domain-containing protein 1
Sjc_0001616	522.244	3.43857	0.349032	9.85173	6.73775e-23	3.32907e-22	SJCHGC01726 protein
Sjc_0005963	1565.61	3.43647	0.0887667	38.7134	0	0	Similar to C38H2.2: Glycoprotein-N-acetylgalactosamine 3-beta-galactosyltransferase 1
Sjc_0006543	1426.53	3.43452	0.576921	5.95318	2.62976e-09	6.52229e-09	putative surface protein PspC
Sjc_0004787	279.088	3.42994	0.252702	13.5731	5.78436e-42	5.69201e-41	TNF receptor-associated factor 2
Sjc_0007672	60.4472	3.42948	0.405227	8.46311	2.6035e-17	9.9724e-17	Similar to Putative UDP-GlcNAc:betaGal beta-1%2C3-N-acetylglucosaminyltransferase LOC100288842
Sjc_0004883	22.7515	3.42469	0.994515	3.44358	0.000574068	0.000929967	secretory glyco k5-like protein
Sjc_0006108	426.145	3.41963	0.468823	7.29408	3.00716e-13	9.36184e-13	hypothetical protein
Sjc_0004893	6283.25	3.40802	0.138576	24.5931	1.49872e-133	7.77533e-132	Similar to ZRANB1: Ubiquitin thioesterase ZRANB1
Sjc_0004375	141.951	3.404	0.256991	13.2456	4.78327e-40	4.45045e-39	hypothetical protein
Sjc_0006793	29.5533	3.40163	0.602609	5.64483	1.65345e-08	3.87018e-08	Saposin B domain-containing protein
Sjc_0004626	30.6477	3.39716	0.964639	3.52169	0.000428813	0.000702574	SJCHGC08715 protein
Sjc_0004153	140.693	3.38529	0.587205	5.76508	8.16196e-09	1.95111e-08	Similar to PCR10: Protein PLANT CADMIUM RESISTANCE 10
Sjc_0005875	47.5394	3.37742	0.502806	6.71713	1.85334e-11	5.24218e-11	Similar to PRDX1: Peroxiredoxin-1
Sjc_0001814	2493.03	3.36949	0.780565	4.31673	1.58358e-05	2.97312e-05	SJCHGC02803 protein
Sjc_0009313	262.972	3.36289	0.285809	11.7662	5.82815e-32	4.09018e-31	SUMO-interacting motif-containing 1
Sjc_0000815	407.787	3.35849	0.165518	20.2908	1.54898e-91	4.50248e-90	Similar to Bcar1: Breast cancer anti-estrogen resistance protein 1
Sjc_0002878	32.5186	3.35352	0.681402	4.9215	8.58832e-07	1.7582e-06	OON21064.1 Sel1 repeat protein
Sjc_0006002	597.367	3.34034	0.187564	17.8091	6.01194e-71	1.232e-69	Similar to MINDY2: Ubiquitin carboxyl-terminal hydrolase MINDY-2
Sjc_0009189	2408.61	3.33562	0.0904849	36.8639	1.75454e-297	4.95931e-295	Similar to Etnk1: Ethanolamine kinase 1
Sjc_0003737	940.366	3.30544	0.146032	22.635	1.95938e-113	8.45316e-112	hypothetical protein
Sjc_0002518	322.86	3.30089	0.5492	6.01036	1.85111e-09	4.63174e-09	Similar to Pkhd1l1: Fibrocystin-L
Sjc_0006371	308.902	3.29736	0.283523	11.63	2.90229e-31	1.98416e-30	hypothetical protein
Sjc_0007488	1247.72	3.27529	0.095772	34.1988	2.51938e-256	4.5892e-254	Similar to rho-1: Ras-like GTP-binding protein rhoA
Sjc_0001545	24.2654	3.27051	0.598904	5.46083	4.73905e-08	1.0725e-07	hypothetical protein
Sjc_0008161	679.992	3.25323	0.161524	20.1409	3.23715e-90	9.18164e-89	Similar to NT5E: 5'-nucleotidase
Sjc_0001540	8091.19	3.24844	0.0524169	61.9732	0	0	Similar to exd: Homeobox protein extradenticle
Sjc_0002414	142.608	3.23778	0.493274	6.56385	5.24347e-11	1.44522e-10	Similar to Ggct: Gamma-glutamylcyclotransferase
Sjc_0007176	3689.86	3.22921	0.187852	17.1902	3.14692e-66	5.77076e-65	Similar to Gclc: Glutamate--cysteine ligase catalytic subunit
Sjc_0002222	4685.27	3.22899	0.101501	31.8125	4.3509e-222	5.94405e-220	Pleckstrin domain-containing family B member 2
Sjc_0006681	1281.55	3.22853	0.226796	14.2354	5.52282e-46	6.23561e-45	Similar to B0513.5: Proline dehydrogenase 1%2C mitochondrial
Sjc_0006597	925.78	3.22727	0.229298	14.0746	5.44116e-45	5.89183e-44	Similar to fimA: Fimbrin
Sjc_0001961	10203.8	3.22298	0.364801	8.83488	1.00206e-18	4.1359e-18	Dentin sialophosphoprotein precursor
Sjc_0002604	2875.29	3.21695	0.112425	28.6142	4.47966e-180	3.78554e-178	Basic-leucine zipper transcription factor,domain-containing protein
Sjc_0001705	34.3296	3.21547	0.605822	5.30761	1.1107e-07	2.4376e-07	Transient receptor potential cation channel subfamily M member 7
Sjc_0003237	336.519	3.20963	0.894616	3.58772	0.000333579	0.000552616	Similar to 16 kDa calcium-binding protein
Sjc_0005785	63.3313	3.20552	0.414814	7.72762	1.09578e-14	3.71776e-14	LIM domain-binding protein 1
Sjc_0001256	8355.53	3.20287	0.14533	22.0387	1.22723e-107	4.70076e-106	Similar to VWA5A: von Willebrand factor A domain-containing protein 5A
Sjc_0009005	356.985	3.20264	0.218335	14.6685	1.02587e-48	1.24027e-47	SJCHGC02959 protein
Sjc_0005948	1905.65	3.20227	0.117299	27.3001	4.2338e-164	3.01778e-162	Similar to C38H2.2: Glycoprotein-N-acetylgalactosamine 3-beta-galactosyltransferase 1
Sjc_0002862	6133.4	3.20213	0.074863	42.7732	0	0	Similar to Aldh3a2: Fatty aldehyde dehydrogenase
Sjc_0009100	1505.9	3.20138	0.25864	12.3778	3.44827e-35	2.74156e-34	Similar to rpl-6: 60S ribosomal protein L6
Sjc_0000083	1075.81	3.19615	0.221314	14.4417	2.82932e-47	3.25273e-46	Similar to rbm24: RNA-binding protein 24
Sjc_0004900	1190.53	3.19533	0.120215	26.5802	1.14854e-155	7.41304e-154	Similar to sgl: UDP-glucose 6-dehydrogenase
Sjc_0006885	2651.39	3.1943	0.0989961	32.2669	2.03523e-228	2.97906e-226	Similar to Stard10: START domain-containing protein 10
Sjc_0004587	31.6647	3.19317	0.45188	7.06641	1.5899e-12	4.73733e-12	SJCHGC08965 protein
Sjc_0009669	501.659	3.18835	0.123361	25.8458	2.71582e-147	1.55675e-145	Similar to Lmln: Leishmanolysin-like peptidase
Sjc_0006006	2070.23	3.18231	0.240787	13.2163	7.06605e-40	6.53729e-39	starp antigen
Sjc_0007825	33.7185	3.17748	0.635352	5.00113	5.69948e-07	1.18455e-06	SJCHGC07919 protein
Sjc_0009008	819.033	3.16599	0.128628	24.6135	9.06214e-134	4.73136e-132	hypotheticial protein
Sjc_0004052	3583.24	3.15538	0.11889	26.5404	3.31585e-155	2.12344e-153	SJCHGC03001 protein
Sjc_0006659	1818.13	3.14419	0.132162	23.7904	4.194e-125	2.02225e-123	Similar to STK10: Serine/threonine-protein kinase 10
Sjc_0005247	309.338	3.14214	0.16355	19.2121	2.93399e-82	7.37728e-81	expressed conserved protein
Sjc_0008755	300.65	3.13512	0.288269	10.8757	1.50512e-27	8.90794e-27	Similar to Pkd2l1: Polycystic kidney disease 2-like 1 protein
Sjc_0005338	586.438	3.11142	0.212493	14.6424	1.50601e-48	1.81009e-47	Similar to tbc1d12: TBC1 domain family member 12
Sjc_0008601	29.9404	3.10549	0.513214	6.05106	1.43897e-09	3.63378e-09	hypothetical protein
Sjc_0005275	28422.4	3.09151	0.164302	18.8161	5.57633e-79	1.3249e-77	SJCHGC00398 protein
Sjc_0000896	46.6107	3.0738	0.372678	8.24789	1.61219e-16	5.94206e-16	Similar to Klkb1: Plasma kallikrein
Sjc_0007961	359.951	3.06498	0.617495	4.96357	6.92076e-07	1.42812e-06	SJCHGC02860 protein
Sjc_0007426	448.929	3.06323	0.451772	6.78048	1.19776e-11	3.41733e-11	Similar to CYP71B38: Cytochrome P450 71B38
Sjc_0006714	293.873	3.05747	0.180737	16.9166	3.39295e-64	5.95547e-63	Similar to TMEM17: Transmembrane protein 17
Sjc_0001884	5594.87	3.04918	0.149784	20.3572	4.00696e-92	1.17724e-90	Similar to SLC33A1: Acetyl-coenzyme A transporter 1
Sjc_0002093	959.007	3.03998	0.0862023	35.2657	1.97178e-272	4.48962e-270	DM9 domain-containing protein
Sjc_0000376	2186.84	3.03587	0.0832028	36.4876	1.74527e-291	4.61482e-289	Similar to Ergic3: Endoplasmic reticulum-Golgi intermediate compartment protein 3
Sjc_0000602	3605.54	3.03216	0.301727	10.0494	9.24634e-24	4.75783e-23	Similar to SVIL: Supervillin
Sjc_0006122	3815.08	3.02734	0.056202	53.8654	0	0	TNN08149.1 leishmanolysin-2
Sjc_0006753	53.6472	3.02497	0.327492	9.23678	2.54036e-20	1.12195e-19	large subunit ribosomal protein L19e
Sjc_0000470	424.838	3.0222	0.808986	3.73578	0.000187132	0.000317057	Similar to Cbs: Cystathionine beta-synthase
Sjc_0000965	693.307	3.01826	0.222343	13.5748	5.6498e-42	5.57297e-41	Similar to trpm2: Transient receptor potential cation channel subfamily M member 2
Sjc_0008762	689.307	3.00855	0.256715	11.7194	1.0139e-31	7.05512e-31	NADH ubiquinone oxidoreductase subunit 10
Sjc_0005947	360.39	3.00854	0.16637	18.0834	4.30606e-73	9.26424e-72	Similar to C38H2.2: Glycoprotein-N-acetylgalactosamine 3-beta-galactosyltransferase 1
Sjc_0004566	69.5354	3.00831	0.579095	5.19485	2.04885e-07	4.41146e-07	Asparagine-rich protein
Sjc_0008792	80.1726	3.00701	0.279635	10.7533	5.7161e-27	3.31833e-26	Marvel-containing potential lipid raft-associated protein
Sjc_0004168	1866.48	3.00593	0.211371	14.2211	6.78002e-46	7.64455e-45	Similar to DUSP10: Dual specificity protein phosphatase 10
Sjc_0000094	1144.03	3.00476	0.198469	15.1397	8.85991e-52	1.17326e-50	Similar to QPCT: Glutaminyl-peptide cyclotransferase
Sjc_0001210	347.757	3.0016	0.288609	10.4002	2.47398e-25	1.34746e-24	protein phosphatase 1 regulatory subunit 37
Sjc_0002039	140.289	2.99801	1.05878	2.83159	0.00463178	0.00685567	Golgi-associated plant pathogenesis-related protein 1
Sjc_0000609	4742.86	2.99501	0.0919766	32.5627	1.38493e-232	2.06405e-230	Similar to Major egg antigen
Sjc_0003012	403.023	2.98494	0.272699	10.9459	6.94947e-28	4.18859e-27	Similar to Ccdc40: Coiled-coil domain-containing protein 40
Sjc_0009106	18.047	2.96474	0.677737	4.37448	1.21724e-05	2.30326e-05	SJCHGC09014 protein
Sjc_0003852	3288.08	2.96347	0.209505	14.1451	2.00214e-45	2.22077e-44	mucin-like protein
Sjc_0003774	965.37	2.96333	0.0909712	32.5744	9.44665e-233	1.46102e-230	Similar to SLC35D2: UDP-N-acetylglucosamine/UDP-glucose/GDP-mannose transporter
Sjc_0008082	2865.97	2.95943	0.229748	12.8812	5.74356e-38	5.02454e-37	Similar to Foxk1: Forkhead box protein K1
Sjc_0000612	69680.7	2.9556	0.182246	16.2177	3.78195e-59	5.98467e-58	Similar to Major egg antigen
Sjc_0009334	196.58	2.9541	0.254875	11.5904	4.61001e-31	3.11527e-30	SJCHGC04243 protein
Sjc_0001127	737.895	2.95247	0.306134	9.64435	5.19383e-22	2.46234e-21	hypothetical protein
Sjc_0003341	1560.86	2.94909	0.143214	20.5921	3.22879e-94	9.91251e-93	Similar to Dgat1: Diacylglycerol O-acyltransferase 1
Sjc_0003588	177.684	2.94178	0.33838	8.69373	3.50741e-18	1.39972e-17	Similar to Mfhas1: Malignant fibrous histiocytoma-amplified sequence 1 homolog
Sjc_0005459	1327.24	2.93589	0.121097	24.2442	7.62001e-130	3.78553e-128	Similar to MGAT1: Alpha-1%2C3-mannosyl-glycoprotein 2-beta-N-acetylglucosaminyltransferase
Sjc_0008439	2229.87	2.93012	0.8941	3.27717	0.00104852	0.00166036	Cell wall integrity and stress response component 1 precursor
Sjc_0001027	1028.1	2.92743	0.62048	4.718	2.38169e-06	4.74082e-06	SJCHGC05330 protein
Sjc_0006208	28.2298	2.91917	0.534798	5.45845	4.80296e-08	1.08547e-07	DNA-binding protein
Sjc_0004998	5822.44	2.9127	0.215923	13.4895	1.80239e-41	1.75257e-40	Similar to PPP1R3C: Protein phosphatase 1 regulatory subunit 3C
Sjc_0005809	31.2285	2.90133	0.485945	5.97049	2.36537e-09	5.88256e-09	Similar to SK: Small conductance calcium-activated potassium channel protein
Sjc_0000614	71900.8	2.89613	0.184228	15.7203	1.09762e-55	1.60664e-54	Similar to Major egg antigen
Sjc_0002300	1215.32	2.8951	0.117047	24.7346	4.54217e-135	2.41767e-133	Transcription initiation factor TFIID subunit 3
Sjc_0002686	1626.25	2.89298	0.0997415	29.0047	5.73489e-185	5.40333e-183	Similar to ytwF: Putative sulfurtransferase YtwF
Sjc_0008974	410.587	2.88659	0.5632	5.12534	2.96999e-07	6.30372e-07	Similar to Best1: Bestrophin-1
Sjc_0003977	44.4821	2.88354	0.418576	6.88892	5.62179e-12	1.63064e-11	Similar to Nep4: Neprilysin-4
Sjc_0007268	349.735	2.88108	0.16243	17.7374	2.15849e-70	4.32595e-69	GRAM domain-containing protein 1A
Sjc_0006743	1471.42	2.87925	0.171795	16.7598	4.80263e-63	8.32287e-62	SJCHGC01089 protein
Sjc_0000922	674.891	2.87695	0.401396	7.16736	7.64595e-13	2.3204e-12	Similar to A12: Tegument antigen
Sjc_0006715	3484.36	2.87523	0.24661	11.659	2.06478e-31	1.41988e-30	Similar to Slc16a13: Monocarboxylate transporter 13
Sjc_0009208	2903.24	2.87101	0.102582	27.9875	2.30781e-172	1.83662e-170	Similar to Tmed7: Transmembrane emp24 domain-containing protein 7
Sjc_0007709	428.656	2.8689	0.369033	7.7741	7.59879e-15	2.59964e-14	hypotheticial protein
Sjc_0004507	262.451	2.86121	0.376857	7.59229	3.14299e-14	1.03549e-13	pro-neuropeptide Y-like
Sjc_0004647	1718.8	2.86029	0.640078	4.46867	7.87088e-06	1.50848e-05	SJCHGC04080 protein
Sjc_0009203	575.944	2.8591	0.128011	22.3349	1.69477e-110	6.94603e-109	SH3-binding, glutamic acid-rich protein
Sjc_0005320	582.348	2.85211	0.339467	8.40173	4.39948e-17	1.66263e-16	SJCHGC02683 protein
Sjc_0000100	892.593	2.851	0.154049	18.5071	1.80917e-76	4.08533e-75	Similar to UXS1: UDP-glucuronic acid decarboxylase 1
Sjc_0000283	934.925	2.84189	0.196266	14.4798	1.6267e-47	1.88868e-46	Similar to ABCG1: ATP-binding cassette sub-family G member 1
Sjc_0004790	2197.37	2.83816	0.284594	9.97266	2.00777e-23	1.01216e-22	N-myc downstream regulated
Sjc_0000087	26.0897	2.8329	0.64867	4.36725	1.2582e-05	2.37691e-05	Similar to BACE: Beta-secretase
Sjc_0003478	123.343	2.82932	0.259283	10.9121	1.00908e-27	6.01122e-27	epidermal growth factor
Sjc_0003405	2851.65	2.82891	0.183193	15.4422	8.50854e-54	1.18211e-52	BED zinc finger
Sjc_0001672	5617.8	2.8254	0.109221	25.8688	1.49662e-147	8.6393e-146	Similar to Sel1l: Protein sel-1 homolog 1
Sjc_0009359	94.0424	2.82393	0.322009	8.76973	1.79088e-18	7.27807e-18	Similar to AGBL3: Cytosolic carboxypeptidase 3
Sjc_0001307	121.515	2.81913	0.297952	9.46169	3.03011e-21	1.38759e-20	putative guanine-nucleotide-exchange-factor
Sjc_0005973	523.982	2.81881	0.187053	15.0695	2.56892e-51	3.3531e-50	Similar to Trim2: Tripartite motif-containing protein 2
Sjc_0000212	2759.06	2.81802	0.0812246	34.6942	9.63504e-264	1.97446e-261	Similar to ABHD17B: Alpha/beta hydrolase domain-containing protein 17B
Sjc_0005015	2937.48	2.81625	0.0943646	29.8444	1.03757e-195	1.10454e-193	Similar to SDR16C6: Short-chain dehydrogenase/reductase family 16C member 6
Sjc_0005571	92.913	2.8155	0.505192	5.57314	2.50193e-08	5.77536e-08	hypothetical protein
Sjc_0000363	1847.36	2.81273	0.174347	16.1329	1.49717e-58	2.35553e-57	Similar to Cers1: Ceramide synthase 1
Sjc_0002231	587.918	2.81263	0.323105	8.70499	3.17605e-18	1.27182e-17	SJCHGC00752 protein
Sjc_0009494	318.301	2.8079	0.815434	3.44344	0.000574363	0.000930261	Aquaporin-like domain-containing protein
Sjc_0001327	3260.63	2.80749	0.182007	15.4252	1.1082e-53	1.52927e-52	Galectin carbohydrate recognition domain
Sjc_0006526	27.774	2.80082	0.428651	6.53404	6.40209e-11	1.75277e-10	Similar to PCLO: Protein piccolo
Sjc_0007028	2958.93	2.79699	0.0972512	28.7605	6.69293e-182	5.83638e-180	Similar to Glut1: Glucose transporter type 1
Sjc_0004410	28.702	2.79342	0.45086	6.19576	5.80041e-10	1.4961e-09	Similar to Nep1: Neprilysin-1
Sjc_0004104	1288.74	2.78004	0.162477	17.1104	1.24153e-65	2.21718e-64	Similar to Ppp1r16a: Protein phosphatase 1 regulatory subunit 16A
Sjc_0004173	1911.49	2.77883	0.148916	18.6603	1.04117e-77	2.41769e-76	SJCHGC08987 protein
Sjc_0000611	61241.9	2.7762	0.248732	11.1614	6.29816e-29	3.93491e-28	Similar to Major egg antigen
Sjc_0002509	2851.93	2.7748	0.183318	15.1366	9.29378e-52	1.22873e-50	Similar to Tent5c: Terminal nucleotidyltransferase 5C
Sjc_0005476	172.103	2.77287	0.202032	13.7249	7.20272e-43	7.28898e-42	von Willebrand factor A domain-containing 3B
Sjc_0008726	4584.62	2.7726	0.125271	22.1328	1.52741e-108	6.01933e-107	Similar to vha-17: V-type proton ATPase subunit e
Sjc_0001492	3078.45	2.76844	0.120028	23.0649	1.04136e-117	4.74222e-116	Similar to zfpl1: Zinc finger protein-like 1
Sjc_0009338	701.957	2.7674	0.157212	17.603	2.33738e-69	4.5946e-68	C2 calcium lipid binding region CaLB
Sjc_0006352	3701.06	2.76668	0.135649	20.3958	1.8217e-92	5.3908e-91	SJCHGC06327 protein
Sjc_0004962	1923.2	2.76247	0.176862	15.6193	5.37537e-55	7.74375e-54	Similar to Dph3: DPH3 homolog
Sjc_0008585	308.827	2.76175	0.506476	5.45288	4.95611e-08	1.11823e-07	Similar to ttc39b: Tetratricopeptide repeat protein 39B
Sjc_0004633	9308.31	2.76121	0.112433	24.5587	3.48995e-133	1.78794e-131	Similar to THOP1: Thimet oligopeptidase
Sjc_0006520	986.425	2.75557	0.185149	14.883	4.2498e-50	5.35109e-49	Alpha-tocopherol transfer protein-like
Sjc_0004682	1401.89	2.75086	0.0712618	38.6022	0	0	Similar to Abcg2: ATP-binding cassette sub-family G member 2
Sjc_0001614	1417.36	2.74438	0.346714	7.91539	2.46488e-15	8.61238e-15	SJCHGC06768 protein
Sjc_0002285	942.663	2.74144	0.226994	12.0771	1.39496e-33	1.03856e-32	Transcription initiation factor TFIID subunit 3
Sjc_0007142	4731.69	2.73617	0.104083	26.2882	2.61469e-152	1.61148e-150	Similar to STK38L: Serine/threonine-protein kinase 38-like
Sjc_0001211	199.379	2.73598	0.312202	8.76349	1.89295e-18	7.67764e-18	Similar to Klhl10: Kelch-like protein 10
Sjc_0006557	67.6922	2.73453	0.327228	8.35666	6.45178e-17	2.42038e-16	Similar to CngA: Cyclic nucleotide-gated cation channel subunit A
Sjc_0008373	663.228	2.73168	0.101385	26.9436	6.77456e-160	4.62759e-158	SJCHGC07082 protein
Sjc_0004013	30.678	2.72722	0.43713	6.23891	4.40621e-10	1.14369e-09	Ras-associating and dilute domain-containing protein
Sjc_0002177	609.525	2.72687	0.149581	18.2301	2.97773e-74	6.56142e-73	Similar to MCTP2: Multiple C2 and transmembrane domain-containing protein 2
Sjc_0000745	7544.55	2.72679	0.126238	21.6004	1.77972e-103	6.37047e-102	Similar to slc44a2: Choline transporter-like protein 2
Sjc_0009451	265.051	2.72631	0.256137	10.6439	1.86083e-26	1.0505e-25	Similar to TRX4: Thioredoxin H4
Sjc_0002359	128.685	2.71884	0.345159	7.87709	3.35103e-15	1.16293e-14	SJCHGC04688 protein
Sjc_0002289	1706.05	2.7098	0.226988	11.9381	7.49443e-33	5.46061e-32	SJCHGC05418 protein
Sjc_0002897	2882.85	2.70448	0.102431	26.4028	1.27322e-153	7.96688e-152	Similar to Shank3: SH3 and multiple ankyrin repeat domains protein 3
Sjc_0005819	246.583	2.70025	0.402534	6.70813	1.9713e-11	5.56622e-11	Glycolipid transfer protein
Sjc_0007235	494.464	2.70005	0.187253	14.4192	3.91599e-47	4.49571e-46	Solute carrier family 43 member 3
Sjc_0007202	364.966	2.69499	0.242429	11.1166	1.04137e-28	6.44236e-28	Similar to SLC7A2: Cationic amino acid transporter 2
Sjc_0008440	408.696	2.69108	0.483386	5.56715	2.58944e-08	5.96729e-08	sulfotransferase oxamniquine resistance
Sjc_0000210	587.272	2.67422	0.431171	6.20221	5.56752e-10	1.43784e-09	Similar to notch1a: Neurogenic locus notch homolog protein 1
Sjc_0000189	45.6779	2.65821	0.594116	4.47423	7.66882e-06	1.47251e-05	potassium sodium hyperpolarization-activated cyclic nucleotide-gated channel 4
Sjc_0004881	115.265	2.65703	0.481954	5.51303	3.52702e-08	8.06219e-08	secretory glyco k5-like protein
Sjc_0004861	25.858	2.65575	0.618043	4.29703	1.731e-05	3.23433e-05	Transmembrane protein
Sjc_0006587	5512.16	2.65538	0.139839	18.9889	2.10875e-80	5.14448e-79	Similar to insig1: Insulin-induced gene 1 protein
Sjc_0000904	3173.83	2.64874	0.0615931	43.0038	0	0	Formin-binding protein 1
Sjc_0009247	441.34	2.64823	0.274845	9.63534	5.67048e-22	2.67747e-21	Similar to CML5: Calmodulin-like protein 5
Sjc_0006975	467.948	2.64053	0.212046	12.4527	1.35264e-35	1.08916e-34	Similar to ZNF510: Zinc finger protein 510
Sjc_0002747	4209.77	2.6339	0.336141	7.83571	4.66217e-15	1.60841e-14	Similar to mpc-1: Probable mitochondrial pyruvate carrier 1
Sjc_0002575	1606.92	2.63143	0.074809	35.1753	4.76892e-271	1.02871e-268	Similar to GPD1L: Glycerol-3-phosphate dehydrogenase 1-like protein
Sjc_0000358	27155	2.62403	0.237133	11.0656	1.84194e-28	1.13522e-27	Similar to Smp_194770: Taurocyamine kinase
Sjc_0004259	2435.65	2.62343	0.102237	25.6604	3.23707e-145	1.81741e-143	Similar to Npc2: NPC intracellular cholesterol transporter 2
Sjc_0008346	10372.8	2.61991	0.0914225	28.6571	1.30625e-180	1.12709e-178	Similar to foxo: Forkhead box protein O
Sjc_0002159	156.378	2.61941	0.342696	7.64355	2.11321e-14	7.05293e-14	hypothetical protein
Sjc_0006014	7150.13	2.61919	0.199008	13.1613	1.46623e-39	1.34137e-38	Similar to UBE2H: Ubiquitin-conjugating enzyme E2 H
Sjc_0001141	610.541	2.61207	0.177452	14.7199	4.80406e-49	5.88624e-48	SH2 domain-containing adapter protein
Sjc_0005150	245.317	2.6119	0.148426	17.5974	2.58044e-69	5.06025e-68	Similar to ptpdc1: Protein tyrosine phosphatase domain-containing protein 1
Sjc_0008018	63.3664	2.60964	0.36041	7.24075	4.46204e-13	1.37553e-12	steroid dehydrogenase
Sjc_0004686	6437.79	2.60903	0.120288	21.69	2.55254e-104	9.25803e-103	A kinase anchor protein 84
Sjc_0003250	753.74	2.6079	0.345204	7.55468	4.19902e-14	1.37512e-13	putative pi3kinase
Sjc_0005253	4676.4	2.60718	0.0625371	41.6902	0	0	Similar to TMBIM1: Protein lifeguard 3
Sjc_0003668	252.725	2.59887	0.246583	10.5395	5.67729e-26	3.1529e-25	Similar to Dst: Dystonin
Sjc_0001764	6732.61	2.59461	0.0750453	34.5739	6.23011e-262	1.21591e-259	Similar to TMED10: Transmembrane emp24 domain-containing protein 10
Sjc_0006251	51.0523	2.5944	0.521338	4.97643	6.4769e-07	1.34001e-06	g- coupled receptor-like protein
Sjc_0001237	415.603	2.59358	0.336314	7.71177	1.24081e-14	4.19245e-14	hypotheticial protein
Sjc_0009116	1237.28	2.58371	0.352589	7.3278	2.33955e-13	7.34481e-13	Similar to Pal2: Peptidyl-alpha-hydroxyglycine alpha-amidating lyase 2
Sjc_0001257	3105.75	2.57752	0.14566	17.6954	4.54717e-70	9.04688e-69	SJCHGC02539 protein
Sjc_0002986	935.539	2.57685	0.234064	11.0092	3.45106e-28	2.10636e-27	Similar to asnA: Aspartate--ammonia ligase
Sjc_0002475	639.822	2.57307	0.124268	20.7057	3.07499e-95	9.58392e-94	Similar to Wbp2: WW domain-binding protein 2
Sjc_0006952	1883.21	2.57262	0.224949	11.4365	2.74835e-30	1.80804e-29	Similar to Pam: Peptidylglycine alpha-amidating monooxygenase
Sjc_0003243	5150.82	2.56197	0.0744097	34.4306	8.78442e-260	1.6365e-257	Similar to ACSL5: Long-chain-fatty-acid--CoA ligase 5
Sjc_0002191	2205.31	2.55963	0.317507	8.06166	7.52651e-16	2.69527e-15	Similar to PCSK2: Neuroendocrine convertase 2
Sjc_0007758	26.7435	2.55875	0.464337	5.51055	3.57718e-08	8.16317e-08	SJCHGC02073 protein
Sjc_0005562	34.1599	2.55874	0.39368	6.49954	8.05639e-11	2.1925e-10	Protein of unknown function
Sjc_0002120	85.5204	2.54114	0.297937	8.52912	1.47461e-17	5.70699e-17	Similar to DIP13: 13 kDa deflagellation-inducible protein
Sjc_0007038	37.0008	2.53864	0.467242	5.43324	5.53387e-08	1.24413e-07	Similar to Kcnk18: Potassium channel subfamily K member 18
Sjc_0008729	3688	2.53858	0.118057	21.503	1.45919e-102	5.17791e-101	Similar to Man2a1: Alpha-mannosidase 2
Sjc_0008918	4659.75	2.53653	0.119338	21.255	2.96127e-100	1.0199e-98	Similar to Gfpt2: Glutamine--fructose-6-phosphate aminotransferase [isomerizing] 2
Sjc_0002472	1306.3	2.53082	0.198077	12.777	2.20404e-37	1.87024e-36	Similar to ARHGAP29: Rho GTPase-activating protein 29
Sjc_0001260	397.315	2.53046	0.363884	6.95403	3.54993e-12	1.04036e-11	Similar to Ttll10: Protein polyglycylase TTLL10
Sjc_0009612	7.3646	2.52758	1.04052	2.42915	0.0151344	0.0211737	Protein of unknown function
Sjc_0008502	98.6047	2.52097	0.382687	6.58757	4.47094e-11	1.23686e-10	SJCHGC06045 protein
Sjc_0005477	1560.83	2.51865	0.124814	20.1792	1.49136e-90	4.28935e-89	Similar to CBG09584: Polyprenol reductase
Sjc_0004929	5179.79	2.5164	0.0677796	37.1261	1.06423e-301	3.11554e-299	Similar to AdipoR: Adiponectin receptor protein
Sjc_0008124	1153.24	2.51499	0.411055	6.11839	9.45271e-10	2.40932e-09	SJCHGC06586 protein
Sjc_0007372	2275.55	2.50371	0.0958897	26.1103	2.78648e-150	1.67947e-148	Similar to RNF13: E3 ubiquitin-protein ligase RNF13
Sjc_0007143	3306.23	2.49303	0.092474	26.9593	4.44079e-160	3.05892e-158	Similar to elavl2: ELAV-like protein 2
Sjc_0004701	147.642	2.49282	0.223068	11.1752	5.39366e-29	3.37753e-28	hypothetical protein
Sjc_0002805	4800.83	2.48719	0.172121	14.4502	2.50051e-47	2.8828e-46	SJCHGC04491 protein
Sjc_0007316	12765.2	2.47995	0.21705	11.4257	3.11065e-30	2.03984e-29	Similar to Glut1: Glucose transporter type 1
Sjc_0004313	42.3284	2.47855	0.543171	4.56312	5.03998e-06	9.82233e-06	Similar to Cytoplasmic polyadenylation element-binding protein
Sjc_0001585	1482.08	2.47659	0.140315	17.6503	1.01251e-69	2.00958e-68	Similar to unc-9: Innexin unc-9
Sjc_0008856	810.662	2.47141	0.350561	7.04986	1.79095e-12	5.33253e-12	ATPase, putative
Sjc_0005744	56.2726	2.46942	0.537152	4.59725	4.28105e-06	8.38512e-06	Rhodopsin orphan GPCR
Sjc_0003632	249.532	2.46515	0.478662	5.15009	2.60365e-07	5.55207e-07	Synaptotagmin-like protein 4
[truncated: 1,120 more rows]

## Sheet: Spo vs Cer (up in Cer)
SYMBOL	baseMean	log2FoldChange	lfcSE	stat	pvalue	padj	Annotation
[truncated: 1,408 more rows]

[truncated: 1 more sheets: Spo vs Cer (up in Spo)]
