# Supplementary material for: Comparative transcriptome profiles of Schistosoma japonicum larval stages: Implications for parasite biology and host invasion
Source: PLoS Negl Trop Dis. 2022 Jan 13;16(1):e0009889. doi: 10.1371/journal.pntd.0009889 (PMC8791509; doi:10.1371/journal.pntd.0009889)
Supplement: S6 Table — (XLSX) [file pntd.0009889.s013.xlsx]

## Sheet: Egg vs Mir (up in Egg)
ID	Description	GeneRatio	BgRatio	pvalue	p.adjust	qvalue	geneID	Count	type	annotation
GO:0031514	motile cilium	20/198	35/3828	1.19939e-17	2.63865e-16	2.02002e-16	Sjc_0008233/Sjc_0008781/Sjc_0000347/Sjc_0007156/Sjc_0000078/Sjc_0004776/Sjc_0002170/Sjc_0000734/Sjc_0008883/Sjc_0000523/Sjc_0004811/Sjc_0006213/Sjc_0006250/Sjc_0003513/Sjc_0002581/Sjc_0006067/Sjc_0009109/Sjc_0007381/Sjc_0001537/Sjc_0005360	20	Cellular Component	Sjc_0008233|Similar to RSPH3: Radial spoke head protein 3 homolog / Sjc_0008781|Similar to GAS8: Dynein regulatory complex subunit 4 / Sjc_0000347|Similar to CFAP299: Cilia- and flagella-associated protein 299 / Sjc_0007156|Similar to cfap77: Cilia- and flagella-associated protein 77 / Sjc_0000078|Similar to Cfap65: Cilia- and flagella-associated protein 65 / Sjc_0004776|Similar to Ccdc146: Coile…
GO:0005929	cilium	7/198	10/3828	9.38866e-08	1.03275e-06	7.90624e-07	Sjc_0000154/Sjc_0009194/Sjc_0008392/Sjc_0001214/Sjc_0007472/Sjc_0005023/Sjc_0005025	7	Cellular Component	Sjc_0000154|Doublecortin domain-containing protein/ Sjc_0009194|Similar to Cfap221: Cilia- and flagella-associated protein 221 / Sjc_0008392|Similar to DNAAF1: Dynein assembly factor 1%2C axonemal / Sjc_0001214|Similar to CCDC151: Coiled-coil domain-containing protein 151 / Sjc_0007472|hypothetical protein/ Sjc_0005023|Similar to WDR19: WD repeat-containing protein 19 / Sjc_0005025|Similar to Wdr…
GO:0030286	dynein complex	13/198	57/3828	4.17748e-06	3.06348e-05	2.34525e-05	Sjc_0000106/Sjc_0000898/Sjc_0000405/Sjc_0000923/Sjc_0004903/Sjc_0000882/Sjc_0002449/Sjc_0001687/Sjc_0007008/Sjc_0002809/Sjc_0000492/Sjc_0008249/Sjc_0002403	13	Cellular Component	Sjc_0000106|Similar to DLC: Dynein light chain / Sjc_0000898|Similar to Probable dynein light chain / Sjc_0000405|Similar to Dynein light chain LC6%2C flagellar outer arm / Sjc_0000923|Similar to A12: Tegument antigen / Sjc_0004903|Similar to Probable dynein light chain / Sjc_0000882|Similar to Dynein light chain LC6%2C flagellar outer arm / Sjc_0002449|Similar to DNAH3: Dynein heavy chain 3%2C a…
GO:0031012	extracellular matrix	5/198	12/3828	0.000207006	0.00113853	0.000871604	Sjc_0002134/Sjc_0005375/Sjc_0005376/Sjc_0005374/Sjc_0006166	5	Cellular Component	Sjc_0002134|Similar to Col5a1: Collagen alpha-1/ Sjc_0005375|Collagen alpha chain/ Sjc_0005376|Fibrillar collagen chain FAp1 alpha/ Sjc_0005374|Collagen alpha chain/ Sjc_0006166|Collagen alpha-2 chain
GO:0005576	extracellular region	6/198	32/3828	0.00519836	0.0228728	0.0175103	Sjc_0008800/Sjc_0009568/Sjc_0009717/Sjc_0009570/Sjc_0009571/Sjc_0009569	6	Cellular Component	Sjc_0008800|Similar to SJCHGC06711: Uncharacterized protein SJCHGC06711 / Sjc_0009568|Similar to CP422: Egg protein CP422 / Sjc_0009717|Similar to CP422: Egg protein CP422 / Sjc_0009570|Similar to CP422: Egg protein CP422 / Sjc_0009571|Similar to CP422: Egg protein CP422 / Sjc_0009569|Similar to CP422: Egg protein CP422
GO:0005874	microtubule	7/198	50/3828	0.0133835	0.0490727	0.0375677	Sjc_0002449/Sjc_0003323/Sjc_0001687/Sjc_0007008/Sjc_0002809/Sjc_0004712/Sjc_0002403	7	Cellular Component	Sjc_0002449|Similar to DNAH3: Dynein heavy chain 3%2C axonemal / Sjc_0003323|Similar to Bug22: Cilia- and flagella-associated protein 20 / Sjc_0001687|Similar to DNAH7: Dynein heavy chain 7%2C axonemal / Sjc_0007008|Similar to Dnah2: Dynein heavy chain 2%2C axonemal / Sjc_0002809|Similar to Dynein beta chain%2C ciliary / Sjc_0004712|Similar to KIF3A: Kinesin-like protein KIF3A / Sjc_0002403|Simil…
GO:0016310	phosphorylation	16/166	114/3858	2.18346e-05	0.0010699	0.000942336	Sjc_0007720/Sjc_0005695/Sjc_0001088/Sjc_0003256/Sjc_0004243/Sjc_0001091/Sjc_0002309/Sjc_0001284/Sjc_0002512/Sjc_0001669/Sjc_0004135/Sjc_0004136/Sjc_0001729/Sjc_0002308/Sjc_0002511/Sjc_0003438	16	Biological Process	Sjc_0007720|serine/threonine kinase/ Sjc_0005695|mitogen-activated protein kinase kinase kinase 1/ Sjc_0001088|epidermal growth factor receptor kinase substrate 8/ Sjc_0003256|Laminin subunit alpha-2/ Sjc_0004243|Similar to AK7: Adenylate kinase 7 / Sjc_0001091|epidermal growth factor receptor kinase substrate 8/ Sjc_0002309|Similar to AK7: Adenylate kinase 7 / Sjc_0001284|Similar to UBC12: NEDD8…
GO:0007017	microtubule-based process	8/166	46/3858	0.000638656	0.0156471	0.0137815	Sjc_0000106/Sjc_0000898/Sjc_0000405/Sjc_0000923/Sjc_0004903/Sjc_0000882/Sjc_0000492/Sjc_0008249	8	Biological Process	Sjc_0000106|Similar to DLC: Dynein light chain / Sjc_0000898|Similar to Probable dynein light chain / Sjc_0000405|Similar to Dynein light chain LC6%2C flagellar outer arm / Sjc_0000923|Similar to A12: Tegument antigen / Sjc_0004903|Similar to Probable dynein light chain / Sjc_0000882|Similar to Dynein light chain LC6%2C flagellar outer arm / Sjc_0000492|Similar to Cdlc2: Dynein light chain 2%2C c…
GO:0007018	microtubule-based movement	7/166	42/3858	0.00181412	0.0246749	0.021733	Sjc_0002449/Sjc_0003484/Sjc_0001687/Sjc_0007008/Sjc_0002809/Sjc_0004712/Sjc_0002403	7	Biological Process	Sjc_0002449|Similar to DNAH3: Dynein heavy chain 3%2C axonemal / Sjc_0003484|Kinesin-like protein/ Sjc_0001687|Similar to DNAH7: Dynein heavy chain 7%2C axonemal / Sjc_0007008|Similar to Dnah2: Dynein heavy chain 2%2C axonemal / Sjc_0002809|Similar to Dynein beta chain%2C ciliary / Sjc_0004712|Similar to KIF3A: Kinesin-like protein KIF3A / Sjc_0002403|Similar to DNAH6: Dynein heavy chain 6%2C axo…
GO:0006629	lipid metabolic process	5/166	22/3858	0.00201428	0.0246749	0.021733	Sjc_0001501/Sjc_0009113/Sjc_0001504/Sjc_0009112/Sjc_0007957	5	Biological Process	Sjc_0001501|Similar to PLA2G15: Group XV phospholipase A2 / Sjc_0009113|Similar to Degs1: Sphingolipid delta/ Sjc_0001504|Similar to PLA2G15: Group XV phospholipase A2 / Sjc_0009112|Similar to ttm-5: Putative sphingolipid delta/ Sjc_0007957|Similar to LIPK: Lipase member K
GO:0033897	ribonuclease T2 activity	7/223	10/5003	3.41195e-08	2.18365e-06	2.01125e-06	Sjc_0009186/Sjc_0009185/Sjc_0002312/Sjc_0002194/Sjc_0002206/Sjc_0002282/Sjc_0002262	7	Molecular Function	Sjc_0009186|Ribonuclease X25/ Sjc_0009185|Ribonuclease X25/ Sjc_0002312|Ribonuclease Oy/ Sjc_0002194|Ribonuclease Oy/ Sjc_0002206|Ribonuclease Oy/ Sjc_0002282|Similar to Ribonuclease S-2 / Sjc_0002262|ribonuclease S-7-like
GO:0005201	extracellular matrix structural constituent	5/223	10/5003	3.53008e-05	0.00112963	0.00104045	Sjc_0002134/Sjc_0005375/Sjc_0005376/Sjc_0005374/Sjc_0006166	5	Molecular Function	Sjc_0002134|Similar to Col5a1: Collagen alpha-1/ Sjc_0005375|Collagen alpha chain/ Sjc_0005376|Fibrillar collagen chain FAp1 alpha/ Sjc_0005374|Collagen alpha chain/ Sjc_0006166|Collagen alpha-2 chain
GO:0020037	heme binding	5/223	18/5003	0.000894701	0.019087	0.0175801	Sjc_0009034/Sjc_0003958/Sjc_0009035/Sjc_0009725/Sjc_0005393	5	Molecular Function	Sjc_0009034|putative deferrochelatase/peroxidase YfeX/ Sjc_0003958|Similar to Globin / Sjc_0009035|putative deferrochelatase/peroxidase YfeX/ Sjc_0009725|Similar to COI: Cytochrome c oxidase subunit 1 / Sjc_0005393|DNA helicase INO80
GO:0003777	microtubule motor activity	7/223	41/5003	0.00195538	0.031286	0.0288161	Sjc_0002449/Sjc_0003484/Sjc_0001687/Sjc_0007008/Sjc_0002809/Sjc_0004712/Sjc_0002403	7	Molecular Function	Sjc_0002449|Similar to DNAH3: Dynein heavy chain 3%2C axonemal / Sjc_0003484|Kinesin-like protein/ Sjc_0001687|Similar to DNAH7: Dynein heavy chain 7%2C axonemal / Sjc_0007008|Similar to Dnah2: Dynein heavy chain 2%2C axonemal / Sjc_0002809|Similar to Dynein beta chain%2C ciliary / Sjc_0004712|Similar to KIF3A: Kinesin-like protein KIF3A / Sjc_0002403|Similar to DNAH6: Dynein heavy chain 6%2C axo…
GO:0030170	pyridoxal phosphate binding	5/223	24/5003	0.00356645	0.0456505	0.0420465	Sjc_0006507/Sjc_0006754/Sjc_0006755/Sjc_0006509/Sjc_0001034	5	Molecular Function	Sjc_0006507|aromatic-L-amino-acid decarboxylase-like/ Sjc_0006754|Similar to DDC: Aromatic-L-amino-acid decarboxylase / Sjc_0006755|Similar to tdc-1: Tyrosine decarboxylase / Sjc_0006509|Similar to Ddc: Aromatic-L-amino-acid decarboxylase / Sjc_0001034|Similar to SPTLC1: Serine palmitoyltransferase 1

## Sheet: Egg vs Mir (up in Mir)
ID	Description	GeneRatio	BgRatio	pvalue	p.adjust	qvalue	geneID	Count	type	annotation
GO:0007154	cell communication	1/2	13/3858	0.00672876	0.0134575	0.0070829	Sjc_0001990	1	Biological Process	Sjc_0001990|Similar to jag1b: Protein jagged-1b
GO:0000287	magnesium ion binding	1/3	29/5003	0.0172924	0.0345848	0.0182025	Sjc_0000850	1	Molecular Function	Sjc_0000850|7-methylguanosine phosphate-specific 5'-nucleotidase

## Sheet: Mir vs Spo (up in Mir)
ID	Description	GeneRatio	BgRatio	pvalue	p.adjust	qvalue	geneID	Count	type	annotation
GO:0005576	extracellular region	12/257	32/3828	4.38182e-07	8.76364e-06	8.3024e-06	Sjc_0009717/Sjc_0008200/Sjc_0008800/Sjc_0009569/Sjc_0008201/Sjc_0009571/Sjc_0002286/Sjc_0008270/Sjc_0002301/Sjc_0007825/Sjc_0002039/Sjc_0004507	12	Cellular Component	Sjc_0009717|Similar to CP422: Egg protein CP422 / Sjc_0008200|GLIPR1-like protein 1 precursor/ Sjc_0008800|Similar to SJCHGC06711: Uncharacterized protein SJCHGC06711 / Sjc_0009569|Similar to CP422: Egg protein CP422 / Sjc_0008201|Similar to Venom allergen 5 / Sjc_0009571|Similar to CP422: Egg protein CP422 / Sjc_0002286|Golgi-associated plant pathogenesis-related protein 1/ Sjc_0008270|Similar t…
GO:0030286	dynein complex	14/257	57/3828	1.49392e-05	0.000149392	0.00014153	Sjc_0000884/Sjc_0000494/Sjc_0000902/Sjc_0000882/Sjc_0000250/Sjc_0000490/Sjc_0000488/Sjc_0000484/Sjc_0000482/Sjc_0000480/Sjc_0000491/Sjc_0000243/Sjc_0000444/Sjc_0000922	14	Cellular Component	Sjc_0000884|Similar to ctp: Dynein light chain 1%2C cytoplasmic / Sjc_0000494|Dynein light chain LC6, flagellar outer arm/ Sjc_0000902|putative dynein light chain/ Sjc_0000882|Similar to Dynein light chain LC6%2C flagellar outer arm / Sjc_0000250|Tegument antigen/ Sjc_0000490|Similar to nudG: Dynein light chain%2C cytoplasmic / Sjc_0000488|Similar to DYNLL2: Dynein light chain 2%2C cytoplasmic / …
GO:0006508	proteolysis	38/214	186/3858	3.90614e-13	2.03119e-11	1.93251e-11	Sjc_0004412/Sjc_0006640/Sjc_0000297/Sjc_0006644/Sjc_0005692/Sjc_0004382/Sjc_0009671/Sjc_0004386/Sjc_0004389/Sjc_0006630/Sjc_0004388/Sjc_0006639/Sjc_0004380/Sjc_0004403/Sjc_0005820/Sjc_0004408/Sjc_0004392/Sjc_0004405/Sjc_0004387/Sjc_0004381/Sjc_0006636/Sjc_0006631/Sjc_0004384/Sjc_0002613/Sjc_0008390/Sjc_0004391/Sjc_0006645/Sjc_0006628/Sjc_0000295/Sjc_0004787/Sjc_0009669/Sjc_0000896/Sjc_0003977/Sjc…	38	Biological Process	Sjc_0004412|Similar to nep-1: Neprilysin-1 / Sjc_0006640|Similar to Lmln: Leishmanolysin-like peptidase / Sjc_0000297|Similar to Calpain / Sjc_0006644|Similar to Lmln: Leishmanolysin-like peptidase / Sjc_0005692|Endothelin-converting enzyme/ Sjc_0004382|Similar to Nep4: Neprilysin-4 / Sjc_0009671|Similar to CBG03556: Leishmanolysin-like peptidase / Sjc_0004386|Similar to Nep1: Neprilysin-1 / Sjc_…
GO:0007017	microtubule-based process	14/214	46/3858	8.44272e-08	2.19511e-06	2.08846e-06	Sjc_0000884/Sjc_0000494/Sjc_0000902/Sjc_0000882/Sjc_0000250/Sjc_0000490/Sjc_0000488/Sjc_0000484/Sjc_0000482/Sjc_0000480/Sjc_0000491/Sjc_0000243/Sjc_0000444/Sjc_0000922	14	Biological Process	Sjc_0000884|Similar to ctp: Dynein light chain 1%2C cytoplasmic / Sjc_0000494|Dynein light chain LC6, flagellar outer arm/ Sjc_0000902|putative dynein light chain/ Sjc_0000882|Similar to Dynein light chain LC6%2C flagellar outer arm / Sjc_0000250|Tegument antigen/ Sjc_0000490|Similar to nudG: Dynein light chain%2C cytoplasmic / Sjc_0000488|Similar to DYNLL2: Dynein light chain 2%2C cytoplasmic / …
GO:0007155	cell adhesion	10/214	23/3858	1.35767e-07	2.35329e-06	2.23896e-06	Sjc_0006640/Sjc_0006644/Sjc_0009671/Sjc_0006630/Sjc_0006639/Sjc_0006636/Sjc_0006631/Sjc_0006645/Sjc_0006628/Sjc_0009669	10	Biological Process	Sjc_0006640|Similar to Lmln: Leishmanolysin-like peptidase / Sjc_0006644|Similar to Lmln: Leishmanolysin-like peptidase / Sjc_0009671|Similar to CBG03556: Leishmanolysin-like peptidase / Sjc_0006630|Similar to Y43F4A.1: Leishmanolysin-like peptidase / Sjc_0006639|Similar to Lmln: Leishmanolysin-like peptidase / Sjc_0006636|Similar to Lmln: Leishmanolysin-like peptidase / Sjc_0006631|Similar to Lm…
GO:0006486	protein glycosylation	8/214	31/3858	0.000204504	0.00265856	0.00252939	Sjc_0000471/Sjc_0003991/Sjc_0003992/Sjc_0003993/Sjc_0001292/Sjc_0002547/Sjc_0007672/Sjc_0005459	8	Biological Process	Sjc_0000471|Similar to pgant9: Putative polypeptide N-acetylgalactosaminyltransferase 9 / Sjc_0003991|Similar to FucTA: Glycoprotein 3-alpha-L-fucosyltransferase A / Sjc_0003992|Similar to FucTA: Glycoprotein 3-alpha-L-fucosyltransferase A / Sjc_0003993|Similar to FUT3: Galactoside 3/ Sjc_0001292|Similar to FucTA: Glycoprotein 3-alpha-L-fucosyltransferase A / Sjc_0002547|Similar to pgant6: N-acet…
GO:0004222	metalloendopeptidase activity	27/262	61/5003	2.24667e-19	1.50527e-17	1.4426e-17	Sjc_0004412/Sjc_0006640/Sjc_0006644/Sjc_0005692/Sjc_0004382/Sjc_0009671/Sjc_0004386/Sjc_0006630/Sjc_0004388/Sjc_0006639/Sjc_0004380/Sjc_0004403/Sjc_0004408/Sjc_0004392/Sjc_0004405/Sjc_0004387/Sjc_0004381/Sjc_0006636/Sjc_0006631/Sjc_0004384/Sjc_0004391/Sjc_0006645/Sjc_0006628/Sjc_0009669/Sjc_0003977/Sjc_0004410/Sjc_0004633	27	Molecular Function	Sjc_0004412|Similar to nep-1: Neprilysin-1 / Sjc_0006640|Similar to Lmln: Leishmanolysin-like peptidase / Sjc_0006644|Similar to Lmln: Leishmanolysin-like peptidase / Sjc_0005692|Endothelin-converting enzyme/ Sjc_0004382|Similar to Nep4: Neprilysin-4 / Sjc_0009671|Similar to CBG03556: Leishmanolysin-like peptidase / Sjc_0004386|Similar to Nep1: Neprilysin-1 / Sjc_0006630|Similar to Y43F4A.1: Leis…
GO:0033897	ribonuclease T2 activity	6/262	10/5003	3.42762e-06	0.000114825	0.000110045	Sjc_0009186/Sjc_0009185/Sjc_0002262/Sjc_0002312/Sjc_0002282/Sjc_0002206	6	Molecular Function	Sjc_0009186|Ribonuclease X25/ Sjc_0009185|Ribonuclease X25/ Sjc_0002262|ribonuclease S-7-like/ Sjc_0002312|Ribonuclease Oy/ Sjc_0002282|Similar to Ribonuclease S-2 / Sjc_0002206|Ribonuclease Oy
GO:0008417	fucosyltransferase activity	4/262	10/5003	0.00120123	0.0268274	0.0257105	Sjc_0003991/Sjc_0003992/Sjc_0003993/Sjc_0001292	4	Molecular Function	Sjc_0003991|Similar to FucTA: Glycoprotein 3-alpha-L-fucosyltransferase A / Sjc_0003992|Similar to FucTA: Glycoprotein 3-alpha-L-fucosyltransferase A / Sjc_0003993|Similar to FUT3: Galactoside 3/ Sjc_0001292|Similar to FucTA: Glycoprotein 3-alpha-L-fucosyltransferase A
GO:0051287	NAD binding	4/262	11/5003	0.00181049	0.0303257	0.0290631	Sjc_0004900/Sjc_0002575/Sjc_0006935/Sjc_0003673	4	Molecular Function	Sjc_0004900|Similar to sgl: UDP-glucose 6-dehydrogenase / Sjc_0002575|Similar to GPD1L: Glycerol-3-phosphate dehydrogenase 1-like protein / Sjc_0006935|Similar to Pcyt1a: Choline-phosphate cytidylyltransferase A / Sjc_0003673|Similar to Gpd1: Glycerol-3-phosphate dehydrogenase [NAD

## Sheet: Mir vs Spo (up in Spo)
ID	Description	GeneRatio	BgRatio	pvalue	p.adjust	qvalue	geneID	Count	type	annotation
GO:0031012	extracellular matrix	7/290	12/3828	7.5889e-06	0.000212489	0.000175743	Sjc_0002134/Sjc_0005374/Sjc_0006166/Sjc_0005376/Sjc_0005375/Sjc_0006493/Sjc_0000808	7	Cellular Component	Sjc_0002134|Similar to Col5a1: Collagen alpha-1/ Sjc_0005374|Collagen alpha chain/ Sjc_0006166|Collagen alpha-2 chain/ Sjc_0005376|Fibrillar collagen chain FAp1 alpha/ Sjc_0005375|Collagen alpha chain/ Sjc_0006493|Similar to Col5a2: Collagen alpha-2/ Sjc_0000808|Similar to Col5a1: Collagen alpha-1
GO:0005929	cilium	5/290	10/3828	0.000442413	0.00619378	0.00512267	Sjc_0009194/Sjc_0005025/Sjc_0005023/Sjc_0008392/Sjc_0007472	5	Cellular Component	Sjc_0009194|Similar to Cfap221: Cilia- and flagella-associated protein 221 / Sjc_0005025|Similar to Wdr19: WD repeat-containing protein 19 / Sjc_0005023|Similar to WDR19: WD repeat-containing protein 19 / Sjc_0008392|Similar to DNAAF1: Dynein assembly factor 1%2C axonemal / Sjc_0007472|hypothetical protein
GO:0030286	dynein complex	11/290	57/3828	0.00307868	0.0287343	0.0237652	Sjc_0000986/Sjc_0000898/Sjc_0000923/Sjc_0004903/Sjc_0000106/Sjc_0000988/Sjc_0004904/Sjc_0000483/Sjc_0000492/Sjc_0000899/Sjc_0001687	11	Cellular Component	Sjc_0000986|Similar to Dynein 8 kDa light chain%2C flagellar outer arm / Sjc_0000898|Similar to Probable dynein light chain / Sjc_0000923|Similar to A12: Tegument antigen / Sjc_0004903|Similar to Probable dynein light chain / Sjc_0000106|Similar to DLC: Dynein light chain / Sjc_0000988|Similar to Probable dynein light chain / Sjc_0004904|Similar to DLC: Dynein light chain / Sjc_0000483|Similar to…
GO:0006260	DNA replication	9/249	35/3858	0.000268704	0.00790161	0.00739332	Sjc_0007908/Sjc_0006595/Sjc_0000548/Sjc_0005757/Sjc_0004887/Sjc_0006459/Sjc_0003436/Sjc_0002088/Sjc_0003216	9	Biological Process	Sjc_0007908|Origin recognition complex subunit 3/ Sjc_0006595|Similar to ORC2: Origin recognition complex subunit 2 / Sjc_0000548|Similar to POLA2: DNA polymerase alpha subunit B / Sjc_0005757|Structure-specific endonuclease subunit SLX4/ Sjc_0004887|Similar to Orc5: Origin recognition complex subunit 5 / Sjc_0006459|Similar to ORC4: Origin recognition complex subunit 4 / Sjc_0003436|Similar to P…
GO:0007017	microtubule-based process	10/249	46/3858	0.000537964	0.00790161	0.00739332	Sjc_0000986/Sjc_0000898/Sjc_0000923/Sjc_0004903/Sjc_0000106/Sjc_0000988/Sjc_0004904/Sjc_0000483/Sjc_0000492/Sjc_0000899	10	Biological Process	Sjc_0000986|Similar to Dynein 8 kDa light chain%2C flagellar outer arm / Sjc_0000898|Similar to Probable dynein light chain / Sjc_0000923|Similar to A12: Tegument antigen / Sjc_0004903|Similar to Probable dynein light chain / Sjc_0000106|Similar to DLC: Dynein light chain / Sjc_0000988|Similar to Probable dynein light chain / Sjc_0004904|Similar to DLC: Dynein light chain / Sjc_0000483|Similar to…
GO:0006270	DNA replication initiation	5/249	12/3858	0.000585305	0.00790161	0.00739332	Sjc_0005678/Sjc_0000705/Sjc_0007708/Sjc_0008058/Sjc_0003845	5	Biological Process	Sjc_0005678|Similar to Mcm8: DNA helicase MCM8 / Sjc_0000705|Similar to MCM2: DNA replication licensing factor MCM2 / Sjc_0007708|Similar to Cdc45: Cell division control protein 45 homolog / Sjc_0008058|Similar to mcm4-a: DNA replication licensing factor mcm4-A / Sjc_0003845|Similar to mcm7-a: DNA replication licensing factor mcm7-A
GO:0050790	regulation of catalytic activity	5/249	12/3858	0.000585305	0.00790161	0.00739332	Sjc_0002274/Sjc_0002269/Sjc_0002261/Sjc_0002268/Sjc_0002277	5	Biological Process	Sjc_0002274|Similar to CATB: Cathepsin B-like cysteine proteinase / Sjc_0002269|Similar to CATB: Cathepsin B-like cysteine proteinase / Sjc_0002261|Similar to CATB: Cathepsin B-like cysteine proteinase / Sjc_0002268|Similar to Cathepsin B-like cysteine proteinase / Sjc_0002277|Similar to CATB: Cathepsin B-like cysteine proteinase
GO:0005201	extracellular matrix structural constituent	7/318	10/5003	3.99565e-07	2.63713e-05	2.31327e-05	Sjc_0002134/Sjc_0005374/Sjc_0006166/Sjc_0005376/Sjc_0005375/Sjc_0006493/Sjc_0000808	7	Molecular Function	Sjc_0002134|Similar to Col5a1: Collagen alpha-1/ Sjc_0005374|Collagen alpha chain/ Sjc_0006166|Collagen alpha-2 chain/ Sjc_0005376|Fibrillar collagen chain FAp1 alpha/ Sjc_0005375|Collagen alpha chain/ Sjc_0006493|Similar to Col5a2: Collagen alpha-2/ Sjc_0000808|Similar to Col5a1: Collagen alpha-1
GO:0003677	DNA binding	38/318	266/5003	1.28923e-06	4.25446e-05	3.73199e-05	Sjc_0001788/Sjc_0003229/Sjc_0007479/Sjc_0005591/Sjc_0008965/Sjc_0004627/Sjc_0001770/Sjc_0005097/Sjc_0007629/Sjc_0005404/Sjc_0006416/Sjc_0005678/Sjc_0005423/Sjc_0005824/Sjc_0004482/Sjc_0006989/Sjc_0008532/Sjc_0007908/Sjc_0003249/Sjc_0000548/Sjc_0006990/Sjc_0000705/Sjc_0000603/Sjc_0008748/Sjc_0001861/Sjc_0005424/Sjc_0006459/Sjc_0006570/Sjc_0003436/Sjc_0006240/Sjc_0000861/Sjc_0002088/Sjc_0003216/Sjc…	38	Molecular Function	Sjc_0001788|Similar to Homeobox protein XENK-2 / Sjc_0003229|Similar to POU6F1: POU domain%2C class 6%2C transcription factor 1 / Sjc_0007479|Similar to PROX1: Prospero homeobox protein 1 / Sjc_0005591|Ecdysone-induced protein 74EF/ Sjc_0008965|Similar to gcm: Transcription factor glial cells missing / Sjc_0004627|Similar to meox1: Homeobox protein MOX-1 / Sjc_0001770|Similar to LHX2: LIM/homeobo…
GO:0004197	cysteine-type endopeptidase activity	6/318	12/5003	4.19373e-05	0.000922621	0.000809317	Sjc_0002274/Sjc_0002269/Sjc_0002261/Sjc_0002268/Sjc_0002277/Sjc_0005508	6	Molecular Function	Sjc_0002274|Similar to CATB: Cathepsin B-like cysteine proteinase / Sjc_0002269|Similar to CATB: Cathepsin B-like cysteine proteinase / Sjc_0002261|Similar to CATB: Cathepsin B-like cysteine proteinase / Sjc_0002268|Similar to Cathepsin B-like cysteine proteinase / Sjc_0002277|Similar to CATB: Cathepsin B-like cysteine proteinase / Sjc_0005508|Similar to CASP7: Caspase-7

## Sheet: Spo vs Cer (up in Spo)
ID	Description	GeneRatio	BgRatio	pvalue	p.adjust	qvalue	geneID	Count	type	annotation
GO:0031514	motile cilium	12/306	35/3828	8.55498e-06	0.000196765	0.000144084	Sjc_0004777/Sjc_0006067/Sjc_0007381/Sjc_0004776/Sjc_0006761/Sjc_0000078/Sjc_0002581/Sjc_0008781/Sjc_0000734/Sjc_0000523/Sjc_0003445/Sjc_0003837	12	Cellular Component	Sjc_0004777|Similar to ift22: Intraflagellar transport protein 22 homolog / Sjc_0006067|Similar to CFAP46: Cilia- and flagella-associated protein 46 / Sjc_0007381|Similar to CFAP61: Cilia- and flagella-associated protein 61 / Sjc_0004776|Similar to Ccdc146: Coiled-coil domain-containing protein 146 / Sjc_0006761|Similar to DIP13: 13 kDa deflagellation-inducible protein / Sjc_0000078|Similar to Cf…
GO:0031012	extracellular matrix	6/306	12/3828	0.000151906	0.00174692	0.00127921	Sjc_0002134/Sjc_0005376/Sjc_0005374/Sjc_0006166/Sjc_0006493/Sjc_0005375	6	Cellular Component	Sjc_0002134|Similar to Col5a1: Collagen alpha-1/ Sjc_0005376|Fibrillar collagen chain FAp1 alpha/ Sjc_0005374|Collagen alpha chain/ Sjc_0006166|Collagen alpha-2 chain/ Sjc_0006493|Similar to Col5a2: Collagen alpha-2/ Sjc_0005375|Collagen alpha chain
GO:0030286	dynein complex	13/306	57/3828	0.000411275	0.00315311	0.00230891	Sjc_0000923/Sjc_0000988/Sjc_0000405/Sjc_0000482/Sjc_0000489/Sjc_0000986/Sjc_0007008/Sjc_0000480/Sjc_0002449/Sjc_0000250/Sjc_0002611/Sjc_0000483/Sjc_0000481	13	Cellular Component	Sjc_0000923|Similar to A12: Tegument antigen / Sjc_0000988|Similar to Probable dynein light chain / Sjc_0000405|Similar to Dynein light chain LC6%2C flagellar outer arm / Sjc_0000482|Similar to Cdlc2: Dynein light chain 2%2C cytoplasmic / Sjc_0000489|Similar to Dynein light chain LC6%2C flagellar outer arm / Sjc_0000986|Similar to Dynein 8 kDa light chain%2C flagellar outer arm / Sjc_0007008|Simi…
GO:0005874	microtubule	10/306	50/3828	0.00528331	0.0262549	0.0192255	Sjc_0007403/Sjc_0006275/Sjc_0004481/Sjc_0007606/Sjc_0007008/Sjc_0004055/Sjc_0002449/Sjc_0002611/Sjc_0006196/Sjc_0003323	10	Cellular Component	Sjc_0007403|Similar to KIF23: Kinesin-like protein KIF23 / Sjc_0006275|Similar to KIF11: Kinesin-like protein KIF11 / Sjc_0004481|Similar to kif4: Chromosome-associated kinesin KIF4 / Sjc_0007606|Similar to Kif20a: Kinesin-like protein KIF20A / Sjc_0007008|Similar to Dnah2: Dynein heavy chain 2%2C axonemal / Sjc_0004055|Huntingtin-interacting protein HYPK/ Sjc_0002449|Similar to DNAH3: Dynein hea…
GO:0005929	cilium	4/306	10/3828	0.00570758	0.0262549	0.0192255	Sjc_0007472/Sjc_0008392/Sjc_0000154/Sjc_0009194	4	Cellular Component	Sjc_0007472|hypothetical protein/ Sjc_0008392|Similar to DNAAF1: Dynein assembly factor 1%2C axonemal / Sjc_0000154|Doublecortin domain-containing protein/ Sjc_0009194|Similar to Cfap221: Cilia- and flagella-associated protein 221
GO:0045298	tubulin complex	7/306	31/3828	0.00958452	0.0367407	0.0269039	Sjc_0000577/Sjc_0007403/Sjc_0000102/Sjc_0006275/Sjc_0004481/Sjc_0007606/Sjc_0000932	7	Cellular Component	Sjc_0000577|Similar to CIT: Citron Rho-interacting kinase / Sjc_0007403|Similar to KIF23: Kinesin-like protein KIF23 / Sjc_0000102|Similar to DST: Dystonin / Sjc_0006275|Similar to KIF11: Kinesin-like protein KIF11 / Sjc_0004481|Similar to kif4: Chromosome-associated kinesin KIF4 / Sjc_0007606|Similar to Kif20a: Kinesin-like protein KIF20A / Sjc_0000932|Similar to ptrn-1: Patronin
GO:0006270	DNA replication initiation	10/260	12/3858	9.5886e-11	4.7943e-09	4.23917e-09	Sjc_0007353/Sjc_0007708/Sjc_0007566/Sjc_0008058/Sjc_0005528/Sjc_0003845/Sjc_0004738/Sjc_0007690/Sjc_0000705/Sjc_0005678	10	Biological Process	Sjc_0007353|Similar to mcm5: DNA replication licensing factor mcm5 / Sjc_0007708|Similar to Cdc45: Cell division control protein 45 homolog / Sjc_0007566|Similar to MCM3: DNA replication licensing factor MCM3 / Sjc_0008058|Similar to mcm4-a: DNA replication licensing factor mcm4-A / Sjc_0005528|Similar to mcm9: DNA helicase MCM9 / Sjc_0003845|Similar to mcm7-a: DNA replication licensing factor mc…
GO:0006260	DNA replication	11/260	35/3858	1.02897e-05	0.000257243	0.000227457	Sjc_0002088/Sjc_0006459/Sjc_0000548/Sjc_0003436/Sjc_0003216/Sjc_0004887/Sjc_0002037/Sjc_0005757/Sjc_0006595/Sjc_0007506/Sjc_0007908	11	Biological Process	Sjc_0002088|Similar to POLE2: DNA polymerase epsilon subunit 2 / Sjc_0006459|Similar to ORC4: Origin recognition complex subunit 4 / Sjc_0000548|Similar to POLA2: DNA polymerase alpha subunit B / Sjc_0003436|Similar to POLQ: DNA polymerase theta / Sjc_0003216|Similar to Pole: DNA polymerase epsilon catalytic subunit A / Sjc_0004887|Similar to Orc5: Origin recognition complex subunit 5 / Sjc_00020…
GO:0007155	cell adhesion	7/260	23/3858	0.00055956	0.00707282	0.00625386	Sjc_0006651/Sjc_0007500/Sjc_0009669/Sjc_0006631/Sjc_0006121/Sjc_0006636/Sjc_0006628	7	Biological Process	Sjc_0006651|Similar to CBG03556: Leishmanolysin-like peptidase / Sjc_0007500|Similar to MCMBP: Mini-chromosome maintenance complex-binding protein / Sjc_0009669|Similar to Lmln: Leishmanolysin-like peptidase / Sjc_0006631|Similar to Lmln: Leishmanolysin-like peptidase / Sjc_0006121|Similar to GA17800: Leishmanolysin-like peptidase / Sjc_0006636|Similar to Lmln: Leishmanolysin-like peptidase / Sjc…
GO:0006508	proteolysis	25/260	186/3858	0.000565825	0.00707282	0.00625386	Sjc_0006651/Sjc_0004407/Sjc_0004391/Sjc_0004429/Sjc_0004408/Sjc_0005508/Sjc_0005698/Sjc_0003931/Sjc_0007865/Sjc_0004381/Sjc_0009669/Sjc_0004388/Sjc_0008719/Sjc_0002819/Sjc_0006631/Sjc_0006121/Sjc_0003928/Sjc_0005405/Sjc_0005697/Sjc_0002834/Sjc_0006636/Sjc_0006628/Sjc_0008722/Sjc_0007928/Sjc_0004410	25	Biological Process	Sjc_0006651|Similar to CBG03556: Leishmanolysin-like peptidase / Sjc_0004407|Similar to nep-2: Neprilysin-2 / Sjc_0004391|Similar to Nep4: Neprilysin-4 / Sjc_0004429|Similar to Nep4: Neprilysin-4 / Sjc_0004408|Similar to nep-2: Neprilysin-2 / Sjc_0005508|Similar to CASP7: Caspase-7 / Sjc_0005698|Similar to nep-1: Neprilysin-1 / Sjc_0003931|Similar to ESPL1: Separin / Sjc_0007865|Similar to CTSA: …
GO:0007017	microtubule-based process	10/260	46/3858	0.000757797	0.00757797	0.00670052	Sjc_0000923/Sjc_0000988/Sjc_0000405/Sjc_0000482/Sjc_0000489/Sjc_0000986/Sjc_0000480/Sjc_0000250/Sjc_0000483/Sjc_0000481	10	Biological Process	Sjc_0000923|Similar to A12: Tegument antigen / Sjc_0000988|Similar to Probable dynein light chain / Sjc_0000405|Similar to Dynein light chain LC6%2C flagellar outer arm / Sjc_0000482|Similar to Cdlc2: Dynein light chain 2%2C cytoplasmic / Sjc_0000489|Similar to Dynein light chain LC6%2C flagellar outer arm / Sjc_0000986|Similar to Dynein 8 kDa light chain%2C flagellar outer arm / Sjc_0000480|Simi…
GO:0007018	microtubule-based movement	9/260	42/3858	0.0015483	0.0129025	0.0114085	Sjc_0007403/Sjc_0006275/Sjc_0004481/Sjc_0007606/Sjc_0007008/Sjc_0002449/Sjc_0001331/Sjc_0002611/Sjc_0006196	9	Biological Process	Sjc_0007403|Similar to KIF23: Kinesin-like protein KIF23 / Sjc_0006275|Similar to KIF11: Kinesin-like protein KIF11 / Sjc_0004481|Similar to kif4: Chromosome-associated kinesin KIF4 / Sjc_0007606|Similar to Kif20a: Kinesin-like protein KIF20A / Sjc_0007008|Similar to Dnah2: Dynein heavy chain 2%2C axonemal / Sjc_0002449|Similar to DNAH3: Dynein heavy chain 3%2C axonemal / Sjc_0001331|StAR-related…
GO:0004222	metalloendopeptidase activity	15/321	61/5003	4.37787e-06	0.000288939	0.000258064	Sjc_0006651/Sjc_0004407/Sjc_0004391/Sjc_0004429/Sjc_0004408/Sjc_0005698/Sjc_0004381/Sjc_0009669/Sjc_0004388/Sjc_0006631/Sjc_0006121/Sjc_0005697/Sjc_0006636/Sjc_0006628/Sjc_0004410	15	Molecular Function	Sjc_0006651|Similar to CBG03556: Leishmanolysin-like peptidase / Sjc_0004407|Similar to nep-2: Neprilysin-2 / Sjc_0004391|Similar to Nep4: Neprilysin-4 / Sjc_0004429|Similar to Nep4: Neprilysin-4 / Sjc_0004408|Similar to nep-2: Neprilysin-2 / Sjc_0005698|Similar to nep-1: Neprilysin-1 / Sjc_0004381|Similar to Nep1: Neprilysin-1 / Sjc_0009669|Similar to Lmln: Leishmanolysin-like peptidase / Sjc_00…
GO:0005201	extracellular matrix structural constituent	6/321	10/5003	1.12309e-05	0.000370621	0.000331017	Sjc_0002134/Sjc_0005376/Sjc_0005374/Sjc_0006166/Sjc_0006493/Sjc_0005375	6	Molecular Function	Sjc_0002134|Similar to Col5a1: Collagen alpha-1/ Sjc_0005376|Fibrillar collagen chain FAp1 alpha/ Sjc_0005374|Collagen alpha chain/ Sjc_0006166|Collagen alpha-2 chain/ Sjc_0006493|Similar to Col5a2: Collagen alpha-2/ Sjc_0005375|Collagen alpha chain
GO:0008017	microtubule binding	11/321	52/5003	0.000357507	0.00786515	0.0070247	Sjc_0005329/Sjc_0007403/Sjc_0000102/Sjc_0006275/Sjc_0004481/Sjc_0007606/Sjc_0008006/Sjc_0004055/Sjc_0000932/Sjc_0001331/Sjc_0006196	11	Molecular Function	Sjc_0005329|protein regulator of cytokinesis 1/ Sjc_0007403|Similar to KIF23: Kinesin-like protein KIF23 / Sjc_0000102|Similar to DST: Dystonin / Sjc_0006275|Similar to KIF11: Kinesin-like protein KIF11 / Sjc_0004481|Similar to kif4: Chromosome-associated kinesin KIF4 / Sjc_0007606|Similar to Kif20a: Kinesin-like protein KIF20A / Sjc_0008006|Similar to PRC1: Protein regulator of cytokinesis 1 / S…
GO:0003677	DNA binding	31/321	266/5003	0.000734874	0.0121254	0.0108297	Sjc_0007425/Sjc_0008965/Sjc_0007353/Sjc_0002088/Sjc_0007566/Sjc_0006459/Sjc_0007479/Sjc_0000548/Sjc_0003436/Sjc_0003216/Sjc_0008058/Sjc_0003249/Sjc_0001788/Sjc_0005528/Sjc_0003845/Sjc_0003278/Sjc_0004738/Sjc_0000705/Sjc_0002037/Sjc_0004482/Sjc_0003099/Sjc_0008748/Sjc_0007908/Sjc_0008661/Sjc_0006570/Sjc_0005678/Sjc_0004736/Sjc_0004625/Sjc_0008660/Sjc_0006396/Sjc_0001224	31	Molecular Function	Sjc_0007425|Homeobox protein/ Sjc_0008965|Similar to gcm: Transcription factor glial cells missing / Sjc_0007353|Similar to mcm5: DNA replication licensing factor mcm5 / Sjc_0002088|Similar to POLE2: DNA polymerase epsilon subunit 2 / Sjc_0007566|Similar to MCM3: DNA replication licensing factor MCM3 / Sjc_0006459|Similar to ORC4: Origin recognition complex subunit 4 / Sjc_0007479|Similar to PROX…
GO:0003777	microtubule motor activity	9/321	41/5003	0.000924518	0.0122036	0.0108996	Sjc_0007403/Sjc_0006275/Sjc_0004481/Sjc_0007606/Sjc_0007008/Sjc_0002449/Sjc_0001331/Sjc_0002611/Sjc_0006196	9	Molecular Function	Sjc_0007403|Similar to KIF23: Kinesin-like protein KIF23 / Sjc_0006275|Similar to KIF11: Kinesin-like protein KIF11 / Sjc_0004481|Similar to kif4: Chromosome-associated kinesin KIF4 / Sjc_0007606|Similar to Kif20a: Kinesin-like protein KIF20A / Sjc_0007008|Similar to Dnah2: Dynein heavy chain 2%2C axonemal / Sjc_0002449|Similar to DNAH3: Dynein heavy chain 3%2C axonemal / Sjc_0001331|StAR-related…
GO:0008417	fucosyltransferase activity	4/321	10/5003	0.00256306	0.0281937	0.025181	Sjc_0003628/Sjc_0007076/Sjc_0002469/Sjc_0002470	4	Molecular Function	Sjc_0003628|Similar to FucTA: Glycoprotein 3-alpha-L-fucosyltransferase A / Sjc_0007076|Similar to O-fut1: GDP-fucose protein O-fucosyltransferase 1 / Sjc_0002469|Similar to FucTA: Glycoprotein 3-alpha-L-fucosyltransferase A / Sjc_0002470|Similar to FucTA: Glycoprotein 3-alpha-L-fucosyltransferase A

## Sheet: Spo vs Cer (up in Cer)
ID	Description	GeneRatio	BgRatio	pvalue	p.adjust	qvalue	geneID	Count	type	annotation
GO:0006508	proteolysis	24/161	186/3858	4.44236e-07	2.26561e-05	2.01075e-05	Sjc_0000045/Sjc_0002264/Sjc_0002274/Sjc_0002269/Sjc_0002268/Sjc_0002277/Sjc_0002261/Sjc_0005457/Sjc_0000294/Sjc_0005820/Sjc_0005575/Sjc_0005834/Sjc_0004645/Sjc_0004985/Sjc_0002191/Sjc_0008390/Sjc_0005470/Sjc_0005471/Sjc_0005233/Sjc_0009182/Sjc_0007744/Sjc_0000295/Sjc_0000087/Sjc_0006398	24	Biological Process	Sjc_0000045|Similar to Cat-1: Cathepsin L-like proteinase / Sjc_0002264|Similar to CATB: Cathepsin B-like cysteine proteinase / Sjc_0002274|Similar to CATB: Cathepsin B-like cysteine proteinase / Sjc_0002269|Similar to CATB: Cathepsin B-like cysteine proteinase / Sjc_0002268|Similar to Cathepsin B-like cysteine proteinase / Sjc_0002277|Similar to CATB: Cathepsin B-like cysteine proteinase / Sjc_0…
GO:0050790	regulation of catalytic activity	5/161	12/3858	7.42762e-05	0.00189404	0.00168099	Sjc_0002274/Sjc_0002269/Sjc_0002268/Sjc_0002277/Sjc_0002261	5	Biological Process	Sjc_0002274|Similar to CATB: Cathepsin B-like cysteine proteinase / Sjc_0002269|Similar to CATB: Cathepsin B-like cysteine proteinase / Sjc_0002268|Similar to Cathepsin B-like cysteine proteinase / Sjc_0002277|Similar to CATB: Cathepsin B-like cysteine proteinase / Sjc_0002261|Similar to CATB: Cathepsin B-like cysteine proteinase
GO:0006096	glycolytic process	4/161	11/3858	0.00076628	0.0130268	0.0115614	Sjc_0005423/Sjc_0006464/Sjc_0000303/Sjc_0008801	4	Biological Process	Sjc_0005423|pyruvate kinase/ Sjc_0006464|Similar to Fructose-bisphosphate aldolase / Sjc_0000303|Similar to pkm: Pyruvate kinase PKM / Sjc_0008801|Similar to PFK: ATP-dependent 6-phosphofructokinase
GO:0055085	transmembrane transport	18/161	198/3858	0.00128057	0.0163273	0.0144907	Sjc_0003396/Sjc_0003327/Sjc_0003393/Sjc_0007314/Sjc_0000965/Sjc_0008606/Sjc_0009408/Sjc_0007236/Sjc_0005818/Sjc_0008776/Sjc_0005004/Sjc_0002865/Sjc_0003817/Sjc_0007163/Sjc_0002867/Sjc_0000274/Sjc_0005954/Sjc_0006715	18	Biological Process	Sjc_0003396|adenylate cyclase/ Sjc_0003327|Similar to SLC13A2: Solute carrier family 13 member 2 / Sjc_0003393|adenylate cyclase/ Sjc_0007314|Similar to Glut1: Glucose transporter type 1 / Sjc_0000965|Similar to trpm2: Transient receptor potential cation channel subfamily M member 2 / Sjc_0008606|Similar to C09D4.1: Uncharacterized MFS-type transporter C09D4.1 / Sjc_0009408|Similar to AQP9: Aquap…
GO:0007017	microtubule-based process	7/161	46/3858	0.00261905	0.0267143	0.0237093	Sjc_0000899/Sjc_0000493/Sjc_0000486/Sjc_0000106/Sjc_0000491/Sjc_0006465/Sjc_0000492	7	Biological Process	Sjc_0000899|Similar to DLC: Dynein light chain / Sjc_0000493|Similar to DYNLL1: Dynein light chain 1%2C cytoplasmic / Sjc_0000486|Similar to Dynein light chain LC6%2C flagellar outer arm / Sjc_0000106|Similar to DLC: Dynein light chain / Sjc_0000491|Similar to Dynein light chain LC6%2C flagellar outer arm / Sjc_0006465|Similar to SM21.7: Antigen Sm21.7 / Sjc_0000492|Similar to Cdlc2: Dynein light…
GO:0004197	cysteine-type endopeptidase activity	5/206	12/5003	7.04975e-05	0.00394786	0.00341357	Sjc_0002274/Sjc_0002269/Sjc_0002268/Sjc_0002277/Sjc_0002261	5	Molecular Function	Sjc_0002274|Similar to CATB: Cathepsin B-like cysteine proteinase / Sjc_0002269|Similar to CATB: Cathepsin B-like cysteine proteinase / Sjc_0002268|Similar to Cathepsin B-like cysteine proteinase / Sjc_0002277|Similar to CATB: Cathepsin B-like cysteine proteinase / Sjc_0002261|Similar to CATB: Cathepsin B-like cysteine proteinase
GO:0005544	calcium-dependent phospholipid binding	5/206	14/5003	0.000166531	0.00466287	0.00403181	Sjc_0008509/Sjc_0005937/Sjc_0008485/Sjc_0005936/Sjc_0005938	5	Molecular Function	Sjc_0008509|putative annexin/ Sjc_0005937|Similar to ANXA7: Annexin A7 / Sjc_0008485|Annexin A13 / Sjc_0005936|Similar to Anxa4: Annexin A4 / Sjc_0005938|Similar to ANXA13: Annexin A13
GO:0004190	aspartic-type endopeptidase activity	4/206	13/5003	0.0014889	0.0277928	0.0240314	Sjc_0005457/Sjc_0005470/Sjc_0005471/Sjc_0000087	4	Molecular Function	Sjc_0005457|Similar to CTSD: Cathepsin D / Sjc_0005470|Similar to AAEL006169: Lysosomal aspartic protease / Sjc_0005471|Similar to AAEL006169: Lysosomal aspartic protease / Sjc_0000087|Similar to BACE: Beta-secretase
GO:0008234	cysteine-type peptidase activity	4/206	16/5003	0.00343854	0.0481395	0.0416244	Sjc_0000045/Sjc_0002264/Sjc_0002261/Sjc_0004985	4	Molecular Function	Sjc_0000045|Similar to Cat-1: Cathepsin L-like proteinase / Sjc_0002264|Similar to CATB: Cathepsin B-like cysteine proteinase / Sjc_0002261|Similar to CATB: Cathepsin B-like cysteine proteinase / Sjc_0004985|Similar to Cathepsin C
GO:0004252	serine-type endopeptidase activity	5/206	27/5003	0.00433705	0.0485749	0.0420009	Sjc_0005820/Sjc_0004645/Sjc_0002191/Sjc_0008390/Sjc_0009182	5	Molecular Function	Sjc_0005820|Similar to Tmprss4: Transmembrane protease serine 4 / Sjc_0004645|Similar to Tmprss11c: Transmembrane protease serine 11C / Sjc_0002191|Similar to PCSK2: Neuroendocrine convertase 2 / Sjc_0008390|Similar to MCT7: Tryptase / Sjc_0009182|Similar to PREP: Prolyl endopeptidase
