# Supplementary material for: Comparative transcriptome profiles of Schistosoma japonicum larval stages: Implications for parasite biology and host invasion
Source: PLoS Negl Trop Dis. 2022 Jan 13;16(1):e0009889. doi: 10.1371/journal.pntd.0009889 (PMC8791509; doi:10.1371/journal.pntd.0009889)
Supplement: S7 Table — (XLSX) [file pntd.0009889.s014.xlsx]

## Sheet: Sheet1
ID	Description	GeneRatio	BgRatio	pvalue	p.adjust	qvalue	geneID	Count	type	Cluster	Annotation
GO:0031514	motile cilium	23/294	36/4320	6.44526e-19	1.41796e-17	1.15336e-17	Sjc_0000078/Sjc_0000347/Sjc_0000523/Sjc_0000734/Sjc_0002120/Sjc_0002125/Sjc_0002170/Sjc_0002399/Sjc_0002804/Sjc_0003513/Sjc_0003837/Sjc_0004776/Sjc_0004811/Sjc_0005360/Sjc_0005422/Sjc_0006067/Sjc_0006213/Sjc_0006250/Sjc_0007156/Sjc_0008233/Sjc_0008781/Sjc_0009109/Sjc_0009342	23	Cellular Component	Cluster 1	Sjc_0000078|Similar to Cfap65: Cilia- and flagella-associated protein 65 / Sjc_0000347|Similar to CFAP299: Cilia- and flagella-associated protein 299 / Sjc_0000523|Cilia- and flagella-associated protein/ Sjc_0000734|Similar to CFAP74: Cilia- and flagella-associated protein 74 / Sjc_0002120|Similar to DIP13: 13 kDa deflagellation-inducible protein / Sjc_0002125|Similar to ift20: Intraflagellar tra…
GO:0005576	extracellular region	12/294	41/4320	1.04008e-05	9.85021e-05	8.01213e-05	Sjc_0007825/Sjc_0008114/Sjc_0008115/Sjc_0008201/Sjc_0008206/Sjc_0008800/Sjc_0009568/Sjc_0009569/Sjc_0009570/Sjc_0009571/Sjc_0009572/Sjc_0009717	12	Cellular Component	Cluster 1	Sjc_0007825|SJCHGC07919 protein/ Sjc_0008114|Similar to Venom allergen 5 / Sjc_0008115|Similar to Venom allergen 5 / Sjc_0008201|Similar to Venom allergen 5 / Sjc_0008206|Similar to Venom allergen 5 / Sjc_0008800|Similar to SJCHGC06711: Uncharacterized protein SJCHGC06711 / Sjc_0009568|Similar to CP422: Egg protein CP422 / Sjc_0009569|Similar to CP422: Egg protein CP422 / Sjc_0009570|Similar to C…
GO:0030286	dynein complex	15/294	63/4320	1.34321e-05	9.85021e-05	8.01213e-05	Sjc_0000243/Sjc_0000405/Sjc_0000485/Sjc_0000487/Sjc_0000882/Sjc_0000920/Sjc_0001687/Sjc_0002403/Sjc_0002449/Sjc_0002536/Sjc_0002611/Sjc_0002809/Sjc_0005065/Sjc_0007008/Sjc_0008249	15	Cellular Component	Cluster 1	Sjc_0000243|Similar to A12: Tegument antigen / Sjc_0000405|Similar to Dynein light chain LC6%2C flagellar outer arm / Sjc_0000485|Similar to DYNLL2: Dynein light chain 2%2C cytoplasmic / Sjc_0000487|Similar to DYNLL2: Dynein light chain 2%2C cytoplasmic / Sjc_0000882|Similar to Dynein light chain LC6%2C flagellar outer arm / Sjc_0000920|Similar to A12: Tegument antigen / Sjc_0001687|Similar to DN…
GO:0005874	microtubule	13/294	56/4320	6.78466e-05	0.000373156	0.000303524	Sjc_0001687/Sjc_0002403/Sjc_0002449/Sjc_0002536/Sjc_0002611/Sjc_0002627/Sjc_0002809/Sjc_0003323/Sjc_0003483/Sjc_0004712/Sjc_0005065/Sjc_0006199/Sjc_0007008	13	Cellular Component	Cluster 1	Sjc_0001687|Similar to DNAH7: Dynein heavy chain 7%2C axonemal / Sjc_0002403|Similar to DNAH6: Dynein heavy chain 6%2C axonemal / Sjc_0002449|Similar to DNAH3: Dynein heavy chain 3%2C axonemal / Sjc_0002536|Similar to DNAH5: Dynein heavy chain 5%2C axonemal / Sjc_0002611|Similar to DNAH1: Dynein heavy chain 1%2C axonemal / Sjc_0002627|Uveal autoantigen with coiled-coil domains and ankyrin repeats…
GO:0005929	cilium	5/294	12/4320	0.000750638	0.00330281	0.0026865	Sjc_0000154/Sjc_0001214/Sjc_0005022/Sjc_0007472/Sjc_0008392	5	Cellular Component	Cluster 1	Sjc_0000154|Doublecortin domain-containing protein/ Sjc_0001214|Similar to CCDC151: Coiled-coil domain-containing protein 151 / Sjc_0005022|Similar to WDR19: WD repeat-containing protein 19 / Sjc_0007472|hypothetical protein/ Sjc_0008392|Similar to DNAAF1: Dynein assembly factor 1%2C axonemal
GO:0005623	obsolete cell	3/294	14/4320	0.0648875	0.237921	0.193524	Sjc_0000533/Sjc_0001408/Sjc_0008318	3	Cellular Component	Cluster 1	Sjc_0000533|Similar to CiIC3: Thioredoxin domain-containing protein 3 homolog / Sjc_0001408|glutaredoxin 3/ Sjc_0008318|Random slug protein 5
GO:0007018	microtubule-based movement	15/250	48/4225	4.73136e-08	2.74419e-06	2.44039e-06	Sjc_0001687/Sjc_0002403/Sjc_0002448/Sjc_0002449/Sjc_0002536/Sjc_0002611/Sjc_0002627/Sjc_0002809/Sjc_0003483/Sjc_0003484/Sjc_0004712/Sjc_0005065/Sjc_0005554/Sjc_0006199/Sjc_0007008	15	Biological Process	Cluster 1	Sjc_0001687|Similar to DNAH7: Dynein heavy chain 7%2C axonemal / Sjc_0002403|Similar to DNAH6: Dynein heavy chain 6%2C axonemal / Sjc_0002448|Similar to Dnah3: Dynein heavy chain 3%2C axonemal / Sjc_0002449|Similar to DNAH3: Dynein heavy chain 3%2C axonemal / Sjc_0002536|Similar to DNAH5: Dynein heavy chain 5%2C axonemal / Sjc_0002611|Similar to DNAH1: Dynein heavy chain 1%2C axonemal / Sjc_00026…
GO:0060271	cilium assembly	7/250	16/4225	1.68636e-05	0.000489044	0.000434903	Sjc_0001404/Sjc_0003192/Sjc_0003837/Sjc_0006872/Sjc_0006873/Sjc_0007243/Sjc_0009342	7	Biological Process	Cluster 1	Sjc_0001404|Similar to Rsph6a: Radial spoke head protein 6 homolog A / Sjc_0003192|SJCHGC02558 protein/ Sjc_0003837|Similar to IFT81: Intraflagellar transport protein 81 homolog / Sjc_0006872|Similar to Armc9: LisH domain-containing protein ARMC9 / Sjc_0006873|Similar to ARMC9: LisH domain-containing protein ARMC9 / Sjc_0007243|Similar to Rsph6a: Radial spoke head protein 6 homolog A / Sjc_000934…
GO:0016310	phosphorylation	17/250	132/4225	0.00176343	0.0340931	0.0303187	Sjc_0000948/Sjc_0001669/Sjc_0001729/Sjc_0002308/Sjc_0002309/Sjc_0002511/Sjc_0002512/Sjc_0002542/Sjc_0003256/Sjc_0003949/Sjc_0004135/Sjc_0004136/Sjc_0004231/Sjc_0004243/Sjc_0004873/Sjc_0007720/Sjc_0009188	17	Biological Process	Cluster 1	Sjc_0000948|Similar to PRKAG3: 5'-AMP-activated protein kinase subunit gamma-3 / Sjc_0001669|epidermal growth factor receptor kinase substrate 8/ Sjc_0001729|A-kinase anchor protein 14/ Sjc_0002308|Similar to AK7: Adenylate kinase 7 / Sjc_0002309|Similar to AK7: Adenylate kinase 7 / Sjc_0002511|MORN repeat-containing protein/ Sjc_0002512|Similar to MORN1: MORN repeat-containing protein 1 / Sjc_00…
GO:0006486	protein glycosylation	6/250	34/4225	0.0133923	0.17406	0.15479	Sjc_0001452/Sjc_0003628/Sjc_0003991/Sjc_0003992/Sjc_0003993/Sjc_0004085	6	Biological Process	Cluster 1	Sjc_0001452|Similar to B3GNT5: Lactosylceramide 1%2C3-N-acetyl-beta-D-glucosaminyltransferase / Sjc_0003628|Similar to FucTA: Glycoprotein 3-alpha-L-fucosyltransferase A / Sjc_0003991|Similar to FucTA: Glycoprotein 3-alpha-L-fucosyltransferase A / Sjc_0003992|Similar to FucTA: Glycoprotein 3-alpha-L-fucosyltransferase A / Sjc_0003993|Similar to FUT3: Galactoside 3/ Sjc_0004085|Similar to B3GALT5:…
GO:0090502	RNA phosphodiester bond hydrolysis, endonucleolytic	4/250	17/4225	0.0154455	0.17406	0.15479	Sjc_0002263/Sjc_0002265/Sjc_0002272/Sjc_0002312	4	Biological Process	Cluster 1	Sjc_0002263|Ribonuclease T2,domain-containing protein/ Sjc_0002265|Ribonuclease Oy/ Sjc_0002272|Ribonuclease Oy/ Sjc_0002312|Ribonuclease Oy
GO:0046940	nucleoside monophosphate phosphorylation	3/250	10/4225	0.0180062	0.17406	0.15479	Sjc_0002308/Sjc_0002309/Sjc_0004243	3	Biological Process	Cluster 1	Sjc_0002308|Similar to AK7: Adenylate kinase 7 / Sjc_0002309|Similar to AK7: Adenylate kinase 7 / Sjc_0004243|Similar to AK7: Adenylate kinase 7
GO:0006629	lipid metabolic process	5/250	29/4225	0.0257194	0.213104	0.189511	Sjc_0000989/Sjc_0000992/Sjc_0007957/Sjc_0009112/Sjc_0009113	5	Biological Process	Cluster 1	Sjc_0000989|Similar to FADS2: Acyl-CoA 6-desaturase / Sjc_0000992|Similar to FADS2: Fatty acid desaturase 2 / Sjc_0007957|Similar to LIPK: Lipase member K / Sjc_0009112|Similar to ttm-5: Putative sphingolipid delta/ Sjc_0009113|Similar to Degs1: Sphingolipid delta
GO:0033897	ribonuclease T2 activity	16/343	21/5504	5.65297e-16	4.12667e-14	3.6893e-14	Sjc_0002194/Sjc_0002206/Sjc_0002258/Sjc_0002262/Sjc_0002263/Sjc_0002265/Sjc_0002270/Sjc_0002272/Sjc_0002275/Sjc_0002281/Sjc_0002282/Sjc_0002296/Sjc_0002297/Sjc_0002312/Sjc_0009185/Sjc_0009186	16	Molecular Function	Cluster 1	Sjc_0002194|Ribonuclease Oy/ Sjc_0002206|Ribonuclease Oy/ Sjc_0002258|Ribonuclease T2,domain-containing protein/ Sjc_0002262|ribonuclease S-7-like/ Sjc_0002263|Ribonuclease T2,domain-containing protein/ Sjc_0002265|Ribonuclease Oy/ Sjc_0002270|SJCHGC06710 protein/ Sjc_0002272|Ribonuclease Oy/ Sjc_0002275|Similar to RNALX: Intracellular ribonuclease LX / Sjc_0002281|Ribonuclease T2,domain-containi…
GO:0003777	microtubule motor activity	15/343	47/5504	7.38696e-08	2.69624e-06	2.41048e-06	Sjc_0001687/Sjc_0002403/Sjc_0002448/Sjc_0002449/Sjc_0002536/Sjc_0002611/Sjc_0002627/Sjc_0002809/Sjc_0003483/Sjc_0003484/Sjc_0004712/Sjc_0005065/Sjc_0005554/Sjc_0006199/Sjc_0007008	15	Molecular Function	Cluster 1	Sjc_0001687|Similar to DNAH7: Dynein heavy chain 7%2C axonemal / Sjc_0002403|Similar to DNAH6: Dynein heavy chain 6%2C axonemal / Sjc_0002448|Similar to Dnah3: Dynein heavy chain 3%2C axonemal / Sjc_0002449|Similar to DNAH3: Dynein heavy chain 3%2C axonemal / Sjc_0002536|Similar to DNAH5: Dynein heavy chain 5%2C axonemal / Sjc_0002611|Similar to DNAH1: Dynein heavy chain 1%2C axonemal / Sjc_00026…
GO:0030170	pyridoxal phosphate binding	6/343	24/5504	0.00288972	0.0703166	0.0628641	Sjc_0001034/Sjc_0004155/Sjc_0006507/Sjc_0006508/Sjc_0006509/Sjc_0006754	6	Molecular Function	Cluster 1	Sjc_0001034|Similar to SPTLC1: Serine palmitoyltransferase 1 / Sjc_0004155|Similar to tdc-1: Tyrosine decarboxylase / Sjc_0006507|aromatic-L-amino-acid decarboxylase-like/ Sjc_0006508|Similar to Ddc: Aromatic-L-amino-acid decarboxylase / Sjc_0006509|Similar to Ddc: Aromatic-L-amino-acid decarboxylase / Sjc_0006754|Similar to DDC: Aromatic-L-amino-acid decarboxylase
GO:0008417	fucosyltransferase activity	4/343	12/5504	0.00491512	0.0897009	0.080194	Sjc_0003628/Sjc_0003991/Sjc_0003992/Sjc_0003993	4	Molecular Function	Cluster 1	Sjc_0003628|Similar to FucTA: Glycoprotein 3-alpha-L-fucosyltransferase A / Sjc_0003991|Similar to FucTA: Glycoprotein 3-alpha-L-fucosyltransferase A / Sjc_0003992|Similar to FucTA: Glycoprotein 3-alpha-L-fucosyltransferase A / Sjc_0003993|Similar to FUT3: Galactoside 3
GO:0020037	heme binding	5/343	21/5504	0.0080998	0.118257	0.105724	Sjc_0003958/Sjc_0005393/Sjc_0005967/Sjc_0009034/Sjc_0009035	5	Molecular Function	Cluster 1	Sjc_0003958|Similar to Globin / Sjc_0005393|DNA helicase INO80/ Sjc_0005967|Similar to Gyc88E: Soluble guanylate cyclase 88E / Sjc_0009034|putative deferrochelatase/peroxidase YfeX/ Sjc_0009035|putative deferrochelatase/peroxidase YfeX
GO:0008017	microtubule binding	9/343	62/5504	0.0137702	0.167538	0.149781	Sjc_0000325/Sjc_0002627/Sjc_0003483/Sjc_0003484/Sjc_0004712/Sjc_0005554/Sjc_0006199/Sjc_0008806/Sjc_0009383	9	Molecular Function	Cluster 1	Sjc_0000325|hypothetical protein/ Sjc_0002627|Uveal autoantigen with coiled-coil domains and ankyrin repeats protein/ Sjc_0003483|Similar to Kif9: Kinesin-like protein KIF9 / Sjc_0003484|Kinesin-like protein/ Sjc_0004712|Similar to KIF3A: Kinesin-like protein KIF3A / Sjc_0005554|Kinesin heavy chain/ Sjc_0006199|Similar to KIF17: Kinesin-like protein KIF17 / Sjc_0008806|hypothetical protein MS3_02…
GO:0005840	ribosome	51/384	173/4320	1.32783e-15	3.8507e-14	3.63405e-14	Sjc_0000036/Sjc_0000326/Sjc_0000451/Sjc_0000713/Sjc_0001071/Sjc_0001298/Sjc_0001436/Sjc_0001573/Sjc_0001802/Sjc_0001902/Sjc_0002010/Sjc_0002110/Sjc_0002452/Sjc_0002514/Sjc_0002600/Sjc_0002786/Sjc_0002964/Sjc_0003171/Sjc_0003248/Sjc_0003440/Sjc_0004233/Sjc_0004527/Sjc_0004660/Sjc_0004688/Sjc_0004815/Sjc_0005038/Sjc_0005486/Sjc_0005536/Sjc_0005661/Sjc_0006243/Sjc_0006276/Sjc_0006436/Sjc_0006574/Sjc…	51	Cellular Component	Cluster 7	Sjc_0000036|Similar to RpL18: 60S ribosomal protein L18 / Sjc_0000326|Similar to SJCHGC06078: 40S ribosomal protein SA / Sjc_0000451|Similar to snu13: NHP2-like protein 1 / Sjc_0000713|Similar to RpS8: 40S ribosomal protein S8 / Sjc_0001071|Similar to rpl15: 60S ribosomal protein L15 / Sjc_0001298|Similar to Rpl28: 60S ribosomal protein L28 / Sjc_0001436|Similar to Nhp2: H/ACA ribonucleoprotein c…
GO:0005667	transcription regulator complex	17/384	101/4320	0.00701332	0.101693	0.0959717	Sjc_0000016/Sjc_0000633/Sjc_0000673/Sjc_0001224/Sjc_0002890/Sjc_0003058/Sjc_0003134/Sjc_0003867/Sjc_0003924/Sjc_0004163/Sjc_0004721/Sjc_0005224/Sjc_0005356/Sjc_0007253/Sjc_0007283/Sjc_0007685/Sjc_0008688	17	Cellular Component	Cluster 7	Sjc_0000016|SJCHGC03056 protein/ Sjc_0000633|Cyclic AMP dependent transcription factor ATF 6/ Sjc_0000673|Similar to Scai: Protein SCAI / Sjc_0001224|DNA polymerase phi subunit/ Sjc_0002890|Similar to daf-12: Nuclear hormone receptor family member daf-12 / Sjc_0003058|Similar to fev: Protein FEV / Sjc_0003134|Similar to ss18l1: Calcium-responsive transactivator / Sjc_0003867|Similar to FOXJ3: For…
GO:0042254	ribosome biogenesis	44/397	116/4225	2.75025e-17	2.39272e-15	2.28705e-15	Sjc_0000326/Sjc_0000451/Sjc_0001071/Sjc_0001436/Sjc_0001573/Sjc_0001802/Sjc_0002010/Sjc_0002110/Sjc_0002452/Sjc_0002514/Sjc_0002600/Sjc_0002786/Sjc_0002964/Sjc_0002979/Sjc_0003248/Sjc_0003339/Sjc_0003440/Sjc_0003908/Sjc_0004233/Sjc_0004660/Sjc_0004688/Sjc_0004954/Sjc_0005486/Sjc_0005536/Sjc_0005661/Sjc_0005690/Sjc_0006243/Sjc_0006276/Sjc_0006574/Sjc_0006699/Sjc_0006752/Sjc_0006832/Sjc_0006875/Sjc…	44	Biological Process	Cluster 7	Sjc_0000326|Similar to SJCHGC06078: 40S ribosomal protein SA / Sjc_0000451|Similar to snu13: NHP2-like protein 1 / Sjc_0001071|Similar to rpl15: 60S ribosomal protein L15 / Sjc_0001436|Similar to Nhp2: H/ACA ribonucleoprotein complex subunit 2 / Sjc_0001573|Similar to RPL5: 60S ribosomal protein L5 / Sjc_0001802|Similar to 60S ribosomal protein L37a / Sjc_0002010|Similar to RPL13: 60S ribosomal p…
GO:0006412	translation	41/397	123/4225	6.58908e-14	2.86625e-12	2.73967e-12	Sjc_0000036/Sjc_0000326/Sjc_0000713/Sjc_0001046/Sjc_0001071/Sjc_0001298/Sjc_0001573/Sjc_0001802/Sjc_0002010/Sjc_0002110/Sjc_0002452/Sjc_0002514/Sjc_0002600/Sjc_0002786/Sjc_0002964/Sjc_0003248/Sjc_0003308/Sjc_0003440/Sjc_0004233/Sjc_0004660/Sjc_0004688/Sjc_0005486/Sjc_0005536/Sjc_0005661/Sjc_0006243/Sjc_0006276/Sjc_0006472/Sjc_0006574/Sjc_0006699/Sjc_0006752/Sjc_0006832/Sjc_0006892/Sjc_0007456/Sjc…	41	Biological Process	Cluster 7	Sjc_0000036|Similar to RpL18: 60S ribosomal protein L18 / Sjc_0000326|Similar to SJCHGC06078: 40S ribosomal protein SA / Sjc_0000713|Similar to RpS8: 40S ribosomal protein S8 / Sjc_0001046|Similar to RpS5a: 40S ribosomal protein S5a / Sjc_0001071|Similar to rpl15: 60S ribosomal protein L15 / Sjc_0001298|Similar to Rpl28: 60S ribosomal protein L28 / Sjc_0001573|Similar to RPL5: 60S ribosomal prote…
GO:0003735	structural constituent of ribosome	43/523	136/5504	2.61059e-13	2.40174e-11	2.33579e-11	Sjc_0000036/Sjc_0000326/Sjc_0000713/Sjc_0001046/Sjc_0001071/Sjc_0001298/Sjc_0001573/Sjc_0001802/Sjc_0002010/Sjc_0002110/Sjc_0002452/Sjc_0002514/Sjc_0002600/Sjc_0002786/Sjc_0002964/Sjc_0003248/Sjc_0003440/Sjc_0004233/Sjc_0004660/Sjc_0004688/Sjc_0004815/Sjc_0005486/Sjc_0005536/Sjc_0005661/Sjc_0006243/Sjc_0006276/Sjc_0006472/Sjc_0006574/Sjc_0006699/Sjc_0006752/Sjc_0006832/Sjc_0006892/Sjc_0007205/Sjc…	43	Molecular Function	Cluster 7	Sjc_0000036|Similar to RpL18: 60S ribosomal protein L18 / Sjc_0000326|Similar to SJCHGC06078: 40S ribosomal protein SA / Sjc_0000713|Similar to RpS8: 40S ribosomal protein S8 / Sjc_0001046|Similar to RpS5a: 40S ribosomal protein S5a / Sjc_0001071|Similar to rpl15: 60S ribosomal protein L15 / Sjc_0001298|Similar to Rpl28: 60S ribosomal protein L28 / Sjc_0001573|Similar to RPL5: 60S ribosomal prote…
GO:0003723	RNA binding	44/523	221/5504	1.13796e-06	5.23461e-05	5.09086e-05	Sjc_0000451/Sjc_0001024/Sjc_0001046/Sjc_0001128/Sjc_0001433/Sjc_0001951/Sjc_0002090/Sjc_0002112/Sjc_0002184/Sjc_0002249/Sjc_0002254/Sjc_0002452/Sjc_0003063/Sjc_0003082/Sjc_0003178/Sjc_0003182/Sjc_0003263/Sjc_0003420/Sjc_0003422/Sjc_0003430/Sjc_0003786/Sjc_0003974/Sjc_0004001/Sjc_0004002/Sjc_0004218/Sjc_0004290/Sjc_0004425/Sjc_0004705/Sjc_0004735/Sjc_0005257/Sjc_0005482/Sjc_0005993/Sjc_0006143/Sjc…	44	Molecular Function	Cluster 7	Sjc_0000451|Similar to snu13: NHP2-like protein 1 / Sjc_0001024|Similar to SDSL: Serine dehydratase-like / Sjc_0001046|Similar to RpS5a: 40S ribosomal protein S5a / Sjc_0001128|Similar to cpsf2: Cleavage and polyadenylation specificity factor subunit 2 / Sjc_0001433|SJCHGC07994 protein/ Sjc_0001951|RNA binding Lupus La/ Sjc_0002090|Similar to SF3A3: Splicing factor 3A subunit 3 / Sjc_0002112|ribo…
GO:0003676	nucleic acid binding	60/523	460/5504	0.00572576	0.17559	0.170768	Sjc_0000206/Sjc_0000304/Sjc_0000469/Sjc_0000802/Sjc_0001021/Sjc_0001024/Sjc_0001108/Sjc_0001202/Sjc_0001625/Sjc_0001831/Sjc_0001944/Sjc_0002035/Sjc_0002292/Sjc_0002307/Sjc_0002507/Sjc_0002661/Sjc_0003001/Sjc_0003178/Sjc_0003271/Sjc_0003312/Sjc_0003416/Sjc_0003422/Sjc_0003430/Sjc_0003525/Sjc_0003549/Sjc_0003609/Sjc_0003616/Sjc_0003723/Sjc_0003786/Sjc_0003789/Sjc_0004067/Sjc_0004377/Sjc_0004533/Sjc…	60	Molecular Function	Cluster 7	Sjc_0000206|Similar to ZNF568: Zinc finger protein 568 / Sjc_0000304|Similar to Hivep3: Transcription factor HIVEP3 / Sjc_0000469|Similar to MYNN: Myoneurin / Sjc_0000802|Similar to Fancm: Fanconi anemia group M protein homolog / Sjc_0001021|cupin 2 barrel domain containing protein/ Sjc_0001024|Similar to SDSL: Serine dehydratase-like / Sjc_0001108|Similar to cps-6: Endonuclease G%2C mitochondria…
GO:0005783	endoplasmic reticulum	9/359	35/4320	0.00172111	0.0464699	0.0452923	Sjc_0001638/Sjc_0003341/Sjc_0004071/Sjc_0004207/Sjc_0005458/Sjc_0006949/Sjc_0008794/Sjc_0009145/Sjc_0009689	9	Cellular Component	Cluster 6	Sjc_0001638|Similar to DERL2: Derlin-2 / Sjc_0003341|Similar to Dgat1: Diacylglycerol O-acyltransferase 1 / Sjc_0004071|Similar to KDELR2: ER lumen protein-retaining receptor 2 / Sjc_0004207|Similar to rtn3-a: Reticulon-3-A / Sjc_0005458|Similar to lmf2: Lipase maturation factor 2 / Sjc_0006949|Similar to UBE2J2: Ubiquitin-conjugating enzyme E2 J2 / Sjc_0008794|Similar to SEC63: Translocation pro…
GO:0051260	protein homooligomerization	5/347	13/4225	0.00268727	0.143756	0.136678	Sjc_0000053/Sjc_0000748/Sjc_0000749/Sjc_0000751/Sjc_0006432	5	Biological Process	Cluster 6	Sjc_0000053|Similar to Shaw: Potassium voltage-gated channel protein Shaw / Sjc_0000748|Similar to Shal: Potassium voltage-gated channel protein Shal / Sjc_0000749|Similar to Shal: Potassium voltage-gated channel protein Shal / Sjc_0000751|Similar to Shal: Potassium voltage-gated channel protein Shal / Sjc_0006432|Similar to KCNC4: Potassium voltage-gated channel subfamily C member 4
GO:0016192	vesicle-mediated transport	10/347	47/4225	0.00404229	0.143756	0.136678	Sjc_0001288/Sjc_0001685/Sjc_0002465/Sjc_0002475/Sjc_0003885/Sjc_0007625/Sjc_0007832/Sjc_0007932/Sjc_0007962/Sjc_0008937	10	Biological Process	Cluster 6	Sjc_0001288|Similar to Cltc: Clathrin heavy chain 1 / Sjc_0001685|Similar to Ap2b1: AP-2 complex subunit beta / Sjc_0002465|Similar to Trappc4: Trafficking protein particle complex subunit 4 / Sjc_0002475|Similar to Wbp2: WW domain-binding protein 2 / Sjc_0003885|Similar to Bm1_01445: tRNA / Sjc_0007625|Similar to AP3S2: AP-3 complex subunit sigma-2 / Sjc_0007832|Similar to Gga3: ADP-ribosylation…
GO:0006886	intracellular protein transport	13/347	72/4225	0.00507344	0.143756	0.136678	Sjc_0001044/Sjc_0001256/Sjc_0001288/Sjc_0001685/Sjc_0002475/Sjc_0006448/Sjc_0006525/Sjc_0006526/Sjc_0006815/Sjc_0007625/Sjc_0007832/Sjc_0007932/Sjc_0009145	13	Biological Process	Cluster 6	Sjc_0001044|Similar to unc-41: Putative stoned B-like protein / Sjc_0001256|Similar to VWA5A: von Willebrand factor A domain-containing protein 5A / Sjc_0001288|Similar to Cltc: Clathrin heavy chain 1 / Sjc_0001685|Similar to Ap2b1: AP-2 complex subunit beta / Sjc_0002475|Similar to Wbp2: WW domain-binding protein 2 / Sjc_0006448|Similar to RPH3A: Rabphilin-3A / Sjc_0006525|Protein piccolo/ Sjc_0…
GO:0006511	ubiquitin-dependent protein catabolic process	7/347	28/4225	0.00618304	0.143756	0.136678	Sjc_0000623/Sjc_0002729/Sjc_0005334/Sjc_0006661/Sjc_0007126/Sjc_0007462/Sjc_0007510	7	Biological Process	Cluster 6	Sjc_0000623|Similar to BAP1: Ubiquitin carboxyl-terminal hydrolase BAP1 / Sjc_0002729|Similar to cul3a: Cullin-3-A / Sjc_0005334|Similar to CUL2: Cullin-2 / Sjc_0006661|Similar to CUL1: Cullin-1 / Sjc_0007126|Similar to CUL4B: Cullin-4B / Sjc_0007462|Similar to Psma6: Proteasome subunit alpha type-6 / Sjc_0007510|Similar to PSMA5: Proteasome subunit alpha type-5
GO:0005096	GTPase activator activity	9/447	34/5504	0.00118256	0.108796	0.103319	Sjc_0000527/Sjc_0001552/Sjc_0002687/Sjc_0003747/Sjc_0003796/Sjc_0004307/Sjc_0007200/Sjc_0007382/Sjc_0008419	9	Molecular Function	Cluster 6	Sjc_0000527|Similar to ABR: Active breakpoint cluster region-related protein / Sjc_0001552|Similar to Rabgap1: Rab GTPase-activating protein 1 / Sjc_0002687|Rab GTPase-binding effector protein 1/ Sjc_0003747|Similar to RGS3: Regulator of G-protein signaling 3 / Sjc_0003796|Similar to Smap1: Stromal membrane-associated protein 1 / Sjc_0004307|Similar to EVI5L: EVI5-like protein / Sjc_0007200|Simil…
GO:0030286	dynein complex	16/490	63/4320	0.00133409	0.0400228	0.036512	Sjc_0000245/Sjc_0000250/Sjc_0000444/Sjc_0000480/Sjc_0000482/Sjc_0000484/Sjc_0000488/Sjc_0000490/Sjc_0000494/Sjc_0000883/Sjc_0000884/Sjc_0000900/Sjc_0000902/Sjc_0000921/Sjc_0000922/Sjc_0006830	16	Cellular Component	Cluster 2	Sjc_0000245|Similar to Ufd4: E3 ubiquitin-protein ligase Ufd4 / Sjc_0000250|Tegument antigen/ Sjc_0000444|Similar to ctp: Dynein light chain 1%2C cytoplasmic / Sjc_0000480|Similar to ctp: Dynein light chain 1%2C cytoplasmic / Sjc_0000482|Similar to Cdlc2: Dynein light chain 2%2C cytoplasmic / Sjc_0000484|Similar to DYNLL2: Dynein light chain 2%2C cytoplasmic / Sjc_0000488|Similar to DYNLL2: Dynei…
GO:0000139	Golgi membrane	8/490	24/4320	0.00365102	0.0547652	0.0499613	Sjc_0000471/Sjc_0000472/Sjc_0000473/Sjc_0002547/Sjc_0003176/Sjc_0004258/Sjc_0008417/Sjc_0009485	8	Cellular Component	Cluster 2	Sjc_0000471|Similar to pgant9: Putative polypeptide N-acetylgalactosaminyltransferase 9 / Sjc_0000472|Similar to pgant9: Putative polypeptide N-acetylgalactosaminyltransferase 9 / Sjc_0000473|Similar to gly-5: Polypeptide N-acetylgalactosaminyltransferase 5 / Sjc_0002547|Similar to pgant6: N-acetylgalactosaminyltransferase 6 / Sjc_0003176|Similar to TFG: Protein TFG / Sjc_0004258|Similar to Gos28…
GO:0006888	endoplasmic reticulum to Golgi vesicle-mediated transport	9/462	12/4225	3.38085e-07	3.04277e-05	2.98938e-05	Sjc_0001764/Sjc_0002234/Sjc_0003176/Sjc_0004258/Sjc_0005152/Sjc_0007121/Sjc_0007244/Sjc_0008552/Sjc_0008707	9	Biological Process	Cluster 2	Sjc_0001764|Similar to TMED10: Transmembrane emp24 domain-containing protein 10 / Sjc_0002234|Similar to sec23a: Protein transport protein Sec23A / Sjc_0003176|Similar to TFG: Protein TFG / Sjc_0004258|Similar to Gos28: Golgi SNAP receptor complex member 1 / Sjc_0005152|Protein TEX261/ Sjc_0007121|Similar to SEC24A: Protein transport protein Sec24A / Sjc_0007244|Similar to yif1b: Protein YIF1B / …
GO:0007017	microtubule-based process	16/462	52/4225	7.92355e-05	0.0035656	0.00350304	Sjc_0000245/Sjc_0000250/Sjc_0000444/Sjc_0000480/Sjc_0000482/Sjc_0000484/Sjc_0000488/Sjc_0000490/Sjc_0000494/Sjc_0000883/Sjc_0000884/Sjc_0000900/Sjc_0000902/Sjc_0000921/Sjc_0000922/Sjc_0006830	16	Biological Process	Cluster 2	Sjc_0000245|Similar to Ufd4: E3 ubiquitin-protein ligase Ufd4 / Sjc_0000250|Tegument antigen/ Sjc_0000444|Similar to ctp: Dynein light chain 1%2C cytoplasmic / Sjc_0000480|Similar to ctp: Dynein light chain 1%2C cytoplasmic / Sjc_0000482|Similar to Cdlc2: Dynein light chain 2%2C cytoplasmic / Sjc_0000484|Similar to DYNLL2: Dynein light chain 2%2C cytoplasmic / Sjc_0000488|Similar to DYNLL2: Dynei…
GO:0006508	proteolysis	44/462	236/4225	0.000199084	0.00597251	0.00586773	Sjc_0000295/Sjc_0000297/Sjc_0000784/Sjc_0001903/Sjc_0001929/Sjc_0002613/Sjc_0002615/Sjc_0003619/Sjc_0003977/Sjc_0004380/Sjc_0004381/Sjc_0004382/Sjc_0004384/Sjc_0004385/Sjc_0004386/Sjc_0004387/Sjc_0004388/Sjc_0004391/Sjc_0004392/Sjc_0004403/Sjc_0004405/Sjc_0004408/Sjc_0004410/Sjc_0004412/Sjc_0004633/Sjc_0004787/Sjc_0005093/Sjc_0005135/Sjc_0005692/Sjc_0005697/Sjc_0006099/Sjc_0006628/Sjc_0006631/Sjc…	44	Biological Process	Cluster 2	Sjc_0000295|Similar to Calpain / Sjc_0000297|Similar to Calpain / Sjc_0000784|Gap-Pol polyprotein/ Sjc_0001903|Similar to CalpB: Calpain-B / Sjc_0001929|Similar to CAPN6: Calpain-6 / Sjc_0002613|Similar to Drice: Caspase / Sjc_0002615|Similar to CASP3: Caspase-3 / Sjc_0003619|Similar to Cathepsin L / Sjc_0003977|Similar to Nep4: Neprilysin-4 / Sjc_0004380|Similar to Nep4: Neprilysin-4 / Sjc_00043…
GO:0004222	metalloendopeptidase activity	27/559	79/5504	5.22339e-09	5.38009e-07	5.27837e-07	Sjc_0003977/Sjc_0004380/Sjc_0004381/Sjc_0004382/Sjc_0004384/Sjc_0004385/Sjc_0004386/Sjc_0004387/Sjc_0004388/Sjc_0004391/Sjc_0004392/Sjc_0004403/Sjc_0004405/Sjc_0004408/Sjc_0004410/Sjc_0004412/Sjc_0004633/Sjc_0005692/Sjc_0005697/Sjc_0006628/Sjc_0006631/Sjc_0006636/Sjc_0006639/Sjc_0006640/Sjc_0006644/Sjc_0009669/Sjc_0009671	27	Molecular Function	Cluster 2	Sjc_0003977|Similar to Nep4: Neprilysin-4 / Sjc_0004380|Similar to Nep4: Neprilysin-4 / Sjc_0004381|Similar to Nep1: Neprilysin-1 / Sjc_0004382|Similar to Nep4: Neprilysin-4 / Sjc_0004384|Similar to Mmel1: Membrane metallo-endopeptidase-like 1 / Sjc_0004385|Similar to Nep4: Neprilysin-4 / Sjc_0004386|Similar to Nep1: Neprilysin-1 / Sjc_0004387|Similar to Nep1: Neprilysin-1 / Sjc_0004388|Similar t…
GO:0030246	carbohydrate binding	7/559	21/5504	0.0035024	0.180374	0.176963	Sjc_0000471/Sjc_0000472/Sjc_0000473/Sjc_0001327/Sjc_0002547/Sjc_0005798/Sjc_0006960	7	Molecular Function	Cluster 2	Sjc_0000471|Similar to pgant9: Putative polypeptide N-acetylgalactosaminyltransferase 9 / Sjc_0000472|Similar to pgant9: Putative polypeptide N-acetylgalactosaminyltransferase 9 / Sjc_0000473|Similar to gly-5: Polypeptide N-acetylgalactosaminyltransferase 5 / Sjc_0001327|Galectin carbohydrate recognition domain/ Sjc_0002547|Similar to pgant6: N-acetylgalactosaminyltransferase 6 / Sjc_0005798|Simi…
GO:0005634	nucleus	83/742	318/4320	2.0424e-05	0.000673993	0.000601971	Sjc_0000202/Sjc_0000310/Sjc_0000824/Sjc_0000861/Sjc_0001133/Sjc_0001385/Sjc_0001405/Sjc_0001657/Sjc_0001667/Sjc_0001692/Sjc_0001777/Sjc_0001780/Sjc_0001822/Sjc_0001858/Sjc_0001867/Sjc_0001909/Sjc_0002047/Sjc_0002172/Sjc_0002173/Sjc_0002368/Sjc_0002450/Sjc_0002451/Sjc_0002663/Sjc_0002678/Sjc_0002723/Sjc_0002861/Sjc_0002916/Sjc_0002989/Sjc_0003110/Sjc_0003131/Sjc_0003149/Sjc_0003166/Sjc_0003197/Sjc…	83	Cellular Component	Cluster 3	Sjc_0000202|Transcription elongation factor B polypeptide 3/ Sjc_0000310|Similar to prpf39: Pre-mRNA-processing factor 39 / Sjc_0000824|Similar to mre11: Double-strand break repair protein MRE11 / Sjc_0000861|Protein capicua/ Sjc_0001133|Similar to Msl3: Male-specific lethal 3 homolog / Sjc_0001385|Similar to FTSJ3: pre-rRNA 2'-O-ribose RNA methyltransferase FTSJ3 / Sjc_0001405|putative chromosom…
GO:0005730	nucleolus	14/742	40/4320	0.0049179	0.0811453	0.0724743	Sjc_0000771/Sjc_0001753/Sjc_0002482/Sjc_0002679/Sjc_0002892/Sjc_0003566/Sjc_0004739/Sjc_0005335/Sjc_0006114/Sjc_0006920/Sjc_0007317/Sjc_0007637/Sjc_0008213/Sjc_0008218	14	Cellular Component	Cluster 3	Sjc_0000771|Similar to NAT10: RNA cytidine acetyltransferase / Sjc_0001753|Similar to POLR2F: DNA-directed RNA polymerases I%2C II%2C and III subunit RPABC2 / Sjc_0002482|Similar to POLR3E: DNA-directed RNA polymerase III subunit RPC5 / Sjc_0002679|Similar to rpb-5: DNA-directed RNA polymerases I%2C II%2C and III subunit RPABC1 / Sjc_0002892|Similar to POLR3B: DNA-directed RNA polymerase III subu…
GO:0032259	methylation	24/751	65/4225	0.000173336	0.0178536	0.0169687	Sjc_0000551/Sjc_0000785/Sjc_0001055/Sjc_0001316/Sjc_0001336/Sjc_0001385/Sjc_0002066/Sjc_0002493/Sjc_0002568/Sjc_0003008/Sjc_0003009/Sjc_0004030/Sjc_0004122/Sjc_0005198/Sjc_0005305/Sjc_0006077/Sjc_0006228/Sjc_0007306/Sjc_0007834/Sjc_0008110/Sjc_0008306/Sjc_0009041/Sjc_0009581/Sjc_0009683	24	Biological Process	Cluster 3	Sjc_0000551|Similar to smyd2b: N-lysine methyltransferase SMYD2-B / Sjc_0000785|Similar to SHMT2: Serine hydroxymethyltransferase%2C mitochondrial / Sjc_0001055|Similar to lcmt-1: Leucine carboxyl methyltransferase 1 / Sjc_0001316|Similar to Amt: Aminomethyltransferase%2C mitochondrial / Sjc_0001336|Similar to Kdm6a: Lysine-specific demethylase 6A / Sjc_0001385|Similar to FTSJ3: pre-rRNA 2'-O-rib…
GO:0006206	pyrimidine nucleobase metabolic process	10/751	19/4225	0.000583365	0.0300433	0.0285542	Sjc_0001753/Sjc_0002482/Sjc_0002679/Sjc_0002892/Sjc_0003566/Sjc_0006211/Sjc_0006920/Sjc_0007242/Sjc_0007317/Sjc_0007637	10	Biological Process	Cluster 3	Sjc_0001753|Similar to POLR2F: DNA-directed RNA polymerases I%2C II%2C and III subunit RPABC2 / Sjc_0002482|Similar to POLR3E: DNA-directed RNA polymerase III subunit RPC5 / Sjc_0002679|Similar to rpb-5: DNA-directed RNA polymerases I%2C II%2C and III subunit RPABC1 / Sjc_0002892|Similar to POLR3B: DNA-directed RNA polymerase III subunit RPC2 / Sjc_0003566|Similar to POLR3A: DNA-directed RNA poly…
GO:0006351	transcription, DNA-templated	12/751	29/4225	0.00245255	0.0842043	0.0800307	Sjc_0001753/Sjc_0002276/Sjc_0002482/Sjc_0002663/Sjc_0002679/Sjc_0002892/Sjc_0003566/Sjc_0005522/Sjc_0006114/Sjc_0006920/Sjc_0007317/Sjc_0007637	12	Biological Process	Cluster 3	Sjc_0001753|Similar to POLR2F: DNA-directed RNA polymerases I%2C II%2C and III subunit RPABC2 / Sjc_0002276|Similar to RpII15: DNA-directed RNA polymerase II subunit RPB9 / Sjc_0002482|Similar to POLR3E: DNA-directed RNA polymerase III subunit RPC5 / Sjc_0002663|Similar to TCEA1: Transcription elongation factor A protein 1 / Sjc_0002679|Similar to rpb-5: DNA-directed RNA polymerases I%2C II%2C an…
GO:0006479	protein methylation	6/751	10/4225	0.00339248	0.0873564	0.0830266	Sjc_0003166/Sjc_0003524/Sjc_0006382/Sjc_0007289/Sjc_0008344/Sjc_0008825	6	Biological Process	Cluster 3	Sjc_0003166|Similar to SETD2: Histone-lysine N-methyltransferase SETD2 / Sjc_0003524|Similar to PCMTD1: Protein-L-isoaspartate O-methyltransferase domain-containing protein 1 / Sjc_0006382|Similar to Nsd2: Histone-lysine N-methyltransferase NSD2 / Sjc_0007289|Similar to armt1: Protein-glutamate O-methyltransferase / Sjc_0008344|Similar to DOT1L: Histone-lysine N-methyltransferase%2C H3 lysine-79 …
GO:0006418	tRNA aminoacylation for protein translation	11/751	27/4225	0.00426879	0.0879371	0.0835784	Sjc_0001294/Sjc_0001392/Sjc_0003608/Sjc_0003640/Sjc_0005634/Sjc_0006864/Sjc_0007009/Sjc_0007178/Sjc_0007438/Sjc_0007939/Sjc_0009371	11	Biological Process	Cluster 3	Sjc_0001294|Similar to LARS: Leucine--tRNA ligase%2C cytoplasmic / Sjc_0001392|Similar to TTC27: Tetratricopeptide repeat protein 27 / Sjc_0003608|Similar to SPBC24C6.03: Probable proline--tRNA ligase%2C mitochondrial / Sjc_0003640|Similar to TWN2: Valine--tRNA ligase%2C mitochondrial 1 / Sjc_0005634|Similar to Wars2: Tryptophan--tRNA ligase%2C mitochondrial / Sjc_0006864|Similar to Lars2: Probab…
GO:0006396	RNA processing	11/751	28/4225	0.00592496	0.101712	0.0966705	Sjc_0004180/Sjc_0004711/Sjc_0005234/Sjc_0005310/Sjc_0005406/Sjc_0005407/Sjc_0006789/Sjc_0007250/Sjc_0007251/Sjc_0007558/Sjc_0008363	11	Biological Process	Cluster 3	Sjc_0004180|Similar to rrp42: Exosome complex component Rrp42 / Sjc_0004711|Similar to MUL_4155: Uncharacterized tRNA/rRNA methyltransferase MUL_4155 / Sjc_0005234|Similar to Trnt1: CCA tRNA nucleotidyltransferase 1%2C mitochondrial / Sjc_0005310|Similar to MRPL44: 39S ribosomal protein L44%2C mitochondrial / Sjc_0005406|Similar to rnmtl1b: rRNA methyltransferase 3B%2C mitochondrial / Sjc_0005407…
GO:0003676	nucleic acid binding	114/1037	460/5504	0.000583213	0.0653199	0.0601631	Sjc_0000159/Sjc_0000205/Sjc_0000344/Sjc_0000559/Sjc_0000689/Sjc_0000731/Sjc_0000769/Sjc_0000925/Sjc_0001023/Sjc_0001092/Sjc_0001131/Sjc_0001198/Sjc_0001208/Sjc_0001239/Sjc_0001248/Sjc_0001275/Sjc_0001346/Sjc_0001395/Sjc_0001652/Sjc_0001662/Sjc_0001805/Sjc_0001856/Sjc_0002043/Sjc_0002087/Sjc_0002096/Sjc_0002276/Sjc_0002618/Sjc_0002663/Sjc_0002790/Sjc_0002848/Sjc_0003018/Sjc_0003150/Sjc_0003200/Sjc…	114	Molecular Function	Cluster 3	Sjc_0000159|Similar to DDX42: ATP-dependent RNA helicase DDX42 / Sjc_0000205|zinc finger protein, putative/ Sjc_0000344|Similar to Tut4: Terminal uridylyltransferase 4 / Sjc_0000559|Similar to DDX23: Probable ATP-dependent RNA helicase DDX23 / Sjc_0000689|SJCHGC03927 protein/ Sjc_0000731|Similar to LIMS2: LIM and senescent cell antigen-like-containing domain protein 2 / Sjc_0000769|Zinc finger an…
GO:0008168	methyltransferase activity	28/1037	85/5504	0.00128054	0.0658222	0.0606258	Sjc_0000538/Sjc_0000551/Sjc_0000785/Sjc_0001055/Sjc_0001336/Sjc_0001385/Sjc_0002066/Sjc_0002493/Sjc_0002568/Sjc_0003008/Sjc_0003009/Sjc_0004030/Sjc_0004122/Sjc_0005158/Sjc_0005305/Sjc_0005335/Sjc_0005662/Sjc_0006044/Sjc_0006228/Sjc_0007101/Sjc_0007306/Sjc_0007726/Sjc_0007834/Sjc_0008110/Sjc_0008306/Sjc_0009041/Sjc_0009114/Sjc_0009683	28	Molecular Function	Cluster 3	Sjc_0000538|Similar to TGS1: Trimethylguanosine synthase / Sjc_0000551|Similar to smyd2b: N-lysine methyltransferase SMYD2-B / Sjc_0000785|Similar to SHMT2: Serine hydroxymethyltransferase%2C mitochondrial / Sjc_0001055|Similar to lcmt-1: Leucine carboxyl methyltransferase 1 / Sjc_0001336|Similar to Kdm6a: Lysine-specific demethylase 6A / Sjc_0001385|Similar to FTSJ3: pre-rRNA 2'-O-ribose RNA met…
GO:0000166	nucleotide binding	15/1037	37/5504	0.0017631	0.0658222	0.0606258	Sjc_0000551/Sjc_0002145/Sjc_0003092/Sjc_0004270/Sjc_0004762/Sjc_0005043/Sjc_0005682/Sjc_0006550/Sjc_0006779/Sjc_0006789/Sjc_0007817/Sjc_0008757/Sjc_0008943/Sjc_0009713/Sjc_0009768	15	Molecular Function	Cluster 3	Sjc_0000551|Similar to smyd2b: N-lysine methyltransferase SMYD2-B / Sjc_0002145|Similar to rmi1: RecQ-mediated genome instability protein 1 / Sjc_0003092|Similar to Tmem94: Transmembrane protein 94 / Sjc_0004270|Similar to mRpL39: 39S ribosomal protein L39%2C mitochondrial / Sjc_0004762|Similar to Rccd1: RCC1 domain-containing protein 1 / Sjc_0005043|Similar to GA10892: Mannose-1-phosphate guanyl…
GO:0003899	DNA-directed 5'-3' RNA polymerase activity	9/1037	18/5504	0.00273048	0.0764535	0.0704177	Sjc_0001753/Sjc_0002482/Sjc_0002679/Sjc_0002892/Sjc_0003566/Sjc_0006920/Sjc_0007317/Sjc_0007376/Sjc_0007637	9	Molecular Function	Cluster 3	Sjc_0001753|Similar to POLR2F: DNA-directed RNA polymerases I%2C II%2C and III subunit RPABC2 / Sjc_0002482|Similar to POLR3E: DNA-directed RNA polymerase III subunit RPC5 / Sjc_0002679|Similar to rpb-5: DNA-directed RNA polymerases I%2C II%2C and III subunit RPABC1 / Sjc_0002892|Similar to POLR3B: DNA-directed RNA polymerase III subunit RPC2 / Sjc_0003566|Similar to POLR3A: DNA-directed RNA poly…
GO:0004812	aminoacyl-tRNA ligase activity	12/1037	31/5504	0.00772336	0.153594	0.141468	Sjc_0001294/Sjc_0001392/Sjc_0003608/Sjc_0003640/Sjc_0005634/Sjc_0006864/Sjc_0007009/Sjc_0007178/Sjc_0007438/Sjc_0007494/Sjc_0007939/Sjc_0009371	12	Molecular Function	Cluster 3	Sjc_0001294|Similar to LARS: Leucine--tRNA ligase%2C cytoplasmic / Sjc_0001392|Similar to TTC27: Tetratricopeptide repeat protein 27 / Sjc_0003608|Similar to SPBC24C6.03: Probable proline--tRNA ligase%2C mitochondrial / Sjc_0003640|Similar to TWN2: Valine--tRNA ligase%2C mitochondrial 1 / Sjc_0005634|Similar to Wars2: Tryptophan--tRNA ligase%2C mitochondrial / Sjc_0006864|Similar to Lars2: Probab…
GO:0004518	nuclease activity	7/1037	14/5504	0.00822823	0.153594	0.141468	Sjc_0001296/Sjc_0001662/Sjc_0002118/Sjc_0002893/Sjc_0003153/Sjc_0005364/Sjc_0006319	7	Molecular Function	Cluster 3	Sjc_0001296|Similar to osgep: Probable tRNA N6-adenosine threonylcarbamoyltransferase / Sjc_0001662|Similar to sug: Zinc finger protein GLIS2 homolog / Sjc_0002118|Similar to ercc5: DNA repair protein complementing XP-G cells homolog / Sjc_0002893|Similar to ERCC4: DNA repair endonuclease XPF / Sjc_0003153|Similar to FEN1: Flap endonuclease 1 / Sjc_0005364|Similar to GEN1: Flap endonuclease GEN h…
GO:0008270	zinc ion binding	51/1037	202/5504	0.0132981	0.21277	0.195972	Sjc_0000344/Sjc_0000516/Sjc_0000689/Sjc_0000715/Sjc_0001059/Sjc_0001104/Sjc_0001627/Sjc_0001928/Sjc_0001953/Sjc_0001963/Sjc_0002047/Sjc_0002173/Sjc_0002276/Sjc_0002320/Sjc_0002568/Sjc_0002633/Sjc_0002663/Sjc_0002989/Sjc_0003370/Sjc_0003421/Sjc_0003665/Sjc_0003825/Sjc_0003900/Sjc_0003927/Sjc_0004459/Sjc_0004506/Sjc_0005069/Sjc_0005089/Sjc_0005133/Sjc_0005172/Sjc_0005228/Sjc_0005306/Sjc_0005314/Sjc…	51	Molecular Function	Cluster 3	Sjc_0000344|Similar to Tut4: Terminal uridylyltransferase 4 / Sjc_0000516|Similar to NPEPPS: Puromycin-sensitive aminopeptidase / Sjc_0000689|SJCHGC03927 protein/ Sjc_0000715|Similar to ncl-1: B-box type zinc finger protein ncl-1 / Sjc_0001059|Similar to UBR7: Putative E3 ubiquitin-protein ligase UBR7 / Sjc_0001104|Similar to cah-2: Putative carbonic anhydrase-like protein 2 / Sjc_0001627|Similar…
GO:0050790	regulation of catalytic activity	13/494	18/4225	3.24522e-09	2.85579e-07	2.56201e-07	Sjc_0002261/Sjc_0002266/Sjc_0002267/Sjc_0002268/Sjc_0002269/Sjc_0002273/Sjc_0002274/Sjc_0002277/Sjc_0002278/Sjc_0002279/Sjc_0002280/Sjc_0002294/Sjc_0002295	13	Biological Process	Cluster 5	Sjc_0002261|Similar to CATB: Cathepsin B-like cysteine proteinase / Sjc_0002266|Similar to CATB: Cathepsin B-like cysteine proteinase / Sjc_0002267|Similar to CATB: Cathepsin B-like cysteine proteinase / Sjc_0002268|Similar to Cathepsin B-like cysteine proteinase / Sjc_0002269|Similar to CATB: Cathepsin B-like cysteine proteinase / Sjc_0002273|Similar to CATB: Cathepsin B-like cysteine proteinase…
GO:0006508	proteolysis	54/494	236/4225	4.24325e-07	1.86703e-05	1.67497e-05	Sjc_0000033/Sjc_0000045/Sjc_0000046/Sjc_0000048/Sjc_0000049/Sjc_0000050/Sjc_0000152/Sjc_0000153/Sjc_0000208/Sjc_0000294/Sjc_0001779/Sjc_0002024/Sjc_0002025/Sjc_0002191/Sjc_0002261/Sjc_0002264/Sjc_0002266/Sjc_0002267/Sjc_0002268/Sjc_0002269/Sjc_0002271/Sjc_0002273/Sjc_0002274/Sjc_0002277/Sjc_0002278/Sjc_0002279/Sjc_0002280/Sjc_0002294/Sjc_0002295/Sjc_0003246/Sjc_0003247/Sjc_0003856/Sjc_0004645/Sjc…	54	Biological Process	Cluster 5	Sjc_0000033|Similar to Ctss: Cathepsin S / Sjc_0000045|Similar to Cat-1: Cathepsin L-like proteinase / Sjc_0000046|Similar to Cat-1: Cathepsin L-like proteinase / Sjc_0000048|Similar to Cat-1: Cathepsin L-like proteinase / Sjc_0000049|Similar to Cat-1: Cathepsin L-like proteinase / Sjc_0000050|Similar to Cat-1: Cathepsin L-like proteinase / Sjc_0000152|Similar to HAEM: Hemoglobinase / Sjc_0000153…
GO:0007186	G protein-coupled receptor signaling pathway	17/494	68/4225	0.00161431	0.047353	0.0424818	Sjc_0000038/Sjc_0000311/Sjc_0001022/Sjc_0001309/Sjc_0001525/Sjc_0001613/Sjc_0003380/Sjc_0003938/Sjc_0004528/Sjc_0005109/Sjc_0005446/Sjc_0006297/Sjc_0007222/Sjc_0007274/Sjc_0007275/Sjc_0007429/Sjc_0009386	17	Biological Process	Cluster 5	Sjc_0000038|Similar to GPR158: Probable G-protein coupled receptor 158 / Sjc_0000311|Similar to SCTR: Secretin receptor / Sjc_0001022|amine GPCR/ Sjc_0001309|Similar to GRM7: Metabotropic glutamate receptor 7 / Sjc_0001525|Similar to htr7: 5-hydroxytryptamine receptor 7 / Sjc_0001613|Similar to Guanine nucleotide-binding protein G/ Sjc_0003380|Similar to TkR99D: Tachykinin-like peptides receptor …
GO:0055085	transmembrane transport	39/494	218/4225	0.00371734	0.0681039	0.061098	Sjc_0000047/Sjc_0000274/Sjc_0000275/Sjc_0000277/Sjc_0000965/Sjc_0001183/Sjc_0001359/Sjc_0001420/Sjc_0001448/Sjc_0002479/Sjc_0002570/Sjc_0002580/Sjc_0002865/Sjc_0002867/Sjc_0002874/Sjc_0003265/Sjc_0003327/Sjc_0003396/Sjc_0003817/Sjc_0004502/Sjc_0004793/Sjc_0005004/Sjc_0005954/Sjc_0006554/Sjc_0006626/Sjc_0006766/Sjc_0007163/Sjc_0007230/Sjc_0007231/Sjc_0007314/Sjc_0007335/Sjc_0007486/Sjc_0007543/Sjc…	39	Biological Process	Cluster 5	Sjc_0000047|Sodium-dependent glucose transporter 1/ Sjc_0000274|Similar to SLC7A4: Cationic amino acid transporter 4 / Sjc_0000275|Similar to SLC7A4: Cationic amino acid transporter 4 / Sjc_0000277|Similar to Slc7a14: Probable cationic amino acid transporter / Sjc_0000965|Similar to trpm2: Transient receptor potential cation channel subfamily M member 2 / Sjc_0001183|Similar to SLC35B2: Adenosine…
GO:0042967	obsolete acyl-carrier-protein biosynthetic process	6/494	15/4225	0.00490687	0.0681039	0.061098	Sjc_0001501/Sjc_0001504/Sjc_0002709/Sjc_0002710/Sjc_0002842/Sjc_0002846	6	Biological Process	Cluster 5	Sjc_0001501|Similar to PLA2G15: Group XV phospholipase A2 / Sjc_0001504|Similar to PLA2G15: Group XV phospholipase A2 / Sjc_0002709|Similar to PLA2G15: Group XV phospholipase A2 / Sjc_0002710|Similar to Lcat: Phosphatidylcholine-sterol acyltransferase / Sjc_0002842|Similar to PLA2G15: Group XV phospholipase A2 / Sjc_0002846|Similar to Lcat: Phosphatidylcholine-sterol acyltransferase
GO:0006468	protein phosphorylation	46/494	272/4225	0.0052184	0.0681039	0.061098	Sjc_0000476/Sjc_0000829/Sjc_0000863/Sjc_0000864/Sjc_0001572/Sjc_0001731/Sjc_0001997/Sjc_0002243/Sjc_0002329/Sjc_0002383/Sjc_0002437/Sjc_0002532/Sjc_0002533/Sjc_0002582/Sjc_0002583/Sjc_0002802/Sjc_0002842/Sjc_0003013/Sjc_0003543/Sjc_0003666/Sjc_0003744/Sjc_0003769/Sjc_0004050/Sjc_0004051/Sjc_0004227/Sjc_0004339/Sjc_0004360/Sjc_0004784/Sjc_0004847/Sjc_0005160/Sjc_0005412/Sjc_0005501/Sjc_0005859/Sjc…	46	Biological Process	Cluster 5	Sjc_0000476|Similar to KSR2: Kinase suppressor of Ras 2 / Sjc_0000829|Similar to Tao: Serine/threonine-protein kinase Tao / Sjc_0000863|Guanylate cyclase/ Sjc_0000864|Similar to gcy-28: Receptor-type guanylate cyclase gcy-28 / Sjc_0001572|Similar to Acvrl1: Serine/threonine-protein kinase receptor R3 / Sjc_0001731|Similar to MAP2K4: Dual specificity mitogen-activated protein kinase kinase 4 / Sjc…
GO:0070588	calcium ion transmembrane transport	5/494	11/4225	0.00541735	0.0681039	0.061098	Sjc_0000095/Sjc_0005455/Sjc_0005456/Sjc_0006237/Sjc_0006620	5	Biological Process	Cluster 5	Sjc_0000095|Similar to CACNB1: Voltage-dependent L-type calcium channel subunit beta-1 / Sjc_0005455|Similar to Calcium-transporting ATPase sarcoplasmic/endoplasmic reticulum type / Sjc_0005456|Similar to Ca-P60A: Calcium-transporting ATPase sarcoplasmic/endoplasmic reticulum type / Sjc_0006237|Similar to atp2b2: Plasma membrane calcium-transporting ATPase 2 / Sjc_0006620|Similar to ITPR2: Inosit…
GO:0005509	calcium ion binding	55/614	218/5504	2.05055e-09	1.04132e-07	9.69211e-08	Sjc_0001543/Sjc_0002594/Sjc_0003138/Sjc_0003140/Sjc_0003233/Sjc_0003234/Sjc_0003235/Sjc_0003236/Sjc_0003237/Sjc_0003251/Sjc_0003344/Sjc_0003473/Sjc_0003595/Sjc_0003596/Sjc_0003598/Sjc_0003829/Sjc_0004042/Sjc_0004470/Sjc_0004545/Sjc_0004757/Sjc_0005083/Sjc_0005084/Sjc_0005155/Sjc_0005521/Sjc_0005937/Sjc_0005938/Sjc_0006045/Sjc_0006546/Sjc_0006910/Sjc_0006913/Sjc_0007586/Sjc_0007743/Sjc_0007744/Sjc…	55	Molecular Function	Cluster 5	Sjc_0001543|Similar to PCDH9: Protocadherin-9 / Sjc_0002594|Similar to CAPSL: Calcyphosin-like protein / Sjc_0003138|SJCHGC06047 protein/ Sjc_0003140|SJCHGC06047 protein/ Sjc_0003233|SJCHGC09767 protein/ Sjc_0003234|putative calmodulin/ Sjc_0003235|EF hand protein/ Sjc_0003236|Similar to Calcium-binding protein / Sjc_0003237|Similar to 16 kDa calcium-binding protein / Sjc_0003251|EF Hand type/ Sj…
GO:0008234	cysteine-type peptidase activity	15/614	24/5504	2.19226e-09	1.04132e-07	9.69211e-08	Sjc_0000033/Sjc_0000045/Sjc_0000046/Sjc_0000048/Sjc_0000049/Sjc_0000050/Sjc_0000208/Sjc_0001779/Sjc_0002024/Sjc_0002025/Sjc_0002261/Sjc_0002264/Sjc_0002271/Sjc_0002294/Sjc_0004985	15	Molecular Function	Cluster 5	Sjc_0000033|Similar to Ctss: Cathepsin S / Sjc_0000045|Similar to Cat-1: Cathepsin L-like proteinase / Sjc_0000046|Similar to Cat-1: Cathepsin L-like proteinase / Sjc_0000048|Similar to Cat-1: Cathepsin L-like proteinase / Sjc_0000049|Similar to Cat-1: Cathepsin L-like proteinase / Sjc_0000050|Similar to Cat-1: Cathepsin L-like proteinase / Sjc_0000208|Similar to Cat-1: Cathepsin L-like proteinas…
GO:0004197	cysteine-type endopeptidase activity	13/614	19/5504	5.27828e-09	1.67146e-07	1.5557e-07	Sjc_0002261/Sjc_0002266/Sjc_0002267/Sjc_0002268/Sjc_0002269/Sjc_0002273/Sjc_0002274/Sjc_0002277/Sjc_0002278/Sjc_0002279/Sjc_0002280/Sjc_0002294/Sjc_0002295	13	Molecular Function	Cluster 5	Sjc_0002261|Similar to CATB: Cathepsin B-like cysteine proteinase / Sjc_0002266|Similar to CATB: Cathepsin B-like cysteine proteinase / Sjc_0002267|Similar to CATB: Cathepsin B-like cysteine proteinase / Sjc_0002268|Similar to Cathepsin B-like cysteine proteinase / Sjc_0002269|Similar to CATB: Cathepsin B-like cysteine proteinase / Sjc_0002273|Similar to CATB: Cathepsin B-like cysteine proteinase…
GO:0005544	calcium-dependent phospholipid binding	15/614	27/5504	2.11072e-08	5.01295e-07	4.66579e-07	Sjc_0005937/Sjc_0005938/Sjc_0008485/Sjc_0008486/Sjc_0008487/Sjc_0008509/Sjc_0008512/Sjc_0008514/Sjc_0008518/Sjc_0008520/Sjc_0008521/Sjc_0008523/Sjc_0008524/Sjc_0008525/Sjc_0009031	15	Molecular Function	Cluster 5	Sjc_0005937|Similar to ANXA7: Annexin A7 / Sjc_0005938|Similar to ANXA13: Annexin A13 / Sjc_0008485|Annexin A13 / Sjc_0008486|Similar to Anxa13: Annexin A13 / Sjc_0008487|Similar to ANXA7: Annexin A7 / Sjc_0008509|putative annexin/ Sjc_0008512|Annexin A3 / Sjc_0008514|Annexin A10/ Sjc_0008518|Similar to ANXA5: Annexin A5 / Sjc_0008520|Annexin A3 / Sjc_0008521|Annexin A10/ Sjc_0008523|Similar to A…
GO:0004930	G protein-coupled receptor activity	14/614	49/5504	0.000651123	0.0123713	0.0115146	Sjc_0000038/Sjc_0000311/Sjc_0001022/Sjc_0001309/Sjc_0001525/Sjc_0003380/Sjc_0003938/Sjc_0004528/Sjc_0005446/Sjc_0006297/Sjc_0007274/Sjc_0007275/Sjc_0007429/Sjc_0009386	14	Molecular Function	Cluster 5	Sjc_0000038|Similar to GPR158: Probable G-protein coupled receptor 158 / Sjc_0000311|Similar to SCTR: Secretin receptor / Sjc_0001022|amine GPCR/ Sjc_0001309|Similar to GRM7: Metabotropic glutamate receptor 7 / Sjc_0001525|Similar to htr7: 5-hydroxytryptamine receptor 7 / Sjc_0003380|Similar to TkR99D: Tachykinin-like peptides receptor 99D / Sjc_0003938|Similar to SCOP1: Rhodopsin%2C GQ-coupled /…
GO:0016791	phosphatase activity	6/614	12/5504	0.000961784	0.0152282	0.0141737	Sjc_0000280/Sjc_0000284/Sjc_0004649/Sjc_0006084/Sjc_0006085/Sjc_0006086	6	Molecular Function	Cluster 5	Sjc_0000280|Similar to NFI1: CTD small phosphatase-like protein / Sjc_0000284|Similar to ctdspl2a: CTD small phosphatase-like protein 2-A / Sjc_0004649|Similar to MTMR6: Myotubularin-related protein 6 / Sjc_0006084|Similar to ALPP: Alkaline phosphatase%2C placental type / Sjc_0006085|Similar to ALPP: Alkaline phosphatase%2C placental type / Sjc_0006086|Similar to ALPP: Alkaline phosphatase%2C pla…
GO:0004114	3',5'-cyclic-nucleotide phosphodiesterase activity	7/614	18/5504	0.00219123	0.0297382	0.0276787	Sjc_0000107/Sjc_0002070/Sjc_0002732/Sjc_0004107/Sjc_0008162/Sjc_0008163/Sjc_0008747	7	Molecular Function	Cluster 5	Sjc_0000107|Similar to Pde8a: High affinity cAMP-specific and IBMX-insensitive 3'%2C5'-cyclic phosphodiesterase 8A / Sjc_0002070|putative high-affinity cgmp-specific 3,5-cyclic phosphodiesterase/ Sjc_0002732|Similar to PDE4B: cAMP-specific 3'%2C5'-cyclic phosphodiesterase 4B / Sjc_0004107|Similar to Pde7b: cAMP-specific 3'%2C5'-cyclic phosphodiesterase 7B / Sjc_0008162|cAMP-specific 3',5'-cyclic …
GO:0005085	guanyl-nucleotide exchange factor activity	8/614	26/5504	0.00574466	0.0682179	0.0634937	Sjc_0000791/Sjc_0002247/Sjc_0002365/Sjc_0002532/Sjc_0005092/Sjc_0006934/Sjc_0007331/Sjc_0007390	8	Molecular Function	Cluster 5	Sjc_0000791|Guanine nucleotide-releasing factor 2/ Sjc_0002247|Similar to Dock9: Dedicator of cytokinesis protein 9 / Sjc_0002365|Similar to RAPGEF4: Rap guanine nucleotide exchange factor 4 / Sjc_0002532|Calcium/calmodulin-dependent protein kinase type 1G/ Sjc_0005092|dedicator of cytokinesis protein 1/ Sjc_0006934|Similar to Lamtor2: Ragulator complex protein LAMTOR2 / Sjc_0007331|Similar to So…
GO:0004190	aspartic-type endopeptidase activity	6/614	17/5504	0.00790158	0.0821594	0.0764697	Sjc_0003856/Sjc_0004839/Sjc_0005457/Sjc_0005470/Sjc_0005471/Sjc_0008648	6	Molecular Function	Cluster 5	Sjc_0003856|Similar to EMC7: ER membrane protein complex subunit 7 / Sjc_0004839|Similar to AAEL006169: Lysosomal aspartic protease / Sjc_0005457|Similar to CTSD: Cathepsin D / Sjc_0005470|Similar to AAEL006169: Lysosomal aspartic protease / Sjc_0005471|Similar to AAEL006169: Lysosomal aspartic protease / Sjc_0008648|Similar to TNKS2: Poly [ADP-ribose] polymerase tankyrase-2
GO:0004672	protein kinase activity	39/614	239/5504	0.00864836	0.0821594	0.0764697	Sjc_0000476/Sjc_0000829/Sjc_0000863/Sjc_0000864/Sjc_0001731/Sjc_0001997/Sjc_0002243/Sjc_0002383/Sjc_0002437/Sjc_0002532/Sjc_0002533/Sjc_0002582/Sjc_0002583/Sjc_0002802/Sjc_0002842/Sjc_0003013/Sjc_0003543/Sjc_0003666/Sjc_0003744/Sjc_0003769/Sjc_0004050/Sjc_0004051/Sjc_0004339/Sjc_0004784/Sjc_0004847/Sjc_0005160/Sjc_0005412/Sjc_0005501/Sjc_0005859/Sjc_0006144/Sjc_0007050/Sjc_0007073/Sjc_0007079/Sjc…	39	Molecular Function	Cluster 5	Sjc_0000476|Similar to KSR2: Kinase suppressor of Ras 2 / Sjc_0000829|Similar to Tao: Serine/threonine-protein kinase Tao / Sjc_0000863|Guanylate cyclase/ Sjc_0000864|Similar to gcy-28: Receptor-type guanylate cyclase gcy-28 / Sjc_0001731|Similar to MAP2K4: Dual specificity mitogen-activated protein kinase kinase 4 / Sjc_0001997|Similar to Mark4: MAP/microtubule affinity-regulating kinase 4 / Sjc…
GO:0005634	nucleus	67/565	318/4320	2.5254e-05	0.000782874	0.000744329	Sjc_0000006/Sjc_0000041/Sjc_0000042/Sjc_0000380/Sjc_0000384/Sjc_0000567/Sjc_0000859/Sjc_0001047/Sjc_0001354/Sjc_0001523/Sjc_0001644/Sjc_0001684/Sjc_0001936/Sjc_0002038/Sjc_0002069/Sjc_0002336/Sjc_0002785/Sjc_0002982/Sjc_0003116/Sjc_0003238/Sjc_0003432/Sjc_0003452/Sjc_0003467/Sjc_0003482/Sjc_0003519/Sjc_0003612/Sjc_0003753/Sjc_0003854/Sjc_0003855/Sjc_0004265/Sjc_0004266/Sjc_0004274/Sjc_0004297/Sjc…	67	Cellular Component	Cluster 8	Sjc_0000006|Similar to DYM: Dymeclin / Sjc_0000041|SJCHGC07429 protein/ Sjc_0000042|Similar to NR4A2: Nuclear receptor subfamily 4 group A member 2 / Sjc_0000380|Similar to KMT2A: Histone-lysine N-methyltransferase 2A / Sjc_0000384|Similar to kti12: Protein KTI12 homolog / Sjc_0000567|Similar to NFY2: Nuclear transcription factor Y subunit B / Sjc_0000859|Similar to Cic: Protein capicua homolog /…
GO:0006355	regulation of transcription, DNA-templated	52/645	215/4225	0.000291847	0.0173268	0.0170988	Sjc_0000006/Sjc_0000042/Sjc_0000302/Sjc_0000536/Sjc_0000763/Sjc_0001354/Sjc_0001644/Sjc_0001645/Sjc_0001684/Sjc_0001806/Sjc_0001936/Sjc_0002069/Sjc_0002380/Sjc_0002516/Sjc_0002657/Sjc_0002942/Sjc_0002982/Sjc_0002993/Sjc_0003116/Sjc_0003184/Sjc_0003449/Sjc_0003634/Sjc_0003822/Sjc_0003854/Sjc_0004265/Sjc_0004266/Sjc_0004274/Sjc_0004699/Sjc_0004720/Sjc_0005317/Sjc_0005355/Sjc_0005591/Sjc_0006032/Sjc…	52	Biological Process	Cluster 8	Sjc_0000006|Similar to DYM: Dymeclin / Sjc_0000042|Similar to NR4A2: Nuclear receptor subfamily 4 group A member 2 / Sjc_0000302|Similar to SMAD2: Mothers against decapentaplegic homolog 2 / Sjc_0000536|Similar to PKNOX1: Homeobox protein PKNOX1 / Sjc_0000763|Similar to MED6: Mediator of RNA polymerase II transcription subunit 6 / Sjc_0001354|Similar to ube2z: Ubiquitin-conjugating enzyme E2 Z / …
GO:0000226	microtubule cytoskeleton organization	8/645	14/4225	0.000360975	0.0173268	0.0170988	Sjc_0009506/Sjc_0009507/Sjc_0009509/Sjc_0009510/Sjc_0009512/Sjc_0009514/Sjc_0009518/Sjc_0009519	8	Biological Process	Cluster 8	Sjc_0009506|SJCHGC09590 protein/ Sjc_0009507|SJCHGC09590 protein/ Sjc_0009509|SJCHGC09590 protein/ Sjc_0009510|SJCHGC09590 protein/ Sjc_0009512|Microtubule-associated protein/ Sjc_0009514|SJCHGC09590 protein/ Sjc_0009518|SJCHGC09590 protein/ Sjc_0009519|SJCHGC09590 protein
GO:0006468	protein phosphorylation	60/645	272/4225	0.00133173	0.0426155	0.0420548	Sjc_0000553/Sjc_0000746/Sjc_0000862/Sjc_0000905/Sjc_0001048/Sjc_0001236/Sjc_0001283/Sjc_0001635/Sjc_0001734/Sjc_0001931/Sjc_0001934/Sjc_0001978/Sjc_0002076/Sjc_0002228/Sjc_0002246/Sjc_0002349/Sjc_0002376/Sjc_0003127/Sjc_0003274/Sjc_0003402/Sjc_0003439/Sjc_0003768/Sjc_0003976/Sjc_0003981/Sjc_0004120/Sjc_0004208/Sjc_0004934/Sjc_0005161/Sjc_0005272/Sjc_0005395/Sjc_0005432/Sjc_0005461/Sjc_0005613/Sjc…	60	Biological Process	Cluster 8	Sjc_0000553|Similar to Cdc42bpa: Serine/threonine-protein kinase MRCK alpha / Sjc_0000746|Similar to pkn2: Serine/threonine-protein kinase N2 / Sjc_0000862|Similar to Dyrk1b: Dual specificity tyrosine-phosphorylation-regulated kinase 1B / Sjc_0000905|Similar to GSK3A: Glycogen synthase kinase-3 alpha / Sjc_0001048|Similar to Map4k5: Mitogen-activated protein kinase kinase kinase kinase 5 / Sjc_00…
GO:0043565	sequence-specific DNA binding	22/839	73/5504	0.000889296	0.0933761	0.0898657	Sjc_0000006/Sjc_0000042/Sjc_0001684/Sjc_0001806/Sjc_0002982/Sjc_0002993/Sjc_0003449/Sjc_0003854/Sjc_0004265/Sjc_0004266/Sjc_0004274/Sjc_0004699/Sjc_0004720/Sjc_0005317/Sjc_0005591/Sjc_0006416/Sjc_0006510/Sjc_0007042/Sjc_0007233/Sjc_0008035/Sjc_0008649/Sjc_0009460	22	Molecular Function	Cluster 8	Sjc_0000006|Similar to DYM: Dymeclin / Sjc_0000042|Similar to NR4A2: Nuclear receptor subfamily 4 group A member 2 / Sjc_0001684|Similar to RORA: Nuclear receptor ROR-alpha / Sjc_0001806|Similar to MTA1: Metastasis-associated protein MTA1 / Sjc_0002982|Similar to HSF1: Heat shock factor protein 1 / Sjc_0002993|Similar to pnr: GATA-binding factor A / Sjc_0003449|Similar to Foxf1: Forkhead box prot…
GO:0031012	extracellular matrix	7/850	12/4320	0.00349297	0.0740216	0.0595839	Sjc_0000684/Sjc_0002134/Sjc_0005374/Sjc_0005375/Sjc_0005376/Sjc_0006166/Sjc_0006493	7	Cellular Component	Cluster 4	Sjc_0000684|Similar to Collagen alpha-2/ Sjc_0002134|Similar to Col5a1: Collagen alpha-1/ Sjc_0005374|Collagen alpha chain/ Sjc_0005375|Collagen alpha chain/ Sjc_0005376|Fibrillar collagen chain FAp1 alpha/ Sjc_0006166|Collagen alpha-2 chain/ Sjc_0006493|Similar to Col5a2: Collagen alpha-2
GO:0045298	tubulin complex	14/850	35/4320	0.00435421	0.0740216	0.0595839	Sjc_0000102/Sjc_0000577/Sjc_0000627/Sjc_0000669/Sjc_0000932/Sjc_0001332/Sjc_0001713/Sjc_0002142/Sjc_0004481/Sjc_0006197/Sjc_0006198/Sjc_0006275/Sjc_0007403/Sjc_0007606	14	Cellular Component	Cluster 4	Sjc_0000102|Similar to DST: Dystonin / Sjc_0000577|Similar to CIT: Citron Rho-interacting kinase / Sjc_0000627|Similar to unc-104: Kinesin-like protein unc-104 / Sjc_0000669|Similar to KIF26B: Kinesin-like protein KIF26B / Sjc_0000932|Similar to ptrn-1: Patronin / Sjc_0001332|Similar to STARD9: StAR-related lipid transfer protein 9 / Sjc_0001713|Similar to KRP95: Kinesin-II 95 kDa subunit / Sjc_0…
GO:0005739	mitochondrion	17/850	48/4320	0.00758209	0.0859304	0.06917	Sjc_0000478/Sjc_0001833/Sjc_0002806/Sjc_0002838/Sjc_0003043/Sjc_0004116/Sjc_0004541/Sjc_0004709/Sjc_0006322/Sjc_0006343/Sjc_0007044/Sjc_0007367/Sjc_0008258/Sjc_0008287/Sjc_0008666/Sjc_0009241/Sjc_0009242	17	Cellular Component	Cluster 4	Sjc_0000478|Similar to OSGEPL1: Probable tRNA N6-adenosine threonylcarbamoyltransferase%2C mitochondrial / Sjc_0001833|28S ribosomal protein S18b, mitochondrial precursor/ Sjc_0002806|Similar to MCU: Calcium uniporter protein%2C mitochondrial / Sjc_0002838|Similar to Fdxr: NADPH:adrenodoxin oxidoreductase%2C mitochondrial / Sjc_0003043|Ubiquinol cytochrome c oxidoreductase subunit 6/ Sjc_0004116|…
GO:0005929	cilium	6/850	12/4320	0.0177964	0.122675	0.0987474	Sjc_0003162/Sjc_0005023/Sjc_0005024/Sjc_0005025/Sjc_0006775/Sjc_0009194	6	Cellular Component	Cluster 4	Sjc_0003162|Similar to cep131: Centrosomal protein of 131 kDa / Sjc_0005023|Similar to WDR19: WD repeat-containing protein 19 / Sjc_0005024|Similar to Wdr19: WD repeat-containing protein 19 / Sjc_0005025|Similar to Wdr19: WD repeat-containing protein 19 / Sjc_0006775|Similar to dync2li1: Cytoplasmic dynein 2 light intermediate chain 1 / Sjc_0009194|Similar to Cfap221: Cilia- and flagella-associat…
GO:0005874	microtubule	18/850	56/4320	0.0180404	0.122675	0.0987474	Sjc_0000627/Sjc_0000669/Sjc_0001332/Sjc_0001713/Sjc_0002142/Sjc_0003186/Sjc_0004054/Sjc_0004055/Sjc_0004481/Sjc_0004798/Sjc_0006196/Sjc_0006197/Sjc_0006198/Sjc_0006275/Sjc_0006392/Sjc_0007403/Sjc_0007606/Sjc_0009523	18	Cellular Component	Cluster 4	Sjc_0000627|Similar to unc-104: Kinesin-like protein unc-104 / Sjc_0000669|Similar to KIF26B: Kinesin-like protein KIF26B / Sjc_0001332|Similar to STARD9: StAR-related lipid transfer protein 9 / Sjc_0001713|Similar to KRP95: Kinesin-II 95 kDa subunit / Sjc_0002142|Similar to KIF6: Kinesin-like protein KIF6 / Sjc_0003186|Similar to DNAH5: Dynein heavy chain 5%2C axonemal / Sjc_0004054|Targeting pr…
GO:0005813	centrosome	6/850	13/4320	0.0276545	0.156709	0.126143	Sjc_0001168/Sjc_0002877/Sjc_0003081/Sjc_0004038/Sjc_0004728/Sjc_0007234	6	Cellular Component	Cluster 4	Sjc_0001168|Similar to ccdc61: Coiled-coil domain-containing protein 61 / Sjc_0002877|Similar to Cep290: Centrosomal protein of 290 kDa / Sjc_0003081|Similar to b9d1: B9 domain-containing protein 1 / Sjc_0004038|unnamed protein product/ Sjc_0004728|Similar to RTTN: Rotatin / Sjc_0007234|Protein SFI1
GO:0005576	extracellular region	13/850	41/4320	0.0456487	0.199958	0.160957	Sjc_0000718/Sjc_0001101/Sjc_0004057/Sjc_0004058/Sjc_0004179/Sjc_0004197/Sjc_0005479/Sjc_0006634/Sjc_0006951/Sjc_0007559/Sjc_0008027/Sjc_0008113/Sjc_0008273	13	Cellular Component	Cluster 4	Sjc_0000718|Similar to WNT4: Protein Wnt-4 / Sjc_0001101|Protein of unknown function/ Sjc_0004057|netrin 1/ Sjc_0004058|Similar to NTN4: Netrin-4 / Sjc_0004179|KGB35222.1 Anosmin-1/ Sjc_0004197|Similar to NTN1: Netrin-1 / Sjc_0005479|Similar to sli: Protein slit / Sjc_0006634|Similar to wnt2b-a: Protein Wnt-2b-A / Sjc_0006951|Similar to wnt11b-1: Protein Wnt-11b-1 / Sjc_0007559|Similar to ANOS1: …
GO:0005743	mitochondrial inner membrane	7/850	18/4320	0.0470489	0.199958	0.160957	Sjc_0000875/Sjc_0002632/Sjc_0003647/Sjc_0003862/Sjc_0005896/Sjc_0006252/Sjc_0006365	7	Cellular Component	Cluster 4	Sjc_0000875|succinate dehydrogenase membrane anchor subunit/ Sjc_0002632|hypothetical protein D915_000600/ Sjc_0003647|Similar to phb2: Prohibitin-2 / Sjc_0003862|Similar to sdha-b: Succinate dehydrogenase [ubiquinone] flavoprotein subunit B%2C mitochondrial / Sjc_0005896|Similar to cox-5A: Cytochrome c oxidase subunit 5A%2C mitochondrial / Sjc_0006252|NADH dehydrogenase 1 alpha subcomplex subuni…
GO:0018342	protein prenylation	19/797	25/4225	8.05e-10	8.372e-08	7.79579e-08	Sjc_0001651/Sjc_0005654/Sjc_0009536/Sjc_0009537/Sjc_0009538/Sjc_0009540/Sjc_0009541/Sjc_0009542/Sjc_0009543/Sjc_0009598/Sjc_0009599/Sjc_0009600/Sjc_0009601/Sjc_0009662/Sjc_0009694/Sjc_0009695/Sjc_0009701/Sjc_0009702/Sjc_0009761	19	Biological Process	Cluster 4	Sjc_0001651|Similar to GenBank Accession Number AE003423 CG3073 gene product in Drosophila melanogaster/ Sjc_0005654|protein prenyltransferase alpha subunit repeat containing protein 1/ Sjc_0009536|protein prenyltransferase alpha subunit repeat containing protein 1/ Sjc_0009537|protein prenyltransferase alpha subunit repeat containing protein 1/ Sjc_0009538|protein prenyltransferase alpha subunit…
GO:0006270	DNA replication initiation	12/797	12/4225	1.89772e-09	9.86813e-08	9.18894e-08	Sjc_0000705/Sjc_0003845/Sjc_0003942/Sjc_0004738/Sjc_0005528/Sjc_0005678/Sjc_0007353/Sjc_0007566/Sjc_0007682/Sjc_0007690/Sjc_0007708/Sjc_0008058	12	Biological Process	Cluster 4	Sjc_0000705|Similar to MCM2: DNA replication licensing factor MCM2 / Sjc_0003845|Similar to mcm7-a: DNA replication licensing factor mcm7-A / Sjc_0003942|Similar to ORC1: Origin recognition complex subunit 1 / Sjc_0004738|Similar to zmcm6-b: Zygotic DNA replication licensing factor mcm6-B / Sjc_0005528|Similar to mcm9: DNA helicase MCM9 / Sjc_0005678|Similar to Mcm8: DNA helicase MCM8 / Sjc_00073…
GO:0006281	DNA repair	19/797	46/4225	0.000336126	0.0116524	0.0108504	Sjc_0001297/Sjc_0001300/Sjc_0002396/Sjc_0002757/Sjc_0003107/Sjc_0003635/Sjc_0004241/Sjc_0004835/Sjc_0005274/Sjc_0005287/Sjc_0005757/Sjc_0006224/Sjc_0006396/Sjc_0006909/Sjc_0007035/Sjc_0007812/Sjc_0008956/Sjc_0008957/Sjc_0008958	19	Biological Process	Cluster 4	Sjc_0001297|Similar to Aste1: Protein asteroid homolog 1 / Sjc_0001300|Similar to EXO1: Exonuclease 1 / Sjc_0002396|Similar to pithd1: PITH domain-containing protein 1 / Sjc_0002757|Similar to swi10: Mating-type switching protein swi10 / Sjc_0003107|Similar to lig1: DNA ligase 1 / Sjc_0003635|Similar to Tdp1: Tyrosyl-DNA phosphodiesterase 1 / Sjc_0004241|Similar to Apex1: DNA-/ Sjc_0004835|Simila…
GO:1902600	proton transmembrane transport	19/797	48/4225	0.000638097	0.0165905	0.0154487	Sjc_0002632/Sjc_0003096/Sjc_0003177/Sjc_0003314/Sjc_0004116/Sjc_0005514/Sjc_0005564/Sjc_0005896/Sjc_0006302/Sjc_0006304/Sjc_0006511/Sjc_0006670/Sjc_0006750/Sjc_0008258/Sjc_0008893/Sjc_0009252/Sjc_0009256/Sjc_0009292/Sjc_0009725	19	Biological Process	Cluster 4	Sjc_0002632|hypothetical protein D915_000600/ Sjc_0003096|ATP synthase subunit d mitochondrial/ Sjc_0003177|Similar to NDUFS3: NADH dehydrogenase [ubiquinone] iron-sulfur protein 3%2C mitochondrial / Sjc_0003314|SJCHGC06267 protein/ Sjc_0004116|NADH dehydrogenase ubiquinone 1 beta/ Sjc_0005514|Voltage-gated hydrogen channel 1/ Sjc_0005564|Similar to ATP synthase lipid-binding protein%2C mitochond…
GO:0007155	cell adhesion	16/797	39/4225	0.00107362	0.0175047	0.0163	Sjc_0000695/Sjc_0000867/Sjc_0003511/Sjc_0006120/Sjc_0006121/Sjc_0006219/Sjc_0006363/Sjc_0006399/Sjc_0006638/Sjc_0006646/Sjc_0006647/Sjc_0006648/Sjc_0006649/Sjc_0006650/Sjc_0006651/Sjc_0007500	16	Biological Process	Cluster 4	Sjc_0000695|Similar to scb: Integrin alpha-PS3 / Sjc_0000867|KGB35223.1 Talin-2/ Sjc_0003511|Similar to Cont: Contactin / Sjc_0006120|Leishmanolysin-like peptidase/ Sjc_0006121|Similar to GA17800: Leishmanolysin-like peptidase / Sjc_0006219|Similar to Invadolysin: Leishmanolysin-like peptidase / Sjc_0006363|Similar to Lmln: Leishmanolysin-like peptidase / Sjc_0006399|Similar to GA17800: Leishmano…
GO:0006260	DNA replication	15/797	36/4225	0.00126685	0.0175047	0.0163	Sjc_0000548/Sjc_0002037/Sjc_0002088/Sjc_0003107/Sjc_0003216/Sjc_0003436/Sjc_0004835/Sjc_0004887/Sjc_0005757/Sjc_0006357/Sjc_0006459/Sjc_0006595/Sjc_0007506/Sjc_0007682/Sjc_0007908	15	Biological Process	Cluster 4	Sjc_0000548|Similar to POLA2: DNA polymerase alpha subunit B / Sjc_0002037|Similar to POLD2: DNA polymerase delta small subunit / Sjc_0002088|Similar to POLE2: DNA polymerase epsilon subunit 2 / Sjc_0003107|Similar to lig1: DNA ligase 1 / Sjc_0003216|Similar to Pole: DNA polymerase epsilon catalytic subunit A / Sjc_0003436|Similar to POLQ: DNA polymerase theta / Sjc_0004835|Similar to blm: Bloom …
GO:0006120	mitochondrial electron transport, NADH to ubiquinone	7/797	11/4225	0.00134652	0.0175047	0.0163	Sjc_0002412/Sjc_0002632/Sjc_0003177/Sjc_0004116/Sjc_0006252/Sjc_0006750/Sjc_0008258	7	Biological Process	Cluster 4	Sjc_0002412|NADH dehydrogenase 1 beta subcomplex subunit 6/ Sjc_0002632|hypothetical protein D915_000600/ Sjc_0003177|Similar to NDUFS3: NADH dehydrogenase [ubiquinone] iron-sulfur protein 3%2C mitochondrial / Sjc_0004116|NADH dehydrogenase ubiquinone 1 beta/ Sjc_0006252|NADH dehydrogenase 1 alpha subcomplex subunit 8/ Sjc_0006750|SJCHGC04924 protein/ Sjc_0008258|NADH dehydrogenase 1 beta subcomp…
GO:0015986	ATP synthesis coupled proton transport	7/797	11/4225	0.00134652	0.0175047	0.0163	Sjc_0002845/Sjc_0003096/Sjc_0005387/Sjc_0006511/Sjc_0008741/Sjc_0008893/Sjc_0009292	7	Biological Process	Cluster 4	Sjc_0002845|Similar to ATP5F1D: ATP synthase subunit delta%2C mitochondrial / Sjc_0003096|ATP synthase subunit d mitochondrial/ Sjc_0005387|Similar to ATP5F1A: ATP synthase subunit alpha%2C mitochondrial / Sjc_0006511|F type H transporting ATPase subunit e/ Sjc_0008741|Similar to ATPsynO: ATP synthase subunit O%2C mitochondrial / Sjc_0008893|Similar to ATPsynB: ATP synthase subunit b%2C mitochond…
GO:0001522	pseudouridine synthesis	7/797	14/4225	0.00826114	0.0954621	0.0888918	Sjc_0000658/Sjc_0002775/Sjc_0002976/Sjc_0005738/Sjc_0007181/Sjc_0007184/Sjc_0007555	7	Biological Process	Cluster 4	Sjc_0000658|Similar to PUS3: tRNA pseudouridine/ Sjc_0002775|Similar to gar1: H/ACA ribonucleoprotein complex subunit 1 / Sjc_0002976|Similar to SASS6: Spindle assembly abnormal protein 6 homolog / Sjc_0005738|Similar to PUS1: tRNA pseudouridine synthase A / Sjc_0007181|Similar to PUS7: Pseudouridylate synthase 7 homolog / Sjc_0007184|tRNA pseudouridine13 synthase/ Sjc_0007555|Similar to Rpusd4: …
GO:0007018	microtubule-based movement	16/797	48/4225	0.0118784	0.123535	0.115033	Sjc_0000627/Sjc_0000669/Sjc_0001331/Sjc_0001332/Sjc_0001713/Sjc_0002142/Sjc_0003186/Sjc_0004481/Sjc_0004798/Sjc_0006196/Sjc_0006197/Sjc_0006198/Sjc_0006275/Sjc_0006392/Sjc_0007403/Sjc_0007606	16	Biological Process	Cluster 4	Sjc_0000627|Similar to unc-104: Kinesin-like protein unc-104 / Sjc_0000669|Similar to KIF26B: Kinesin-like protein KIF26B / Sjc_0001331|StAR-related lipid transfer protein/ Sjc_0001332|Similar to STARD9: StAR-related lipid transfer protein 9 / Sjc_0001713|Similar to KRP95: Kinesin-II 95 kDa subunit / Sjc_0002142|Similar to KIF6: Kinesin-like protein KIF6 / Sjc_0003186|Similar to DNAH5: Dynein hea…
GO:0060271	cilium assembly	7/797	16/4225	0.0194365	0.183763	0.171116	Sjc_0001916/Sjc_0002321/Sjc_0002877/Sjc_0003081/Sjc_0007210/Sjc_0008546/Sjc_0009194	7	Biological Process	Cluster 4	Sjc_0001916|Similar to Wdr35: WD repeat-containing protein 35 / Sjc_0002321|Fas-binding factor 1/ Sjc_0002877|Similar to Cep290: Centrosomal protein of 290 kDa / Sjc_0003081|Similar to b9d1: B9 domain-containing protein 1 / Sjc_0007210|Similar to RSPH9: Radial spoke head protein 9 homolog / Sjc_0008546|Similar to TMEM67: Meckelin / Sjc_0009194|Similar to Cfap221: Cilia- and flagella-associated pr…
GO:0008318	protein prenyltransferase activity	19/1020	25/5504	6.07222e-10	6.67944e-08	6.26397e-08	Sjc_0001651/Sjc_0005654/Sjc_0009536/Sjc_0009537/Sjc_0009538/Sjc_0009540/Sjc_0009541/Sjc_0009542/Sjc_0009543/Sjc_0009598/Sjc_0009599/Sjc_0009600/Sjc_0009601/Sjc_0009662/Sjc_0009694/Sjc_0009695/Sjc_0009701/Sjc_0009702/Sjc_0009761	19	Molecular Function	Cluster 4	Sjc_0001651|Similar to GenBank Accession Number AE003423 CG3073 gene product in Drosophila melanogaster/ Sjc_0005654|protein prenyltransferase alpha subunit repeat containing protein 1/ Sjc_0009536|protein prenyltransferase alpha subunit repeat containing protein 1/ Sjc_0009537|protein prenyltransferase alpha subunit repeat containing protein 1/ Sjc_0009538|protein prenyltransferase alpha subunit…
GO:0005201	extracellular matrix structural constituent	7/1020	10/5504	0.000523559	0.0191972	0.0180031	Sjc_0000684/Sjc_0002134/Sjc_0005374/Sjc_0005375/Sjc_0005376/Sjc_0006166/Sjc_0006493	7	Molecular Function	Cluster 4	Sjc_0000684|Similar to Collagen alpha-2/ Sjc_0002134|Similar to Col5a1: Collagen alpha-1/ Sjc_0005374|Collagen alpha chain/ Sjc_0005375|Collagen alpha chain/ Sjc_0005376|Fibrillar collagen chain FAp1 alpha/ Sjc_0006166|Collagen alpha-2 chain/ Sjc_0006493|Similar to Col5a2: Collagen alpha-2
GO:0008137	NADH dehydrogenase (ubiquinone) activity	7/1020	10/5504	0.000523559	0.0191972	0.0180031	Sjc_0002632/Sjc_0003177/Sjc_0004116/Sjc_0006031/Sjc_0006749/Sjc_0006750/Sjc_0008258	7	Molecular Function	Cluster 4	Sjc_0002632|hypothetical protein D915_000600/ Sjc_0003177|Similar to NDUFS3: NADH dehydrogenase [ubiquinone] iron-sulfur protein 3%2C mitochondrial / Sjc_0004116|NADH dehydrogenase ubiquinone 1 beta/ Sjc_0006031|Similar to Ndufs8: NADH dehydrogenase [ubiquinone] iron-sulfur protein 8%2C mitochondrial / Sjc_0006749|Ribosome-binding protein 1 , putative/ Sjc_0006750|SJCHGC04924 protein/ Sjc_0008258…
GO:0003777	microtubule motor activity	17/1020	47/5504	0.00316599	0.0772232	0.0724199	Sjc_0000627/Sjc_0000669/Sjc_0001331/Sjc_0001332/Sjc_0001713/Sjc_0002142/Sjc_0003186/Sjc_0003841/Sjc_0004481/Sjc_0004798/Sjc_0006196/Sjc_0006197/Sjc_0006198/Sjc_0006275/Sjc_0006392/Sjc_0007403/Sjc_0007606	17	Molecular Function	Cluster 4	Sjc_0000627|Similar to unc-104: Kinesin-like protein unc-104 / Sjc_0000669|Similar to KIF26B: Kinesin-like protein KIF26B / Sjc_0001331|StAR-related lipid transfer protein/ Sjc_0001332|Similar to STARD9: StAR-related lipid transfer protein 9 / Sjc_0001713|Similar to KRP95: Kinesin-II 95 kDa subunit / Sjc_0002142|Similar to KIF6: Kinesin-like protein KIF6 / Sjc_0003186|Similar to DNAH5: Dynein hea…
GO:0003677	DNA binding	73/1020	294/5504	0.00351015	0.0772232	0.0724199	Sjc_0000351/Sjc_0000375/Sjc_0000537/Sjc_0000548/Sjc_0000555/Sjc_0000556/Sjc_0000571/Sjc_0000690/Sjc_0000691/Sjc_0000705/Sjc_0000839/Sjc_0000876/Sjc_0001143/Sjc_0001219/Sjc_0001604/Sjc_0001788/Sjc_0002037/Sjc_0002088/Sjc_0002395/Sjc_0002441/Sjc_0002655/Sjc_0002788/Sjc_0003099/Sjc_0003107/Sjc_0003216/Sjc_0003249/Sjc_0003277/Sjc_0003436/Sjc_0003512/Sjc_0003845/Sjc_0003942/Sjc_0004241/Sjc_0004482/Sjc…	73	Molecular Function	Cluster 4	Sjc_0000351|Similar to heyl: Hairy/enhancer-of-split related with YRPW motif-like protein / Sjc_0000375|Similar to RFX7: DNA-binding protein RFX7 / Sjc_0000537|Muscle-specific homeobox protein/ Sjc_0000548|Similar to POLA2: DNA polymerase alpha subunit B / Sjc_0000555|Similar to BRD8: Bromodomain-containing protein 8 / Sjc_0000556|Bromodomain-containing protein/ Sjc_0000571|Similar to Polrmt: DNA…
