# Supplementary material for: Comparative transcriptome profiles of Schistosoma japonicum larval stages: Implications for parasite biology and host invasion
Source: PLoS Negl Trop Dis. 2022 Jan 13;16(1):e0009889. doi: 10.1371/journal.pntd.0009889 (PMC8791509; doi:10.1371/journal.pntd.0009889)
Supplement: S8 Table — (CSV) [file pntd.0009889.s015.csv]

Query	subject	identity	length	mismatch	gap	q_start	q_end	s_start	s_end	e-value	score	gene_name
Smp_009600	Sjc_0001067	90.088	565	56	0	1	1695	54	1748	0	1196	plk
Smp_024860	Sjc_0008087	88.095	84	10	0	307	558	450	701	3.99E-88	172	hesl
Smp_032950	Sjc_0008371	77.612	67	15	0	7	207	343	543	5.12E-30	127	cam
Smp_036500	Sjc_0002890	92.715	302	22	0	1204	2109	2186	3091	0	617	car
Smp_046500	Sjc_0008261	97.881	236	5	0	1	708	183	890	4.41E-152	536	PCNA
Smp_051920	Sjc_0005962	84.821	112	17	0	628	963	430	765	3.64E-78	251	nanos-2
Smp_055310	Sjc_0005524	91.579	190	16	0	661	1230	1333	1902	2.04E-163	410	hmt
Smp_055740	Sjc_0006622	77.931	145	32	0	31	465	97	531	1.11E-85	286	nanos-1
Smp_076600	Sjc_0004199	72.941	255	69	0	388	1152	612	1376	0	434	sox
Smp_082490	Sjc_0005264	87.711	415	51	0	1	1245	64	1308	0	862	cyclinB
Smp_086860	Sjc_0009444	53.774	106	49	0	46	363	109	426	6.33E-30	129	h2a
Smp_101370	Sjc_0008891	77.778	207	46	0	1195	1815	991	1611	0	385	mier
Smp_139530	Sjc_0001087	91.422	443	38	0	226	1554	555	1883	0	1015	p53
Smp_145470	Sjc_0000576	48.734	158	81	0	1300	1773	2059	2532	1.32E-46	187	zfp-1
Smp_151560	Sjc_0005528	89.899	198	20	0	562	1155	753	1346	0	440	mcm-1
Smp_157300	Sjc_0007059	76.136	176	42	0	1147	1674	1823	2350	0	337	fgfrB
Smp_175590	Sjc_0001581	70	140	42	0	1966	2385	2652	3071	5.71E-122	240	fgfrA
Smp_176710	Sjc_0008131	89.655	87	9	0	1069	1329	661	921	8.54E-109	165	nfil
Smp_179320	Sjc_0000924	84	575	92	0	217	1941	228	1952	0	1183	ago2-1
