# Supplementary material for: Comparative transcriptome profiles of Schistosoma japonicum larval stages: Implications for parasite biology and host invasion
Source: PLoS Negl Trop Dis. 2022 Jan 13;16(1):e0009889. doi: 10.1371/journal.pntd.0009889 (PMC8791509; doi:10.1371/journal.pntd.0009889)
Supplement: S1 Dataset — (ZIP) [file pntd.0009889.s016.zip]

Archive with 4 entries (4 files):
- HMMER file of peptidase C1 (papain) in four Schistosoma species.txt
- Multiple sequence alignment results of peptidase C1 (papain) genes in four Schistosoma species.fas
- Peptidase C1 (papain) in S. japonnicum.blastout
- Peptidase C1(papain) in SjV3 genome.gff3
