# Supplementary material for: Comparative transcriptome profiles of Schistosoma japonicum larval stages: Implications for parasite biology and host invasion
Source: PLoS Negl Trop Dis. 2022 Jan 13;16(1):e0009889. doi: 10.1371/journal.pntd.0009889 (PMC8791509; doi:10.1371/journal.pntd.0009889)
Supplement: S1 Dataset — (ZIP) [file pntd.0009889.s016.zip › HMMER file of peptidase C1 (papain) in four Schistosoma species.txt]

#                                                                            --- full sequence --- -------------- this domain -------------   hmm coord   ali coord   env coord
# target name        accession   tlen query name           accession   qlen   E-value  score  bias   #  of  c-Evalue  i-Evalue  score  bias  from    to  from    to  from    to  acc
#------------------- ---------- ----- -------------------- ---------- ----- --------- ------ ----- --- --- --------- --------- ------ ----- ----- ----- ----- ----- ----- ----- ----

## Schistosoma japonicum version:SjV3
Sjc_0002261-RC       -            618 Peptidase_C1         PF00112.24   218  4.3e-118  392.2  27.8   1   2   9.9e-54   3.2e-51  173.6  12.0     1   215    28   282    28   285 0.85
Sjc_0002294-RG       -            623 Peptidase_C1         PF00112.24   218  1.7e-116  387.0  26.7   1   2   1.1e-58   3.4e-56  189.9   9.4     1   201    90   323    90   331 0.89
Sjc_0002266-RC       -            584 Peptidase_C1         PF00112.24   218   6.8e-85  283.7  25.3   1   2   2.5e-60   8.1e-58  195.2  10.0     1   196    90   318    90   326 0.91
Sjc_0002273-RB       -            584 Peptidase_C1         PF00112.24   218   7.8e-85  283.5  25.1   1   2   2.9e-60   9.4e-58  195.0   9.8     1   196    90   318    90   326 0.91
Sjc_0003619-RD       -            372 Peptidase_C1         PF00112.24   218   6.8e-82  273.9   0.3   1   1     3e-84   9.6e-82  273.4   0.3     1   217   150   370   150   371 0.95
Sjc_0000045-RB       -            331 Peptidase_C1         PF00112.24   218   2.6e-79  265.5   5.8   1   1   1.1e-81   3.5e-79  265.0   5.8     1   217   116   328   116   329 0.97
Sjc_0000046-RB       -            331 Peptidase_C1         PF00112.24   218   7.7e-79  263.9   5.1   1   1   3.2e-81     1e-78  263.5   5.1     1   217   116   328   116   329 0.97
Sjc_0007624-RB       -            455 Peptidase_C1         PF00112.24   218   4.6e-73  245.0   1.3   1   1   2.2e-75   7.1e-73  244.4   1.3     1   216   241   451   241   453 0.95
Sjc_0000437-RA       -            395 Peptidase_C1         PF00112.24   218     1e-69  234.1   6.5   1   1   3.2e-72     1e-69  234.1   6.5    19   217   198   393   191   394 0.96
Sjc_0005717-RD       -            349 Peptidase_C1         PF00112.24   218   3.9e-69  232.2   6.0   1   1   1.4e-71   4.7e-69  231.9   6.0     1   217    96   343    96   344 0.90
Sjc_0000208-RA       -            378 Peptidase_C1         PF00112.24   218   2.6e-68  229.5   4.5   1   1     1e-70   3.3e-68  229.2   4.5     1   218   160   375   160   375 0.96
Sjc_0002269-RA       -            342 Peptidase_C1         PF00112.24   218   9.3e-68  227.7   8.5   1   1   3.5e-70   1.1e-67  227.4   8.5     1   217    90   338    90   339 0.91
Sjc_0002274-RA       -            342 Peptidase_C1         PF00112.24   218   5.3e-67  225.2   9.2   1   1     2e-69   6.6e-67  224.9   9.2     1   217    90   338    90   339 0.92
Sjc_0002271-RA       -            327 Peptidase_C1         PF00112.24   218   1.3e-66  224.0   9.7   1   1     4e-69   1.3e-66  224.0   9.7     1   217    75   323    75   324 0.91
Sjc_0002267-RB       -            342 Peptidase_C1         PF00112.24   218   1.7e-66  223.5   9.1   1   1   6.6e-69   2.2e-66  223.2   9.1     1   217    90   338    90   339 0.91
Sjc_0002264-RA       -            327 Peptidase_C1         PF00112.24   218   1.7e-66  223.5   9.3   1   1   5.4e-69   1.7e-66  223.5   9.3     1   217    75   323    75   324 0.91
Sjc_0002295-RA       -            342 Peptidase_C1         PF00112.24   218   3.4e-62  209.5   8.5   1   1   1.3e-64   4.1e-62  209.2   8.5     1   216    90   337    90   339 0.90
Sjc_0002277-RB       -            342 Peptidase_C1         PF00112.24   218   4.1e-62  209.2   8.4   1   1   1.6e-64     5e-62  209.0   8.4     1   216    90   337    90   339 0.90
Sjc_0002278-RA       -            342 Peptidase_C1         PF00112.24   218   2.6e-61  206.6  10.9   1   1   9.8e-64   3.2e-61  206.3  10.9     1   216    90   337    90   339 0.90
Sjc_0004987-RF       -            462 Peptidase_C1         PF00112.24   218   9.6e-60  201.5   0.0   1   1   4.5e-62   1.5e-59  200.9   0.0     1   212   226   453   226   457 0.88
Sjc_0000033-RB       -            343 Peptidase_C1         PF00112.24   218   1.5e-59  200.9   0.1   1   1   8.8e-62   2.9e-59  199.9   0.0     1   218   132   342   132   342 0.96
Sjc_0000050-RB       -            339 Peptidase_C1         PF00112.24   218   2.3e-59  200.3   3.6   1   1   8.9e-62   2.9e-59  199.9   3.6     2   217   122   334   121   335 0.95
Sjc_0002280-RA       -            342 Peptidase_C1         PF00112.24   218   5.2e-59  199.1   8.0   1   1   1.9e-61   6.3e-59  198.8   8.0     1   216    90   337    90   339 0.90
Sjc_0004985-RB       -            458 Peptidase_C1         PF00112.24   218   1.6e-56  191.0   0.0   1   1   1.1e-58   3.4e-56  189.9   0.0     1   214   222   451   222   454 0.88
Sjc_0002025-RA       -            337 Peptidase_C1         PF00112.24   218   2.5e-52  177.2   6.0   1   1   1.1e-54   3.5e-52  176.8   6.0     1   215    84   330    84   333 0.89
Sjc_0001779-RB       -            340 Peptidase_C1         PF00112.24   218   6.1e-44  149.8   2.3   1   1   2.5e-46     8e-44  149.5   2.3     1   217    89   336    89   337 0.87
Sjc_0002268-RB       -            332 Peptidase_C1         PF00112.24   218   5.1e-42  143.6   7.4   1   1   2.2e-44   7.3e-42  143.0   7.4    45   216   126   328   114   330 0.85
Sjc_0002024-RC       -            518 Peptidase_C1         PF00112.24   218   1.8e-40  138.5   7.9   1   1   1.6e-41   5.2e-39  133.7   7.9     1   215   280   511   280   514 0.87
Sjc_0000049-RA       -            259 Peptidase_C1         PF00112.24   218   8.2e-33  113.5   0.8   1   1   3.7e-35   1.2e-32  112.9   0.8    86   217   124   254   115   255 0.92
Sjc_0002279-RA       -            224 Peptidase_C1         PF00112.24   218   6.4e-15   55.0   1.9   1   1   2.6e-17   8.6e-15   54.5   1.9    29   116   105   221    91   224 0.82

## Schistosoma mansoni version:Smansoni_v7
Smp_210500.1         -            370 Peptidase_C1         PF00112.24   218     3e-83  278.4   2.9   1   1   5.8e-86   4.2e-83  277.9   2.9     1   217   148   368   148   369 0.96 
Smp_343260.1         -            330 Peptidase_C1         PF00112.24   218     6e-83  277.4   1.3   1   1   1.2e-85   8.5e-83  276.9   1.3     1   217   116   328   116   329 0.97 
Smp_149730.1         -            359 Peptidase_C1         PF00112.24   218   1.4e-77  259.9   8.0   1   1   3.5e-80   2.5e-77  259.0   8.0     1   217   145   357   145   358 0.97 
Smp_034410.1         -            457 Peptidase_C1         PF00112.24   218   9.5e-74  247.3   1.9   1   1   1.8e-76   1.3e-73  246.9   1.9     1   216   243   453   243   455 0.95 
Smp_103610.1         -            340 Peptidase_C1         PF00112.24   218   4.3e-69  232.1   9.5   1   1   7.4e-72   5.3e-69  231.8   9.5     1   216    89   336    89   338 0.91 
Smp_067060.1         -            340 Peptidase_C1         PF00112.24   218   3.4e-68  229.2   8.9   1   1   5.9e-71   4.3e-68  228.9   8.9     1   216    89   336    89   338 0.91 
Smp_141610.1         -            347 Peptidase_C1         PF00112.24   218     5e-68  228.6   3.0   1   1   8.3e-71     6e-68  228.4   3.0     1   217    94   341    94   342 0.90 
Smp_085010.1         -            349 Peptidase_C1         PF00112.24   218   8.3e-63  211.6   8.4   1   1   1.5e-65   1.1e-62  211.2   8.4     1   216    93   342    93   344 0.91 
Smp_019030.1         -            455 Peptidase_C1         PF00112.24   218   7.3e-59  198.7   0.0   1   1   1.5e-61   1.1e-58  198.1   0.0     1   212   219   446   219   450 0.88 
Smp_139240.1         -            345 Peptidase_C1         PF00112.24   218   1.1e-58  198.0   0.2   1   1   3.2e-61   2.3e-58  197.0   0.2     1   218   135   344   135   344 0.97 
Smp_105370.1         -            333 Peptidase_C1         PF00112.24   218   1.9e-56  190.8   1.9   1   1   3.4e-59   2.4e-56  190.4   1.9     1   215    84   325    84   328 0.91 
Smp_187140.1         -            342 Peptidase_C1         PF00112.24   218   9.9e-56  188.4   5.0   1   2      0.28     2e+02    1.1   0.0   100   156    25    82    14    96 0.67 
Smp_344940.1         -            216 Peptidase_C1         PF00112.24   218   3.5e-48  163.8   6.1   1   1   5.6e-51   4.1e-48  163.5   6.1    35   216     1   211     1   213 0.90 
Smp_085180.1         -            334 Peptidase_C1         PF00112.24   218   6.6e-44  149.8   4.9   1   1   1.1e-46   7.9e-44  149.5   4.9     1   217    91   330    91   331 0.87 

## Schistosoma haematobium version:SchHae_2.0
MS3_0020589.1        -            407 Peptidase_C1         PF00112.24   218   4.5e-81  271.2   2.7   1   1   9.7e-84   6.5e-81  270.6   2.7     1   217   185   405   185   406 0.95
MS3_0014716.1        -            331 Peptidase_C1         PF00112.24   218   5.9e-81  270.8   3.5   1   1   1.2e-83     8e-81  270.4   3.5     1   218   117   330   117   330 0.97
MS3_0012103.1        -            745 Peptidase_C1         PF00112.24   218     3e-73  245.6   2.0   1   1   7.6e-76   5.1e-73  244.8   2.0     1   216   531   741   531   743 0.95
MS3_0013630.1        -            298 Peptidase_C1         PF00112.24   218   1.9e-69  233.1   8.2   1   1   3.5e-72   2.3e-69  232.9   8.2     1   216    47   294    47   296 0.92
MS3_0013633.1        -            383 Peptidase_C1         PF00112.24   218   1.1e-68  230.7   7.9   1   1   2.1e-71   1.4e-68  230.3   7.9     1   216   132   379   132   381 0.92
MS3_0017498.1        -            349 Peptidase_C1         PF00112.24   218     3e-68  229.2   3.9   1   1   5.5e-71   3.6e-68  229.0   3.9     1   217    96   343    96   344 0.88
MS3_0013634.1        -            340 Peptidase_C1         PF00112.24   218   8.2e-67  224.5   8.0   1   1   1.5e-69     1e-66  224.2   8.0     1   216    89   336    89   338 0.91
MS3_0015845.1        -           3035 Peptidase_C1         PF00112.24   218   1.9e-64  216.8   4.5   1   1     6e-67     4e-64  215.8   4.5     1   199  2018  2205  2018  2214 0.96
MS3_0011817.1        -            545 Peptidase_C1         PF00112.24   218   7.1e-59  198.6   0.0   1   1   1.6e-61   1.1e-58  198.0   0.0     1   212   219   446   219   450 0.88
MS3_0014719.1        -            406 Peptidase_C1         PF00112.24   218   9.1e-57  191.7   3.3   1   1   2.7e-59   1.8e-56  190.7   2.7     2   217   189   401   188   402 0.95
MS3_0017798.1        -            332 Peptidase_C1         PF00112.24   218   4.1e-45  153.6   6.0   1   1   7.6e-48   5.1e-45  153.3   6.0     1   217    89   328    89   329 0.87
MS3_0013308.1        -            430 Peptidase_C1         PF00112.24   218   1.6e-41  141.9   0.1   1   1   1.1e-43   7.2e-41  139.7   0.1     1   218   187   429   187   429 0.85
MS3_0017495.1        -            147 Peptidase_C1         PF00112.24   218   9.2e-35  119.8   0.1   1   1   1.5e-37     1e-34  119.6   0.1   109   217    37   141    13   142 0.89
MS3_0018761.1        -            783 Peptidase_C1         PF00112.24   218   5.1e-21   74.8   3.8   1   1     2e-23   1.4e-20   73.5   3.8     1   102   239   364   239   401 0.79

## Schistosoma bovis version:ASM395894v1
DC041_0001617        -            371 Peptidase_C1         PF00112.24   218   2.7e-82  275.4   3.3   1   1   6.9e-85     4e-82  274.9   3.3     1   217   149   369   149   370 0.96
DC041_0008956        -            452 Peptidase_C1         PF00112.24   218   1.1e-68  231.0   8.0   1   2   9.7e-30   5.6e-27   94.6   0.0     1   105   148   242   148   290 0.82
DC041_0008087        -            346 Peptidase_C1         PF00112.24   218   3.6e-68  229.3   3.9   1   1   7.6e-71   4.4e-68  229.0   3.9     1   217    93   340    93   341 0.88
DC041_0004943        -            315 Peptidase_C1         PF00112.24   218   2.3e-65  220.1   7.4   1   1   3.3e-66   1.9e-63  213.8   7.4     1   218   117   314   117   314 0.92
DC041_0011547        -            298 Peptidase_C1         PF00112.24   218   2.8e-61  206.8   7.8   1   1   5.8e-64   3.4e-61  206.5   7.8     1   216    49   291    49   293 0.87
DC041_0007825        -            484 Peptidase_C1         PF00112.24   218     3e-61  206.6  21.2   1   3   1.6e-14   9.4e-12   44.9   3.3     1    79    78   158    78   159 0.92
DC041_0000309        -            455 Peptidase_C1         PF00112.24   218   1.7e-59  200.9   0.0   1   1   4.6e-62   2.7e-59  200.3   0.0     1   212   219   446   219   450 0.88
DC041_0010814        -            691 Peptidase_C1         PF00112.24   218   1.4e-55  188.2   3.0   1   1   3.6e-58   2.1e-55  187.6   3.0     1   215   439   680   439   683 0.91
DC041_0010483        -            328 Peptidase_C1         PF00112.24   218   7.2e-52  176.0   4.9   1   1   2.5e-54   1.4e-51  175.0   4.3     2   217   118   323   117   324 0.94
DC041_0006339        -            199 Peptidase_C1         PF00112.24   218   2.3e-46  158.0   0.1   1   1   5.2e-49     3e-46  157.6   0.1     1   141    54   189    54   193 0.96
DC041_0011763        -            336 Peptidase_C1         PF00112.24   218   9.5e-37  126.6  14.2   1   2   3.5e-07    0.0002   20.9   1.8     1    29   126   157   126   162 0.89
DC041_0001412        -            293 Peptidase_C1         PF00112.24   218   1.2e-36  126.2   0.2   1   2   6.3e-22   3.7e-19   69.1   0.1     1    83   149   227   149   230 0.95
DC041_0008301        -             86 Peptidase_C1         PF00112.24   218   4.7e-31  108.0   1.0   1   1   8.7e-34   5.1e-31  107.8   1.0   132   216     2    82     1    84 0.93
DC041_0000876        -             91 Peptidase_C1         PF00112.24   218   1.1e-30  106.7   1.1   1   1   2.1e-33   1.2e-30  106.6   1.1   130   217     1    85     1    86 0.92
DC041_0000877        -             91 Peptidase_C1         PF00112.24   218   1.1e-30  106.7   1.1   1   1   2.1e-33   1.2e-30  106.6   1.1   130   217     1    85     1    86 0.92
DC041_0008300        -            181 Peptidase_C1         PF00112.24   218   2.2e-30  105.8   5.3   1   1   4.6e-33   2.7e-30  105.5   5.3     1   119    27   177    27   180 0.86
DC041_0005307        -            141 Peptidase_C1         PF00112.24   218   3.4e-30  105.1   2.8   1   1   6.7e-33   3.9e-30  105.0   2.8    89   217    10   136     2   137 0.90
DC041_0009140        -             72 Peptidase_C1         PF00112.24   218   1.3e-17   64.1   0.0   1   1   2.3e-20   1.3e-17   64.0   0.0   150   218     3    71     1    71 0.96
DC041_0007984        -            301 Peptidase_C1         PF00112.24   218   9.7e-15   54.6   0.0   1   1     3e-17   1.7e-14   53.8   0.0     1    60   219   283   219   293 0.89
DC041_0004978        -             78 Peptidase_C1         PF00112.24   218   2.8e-14   53.1   0.5   1   1   5.1e-17   2.9e-14   53.0   0.5   130   205     1    74     1    78 0.93

## Schistosoma japonicum  version:HuSjv2
EWB00_004585.2       -            372 Peptidase_C1         PF00112.24   218     7e-82  273.9   0.3   1   1   2.6e-84     1e-81  273.4   0.3     1   217   150   370   150   371 0.95 transcript=EWB00_004585.2 gene=EWB00_004585
EWB00_008201         -            331 Peptidase_C1         PF00112.24   218   5.4e-79  264.5   5.0   1   1   1.9e-81   7.2e-79  264.1   5.0     1   217   116   328   116   329 0.97 transcript=EWB00_008201 gene=EWB00_008201
EWB00_009917         -            331 Peptidase_C1         PF00112.24   218   6.7e-79  264.2   4.9   1   1   2.3e-81   9.1e-79  263.7   4.9     1   217   116   328   116   329 0.97 transcript=EWB00_009917 gene=EWB00_009917
EWB00_000967         -            317 Peptidase_C1         PF00112.24   218     3e-69  232.6   6.0   1   1   9.1e-72   3.5e-69  232.4   6.0     1   217    64   311    64   312 0.90 transcript=EWB00_000967 gene=EWB00_000967
EWB00_001565         -            383 Peptidase_C1         PF00112.24   218     3e-68  229.4   4.9   1   1   9.7e-71   3.8e-68  229.0   4.9     1   218   165   380   165   380 0.96 transcript=EWB00_001565 gene=EWB00_001565
EWB00_011071         -            342 Peptidase_C1         PF00112.24   218   9.7e-68  227.7   9.2   1   1   3.1e-70   1.2e-67  227.4   9.2     1   217    90   338    90   339 0.91 transcript=EWB00_011071 gene=EWB00_011071
EWB00_000538.1       -            342 Peptidase_C1         PF00112.24   218   1.3e-67  227.3   9.9   1   1     4e-70   1.5e-67  227.0   9.9     1   217    90   338    90   339 0.92 transcript=EWB00_000538.1 gene=EWB00_000538
EWB00_000536         -            342 Peptidase_C1         PF00112.24   218   3.1e-67  226.0   7.9   1   1     1e-69   3.9e-67  225.7   7.9     1   217    90   338    90   339 0.91 transcript=EWB00_000536 gene=EWB00_000536
EWB00_009716.2       -            342 Peptidase_C1         PF00112.24   218   1.7e-66  223.6   9.3   1   1   5.4e-69   2.1e-66  223.3   9.3     1   217    90   338    90   339 0.91 transcript=EWB00_009716.2 gene=EWB00_009716
EWB00_000540         -            342 Peptidase_C1         PF00112.24   218   2.5e-66  223.1   9.8   1   1   7.9e-69   3.1e-66  222.8   9.8     1   217    90   338    90   339 0.91 transcript=EWB00_000540 gene=EWB00_000540
EWB00_000767.1       -            459 Peptidase_C1         PF00112.24   218   5.3e-65  218.7   0.4   1   1   2.3e-67   8.9e-65  218.0   0.4     1   197   240   432   240   443 0.95 transcript=EWB00_000767.1 gene=EWB00_000767
EWB00_001523         -            342 Peptidase_C1         PF00112.24   218     4e-62  209.3   8.5   1   1   1.3e-64   4.9e-62  209.0   8.5     1   216    90   337    90   339 0.92 transcript=EWB00_001523 gene=EWB00_001523
EWB00_000537         -            358 Peptidase_C1         PF00112.24   218   6.8e-61  205.3  10.1   1   1   2.3e-63   8.8e-61  204.9  10.1     1   216   104   354   104   356 0.89 transcript=EWB00_000537 gene=EWB00_000537
EWB00_009902.2       -            343 Peptidase_C1         PF00112.24   218     7e-60  202.0   0.2   1   1   3.4e-62   1.3e-59  201.1   0.0     1   218   132   342   132   342 0.96 transcript=EWB00_009902.2 gene=EWB00_009902
EWB00_006260.2       -            464 Peptidase_C1         PF00112.24   218     1e-59  201.5   0.0   1   1   3.9e-62   1.5e-59  200.9   0.0     1   212   228   455   228   459 0.88 transcript=EWB00_006260.2 gene=EWB00_006260
EWB00_008210         -            316 Peptidase_C1         PF00112.24   218   3.7e-59  199.6   3.4   1   1   1.2e-61   4.5e-59  199.4   3.4     2   217    99   311    98   312 0.95 transcript=EWB00_008210 gene=EWB00_008210
EWB00_006262.2       -            458 Peptidase_C1         PF00112.24   218   1.6e-56  191.0   0.0   1   1   9.2e-59   3.6e-56  189.9   0.0     1   214   222   451   222   454 0.88 transcript=EWB00_006262.2 gene=EWB00_006262
EWB00_008207         -            321 Peptidase_C1         PF00112.24   218   1.4e-54  184.6   6.6   1   1     3e-56   1.2e-53  181.7   6.1    19   217   121   316   108   317 0.95 transcript=EWB00_008207 gene=EWB00_008207
EWB00_002844         -            323 Peptidase_C1         PF00112.24   218   2.5e-52  177.3   6.0   1   1   8.1e-55   3.1e-52  177.0   6.0     1   215    70   316    70   319 0.89 transcript=EWB00_002844 gene=EWB00_002844
EWB00_003735         -            340 Peptidase_C1         PF00112.24   218   1.1e-43  149.1   2.2   1   1   3.6e-46   1.4e-43  148.7   2.2     1   217    89   336    89   337 0.87 transcript=EWB00_003735 gene=EWB00_003735
EWB00_010911         -            190 Peptidase_C1         PF00112.24   218   6.9e-33  113.8   2.4   1   1   2.1e-35     8e-33  113.5   2.4    64   215     4   183     1   186 0.86 transcript=EWB00_010911 gene=EWB00_010911
EWB00_002842         -            119 Peptidase_C1         PF00112.24   218   1.8e-27   96.1   0.4   1   1     5e-30     2e-27   95.9   0.4   111   215    12   112     2   115 0.88 transcript=EWB00_002842 gene=EWB00_002842
EWB00_002843         -            221 Peptidase_C1         PF00112.24   218   9.9e-23   80.6   4.3   1   1   3.2e-25   1.3e-22   80.2   4.3     1   101    70   178    70   217 0.86 transcript=EWB00_002843 gene=EWB00_002843
EWB00_000539         -            214 Peptidase_C1         PF00112.24   218   3.4e-19   69.0   6.9   1   1   1.3e-21     5e-19   68.4   6.9     1   107    67   202    67   214 0.81 transcript=EWB00_000539 gene=EWB00_000539
EWB00_010026         -            363 Peptidase_C1         PF00112.24   218   7.9e-07   28.6   7.3   1   1   1.4e-07   5.4e-05   22.6   0.9    90   148   133   191    58   249 0.72 transcript=EWB00_010026 gene=EWB00_010026
EWB00_009718         -            328 Peptidase_C1         PF00112.24   218   8.8e-05   21.9   1.9   1   1   2.3e-07   8.8e-05   21.9   1.9    90   148   121   179    46   237 0.71 transcript=EWB00_009718 gene=EWB00_009718
