# Supplementary material for: Comparative transcriptome profiles of Schistosoma japonicum larval stages: Implications for parasite biology and host invasion
Source: PLoS Negl Trop Dis. 2022 Jan 13;16(1):e0009889. doi: 10.1371/journal.pntd.0009889 (PMC8791509; doi:10.1371/journal.pntd.0009889)
Supplement: S1 Dataset — (ZIP) [file pntd.0009889.s016.zip › Multiple sequence alignment results of peptidase C1 (papain) genes in four Schistosoma species.fas]

>Sjc_0004985-RB
--------------------------------------------------------------------------------------------------------------------------------------------------------------------------------------------------------------------------------------------------------------------------------------------------------------------------------------------------------------------------------------------------------------------------------------------------------------------------------------------------------------------------------------------------------------------------------------------------------------------------------------------------------------------------------------------------------------------------------------------------------------------------------------------------------------------------------------------------------------------------------------------------------------------------------------------------------------------------------------------------------------------------------------------------------------------------------------------------------------------------------------------------------------------------------------------------------------------------------------------------------------------------------------------------------------------------------------------------------------------------------------------------------------------------------------------------------------------------MFHYIIIYNLILVTLLYGEIHCDTPANCSYMDAIGHWIFHVSRYKTKCTKQ------------------------------LDVSQTFSMNVQYPNIVTD------------------------------------------SYGNMGKWTLIYNQGFEITMNHRK----------------------------------------------------------------------------------------------------------------------------------------------------------------------WLIMFAYGPNNTYT-------------------------------------------------------------------------------------------------------------------------------------------------------------CNKSMPMWTHDTLIRQWHCFTATKVNHSQRMIEYKSPVLQLDENQL------------------YKVD-TKFIKAINA--------------------------------KQNSWKATIY------PEYSKYTIKEMRRRAGGSRSAFKRQNVQLPK--------KNLTSA----MMLELLALPKEFD----WVNRPEGLRSPVTPVRN-------------------QKTCGSCYAFASTAAIEARIRLASRFRLQPILSPQDIIDCSPYS--------------------------------------------------EGCDGGFPYLVAGKHGEDFGFVEEK-------------------------------------------------------------------------------------------------------------------------------CNPYTGV-------------------------KSGTCNRL--LGCTRYYTTDYH------------YIGG--------------------------------------------------YYGATNEDLMKLE-----------------------LVKNGP--------FPVGFE-V-YGDFLQYKSGV--YSHTDIINNHHPFNPFEL--TNHAVLLVGYGI-DNSSNLP--YWK----------------------------------------------------------------------------------------------------IKNSWGQYWGEEG---------------------------------------------------------------------------------------------------------------------------------------------------------------------------------------------------------------------------------------------------------------------------------------------------------------------------------------------------------------------------------------------------------------------------------------------------------------------------------------------------------------------------------YFR--------------------------------------------ILRG-S----------------DE---------------------------------------------------------------------------------------------------------------------------------------CGVESIA--------------------------I---KFDVVL--------------------------------------------------------------------------------
>Sjc_0004987-RF
----------------------------------------------------------------------------------------------------------------------------------------------------------------------------------------------------------------------------------------------------------------------------------------------------------------------------------------------------------------------------------------------------------------------------------------------------------------------------------------------------------------------------------------------------------------------------------------------------------------------------------------------------------------------------------------------------------------------------------------------------------------------------------------------------------------------------------------------------------------------------------------------------------------------------------------------------------------------------------------------------------------------------------------------------------------------------------------------------------------------------------------------------------------------------------------------------------------------------------------------------------------------------------------------------------------------------------------------------------------------------------------------------------------------------------------------------------------------MVLFFEMLRWMLFGVTVVVCLRLIGADTPANCTYEDARGQWIFHVGDYKSKCSEN------------------------------LNPKQSIIITLLYPDIAVD------------------------------------------AFGNRGHWTLIYNQGFEVTISHRK----------------------------------------------------------------------------------------------------------------------------------------------------------------------WLAIFAYKANGEFN-------------------------------------------------------------------------------------------------------------------------------------------------------------CHKSMPTWTHDTLIRQWKCFVAQKIGVPDKLQISNLFSLDVFGETF------------------YQVN-PSFVRKINS--------------------------------QQKSWRAVVY------SELSKYTINELRLRAGGVKSVVSRPPSMLNR--------KYPSGQ----LLSLARNLPLEFD----WVTPPDGSRSPVTPVRN-------------------QGICGSCYAFASAAALEARIRLASNFSQQPILSPQAVVDCSPYS--------------------------------------------------EGCNGGFPFLIAGKYGEDFGFVSED-------CDPY-----------------------------------------------------------------------------------------------------------------TGKDTGSCTT------------------------------SKN----CTRYYVTDYS------------YIGG--------------------------------------------------YYGATNEELMRLE-----------------------LVHNGP--------FPVGFE-V-YEDFEFYKDGV--YHHTNVQNDRYSFNPFEL--TNHAVLLVGYGV-DKVSGEP--YWK----------------------------------------------------------------------------------------------------IKNSWGTEWGEKG---------------------------------------------------------------------------------------------------------------------------------------------------------------------------------------------------------------------------------------------------------------------------------------------------------------------------------------------------------------------------------------------------------------------------------------------------------------------------------------------------------------------------------YFR--------------------------------------------IRRG-T----------------DE---------------------------------------------------------------------------------------------------------------------------------------CGVESLG--------------------------V---RFDPVL--------------------------------------------------------------------------------
>Sjc_0005717-RD
---------------------------------------------------------------------------------------------------------------------------------------------------------------------------------------------------------------------------------------------------------------------------------------------------------------------------------------------------------------------------------------------------------------------------------------------------------------------------------------------------------------------------------------------------------------------------------------------------------------------------------------------------------------------------------------------------------------------------------------------------------------------------------------------------------------------------------------------------------------------------------------------------------------------------------------------------------------------------------------------------------------------------------------------------------------------------------------------------------------------------------------------------------------------------------------------------------------------------------------------------------------------------------------------------------------------------------------------------------------------------------------------------------------------------------------------------------------------------------------------------------------------------------------------------------MFYKSFLAFSNGNKF-------------------------------------------------------------------------------------------------------------------------------------------------------------------------------------------------------------------------------------------------------------------------------------------------------------------------------------------------------------------------------------------------------------------------------------ISRKYKLLSYQVYVMMFCL---------------------------------HSFFTSCFFSNKIK--------------------------------ANTTWKAGPT------RRFK--TVSDIRRMLGALPD-----PNGEQL--------ETLCTG----YELTLNELPKSFDARKEWTHCP-----SISEIRD-------------------QSSCGSCWAFGAVEAMSDRICIESKGKYKPFLSAENLVSCCSSCG-------------------------------------------------MGCNGGFP-HSAWLYWKNQGIVTGDLYNTTNGCQPYEFPP--------------------------------------------------------------------------------------------------------CEHNTLG-PLPVCDG-----------------------DVETPPCKRT----CQAGYNVSYE---------NDKWYGK------------------------------------------------VVYRVKSNQEAIMKE-----------------------LMQHGP--------VEVDFE-V-YADFPNYKSGV--YQHVS-GA--------LL--GGHAVRLLGWGE-E--NNVP--YWL----------------------------------------------------------------------------------------------------IANSWNTDWGDNG---------------------------------------------------------------------------------------------------------------------------------------------------------------------------------------------------------------------------------------------------------------------------------------------------------------------------------------------------------------------------------------------------------------------------------------------------------------------------------------------------------------------------------YFK--------------------------------------------IIRG-K----------------NE---------------------------------------------------------------------------------------------------------------------------------------CGIESDV--------------------------N-----AGIPKIKK----------------------------------------------------------------------------
>Sjc_0003619-RD
-----------------------------------------------------------------------------------------------------------------------------------------------------------------------------------------------------------------------------------------------------------------------------------------------------------------------------------------------------------------------------------------------------------------------------------------------------------------------------------------------------------------------------------------------------------------------------------------------------------------------------------------------------------------------------------------------------------------------------------------------------------------------------------------------------------------------------------------------------------------------------------------------------------------------------------------------------------------------------------------------------------------------------------------------------------------------------------------------------------------------------------------------------------------------------------------------------------------------------------------------------------------------------------------------------------------------------------------------------------------------------------------------------------------------------------------------------------------------------------------------------------------------------------------------------------MRFFVAFVIAFIPVALSNS------------------------------------------EYEKWSDLESSFSLSQLFKQKAVG----------------------------------------------------------------------------------------------------------------------------------------------------------------------DGIFN----------------------------------------------------------------------------------------------------------------------------------------------------------------------SENLELLSNIGAAWKFFKINFKRAYGNVMEETK-------------------------------RFLIFGTNFIKMME--------------------------------HNRAYQEGKATYKMGVNNFTDKTEYELRKLRGYRSAC----RIAKPK----------GSTF----ISSEHAKLPDRVD----WRRNG-----AVTPVKN-------------------QGQCGSCWAFSSTGAIEGQHYRKTN--RLVNLSEQQLIDCSKSYG------------------------------------------------NNGCEGGLM-DLAFQYVRDNKGIDSEI------------------------------------------------------------------------------------------------------------------------------SYPYISG------------------------------DGDENVRCLFNSTNIMA---------QVTGYIN------------------------------------------------IH---EGDERALMNA-----------------------VATIGP--------VSVAIN-AGLPSFSMYKSGI--YSDPECAS--------ASEDLDHGVLLVGYGI-E--DGKP--YWL----------------------------------------------------------------------------------------------------IKNSWGEDWGDKG---------------------------------------------------------------------------------------------------------------------------------------------------------------------------------------------------------------------------------------------------------------------------------------------------------------------------------------------------------------------------------------------------------------------------------------------------------------------------------------------------------------------------------YVK--------------------------------------------ILKDSK----------------NM---------------------------------------------------------------------------------------------------------------------------------------CGVASAA--------------------------S-----YPLV--------------------------------------------------------------------------------
>Sjc_0007624-RB
--------------------------------------------------------------------------------------------------------------------------------------------------------------------------------------------------------------------------------------------------------------------------------------------------------------------------------------------------------------------------------------------------------------------------------------------------------------------------------------------------------------------------------------------------------------------------------------------------------------------------------------------------------------------------------------------------------------------------------------------------------------------------------------------------------------------------------------------------------------------------------------------------------------------------------------------------------------------------------------------------------------------------------------------------------------------------------------------------------------------------------------------------------------------------------------------------------------------------------------------------------------------------------------------------------------------------------------------------------------------------------------------------------------------------------------------------------------------------MITLSVLLALLIGDKDYQLFYSKQHEDLTGGPLKRLLPTLVNFYNKYSNEAHRYVAFDANQTLKINL------------RGFKYHFSVLLAPTVCSKYQE------------------------------------------EYVSISHLGNCLLKEHEFQHCRFT----------------------------------------------------------------------------------------------------------------------------------------------------------------------LSYREGIFYDDSVLNLDSCRPSIPRMPQNLE--------------------------------------------------------------------------------------------------------------------------------------------YLGFELPENVGEMYAQFKLTYRKQYHETGD----------------------------------NEKRFSIFKSNLLK--------------------------------AQLYQVLERGSAVYGVTPYSDLTTDEFSRT---HLTA----PWRASS--------KRNTIS----PRREVGDIPNNFD----WREKG-----AVTEVKN-------------------QGMCGSCWAFSTTGNIESQWFRKTG--KLLSLSEQQLVDCDSL--------------------------------------------------DDGCNGGLP-SNAYESIIRMGGLMLED------------------------------------------------------------------------------------------------------------------------------NYPYDAK------------------------------NEK----CHLKVANVAA-------------YIN------------------------------------------------SSVNLTQDESELAIW-----------------------LYHHSA--------ISVGMN-ALLLQF--YRHGISHPWWIFCSK--------YL--LDHAVLLVGYGVSE--KNEP--FWI----------------------------------------------------------------------------------------------------VKNSWGVEWGEKG---------------------------------------------------------------------------------------------------------------------------------------------------------------------------------------------------------------------------------------------------------------------------------------------------------------------------------------------------------------------------------------------------------------------------------------------------------------------------------------------------------------------------------YFR--------------------------------------------MYRG-D----------------GT---------------------------------------------------------------------------------------------------------------------------------------CGINTDA--------------------------T-----SALIY-------------------------------------------------------------------------------
>Sjc_0000033-RB
--------------------------------------------------------------------------------------------------------------------------------------------------------------------------------------------------------------------------------------------------------------------------------------------------------------------------------------------------------------------------------------------------------------------------------------------------------------------------------------------------------------------------------------------------------------------------------------------------------------------------------------------------------------------------------------------------------------------------------------------------------------------------------------------------------------------------------------------------------------------------------------------------------------------------------------------------------------------------------------------------------------------------------------------------------------------------------------------------------------------------------------------------------------------------------------------------------------------------------------------------------------------------------------------------------------------------------------------------------------------------------------------------------------------------------------------------------------------------------------------------------------------------------------------------------MVTNHIIISIIFITFILSIH---------------------------------------------------------------------------------------------------------------------------------------------------------------------------------------------------------------------------------------------------------------------------------------------------------------------------------------------------------------------------------------------------------------------CQLNNNNTIQYDLWIKWKLKYKQNYNENIDDLI-------------------------------QFNYWQLNVQQILL--------------------------------HNLQYDLGIKTYRKSINQYTAINWNEYKKRLHHQTIQLNSLIQNKNV--------VKTADDVIRITNVIDEELPLHFD----WRDND-----TVTTVKT-------------------QDNCGSSWAFAAVEALEGQLKLKTN--KLIPLSAQQLIDCTGD---------------------------------------------------HECVENPL-PVGFDYIKHNGVESED-------------------------------------------------------------------------------------------------------------------------------DYKFVGN------------------------------VEN----CTYNASKVVI---------TASSYSQ---------------------------------------------------VLPISEDELQKA-----------------------LYTYGP--------IAVTIA-M-TQEFLDYESGV--LIPTDCQD--------KE--AFESVLLVGYGI-E--DEIP--YWL----------------------------------------------------------------------------------------------------IKFSLGTEFGDQG---------------------------------------------------------------------------------------------------------------------------------------------------------------------------------------------------------------------------------------------------------------------------------------------------------------------------------------------------------------------------------------------------------------------------------------------------------------------------------------------------------------------------------YIK--------------------------------------------LARNHS----------------NM---------------------------------------------------------------------------------------------------------------------------------------CHIASYA--------------------------Y-----YPVI--------------------------------------------------------------------------------
>Sjc_0000045-RB
---------------------------------------------------------------------------------------------------------------------------------------------------------------------------------------------------------------------------------------------------------------------------------------------------------------------------------------------------------------------------------------------------------------------------------------------------------------------------------------------------------------------------------------------------------------------------------------------------------------------------------------------------------------------------------------------------------------------------------------------------------------------------------------------------------------------------------------------------------------------------------------------------------------------------------------------------------------------------------------------------------------------------------------------------------------------------------------------------------------------------------------------------------------------------------------------------------------------------------------------------------------------------------------------------------------------------------------------------------------------------------------------------------------------------------------------------------------------------------------------------------------------------------------------------------MKGLLLFSIITAITVAQHYDK---------------------------------------------------------------------------------------------------------------------------------------------------------------------------------------------------------------------------------------------------------------------------------------------------------------------------------------------------------------------------------------------------------------------------QYDEIWRQWKLKYNKTYTSNDD-------------EMR------------------RKMIFMRRIGKIQE--------------------------------HNLRHDLGLEGYTMGLNQFCDMEWEEVNRIMFPKVFGNSPLWNDDGN-------------E----LELTNKPVPSKWD----WRDHG-----AVTAVKN-------------------QGMCGSCWAFSATGAIEGQLRRKHK--KLISLSEQQLVDCSTPYG------------------------------------------------NYGCGGGYM-DHAFNYLESHYIESEN-------------------------------------------------------------------------------------------------------------------------------DYKYLGY------------------------------DAN----CHYRKSKGVV---------KVKKFVD------------------------------------------------LP---SKDEKTLQKA-----------------------VYQYGP--------ISVGIV-A-LDSLIMYKSGV--FESNECKY--------GD--INHGVLVVGYGN-E--HGKD--YWL----------------------------------------------------------------------------------------------------IKNSWGDSWGSKG---------------------------------------------------------------------------------------------------------------------------------------------------------------------------------------------------------------------------------------------------------------------------------------------------------------------------------------------------------------------------------------------------------------------------------------------------------------------------------------------------------------------------------YFK--------------------------------------------LRRNKH----------------NM---------------------------------------------------------------------------------------------------------------------------------------CGVASNA--------------------------S-----FPLLL-------------------------------------------------------------------------------
>Sjc_0000046-RB
---------------------------------------------------------------------------------------------------------------------------------------------------------------------------------------------------------------------------------------------------------------------------------------------------------------------------------------------------------------------------------------------------------------------------------------------------------------------------------------------------------------------------------------------------------------------------------------------------------------------------------------------------------------------------------------------------------------------------------------------------------------------------------------------------------------------------------------------------------------------------------------------------------------------------------------------------------------------------------------------------------------------------------------------------------------------------------------------------------------------------------------------------------------------------------------------------------------------------------------------------------------------------------------------------------------------------------------------------------------------------------------------------------------------------------------------------------------------------------------------------------------------------------------------------------MNGLLLLSIITAITVAQHYDK---------------------------------------------------------------------------------------------------------------------------------------------------------------------------------------------------------------------------------------------------------------------------------------------------------------------------------------------------------------------------------------------------------------------------QYDEIWRQWKLKYNKTYTSNDDEMR-------------------------------RKMIFMRRIGKIQE--------------------------------HNLRHDLGLEGYTMGLNQFCDMEWEEVNRIMFPKVFGNSPLWNDDGN-------------E----LELTNKPVPSKWD----WRDHG-----AVTAVKN-------------------QGLCGSCWAFSATGAIEGQLRRKHK--KLISLSEQQLVDCSTPYG------------------------------------------------NYGCGGGYM-DHAFNYLESHYIESEN-------------------------------------------------------------------------------------------------------------------------------DYKYLGY------------------------------DAN----CHYRKSKGVV---------KVKKFVD------------------------------------------------LP---SKDEKTLQKA-----------------------VYQYGP--------ISVGIV-A-VDSLTMYKSGV--FESNDCKY--------GD--INHGVLVVGYGK-E--HGKD--YWL----------------------------------------------------------------------------------------------------IKNSWGDLWGSKG---------------------------------------------------------------------------------------------------------------------------------------------------------------------------------------------------------------------------------------------------------------------------------------------------------------------------------------------------------------------------------------------------------------------------------------------------------------------------------------------------------------------------------YFK--------------------------------------------LRRNKH----------------NM---------------------------------------------------------------------------------------------------------------------------------------CGVASNA--------------------------S-----FPLLL-------------------------------------------------------------------------------
>Sjc_0000049-RA
----------------------------------------------------------------------------------------------------------------------------------------------------------------------------------------------------------------------------------------------------------------------------------------------------------------------------------------------------------------------------------------------------------------------------------------------------------------------------------------------------------------------------------------------------------------------------------------------------------------------------------------------------------------------------------------------------------------------------------------------------------------------------------------------------------------------------------------------------------------------------------------------------------------------------------------------------------------------------------------------------------------------------------------------------------------------------------------------------------------------------------------------------------------------------------------------------------------------------------------------------------------------------------------------------------------------------------------------------------------------------------------------------------------------------------------------------------------------------------------------------------------------------------------------------------MNFIFILLILSKVVCEC----------------------------------------------------------------------------------------------------------------------------------------------------------------------------------------------------------------------------------------------------------------------------------------------------------------------------------------------------------------------------------------------------------------------CVSALETTTLDSLWKTWKRLHDKHYTDRHEEVV-------------------------------RRRNWNENLVKIHL--------------------------------HNLRYDLGVETYEIGLSRFSDVDWNEFRSWY----------------------------------SVGDKLDIPETV---------------YITDDDD-----------------------------------------------------------------------------------------------------------------NGNNAPSPPESCL-------------------------------------------------------------------------------------------------------------------------------------------VYEPRDQ------------------------------DQE----CMANSSNVTV---------RSIGYKS---------------------------------------------------IQNGSESDLRDV-----------------------ICSEGP--------YVVTMN-I-DENFLHYKSGI--YQSIYCNE--------SN--LNQSMAVIGYDS-N--EGID--YWI----------------------------------------------------------------------------------------------------LKNSWGTNWGEDG---------------------------------------------------------------------------------------------------------------------------------------------------------------------------------------------------------------------------------------------------------------------------------------------------------------------------------------------------------------------------------------------------------------------------------------------------------------------------------------------------------------------------------FVY--------------------------------------------VRRNYG----------------NM---------------------------------------------------------------------------------------------------------------------------------------CGIASFA--------------------------F-----APVFNFL-----------------------------------------------------------------------------
>Sjc_0000050-RB
----------------------------------------------------------------------------------------------------------------------------------------------------------------------------------------------------------------------------------------------------------------------------------------------------------------------------------------------------------------------------------------------------------------------------------------------------------------------------------------------------------------------------------------------------------------------------------------------------------------------------------------------------------------------------------------------------------------------------------------------------------------------------------------------------------------------------------------------------------------------------------------------------------------------------------------------------------------------------------------------------------------------------------------------------------------------------------------------------------------------------------------------------------------------------------------------------------------------------------------------------------------------------------------------------------------------------------------------------------------------------------------------------------------------------------------------------------------------------------------------------------------------------------------------------------MNFIFILLILSKVVCECYVS----------------------------------------------------------------------------------------------------------------------------------------------------------------------------------------------------------------------------------------------------------------------------------------------------------------------------------------------------------------------------------------------------------------------ALETTTLDSLWKIWKRLHDKHYTNRHE-------------EVI------------------RRRNWNKNLVKIHL--------------------------------HNLRYDLGVETYEIGLSRFSDVDWNEFRSWYSVGDKLDIPESSYIDE------------KY----DVNNVGWTPDSYD----WRHLN-----IVNEPRD-------------------QGSCVGSYAFAVTASTESQYALHTS--NHVNLSVQKFIDCTRIYG------------------------------------------------NMGCHGGYT-FTLFIYLQSFGLETEQ-------------------------------------------------------------------------------------------------------------------------------MYPFTGE------------------------------DQD----CMANSSDVVV---------QSIGY---------------------------------------------------KFHRHGYETILKWA-----------------------LYNEGP--------YVISMN-I-DEKFLHYKSGI--YQSDTCTH--------YN--LNQSMLLVGYGYDN--DGID--YWI----------------------------------------------------------------------------------------------------VQNSWGKKWGESG---------------------------------------------------------------------------------------------------------------------------------------------------------------------------------------------------------------------------------------------------------------------------------------------------------------------------------------------------------------------------------------------------------------------------------------------------------------------------------------------------------------------------------YVK--------------------------------------------VRRNNW----------------NM---------------------------------------------------------------------------------------------------------------------------------------CGIASLA--------------------------F-----RPILRGF-----------------------------------------------------------------------------
>Sjc_0000208-RA
--------------------------------------------------------------------------------------------------------------------------------------------------------------------------------------------------------------------------------------------------------------------------------------------------------------------------------------------------------------------------------------------------------------------------------------------------------------------------------------------------------------------------------------------------------------------------------------------------------------------------------------------------------------------------------------------------------------------------------------------------------------------------------------------------------------------------------------------------------------------------------------------------------------------------------------------------------------------------------------------------------------------------------------------------------------------------------------------------------------------------------------------------------------------------------------------------------------------------------------------------------------------------------------------------------------------------------------------------------------------------------------------------------------------------------------------------------------------------------------------------------------------------------------------------MKYISMHQLYWFNVYLLFNQLITISIQF---------------------------------------------------------------------------------------------------------------------------------------------------------------------------------------------------------------------------------------------------------------------------------------------------------------------------------------------------------------------------------------------------------------TNHKLINHLNTTNLNEIWTLWKIKYNKTYLTNNTIYNDTLFSSIITEEIY------------------RRHIWNMYVSRIGL--------------------------------HNLHYDLNLVTYTLGINQFSDLTWIELSTFYLHELSVNINKNKLLNS-LNMFKLQSYNFTT----TLLSTLNIPDNFD----WRTKN-----VVTNVKN-------------------QEKCGCGWAFASVGALEGQMKLLSI--PLQSLSAQQLVDCTQDYG------------------------------------------------NYGCASGLM-KYAYDYVSDYGIQSEQ-------------------------------------------------------------------------------------------------------------------------------TYPFVGE------------------------------ELP----CQHNETQSIV---------WTTAYFT------------------------------------------------LS---DGDEDILKYN-----------------------VYQYGP--------FAGAIS-V-VHDFFSYKNGI--YQSTECSS--------TD--VCHGILIIGYGY-E--DDIKENYWI----------------------------------------------------------------------------------------------------LKNSWGITWGEQG---------------------------------------------------------------------------------------------------------------------------------------------------------------------------------------------------------------------------------------------------------------------------------------------------------------------------------------------------------------------------------------------------------------------------------------------------------------------------------------------------------------------------------YAR--------------------------------------------IKRNAN----------------NM---------------------------------------------------------------------------------------------------------------------------------------CGIAKMP--------------------------I-----IPIIKN------------------------------------------------------------------------------
>Sjc_0000437-RA
---------------------------------------------------------------------------------------------------------------------------------------------------------------------------------------------------------------------------------------------------------------------------------------------------------------------------------------------------------------------------------------------------------------------------------------------------------------------------------------------------------------------------------------------------------------------------------------------------------------------------------------------------------------------------------------------------------------------------------------------------------------------------------------------------------------------------------------------------------------------------------------------------------------------------------------------------------------------------------------------------------------------------------------------------------------------------------------------------------------------------------------------------------------------------------------------------------------------------------------------------------------------------------------------------------------------------------------------------------------------------------------------------------------------------------------------------------------------------------------------------------------------------------------------------------MITWFFYLHLIIYIYANHTYI------------------------------------------NIDNTNNSNNNYSVTDHTEDYITT----------------------------------------------------------------------------------------------------------------------------------------------------------------------TTTTTTTT-------------------------------------------------------------------------------------------------------------------------------------------------------------------TNSYNGNKDDKLLWLKWKSLHHKHYSTQKEYDE-------------------------------HYENWQYNLHLIRQ--------------------------------HNKMQQKGLELYTTGLNEFSDLNWSHISAVYLTNLSQFVKNHNKQGL-------VLLKQSL----NDSISKEIPGSWD----WRNSG-----IVSKVKSTNRYLWMFIISVISAFVGIQGKCGACWAFSAAGALEGQLKNKTG--RFIELSSQQLIDCSHSFG------------------------------------------------NHGCLGGDM-NNAFRYVEKYGIQSEE-------------------------------------------------------------------------------------------------------------------------------SYPYLTK------------------------------EGE----CQPIKSSPLT---------YSKSIIE------------------------------------------------IK---SNDEEQLKYV-----------------------LYEYGP--------VSAGIN-V-EQQFMRYKNGI--YHSKSCSS--------AD--VNHAVLIVGYGE-E--NGIQ--YWI----------------------------------------------------------------------------------------------------IKNSWGIEWGENG---------------------------------------------------------------------------------------------------------------------------------------------------------------------------------------------------------------------------------------------------------------------------------------------------------------------------------------------------------------------------------------------------------------------------------------------------------------------------------------------------------------------------------YAR--------------------------------------------IRRNYN----------------NM---------------------------------------------------------------------------------------------------------------------------------------CGIATMA--------------------------S-----VPKL--------------------------------------------------------------------------------
>Sjc_0001779-RB
-----------------------------------------------------------------------------------------------------------------------------------------------------------------------------------------------------------------------------------------------------------------------------------------------------------------------------------------------------------------------------------------------------------------------------------------------------------------------------------------------------------------------------------------------------------------------------------------------------------------------------------------------------------------------------------------------------------------------------------------------------------------------------------------------------------------------------------------------------------------------------------------------------------------------------------------------------------------------------------------------------------------------------------------------------------------------------------------------------------------------------------------------------------------------------------------------------------------------------------------------------------------------------------------------------------------------------------------------------------------------------------------------------------------------------------------------------------------------------------------------------------------------------------------------------------MSCLVVILLLNII-----------------------------------------------------------------------------------------------------------------------------------------------------------------------------------------------------------------------------------------------------------------------------------------------------------------------------------------------------------------------------------------------------------------------------------------CNCELNAVENKH-----------------I------------------EPLF-GKLIEYVNRN-------------------------------PKFGWKAGTN------HRFR--SSKDIEKMFRKYIET----ENIQTK--------HIKTIS----HNSINMEIPRSFDARYHWINCS-----TIRQIHD-------------------ESLCRADWAIATVDSISDRICIRSNGRISVQLSARDAISCGFS---------------------------------------------------PGCFHGSE-VEVLVYWITYGIVTGGSYEDQSGCQPYPLPK--------------------------------------------------------------------------------------------------------CSYHPES-RFLDCNN----------------------NTFEFPQCTNE----CQDGYNKTYD---------DDKFYGE------------------------------------------------RIYNVYGTQEDIQKE-----------------------ILMNGP--------VVASIS-V-NTDFLVYKSGV--YLPTPRSR--------NL--GWITLRIIGWGY-E--GKIP--YWL----------------------------------------------------------------------------------------------------CANSWNEEWGDNG---------------------------------------------------------------------------------------------------------------------------------------------------------------------------------------------------------------------------------------------------------------------------------------------------------------------------------------------------------------------------------------------------------------------------------------------------------------------------------------------------------------------------------YVK--------------------------------------------IQRG-V----------------QA---------------------------------------------------------------------------------------------------------------------------------------GYIESYV--------------------------R-----APIPKM------------------------------------------------------------------------------
>Sjc_0002024-RC
-------------------------------------------------------------------------------------------------------------------------------------------------------------------------------------------------------------------------------------------------------------------------------------------------------------------------------------------------------------------------------------------------------------------------------------------------------------------------------------------------------------------------------------------------------------------------------------------------------------------------------------------------------------------------------------------------------------------------------------------------------------------------------------------------------------------------------------------------------------------------------------------------------------------------------------------------------------------------------------------------------------------------------------------------------------------------------------------------------------------------------------------------------------------------------------------------------------------------------------------------------------------------------------------------------------------------------------------------------------------------------------------------------------------------------------------------------------------------MHKIRPSITVPYIHPNRDHLDQRAIYGFIIYLACFPAFILYIIWAYIPHEWLNSVGVTYLPSNFQAMS------------LTRLLSILYILLTALRICTEV-----------------------------------------RYFANFRHWAVTAPILSLIICISGL----------------------------------------------------------------------------------------------------------------------------------------------------------------------LSYTWNNRSL-----------------------------------------------------------------------------------------------------------------------------------------------------------------MQPLTSIYQIRDSYSMYHGNSTDRSYDDQQLNSVDLSKPINSLKQMPIIPPLCDLDYTWILITNKPIITIEVICIVQT--AVTMCLCRKHSYSHSSDIHESRSPQFPCWHPSSGWKASKH------NRFT--AISDVYSALEYYGE-----KQFRHH--------ILPIIS----HDDDNISLPDYFDSREQWKNCP-----SIKRIYD-------------------QSQCYSSW---------------TNGTVKVELSAIELVSCCSECT-------------------------------------------------VGCKFGYS-ESAWYYWVENGLVTGESNGNNSGCLPYPFPK--------------------------------------------------------------------------------------------------------CDHGSSD-SYPKCGY----------------------VVYTPPVCNGT----CRPGYPIPYN---------DDKHFGK------------------------------------------------SAYQVKQNESDIRRE-----------------------IMLYGP--------VEASIF-I-YDDFVDYKSGV--YKYLT-GR--------LI--TIQSVRIIGWGI-E--NDIP--YWL----------------------------------------------------------------------------------------------------CANSWNEAWGLNG---------------------------------------------------------------------------------------------------------------------------------------------------------------------------------------------------------------------------------------------------------------------------------------------------------------------------------------------------------------------------------------------------------------------------------------------------------------------------------------------------------------------------------FFK--------------------------------------------ILRG-S----------------NE---------------------------------------------------------------------------------------------------------------------------------------CEVETFV--------------------------N-----AGRVDMK-----------------------------------------------------------------------------
>Sjc_0002025-RA
-----------------------------------------------------------------------------------------------------------------------------------------------------------------------------------------------------------------------------------------------------------------------------------------------------------------------------------------------------------------------------------------------------------------------------------------------------------------------------------------------------------------------------------------------------------------------------------------------------------------------------------------------------------------------------------------------------------------------------------------------------------------------------------------------------------------------------------------------------------------------------------------------------------------------------------------------------------------------------------------------------------------------------------------------------------------------------------------------------------------------------------------------------------------------------------------------------------------------------------------------------------------------------------------------------------------------------------------------------------------------------------------------------------------------------------------------------------------------------------------------------------------------------------------------------------MYISIFSTYLLLY-----------------------------------------------------------------------------------------------------------------------------------------------------------------------------------------------------------------------------------------------------------------------------------------------------------------------------------------------------------------------------------------------------------------------------------------LKVCNSKQSGTLS----------------------------------------DEQIRFINN----------H---------------------PSSGWKASKH------NRFT--AISDVYSALEYYGE-----KQFRHH--------ILPIIS----HDDDNISLPDYFDSREQWKNCP-----SIKRIYD-------------------QSQCYSSWAIASVAAISDRICIQTNGTVKVELSAIELVSCCSECT-------------------------------------------------VGCKFGYS-ESAWYYWVENGLVTGESNGNNSGCLPYPFPK--------------------------------------------------------------------------------------------------------CDHGSSD-SYPKCGY----------------------VVYTPPVCNGT----CRPGYPIPYN---------DDKHFGK------------------------------------------------SAYQVKQNESDIRRE-----------------------IMLYGP--------VEASIF-I-YDDFVDYKSGV--YKYLT-GR--------LI--TIQSVRIIGWGI-E--NDIP--YWL----------------------------------------------------------------------------------------------------CANSWNEAWGLNG---------------------------------------------------------------------------------------------------------------------------------------------------------------------------------------------------------------------------------------------------------------------------------------------------------------------------------------------------------------------------------------------------------------------------------------------------------------------------------------------------------------------------------FFK--------------------------------------------ILRG-S----------------NE---------------------------------------------------------------------------------------------------------------------------------------CEVETFV--------------------------N-----AGRV------------------------------DMK-----------------------------------------------
>Sjc_0002261-RC
---------------------------------------------------------------------------------------------------------------------------------------------------------------------------------------------------------------------------------------------------------------------------------------------------------------------------------------------------------------------------------------------------------------------------------------------------------------------------------------------------------------------------------------------------------------------------------------------------------------------------------------------------------------------------------------------------------------------------------------------------------------------------------------------------------------------------------------------------------------------------------------------------------------------------------------------------------------------------------------------------------------------------------------------------------------------------------------------------------------------------------------------------------------------------------------------------------------------------------------------------------------------------------------------------------------------------------------------------------------------------------------------------------------------------------------------------------------------MMGVLLNRVDQHKLHHPIIHHNDINIKLPKYFDSRKYWKNCSSIRTIRDQSSCGSCWAFGAVESMSDRICIH------------SKGRISIELSAVNLLSCCSRCGFGCNGGIPGMAWDYWKDEGIVTGGSNETHTGCQPYPFPECIHHSTSINHSSCEVKYYSTPECYQT----------------------------------------------------------------------------------------------------------------------------------------------------------------------CQPDYAIQYENDKYYGKSSYYVTSDEVSIMKEILLNGPVEATFYVFDDFLNYKTGVYKYVTGSLLGGHAIRIIGWGVSTLNHTPYWLCANSWNKQWGDKVSWKLVIVNKYSSTQH--------------------------------------------------------CSMLKIAVYIVSLFTLLEAHVTTRNNQR-----------------I------------------EPLS-DEMISFINE----------H---------------------PDAGWKADKS------DRFH--SLDDARILMGARKED----AEMKRK--------RRPTVD----HHDLNVEIPSQFDSRKKWPHCK-----SIAQIRD-------------------QSRCGSCWAFGAVEAMTDRICIQSGGGQSAELSALDLISCCKDCG-------------------------------------------------DGCKGGFP-GQAWDYWVKRGIVTGGSEENHTGCQPYPFPK--------------------------------------------------------------------------------------------------------CEHLTKG-KYPACGT----------------------KIYKTPQCKQT----CQKGYKTPYE---------QDKHYGD------------------------------------------------QRYNVISNEKAIQRE-----------------------IMMYGP--------VEAAFD-V-YEDFLNYKSGI--YRHVT-GS--------IV--GGHAIRIIGWGV-E--KRTP--YWL----------------------------------------------------------------------------------------------------IANSWNEDWGEKG---------------------------------------------------------------------------------------------------------------------------------------------------------------------------------------------------------------------------------------------------------------------------------------------------------------------------------------------------------------------------------------------------------------------------------------------------------------------------------------------------------------------------------LFR--------------------------------------------IVRG-R----------------DE---------------------------------------------------------------------------------------------------------------------------------------CSIESHV--------------------------V-----AGLI------------------------------NT------------------------------------------------
>Sjc_0002264-RA
----------------------------------------------------------------------------------------------------------------------------------------------------------------------------------------------------------------------------------------------------------------------------------------------------------------------------------------------------------------------------------------------------------------------------------------------------------------------------------------------------------------------------------------------------------------------------------------------------------------------------------------------------------------------------------------------------------------------------------------------------------------------------------------------------------------------------------------------------------------------------------------------------------------------------------------------------------------------------------------------------------------------------------------------------------------------------------------------------------------------------------------------------------------------------------------------------------------------------------------------------------------------------------------------------------------------------------------------------------------------------------------------------------------------------------------------------------------------------------------------------------------------------------------------------------------------------------------------------------------------------------------------------------------------------------------------------------------------------------------------------------------------------------------------------------------------------------------------------------------------------------------------------------------------------------------------------------------------------------------------------------------MQRGHNECGLEDE-----------------V------------------TDGL-VKLDHYVK---------------------------------PDAGWKADKS------DRFH--SLDDARILMGARKED----AEMKRK--------RRPTVD----HHDLNVEIPSQFDSRKKWPHCK-----SISQIRD-------------------QSRCGSCWAFGAVEAMTDRICIQSGGQQSAELSALDLISCCKDCG-------------------------------------------------DGCQGGFP-GVAWDYWVKRGIVTGGSKENHTGCQPYPFPK--------------------------------------------------------------------------------------------------------CEHHTKG-KYPACGT----------------------KIYKTPQCKQT----CQKGYKTPYE---------QDKHYGD------------------------------------------------ESYNVQNNEKVIQRD-----------------------IMMYGP--------VEAAFD-V-YEDFLNYKSGI--YRHVT-GS--------IV--GGHAIRIIGWGV-E--KRTP--YWL----------------------------------------------------------------------------------------------------IANSWNEDWGEKG---------------------------------------------------------------------------------------------------------------------------------------------------------------------------------------------------------------------------------------------------------------------------------------------------------------------------------------------------------------------------------------------------------------------------------------------------------------------------------------------------------------------------------LFR--------------------------------------------IVRG-R----------------DE---------------------------------------------------------------------------------------------------------------------------------------CSIESNV--------------------------V-----AGLI------------------------------KT------------------------------------------------
>Sjc_0002266-RC
------------------------------------------------------------------------------------------------------------------------------------------------------------------------------------------------------------------------------------------------------------------------------------------------------------------------------------------------------------------------------------------------------------------------------------------------------------------------------------------------------------------------------------------------------------------------------------------------------------------------------------------------------------------------------------------------------------------------------------------------------------------------------------------------------------------------------------------------------------------------------------------------------------------------------------------------------------------------------------------------------------------------------------------------------------------------------------------------------------------------------------------------------------------------------------------------------------------------------------------------------------------------------------------------------------------------------------------------------------------------------------------------------------------------------------------------------------------------------------------------------------------------------------------------------------MLKIAVYIVSLF---------------------------------------------------------------------------------------------------------------------------------------------------------------------------------------------------------------------------------------------------------------------------------------------------------------------------------------------------------------------------------------------------------------------------------------TLLEAHVTTRNNER-----------------I------------------EPLS-DEMISFINE----------H---------------------PDAGWKAEKS------DRFH--SLHEARILMGARKED----AEMKRK--------RRPTVD----HHNLNVEIPSQFDSRKKWPHCK-----SIAQIRD-------------------QSRCGSCWAFGAVEAMTDRICIQSGGGQSAELSALDLISCCKDCG-------------------------------------------------DGCQGGFP-GVAWDYWVKRGIVTGGSKENHTGCQPYPFPK--------------------------------------------------------------------------------------------------------CEHHTKG-KYPACGT----------------------KIYKTPQCKQT----CQKGYKTPYE---------QDKHYGD------------------------------------------------ESYNVQNNEKVIQRD-----------------------IMMYGP--------VEAAFD-V-YEDFLNYKSGI--YRHVT-GS--------IV--GGHAIRIIGWGV-E--KRKP--YWL----------------------------------------------------------------------------------------------------IANSWNEDWGDSG---------RNANESDRFHSLDDANILLCARKQFSKLRLKRRPTVDHDLKVKIPSQFDSRKNWPHCESISQISDQSKCASISAVSAVGAISDRICIQSGGKQ----------------------------------------------------------------------------------------------------------------------------------------------------------------------------------------------------------------------------------------SVVLSAIDFISCCENCDSSCDFGFLGLSWEYWVMHGIVTGGSKENHTGCQPYSFPKSDYCVQGKYPTSGKELFDKLQCKQT--------------------------------------------------------------------------------------------------YQK--------------------------------------------RYKTSYKHNKHYGGSSSYNVMINE---------------------------------------------------------------------------------------------------------------------------------------SGIEKEIMMYRPVKVYLIYEDYLNNKSSGIYKHI-----TGLLVSGHYVCLIEWGFENGNVILVVCKYME-----------------------------------------------------
>Sjc_0002267-RB
------------------------------------------------------------------------------------------------------------------------------------------------------------------------------------------------------------------------------------------------------------------------------------------------------------------------------------------------------------------------------------------------------------------------------------------------------------------------------------------------------------------------------------------------------------------------------------------------------------------------------------------------------------------------------------------------------------------------------------------------------------------------------------------------------------------------------------------------------------------------------------------------------------------------------------------------------------------------------------------------------------------------------------------------------------------------------------------------------------------------------------------------------------------------------------------------------------------------------------------------------------------------------------------------------------------------------------------------------------------------------------------------------------------------------------------------------------------------------------------------------------------------------------------------------------MLKIAVCIVSLF----------------------------------------------------------TL-----------------------------------------------------------------------------------------------------------------------------------------------------------------------------------------------------------------------------------------------------------------------------------------------------------------------------------------------------------------------------LEAHVTTRNNER-----------------I------------------EPLS-DEMISFINE----------H---------------------PDAGWKADKS------DRFH--SLDDARILMGARKED----AEMKRK--------RRPTVD----HHNLNVEIPSQFDSRKKWPHCK-----SISQIRD-------------------QSRCGSCWAFGAVEAMTDRICIQSGGGQSAELSALDLISCCKDCG-------------------------------------------------DGCQGGFP-GVAWDYWVKRGIVTGGSKENHTGCQPYPFPK--------------------------------------------------------------------------------------------------------CEHHTKG-KYPACGT----------------------KIYKTPQCKQT----CQKGYKTPYE---------QDKHYGD------------------------------------------------ESYNVQNNEKVIQRD-----------------------IMMYGP--------VEAAFD-V-YEDFLNYKSGI--YRHVT-GS--------IV--GGHAIRIIGWGV-E--KRKP--YWL----------------------------------------------------------------------------------------------------IANSWNEDWGEKG---------------------------------------------------------------------------------------------------------------------------------------------------------------------------------------------------------------------------------------------------------------------------------------------------------------------------------------------------------------------------------------------------------------------------------------------------------------------------------------------------------------------------------LFR--------------------------------------------IVRG-R----------------DE---------------------------------------------------------------------------------------------------------------------------------------CSIESNV--------------------------V-----AGLI------------------------------KT------------------------------------------------
>Sjc_0002268-RB
----------------------------------------------------------------------------------------------------------------------------------------------------------------------------------------------------------------------------------------------------------------------------------------------------------------------------------------------------------------------------------------------------------------------------------------------------------------------------------------------------------------------------------------------------------------------------------------------------------------------------------------------------------------------------------------------------------------------------------------------------------------------------------------------------------------------------------------------------------------------------------------------------------------------------------------------------------------------------------------------------------------------------------------------------------------------------------------------------------------------------------------------------------------------------------------------------------------------------------------------------------------------------------------------------------------------------------------------------------------------------------------------------------------------------------------------------------------------------------------------------------MNKENVMNLSNSKKKKMIM------------------------------NLLPIINLILLIL----------------------------------------------------------IE-----------------------------------------------------------------------------------------------------------------------------------------------------------------------------------------------------------------------------------------------------------------------------------------------------------------------------------------------------------------------------NSCYALNHYDRQ-----------------F------------------SPLS-DELITFINK----------Q---------------------PNIEWKADRT------TRFT--SIHHAKSMMGVLLNS----VDQHKL--------HRPIIH----HNDINIKLPKYFDSRKYWKNCS-----S---------------------------------------------------RISVELSAVNLLSCCSRCG-------------------------------------------------FGCNGGIP-GMAWDYWKDEGIVTGGSNETHTGCQPYPFPE--------------------------------------------------------------------------------------------------------CIHHSTSINHSSCEV----------------------KYYSTPECYQT----CQPDYAIQYE---------NDKYYGK------------------------------------------------NSYYVTSDEVSIMKE-----------------------ILLNGP--------VEATFY-V-FDDFLNYKTGV--YKYVT-GS--------LL--GGHAIRIIGWGV-STLNHTP--YWL----------------------------------------------------------------------------------------------------CANSWNKQWGDKG---------------------------------------------------------------------------------------------------------------------------------------------------------------------------------------------------------------------------------------------------------------------------------------------------------------------------------------------------------------------------------------------------------------------------------------------------------------------------------------------------------------------------------YFK--------------------------------------------ILRG-S----------------NE---------------------------------------------------------------------------------------------------------------------------------------CGIESMI--------------------------T-----AGLP------------------------------K-------------------------------------------------
>Sjc_0002269-RA
------------------------------------------------------------------------------------------------------------------------------------------------------------------------------------------------------------------------------------------------------------------------------------------------------------------------------------------------------------------------------------------------------------------------------------------------------------------------------------------------------------------------------------------------------------------------------------------------------------------------------------------------------------------------------------------------------------------------------------------------------------------------------------------------------------------------------------------------------------------------------------------------------------------------------------------------------------------------------------------------------------------------------------------------------------------------------------------------------------------------------------------------------------------------------------------------------------------------------------------------------------------------------------------------------------------------------------------------------------------------------------------------------------------------------------------------------------------------------------------------------------------------------------------------------------MLKIAVCIVSFF----------------------------------------------------------AL-----------------------------------------------------------------------------------------------------------------------------------------------------------------------------------------------------------------------------------------------------------------------------------------------------------------------------------------------------------------------------LKAHVTTRNNQR-----------------I------------------EPLS-DEMISFINE----------H---------------------PDAGWKADKS------DRFH--SLDDARILMGARKED----AEMKRK--------RRPTVD----HHDLNVEIPSQFDSRKKWPHCK-----SISQIRD-------------------QSRCGSCWAFGAVEAMTDRICIQSGGQQSAELSALDLISCCEDCG-------------------------------------------------GGCKGGFP-GQAWDYWVKRGIVTGGSEENHTGCQPYPFPK--------------------------------------------------------------------------------------------------------CEHLTKG-KYPACGT----------------------KIYKTPQCKQT----CQKGYKTPYE---------QDKHYGD------------------------------------------------QRYNVISNEKAIQRE-----------------------IMMYGP--------VEAAFD-V-YEDFLNYKSGI--YRHVA-GS--------IV--GGHAIRIIGWGV-E--KGKP--YWL----------------------------------------------------------------------------------------------------IANSWNEDWGENG---------------------------------------------------------------------------------------------------------------------------------------------------------------------------------------------------------------------------------------------------------------------------------------------------------------------------------------------------------------------------------------------------------------------------------------------------------------------------------------------------------------------------------LFR--------------------------------------------MVRG-R----------------DE---------------------------------------------------------------------------------------------------------------------------------------CSIESHV--------------------------V-----AGLI------------------------------NT------------------------------------------------
>Sjc_0002271-RA
----------------------------------------------------------------------------------------------------------------------------------------------------------------------------------------------------------------------------------------------------------------------------------------------------------------------------------------------------------------------------------------------------------------------------------------------------------------------------------------------------------------------------------------------------------------------------------------------------------------------------------------------------------------------------------------------------------------------------------------------------------------------------------------------------------------------------------------------------------------------------------------------------------------------------------------------------------------------------------------------------------------------------------------------------------------------------------------------------------------------------------------------------------------------------------------------------------------------------------------------------------------------------------------------------------------------------------------------------------------------------------------------------------------------------------------------------------------------------------------------------------------------------------------------------------------------------------------------------------------------------------------------------------------------------------------------------------------------------------------------------------------------------------------------------------------------------------------------------------------------------------------------------------------------------------------------------------------------------------------------------------------MQRGHNECGLEDE-----------------V------------------TDGL-VKLDHYVK---------------------------------PDAGWKADKS------DRFH--SLDDARILMGARKED----AEMKRK--------RRPTVD----HHDLNVEIPSQFDSRKKWPHCK-----SISQIRD-------------------QSRCGSCWAFGAVEAMTDRICIQSGGQQSAELSALDLISCCKDCG-------------------------------------------------DGCQGGFP-GVAWDYWVKRGIVTGGSKENHTGCQPYPFPK--------------------------------------------------------------------------------------------------------CEHHTKG-KYPACGT----------------------KIYKTPQCKQK----CQKGYKTPYE---------QDKHYGE------------------------------------------------ESYNVQNNEKVIQRD-----------------------IMMYGP--------VEAAFD-V-YEDFLNYKSGI--YRHVT-GS--------IV--GGHAIRIIGWGV-E--KRTP--YWL----------------------------------------------------------------------------------------------------IANSWNEDWGEKG---------------------------------------------------------------------------------------------------------------------------------------------------------------------------------------------------------------------------------------------------------------------------------------------------------------------------------------------------------------------------------------------------------------------------------------------------------------------------------------------------------------------------------LFR--------------------------------------------IVRG-R----------------DE---------------------------------------------------------------------------------------------------------------------------------------CSIESNV--------------------------V-----AGLI------------------------------KT------------------------------------------------
>Sjc_0002273-RB
------------------------------------------------------------------------------------------------------------------------------------------------------------------------------------------------------------------------------------------------------------------------------------------------------------------------------------------------------------------------------------------------------------------------------------------------------------------------------------------------------------------------------------------------------------------------------------------------------------------------------------------------------------------------------------------------------------------------------------------------------------------------------------------------------------------------------------------------------------------------------------------------------------------------------------------------------------------------------------------------------------------------------------------------------------------------------------------------------------------------------------------------------------------------------------------------------------------------------------------------------------------------------------------------------------------------------------------------------------------------------------------------------------------------------------------------------------------------------------------------------------------------------------------------------------MLKIAVYIVSLF---------------------------------------------------------------------------------------------------------------------------------------------------------------------------------------------------------------------------------------------------------------------------------------------------------------------------------------------------------------------------------------------------------------------------------------TLLEAHVTTRNNER-----------------I------------------EPLS-DEMISFINE----------H---------------------PDAGWKAEKS------DRFH--SLHEARILMGARKED----AEMKRK--------RRPTVD----HHNLNVEIPSQFDSRKKWPHCK-----SIAQIRD-------------------QSRCGSCWAFGAVEAMTDRICIQSGGGQSAELSALDLISCCEDCG-------------------------------------------------DGCQGGFP-GVAWDYWVKRGIVTGGSKENHTGCQPYPFPK--------------------------------------------------------------------------------------------------------CEHHTKG-KYPACGT----------------------KIYKTPQCKQT----CQKGYKTPYE---------QDKHYGD------------------------------------------------ESYNVQNNEKVIQRD-----------------------IMMYGP--------VEAAFD-V-YEDFLNYKSGI--YRHVT-GS--------IV--GGHAIRIIGWGV-E--KRKP--YWL----------------------------------------------------------------------------------------------------IANSWNEDWGDSG---------RNANESDRFHSLDDANILLCARKQFSKLRLKRRPTVDHDLKVKIPSQFDSRKNWPHCESISQISDQSKCASISAVSAVGAISDRICIQSGGKQ----------------------------------------------------------------------------------------------------------------------------------------------------------------------------------------------------------------------------------------SVVLSAIDFISCCENCDSSCDFGFLGLSWEYWVMHGIVTGGSKENHTGCQPYSFPKSDYCVQGKYPTSGKELFDKLQCKQT--------------------------------------------------------------------------------------------------YQK--------------------------------------------RYKTSYKHNKHYGGSSSYNVMINE---------------------------------------------------------------------------------------------------------------------------------------SGIEKEIMMYRPVKVYLIYEDYLNNKSSGIYKHI-----TGLLVSGHYVCLIEWGFENGNVILVVCKYME-----------------------------------------------------
>Sjc_0002274-RA
------------------------------------------------------------------------------------------------------------------------------------------------------------------------------------------------------------------------------------------------------------------------------------------------------------------------------------------------------------------------------------------------------------------------------------------------------------------------------------------------------------------------------------------------------------------------------------------------------------------------------------------------------------------------------------------------------------------------------------------------------------------------------------------------------------------------------------------------------------------------------------------------------------------------------------------------------------------------------------------------------------------------------------------------------------------------------------------------------------------------------------------------------------------------------------------------------------------------------------------------------------------------------------------------------------------------------------------------------------------------------------------------------------------------------------------------------------------------------------------------------------------------------------------------------------MLKIAVCIVSLF----------------------------------------------------------TL-----------------------------------------------------------------------------------------------------------------------------------------------------------------------------------------------------------------------------------------------------------------------------------------------------------------------------------------------------------------------------LEAHVTTRNNER-----------------I------------------EPLS-DEMISFINE----------H---------------------PDAGWKADKS------DRFH--SLDDARILMGARKED----AEMKRK--------RRPTVD----HHNLNVEIPSQFDSRKKWPHCK-----SISQIRD-------------------QSRCGSCWAFGAVEAMTDRICIQSGGGQSAELSALDLISCCKDCG-------------------------------------------------DGCQGGFP-GVAWDYWVKRGIVTGGSKENHTGCQPYPFPK--------------------------------------------------------------------------------------------------------CEHHTKG-KYPACGT----------------------KIYKTPQCKQK----CQKGYKTPYK---------QDKHYGE------------------------------------------------ESYNVISNEKAIQKE-----------------------IMMNGP--------VEAAFD-V-YEDFLNYKSGI--YRHVT-GS--------IV--GGHAIRIIGWGV-E--KRKP--YWL----------------------------------------------------------------------------------------------------IANSWNEDWGEKG---------------------------------------------------------------------------------------------------------------------------------------------------------------------------------------------------------------------------------------------------------------------------------------------------------------------------------------------------------------------------------------------------------------------------------------------------------------------------------------------------------------------------------LFR--------------------------------------------IVLG-R----------------DE---------------------------------------------------------------------------------------------------------------------------------------CSIESNV--------------------------V-----AGLI------------------------------KT------------------------------------------------
>Sjc_0002277-RB
------------------------------------------------------------------------------------------------------------------------------------------------------------------------------------------------------------------------------------------------------------------------------------------------------------------------------------------------------------------------------------------------------------------------------------------------------------------------------------------------------------------------------------------------------------------------------------------------------------------------------------------------------------------------------------------------------------------------------------------------------------------------------------------------------------------------------------------------------------------------------------------------------------------------------------------------------------------------------------------------------------------------------------------------------------------------------------------------------------------------------------------------------------------------------------------------------------------------------------------------------------------------------------------------------------------------------------------------------------------------------------------------------------------------------------------------------------------------------------------------------------------------------------------------------------MLNIAFCIVSLF----------------------------------------------------------TL-----------------------------------------------------------------------------------------------------------------------------------------------------------------------------------------------------------------------------------------------------------------------------------------------------------------------------------------------------------------------------LEAHVTTRNNER-----------------I------------------EPLS-DEMISFINE----------H---------------------PNAGWKADKS------DRFH--SVDDACILLGGRRED----PNLREK--------RRPTVD----HHDLNVEIPSHFDSRKKWPRCK-----SISQIRD-------------------QSQCGSSWAVSAVGAMSDRICIQSGGKQSVELSAVDLISCCKYCG-------------------------------------------------SGCDGGFL-GPSWDYWVLRGIVTGGSKENHTGCRPYPFPK--------------------------------------------------------------------------------------------------------CDHFVKG-KYRACGD----------------------KLYKTPQCKQT----CQKGYNTSYE---------QDKHYGG------------------------------------------------FSYNVLGIESVIQKD-----------------------IMMHGP--------VEAYLE-I-YEDFLNYKSGI--YRYTT-GK--------YI--SGHAVRLIGWGV-E--NGTA--YWL----------------------------------------------------------------------------------------------------AANTWNEDWGEKG---------------------------------------------------------------------------------------------------------------------------------------------------------------------------------------------------------------------------------------------------------------------------------------------------------------------------------------------------------------------------------------------------------------------------------------------------------------------------------------------------------------------------------YFR--------------------------------------------IVRG-R----------------NE---------------------------------------------------------------------------------------------------------------------------------------CLIESEI--------------------------A-----AGLI------------------------------KS------------------------------------------------
>Sjc_0002278-RA
------------------------------------------------------------------------------------------------------------------------------------------------------------------------------------------------------------------------------------------------------------------------------------------------------------------------------------------------------------------------------------------------------------------------------------------------------------------------------------------------------------------------------------------------------------------------------------------------------------------------------------------------------------------------------------------------------------------------------------------------------------------------------------------------------------------------------------------------------------------------------------------------------------------------------------------------------------------------------------------------------------------------------------------------------------------------------------------------------------------------------------------------------------------------------------------------------------------------------------------------------------------------------------------------------------------------------------------------------------------------------------------------------------------------------------------------------------------------------------------------------------------------------------------------------------MLNIAFCIVSLF----------------------------------------------------------TL-----------------------------------------------------------------------------------------------------------------------------------------------------------------------------------------------------------------------------------------------------------------------------------------------------------------------------------------------------------------------------LEAHVTTRNNER-----------------I------------------EPLS-DEMISFINK----------H---------------------PNAGWKADKS------DRFH--SVDDARILLGGRRED----PNLREK--------RRPTVD----HHDLNVEIPSHFDSRKKWPRCK-----SISQIRD-------------------QSRCASSWAVSAVGAMSDRICIQSGGKQSVELSAIDLISCCKNCG-------------------------------------------------SGCDGGVT-GYSWDYWVSHGIVTGGSKENHTGCRPYPFPK--------------------------------------------------------------------------------------------------------CDHFVKG-KYRACGD----------------------KLYKTPQCKQT----CQKGYNTSYE---------QDKHYGG------------------------------------------------FSYNVLSVESVIQKD-----------------------IMMHGP--------VEAYLE-I-YEDFLNYKSGI--YRYTT-GK--------YI--SGHAVRLIGWGV-E--NGTA--YWL----------------------------------------------------------------------------------------------------AANTWNEDWGEKG---------------------------------------------------------------------------------------------------------------------------------------------------------------------------------------------------------------------------------------------------------------------------------------------------------------------------------------------------------------------------------------------------------------------------------------------------------------------------------------------------------------------------------YFR--------------------------------------------IVRG-R----------------NE---------------------------------------------------------------------------------------------------------------------------------------CLIESEI--------------------------A-----AGLI------------------------------KS------------------------------------------------
>Sjc_0002279-RA
------------------------------------------------------------------------------------------------------------------------------------------------------------------------------------------------------------------------------------------------------------------------------------------------------------------------------------------------------------------------------------------------------------------------------------------------------------------------------------------------------------------------------------------------------------------------------------------------------------------------------------------------------------------------------------------------------------------------------------------------------------------------------------------------------------------------------------------------------------------------------------------------------------------------------------------------------------------------------------------------------------------------------------------------------------------------------------------------------------------------------------------------------------------------------------------------------------------------------------------------------------------------------------------------------------------------------------------------------------------------------------------------------------------------------------------------------------------------------------------------------------------------------------------------------------MLNIAFCIVSLF----------------------------------------------------------TL-----------------------------------------------------------------------------------------------------------------------------------------------------------------------------------------------------------------------------------------------------------------------------------------------------------------------------------------------------------------------------LEAHVTTRNNQR-----------------I------------------EPLS-DEMISFINK----------H---------------------PNAGWKADKS------DRFH--SVDDARILLGGRKED----SNLRQR--------RRPTVD----HHDLNVEIPSHFDSRKKWPRCK----------------------------------------ISSVAAMSDRICIQSGGKQSVELSAIDLISCCKYCG-------------------------------------------------SGCDGGFL-GPSWDYWVLRGIVTGGSKENHTGCRPYPFPK--------------------------------------------------------------------------------------------------------CDHFVKG-KYRACGD----------------------KLYKTPQCKQT----CQKGYNTSYE---------QDKHYGK--------------------------------------------------------------------------------------------------------------------------------------------------------------------Y----------------------------------------------------------------------------------------------------------------------------------------------------------------------------------------------------------------------------------------------------------------------------------------------------------------------------------------------------------------------------------------------------------------------------------------------------------------------------------------------------------------------------------------------------------------------------------------------------------------------------------------------------HF---------------------------------------------------------------------------------------------------------------------------------------------------------------------------------------------------------------------------------------------------------------------------------------------------------------------------------------
>Sjc_0002280-RA
------------------------------------------------------------------------------------------------------------------------------------------------------------------------------------------------------------------------------------------------------------------------------------------------------------------------------------------------------------------------------------------------------------------------------------------------------------------------------------------------------------------------------------------------------------------------------------------------------------------------------------------------------------------------------------------------------------------------------------------------------------------------------------------------------------------------------------------------------------------------------------------------------------------------------------------------------------------------------------------------------------------------------------------------------------------------------------------------------------------------------------------------------------------------------------------------------------------------------------------------------------------------------------------------------------------------------------------------------------------------------------------------------------------------------------------------------------------------------------------------------------------------------------------------------------MLNIAFCIVSLF----------------------------------------------------------TL-----------------------------------------------------------------------------------------------------------------------------------------------------------------------------------------------------------------------------------------------------------------------------------------------------------------------------------------------------------------------------LEAHVTTRNNER-----------------I------------------EPLS-DEMISFINK----------H---------------------PNAGWKADKS------DRFH--SVDDARILLGGRKED----PNLRQR--------RRPTVD----HHDLNVEIPSHFDSRKKWPRCK-----SISQIRD-------------------QSRCASSWAVSSVGAMSDRICIQSGGKQSVELSAIDLISCCENCG-------------------------------------------------SGCDGGYF-LPSWDYWVSHGIVTGGSKENHTGCRPYPFPK--------------------------------------------------------------------------------------------------------CDHFVKG-KYRACGD----------------------KLYKTPQCKQT----CQKGYNTSYE---------QDKHYGG------------------------------------------------FSYNVLSVESVIQKE-----------------------IMMYGP--------VAAYLD-I-FEDFLNYKSGI--YRYIT-GK--------FL--GGHGVRLIGWDV-E--NGTA--YWL----------------------------------------------------------------------------------------------------AANTWNEDWGEKG---------------------------------------------------------------------------------------------------------------------------------------------------------------------------------------------------------------------------------------------------------------------------------------------------------------------------------------------------------------------------------------------------------------------------------------------------------------------------------------------------------------------------------YFR--------------------------------------------IVRG-R----------------DE---------------------------------------------------------------------------------------------------------------------------------------CSIESVI--------------------------V-----AGRI------------------------------KS------------------------------------------------
>Sjc_0002295-RA
------------------------------------------------------------------------------------------------------------------------------------------------------------------------------------------------------------------------------------------------------------------------------------------------------------------------------------------------------------------------------------------------------------------------------------------------------------------------------------------------------------------------------------------------------------------------------------------------------------------------------------------------------------------------------------------------------------------------------------------------------------------------------------------------------------------------------------------------------------------------------------------------------------------------------------------------------------------------------------------------------------------------------------------------------------------------------------------------------------------------------------------------------------------------------------------------------------------------------------------------------------------------------------------------------------------------------------------------------------------------------------------------------------------------------------------------------------------------------------------------------------------------------------------------------------MLKIAVCIVSLF----------------------------------------------------------TL-----------------------------------------------------------------------------------------------------------------------------------------------------------------------------------------------------------------------------------------------------------------------------------------------------------------------------------------------------------------------------LEAHVTTRNNER-----------------I------------------EPLS-DEMISFINK----------H---------------------PNAGWKADKS------DRFH--SVDDARFLLGGRKED----PNLREK--------RRPTVD----HHDLNVEIPSHFDSRKKWPRCK-----SISQIRD-------------------QSQCGSSWAVSAVGAMSDRICIQSGGKQSVELSAVDLISCCKYCG-------------------------------------------------SGCDGGFL-GPSWDYWVLRGIVTGGSKENHTGCRPYPFPK--------------------------------------------------------------------------------------------------------CDHFVKG-KYRACGD----------------------KLYKTPQCNQT----CQKGYNTSYE---------QDKHYGE------------------------------------------------FSYNVIGVESVIQKD-----------------------IMMHGP--------VEAYLE-I-YEDFLNYKSGI--YRYTT-GQ--------FI--SGHAVRLIGWGV-E--NGTA--YWL----------------------------------------------------------------------------------------------------AANTWNEDWGEKG---------------------------------------------------------------------------------------------------------------------------------------------------------------------------------------------------------------------------------------------------------------------------------------------------------------------------------------------------------------------------------------------------------------------------------------------------------------------------------------------------------------------------------YFR--------------------------------------------IVRG-R----------------NE---------------------------------------------------------------------------------------------------------------------------------------CLIESEI--------------------------A-----AGLI------------------------------KS------------------------------------------------
>Sjc_0002294-RG
------------------------------------------------------------------------------------------------------------------------------------------------------------------------------------------------------------------------------------------------------------------------------------------------------------------------------------------------------------------------------------------------------------------------------------------------------------------------------------------------------------------------------------------------------------------------------------------------------------------------------------------------------------------------------------------------------------------------------------------------------------------------------------------------------------------------------------------------------------------------------------------------------------------------------------------------------------------------------------------------------------------------------------------------------------------------------------------------------------------------------------------------------------------------------------------------------------------------------------------------------------------------------------------------------------------------------------------------------------------------------------------------------------------------------------------------------------------------------------------------------------------------------------------------------------MLKIAVYIVSLF---------------------------------------------------------------------------------------------------------------------------------------------------------------------------------------------------------------------------------------------------------------------------------------------------------------------------------------------------------------------------------------------------------------------------------------TLLEAHVTTRNNER-----------------I------------------EPLS-DEMISFINK----------H---------------------PNAGWKADKS------DRFH--SVDDARILLGGRRED----PNLREK--------RRPTVD----HHDLNVEIPSHFDSRKKWPRCK-----SISQIRD-------------------QSQCGSSWAVSAVGAMSDRICIQSGGKQSVELSAVDLISCCKYCG-------------------------------------------------SGCDGGFL-GPSWDYWVLRGIVTGGSKENHTGCRPYPFPK--------------------------------------------------------------------------------------------------------CDHFVKG-KYRACGD----------------------KLYKTPQCNQT----CQKGYNTSYE---------QDKHYGG------------------------------------------------FSYNVLSVESVIQKD-----------------------IMMHGP--------VEAYLE-I-YEDFLNYKSGI--YRYTT-GQ--------FI--SGHAVRLIGWGV-E--NGTA--YWL----------------------------------------------------------------------------------------------------AANTWNEDWGEKGYFRIPNAGWKADKSDRFHSVDDARFLLGGRKEDPNLRQKRRPTVDHHDLKVEIPSHFDSRKKWPRCKSISQIRDQSRCASSWAVSAVGAMSDRICIQSGGKQ----------------------------------------------------------------------------------------------------------------------------------------------------------------------------------------------------------------------------------------SVELSAIDLISCCENCGSGCDGGFPGPAWDYWVSHGIVTGGSKENHTGCQPYPFPKCEHHSKGKYPSCGDKMYKTPQCKRKCQKGYKTPYEHDKHYGGISINVIKNESAIQKEIMMYGPVEAYLLIFEDFLNYKSGIYRYTTGSFVGEHYVRIIGWGIENGTAYWLAANTWNKDWGEKGYFR--------------------------------------------IVRG-R----------------NE---------------------------------------------------------------------------------------------------------------------------------------CSIESVV--------------------------V-----AGRL------------------------------KS------------------------------------------------
>Smp_019030.1_transcript_Smp_019030.1_gene_Smp_019030
----------------------------------------------------------------------------------------------------------------------------------------------------------------------------------------------------------------------------------------------------------------------------------------------------------------------------------------------------------------------------------------------------------------------------------------------------------------------------------------------------------------------------------------------------------------------------------------------------------------------------------------------------------------------------------------------------------------------------------------------------------------------------------------------------------------------------------------------------------------------------------------------------------------------------------------------------------------------------------------------------------------------------------------------------------------------------------------------------------------------------------------------------------------------------------------------------------------------------------------------------------------------------------------------------------------------------------------------------------------------------------------------------------------------------------------------------------------------------MHWVFHCILIILACLRFTCADTPANCTYEDAHGRWKFHIGDYQSKCPEK------------------------------LNSKQSVVISLLYPDIAID------------------------------------------EFGNRGHWTLIYNQGFEVTINHRK----------------------------------------------------------------------------------------------------------------------------------------------------------------------WLVIFAYKSNGEFN-------------------------------------------------------------------------------------------------------------------------------------------------------------CHKSMPMWTHDTLIRQWKCFVAEKIGVHDKFHINKLFGSKSFGRTL------------------YHIN-PSFVDKINA--------------------------------HQKSWRAEIY------PELSKYTIDELRNRAGGVKSMVTRPSVLNRK---------TPSKE----LISLTGNLPLEFD----WTSPPDGSRSPVTPIRN-------------------QGICGSCYAFASAAALEARIRLVSNFSEQPILSPQAVVDCSPYS--------------------------------------------------EGCNGGFPFLIAGKYGEDFGFVSEN-------CDPY-----------------------------------------------------------------------------------------------------------------TGEDTGKCTV------------------------------SKN----CTRYYTTDYS------------YIGG--------------------------------------------------YYGATNEKLMQLE-----------------------LISNGP--------FPVGFE-V-YEDFQFYKEGI--YHHTTVQNDHYNFNPFEL--TNHAVLLVGYGV-DKLSGEP--YWK----------------------------------------------------------------------------------------------------VKNSWGVEWGEQG---------------------------------------------------------------------------------------------------------------------------------------------------------------------------------------------------------------------------------------------------------------------------------------------------------------------------------------------------------------------------------------------------------------------------------------------------------------------------------------------------------------------------------YFR--------------------------------------------ILRG-T----------------DE---------------------------------------------------------------------------------------------------------------------------------------CGVESLG--------------------------V---RFDPVL--------------------------------------------------------------------------------
>Smp_034410.1_transcript_Smp_034410.1_gene_Smp_034410
-------------------------------------------------------------------------------------------------------------------------------------------------------------------------------------------------------------------------------------------------------------------------------------------------------------------------------------------------------------------------------------------------------------------------------------------------------------------------------------------------------------------------------------------------------------------------------------------------------------------------------------------------------------------------------------------------------------------------------------------------------------------------------------------------------------------------------------------------------------------------------------------------------------------------------------------------------------------------------------------------------------------------------------------------------------------------------------------------------------------------------------------------------------------------------------------------------------------------------------------------------------------------------------------------------------------------------------------------------------------------------------------------------------------------------------------------------------------------MISLSVLLALLIGGQDDLLYYNEHSEGELSEGPLERLLPTLVKFYNQYSREPYRYVAFDANQTLQTNI------------KGYKYYFSILLAPTICPKYQV------------------------------------------EYVSIAHLGPCLLKAYGFQQCDFV----------------------------------------------------------------------------------------------------------------------------------------------------------------------LSFRKGLVYDDSMLYLESCRSAIPRMPVNLE--------------------------------------------------------------------------------------------------------------------------------------------YLGFKLPGNVDEKYVQFKLKYRKQYHETE-----------------------------------DEIRFNIFKSNILK--------------------------------AQLYQVFERGSAIYGVTPYSDLTTDEFARTHLTASWVV---PSSRSN---------TPTS-----LGKEVNNIPKNFD----WREKG-----AVTEVKN-------------------QGMCGSCWAFSTTGNVESQWFRKTG--KLLSLSEQQLVDCDGL--------------------------------------------------DDGCNGGLP-SNAYESIIKMGGLMLED------------------------------------------------------------------------------------------------------------------------------NYPYDAK------------------------------NEK----CHLKTDGVAV-------------YIN------------------------------------------------SSVNLTQDETELAAW-----------------------LYHNST--------ISVGMN-ALLLQF--YQHGISHPWWIFCSK--------YL--LDHAVLLVGYGVSE--KNEP--FWI----------------------------------------------------------------------------------------------------VKNSWGVEWGENG---------------------------------------------------------------------------------------------------------------------------------------------------------------------------------------------------------------------------------------------------------------------------------------------------------------------------------------------------------------------------------------------------------------------------------------------------------------------------------------------------------------------------------YFR--------------------------------------------MYRG-D----------------GT---------------------------------------------------------------------------------------------------------------------------------------CGINTVA--------------------------T-----SALIY-------------------------------------------------------------------------------
>Smp_067060.1_transcript_Smp_067060.1_gene_Smp_067060
------------------------------------------------------------------------------------------------------------------------------------------------------------------------------------------------------------------------------------------------------------------------------------------------------------------------------------------------------------------------------------------------------------------------------------------------------------------------------------------------------------------------------------------------------------------------------------------------------------------------------------------------------------------------------------------------------------------------------------------------------------------------------------------------------------------------------------------------------------------------------------------------------------------------------------------------------------------------------------------------------------------------------------------------------------------------------------------------------------------------------------------------------------------------------------------------------------------------------------------------------------------------------------------------------------------------------------------------------------------------------------------------------------------------------------------------------------------------------------------------------------------------------------------------------------MLTSVLCIASLI---------------------------------------------------------------------------------------------------------------------------------------------------------------------------------------------------------------------------------------------------------------------------------------------------------------------------------------------------------------------------------------------------------------------------------------THLDAHISIKNEKF------------------------------------KPLS-DDIISYINE----------H---------------------PNAGWRAEKS------NRFH--SLDDARIQMGARREE----PDLRRK--------RRPTVD----HNEWNVEIPSNFDSRKKWPGCK-----SIATIRD-------------------QSRCGSCWAFGAVEAMSDRSCIQSGGKQNVELSAVDLLSCCESCG-------------------------------------------------LGCEGGIL-GPAWDFWVKEGIVTGSSKENHTGCEPYPFPK--------------------------------------------------------------------------------------------------------CEHHTKG-KYPPCGS----------------------KIYKTPRCKQT----CQKKYKTPYT---------QDKHRGK------------------------------------------------SSYNVKNDEKAIQKE-----------------------IMKYGP--------VEASFT-V-YEDFLNYKSGI--YKHIT-GE--------AL--GGHAIRIIGWGV-E--NKTP--YWL----------------------------------------------------------------------------------------------------IANSWNEDWGENG---------------------------------------------------------------------------------------------------------------------------------------------------------------------------------------------------------------------------------------------------------------------------------------------------------------------------------------------------------------------------------------------------------------------------------------------------------------------------------------------------------------------------------YFR--------------------------------------------IVRG-R----------------DE---------------------------------------------------------------------------------------------------------------------------------------CFIESEV--------------------------I-----AGQIN-------------------------------------------------------------------------------
>Smp_085010.1_transcript_Smp_085010.1_gene_Smp_085010
---------------------------------------------------------------------------------------------------------------------------------------------------------------------------------------------------------------------------------------------------------------------------------------------------------------------------------------------------------------------------------------------------------------------------------------------------------------------------------------------------------------------------------------------------------------------------------------------------------------------------------------------------------------------------------------------------------------------------------------------------------------------------------------------------------------------------------------------------------------------------------------------------------------------------------------------------------------------------------------------------------------------------------------------------------------------------------------------------------------------------------------------------------------------------------------------------------------------------------------------------------------------------------------------------------------------------------------------------------------------------------------------------------------------------------------------------------------------------------------------------------------------------MI------------------------------LLLITTIIIVLFV----------------------------------------------------------DN-----------------------------------------------------------------------------------------------------------------------------------------------------------------------------------------------------------------------------------------------------------------------------------------------------------------------------------------------------------------------------ENCHLIQQNKTY-----------------F------------------HPLS-DQLITFINK----------H---------------------PNAGWKAQRT------NRFS--TIHDAKSMMGVIFEN----SNQRTK--------LRPTIS----HDNVNIELPKFFDSRKHWKYCP-----SIQTIRD-------------------QSSCGSCWAFGAVESMSDRICIHSKNKISVELSAINLLSCCTRCG-------------------------------------------------FGCRGGIP-GMAWDYWKYEGIVTGGSNETHTGCQPYPFPE--------------------------------------------------------------------------------------------------------CNHHSSSKSYPPCES----------------------YYFPTPECHET----CQDDYGKPYK---------KDKFYGK------------------------------------------------SSYNVASEEISIMKE-----------------------ILLNGP--------VEGGFY-V-YEDFLNYKSGV--YKHIT-GS--------YL--GGHAIRIIGWGI-QQ-NHIP--YWL----------------------------------------------------------------------------------------------------CANSWNNQWGDQG---------------------------------------------------------------------------------------------------------------------------------------------------------------------------------------------------------------------------------------------------------------------------------------------------------------------------------------------------------------------------------------------------------------------------------------------------------------------------------------------------------------------------------YFK--------------------------------------------ILRG-T----------------NE---------------------------------------------------------------------------------------------------------------------------------------CGIESMV--------------------------T-----AGLP------------------------------NLHK----------------------------------------------
>Smp_085180.1_transcript_Smp_085180.1_gene_Smp_085180
-----------------------------------------------------------------------------------------------------------------------------------------------------------------------------------------------------------------------------------------------------------------------------------------------------------------------------------------------------------------------------------------------------------------------------------------------------------------------------------------------------------------------------------------------------------------------------------------------------------------------------------------------------------------------------------------------------------------------------------------------------------------------------------------------------------------------------------------------------------------------------------------------------------------------------------------------------------------------------------------------------------------------------------------------------------------------------------------------------------------------------------------------------------------------------------------------------------------------------------------------------------------------------------------------------------------------------------------------------------------------------------------------------------------------------------------------------------------------------------------------------------------------------------------------------------MFYFILLLSLLLN----------------------------------------------------------IV-----------------------------------------------------------------------------------------------------------------------------------------------------------------------------------------------------------------------------------------------------------------------------------------------------------------------------------------------------------------------------YNYELNPLKNEH-----------------I------------------EPLF-EKLIKYVNQ----------N---------------------PGFGWKAGIN------SRFR--NLKDTKKLFKNNIKI----KDLGGK--------RIQTIS----HRNVNMVIPHTFDARDHWVNCS-----TIKQIHD-------------------ECCCRADWAFATVNSISDRICIYSNGRLSAQLSARNVISC--GFS-------------------------------------------------PGCFHGNE-LEVLVYWIVNGIVTGGSYEDQSGCQPYPF----------------------------------------------------------------------------------------------------------------S-RYPECKD----------------------VNYEFPPCTNE----CQDGYNKTYE---------DDKFYGE------------------------------------------------KIYNVYADQEDIQKE-----------------------ILMNGP--------VIASIL-V-KVDFLVYKSGV--YFPTPKSS--------NL--GWINLRIIGWGY-E--GKTP--YWL----------------------------------------------------------------------------------------------------CANSWSKEWGENG---------------------------------------------------------------------------------------------------------------------------------------------------------------------------------------------------------------------------------------------------------------------------------------------------------------------------------------------------------------------------------------------------------------------------------------------------------------------------------------------------------------------------------YVK--------------------------------------------VRRG-V----------------QA---------------------------------------------------------------------------------------------------------------------------------------GYIESYV--------------------------R-----APIP------------------------------KI------------------------------------------------
>Smp_103610.1_transcript_Smp_103610.1_gene_Smp_103610
------------------------------------------------------------------------------------------------------------------------------------------------------------------------------------------------------------------------------------------------------------------------------------------------------------------------------------------------------------------------------------------------------------------------------------------------------------------------------------------------------------------------------------------------------------------------------------------------------------------------------------------------------------------------------------------------------------------------------------------------------------------------------------------------------------------------------------------------------------------------------------------------------------------------------------------------------------------------------------------------------------------------------------------------------------------------------------------------------------------------------------------------------------------------------------------------------------------------------------------------------------------------------------------------------------------------------------------------------------------------------------------------------------------------------------------------------------------------------------------------------------------------------------------------------------MLTSILCIASLI---------------------------------------------------------------------------------------------------------------------------------------------------------------------------------------------------------------------------------------------------------------------------------------------------------------------------------------------------------------------------------------------------------------------------------------TFLEAHISVKNEKF------------------------------------EPLS-DDIISYINE----------H---------------------PNAGWRAEKS------NRFH--SLDDARIQMGARREE----PDLRRT--------RRPTVD----HNDWNVEIPSSFDSRKKWPRCK-----SIATIRD-------------------QSRCGSCWAFGAVEAMSDRSCIQSGGKQNVELSAVDLLSCCESCG-------------------------------------------------LGCEGGIL-GPAWDYWVKEGIVTGSSKENHTGCEPYPFPK--------------------------------------------------------------------------------------------------------CEHHTKG-KYPPCGS----------------------KIYKTPRCKQT----CQKKYKTPYT---------QDKHRGK------------------------------------------------SSYNVKNDEKAIQKE-----------------------IMKYGP--------VEAGFT-V-YEDFLNYKSGI--YKHIT-GE--------TL--GGHAIRIIGWGV-E--NKTP--YWL----------------------------------------------------------------------------------------------------IANSWNEDWGENG---------------------------------------------------------------------------------------------------------------------------------------------------------------------------------------------------------------------------------------------------------------------------------------------------------------------------------------------------------------------------------------------------------------------------------------------------------------------------------------------------------------------------------YFR--------------------------------------------IVRG-R----------------DE---------------------------------------------------------------------------------------------------------------------------------------CSIESEV--------------------------T-----AGRIN-------------------------------------------------------------------------------
>Smp_105370.1_transcript_Smp_105370.1_gene_Smp_105370
-----------------------------------------------------------------------------------------------------------------------------------------------------------------------------------------------------------------------------------------------------------------------------------------------------------------------------------------------------------------------------------------------------------------------------------------------------------------------------------------------------------------------------------------------------------------------------------------------------------------------------------------------------------------------------------------------------------------------------------------------------------------------------------------------------------------------------------------------------------------------------------------------------------------------------------------------------------------------------------------------------------------------------------------------------------------------------------------------------------------------------------------------------------------------------------------------------------------------------------------------------------------------------------------------------------------------------------------------------------------------------------------------------------------------------------------------------------------------------------------------------------------------------------------------------------MNLLILSIYFLIY-----------------------------------------------------------------------------------------------------------------------------------------------------------------------------------------------------------------------------------------------------------------------------------------------------------------------------------------------------------------------------------------------------------------------------------------LNGYNLKQFNILS----------------------------------------DELIQYINNY-------------------------------PSAGWKASKQ------NRFK--SISDVYNTFGYYGI-----RHFRKG--------ILSTIS----HEDENIQLPDYFDSREQWKDCP-----SINIIHD-------------------QSKCDSGWAVASAASISDRTCIQTNGTMKVQLSAIELISCSKNK--------------------------------------------------LGCQIGFS-EFSWDYWLKNGLVTGDP----TGCLPYPFPK--------------------------------------------------------------------------------------------------------CDHRSSN-SYPKCGY----------------------ITYTAPPCTKT----CRSGYPIPYK---------ADKHYGR------------------------------------------------VIYSLRPNESDIRKE-----------------------IMMNGP--------VEAGIF-V-HSDFLNYKSGV--YRHIT-GQ--------LV--TIHSVRIIGWGI-E--NDIP--YWL----------------------------------------------------------------------------------------------------CANSWNEDWGLNG---------------------------------------------------------------------------------------------------------------------------------------------------------------------------------------------------------------------------------------------------------------------------------------------------------------------------------------------------------------------------------------------------------------------------------------------------------------------------------------------------------------------------------YFK--------------------------------------------ILRG-S----------------NE---------------------------------------------------------------------------------------------------------------------------------------CEIESFV--------------------------N-----AGKVDNKT----------------------------------------------------------------------------
>Smp_139240.1_transcript_Smp_139240.1_gene_Smp_139240
-----------------------------------------------------------------------------------------------------------------------------------------------------------------------------------------------------------------------------------------------------------------------------------------------------------------------------------------------------------------------------------------------------------------------------------------------------------------------------------------------------------------------------------------------------------------------------------------------------------------------------------------------------------------------------------------------------------------------------------------------------------------------------------------------------------------------------------------------------------------------------------------------------------------------------------------------------------------------------------------------------------------------------------------------------------------------------------------------------------------------------------------------------------------------------------------------------------------------------------------------------------------------------------------------------------------------------------------------------------------------------------------------------------------------------------------------------------------------------------------------------------------------------------------------------------MIINFLIIIISSFLILSFN------------------------------------------CELYNQSWDNNN--------------------------------------------------------------------------------------------------------------------------------------------------------------------------------------------------------------------------------------------------------------------------------------------------------------------------------------------------------------NNNNNTIDYYLLWLTWQLRYNQYYQKTDELK--------------------------------DFYYWQLNIQKILL--------------------------------HNLYYDLGIKTYRKSINQYTAINWNEFYNQ--KIKKNNQYFKNTKKM--------NKLRNN----NINNDNNIPEYVD----WRNND-----TVTPVKT-------------------QEDCASSWAIASVEALEGQVKIKTG--TLTPLSSQQLVDCAGD---------------------------------------------------HECVENPV-SVAFDFIKQNGVESQQ-------------------------------------------------------------------------------------------------------------------------------DYPFTGK------------------------------VGN----CTYDSSKKVT---------TISSYIQ----------------------------------------------------VDDNEEELQKA-----------------------VYNIGP--------IAVRIA-M-TQEFLTYGSGV--LLIDDCQN--------EE--PFESVLVVGYGI-E--NDIP--YWL----------------------------------------------------------------------------------------------------VKFNLGEEFGDHG---------------------------------------------------------------------------------------------------------------------------------------------------------------------------------------------------------------------------------------------------------------------------------------------------------------------------------------------------------------------------------------------------------------------------------------------------------------------------------------------------------------------------------YIK--------------------------------------------LARNYK----------------NM---------------------------------------------------------------------------------------------------------------------------------------CHIANFA--------------------------Y-----YPVI--------------------------------------------------------------------------------
>Smp_141610.1_transcript_Smp_141610.1_gene_Smp_141610
-----------------------------------------------------------------------------------------------------------------------------------------------------------------------------------------------------------------------------------------------------------------------------------------------------------------------------------------------------------------------------------------------------------------------------------------------------------------------------------------------------------------------------------------------------------------------------------------------------------------------------------------------------------------------------------------------------------------------------------------------------------------------------------------------------------------------------------------------------------------------------------------------------------------------------------------------------------------------------------------------------------------------------------------------------------------------------------------------------------------------------------------------------------------------------------------------------------------------------------------------------------------------------------------------------------------------------------------------------------------------------------------------------------------------------------------------------------------------------------------------------------------------------------------------------MNQYSCYLLQLYIIILLSY---------------------------------------------------------------------------------------------------------------------------------------------------------------------------------------------------------------------------------------------------------------------------------------------------------------------------------------------------------------------------------------------------------------------------------------GTLNEIDARRHKRMY-----------------------------------QPLS-MELINFINYE-------------------------------ANTTWKAAPT------TRFR--TVSDIRRMLGAL-------PDPNGE--------QLETLC----TGYISDELPKSFDARVEWPHCP-----SISEIRD-------------------QSSCGSCWAFGAVEAMSDRICIKSKGKHKPFLSAENLVSCCSSCG-------------------------------------------------MGCNGGFP-HSAWLYWKNQGIVTGDLYNTTNGCQPYEFPP--------------------------------------------------------------------------------------------------------CEHHVIG-PLPSCDG-----------------------DVETPSCKTN----CQPGYNIPYE---------KDKWYGE------------------------------------------------KVYRIHSNPEAIMLE-----------------------LMRNGP--------VEVDFE-V-YADFPNYKSGV--YQHVS-GA--------LL--GGHAVRLLGWGE-E--NNVP--YWL----------------------------------------------------------------------------------------------------IANSWNSDWGDKG---------------------------------------------------------------------------------------------------------------------------------------------------------------------------------------------------------------------------------------------------------------------------------------------------------------------------------------------------------------------------------------------------------------------------------------------------------------------------------------------------------------------------------YFK--------------------------------------------IVRG-K----------------NE---------------------------------------------------------------------------------------------------------------------------------------CGIESDV--------------------------N-----AGIPKIKN----------------------------------------------------------------------------
>Smp_149730.1_transcript_Smp_149730.1_gene_Smp_149730
---------------------------------------------------------------------------------------------------------------------------------------------------------------------------------------------------------------------------------------------------------------------------------------------------------------------------------------------------------------------------------------------------------------------------------------------------------------------------------------------------------------------------------------------------------------------------------------------------------------------------------------------------------------------------------------------------------------------------------------------------------------------------------------------------------------------------------------------------------------------------------------------------------------------------------------------------------------------------------------------------------------------------------------------------------------------------------------------------------------------------------------------------------------------------------------------------------------------------------------------------------------------------------------------------------------------------------------------------------------------------------------------------------------------------------------------------------------------------------------------------------------------------------------------------------MITLLFYLHLIVHVYPNHTHT------------------------------------------HNSNNNSYDVTDQQ-----------------------------------------------------------------------------------------------------------------------------------------------------------------------------------------------------------------------------------------------------------------------------------------------------------------------------------------------------------VNHTTIIDNDDLLWLQWKHLHQKNYSTYKEYNE-------------------------------HRKNWLYNLHSIKQ--------------------------------HNLMHDKGLELYTIGLNQFSDLNWSHISTIYLTNLSQYFLNRHKKQS------QILLKQSL----NETRLKEIPDSWD----WRKVG-----VVSKVKV-------------------QGECGACWAFSAAGALEGQLKNRNG--PFVELSSQQLIDCSHSFG------------------------------------------------NHGCLGGDM-NNAFRYVEKDGIQSEE-------------------------------------------------------------------------------------------------------------------------------SYPYLTK------------------------------EGK----CQHIKSTSLT---------YSKSIIE------------------------------------------------IK---LNDEEQLKYV-----------------------LYEHGP--------VSAGIN-V-EQQFMRYKSGI--YQSQSCSS--------TE--VNHAVLIVGYGE-E--NGVQ--YWT----------------------------------------------------------------------------------------------------IKNSWGTSWGEEG---------------------------------------------------------------------------------------------------------------------------------------------------------------------------------------------------------------------------------------------------------------------------------------------------------------------------------------------------------------------------------------------------------------------------------------------------------------------------------------------------------------------------------YVR--------------------------------------------MRRNYN----------------NM---------------------------------------------------------------------------------------------------------------------------------------CGIATMA--------------------------S-----VPKL--------------------------------------------------------------------------------
>Smp_187140.1_transcript_Smp_187140.1_gene_Smp_187140
----------------------------------------------------------------------------------------------------------------------------------------------------------------------------------------------------------------------------------------------------------------------------------------------------------------------------------------------------------------------------------------------------------------------------------------------------------------------------------------------------------------------------------------------------------------------------------------------------------------------------------------------------------------------------------------------------------------------------------------------------------------------------------------------------------------------------------------------------------------------------------------------------------------------------------------------------------------------------------------------------------------------------------------------------------------------------------------------------------------------------------------------------------------------------------------------------------------------------------------------------------------------------------------------------------------------------------------------------------------------------------------------------------------------------------------------------------------------------------------------------------------------------------------------------------MKFIFIPLIFLLVLTHNGTS-----------------------------------------------------------------------------------------------------------------------------------------------------------------------------------------------------------------------------------------------------------------------------------------------------------------------------------------------------------------------------------------------------------------------KRTLKFNDLWEKWKSVYTKQYTDEDEEAI-------------------------------RRRIWNKNLIKIQL--------------------------------HNLRYDLGFETYSIGLSQFTDIEWNEFYSMYKVKERLIIPESSPSSS--------FIEEDY----DVNNIGWTPDSYD----WRHFN-----IVNEPRD-------------------EGSCIGSYAFAVTAVTESQYALRTS--NRKKFSVQQFIDCTRIYG------------------------------------------------NMGCHGGYT-FTLFIYLQNFGLETEE-------------------------------------------------------------------------------------------------------------------------------NYPFTGG------------------------------DQD----CVANSSDVVV---------QSIGY---------------------------------------------------KFHRHGYETILKWA-----------------------VYNEGP--------YVISMN-I-DENFLHYKSGI--YQSDTCTH--------YN--LNQSMLLVGYGYDN--DGND--YWT----------------------------------------------------------------------------------------------------LQNNWGTKWGEQG---------------------------------------------------------------------------------------------------------------------------------------------------------------------------------------------------------------------------------------------------------------------------------------------------------------------------------------------------------------------------------------------------------------------------------------------------------------------------------------------------------------------------------YVK--------------------------------------------VLRNHW----------------NM---------------------------------------------------------------------------------------------------------------------------------------CGIASMA--------------------------F-----RPILRGF-----------------------------------------------------------------------------
>Smp_210500.1_transcript_Smp_210500.1_gene_Smp_210500
-------------------------------------------------------------------------------------------------------------------------------------------------------------------------------------------------------------------------------------------------------------------------------------------------------------------------------------------------------------------------------------------------------------------------------------------------------------------------------------------------------------------------------------------------------------------------------------------------------------------------------------------------------------------------------------------------------------------------------------------------------------------------------------------------------------------------------------------------------------------------------------------------------------------------------------------------------------------------------------------------------------------------------------------------------------------------------------------------------------------------------------------------------------------------------------------------------------------------------------------------------------------------------------------------------------------------------------------------------------------------------------------------------------------------------------------------------------------------------------------------------------------------------------------------------------MKCFLCLTAFFV-VVVG----------------------------------------DSGFRKWSNLEPSLSLGRLFEQQVKE-----------------------------------------------------------------------------------------------------------------------------------------------------------------------G---VPG-------------------------------------------------------------------------------------------------------------------------------------------------------------------SVNVELLDDIIAAWKFFKIQFKRAYNGIHE-------------ETR------------------RFFIFSANFVKMME--------------------------------HNHAFQEGKVTYKMGVNEFTDKTDYELKKLRGYKVTS----GAIRHK----------GSTF----IRSEHTKLPSKVD----WRREG-----AVTDVKN-------------------QGQCGSCWAFSTTGAIEGQHYRKTN--RLVNLSEQQLVDCSKSYG------------------------------------------------NNGCSGGLM-NSAFEYVRDNEGIDSEI------------------------------------------------------------------------------------------------------------------------------SYPYVSG------------------------------DGTENNRCLFNASNILA---------QVTGYVN------------------------------------------------IH---EGDERALMDA-----------------------VATKGP--------VSVAIN-AGLPSFSMYKSGI--YSDTDCEG--------TLDALDHGVLVVGYGE-E--NGRS--YWL----------------------------------------------------------------------------------------------------IKNSWGEEWGEKG---------------------------------------------------------------------------------------------------------------------------------------------------------------------------------------------------------------------------------------------------------------------------------------------------------------------------------------------------------------------------------------------------------------------------------------------------------------------------------------------------------------------------------YIK--------------------------------------------ISKGSH----------------NM---------------------------------------------------------------------------------------------------------------------------------------CGVASAA--------------------------S-----YPLV--------------------------------------------------------------------------------
>Smp_343260.1_transcript_Smp_343260.1_gene_Smp_343260
--------------------------------------------------------------------------------------------------------------------------------------------------------------------------------------------------------------------------------------------------------------------------------------------------------------------------------------------------------------------------------------------------------------------------------------------------------------------------------------------------------------------------------------------------------------------------------------------------------------------------------------------------------------------------------------------------------------------------------------------------------------------------------------------------------------------------------------------------------------------------------------------------------------------------------------------------------------------------------------------------------------------------------------------------------------------------------------------------------------------------------------------------------------------------------------------------------------------------------------------------------------------------------------------------------------------------------------------------------------------------------------------------------------------------------------------------------------------------------------------------------------------------------------------M------------KVFLLLFSIIISVAIAQHLSL---------------------------------------------------------------------------------------------------------------------------------------------------------------------------------------------------------------------------------------------------------------------------------------------------------------------------------------------------------------------------------------------------------------------------QYDDIWKQWKLKYNKTYSDSNEIR--------------------------------RKAIFMRYVEKIQQ--------------------------------HNLRHDLGLEGYTMGLNQFCDMDWEEIKTIMLSKVFGNSPLWDDKKE-------------E----LELSNDPLPSKWD----WRDHG-----AVTPVKN-------------------QGLCGSCWAFSAAGAVEGQLVKKHK--KLISLSEQQLVDCSYKYG------------------------------------------------NDGCQGGTM-DQSFAYLEKYPIESEK-------------------------------------------------------------------------------------------------------------------------------DYKYIGH------------------------------DSS----CHFRKSKGVV---------KVKKFVD------------------------------------------------LP---ARDEEKLQKA-----------------------LYHYGP--------ISVAID-A-LDDLILYKSGI--YESKQCSS--------FL--LNHGVLAVGYGR-E--NRKD--YWL----------------------------------------------------------------------------------------------------IKNSWGTTWGMNG---------------------------------------------------------------------------------------------------------------------------------------------------------------------------------------------------------------------------------------------------------------------------------------------------------------------------------------------------------------------------------------------------------------------------------------------------------------------------------------------------------------------------------YFK--------------------------------------------LRRNKH----------------NM---------------------------------------------------------------------------------------------------------------------------------------CGIATNA--------------------------S-----FPLL--------------------------------------------------------------------------------
>Smp_344940.1_transcript_Smp_344940.1_gene_Smp_344940
----------------------------------------------------------------------------------------------------------------------------------------------------------------------------------------------------------------------------------------------------------------------------------------------------------------------------------------------------------------------------------------------------------------------------------------------------------------------------------------------------------------------------------------------------------------------------------------------------------------------------------------------------------------------------------------------------------------------------------------------------------------------------------------------------------------------------------------------------------------------------------------------------------------------------------------------------------------------------------------------------------------------------------------------------------------------------------------------------------------------------------------------------------------------------------------------------------------------------------------------------------------------------------------------------------------------------------------------------------------------------------------------------------------------------------------------------------------------------------------------------------------------------------------------------------------------------------------------------------------------------------------------------------------------------------------------------------------------------------------------------------------------------------------------------------------------------------------------------------------------------------------------------------------------------------------------------------------------------------------------------------------------------------------------------------------------------------------------------------------------------------------------------------------------------------------------------------------------------------------------------MSDRSCIQSGGKQNVELSAVDLLSCCEHCG-------------------------------------------------DGFEGGFP-ALAWDYWVKEGIVTGSSKENHTSCQPYPFPK--------------------------------------------------------------------------------------------------------CEHHTKG-KYPACFE----------------------EIYKTPNCENT----CQKSYKTPYA---------QDKHRGK------------------------------------------------SRYNVKNDEKAIQKE-----------------------IMKYGP--------VEANFI-V-YEDFLNYKSGI--YKHIT-GK--------LV--SWHAIRIIGWGV-E--NNTP--YWL----------------------------------------------------------------------------------------------------IPNSWNEDWGENG---------------------------------------------------------------------------------------------------------------------------------------------------------------------------------------------------------------------------------------------------------------------------------------------------------------------------------------------------------------------------------------------------------------------------------------------------------------------------------------------------------------------------------NFR--------------------------------------------ILRG-R----------------HE---------------------------------------------------------------------------------------------------------------------------------------CSIESEV--------------------------T-----AGRI------------------------------NE------------------------------------------------
>DC041_0000309_transcript_DC041_0000309_gene_DC041_0000309
----------------------------------------------------------------------------------------------------------------------------------------------------------------------------------------------------------------------------------------------------------------------------------------------------------------------------------------------------------------------------------------------------------------------------------------------------------------------------------------------------------------------------------------------------------------------------------------------------------------------------------------------------------------------------------------------------------------------------------------------------------------------------------------------------------------------------------------------------------------------------------------------------------------------------------------------------------------------------------------------------------------------------------------------------------------------------------------------------------------------------------------------------------------------------------------------------------------------------------------------------------------------------------------------------------------------------------------------------------------------------------------------------------------------------------------------------------------------------MSWMFHCTLIIVACLRFTSADTPANCTYEDAHGRWMFHIGDYKSKCPEN------------------------------LNSKQSVVISLLYPDIAID------------------------------------------ASGNRGHWTLIYNQGFEVTINHRK----------------------------------------------------------------------------------------------------------------------------------------------------------------------WLVIFAYKSTGEFN-------------------------------------------------------------------------------------------------------------------------------------------------------------CHKSMPMWTHDTLIRQWKCFVAEKIGANDKFQTNKVFGSKSFGRNL------------------YHIN-PSFVDKINE--------------------------------HQKSWRAEIY------PELSKYTIDELRNRAGGVKSMVTRPSVLNRK---------TPSKE----LISLTKNLPLEFD----WTSPPDGSRSPVTPIRD-------------------QGVCGSCYAFASAAALEARIRLVSNFSEQPILSPQAVVDCSPYS--------------------------------------------------EGCNGGFPFLIAGKYGEDFGFVSES-------CDPY-----------------------------------------------------------------------------------------------------------------TGEDTKKCNV------------------------------SKN----CTRYYTTDYS------------YIGG--------------------------------------------------YYGATNEKLMQLE-----------------------LVSNGP--------FPIGFE-V-YDDFQFYKEGI--YHHTTVQNDQYNFNPFEL--TNHAVLLVGYGV-DKLSGEP--YWK----------------------------------------------------------------------------------------------------VKNSWGAEWGEQG---------------------------------------------------------------------------------------------------------------------------------------------------------------------------------------------------------------------------------------------------------------------------------------------------------------------------------------------------------------------------------------------------------------------------------------------------------------------------------------------------------------------------------YFR--------------------------------------------IRRG-T----------------DE---------------------------------------------------------------------------------------------------------------------------------------CGVESLG--------------------------V---RFDPVL--------------------------------------------------------------------------------
>DC041_0000876_transcript_DC041_0000876_gene_DC041_0000876
--------------------------------------------------------------------------------------------------------------------------------------------------------------------------------------------------------------------------------------------------------------------------------------------------------------------------------------------------------------------------------------------------------------------------------------------------------------------------------------------------------------------------------------------------------------------------------------------------------------------------------------------------------------------------------------------------------------------------------------------------------------------------------------------------------------------------------------------------------------------------------------------------------------------------------------------------------------------------------------------------------------------------------------------------------------------------------------------------------------------------------------------------------------------------------------------------------------------------------------------------------------------------------------------------------------------------------------------------------------------------------------------------------------------------------------------------------------------------------------------------------------------------------------------------------------------------------------------------------------------------------------------------------------------------------------------------------------------------------------------------------------------------------------------------------------------------------------------------------------------------------------------------------------------------------------------------------------------------------------------------------------------------------------------------------------------------------------------------------------------------------------------------------------------------------------------------------------------------------------------------------------------------------------------------------------------------------------------------------------------------------------------------------------------------------------------------------------------------------------------------------------------------------------------------------------------------------------------------------------------------------------------------------MQNGP--------VEVDFE-V-YADFPNYKSGV--YQHVS-GA--------LL--GGHAVRLLGWGE-E--NNVP--YWL----------------------------------------------------------------------------------------------------IANSWNSDWGDNG---------------------------------------------------------------------------------------------------------------------------------------------------------------------------------------------------------------------------------------------------------------------------------------------------------------------------------------------------------------------------------------------------------------------------------------------------------------------------------------------------------------------------------YFK--------------------------------------------IVRG-K----------------NE---------------------------------------------------------------------------------------------------------------------------------------CGIENDV--------------------------N-----AGIPKTKY----------------------------------------------------------------------------
>DC041_0000877_transcript_DC041_0000877_gene_DC041_0000877
--------------------------------------------------------------------------------------------------------------------------------------------------------------------------------------------------------------------------------------------------------------------------------------------------------------------------------------------------------------------------------------------------------------------------------------------------------------------------------------------------------------------------------------------------------------------------------------------------------------------------------------------------------------------------------------------------------------------------------------------------------------------------------------------------------------------------------------------------------------------------------------------------------------------------------------------------------------------------------------------------------------------------------------------------------------------------------------------------------------------------------------------------------------------------------------------------------------------------------------------------------------------------------------------------------------------------------------------------------------------------------------------------------------------------------------------------------------------------------------------------------------------------------------------------------------------------------------------------------------------------------------------------------------------------------------------------------------------------------------------------------------------------------------------------------------------------------------------------------------------------------------------------------------------------------------------------------------------------------------------------------------------------------------------------------------------------------------------------------------------------------------------------------------------------------------------------------------------------------------------------------------------------------------------------------------------------------------------------------------------------------------------------------------------------------------------------------------------------------------------------------------------------------------------------------------------------------------------------------------------------------------------------------MQNGP--------VEVDFE-V-YADFPNYKSGV--YQHVS-GA--------LL--GGHAVRLLGWGE-E--NNVP--YWL----------------------------------------------------------------------------------------------------IANSWNSDWGDNG---------------------------------------------------------------------------------------------------------------------------------------------------------------------------------------------------------------------------------------------------------------------------------------------------------------------------------------------------------------------------------------------------------------------------------------------------------------------------------------------------------------------------------YFK--------------------------------------------IVRG-K----------------NE---------------------------------------------------------------------------------------------------------------------------------------CGIENDV--------------------------N-----AGIPKTKY----------------------------------------------------------------------------
>DC041_0001412_transcript_DC041_0001412_gene_DC041_0001412
-----------------------------------------------------------------------------------------------------------------------------------------------------------------------------------------------------------------------------------------------------------------------------------------------------------------------------------------------------------------------------------------------------------------------------------------------------------------------------------------------------------------------------------------------------------------------------------------------------------------------------------------------------------------------------------------------------------------------------------------------------------------------------------------------------------------------------------------------------------------------------------------------------------------------------------------------------------------------------------------------------------------------------------------------------------------------------------------------------------------------------------------------------------------------------------------------------------------------------------------------------------------------------------------------------------------------------------------------------------------------------------------------------------------------------------------------------------------------------------------------------------------------------------------------------------MISLRIISFFFFLCFNCEL------------------------------------------HNQSLHNNNNNNNN-----------------------------------------------------------------------------------------------------------------------------------------------------------------------------------------------------------------------------------------------------------------------------------------------------------------------------------------------------------NNNNNDSIDYHLLWTIWKLRYYQYYRNQIDEIN-------------------------------SFTLWKINIDQILL--------------------------------HNLYYDLQLKTYRKSINQYTAINWNDFYENKKKKFNLLHHQKNRLLLLLLLVKEKYRSFNQ----TNNNHNDLPDMID----WRDND-----TVTPVKT-------------------QEDCASSWAIASVEALEGQLKRKTG--ILTPLSSQQLVDCTGD---------------------------------------------------HECVENPV-SVAFDYINESGVLLIDD--------------------------------------------------------------------------------------------------------------------------------------------------------------------------CQN------------------------------------------------------------------------------------------------------------------------------------EEPF-------------------------------ESVLLVGYGI-E--NGIP--YWL----------------------------------------------------------------------------------------------------VKFSLGEEFGDHG---------------------------------------------------------------------------------------------------------------------------------------------------------------------------------------------------------------------------------------------------------------------------------------------------------------------------------------------------------------------------------------------------------------------------------------------------------------------------------------------------------------------------------YMK--------------------------------------------LARNHK----------------NM---------------------------------------------------------------------------------------------------------------------------------------CHIASFA--------------------------Y-----YPVI--------------------------------------------------------------------------------
>DC041_0001617_transcript_DC041_0001617_gene_DC041_0001617
-------------------------------------------------------------------------------------------------------------------------------------------------------------------------------------------------------------------------------------------------------------------------------------------------------------------------------------------------------------------------------------------------------------------------------------------------------------------------------------------------------------------------------------------------------------------------------------------------------------------------------------------------------------------------------------------------------------------------------------------------------------------------------------------------------------------------------------------------------------------------------------------------------------------------------------------------------------------------------------------------------------------------------------------------------------------------------------------------------------------------------------------------------------------------------------------------------------------------------------------------------------------------------------------------------------------------------------------------------------------------------------------------------------------------------------------------------------------------------------------------------------------------------------------------------------MRCLLCLSALFVIVVGD-----------------------------------------PGYKKWSNLEPSLSLGRLLEQQVIE----------------------------------------------------------------------------------------------------------------------------------------------------------------------GGVSS----------------------------------------------------------------------------------------------------------------------------------------------------------------------SVNVDLLADIMSAWKFFKIHFKRVYDSIHE-------------ETR------------------RFFIFGANFVKMVE--------------------------------HNHAYQEGKVTYKMGVNEFTDKTDYELKKLRGYKVTG----GAMKHK----------GSTF----IRSEHTKLPGSVD----WRREG-----AVTDVKN-------------------QGQCGSCWAFSTTGAIEGQHYRKTN--HLVNLSEQQLVDCSKSYG------------------------------------------------NNGCSGGLM-NSAFEYVRDNKGIDSEI------------------------------------------------------------------------------------------------------------------------------SYPYISG------------------------------NGTENMKCLFNASNIVA---------QVSGYVS------------------------------------------------IH---EGDERALMDA-----------------------VATKGP--------VSVAIN-AGLPSFSMYKSGV--YSDIDCKG--------TLDDLDHGVLVVGYGK-E--NGHS--YWL----------------------------------------------------------------------------------------------------IKNSWGEDWGENG---------------------------------------------------------------------------------------------------------------------------------------------------------------------------------------------------------------------------------------------------------------------------------------------------------------------------------------------------------------------------------------------------------------------------------------------------------------------------------------------------------------------------------YIK--------------------------------------------ILKDSH----------------NM---------------------------------------------------------------------------------------------------------------------------------------CGVASAA--------------------------S-----YPLV--------------------------------------------------------------------------------
>DC041_0004943_transcript_DC041_0004943_gene_DC041_0004943
-----------------------------------------------------------------------------------------------------------------------------------------------------------------------------------------------------------------------------------------------------------------------------------------------------------------------------------------------------------------------------------------------------------------------------------------------------------------------------------------------------------------------------------------------------------------------------------------------------------------------------------------------------------------------------------------------------------------------------------------------------------------------------------------------------------------------------------------------------------------------------------------------------------------------------------------------------------------------------------------------------------------------------------------------------------------------------------------------------------------------------------------------------------------------------------------------------------------------------------------------------------------------------------------------------------------------------------------------------------------------------------------------------------------------------------------------------------------------------------------------------------------------------------------------------------MKVFLLLNIITIV-------------------------------------------------------------------------------------------------------------------------------------------------------------------------------------------------------------------------------------------------------------------------------------------------------------------------------------------------------------------------------------------------------------------------TIAQHLNSQYDEIWKQWKLKYNKTYSINDEM--------------K------------------RKLIFMKHLTKIHQ--------------------------------HNLLYDLGLQTYTMGLNQFCDMDWNELKTILFPNKFINHHPLWNDQT-----------EEL----PLFSQKSLPLTWD----WRDYG-----LVTSVKD-------------------QGMCGSCWAFSTTGSIEGQFIKKYK--KSINLSEQQLIDCTYSFG------------------------------------------------NHGCHGGTM-DQSFNYLKKYPIESEK-------------------------------------------------------------------------------------------------------------------------------NYPYQGV------------------------------ESS----CHFHLSKGII---------KIKKFID------------------------------------------------LP---TKNEKILQKA----------------------------------------NVY-I--------KSGI--FESKYCSS--------SL--LNHAVLVVGYGT-E--HNKD--YWL----------------------------------------------------------------------------------------------------IKNSWGDKWGMNG---------------------------------------------------------------------------------------------------------------------------------------------------------------------------------------------------------------------------------------------------------------------------------------------------------------------------------------------------------------------------------------------------------------------------------------------------------------------------------------------------------------------------------YIK--------------------------------------------LRRNKH----------------NM---------------------------------------------------------------------------------------------------------------------------------------CGIATNA--------------------------S-----FPIL--------------------------------------------------------------------------------
>DC041_0005307_transcript_DC041_0005307_gene_DC041_0005307
-----------------------------------------------------------------------------------------------------------------------------------------------------------------------------------------------------------------------------------------------------------------------------------------------------------------------------------------------------------------------------------------------------------------------------------------------------------------------------------------------------------------------------------------------------------------------------------------------------------------------------------------------------------------------------------------------------------------------------------------------------------------------------------------------------------------------------------------------------------------------------------------------------------------------------------------------------------------------------------------------------------------------------------------------------------------------------------------------------------------------------------------------------------------------------------------------------------------------------------------------------------------------------------------------------------------------------------------------------------------------------------------------------------------------------------------------------------------------------------------------------------------------------------------------------------------------------------------------------------------------------------------------------------------------------------------------------------------------------------------------------------------------------------------------------------------------------------------------------------------------------------------------------------------------------------------------------------------------------------------------------------------------------------------------------------------------------------------------------------------------------------------------------------------------------------------------------------MKKSVR-------------------------------------------------------ELME---------------------------------------------------------------------------------------------------------------------------------------------------------------------------------------------------------------KYPIL--------------------------------DQD----CLANSSDVIV---------QSIGYKF------------------------------------------------HR---HGYETILKWA-----------------------VYNEGP--------YVISMN-I-DEKFLHYKSGI--YQSDTCTH--------YN--LNQSMLLVGYGYDN--DGND--YWI----------------------------------------------------------------------------------------------------LQNNWGTNWGEQG---------------------------------------------------------------------------------------------------------------------------------------------------------------------------------------------------------------------------------------------------------------------------------------------------------------------------------------------------------------------------------------------------------------------------------------------------------------------------------------------------------------------------------YVK--------------------------------------------VLRNNW----------------NM---------------------------------------------------------------------------------------------------------------------------------------CGIASMA--------------------------F-----RPILRGF-----------------------------------------------------------------------------
>DC041_0006339_transcript_DC041_0006339_gene_DC041_0006339
---------------------------------------------------------------------------------------------------------------------------------------------------------------------------------------------------------------------------------------------------------------------------------------------------------------------------------------------------------------------------------------------------------------------------------------------------------------------------------------------------------------------------------------------------------------------------------------------------------------------------------------------------------------------------------------------------------------------------------------------------------------------------------------------------------------------------------------------------------------------------------------------------------------------------------------------------------------------------------------------------------------------------------------------------------------------------------------------------------------------------------------------------------------------------------------------------------------------------------------------------------------------------------------------------------------------------------------------------------------------------------------------------------------------------------------------------------------------------------------------------------------------------------------------------------------------------------------------------------------------------------------------------------------------------------------------------------------------------------------------------------------------------------------------------------------------------------------------------------------------------------------------------------------------------------------------------------------------------------------------------------------------------------------------------------------------------------------------------------------MRQVFERGSAIY--GVTPYSDLTTDEFARTHLTA-------SWVVSS------STNNTPIS----LEKEVKNIPKNFD----WREKG-----AVTEVKN-------------------QGMCGSCWAFSTTGNVESQWFRKTG--KLLSLSEQQLVDCDGL--------------------------------------------------DDGCNGGLP-SNAYESIIKMGGLMLED------------------------------------------------------------------------------------------------------------------------------NYPYDAK------------------------------NEK----CHLKADNVAA-------------YIN------------------------------------------------SSVNLTQDETELAAW-----------------------LYHNSA--------ISVGMN-A------------------------------ML---LQPLVVLG-----------------------------------------------------------------------------------------------------------------------------------------------------------------------------------------------------------------------------------------------------------------------------------------------------------------------------------------------------------------------------------------------------------------------------------------------------------------------------------------------------------------------------------------------------------------------------------------------------------------------------------------------------------------------------------------------------------------------------------------------------------------------------------------------------------------------------------------------------------------------------------------------------------------------------------------------------------------------------------------------------------
>DC041_0007825_transcript_DC041_0007825_gene_DC041_0007825
----------------------------------------------------------------------------------------------------------------------------------------------------------------------------------------------------------------------------------------------------------------------------------------------------------------------------------------------------------------------------------------------------------------------------------------------------------------------------------------------------------------------------------------------------------------------------------------------------------------------------------------------------------------------------------------------------------------------------------------------------------------------------------------------------------------------------------------------------------------------------------------------------------------------------------------------------------------------------------------------------------------------------------------------------------------------------------------------------------------------------------------------------------------------------------------------------------------------------------------------------------------------------------------------------------------------------------------------------------------------------------------------------------------------------------------------------------------------------------------------------------------------------------------------------------MIIFLYLPNVHDAFPM---------------------------------------------------------------------------------------------------------------------------------------------------------------------------------------------------------------------------------------------------------------------------------------------------------------------------------------------------------------------------------------------------------------------------------------------------------------------------------------HRLH-ECLFLVVSI--------------------------------PCFGWKAGIN------SRFR--NLKDTQKLFRNNIKI----KDSGGK--------QIQTIS----HRNVDMVIPHSFDARDRWVNCS-----TIKHIHD-------------------ECCCRADWAFAAVDSISDRICIYSNGRVSVQLSARDVISCGFSAGCSHGNEIEVLMYWIAFAAVDSISDRICIYSNGRVSVQLSARDVISCGFSAGCSHGNE-IEVLMYWIVNGIVTGGSYEDQSGCQPYPFSKYPECKDVNYEFPLCTSECQDGYNKTYEDDKFYGKNIKQAFATVDSISDRICIYSNGRVSVQLSARDVISCGFSAGCSHGNEIEVLMYWIVNGIVTGGSYEDQSGCQPYPFS-KYPECKD----------------------VNYEFPLCTSE----CQDGYNKTYE---------DDKFYGE------------------------------------------------NIYNVYDNQEDIQKE-----------------------ILMNGP--------VIASIF-V-KTDFLIYKSGV--YLPTPRSS--------NL--GWINLRIIGWGY-E--GTTP--YWL----------------------------------------------------------------------------------------------------CANSWSKEWGDNG---------------------------------------------------------------------------------------------------------------------------------------------------------------------------------------------------------------------------------------------------------------------------------------------------------------------------------------------------------------------------------------------------------------------------------------------------------------------------------------------------------------------------------YVK--------------------------------------------VQRG-V----------------QA---------------------------------------------------------------------------------------------------------------------------------------GYIESYV--------------------------R-----APIPKI------------------------------------------------------------------------------
>DC041_0008087_transcript_DC041_0008087_gene_DC041_0008087
-----------------------------------------------------------------------------------------------------------------------------------------------------------------------------------------------------------------------------------------------------------------------------------------------------------------------------------------------------------------------------------------------------------------------------------------------------------------------------------------------------------------------------------------------------------------------------------------------------------------------------------------------------------------------------------------------------------------------------------------------------------------------------------------------------------------------------------------------------------------------------------------------------------------------------------------------------------------------------------------------------------------------------------------------------------------------------------------------------------------------------------------------------------------------------------------------------------------------------------------------------------------------------------------------------------------------------------------------------------------------------------------------------------------------------------------------------------------------------------------------------------------------------------------------------MIQYNIYLLQYYIIILLSY----------------------------------------------------------------------------------------------------------------------------------------------------------------------------------------------------------------------------------------------------------------------------------------------------------------------------------------------------------------------------------------------------------------------------------------TFNEIDAKQHKRMY-----------------------------------QPLS-LELIHYINYE-------------------------------ANTTWKAAPT------TRFR--TVSDIRRMLGTL-------PDPNNE--------QLETLC----AGYTSDELPKSFDARVEWPHCP-----SISEIRD-------------------QSSCGSCWAFGAVEAMSDRICIKSKGKHKPFLSAENLVSCCSSCG-------------------------------------------------MGCNGGFP-HSAWLYWKNQGIVTGDLYNTTNGCQPYEFPP--------------------------------------------------------------------------------------------------------CEHHVVG-PLPSCGD-----------------------DVVTPPCKTT----CQPGYNISYE---------KDKWYGE------------------------------------------------KVYRVHSNPEAIMRE-----------------------LMQNGP--------VEVDFE-V-YADFPNYKSGV--YQHVS-GA--------LL--GGHAVRLLGWGE-E--NNVP--YWL----------------------------------------------------------------------------------------------------IANSWNSDWGDNG---------------------------------------------------------------------------------------------------------------------------------------------------------------------------------------------------------------------------------------------------------------------------------------------------------------------------------------------------------------------------------------------------------------------------------------------------------------------------------------------------------------------------------YFK--------------------------------------------IVRG-K----------------NE---------------------------------------------------------------------------------------------------------------------------------------CGIENDV--------------------------N-----AGIPKTKY----------------------------------------------------------------------------
>DC041_0008300_transcript_DC041_0008300_gene_DC041_0008300
---------------------------------------------------------------------------------------------------------------------------------------------------------------------------------------------------------------------------------------------------------------------------------------------------------------------------------------------------------------------------------------------------------------------------------------------------------------------------------------------------------------------------------------------------------------------------------------------------------------------------------------------------------------------------------------------------------------------------------------------------------------------------------------------------------------------------------------------------------------------------------------------------------------------------------------------------------------------------------------------------------------------------------------------------------------------------------------------------------------------------------------------------------------------------------------------------------------------------------------------------------------------------------------------------------------------------------------------------------------------------------------------------------------------------------------------------------------------------------------------------------------------------------------------------------------------------------------------------------------------------------------------------------------------------------------------------------------------------------------------------------------------------------------------------------------------------------------------------------------------------------------------------------------------------------------------------------------------------------------------------------------------------------------------------------------------------------------------------------------------------------------------MGARREE----PELRKK--------RRPTVD----HNDWNVEIPSSFDSRKKWPRCK-----SIATIRD-------------------QSRCGSCWAFGAVEAMSDRTCIQSRGRQSVELSAVDLVSCCRGCG-------------------------------------------------FGCDGGFL-GPAWDYWVEEGIVTGSSKENHTGCQPYPFPK--------------------------------------------------------------------------------------------------------CEHHAIG-KYPACGK----------------------KIYKTPRCKMT----CQKSYKIPYA---------KDKHVG----------------------------------------------------NVLDN-VTI------------------------------------------------------------------------------------------------------------------------------------------------------------------------------------------------------------------------------------------------------------------------------------------------------------------------------------------------------------------------------------------------------------------------------------------------------------------------------------------------------------------------------------------------------------------------------------------------------------------------------------------------------------------------------------------------------------------------------------------------------------------------------------------------------------------------------------------------------------------------------------------------------------------------------------------------------------------------------------------------------------------------------------------------------------------------------------------------------
>DC041_0008301_transcript_DC041_0008301_gene_DC041_0008301
---------------------------------------------------------------------------------------------------------------------------------------------------------------------------------------------------------------------------------------------------------------------------------------------------------------------------------------------------------------------------------------------------------------------------------------------------------------------------------------------------------------------------------------------------------------------------------------------------------------------------------------------------------------------------------------------------------------------------------------------------------------------------------------------------------------------------------------------------------------------------------------------------------------------------------------------------------------------------------------------------------------------------------------------------------------------------------------------------------------------------------------------------------------------------------------------------------------------------------------------------------------------------------------------------------------------------------------------------------------------------------------------------------------------------------------------------------------------------------------------------------------------------------------------------------------------------------------------------------------------------------------------------------------------------------------------------------------------------------------------------------------------------------------------------------------------------------------------------------------------------------------------------------------------------------------------------------------------------------------------------------------------------------------------------------------------------------------------------------------------------------------------------------------------------------------------------------------------------------------------------------------------------------------------------------------------------------------------------------------------------------------------------------------------------------------------------------------------------------------------------------------------------------------------------------------------------------------------------------------------------------------------------------MYGP--------VEAAFT-V-YEDFLNYKSGI--YEHIT-G---------AV--GGHAIRIIGWGV-E--KDTP--YWL----------------------------------------------------------------------------------------------------IANSWNEDWGENG---------------------------------------------------------------------------------------------------------------------------------------------------------------------------------------------------------------------------------------------------------------------------------------------------------------------------------------------------------------------------------------------------------------------------------------------------------------------------------------------------------------------------------YFR--------------------------------------------MLRG-H----------------DE---------------------------------------------------------------------------------------------------------------------------------------CGIESEV--------------------------T-----AGRI------------------------------N-------------------------------------------------
>DC041_0008956_transcript_DC041_0008956_gene_DC041_0008956
---------------------------------------------------------------------------------------------------------------------------------------------------------------------------------------------------------------------------------------------------------------------------------------------------------------------------------------------------------------------------------------------------------------------------------------------------------------------------------------------------------------------------------------------------------------------------------------------------------------------------------------------------------------------------------------------------------------------------------------------------------------------------------------------------------------------------------------------------------------------------------------------------------------------------------------------------------------------------------------------------------------------------------------------------------------------------------------------------------------------------------------------------------------------------------------------------------------------------------------------------------------------------------------------------------------------------------------------------------------------------------------------------------------------------------------------------------------------------------------------------------------------------------------------------------MIRLLFYLHLIVNVYPNHTYI------------------------------------------------HNNSSYGVIDQNINHTTN-------------------------------------------------------------------------------------------------------------------------------------------------------------------------------------------------------------------------------------------------------------------------------------------------------------------------------------------------DNDNDHDDDDDLLWLQWKSLHHKNYSTHKEYNE-------------------------------HRENWLYNLHSMKQ--------------------------------HNQMYDKGLVLYTIGLNQFSDLNWSHISTIYLTNLSQYLNKHKQKSQ-------MLLKQSL----NETILKEIPDSWD----WRKVG-------------------------------AGKCGACWAFSAAGALEGQLKNRTG--TFVELSPQQLIDCSHSFG------------------------------------------------NHGCLGGDM-NNAFRYVEKDGIQSEESYPYLTKVSCFFTQFIVVLIYIKKQLEINSDIAINEIDYNYIVANINIMVVQTGMNVQE------------------------------------------------------------PTHITKALKFRVSLNALFQFTVRNHQILVRNSTLIFYTETHFPNQEGK----CQHIKSSSLT---------YSKSIIE------------------------------------------------IK---LNDEEQLKYV-----------------------LYEHGP--------VSAGIN-V-EQQFMRYKNGI--YQSQSCSS--------TE--VNHAVLIVGYGE-E--NGVQ--YWI----------------------------------------------------------------------------------------------------IKNSWGTSWGEDG---------------------------------------------------------------------------------------------------------------------------------------------------------------------------------------------------------------------------------------------------------------------------------------------------------------------------------------------------------------------------------------------------------------------------------------------------------------------------------------------------------------------------------YVR--------------------------------------------IRRNYN----------------NM---------------------------------------------------------------------------------------------------------------------------------------CGVATMA--------------------------S-----VPKL--------------------------------------------------------------------------------
>DC041_0010483_transcript_DC041_0010483_gene_DC041_0010483
-----------------------------------------------------------------------------------------------------------------------------------------------------------------------------------------------------------------------------------------------------------------------------------------------------------------------------------------------------------------------------------------------------------------------------------------------------------------------------------------------------------------------------------------------------------------------------------------------------------------------------------------------------------------------------------------------------------------------------------------------------------------------------------------------------------------------------------------------------------------------------------------------------------------------------------------------------------------------------------------------------------------------------------------------------------------------------------------------------------------------------------------------------------------------------------------------------------------------------------------------------------------------------------------------------------------------------------------------------------------------------------------------------------------------------------------------------------------------------------------------------------------------------------------------------------MKFIIILLIILSY-------------------------------------------------------------------------------------------------------------------------------------------------------------------------------------------------------------------------------------------------------------------------------------------------------------------------------------------------------------------------------------------------------------------------NVHSNRTLKFNELWKKWKSLYAKQYNDPNE-------------ELI------------------RQRIWNKNLIKIQL--------------------------------HNLRYDLGFETYSMGLSRFTDIEWNEFCSMYKVDKRIIIPESSFIEE------------DY----DVNNIGWTPDSYD----WRHL------------N-------------------IGSCIGSYAFAVTAVTESQYALRTS--NRKNFSVQQFIDCTRIYG------------------------------------------------NMGCHGGYT-FTLFIYLQNFGLETEE-------------------------------------------------------------------------------------------------------------------------------NYPFTGE------------------------------DQD----CLANSSDVIV---------QSIGYKF------------------------------------------------HR---HGYETILKWA-----------------------VYNEGP--------YVISMN-I-DEKFLHYKSGI--YQSDTCTH--------YN--LNQSMLLVGYGYDN--DGND--YWI----------------------------------------------------------------------------------------------------LQNNWGTNWGEQG---------------------------------------------------------------------------------------------------------------------------------------------------------------------------------------------------------------------------------------------------------------------------------------------------------------------------------------------------------------------------------------------------------------------------------------------------------------------------------------------------------------------------------YVK--------------------------------------------VLRNNW----------------NM---------------------------------------------------------------------------------------------------------------------------------------CGIASMA--------------------------F-----RPILRGF-----------------------------------------------------------------------------
>DC041_0010814_transcript_DC041_0010814_gene_DC041_0010814
-------------------------------------------------------------------------------------------------------------------------------------------------------------------------------------------------------------------------------------------------------------------------------------------------------------------------------------------------------------------------------------------------------------------------------------------------------------------------------------------------------------------------------------------------------------------------------------------------------------------------------------------------------------------------------------------------------------------------------------------------------------------------------------------------------------------------------------------------------------------------------------------------------------------------------------------------------------------------------------------------------------------------------------------------------------------------------------------------------------------------------------------------------------------------------------------------------------------------------------------------------------------------------------------------------------------------------------------------------------------------YIDVFDVKQLRRKLSEFYDPSAYLTFQIAPYVCQSSLDKCSDKSYRPKYRPLWATYERFAVNSLPGGFPLPSWAWFAIKEESMPRRLRGPSLPKQDRKLLKSLKGYQMGHIQRLVSVTRSASSAPDRLIANIPPPPIARMECRGGDQVLGLLCRLPNLVHVRSD------------RYSHLDVIWVELPLVCVRYSC-------------------IAAEPVPQDTRPSDLEGISDQLLNIAPHGSYAIRLVCRMLILHQSGK----------------------------------------------------------------------------------------------------------------------------------------------------------------------ILQEDWCVTPLPSSYLQECSLVITEAVSNFMTPKTSTLVSTFEAGGIPDDAVRSKLVDELSTATGMNKAYSL---------------------------------------------------------------------------------------------------QCLTECQFDIDSALHSFQKIYNRHMSLVIPLIYFLIYLNGYNLIQF------------------NLLS-DELIQYVNNYYNNKKTARSNNKHSPILNTIIELSFVQ----PSAGWKASKQ------NRFK--SISDVYNTLGHYGI-----RRFKQG--------ILPIVS----HEDKNIELPDYFDSREQWKDCP-----SINIIHD-------------------QSKCDSGWAVASAASISDRTCIQTNGTIKVQLSAIELISCTKNK--------------------------------------------------LGCQIGYS-EFAWNYWLKNGLVTGDS----TGCLPYPFPK--------------------------------------------------------------------------------------------------------CDHRSSN-SYPKCGY----------------------VTYTAPPCEKT----CRSGYPIPYI---------ADKHYGK------------------------------------------------AVYSLRPNESDIRKE-----------------------IIMNGP--------VEAGIF-V-HSDFFNYKSGV--YKHII-GR--------LI--TIHSVRIIGWGI-E--NDIP--YWL----------------------------------------------------------------------------------------------------CANSWNEDWGLNG---------------------------------------------------------------------------------------------------------------------------------------------------------------------------------------------------------------------------------------------------------------------------------------------------------------------------------------------------------------------------------------------------------------------------------------------------------------------------------------------------------------------------------YFK--------------------------------------------ILRG-S----------------NE---------------------------------------------------------------------------------------------------------------------------------------CEIESFV--------------------------N-----AGKVDNKPRSD-------------------------------------------------------------------------
>DC041_0011547_transcript_DC041_0011547_gene_DC041_0011547
---------------------------------------------------------------------------------------------------------------------------------------------------------------------------------------------------------------------------------------------------------------------------------------------------------------------------------------------------------------------------------------------------------------------------------------------------------------------------------------------------------------------------------------------------------------------------------------------------------------------------------------------------------------------------------------------------------------------------------------------------------------------------------------------------------------------------------------------------------------------------------------------------------------------------------------------------------------------------------------------------------------------------------------------------------------------------------------------------------------------------------------------------------------------------------------------------------------------------------------------------------------------------------------------------------------------------------------------------------------------------------------------------------------------------------------------------------------------------------------------------------------------------------------------------------------------------------------------------------------------------------------------------------------------------------------------------------------------------------------------------------------------------------------------------------------------------------------------------------------------------------------------------------------------------------------------------------------------------------------------------------------------------------------------------------------------------------------------------------------PNAGWKAQRT------NRFS--TIEDAKLMMGVILED----NNQRIK--------LRPTIR----HNDVNIKLPKFFDSRKHWKNCP-----SIRTIRD-------------------QSSCGSCWAFGAVESMSDRICIHSKSKISVELSAVNLLSCCTRCG-------------------------------------------------LGCNGGIP-GMAWDYWKYEGIVTGGSNETHTGCQPYPFPK--------------------------------------------------------------------------------------------------------CNHHSSTKGYPPCES----------------------HYYSTPECYKT----CQDDYHKPYK---------KDKFY-------------------------------------------------------ASEEISIMKE-----------------------ILLNGP--------VEGGFY-V-YEDFLHYKSGV--YKHIT-GS--------YL--GGHAIRILGWGI-EH-NHIP--YWL----------------------------------------------------------------------------------------------------CANSWNDQWGDHG---------------------------------------------------------------------------------------------------------------------------------------------------------------------------------------------------------------------------------------------------------------------------------------------------------------------------------------------------------------------------------------------------------------------------------------------------------------------------------------------------------------------------------YFK--------------------------------------------ILRG-K----------------NE---------------------------------------------------------------------------------------------------------------------------------------CGIESVI--------------------------S-----AGLP------------------------------KLHQ----------------------------------------------
>DC041_0011763_transcript_DC041_0011763_gene_DC041_0011763
---------------------------------------------------------------------------------------------------------------------------------------------------------------------------------------------------------------------------------------------------------------------------------------------------------------------------------------------------------------------------------------------------------------------------------------------------------------------------------------------------------------------------------------------------------------------------------------------------------------------------------------------------------------------------------------------------------------------------------------------------------------------------------------------------------------------------------------------------------------------------------------------------------------------------------------------------------------------------------------------------------------------------------------------------------------------------------------------------------------------------------------------------------------------------------------------------------------------------------------------------------------------------------------------------------------------------------------------------------------------------------------------------------------------------------------------------------------------------------------------------------------------------------------------------------MMIAVFEEIHSQEFFSYAYVC--------------------------------------------------------------------------------------------------------------------------------------------------------------------------------------------------------------------------------------------------------------------------------------------------------------------------------------------------------------------------------------------------------------------------VVYRFMITLLDAHISIKKERF------------------------------------EPLS-DDIISYINQ----------HVVQHCQNCFSFNYDFNFFILQPNAEWKAEKS------NRFH--SLDDARILMGARREE----PELRKK--------RRPTVD----HNDWNVEIPSSFDSRKKWPRCK-----SIATIHD-------------------QSRCGSCWVVDLVG-----------------------------------------------------------------------------------DGGFL-GPAWDYWVEEGIVTGSSKENHTGCQPYPFPK--------------------------------------------------------------------------------------------------------CEHHAKG-KYPACGK----------------------KIYKTPRCKKT----CQKSYKIPYA---------QDKHRGK------------------------------------------------LSYNVADNELSIQKE-----------------------IMKYGP--------VEATFT-V-YEDFLNYKSGI--YKHIT-GE--------PV--GGHAIRIIGWGV-E--KNTP--YWL----------------------------------------------------------------------------------------------------IANSWNEDWGENDISE------------------------------------------------------------------------------------------------------------------------------------------------------------------------------------------------------------------------------------------------------------------------------------------------------------------------------------------------------------------------------------------------------------------------------------------------------------------------------------------------------------------------------YYV------------------------------------------------------------------VM---------------------------------------------------------------------------------------------------------------------------------------MNVASNP--------------------------R-----------------------------------------------------------------------------------------
>MS3_0011817.1_transcript_MS3_0011817.1_gene_MS3_0011817
----------------------------------------------------------------------------------------------------------------------------------------------------------------------------------------------------------------------------------------------------------------------------------------------------------------------------------------------------------------------------------------------------------------------------------------------------------------------------------------------------------------------------------------------------------------------------------------------------------------------------------------------------------------------------------------------------------------------------------------------------------------------------------------------------------------------------------------------------------------------------------------------------------------------------------------------------------------------------------------------------------------------------------------------------------------------------------------------------------------------------------------------------------------------------------------------------------------------------------------------------------------------------------------------------------------------------------------------------------------------------------------------------------------------------------------------------------------------------MSWMFHCPLIIVACLRFTSADTPANCTYEDAHGRWMFHIGDYKSKCPEN------------------------------LNSKQSVVISLLYPDIAID------------------------------------------ASGNRGHWTLIYNQGFEVTINHRK----------------------------------------------------------------------------------------------------------------------------------------------------------------------WLVIFAYKPTGEFN-------------------------------------------------------------------------------------------------------------------------------------------------------------CHKSMPMWTHDTLIRQWKCFVAEKIGANDKFQTNKLFGSKSFGRNL------------------YHIN-PSFVDKINK--------------------------------HQKSWRAEIY------PELSKYTIDELRNRAGGVKSMVTRPSVLNRK---------TPSKE----LISLTKNLPLEFD----WTSPPDGSRSPVTPIRN-------------------QGVCGSCYAFASAAALEARIRLVSNFSEQPILSPQAVVDCSPYS--------------------------------------------------EGCNGGFPFLIAGKYGEDFGFVSER-------CDPY-----------------------------------------------------------------------------------------------------------------TGKDTKKCNV------------------------------SKN----CTRYYTTDYS------------YIGG--------------------------------------------------YYGATNEKLMQLE-----------------------LVSNGP--------FPIGFE-V-YDDFQFYREGI--YHHTTVQNDQYNFNPFEL--TNHAVLLVGYGV-DKLSGEP--YWK----------------------------------------------------------------------------------------------------VKNSWGAEWGEQG---------------------------------------------------------------------------------------------------------------------------------------------------------------------------------------------------------------------------------------------------------------------------------------------------------------------------------------------------------------------------------------------------------------------------------------------------------------------------------------------------------------------------------YFR--------------------------------------------IRRG-T----------------DE---------------------------------------------------------------------------------------------------------------------------------------CGVESLGVRFDPAVLLYGAETWRTTTTIIKKVQVFINSSLPKIFNTHWPDTISNSVLWERTNQLLIEEEISKGRWKWIGHTLRKSSNCIMRQALTWNPEGKRRR-------------------
>MS3_0012103.1_transcript_MS3_0012103.1_gene_MS3_0012103
---------------------------------------------------------------------------------------------------------------------------------------------------------------------------------------------------------------------------------------------------------------------------------------------------------------------------------------------------------------------------------------------------------------------------------------------------------------------------------------------------------------------------------------------------------------------------------------------------------------------------------------------------------------------------------------------------------------------------------------------------------------------------------------------------------------------------------------------------------------------------------------------------------------------------------------------------------------------------------------------------------------------------------------------------------------------------------------------------------------------------------------------------------------------------------------------------------------------------------------------------------------------------------------------------------------------------------MHDSWSGCAGTRVNNLTNLSCKDRPRGLNLFPSFCLRYGRPIPELRGLSYKEQLEKLDLFTLSYRRLRGDLILMYRILRNDFGPNLFSLFLPTRSGHLKGHSRRVEKPRTNKIPVAYRFSHRVINTWNLLPVAVSGMISLSVLLALLIGGKDDLLYYNEHFEGELSDAPLGRVIPTLVTFYNQYSSEPYRYVAFDANQTLQTVSSNLNISFFSQNTRGYRYRFSVLLAPTICPKYQT------------------------------------------EYISIAHLGPCSLKVYGYQQCNFV----------------------------------------------------------------------------------------------------------------------------------------------------------------------LSFRKGLLYDDSTLYLEGCRSAVPRMPVNLETACMQLDDLDFTDDLALLSHTHKQMQIKTTGVASASASVGLNIHNGKSKVLKYNTENTNQFTLDGEALEDVESSTYLNSNIDERVQSDADVKARIGKFFCTELKLRKIPNHRHNNASIHKRLSTQDIEYLLTEYHQQQPTYLGFKLPANVEEKYAQFKLTYRKQYHETE-----------------------------------DEIRFNIFKSNILK--------------------------------AQLYQVFERGSAIYGVTPYSDLTTDEFARTHLTASWV----VSSSTN--------NTPIS-----LEKEVKNIPKNFD----WREKG-----AVTEVKN-------------------QGMCGSCWAFSTTGNVESQWFRKTG--KLLSLSEQQLVDCDGL--------------------------------------------------DDGCNGGLP-SNAYESIIKMGGLMLED------------------------------------------------------------------------------------------------------------------------------NYPYDAK------------------------------NEK----CHLKADNVAA-------------YIN------------------------------------------------SSVNLTQDETELAAW-----------------------LYHNSA--------ISVGMN-AMLLQF--YRHGISHPWWIFCSK--------YL--LDHAVLLVGYGVSE--ENEP--FWI----------------------------------------------------------------------------------------------------VKNSWGVEWGEKG---------------------------------------------------------------------------------------------------------------------------------------------------------------------------------------------------------------------------------------------------------------------------------------------------------------------------------------------------------------------------------------------------------------------------------------------------------------------------------------------------------------------------------YFR--------------------------------------------VYRG-D----------------GT---------------------------------------------------------------------------------------------------------------------------------------CGINTVA--------------------------T-----SALIY-------------------------------------------------------------------------------
>MS3_0013308.1_transcript_MS3_0013308.1_gene_MS3_0013308
-----------------------------------------------------------------------------------------------------------------------------------------------------------------------------------------------------------------------------------------------------------------------------------------------------------------------------------------------------------------------------------------------------------------------------------------------------------------------------------------------------------------------------------------------------------------------------------------------------------------------------------------------------------------------------------------------------------------------------------------------------------------------------------------------------------------------------------------------------------------------------------------------------------------------------------------------------------------------------------------------------------------------------------------------------------------------------------------------------------------------------------------------------------------------------------------------------------------------------------------------------------------------------------------------------------------------------------------------------------------------------------------------------------------------------------------------------------------------------------------------------------------------------------------------------------MFLKLQIHSVDSYWHRKLL------------------------------------------QELNNNNNNNHLSLPDEVTEKHWN----------------------------------------------------------------------------------------------------------------------------------------------------------------------SVTTIFTGFKHFTLIQTLPSIILTSLHNNN---------------------------------------------------------------------------------------------------------------------------------------------NNNNNDSIDYHLLWTIWKLRYHQYYRNQID-------------EIN------------------SFALWKININQILL--------------------------------HNLYYDLQLKTYRKSINQYTAINWNDFYQNKKNKLNLLHHQKNRLLL--LLVKEKYRSFNR----TNNNHNNLPDMID----WRDND-----TVTPVKT-------------------QEDCASSWAIASVEALEGQVKRKTG--ILTPLSSQQLVDCT---G------------------------------------------------DHECVE-YPVSVAFDFIKEYGVESQE-------------------------------------------------------------------------------------------------------------------------------DYPFTGK------------NDGKSIDDVVNLHRMRWLGHV--FLCMHEHRLPRRAILTSVGDGWEKFRGS------------------------------------------------QTEMWHQSLKLLTSS-----------------------LSHVGR--------SRI-LG-CGPCDYHNQWSGV--LLIDDCQN--------EE--PFESVLLVGYGI-E--NGIP--YWL----------------------------------------------------------------------------------------------------VKFSLGEEFGDHG---------------------------------------------------------------------------------------------------------------------------------------------------------------------------------------------------------------------------------------------------------------------------------------------------------------------------------------------------------------------------------------------------------------------------------------------------------------------------------------------------------------------------------YMK--------------------------------------------LARNHN----------------NM---------------------------------------------------------------------------------------------------------------------------------------CHIASFA--------------------------Y-----YPVI--------------------------------------------------------------------------------
>MS3_0013630.1_transcript_MS3_0013630.1_gene_MS3_0013630
----------------------------------------------------------------------------------------------------------------------------------------------------------------------------------------------------------------------------------------------------------------------------------------------------------------------------------------------------------------------------------------------------------------------------------------------------------------------------------------------------------------------------------------------------------------------------------------------------------------------------------------------------------------------------------------------------------------------------------------------------------------------------------------------------------------------------------------------------------------------------------------------------------------------------------------------------------------------------------------------------------------------------------------------------------------------------------------------------------------------------------------------------------------------------------------------------------------------------------------------------------------------------------------------------------------------------------------------------------------------------------------------------------------------------------------------------------------------------------------------------------------------------------------------------------------------------------------------------------------------------------------------------------------------------------------------------------------------------------------------------------------------------------------------------------------------------------------------------------------------------------------------------------------------------------------------------------------------------------------------------------------------------------------------------------------------MRKIT------------------------------------QDVGL-----------SKF---VLMSFRRTMKAPRA-----TELRKK--------RRPTVD----HNDLNVEIPSSFDSRKKWPRCK-----SIATIRD-------------------QSRCGSCWAFGAVEAMSDRTCIQSRGRQSVELSAVDLMSCCSDCG-------------------------------------------------FGCDGGFL-GHAWDYWVKEGIVTGSSKENHTGCQPYPFPK--------------------------------------------------------------------------------------------------------CEHHAKG-KYPACGK----------------------KIYKTPRCKQT----CQKSYKIPYA---------QDKHRGK------------------------------------------------LSYNVADNELSIQKE-----------------------IMKYGP--------VEAAFT-V-YEDFLNYKSGI--YEHIT-GE--------PV--GGHAIRIIGWGV-E--KNTP--YWL----------------------------------------------------------------------------------------------------IANSWNEDWGENG---------------------------------------------------------------------------------------------------------------------------------------------------------------------------------------------------------------------------------------------------------------------------------------------------------------------------------------------------------------------------------------------------------------------------------------------------------------------------------------------------------------------------------YFR--------------------------------------------ILRG-H----------------DE---------------------------------------------------------------------------------------------------------------------------------------CGIESEV--------------------------T-----AGRIN-------------------------------------------------------------------------------
>MS3_0013633.1_transcript_MS3_0013633.1_gene_MS3_0013633
----------------------------------------------------------------------------------------------------------------------------------------------------------------------------------------------------------------------------------------------------------------------------------------------------------------------------------------------------------------------------------------------------------------------------------------------------------------------------------------------------------------------------------------------------------------------------------------------------------------------------------------------------------------------------------------------------------------------------------------------------------------------------------------------------------------------------------------------------------------------------------------------------------------------------------------------------------------------------------------------------------------------------------------------------------------------------------------------------------------------------------------------------------------------------------------------------------------------------------------------------------------------------------------------------------------------------------------------------------------------------------------------------------------------------------------------------------------------------------------------------------------------MVEVNEMFPCIKWFDDFAQLTVP------------SLSSIHKLPCMINIIPCPEIM----------------------------------------------------------------------------------------------------------------------------------------------------------------------------------------------------------------------------------------------------------------------------------------------------------------------------------------------------------------------------------------------------------------------LTSVLCIASLITLLDAHISIKKERF------------------------------------EPLS-DDIISYINQ----------H---------------------PNAEWKAEKS------NRFH--SLDDARILMGARREE----SELRKK--------RRPTVD----HNDLNVEIPSSFDSRMKWPRCK-----SIATIRD-------------------QSRCGSCWAFGAVEAMSDRTCIQSRGRQSVELSAVDLMSCCSDCG-------------------------------------------------FGCDGGFL-GHAWDYWVKEGIVTGSSKENHTGCQPYPFPK--------------------------------------------------------------------------------------------------------CEHHAKG-KYPACGK----------------------KIYKTPRCKQT----CQKSYKIPYA---------QDKHRGK------------------------------------------------LSYNVADNELSIQKE-----------------------IMKYGP--------VEAAFT-V-YEDFLNYKSGI--YEHIT-GE--------PV--GGHAIRIIGWGV-E--KNTP--YWL----------------------------------------------------------------------------------------------------IANSWNEDWGENG---------------------------------------------------------------------------------------------------------------------------------------------------------------------------------------------------------------------------------------------------------------------------------------------------------------------------------------------------------------------------------------------------------------------------------------------------------------------------------------------------------------------------------YFR--------------------------------------------ILRG-H----------------DE---------------------------------------------------------------------------------------------------------------------------------------CGIESEV--------------------------T-----AGRIN-------------------------------------------------------------------------------
>MS3_0013634.1_transcript_MS3_0013634.1_gene_MS3_0013634
------------------------------------------------------------------------------------------------------------------------------------------------------------------------------------------------------------------------------------------------------------------------------------------------------------------------------------------------------------------------------------------------------------------------------------------------------------------------------------------------------------------------------------------------------------------------------------------------------------------------------------------------------------------------------------------------------------------------------------------------------------------------------------------------------------------------------------------------------------------------------------------------------------------------------------------------------------------------------------------------------------------------------------------------------------------------------------------------------------------------------------------------------------------------------------------------------------------------------------------------------------------------------------------------------------------------------------------------------------------------------------------------------------------------------------------------------------------------------------------------------------------------------------------------------------MLTSVLCIASLI----------------------------------------------------------TL-----------------------------------------------------------------------------------------------------------------------------------------------------------------------------------------------------------------------------------------------------------------------------------------------------------------------------------------------------------------------------LDAHISIK-KER-----------------F------------------EPLS-DDIISYINQ----------H---------------------PNAEWKAEKS------NRFH--SLDDARILMGARREE----SELRKK--------RRPTVD----HNDLNVEIPSSFDSRKKWPRCK-----SIATIRD-------------------QSRCGSSWAFGAVEAMSDRTCIQSRGRQSVELSAVDLMSCCSDCG-------------------------------------------------FGCDGGFL-GHAWDYWVKEGIVTGSSKENHTGCQPYPFPK--------------------------------------------------------------------------------------------------------CEHYVKG-KYPACGE----------------------KMYKAPRCNQT----CQKSYKIPYS---------QDKHRGK------------------------------------------------LSYNVADNELSIQKE-----------------------IMKYGP--------VEAAFT-V-YEDFLNYKSGI--YEHIT-GE--------PV--GGHAIRIIGWGV-E--KNTP--YWL----------------------------------------------------------------------------------------------------IANSWNEDWGENG---------------------------------------------------------------------------------------------------------------------------------------------------------------------------------------------------------------------------------------------------------------------------------------------------------------------------------------------------------------------------------------------------------------------------------------------------------------------------------------------------------------------------------YFR--------------------------------------------ILRG-H----------------NE---------------------------------------------------------------------------------------------------------------------------------------CDIESYV--------------------------I-----AGRI------------------------------N-------------------------------------------------
>MS3_0014716.1_transcript_MS3_0014716.1_gene_MS3_0014716
-----------------------------------------------------------------------------------------------------------------------------------------------------------------------------------------------------------------------------------------------------------------------------------------------------------------------------------------------------------------------------------------------------------------------------------------------------------------------------------------------------------------------------------------------------------------------------------------------------------------------------------------------------------------------------------------------------------------------------------------------------------------------------------------------------------------------------------------------------------------------------------------------------------------------------------------------------------------------------------------------------------------------------------------------------------------------------------------------------------------------------------------------------------------------------------------------------------------------------------------------------------------------------------------------------------------------------------------------------------------------------------------------------------------------------------------------------------------------------------------------------------------------------------------------------------MKVFLLLNIITIV-------------------------------------------------------------------------------------------------------------------------------------------------------------------------------------------------------------------------------------------------------------------------------------------------------------------------------------------------------------------------------------------------------------------------TIAQHLNSQYDEIWKQWKLKYNKTYSINDEM--------------K------------------RKIIFMKYVTKIHQ--------------------------------HNLLYDLGLKSYTMGLNQFCDMDWNELKTILFPNGFINHHPLWNDNN-------EELPLLS----HK----SLPLKWD----WRDYG-----LVTSVKD-------------------QGMCGSCWAFSTTGAIEGQFIKKYK--KSISLSEQQLIDCSYSFG------------------------------------------------NHGCHGGTM-DQSFNYIKKYPIESEK-------------------------------------------------------------------------------------------------------------------------------NYPYQGV------------------------------ESS----CHFHLSKGII---------KIKKFID------------------------------------------------LP---TKNEKILQKA-----------------------VYHYGP--------ISVAID-A-SIDFVLYKSGI--FESKYCSS--------SL--LNHAVLVVGYGT-E--HNKD--YWL----------------------------------------------------------------------------------------------------IKNSWGDKWGMNG---------------------------------------------------------------------------------------------------------------------------------------------------------------------------------------------------------------------------------------------------------------------------------------------------------------------------------------------------------------------------------------------------------------------------------------------------------------------------------------------------------------------------------YIK--------------------------------------------LRRNKH----------------NM---------------------------------------------------------------------------------------------------------------------------------------CGIATNA--------------------------S-----FPIL--------------------------------------------------------------------------------
>MS3_0014719.1_transcript_MS3_0014719.1_gene_MS3_0014719
--------------------------------------------------------------------------------------------------------------------------------------------------------------------------------------------------------------------------------------------------------------------------------------------------------------------------------------------------------------------------------------------------------------------------------------------------------------------------------------------------------------------------------------------------------------------------------------------------------------------------------------------------------------------------------------------------------------------------------------------------------------------------------------------------------------------------------------------------------------------------------------------------------------------------------------------------------------------------------------------------------------------------------------------------------------------------------------------------------------------------------------------------------------------------------------------------------------------------------------------------------------------------------------------------------------------------------------------------------------------------------------------------------------------------------------------------------------------------------------MVVGGSRQESLDPGFVLLGTRQQGVPVILRELVLHGGLDPVPPSFSVRDLTTKLSMPRPTSFLLKTFTMKFIIILLIMLHILSYNVHS-----------------------------------------------------------------------------------------------------------------------------------------------------------------------------------------------------------------------------------------------------------------------------------------------------------------------------------------------------------------------------------------------------------------------NKTLKFNELWKKWKSIYDKQYNDPNEELI-------------------------------RQRIWNKNLIKIQL--------------------------------HNLRYDLGFETYSIGLSRFTDVEWNEFCSMYKVDKRLIIPESSFIEE------------DY----DVNNVGWTPDSYD----WRHLN-----VVNEPRD-------------------EGSCIGSYAFAVTAVTESQYALRTS--NRKKFSVQQFIDCTRIYG------------------------------------------------NMGCHGGYT-FTLFIYLQNFGLETEE-------------------------------------------------------------------------------------------------------------------------------NYPFTGE------------------------------DQD----CLANSSDVIV---------QSIGY---------------------------------------------------KFHRHGYETILKWA-----------------------LYNEGP--------YVISMN-I-DEKFLHYKSGI--YQSDTCTH--------YN--LNQSMLLVGYGYDN--DGND--YWI----------------------------------------------------------------------------------------------------LQNNWGTNWGEQG---------------------------------------------------------------------------------------------------------------------------------------------------------------------------------------------------------------------------------------------------------------------------------------------------------------------------------------------------------------------------------------------------------------------------------------------------------------------------------------------------------------------------------YVK--------------------------------------------VLRNNW----------------NM---------------------------------------------------------------------------------------------------------------------------------------CGIASMA--------------------------F-----RPILRGF-----------------------------------------------------------------------------
>MS3_0015845.1_transcript_MS3_0015845.1_gene_MS3_0015845
MESSEDSRLPLEIKTKLAELEVELSEGDITEKGYQKKKQKLLAPFINAPINSTNSSNNSHIPYGGVLLPGLNETHHLGPRGQVVGCGDNVTESFRNEPQNNSPINAQNRRYIRENHRYRSDIREEAVKEALVQARQERHDALAPSKRRDPSRLSCIHQTPERDATYSDDSDEDLSSTSAHITRLGNNFNQSSGLSEIPSSSVPTNGVSDRNQLRTSTTAITGQIRKQQSPANRYDEVPSLDEIRSCQPPIRSSNRINQSDVNSPWTYTNQPSNQQNGNLDGALNTADSFEQLAALAEAQLNSNNLGMYDYSDPSVSTVFHQSQVISTVYQPQSGVNSCPISMTQNGQRSHIFGSVSVLPSFASGVISNGNSGHTNHEFVPSSSAYDLQGQQDQYSQSNQPVSLASSSSADLDNSNSRKFSSPVTGESVGQDPSSDTSQTTGFVCHNRVSEKIQKLVNTLKRPKRYPLPEYFLDDEDQVLVRPVVDPTAPRPRGLPSEPLIGEELVIPSGLPRNLESALQRYASLSCKTPALTCLDVSGRPTQVLTYAKLLQRAIRIAYTLLNKLGHRGEQSLKPGDRVALVYANNEPISFLCAFYGCILASVIPIAIEVPSPRRDASCQSMGFLLGSQDARIVLASEQCYKALQRGPNGEILSFSGWPRVTWINTDHHASGTKPPKDWTPPDRLTNDATMYLEYTFSKDGSVHGVMISRRAALSHCRALTVACNYSEEDVVVCVVDCRRQIGLWHAVLTNVFNGLHVIFVPYSVMQIDPGSWLRMVTKYRATVAIVKSRDMHWALLAERDHPNVNLSSLRMLLVADGSNPWSLNSCDSFTQKFRSRGFCPEAICPCAGSSETLTLCLRRPPHQMNSVNGKIFTNPRSDSIVASPPSSVRGVISIHSLTYGVVRVDTEDSLTSLTLQDCGQVLPGASAVVIRLGPKPILCQTDEVGEICLSSDCTGSGYWGLRGQTDAHFHVEPIHEDGSPVCSSVGVKKYTRSGLMGFPGPASSGGLIFISGCIDGLMTIASRRHNADDIIATVLAVQPTKIIYRGRIAVFSVDLLKDERLVIVAELRQGYSDEAAFTWMSLVLQAVDSIHQVSVYCLALVHQNTLPKTPFGGINCHSVKKLFSEGHLHPTALLLCPHSAIQNLPQPRQLRPSLVGPSAMMVGQVVQGVRLAEARGRPLGSSPSSNITSGSPDNEFQLLTEILIHRANHTPDDRLFTVYNTKGQEVSALTCSQLLRRSERLAVQLKEKGKAQVGTIVALLYSPGTELVCAFYACLLIGAIPVPVRPPRIDSSAPGGGSSVSATISSGPIGLLSGPPGSGSSSGISLLGLGGSGGHNGNSPVSGSAGQLSSGTGSFPNVYFRPNTPSLDASLDLIWNVVKHSGATVIFTQNNLIKLLKSKEATNRIPFNHWPIILDSEEYNRRKSNFTIQAPCLDQPIAYLDFAASTTGTLTGIRVTHQVVYALCRAQKIQCEFYPTREVVLSLDP------------YSGLGFTLWTLTSVYCGHHSVLIPPSVTEIVPDLWLTICSQRKVRDAFCSHYTMELATRYLTKQMSILKQREISLSSIRSLVVVAEERPRVHLTSMFTKLFSSLGLTGRAVSTSFGCRVNLAISLQGASSPESTTVYVDRVSLRNDRVKLLEKGSPHSMCLMESGKLLPGVHVVIANPDTLGQCADSQLGEIWVSSPHNSTELLGPFDSASLNRPTGVASQPVPGINAGDSLHARLVTGDTERVYARTGFLGFVRRTELTQSDGELHDAIFVVGSLEETILLRGMRFHPIDIENTVMRSHKKICECAVFSWSNLLVVVAELAGEENEAMDLVHPITAHVLTEHQMIVGVVVIVDPRTVPINPSGEKQRILLRDSFVNDKLDPIYVSYNILLFYLHLIVNVYPNHTYIHNNSSYGVIDQNINHTTNDNDNDHDDDDLLWLQWKSLHHKNYSTHKEYNE-------------------------------HRENWLYNLHSMKQ--------------------------------HNLMYDKGLVLYTIGLNQFSDLNWSHISTIYLTNLSQYLNKHKQKSQ-------MLLKQSL----NETILKEIPDSWD----WRKVG-------------------------------AGKCGACWAFSAAGALEGQLKNRTG--TFVELSPQQLIDCSHSFG------------------------------------------------NHGCLGGDM-NNAFRYVEKDGIQSEE-------------------------------------------------------------------------------------------------------------------------------SYPYLTK------------------------------EGK----CQHIKSSSLT---------YSKSIIE------------------------------------------------IK---LNDEEQLKYV-----------------------LYEHGP--------VSAGIN-V-EQQFMRYKNGI--YQSQSCSS--------TE--VNHAVLIVGYGE-E--NGVQ--YWI----------------------------------------------------------------------------------------------------IKNSWGTSWGEDGYDRRLSDLRSPNRLVPSKLSIVFHAFTEMWKFPLTNKSPEEKERERDCLEDELSILNYCKKVYRERNITAVVASPPIDVVLSDWCEFEHRKLAKCQKVDGERHEIRPFICLDNIPMSKLFTPVGCQLSSLDNDRSYVCENYKFWENSTREACLRRNMRFQSYLPFKPCVREKDFGSMYFAAAKVVCCENLDSEFTMALLPKCRHNIDVQVKSFPPTTSVLMIIHISLNFAVEIKFCSKCWIPKLAREESTLSHLYMISFIYWMLILDSAVVMKPLTNLGNKTGSTSHKLNRLGNKLTSTENDAWGSDKTVTNYLSSTKQNSSSGLLIPERERYSQAKLALSNDLHKREKVLEQEFSSEESLISPEDWLNEPVKSQLEEDSLVQEFWSKFIKLENQSERDRETLETIHHQRIEAQMLERRNAMQNAWEKAVNIKNPNNFTLFETLKRLFRVVEHDRSHYVKRFEHLRNMELPEAAQQLASIKDRLVELDILLNKSLEKINLHPELNSSLLTYANYLR----NNKYRKLEAQSKAVLFADITLPDMIKLPTFQEQASLKAEKIIAKHRHHLEPLYLDKLATNKSNKSWIKPPKRQKMLTDHLFGGNQNKNFSHSHQMKTTTIIPTLYNLVDIDAKSLLSTVDYSSSLSINQNQRTPHMNSSEITENKTTVQFGSYQNISVAMLHSDPALNTSNSSTVINLSTQIHVHKTTYILLILLGIVLCFICLFIVLRRYFASIRYNRKGYTLTVVEVDEVI-----APKVNSPQFLPVKHSRLRNTSKSITNHHHHHHHHNDLIHNWQLNGYENPAYKFNSNKTDRFTNTNRYHHLGLFHQDNSFDDFEI
>MS3_0017495.1_transcript_MS3_0017495.1_gene_MS3_0017495
------------------------------------------------------------------------------------------------------------------------------------------------------------------------------------------------------------------------------------------------------------------------------------------------------------------------------------------------------------------------------------------------------------------------------------------------------------------------------------------------------------------------------------------------------------------------------------------------------------------------------------------------------------------------------------------------------------------------------------------------------------------------------------------------------------------------------------------------------------------------------------------------------------------------------------------------------------------------------------------------------------------------------------------------------------------------------------------------------------------------------------------------------------------------------------------------------------------------------------------------------------------------------------------------------------------------------------------------------------------------------------------------------------------------------------------------------------------------------------------------------------------------------------------------------------------------------------------------------------------------------------------------------------------------------------------------------------------------------------------------------------------------------------------------------------------------------------------------------------------------------------------------------------------------------------------------------------------------------------------------------------------------------------------------------------------------------------------------------------------------------------MVVADLHAI-------------------------------------------------------------------------------------------------------------------------SRSIMDCSV------------------------------------------------------------------------------------------------------------------------------------------------------------------------------------------------------------KTPISGI-------------------------------TL----CAPGRHRLCI-------------KGE------------------------------------------------KVYRVHSNPEAIMRE-----------------------LMQNGP--------VEVDFE-V-YADFPNYKSGV--YQHVS-GA--------LL--GGHAVRLLGWGE-E--NNVP--YWL----------------------------------------------------------------------------------------------------IANSWNSDWGDNG---------------------------------------------------------------------------------------------------------------------------------------------------------------------------------------------------------------------------------------------------------------------------------------------------------------------------------------------------------------------------------------------------------------------------------------------------------------------------------------------------------------------------------YFK--------------------------------------------IVRG-K----------------NE---------------------------------------------------------------------------------------------------------------------------------------CGIENDV--------------------------N-----AGIP------------------------------KTKY----------------------------------------------
>MS3_0017498.1_transcript_MS3_0017498.1_gene_MS3_0017498
---------------------------------------------------------------------------------------------------------------------------------------------------------------------------------------------------------------------------------------------------------------------------------------------------------------------------------------------------------------------------------------------------------------------------------------------------------------------------------------------------------------------------------------------------------------------------------------------------------------------------------------------------------------------------------------------------------------------------------------------------------------------------------------------------------------------------------------------------------------------------------------------------------------------------------------------------------------------------------------------------------------------------------------------------------------------------------------------------------------------------------------------------------------------------------------------------------------------------------------------------------------------------------------------------------------------------------------------------------------------------------------------------------------------------------------------------------------------------------------------------------------------------------------------------------MMIMIQYNIYLLQYYIIILLS---------------------------------------------------------------------------------------------------------------------------------------------------------------------------------------------------------------------------------------------------------------------------------------------------------------------------------------------------------------------------------------------------------------------------------YTFNEIDAKQHKRMY-----------------------------------QPLS-LELIHYINYE-------------------------------ANTTWKAAPT------TRFR--TVSDIRRMLGTL-------PDPNNE--------QLETLC----AGYTSDELPKSFDARVEWPHCP-----SISEIRD-------------------QSSCGSCWAFGAVEAMSDRICIKSKGKHKPFLSAENLVSCCSSCG-------------------------------------------------MGCNGGFP-HSAWLYWKNQGIVTGDLYNTTNGCQPYEFPP--------------------------------------------------------------------------------------------------------CEHHVVG-PLPSCGD-----------------------DVVTPPCKTT----CQPGYNISYE---------KDKWYGE------------------------------------------------KVYRVHSNPEAIMRE-----------------------LMQNGP--------VEVDFE-V-YADFPNYKSGV--YQHVS-GA--------LL--GGHAVRLLGWGE-E--NNVP--YWL----------------------------------------------------------------------------------------------------IANSWNSDWGDNG---------------------------------------------------------------------------------------------------------------------------------------------------------------------------------------------------------------------------------------------------------------------------------------------------------------------------------------------------------------------------------------------------------------------------------------------------------------------------------------------------------------------------------YFK--------------------------------------------IVRG-K----------------NE---------------------------------------------------------------------------------------------------------------------------------------CGIENDV--------------------------N-----AGIPKTKY----------------------------------------------------------------------------
>MS3_0017798.1_transcript_MS3_0017798.1_gene_MS3_0017798
-----------------------------------------------------------------------------------------------------------------------------------------------------------------------------------------------------------------------------------------------------------------------------------------------------------------------------------------------------------------------------------------------------------------------------------------------------------------------------------------------------------------------------------------------------------------------------------------------------------------------------------------------------------------------------------------------------------------------------------------------------------------------------------------------------------------------------------------------------------------------------------------------------------------------------------------------------------------------------------------------------------------------------------------------------------------------------------------------------------------------------------------------------------------------------------------------------------------------------------------------------------------------------------------------------------------------------------------------------------------------------------------------------------------------------------------------------------------------------------------------------------------------------------------------------------MFYFIFLLLLNIV-----------------------------------------------------------------------------------------------------------------------------------------------------------------------------------------------------------------------------------------------------------------------------------------------------------------------------------------------------------------------------------------------------------------------------------------CNCEVNVLENEH-----------------I------------------EPVF-EKLIEYVNQN-------------------------------PGFGWKAGIN------SRFR--NLKDTQKLFRNNIKI----KDSGGK--------QIQTIS----HRNMDMVIPHSFDARDHWVNCS-----TIKNIHD-------------------ECCCRADWAFATVDSISDRICIYSNGRVSVQLSARDVISCGFS---------------------------------------------------PGCSHGNE-IEVLMYWIVNGIVTGGSYEDQSGCQPYPFS-----------------------------------------------------------------------------------------------------------------KYPECKD----------------------VNYEFPLCTSE----CQDGYNKTYE---------DDKFYGE------------------------------------------------QIYNVYDNQEDIQKE-----------------------ILMNGP--------VIASIF-V-KTDFLIYKSGV--YLPTPRSS--------NL--GWINLRIIGWGY-E--GKTP--YWL----------------------------------------------------------------------------------------------------CANSWSKEWGDNG---------------------------------------------------------------------------------------------------------------------------------------------------------------------------------------------------------------------------------------------------------------------------------------------------------------------------------------------------------------------------------------------------------------------------------------------------------------------------------------------------------------------------------YVK--------------------------------------------VQRG-I----------------QA---------------------------------------------------------------------------------------------------------------------------------------GYIESYV--------------------------R-----APIP------------------------------KI------------------------------------------------
>MS3_0018761.1_transcript_MS3_0018761.1_gene_MS3_0018761
-----------------------------------------------------------------------------------------------------------------------------------------------------------------------------------------------------------------------------------------------------------------------------------------------------------------------------------------------------------------------------------------------------------------------------------------------------------------------------------------------------------------------------------------------------------------------------------------------------------------------------------------------------------------------------------------------------------------------------------------------------------------------------------------------------------------------------------------------------------------------------------------------------------------------------------------------------------------------------------------------------------------------------------------------------------------------------------------------------------------------------------------------------------------------------------------------------------------------------------------------------------------------------------------------------------------------------------------------------------------------------------------------------------------------------------------------------------------MSLFILLIYFLIYLNGYNLVQFNLLSDELIQYVNNYCFFLISSSAGIWFVLSHSKLLLIVSGQRIRSILRRQLLIN------------TCIFWMMAFVVLQVSAPYSRI------------------------------------VLTFVLKILTLVLVDSCFEFQMFFSCKYAA----------------------------------------------------------------------------------------------------------------------------------------------------------------------LALPILAFTSASDP-------------------------------------------------------------------------------------------------------------------------------------------------------------PCSSIILPKYVKVFTSSKASSSSYNNKKTAPSNNKHS---------------------------PILNTIIKLSFVQ---------------------------------PSAGWKASKQ------NRFK--SISDVYNTLGHYGI-----RRFKQG--------ILPIVS----HEDKNIELPDYFDSREQWKDCP-----SINIIHD-------------------QSKCDSGWAVASAVSISDRTCIQTNGTIKVQLSAIELISCTKNK--------------------------------------------------LGCQIGYS-EFAWDYWLKNGLVTGDS----TGCLPYPFPK--------------------------------------------------------------------------------------------------------CDHRSSN-SYPKCGY----------------------ITYTAPPCEKT----CRSGYPIPYM---------ADKHYGTWNVQTMWKTGKACQIVATEMRRGNLEGLGISETHWTQAEQKRLATGEMLLYSGHEEENATHTQAVALMLSKVARNALVGWESHGSRIIKKGPRHSMGDLNAKVGIDNAGYEDIMG-RHGLG-QRNENGGR--------FANLCAFNKLIIGGTI-FPHKRIHKATWISPDHTTQNQIDHVCINKKFRRTMEDVRTRRGADIASHHHLVIAKLKLKLKKNWTTGQTAIQAFNTAFLRDRDINKINEFKIALNNRFQALQDLLKEEETTMEDNWKEVLGLKK---------------------------------------------------------------------------------------------------------------------------------------------------------------------------------------------------------------------------------------------------------------------------------------------------------------------------------------------------------------------------------------------------------------------------------------------------------------------------------------------------------------------------------YRHKEWISIETLDKIKERKNKKAAINNSRTRAEKVQIKAEYIGANKQVKRSIRADKKKYVE--------EL---------------------------------------------------------------------------------------------------------------------------------------ATMAGKAAREGNMKQLYDTTKKLSGKYSKPERPVQDKEGRPITEIQQQRNRWGKPFTDLDQMKVILGKKL-----------------------------------------------------
>MS3_0020589.1_transcript_MS3_0020589.1_gene_MS3_0020589
-------------------------------------------------------------------------------------------------------------------------------------------------------------------------------------------------------------------------------------------------------------------------------------------------------------------------------------------------------------------------------------------------------------------------------------------------------------------------------------------------------------------------------------------------------------------------------------------------------------------------------------------------------------------------------------------------------------------------------------------------------------------------------------------------------------------------------------------------------------------------------------------------------------------------------------------------------------------------------------------------------------------------------------------------------------------------------------------------------------------------------------------------------------------------------------------------------------------------------------------------------------------------------------------------------------------------------------------------------------------------------------------------------------------------------------------------------------------------------------------------------------------------MIANHMLKFVFISHCVISSVQSVAYIPEGVLILDLIMRCLLCLSALFVIVVGD-----------------------------------------PGYKKWSNLEPSLSLGRLLEQQVIEGGVSS--------------------------------------------------------------------------------------------------------------------------------------------------------------------------------------------------------------------------------------------------------------------------------------------------------------------------------------------SVNVDLLADIISAWKFFKIHFKRVYDSIHEETR-------------------------------RFFIFGANFVKMVE--------------------------------HNHAYQEGKVTYKMGVNEFTDKTDYELKKLRGYKVTG----GAMKHK----------GSTF----IRSEHTKLPGSVD----WRREG-----AVTDVKN-------------------QGQCGSCWAFSTTGAIEGQHYRKTN--HLVNLSEQQLVDCSKSYR------------------------------------------------NNGCSGGLM-NSAFEYVRDNEGIDSEI------------------------------------------------------------------------------------------------------------------------------SYPYISG------------------------------NGTENMICLFNASNIVA---------QVSGYVS------------------------------------------------IH---EGDERALMDA-----------------------VATKGP--------VSVAIN-AGLPSFSMYKSGV--YSDIGCEG--------TLDALDHGVLVVGYGK-E--NGHS--YWL----------------------------------------------------------------------------------------------------IKNSWGEDWGENG---------------------------------------------------------------------------------------------------------------------------------------------------------------------------------------------------------------------------------------------------------------------------------------------------------------------------------------------------------------------------------------------------------------------------------------------------------------------------------------------------------------------------------YIK--------------------------------------------ILKDSH----------------NM---------------------------------------------------------------------------------------------------------------------------------------CGVASAA--------------------------S-----YPLV--------------------------------------------------------------------------------
