# Supplementary material for: Comparative transcriptome profiles of Schistosoma japonicum larval stages: Implications for parasite biology and host invasion
Source: PLoS Negl Trop Dis. 2022 Jan 13;16(1):e0009889. doi: 10.1371/journal.pntd.0009889 (PMC8791509; doi:10.1371/journal.pntd.0009889)
Supplement: S1 Dataset — (ZIP) [file pntd.0009889.s016.zip › Peptidase C1 (papain) in S. japonnicum.blastout]

Sjc_0004985-RB	Sjc_0004985-RB	100.000	1377	0	0	1	1377	1	1377	0.0	2543
Sjc_0004987-RF	Sjc_0004987-RF	100.000	1389	0	0	1	1389	1	1389	0.0	2566
Sjc_0005717-RD	Sjc_0005717-RD	100.000	1050	0	0	1	1050	1	1050	0.0	1940
Sjc_0003619-RD	Sjc_0003619-RD	100.000	1119	0	0	1	1119	1	1119	0.0	2067
Sjc_0007624-RB	Sjc_0007624-RB	100.000	1368	0	0	1	1368	1	1368	0.0	2527
Sjc_0000033-RB	Sjc_0000033-RB	100.000	1032	0	0	1	1032	1	1032	0.0	1906
Sjc_0000045-RB	Sjc_0000045-RB	100.000	996	0	0	1	996	1	996	0.0	1840
Sjc_0000045-RB	Sjc_0000046-RB	97.791	996	22	0	1	996	1	996	0.0	1718
Sjc_0000046-RB	Sjc_0000046-RB	100.000	996	0	0	1	996	1	996	0.0	1840
Sjc_0000046-RB	Sjc_0000045-RB	97.791	996	22	0	1	996	1	996	0.0	1718
Sjc_0000049-RA	Sjc_0000049-RA	100.000	780	0	0	1	780	1	780	0.0	1441
Sjc_0000049-RA	Sjc_0000050-RB	98.095	315	6	0	1	315	1	315	9.62e-159	549
Sjc_0000049-RA	Sjc_0000208-RA	90.196	51	5	0	650	700	1010	1060	1.18e-13	67.6
Sjc_0000050-RB	Sjc_0000050-RB	100.000	1020	0	0	1	1020	1	1020	0.0	1884
Sjc_0000050-RB	Sjc_0000049-RA	98.095	315	6	0	1	315	1	315	1.26e-158	549
Sjc_0000208-RA	Sjc_0000208-RA	100.000	1137	0	0	1	1137	1	1137	0.0	2100
Sjc_0000208-RA	Sjc_0000049-RA	90.196	51	5	0	1010	1060	650	700	1.73e-13	67.6
Sjc_0000437-RA	Sjc_0000437-RA	100.000	1188	0	0	1	1188	1	1188	0.0	2194
Sjc_0001779-RB	Sjc_0001779-RB	100.000	1023	0	0	1	1023	1	1023	0.0	1890
Sjc_0002024-RC	Sjc_0002024-RC	100.000	1557	0	0	1	1557	1	1557	0.0	2876
Sjc_0002024-RC	Sjc_0002025-RA	100.000	631	0	0	927	1557	384	1014	0.0	1166
Sjc_0002024-RC	Sjc_0002025-RA	100.000	234	0	0	694	927	106	339	2.04e-123	433
Sjc_0002025-RA	Sjc_0002025-RA	100.000	1014	0	0	1	1014	1	1014	0.0	1873
Sjc_0002025-RA	Sjc_0002024-RC	100.000	631	0	0	384	1014	927	1557	0.0	1166
Sjc_0002025-RA	Sjc_0002024-RC	100.000	234	0	0	106	339	694	927	1.32e-123	433
Sjc_0002261-RC	Sjc_0002261-RC	100.000	1857	0	0	1	1857	1	1857	0.0	3430
Sjc_0002261-RC	Sjc_0002269-RA	98.056	1029	20	0	829	1857	1	1029	0.0	1790
Sjc_0002261-RC	Sjc_0002267-RB	96.214	1030	37	2	829	1857	1	1029	0.0	1685
Sjc_0002261-RC	Sjc_0002274-RA	96.016	1029	41	0	829	1857	1	1029	0.0	1674
Sjc_0002261-RC	Sjc_0002266-RC	96.508	945	31	2	829	1772	1	944	0.0	1561
Sjc_0002261-RC	Sjc_0002273-RB	96.402	945	32	2	829	1772	1	944	0.0	1555
Sjc_0002261-RC	Sjc_0002264-RA	96.689	906	30	0	952	1857	79	984	0.0	1507
Sjc_0002261-RC	Sjc_0002271-RA	96.578	906	31	0	952	1857	79	984	0.0	1502
Sjc_0002261-RC	Sjc_0002268-RB	99.457	552	3	0	224	775	374	925	0.0	1003
Sjc_0002261-RC	Sjc_0002268-RB	97.692	130	3	0	1	130	247	376	1.60e-60	224
Sjc_0002261-RC	Sjc_0002278-RA	82.655	1032	159	17	829	1850	1	1022	0.0	896
Sjc_0002261-RC	Sjc_0002280-RA	82.625	1036	152	21	829	1850	1	1022	0.0	891
Sjc_0002261-RC	Sjc_0002277-RB	82.558	1032	160	17	829	1850	1	1022	0.0	891
Sjc_0002261-RC	Sjc_0002295-RA	82.267	1032	163	17	829	1850	1	1022	0.0	874
Sjc_0002261-RC	Sjc_0002294-RG	82.787	976	148	17	829	1794	1	966	0.0	854
Sjc_0002261-RC	Sjc_0002294-RG	82.720	897	137	17	956	1843	971	1858	0.0	782
Sjc_0002261-RC	Sjc_0002279-RA	88.217	314	35	2	829	1141	1	313	1.50e-105	374
Sjc_0002264-RA	Sjc_0002264-RA	100.000	984	0	0	1	984	1	984	0.0	1818
Sjc_0002264-RA	Sjc_0002271-RA	99.492	984	5	0	1	984	1	984	0.0	1790
Sjc_0002264-RA	Sjc_0002267-RB	99.227	906	7	0	79	984	124	1029	0.0	1635
Sjc_0002264-RA	Sjc_0002274-RA	97.354	907	22	2	79	984	124	1029	0.0	1541
Sjc_0002264-RA	Sjc_0002261-RC	96.689	906	30	0	79	984	952	1857	0.0	1507
Sjc_0002264-RA	Sjc_0002269-RA	96.251	907	32	2	79	984	124	1029	0.0	1485
Sjc_0002264-RA	Sjc_0002266-RC	98.660	821	11	0	79	899	124	944	0.0	1456
Sjc_0002264-RA	Sjc_0002273-RB	98.538	821	12	0	79	899	124	944	0.0	1450
Sjc_0002264-RA	Sjc_0002294-RG	82.778	900	131	22	83	970	971	1858	0.0	782
Sjc_0002264-RA	Sjc_0002294-RG	80.919	849	142	17	83	921	128	966	0.0	652
Sjc_0002264-RA	Sjc_0002278-RA	81.518	909	142	22	83	978	128	1023	0.0	725
Sjc_0002264-RA	Sjc_0002277-RB	81.236	906	150	17	83	978	128	1023	0.0	713
Sjc_0002264-RA	Sjc_0002280-RA	81.250	912	139	23	83	978	128	1023	0.0	708
Sjc_0002264-RA	Sjc_0002295-RA	80.684	906	155	17	83	978	128	1023	0.0	686
Sjc_0002264-RA	Sjc_0002279-RA	86.096	187	24	2	83	268	128	313	1.41e-53	200
Sjc_0002266-RC	Sjc_0002266-RC	100.000	1755	0	0	1	1755	1	1755	0.0	3241
Sjc_0002266-RC	Sjc_0002273-RB	99.943	1755	1	0	1	1755	1	1755	0.0	3236
Sjc_0002266-RC	Sjc_0002267-RB	98.623	944	13	0	1	944	1	944	0.0	1672
Sjc_0002266-RC	Sjc_0002274-RA	97.140	944	27	0	1	944	1	944	0.0	1594
Sjc_0002266-RC	Sjc_0002261-RC	96.508	945	31	2	1	944	829	1772	0.0	1561
Sjc_0002266-RC	Sjc_0002269-RA	95.450	945	41	2	1	944	1	944	0.0	1506
Sjc_0002266-RC	Sjc_0002264-RA	98.660	821	11	0	124	944	79	899	0.0	1456
Sjc_0002266-RC	Sjc_0002271-RA	98.295	821	14	0	124	944	79	899	0.0	1439
Sjc_0002266-RC	Sjc_0002294-RG	80.067	1796	295	41	1	1753	1	1776	0.0	1275
Sjc_0002266-RC	Sjc_0002294-RG	81.303	829	131	22	128	944	971	1787	0.0	651
Sjc_0002266-RC	Sjc_0002278-RA	81.923	957	147	22	1	944	1	944	0.0	785
Sjc_0002266-RC	Sjc_0002277-RB	81.656	954	155	17	1	944	1	944	0.0	774
Sjc_0002266-RC	Sjc_0002280-RA	81.458	960	146	22	1	944	1	944	0.0	758
Sjc_0002266-RC	Sjc_0002280-RA	78.729	818	155	14	947	1755	128	935	2.85e-152	529
Sjc_0002266-RC	Sjc_0002295-RA	81.132	954	160	17	1	944	1	944	0.0	747
Sjc_0002266-RC	Sjc_0002279-RA	86.349	315	39	3	1	313	1	313	1.43e-95	340
Sjc_0002266-RC	Sjc_0002279-RA	80.692	347	67	0	1178	1524	314	660	1.91e-74	270
Sjc_0002267-RB	Sjc_0002267-RB	100.000	1029	0	0	1	1029	1	1029	0.0	1901
Sjc_0002267-RB	Sjc_0002274-RA	98.252	1030	16	2	1	1029	1	1029	0.0	1801
Sjc_0002267-RB	Sjc_0002261-RC	96.214	1030	37	2	1	1029	829	1857	0.0	1685
Sjc_0002267-RB	Sjc_0002266-RC	98.623	944	13	0	1	944	1	944	0.0	1672
Sjc_0002267-RB	Sjc_0002273-RB	98.517	944	14	0	1	944	1	944	0.0	1666
Sjc_0002267-RB	Sjc_0002269-RA	95.631	1030	43	2	1	1029	1	1029	0.0	1652
Sjc_0002267-RB	Sjc_0002264-RA	99.227	906	7	0	124	1029	79	984	0.0	1635
Sjc_0002267-RB	Sjc_0002271-RA	99.117	906	8	0	124	1029	79	984	0.0	1629
Sjc_0002267-RB	Sjc_0002278-RA	82.449	1037	154	24	1	1023	1	1023	0.0	881
Sjc_0002267-RB	Sjc_0002295-RA	82.302	1034	161	19	1	1023	1	1023	0.0	876
Sjc_0002267-RB	Sjc_0002277-RB	82.205	1034	162	19	1	1023	1	1023	0.0	870
Sjc_0002267-RB	Sjc_0002280-RA	82.212	1040	151	25	1	1023	1	1023	0.0	865
Sjc_0002267-RB	Sjc_0002294-RG	82.190	977	152	19	1	966	1	966	0.0	821
Sjc_0002267-RB	Sjc_0002294-RG	82.464	901	132	24	128	1015	971	1858	0.0	765
Sjc_0002267-RB	Sjc_0002279-RA	88.535	314	34	2	1	313	1	313	1.77e-107	379
Sjc_0002268-RB	Sjc_0002268-RB	100.000	999	0	0	1	999	1	999	0.0	1845
Sjc_0002268-RB	Sjc_0002261-RC	99.457	552	3	0	374	925	224	775	0.0	1003
Sjc_0002268-RB	Sjc_0002261-RC	97.692	130	3	0	247	376	1	130	8.52e-61	224
Sjc_0002269-RA	Sjc_0002269-RA	100.000	1029	0	0	1	1029	1	1029	0.0	1901
Sjc_0002269-RA	Sjc_0002261-RC	98.056	1029	20	0	1	1029	829	1857	0.0	1790
Sjc_0002269-RA	Sjc_0002267-RB	95.631	1030	43	2	1	1029	1	1029	0.0	1652
Sjc_0002269-RA	Sjc_0002274-RA	95.530	1029	46	0	1	1029	1	1029	0.0	1646
Sjc_0002269-RA	Sjc_0002273-RB	95.556	945	40	2	1	944	1	944	0.0	1511
Sjc_0002269-RA	Sjc_0002266-RC	95.450	945	41	2	1	944	1	944	0.0	1506
Sjc_0002269-RA	Sjc_0002264-RA	96.251	907	32	2	124	1029	79	984	0.0	1485
Sjc_0002269-RA	Sjc_0002271-RA	96.141	907	33	2	124	1029	79	984	0.0	1480
Sjc_0002269-RA	Sjc_0002280-RA	82.336	1036	155	21	1	1022	1	1022	0.0	874
Sjc_0002269-RA	Sjc_0002278-RA	82.302	1034	159	20	1	1022	1	1022	0.0	874
Sjc_0002269-RA	Sjc_0002277-RB	82.205	1034	160	20	1	1022	1	1022	0.0	869
Sjc_0002269-RA	Sjc_0002295-RA	82.108	1034	161	20	1	1022	1	1022	0.0	863
Sjc_0002269-RA	Sjc_0002294-RG	82.183	971	150	19	1	960	1	959	0.0	813
Sjc_0002269-RA	Sjc_0002294-RG	82.832	897	136	17	128	1015	971	1858	0.0	787
Sjc_0002269-RA	Sjc_0002279-RA	87.898	314	36	2	1	313	1	313	3.84e-104	368
Sjc_0002271-RA	Sjc_0002271-RA	100.000	984	0	0	1	984	1	984	0.0	1818
Sjc_0002271-RA	Sjc_0002264-RA	99.492	984	5	0	1	984	1	984	0.0	1790
Sjc_0002271-RA	Sjc_0002267-RB	99.117	906	8	0	79	984	124	1029	0.0	1629
Sjc_0002271-RA	Sjc_0002274-RA	97.685	907	19	2	79	984	124	1029	0.0	1557
Sjc_0002271-RA	Sjc_0002261-RC	96.578	906	31	0	79	984	952	1857	0.0	1502
Sjc_0002271-RA	Sjc_0002269-RA	96.141	907	33	2	79	984	124	1029	0.0	1480
Sjc_0002271-RA	Sjc_0002266-RC	98.295	821	14	0	79	899	124	944	0.0	1439
Sjc_0002271-RA	Sjc_0002273-RB	98.173	821	15	0	79	899	124	944	0.0	1434
Sjc_0002271-RA	Sjc_0002294-RG	83.000	900	129	22	83	970	971	1858	0.0	793
Sjc_0002271-RA	Sjc_0002294-RG	80.824	850	141	18	83	921	128	966	0.0	647
Sjc_0002271-RA	Sjc_0002278-RA	81.429	910	141	23	83	978	128	1023	0.0	719
Sjc_0002271-RA	Sjc_0002277-RB	81.147	907	149	18	83	978	128	1023	0.0	708
Sjc_0002271-RA	Sjc_0002280-RA	81.161	913	138	24	83	978	128	1023	0.0	702
Sjc_0002271-RA	Sjc_0002295-RA	80.552	905	158	15	83	978	128	1023	0.0	680
Sjc_0002271-RA	Sjc_0002279-RA	86.631	187	23	2	83	268	128	313	3.04e-55	206
Sjc_0002273-RB	Sjc_0002273-RB	100.000	1755	0	0	1	1755	1	1755	0.0	3241
Sjc_0002273-RB	Sjc_0002266-RC	99.943	1755	1	0	1	1755	1	1755	0.0	3236
Sjc_0002273-RB	Sjc_0002267-RB	98.517	944	14	0	1	944	1	944	0.0	1666
Sjc_0002273-RB	Sjc_0002274-RA	97.034	944	28	0	1	944	1	944	0.0	1589
Sjc_0002273-RB	Sjc_0002261-RC	96.402	945	32	2	1	944	829	1772	0.0	1555
Sjc_0002273-RB	Sjc_0002269-RA	95.556	945	40	2	1	944	1	944	0.0	1511
Sjc_0002273-RB	Sjc_0002264-RA	98.538	821	12	0	124	944	79	899	0.0	1450
Sjc_0002273-RB	Sjc_0002271-RA	98.173	821	15	0	124	944	79	899	0.0	1434
Sjc_0002273-RB	Sjc_0002294-RG	80.078	1797	293	43	1	1753	1	1776	0.0	1275
Sjc_0002273-RB	Sjc_0002294-RG	81.423	829	130	22	128	944	971	1787	0.0	656
Sjc_0002273-RB	Sjc_0002278-RA	81.942	958	145	24	1	944	1	944	0.0	785
Sjc_0002273-RB	Sjc_0002277-RB	81.675	955	153	19	1	944	1	944	0.0	774
Sjc_0002273-RB	Sjc_0002280-RA	81.562	960	145	22	1	944	1	944	0.0	763
Sjc_0002273-RB	Sjc_0002280-RA	78.729	818	155	14	947	1755	128	935	2.85e-152	529
Sjc_0002273-RB	Sjc_0002295-RA	81.152	955	158	19	1	944	1	944	0.0	747
Sjc_0002273-RB	Sjc_0002279-RA	86.349	315	39	3	1	313	1	313	1.43e-95	340
Sjc_0002273-RB	Sjc_0002279-RA	80.692	347	67	0	1178	1524	314	660	1.91e-74	270
Sjc_0002274-RA	Sjc_0002274-RA	100.000	1029	0	0	1	1029	1	1029	0.0	1901
Sjc_0002274-RA	Sjc_0002267-RB	98.252	1030	16	2	1	1029	1	1029	0.0	1801
Sjc_0002274-RA	Sjc_0002261-RC	96.016	1029	41	0	1	1029	829	1857	0.0	1674
Sjc_0002274-RA	Sjc_0002269-RA	95.530	1029	46	0	1	1029	1	1029	0.0	1646
Sjc_0002274-RA	Sjc_0002266-RC	97.140	944	27	0	1	944	1	944	0.0	1594
Sjc_0002274-RA	Sjc_0002273-RB	97.034	944	28	0	1	944	1	944	0.0	1589
Sjc_0002274-RA	Sjc_0002271-RA	97.685	907	19	2	124	1029	79	984	0.0	1557
Sjc_0002274-RA	Sjc_0002264-RA	97.354	907	22	2	124	1029	79	984	0.0	1541
Sjc_0002274-RA	Sjc_0002295-RA	82.091	1033	165	17	1	1023	1	1023	0.0	865
Sjc_0002274-RA	Sjc_0002278-RA	82.081	1038	156	25	1	1023	1	1023	0.0	859
Sjc_0002274-RA	Sjc_0002277-RB	81.836	1035	164	20	1	1023	1	1023	0.0	848
Sjc_0002274-RA	Sjc_0002280-RA	81.844	1041	153	26	1	1023	1	1023	0.0	843
Sjc_0002274-RA	Sjc_0002294-RG	82.004	978	152	20	1	966	1	966	0.0	809
Sjc_0002274-RA	Sjc_0002294-RG	82.759	899	133	21	128	1015	971	1858	0.0	782
Sjc_0002274-RA	Sjc_0002279-RA	88.217	314	35	2	1	313	1	313	8.24e-106	374
Sjc_0002277-RB	Sjc_0002277-RB	100.000	1029	0	0	1	1029	1	1029	0.0	1901
Sjc_0002277-RB	Sjc_0002295-RA	97.473	1029	26	0	1	1029	1	1029	0.0	1757
Sjc_0002277-RB	Sjc_0002278-RA	97.087	1030	28	2	1	1029	1	1029	0.0	1735
Sjc_0002277-RB	Sjc_0002294-RG	98.137	966	18	0	1	966	1	966	0.0	1685
Sjc_0002277-RB	Sjc_0002294-RG	88.009	909	103	6	124	1029	967	1872	0.0	1070
Sjc_0002277-RB	Sjc_0002280-RA	94.558	1029	56	0	1	1029	1	1029	0.0	1591
Sjc_0002277-RB	Sjc_0002261-RC	82.524	1030	164	14	1	1022	829	1850	0.0	891
Sjc_0002277-RB	Sjc_0002267-RB	82.171	1032	166	16	1	1023	1	1023	0.0	870
Sjc_0002277-RB	Sjc_0002269-RA	82.153	1031	166	16	1	1022	1	1022	0.0	869
Sjc_0002277-RB	Sjc_0002274-RA	81.801	1033	168	17	1	1023	1	1023	0.0	848
Sjc_0002277-RB	Sjc_0002273-RB	81.637	953	157	16	1	944	1	944	0.0	774
Sjc_0002277-RB	Sjc_0002266-RC	81.618	952	159	14	1	944	1	944	0.0	774
Sjc_0002277-RB	Sjc_0002264-RA	81.195	904	154	14	128	1023	83	978	0.0	713
Sjc_0002277-RB	Sjc_0002271-RA	81.105	905	153	15	128	1023	83	978	0.0	708
Sjc_0002277-RB	Sjc_0002279-RA	97.983	347	7	0	362	708	314	660	9.66e-175	603
Sjc_0002277-RB	Sjc_0002279-RA	96.166	313	12	0	1	313	1	313	1.67e-147	512
Sjc_0002278-RA	Sjc_0002278-RA	100.000	1029	0	0	1	1029	1	1029	0.0	1901
Sjc_0002278-RA	Sjc_0002277-RB	97.087	1030	28	2	1	1029	1	1029	0.0	1735
Sjc_0002278-RA	Sjc_0002295-RA	95.728	1030	42	2	1	1029	1	1029	0.0	1657
Sjc_0002278-RA	Sjc_0002280-RA	95.732	1031	40	2	1	1029	1	1029	0.0	1657
Sjc_0002278-RA	Sjc_0002294-RG	96.277	967	34	2	1	966	1	966	0.0	1585
Sjc_0002278-RA	Sjc_0002294-RG	89.109	909	93	4	124	1029	967	1872	0.0	1125
Sjc_0002278-RA	Sjc_0002261-RC	82.621	1030	163	14	1	1022	829	1850	0.0	896
Sjc_0002278-RA	Sjc_0002267-RB	82.432	1036	156	23	1	1023	1	1023	0.0	881
Sjc_0002278-RA	Sjc_0002269-RA	82.250	1031	165	16	1	1022	1	1022	0.0	874
Sjc_0002278-RA	Sjc_0002274-RA	82.064	1037	158	24	1	1023	1	1023	0.0	859
Sjc_0002278-RA	Sjc_0002273-RB	81.923	957	147	23	1	944	1	944	0.0	785
Sjc_0002278-RA	Sjc_0002266-RC	81.904	956	149	21	1	944	1	944	0.0	785
Sjc_0002278-RA	Sjc_0002264-RA	81.498	908	144	21	128	1023	83	978	0.0	725
Sjc_0002278-RA	Sjc_0002271-RA	81.408	909	143	22	128	1023	83	978	0.0	719
Sjc_0002278-RA	Sjc_0002279-RA	94.540	348	17	2	362	708	314	660	9.93e-155	536
Sjc_0002278-RA	Sjc_0002279-RA	97.444	313	8	0	1	313	1	313	3.57e-154	534
Sjc_0002279-RA	Sjc_0002279-RA	100.000	675	0	0	1	675	1	675	0.0	1247
Sjc_0002279-RA	Sjc_0002277-RB	97.983	347	7	0	314	660	362	708	6.29e-175	603
Sjc_0002279-RA	Sjc_0002277-RB	96.166	313	12	0	1	313	1	313	1.09e-147	512
Sjc_0002279-RA	Sjc_0002295-RA	96.639	357	11	1	314	669	362	718	1.36e-171	592
Sjc_0002279-RA	Sjc_0002295-RA	95.208	313	15	0	1	313	1	313	1.10e-142	496
Sjc_0002279-RA	Sjc_0002294-RG	97.406	347	9	0	314	660	362	708	1.36e-171	592
Sjc_0002279-RA	Sjc_0002294-RG	94.569	313	17	0	1	313	1	313	2.38e-139	484
Sjc_0002279-RA	Sjc_0002294-RG	88.539	349	34	4	314	659	1205	1550	2.45e-119	418
Sjc_0002279-RA	Sjc_0002294-RG	95.789	190	8	0	124	313	967	1156	5.53e-86	307
Sjc_0002279-RA	Sjc_0002280-RA	95.677	347	15	0	314	660	362	708	1.38e-161	558
Sjc_0002279-RA	Sjc_0002280-RA	98.722	313	4	0	1	313	1	313	4.97e-161	556
Sjc_0002279-RA	Sjc_0002278-RA	94.540	348	17	2	314	660	362	708	6.47e-155	536
Sjc_0002279-RA	Sjc_0002278-RA	97.444	313	8	0	1	313	1	313	2.33e-154	534
Sjc_0002279-RA	Sjc_0002267-RB	88.535	314	34	2	1	313	1	313	1.15e-107	379
Sjc_0002279-RA	Sjc_0002274-RA	88.217	314	35	2	1	313	1	313	5.37e-106	374
Sjc_0002279-RA	Sjc_0002261-RC	88.217	314	35	2	1	313	829	1141	5.37e-106	374
Sjc_0002279-RA	Sjc_0002269-RA	87.898	314	36	2	1	313	1	313	2.50e-104	368
Sjc_0002279-RA	Sjc_0002273-RB	86.349	315	39	3	1	313	1	313	5.45e-96	340
Sjc_0002279-RA	Sjc_0002273-RB	80.692	347	67	0	314	660	1178	1524	7.25e-75	270
Sjc_0002279-RA	Sjc_0002266-RC	86.349	315	39	3	1	313	1	313	5.45e-96	340
Sjc_0002279-RA	Sjc_0002266-RC	80.692	347	67	0	314	660	1178	1524	7.25e-75	270
Sjc_0002279-RA	Sjc_0002271-RA	86.631	187	23	2	128	313	83	268	2.07e-55	206
Sjc_0002279-RA	Sjc_0002264-RA	86.096	187	24	2	128	313	83	268	9.65e-54	200
Sjc_0002280-RA	Sjc_0002280-RA	100.000	1029	0	0	1	1029	1	1029	0.0	1901
Sjc_0002280-RA	Sjc_0002278-RA	95.732	1031	40	2	1	1029	1	1029	0.0	1657
Sjc_0002280-RA	Sjc_0002277-RB	94.558	1029	56	0	1	1029	1	1029	0.0	1591
Sjc_0002280-RA	Sjc_0002295-RA	93.780	1029	64	0	1	1029	1	1029	0.0	1546
Sjc_0002280-RA	Sjc_0002294-RG	94.617	966	52	0	1	966	1	966	0.0	1496
Sjc_0002280-RA	Sjc_0002294-RG	89.704	913	80	11	124	1029	967	1872	0.0	1153
Sjc_0002280-RA	Sjc_0002261-RC	82.625	1036	152	21	1	1022	829	1850	0.0	891
Sjc_0002280-RA	Sjc_0002269-RA	82.336	1036	155	21	1	1022	1	1022	0.0	874
Sjc_0002280-RA	Sjc_0002267-RB	82.229	1041	149	27	1	1023	1	1023	0.0	865
Sjc_0002280-RA	Sjc_0002274-RA	81.862	1042	151	28	1	1023	1	1023	0.0	843
Sjc_0002280-RA	Sjc_0002273-RB	81.582	961	143	24	1	944	1	944	0.0	763
Sjc_0002280-RA	Sjc_0002273-RB	78.729	818	155	14	128	935	947	1755	1.66e-152	529
Sjc_0002280-RA	Sjc_0002266-RC	81.478	961	144	24	1	944	1	944	0.0	758
Sjc_0002280-RA	Sjc_0002266-RC	78.729	818	155	14	128	935	947	1755	1.66e-152	529
Sjc_0002280-RA	Sjc_0002264-RA	81.271	913	137	25	128	1023	83	978	0.0	708
Sjc_0002280-RA	Sjc_0002271-RA	81.182	914	136	26	128	1023	83	978	0.0	702
Sjc_0002280-RA	Sjc_0002279-RA	95.677	347	15	0	362	708	314	660	2.12e-161	558
Sjc_0002280-RA	Sjc_0002279-RA	98.722	313	4	0	1	313	1	313	7.63e-161	556
Sjc_0002294-RG	Sjc_0002294-RG	100.000	1872	0	0	1	1872	1	1872	0.0	3458
Sjc_0002294-RG	Sjc_0002294-RG	88.061	846	95	6	967	1809	124	966	0.0	998
Sjc_0002294-RG	Sjc_0002294-RG	88.061	846	95	6	124	966	967	1809	0.0	998
Sjc_0002294-RG	Sjc_0002295-RA	98.344	966	16	0	1	966	1	966	0.0	1696
Sjc_0002294-RG	Sjc_0002295-RA	88.559	909	98	6	967	1872	124	1029	0.0	1098
Sjc_0002294-RG	Sjc_0002277-RB	98.137	966	18	0	1	966	1	966	0.0	1685
Sjc_0002294-RG	Sjc_0002277-RB	88.009	909	103	6	967	1872	124	1029	0.0	1070
Sjc_0002294-RG	Sjc_0002278-RA	96.277	967	34	2	1	966	1	966	0.0	1585
Sjc_0002294-RG	Sjc_0002278-RA	89.109	909	93	4	967	1872	124	1029	0.0	1125
Sjc_0002294-RG	Sjc_0002280-RA	94.617	966	52	0	1	966	1	966	0.0	1496
Sjc_0002294-RG	Sjc_0002280-RA	89.716	914	78	11	967	1872	124	1029	0.0	1153
Sjc_0002294-RG	Sjc_0002273-RB	80.056	1795	297	40	1	1776	1	1753	0.0	1275
Sjc_0002294-RG	Sjc_0002273-RB	81.378	827	134	17	971	1787	128	944	0.0	656
Sjc_0002294-RG	Sjc_0002266-RC	80.045	1794	299	38	1	1776	1	1753	0.0	1275
Sjc_0002294-RG	Sjc_0002266-RC	81.258	827	135	17	971	1787	128	944	0.0	651
Sjc_0002294-RG	Sjc_0002261-RC	82.752	974	152	14	1	966	829	1794	0.0	854
Sjc_0002294-RG	Sjc_0002261-RC	82.643	893	145	10	971	1858	956	1843	0.0	782
Sjc_0002294-RG	Sjc_0002267-RB	82.154	975	156	16	1	966	1	966	0.0	821
Sjc_0002294-RG	Sjc_0002267-RB	82.425	899	136	19	971	1858	128	1015	0.0	765
Sjc_0002294-RG	Sjc_0002269-RA	82.183	971	150	19	1	959	1	960	0.0	813
Sjc_0002294-RG	Sjc_0002269-RA	82.755	893	144	10	971	1858	128	1015	0.0	787
Sjc_0002294-RG	Sjc_0002274-RA	81.967	976	156	17	1	966	1	966	0.0	809
Sjc_0002294-RG	Sjc_0002274-RA	82.682	895	141	14	971	1858	128	1015	0.0	782
Sjc_0002294-RG	Sjc_0002271-RA	82.924	896	137	15	971	1858	83	970	0.0	793
Sjc_0002294-RG	Sjc_0002271-RA	80.778	848	145	15	128	966	83	921	0.0	647
Sjc_0002294-RG	Sjc_0002264-RA	82.739	898	135	17	971	1858	83	970	0.0	782
Sjc_0002294-RG	Sjc_0002264-RA	80.874	847	146	14	128	966	83	921	0.0	652
Sjc_0002294-RG	Sjc_0002279-RA	97.406	347	9	0	362	708	314	660	3.83e-171	592
Sjc_0002294-RG	Sjc_0002279-RA	94.569	313	17	0	1	313	1	313	6.68e-139	484
Sjc_0002294-RG	Sjc_0002279-RA	88.539	349	34	4	1205	1550	314	659	6.87e-119	418
Sjc_0002294-RG	Sjc_0002279-RA	95.789	190	8	0	967	1156	124	313	1.55e-85	307
Sjc_0002295-RA	Sjc_0002295-RA	100.000	1029	0	0	1	1029	1	1029	0.0	1901
Sjc_0002295-RA	Sjc_0002277-RB	97.473	1029	26	0	1	1029	1	1029	0.0	1757
Sjc_0002295-RA	Sjc_0002294-RG	98.344	966	16	0	1	966	1	966	0.0	1696
Sjc_0002295-RA	Sjc_0002294-RG	88.559	909	98	6	124	1029	967	1872	0.0	1098
Sjc_0002295-RA	Sjc_0002278-RA	95.728	1030	42	2	1	1029	1	1029	0.0	1657
Sjc_0002295-RA	Sjc_0002280-RA	93.780	1029	64	0	1	1029	1	1029	0.0	1546
Sjc_0002295-RA	Sjc_0002267-RB	82.267	1032	165	16	1	1023	1	1023	0.0	876
Sjc_0002295-RA	Sjc_0002261-RC	82.233	1030	167	14	1	1022	829	1850	0.0	874
Sjc_0002295-RA	Sjc_0002274-RA	82.056	1031	169	14	1	1023	1	1023	0.0	865
Sjc_0002295-RA	Sjc_0002269-RA	82.108	1034	161	20	1	1022	1	1022	0.0	863
Sjc_0002295-RA	Sjc_0002273-RB	81.112	953	162	16	1	944	1	944	0.0	747
Sjc_0002295-RA	Sjc_0002266-RC	81.092	952	164	14	1	944	1	944	0.0	747
Sjc_0002295-RA	Sjc_0002264-RA	80.642	904	159	14	128	1023	83	978	0.0	686
Sjc_0002295-RA	Sjc_0002271-RA	80.509	903	162	12	128	1023	83	978	0.0	680
Sjc_0002295-RA	Sjc_0002279-RA	96.639	357	11	1	362	718	314	669	2.09e-171	592
Sjc_0002295-RA	Sjc_0002279-RA	95.208	313	15	0	1	313	1	313	1.69e-142	496
