# Supplementary material for: Comparative transcriptome profiles of Schistosoma japonicum larval stages: Implications for parasite biology and host invasion
Source: PLoS Negl Trop Dis. 2022 Jan 13;16(1):e0009889. doi: 10.1371/journal.pntd.0009889 (PMC8791509; doi:10.1371/journal.pntd.0009889)
Supplement: S1 Dataset — (ZIP) [file pntd.0009889.s016.zip › Peptidase C1(papain) in SjV3 genome.gff3]

chr1	.	mRNA	23530687	23544584	.	-	.	ID=Sjc_0004985-RB;Parent=Sjc_0004985;Name=CTSC;Note=Similar to Cathepsin C (Schistosoma mansoni OX%3D6183);Dbxref=InterPro:IPR000668,InterPro:IPR014882,Pfam:PF00112,Pfam:PF08773;Ontology_term=P:GO:0006508,F:GO:0008234;
chr1	.	three_prime_UTR	23530687	23534981	.	-	.	ID=8637.1.utr3p1;Parent=Sjc_0004985-RB;
chr1	.	exon	23530687	23535194	.	-	.	ID=8637.1.exon8;Parent=Sjc_0004985-RB;
chr1	.	CDS	23534982	23535194	.	-	0	ID=cds.8637.1;Parent=Sjc_0004985-RB;
chr1	.	exon	23536840	23537135	.	-	.	ID=8637.1.exon7;Parent=Sjc_0004985-RB;
chr1	.	CDS	23536840	23537135	.	-	2	ID=cds.8637.1;Parent=Sjc_0004985-RB;
chr1	.	exon	23537257	23537522	.	-	.	ID=8637.1.exon6;Parent=Sjc_0004985-RB;
chr1	.	CDS	23537257	23537522	.	-	1	ID=cds.8637.1;Parent=Sjc_0004985-RB;
chr1	.	exon	23539691	23539879	.	-	.	ID=8637.1.exon5;Parent=Sjc_0004985-RB;
chr1	.	CDS	23539691	23539879	.	-	1	ID=cds.8637.1;Parent=Sjc_0004985-RB;
chr1	.	exon	23541830	23541990	.	-	.	ID=8637.1.exon4;Parent=Sjc_0004985-RB;
chr1	.	CDS	23541830	23541990	.	-	0	ID=cds.8637.1;Parent=Sjc_0004985-RB;
chr1	.	exon	23542038	23542135	.	-	.	ID=8637.1.exon3;Parent=Sjc_0004985-RB;
chr1	.	CDS	23542038	23542135	.	-	2	ID=cds.8637.1;Parent=Sjc_0004985-RB;
chr1	.	CDS	23542195	23542348	.	-	0	ID=cds.8637.1;Parent=Sjc_0004985-RB;
chr1	.	exon	23542195	23542357	.	-	.	ID=8637.1.exon2;Parent=Sjc_0004985-RB;
chr1	.	five_prime_UTR	23542349	23542357	.	-	.	ID=8637.1.utr5p2;Parent=Sjc_0004985-RB;
chr1	.	five_prime_UTR	23544445	23544584	.	-	.	ID=8637.1.utr5p1;Parent=Sjc_0004985-RB;
chr1	.	exon	23544445	23544584	.	-	.	ID=8637.1.exon1;Parent=Sjc_0004985-RB;
chr1	.	mRNA	23603750	23619093	.	-	.	ID=Sjc_0004987-RA;Parent=Sjc_0004987;Name=CTSC;Alias=CTSC;Note=Similar to Cathepsin C (Schistosoma mansoni OX%3D6183);Dbxref=InterPro:IPR000668,InterPro:IPR014882,Pfam:PF00112,Pfam:PF08773;Ontology_term=P:GO:0006508,F:GO:0008234;
chr1	.	three_prime_UTR	23603750	23604150	.	-	.	ID=8639.2.utr3p1;Parent=Sjc_0004987-RA;
chr1	.	exon	23603750	23604363	.	-	.	ID=8639.2.exon7;Parent=Sjc_0004987-RA;
chr1	.	CDS	23604151	23604363	.	-	0	ID=cds.8639.2;Parent=Sjc_0004987-RA;
chr1	.	exon	23606760	23607055	.	-	.	ID=8639.2.exon6;Parent=Sjc_0004987-RA;
chr1	.	CDS	23606760	23607055	.	-	2	ID=cds.8639.2;Parent=Sjc_0004987-RA;
chr1	.	exon	23613737	23614002	.	-	.	ID=8639.2.exon5;Parent=Sjc_0004987-RA;
chr1	.	CDS	23613737	23614002	.	-	1	ID=cds.8639.2;Parent=Sjc_0004987-RA;
chr1	.	exon	23615939	23616127	.	-	.	ID=8639.2.exon4;Parent=Sjc_0004987-RA;
chr1	.	CDS	23615939	23616127	.	-	1	ID=cds.8639.2;Parent=Sjc_0004987-RA;
chr1	.	exon	23617542	23617702	.	-	.	ID=8639.2.exon3;Parent=Sjc_0004987-RA;
chr1	.	CDS	23617542	23617702	.	-	0	ID=cds.8639.2;Parent=Sjc_0004987-RA;
chr1	.	exon	23617743	23617840	.	-	.	ID=8639.2.exon2;Parent=Sjc_0004987-RA;
chr1	.	CDS	23617743	23617840	.	-	2	ID=cds.8639.2;Parent=Sjc_0004987-RA;
chr1	.	CDS	23617879	23618026	.	-	0	ID=cds.8639.2;Parent=Sjc_0004987-RA;
chr1	.	exon	23617879	23619093	.	-	.	ID=8639.2.exon1;Parent=Sjc_0004987-RA;
chr1	.	five_prime_UTR	23618027	23619093	.	-	.	ID=8639.2.utr5p1;Parent=Sjc_0004987-RA;
chr3	.	mRNA	5872406	5887253	.	-	.	ID=Sjc_0005717-RA;Parent=Sjc_0005717;Name=Ctsb;Alias=Ctsb;Note=Similar to Ctsb: Cathepsin B (Rattus norvegicus OX%3D10116);Dbxref=InterPro:IPR000668,InterPro:IPR012599,Pfam:PF00112,Pfam:PF08127;Ontology_term=P:GO:0006508,F:GO:0004197,P:GO:0050790;
chr3	.	three_prime_UTR	5872406	5873497	.	-	.	ID=3136.2.3.5e0b79b3.utr3p1;Parent=Sjc_0005717-RA;
chr3	.	exon	5872406	5873826	.	-	.	ID=3136.2.3.5e0b79b3.exon4;Parent=Sjc_0005717-RA;
chr3	.	CDS	5873498	5873826	.	-	2	ID=cds.3136.2.3.5e0b79b3;Parent=Sjc_0005717-RA;
chr3	.	exon	5878145	5878490	.	-	.	ID=3136.2.3.5e0b79b3.exon3;Parent=Sjc_0005717-RA;
chr3	.	CDS	5878145	5878490	.	-	0	ID=cds.3136.2.3.5e0b79b3;Parent=Sjc_0005717-RA;
chr3	.	exon	5882771	5883001	.	-	.	ID=3136.2.3.5e0b79b3.exon2;Parent=Sjc_0005717-RA;
chr3	.	CDS	5882771	5883001	.	-	0	ID=cds.3136.2.3.5e0b79b3;Parent=Sjc_0005717-RA;
chr3	.	CDS	5886780	5886920	.	-	0	ID=cds.3136.2.3.5e0b79b3;Parent=Sjc_0005717-RA;
chr3	.	exon	5886780	5887253	.	-	.	ID=3136.2.3.5e0b79b3.exon1;Parent=Sjc_0005717-RA;
chr3	.	five_prime_UTR	5886921	5887253	.	-	.	ID=3136.2.3.5e0b79b3.utr5p1;Parent=Sjc_0005717-RA;
chr4	.	mRNA	52750991	52759130	.	+	.	ID=Sjc_0003619-RC;Parent=Sjc_0003619;Name=Cathepsin L (Sarcophaga peregrina OX%3D7386);Dbxref=InterPro;Note=Similar to Cathepsin L (Sarcophaga peregrina OX%3D7386);Dbxref=InterPro:IPR000668,InterPro:IPR013201,Pfam:PF00112,Pfam:PF08246;Ontology_term=P:GO:0006508,F:GO:0008234;
chr4	.	five_prime_UTR	52750991	52751046	.	+	.	ID=5503.1.utr5p1;Parent=Sjc_0003619-RC;
chr4	.	exon	52750991	52751046	.	+	.	ID=5503.1.exon1;Parent=Sjc_0003619-RC;
chr4	.	five_prime_UTR	52751087	52751366	.	+	.	ID=5503.1.utr5p2;Parent=Sjc_0003619-RC;
chr4	.	exon	52751087	52751717	.	+	.	ID=5503.1.exon2;Parent=Sjc_0003619-RC;
chr4	.	CDS	52751367	52751717	.	+	0	ID=cds.5503.1;Parent=Sjc_0003619-RC;
chr4	.	exon	52751750	52752305	.	+	.	ID=5503.1.exon3;Parent=Sjc_0003619-RC;
chr4	.	CDS	52751750	52752305	.	+	0	ID=cds.5503.1;Parent=Sjc_0003619-RC;
chr4	.	CDS	52758639	52758850	.	+	2	ID=cds.5503.1;Parent=Sjc_0003619-RC;
chr4	.	exon	52758639	52759130	.	+	.	ID=5503.1.exon4;Parent=Sjc_0003619-RC;
chr4	.	three_prime_UTR	52758851	52759130	.	+	.	ID=5503.1.utr3p1;Parent=Sjc_0003619-RC;
chr5	.	mRNA	38609631	38627095	.	-	.	ID=Sjc_0007624-RB;Parent=Sjc_0007624;Name=CTSF;Note=Similar to CL1: Cathepsin L (Schistosoma mansoni OX%3D6183);Dbxref=InterPro:IPR000668,InterPro:IPR013201,Pfam:PF00112,Pfam:PF08246;Ontology_term=P:GO:0006508,F:GO:0008234;
chr5	.	three_prime_UTR	38609631	38610608	.	-	.	ID=7281.1.utr3p1;Parent=Sjc_0007624-RB;
chr5	.	exon	38609631	38610683	.	-	.	ID=7281.1.exon9;Parent=Sjc_0007624-RB;
chr5	.	CDS	38610609	38610683	.	-	0	ID=cds.7281.1;Parent=Sjc_0007624-RB;
chr5	.	exon	38615142	38615294	.	-	.	ID=7281.1.exon8;Parent=Sjc_0007624-RB;
chr5	.	CDS	38615142	38615294	.	-	0	ID=cds.7281.1;Parent=Sjc_0007624-RB;
chr5	.	exon	38623287	38623553	.	-	.	ID=7281.1.exon7;Parent=Sjc_0007624-RB;
chr5	.	CDS	38623287	38623553	.	-	0	ID=cds.7281.1;Parent=Sjc_0007624-RB;
chr5	.	exon	38624649	38624890	.	-	.	ID=7281.1.exon6;Parent=Sjc_0007624-RB;
chr5	.	CDS	38624649	38624890	.	-	2	ID=cds.7281.1;Parent=Sjc_0007624-RB;
chr5	.	exon	38624929	38625042	.	-	.	ID=7281.1.exon5;Parent=Sjc_0007624-RB;
chr5	.	CDS	38624929	38625042	.	-	2	ID=cds.7281.1;Parent=Sjc_0007624-RB;
chr5	.	exon	38625082	38625169	.	-	.	ID=7281.1.exon4;Parent=Sjc_0007624-RB;
chr5	.	CDS	38625082	38625169	.	-	0	ID=cds.7281.1;Parent=Sjc_0007624-RB;
chr5	.	exon	38626491	38626604	.	-	.	ID=7281.1.exon3;Parent=Sjc_0007624-RB;
chr5	.	CDS	38626491	38626604	.	-	0	ID=cds.7281.1;Parent=Sjc_0007624-RB;
chr5	.	exon	38626643	38626762	.	-	.	ID=7281.1.exon2;Parent=Sjc_0007624-RB;
chr5	.	CDS	38626643	38626762	.	-	0	ID=cds.7281.1;Parent=Sjc_0007624-RB;
chr5	.	CDS	38626798	38626992	.	-	0	ID=cds.7281.1;Parent=Sjc_0007624-RB;
chr5	.	exon	38626798	38627095	.	-	.	ID=7281.1.exon1;Parent=Sjc_0007624-RB;
chr5	.	five_prime_UTR	38626993	38627095	.	-	.	ID=7281.1.utr5p1;Parent=Sjc_0007624-RB;
chr8	.	mRNA	1633832	1639475	.	+	.	ID=Sjc_0000033-RB;Parent=Sjc_0000033;Name=CTSS;Alias=CTSS;Note=Similar to Ctss: Cathepsin S (Mus musculus OX%3D10090);Dbxref=InterPro:IPR000668,Pfam:PF00112;Ontology_term=P:GO:0006508,F:GO:0008234;
chr8	.	five_prime_UTR	1633832	1633862	.	+	.	ID=649.1.utr5p1;Parent=Sjc_0000033-RB;
chr8	.	exon	1633832	1634217	.	+	.	ID=649.1.exon1;Parent=Sjc_0000033-RB;
chr8	.	CDS	1633863	1634217	.	+	0	ID=cds.649.1;Parent=Sjc_0000033-RB;
chr8	.	exon	1634240	1634334	.	+	.	ID=649.1.exon2;Parent=Sjc_0000033-RB;
chr8	.	CDS	1634240	1634334	.	+	2	ID=cds.649.1;Parent=Sjc_0000033-RB;
chr8	.	exon	1635612	1635824	.	+	.	ID=649.1.exon3;Parent=Sjc_0000033-RB;
chr8	.	CDS	1635612	1635824	.	+	0	ID=cds.649.1;Parent=Sjc_0000033-RB;
chr8	.	exon	1637822	1637979	.	+	.	ID=649.1.exon4;Parent=Sjc_0000033-RB;
chr8	.	CDS	1637822	1637979	.	+	0	ID=cds.649.1;Parent=Sjc_0000033-RB;
chr8	.	CDS	1639186	1639396	.	+	1	ID=cds.649.1;Parent=Sjc_0000033-RB;
chr8	.	exon	1639186	1639475	.	+	.	ID=649.1.exon5;Parent=Sjc_0000033-RB;
chr8	.	three_prime_UTR	1639397	1639475	.	+	.	ID=649.1.utr3p1;Parent=Sjc_0000033-RB;
chr8	.	mRNA	2257845	2259822	.	+	.	ID=Sjc_0000045-RB;Parent=Sjc_0000045;Name=Cat-1;Note=Similar to Cat-1: Cathepsin L-like proteinase (Fasciola hepatica OX%3D6192);Dbxref=InterPro:IPR000668,InterPro:IPR013201,Pfam:PF00112,Pfam:PF08246;Ontology_term=P:GO:0006508,F:GO:0008234;
chr8	.	five_prime_UTR	2257845	2258219	.	+	.	ID=655.1.utr5p1;Parent=Sjc_0000045-RB;
chr8	.	exon	2257845	2258621	.	+	.	ID=655.1.exon1;Parent=Sjc_0000045-RB;
chr8	.	CDS	2258220	2258621	.	+	0	ID=cds.655.1;Parent=Sjc_0000045-RB;
chr8	.	exon	2258663	2258884	.	+	.	ID=655.1.exon2;Parent=Sjc_0000045-RB;
chr8	.	CDS	2258663	2258884	.	+	0	ID=cds.655.1;Parent=Sjc_0000045-RB;
chr8	.	exon	2258979	2259136	.	+	.	ID=655.1.exon3;Parent=Sjc_0000045-RB;
chr8	.	CDS	2258979	2259136	.	+	0	ID=cds.655.1;Parent=Sjc_0000045-RB;
chr8	.	CDS	2259558	2259771	.	+	1	ID=cds.655.1;Parent=Sjc_0000045-RB;
chr8	.	exon	2259558	2259822	.	+	.	ID=655.1.exon4;Parent=Sjc_0000045-RB;
chr8	.	three_prime_UTR	2259772	2259822	.	+	.	ID=655.1.utr3p1;Parent=Sjc_0000045-RB;
chr8	.	mRNA	2270907	2272575	.	-	.	ID=Sjc_0000046-RB;Parent=Sjc_0000046;Name=Cat-1;Note=Similar to Cat-1: Cathepsin L-like proteinase (Fasciola hepatica OX%3D6192);Dbxref=InterPro:IPR000668,InterPro:IPR013201,Pfam:PF00112,Pfam:PF08246;Ontology_term=P:GO:0006508,F:GO:0008234;
chr8	.	three_prime_UTR	2270907	2270978	.	-	.	ID=656.1.utr3p1;Parent=Sjc_0000046-RB;
chr8	.	exon	2270907	2271192	.	-	.	ID=656.1.exon4;Parent=Sjc_0000046-RB;
chr8	.	CDS	2270979	2271192	.	-	1	ID=cds.656.1;Parent=Sjc_0000046-RB;
chr8	.	exon	2271607	2271764	.	-	.	ID=656.1.exon3;Parent=Sjc_0000046-RB;
chr8	.	CDS	2271607	2271764	.	-	0	ID=cds.656.1;Parent=Sjc_0000046-RB;
chr8	.	exon	2271859	2272080	.	-	.	ID=656.1.exon2;Parent=Sjc_0000046-RB;
chr8	.	CDS	2271859	2272080	.	-	0	ID=cds.656.1;Parent=Sjc_0000046-RB;
chr8	.	CDS	2272122	2272523	.	-	0	ID=cds.656.1;Parent=Sjc_0000046-RB;
chr8	.	exon	2272122	2272575	.	-	.	ID=656.1.exon1;Parent=Sjc_0000046-RB;
chr8	.	five_prime_UTR	2272524	2272575	.	-	.	ID=656.1.utr5p1;Parent=Sjc_0000046-RB;
chr8	maker	mRNA	2473054	2485152	.	+	.	ID=Sjc_0000049-RA;Parent=Sjc_0000049;Name=Cat-1;Note=Similar to Cat-1: Cathepsin L-like proteinase (Fasciola hepatica OX%3D6192);Dbxref=InterPro:IPR000668,InterPro:IPR013201,Pfam:PF00112,Pfam:PF08246;Ontology_term=P:GO:0006508,F:GO:0008234;
chr8	maker	exon	2473054	2473429	.	+	.	ID=658.1.exon1;Parent=Sjc_0000049-RA;
chr8	maker	CDS	2473054	2473429	.	+	0	ID=cds.658.1;Parent=Sjc_0000049-RA;
chr8	maker	exon	2473448	2473473	.	+	.	ID=658.1.exon2;Parent=Sjc_0000049-RA;
chr8	maker	CDS	2473448	2473473	.	+	2	ID=cds.658.1;Parent=Sjc_0000049-RA;
chr8	maker	exon	2480735	2480892	.	+	.	ID=658.1.exon3;Parent=Sjc_0000049-RA;
chr8	maker	CDS	2480735	2480892	.	+	0	ID=cds.658.1;Parent=Sjc_0000049-RA;
chr8	maker	exon	2484933	2485152	.	+	.	ID=658.1.exon4;Parent=Sjc_0000049-RA;
chr8	maker	CDS	2484933	2485152	.	+	1	ID=cds.658.1;Parent=Sjc_0000049-RA;
chr8	.	mRNA	2498379	2511381	.	+	.	ID=Sjc_0000050-RA;Parent=Sjc_0000050;Name=Cat-1;Note=Similar to Cat-1: Cathepsin L-like proteinase (Fasciola hepatica OX%3D6192);Dbxref=InterPro:IPR000668,InterPro:IPR013201,Pfam:PF00112,Pfam:PF08246;Ontology_term=P:GO:0006508,F:GO:0008234;
chr8	.	five_prime_UTR	2498379	2498397	.	+	.	ID=659.1.utr5p1;Parent=Sjc_0000050-RA;
chr8	.	exon	2498379	2498814	.	+	.	ID=659.1.exon1;Parent=Sjc_0000050-RA;
chr8	.	CDS	2498398	2498814	.	+	0	ID=cds.659.1;Parent=Sjc_0000050-RA;
chr8	.	exon	2503852	2504068	.	+	.	ID=659.1.exon2;Parent=Sjc_0000050-RA;
chr8	.	CDS	2503852	2504068	.	+	0	ID=cds.659.1;Parent=Sjc_0000050-RA;
chr8	.	exon	2506345	2506474	.	+	.	ID=659.1.exon3;Parent=Sjc_0000050-RA;
chr8	.	CDS	2506345	2506474	.	+	2	ID=cds.659.1;Parent=Sjc_0000050-RA;
chr8	.	CDS	2511028	2511250	.	+	1	ID=cds.659.1;Parent=Sjc_0000050-RA;
chr8	.	exon	2511028	2511381	.	+	.	ID=659.1.exon4;Parent=Sjc_0000050-RA;
chr8	.	three_prime_UTR	2511251	2511381	.	+	.	ID=659.1.utr3p1;Parent=Sjc_0000050-RA;
chr8	.	mRNA	9207196	9219895	.	-	.	ID=Sjc_0000208-RA;Parent=Sjc_0000208;Name=CTSS;Note=Similar to Cat-1: Cathepsin L-like proteinase (Fasciola hepatica OX%3D6192);Dbxref=InterPro:IPR000668,InterPro:IPR013201,Pfam:PF00112,Pfam:PF08246;Ontology_term=P:GO:0006508,F:GO:0008234;
chr8	.	three_prime_UTR	9207196	9207443	.	-	.	ID=841.1.utr3p1;Parent=Sjc_0000208-RA;
chr8	.	exon	9207196	9207666	.	-	.	ID=841.1.exon4;Parent=Sjc_0000208-RA;
chr8	.	CDS	9207444	9207666	.	-	1	ID=cds.841.1;Parent=Sjc_0000208-RA;
chr8	.	exon	9210560	9210717	.	-	.	ID=841.1.exon3;Parent=Sjc_0000208-RA;
chr8	.	CDS	9210560	9210717	.	-	0	ID=cds.841.1;Parent=Sjc_0000208-RA;
chr8	.	exon	9215817	9216038	.	-	.	ID=841.1.exon2;Parent=Sjc_0000208-RA;
chr8	.	CDS	9215817	9216038	.	-	0	ID=cds.841.1;Parent=Sjc_0000208-RA;
chr8	.	CDS	9219339	9219872	.	-	0	ID=cds.841.1;Parent=Sjc_0000208-RA;
chr8	.	exon	9219339	9219895	.	-	.	ID=841.1.exon1;Parent=Sjc_0000208-RA;
chr8	.	five_prime_UTR	9219873	9219895	.	-	.	ID=841.1.utr5p1;Parent=Sjc_0000208-RA;
chr8	.	mRNA	69253071	69260589	.	+	.	ID=Sjc_0001779-RB;Parent=Sjc_0001779;Name=CATB;Note=Similar to CATB: Cathepsin B-like cysteine proteinase (Schistosoma japonicum OX%3D6182);Dbxref=InterPro:IPR000668,Pfam:PF00112;Ontology_term=P:GO:0006508,F:GO:0008234;
chr8	.	five_prime_UTR	69253071	69253080	.	+	.	ID=2432.1.utr5p1;Parent=Sjc_0001779-RB;
chr8	.	exon	69253071	69253200	.	+	.	ID=2432.1.exon1;Parent=Sjc_0001779-RB;
chr8	.	CDS	69253081	69253200	.	+	0	ID=cds.2432.1;Parent=Sjc_0001779-RB;
chr8	.	exon	69256199	69256432	.	+	.	ID=2432.1.exon2;Parent=Sjc_0001779-RB;
chr8	.	CDS	69256199	69256432	.	+	0	ID=cds.2432.1;Parent=Sjc_0001779-RB;
chr8	.	exon	69257820	69258162	.	+	.	ID=2432.1.exon3;Parent=Sjc_0001779-RB;
chr8	.	CDS	69257820	69258162	.	+	0	ID=cds.2432.1;Parent=Sjc_0001779-RB;
chr8	.	CDS	69260081	69260406	.	+	2	ID=cds.2432.1;Parent=Sjc_0001779-RB;
chr8	.	exon	69260081	69260589	.	+	.	ID=2432.1.exon4;Parent=Sjc_0001779-RB;
chr8	.	three_prime_UTR	69260407	69260589	.	+	.	ID=2432.1.utr3p1;Parent=Sjc_0001779-RB;
chr8	maker	mRNA	79004688	79026971	.	+	.	ID=Sjc_0002024-RB;Parent=Sjc_0002024;Name=Cathepsin B-like cysteine proteinase (Schistosoma mansoni OX%3D6183);Dbxref=InterPro;Note=Similar to Cathepsin B-like cysteine proteinase (Schistosoma mansoni OX%3D6183);Dbxref=InterPro:IPR000668,Pfam:PF00112;Ontology_term=P:GO:0006508,F:GO:0008234;
chr8	maker	five_prime_UTR	79004688	79004811	.	+	.	ID=2709.5.utr5p1;Parent=Sjc_0002024-RB;
chr8	maker	exon	79004688	79004811	.	+	.	ID=2709.5.exon1;Parent=Sjc_0002024-RB;
chr8	maker	five_prime_UTR	79006822	79006880	.	+	.	ID=2709.5.utr5p2;Parent=Sjc_0002024-RB;
chr8	maker	exon	79006822	79006995	.	+	.	ID=2709.5.exon2;Parent=Sjc_0002024-RB;
chr8	maker	CDS	79006881	79006995	.	+	0	ID=cds.2709.5;Parent=Sjc_0002024-RB;
chr8	maker	exon	79010165	79010307	.	+	.	ID=2709.5.exon3;Parent=Sjc_0002024-RB;
chr8	maker	CDS	79010165	79010307	.	+	2	ID=cds.2709.5;Parent=Sjc_0002024-RB;
chr8	maker	exon	79011757	79011783	.	+	.	ID=2709.5.exon4;Parent=Sjc_0002024-RB;
chr8	maker	CDS	79011757	79011783	.	+	0	ID=cds.2709.5;Parent=Sjc_0002024-RB;
chr8	maker	exon	79020735	79020965	.	+	.	ID=2709.5.exon5;Parent=Sjc_0002024-RB;
chr8	maker	CDS	79020735	79020965	.	+	0	ID=cds.2709.5;Parent=Sjc_0002024-RB;
chr8	maker	exon	79022596	79022899	.	+	.	ID=2709.5.exon6;Parent=Sjc_0002024-RB;
chr8	maker	CDS	79022596	79022899	.	+	0	ID=cds.2709.5;Parent=Sjc_0002024-RB;
chr8	maker	CDS	79024109	79024434	.	+	2	ID=cds.2709.5;Parent=Sjc_0002024-RB;
chr8	maker	exon	79024109	79025223	.	+	.	ID=2709.5.exon7;Parent=Sjc_0002024-RB;
chr8	maker	three_prime_UTR	79024435	79025223	.	+	.	ID=2709.5.utr3p1;Parent=Sjc_0002024-RB;
chr8	maker	exon	79026803	79026971	.	+	.	ID=2709.5.exon8;Parent=Sjc_0002024-RB;
chr8	maker	three_prime_UTR	79026803	79026971	.	+	.	ID=2709.5.utr3p2;Parent=Sjc_0002024-RB;
chr8	.	mRNA	79014347	79020359	.	-	.	ID=Sjc_0002025-RA;Parent=Sjc_0002025;Name=Cathepsin B-like cysteine proteinase (Schistosoma mansoni OX%3D6183);Dbxref=InterPro;Note=Similar to Cathepsin B-like cysteine proteinase (Schistosoma mansoni OX%3D6183);Dbxref=InterPro:IPR000668,Pfam:PF00112;Ontology_term=P:GO:0006508,F:GO:0008234;
chr8	.	three_prime_UTR	79014347	79015037	.	-	.	ID=2711.1.utr3p1;Parent=Sjc_0002025-RA;
chr8	.	exon	79014347	79015363	.	-	.	ID=2711.1.exon4;Parent=Sjc_0002025-RA;
chr8	.	CDS	79015038	79015363	.	-	2	ID=cds.2711.1;Parent=Sjc_0002025-RA;
chr8	.	exon	79016568	79016916	.	-	.	ID=2711.1.exon3;Parent=Sjc_0002025-RA;
chr8	.	CDS	79016568	79016916	.	-	0	ID=cds.2711.1;Parent=Sjc_0002025-RA;
chr8	.	exon	79018502	79018732	.	-	.	ID=2711.1.exon2;Parent=Sjc_0002025-RA;
chr8	.	CDS	79018502	79018732	.	-	0	ID=cds.2711.1;Parent=Sjc_0002025-RA;
chr8	.	CDS	79019782	79019889	.	-	0	ID=cds.2711.1;Parent=Sjc_0002025-RA;
chr8	.	exon	79019782	79020359	.	-	.	ID=2711.1.exon1;Parent=Sjc_0002025-RA;
chr8	.	five_prime_UTR	79019890	79020359	.	-	.	ID=2711.1.utr5p1;Parent=Sjc_0002025-RA;
chr8	maker	mRNA	89062334	89076456	.	+	.	ID=Sjc_0002261-RA;Parent=Sjc_0002261;Name=CATB;Note=Similar to CATB: Cathepsin B-like cysteine proteinase (Schistosoma japonicum OX%3D6182);Dbxref=InterPro:IPR000668,InterPro:IPR012599,Pfam:PF00112,Pfam:PF08127;Ontology_term=P:GO:0006508,F:GO:0004197,P:GO:0050790;
chr8	maker	five_prime_UTR	89062334	89062557	.	+	.	ID=2971.1.utr5p1;Parent=Sjc_0002261-RA;
chr8	maker	exon	89062334	89062728	.	+	.	ID=2971.1.exon1;Parent=Sjc_0002261-RA;
chr8	maker	CDS	89062558	89062728	.	+	0	ID=cds.2971.1;Parent=Sjc_0002261-RA;
chr8	maker	exon	89064812	89065163	.	+	.	ID=2971.1.exon2;Parent=Sjc_0002261-RA;
chr8	maker	CDS	89064812	89065163	.	+	0	ID=cds.2971.1;Parent=Sjc_0002261-RA;
chr8	maker	exon	89065601	89065852	.	+	.	ID=2971.1.exon3;Parent=Sjc_0002261-RA;
chr8	maker	CDS	89065601	89065852	.	+	2	ID=cds.2971.1;Parent=Sjc_0002261-RA;
chr8	maker	exon	89074145	89074320	.	+	.	ID=2971.1.exon4;Parent=Sjc_0002261-RA;
chr8	maker	CDS	89074145	89074320	.	+	2	ID=cds.2971.1;Parent=Sjc_0002261-RA;
chr8	maker	exon	89074662	89074895	.	+	.	ID=2971.1.exon5;Parent=Sjc_0002261-RA;
chr8	maker	CDS	89074662	89074895	.	+	0	ID=cds.2971.1;Parent=Sjc_0002261-RA;
chr8	maker	exon	89075070	89075418	.	+	.	ID=2971.1.exon6;Parent=Sjc_0002261-RA;
chr8	maker	CDS	89075070	89075418	.	+	0	ID=cds.2971.1;Parent=Sjc_0002261-RA;
chr8	maker	CDS	89076058	89076380	.	+	2	ID=cds.2971.1;Parent=Sjc_0002261-RA;
chr8	maker	exon	89076058	89076456	.	+	.	ID=2971.1.exon7;Parent=Sjc_0002261-RA;
chr8	maker	three_prime_UTR	89076381	89076456	.	+	.	ID=2971.1.utr3p1;Parent=Sjc_0002261-RA;
chr8	maker	mRNA	89104336	89110067	.	-	.	ID=Sjc_0002264-RA;Parent=Sjc_0002264;Name=CATB;Note=Similar to CATB: Cathepsin B-like cysteine proteinase (Schistosoma japonicum OX%3D6182);Dbxref=InterPro:IPR000668,Pfam:PF00112;Ontology_term=P:GO:0006508,F:GO:0008234;
chr8	maker	three_prime_UTR	89104336	89104442	.	-	.	ID=2947.1.utr3p1;Parent=Sjc_0002264-RA;
chr8	maker	exon	89104336	89104765	.	-	.	ID=2947.1.exon4;Parent=Sjc_0002264-RA;
chr8	maker	CDS	89104443	89104765	.	-	2	ID=cds.2947.1;Parent=Sjc_0002264-RA;
chr8	maker	exon	89105405	89105753	.	-	.	ID=2947.1.exon3;Parent=Sjc_0002264-RA;
chr8	maker	CDS	89105405	89105753	.	-	0	ID=cds.2947.1;Parent=Sjc_0002264-RA;
chr8	maker	exon	89105928	89106161	.	-	.	ID=2947.1.exon2;Parent=Sjc_0002264-RA;
chr8	maker	CDS	89105928	89106161	.	-	0	ID=cds.2947.1;Parent=Sjc_0002264-RA;
chr8	maker	exon	89109990	89110067	.	-	.	ID=2947.1.exon1;Parent=Sjc_0002264-RA;
chr8	maker	CDS	89109990	89110067	.	-	0	ID=cds.2947.1;Parent=Sjc_0002264-RA;
chr8	.	mRNA	89130297	89137092	.	+	.	ID=Sjc_0002266-RA;Parent=Sjc_0002266;Name=CATB;Note=Similar to CATB: Cathepsin B-like cysteine proteinase (Schistosoma japonicum OX%3D6182);Dbxref=InterPro:IPR000668,InterPro:IPR012599,Pfam:PF00112,Pfam:PF08127;Ontology_term=P:GO:0006508,F:GO:0004197,P:GO:0050790;
chr8	.	five_prime_UTR	89130297	89131456	.	+	.	ID=2941.1.utr5p1;Parent=Sjc_0002266-RA;
chr8	.	exon	89130297	89131579	.	+	.	ID=2941.1.exon1;Parent=Sjc_0002266-RA;
chr8	.	CDS	89131457	89131579	.	+	0	ID=cds.2941.1;Parent=Sjc_0002266-RA;
chr8	.	exon	89131921	89132154	.	+	.	ID=2941.1.exon2;Parent=Sjc_0002266-RA;
chr8	.	CDS	89131921	89132154	.	+	0	ID=cds.2941.1;Parent=Sjc_0002266-RA;
chr8	.	exon	89132329	89132677	.	+	.	ID=2941.1.exon3;Parent=Sjc_0002266-RA;
chr8	.	CDS	89132329	89132677	.	+	0	ID=cds.2941.1;Parent=Sjc_0002266-RA;
chr8	.	exon	89133317	89133553	.	+	.	ID=2941.1.exon4;Parent=Sjc_0002266-RA;
chr8	.	CDS	89133317	89133553	.	+	2	ID=cds.2941.1;Parent=Sjc_0002266-RA;
chr8	.	exon	89135220	89135449	.	+	.	ID=2941.1.exon5;Parent=Sjc_0002266-RA;
chr8	.	CDS	89135220	89135449	.	+	2	ID=cds.2941.1;Parent=Sjc_0002266-RA;
chr8	.	exon	89135647	89135995	.	+	.	ID=2941.1.exon6;Parent=Sjc_0002266-RA;
chr8	.	CDS	89135647	89135995	.	+	0	ID=cds.2941.1;Parent=Sjc_0002266-RA;
chr8	.	exon	89136615	89136734	.	+	.	ID=2941.1.exon7;Parent=Sjc_0002266-RA;
chr8	.	CDS	89136615	89136734	.	+	2	ID=cds.2941.1;Parent=Sjc_0002266-RA;
chr8	.	CDS	89136823	89136935	.	+	2	ID=cds.2941.1;Parent=Sjc_0002266-RA;
chr8	.	exon	89136823	89137092	.	+	.	ID=2941.1.exon8;Parent=Sjc_0002266-RA;
chr8	.	three_prime_UTR	89136936	89137092	.	+	.	ID=2941.1.utr3p1;Parent=Sjc_0002266-RA;
chr8	maker	mRNA	89138954	89141607	.	-	.	ID=Sjc_0002267-RA;Parent=Sjc_0002267;Name=CATB;Note=Similar to CATB: Cathepsin B-like cysteine proteinase (Schistosoma japonicum OX%3D6182);Dbxref=InterPro:IPR000668,InterPro:IPR012599,Pfam:PF00112,Pfam:PF08127;Ontology_term=P:GO:0006508,F:GO:0004197,P:GO:0050790;
chr8	maker	three_prime_UTR	89138954	89139160	.	-	.	ID=2946.1.utr3p1;Parent=Sjc_0002267-RA;
chr8	maker	exon	89138954	89139483	.	-	.	ID=2946.1.exon5;Parent=Sjc_0002267-RA;
chr8	maker	CDS	89139161	89139483	.	-	2	ID=cds.2946.1;Parent=Sjc_0002267-RA;
chr8	maker	exon	89140123	89140471	.	-	.	ID=2946.1.exon4;Parent=Sjc_0002267-RA;
chr8	maker	CDS	89140123	89140471	.	-	0	ID=cds.2946.1;Parent=Sjc_0002267-RA;
chr8	maker	exon	89140646	89140879	.	-	.	ID=2946.1.exon3;Parent=Sjc_0002267-RA;
chr8	maker	CDS	89140646	89140879	.	-	0	ID=cds.2946.1;Parent=Sjc_0002267-RA;
chr8	maker	CDS	89141223	89141345	.	-	0	ID=cds.2946.1;Parent=Sjc_0002267-RA;
chr8	maker	exon	89141223	89141370	.	-	.	ID=2946.1.exon2;Parent=Sjc_0002267-RA;
chr8	maker	five_prime_UTR	89141346	89141370	.	-	.	ID=2946.1.utr5p2;Parent=Sjc_0002267-RA;
chr8	maker	five_prime_UTR	89141400	89141607	.	-	.	ID=2946.1.utr5p1;Parent=Sjc_0002267-RA;
chr8	maker	exon	89141400	89141607	.	-	.	ID=2946.1.exon1;Parent=Sjc_0002267-RA;
chr8	maker	mRNA	89170929	89178219	.	+	.	ID=Sjc_0002268-RB;Parent=Sjc_0002268;Name=Cathepsin B-like cysteine proteinase (Schistosoma mansoni OX%3D6183);Dbxref=InterPro;Alias=Cathepsin B-like cysteine proteinase (Schistosoma mansoni OX%3D6183);Dbxref=InterPro;Note=Similar to Cathepsin B-like cysteine proteinase (Schistosoma mansoni OX%3D6183);Dbxref=InterPro:IPR000668,InterPro:IPR012599,Pfam:PF00112,Pfam:PF08127;Ontology_term=P:GO:000650…
chr8	maker	exon	89170929	89170935	.	+	.	ID=2943.2.exon1;Parent=Sjc_0002268-RB;
chr8	maker	CDS	89170929	89170935	.	+	0	ID=cds.2943.2;Parent=Sjc_0002268-RB;
chr8	maker	exon	89171005	89171180	.	+	.	ID=2943.2.exon2;Parent=Sjc_0002268-RB;
chr8	maker	CDS	89171005	89171180	.	+	2	ID=cds.2943.2;Parent=Sjc_0002268-RB;
chr8	maker	exon	89174733	89174922	.	+	.	ID=2943.2.exon3;Parent=Sjc_0002268-RB;
chr8	maker	CDS	89174733	89174922	.	+	0	ID=cds.2943.2;Parent=Sjc_0002268-RB;
chr8	maker	exon	89177066	89177365	.	+	.	ID=2943.2.exon4;Parent=Sjc_0002268-RB;
chr8	maker	CDS	89177066	89177365	.	+	2	ID=cds.2943.2;Parent=Sjc_0002268-RB;
chr8	maker	CDS	89177812	89178137	.	+	2	ID=cds.2943.2;Parent=Sjc_0002268-RB;
chr8	maker	exon	89177812	89178219	.	+	.	ID=2943.2.exon5;Parent=Sjc_0002268-RB;
chr8	maker	three_prime_UTR	89178138	89178219	.	+	.	ID=2943.2.utr3p1;Parent=Sjc_0002268-RB;
chr8	maker	mRNA	89187004	89189527	.	+	.	ID=Sjc_0002269-RA;Parent=Sjc_0002269;Name=CATB;Note=Similar to CATB: Cathepsin B-like cysteine proteinase (Schistosoma japonicum OX%3D6182);Dbxref=InterPro:IPR000668,InterPro:IPR012599,Pfam:PF00112,Pfam:PF08127;Ontology_term=P:GO:0006508,F:GO:0004197,P:GO:0050790;
chr8	maker	five_prime_UTR	89187004	89187213	.	+	.	ID=2942.1.utr5p1;Parent=Sjc_0002269-RA;
chr8	maker	exon	89187004	89187213	.	+	.	ID=2942.1.exon1;Parent=Sjc_0002269-RA;
chr8	maker	five_prime_UTR	89187243	89187267	.	+	.	ID=2942.1.utr5p2;Parent=Sjc_0002269-RA;
chr8	maker	exon	89187243	89187390	.	+	.	ID=2942.1.exon2;Parent=Sjc_0002269-RA;
chr8	maker	CDS	89187268	89187390	.	+	0	ID=cds.2942.1;Parent=Sjc_0002269-RA;
chr8	maker	exon	89187734	89187967	.	+	.	ID=2942.1.exon3;Parent=Sjc_0002269-RA;
chr8	maker	CDS	89187734	89187967	.	+	0	ID=cds.2942.1;Parent=Sjc_0002269-RA;
chr8	maker	exon	89188142	89188490	.	+	.	ID=2942.1.exon4;Parent=Sjc_0002269-RA;
chr8	maker	CDS	89188142	89188490	.	+	0	ID=cds.2942.1;Parent=Sjc_0002269-RA;
chr8	maker	CDS	89189129	89189451	.	+	2	ID=cds.2942.1;Parent=Sjc_0002269-RA;
chr8	maker	exon	89189129	89189527	.	+	.	ID=2942.1.exon5;Parent=Sjc_0002269-RA;
chr8	maker	three_prime_UTR	89189452	89189527	.	+	.	ID=2942.1.utr3p1;Parent=Sjc_0002269-RA;
chr8	maker	mRNA	89210848	89216547	.	-	.	ID=Sjc_0002271-RA;Parent=Sjc_0002271;Name=CATB;Note=Similar to CATB: Cathepsin B-like cysteine proteinase (Schistosoma japonicum OX%3D6182);Dbxref=InterPro:IPR000668,Pfam:PF00112;Ontology_term=P:GO:0006508,F:GO:0008234;
chr8	maker	three_prime_UTR	89210848	89210923	.	-	.	ID=2910.1.utr3p1;Parent=Sjc_0002271-RA;
chr8	maker	exon	89210848	89211246	.	-	.	ID=2910.1.exon4;Parent=Sjc_0002271-RA;
chr8	maker	CDS	89210924	89211246	.	-	2	ID=cds.2910.1;Parent=Sjc_0002271-RA;
chr8	maker	exon	89211886	89212234	.	-	.	ID=2910.1.exon3;Parent=Sjc_0002271-RA;
chr8	maker	CDS	89211886	89212234	.	-	0	ID=cds.2910.1;Parent=Sjc_0002271-RA;
chr8	maker	exon	89212409	89212642	.	-	.	ID=2910.1.exon2;Parent=Sjc_0002271-RA;
chr8	maker	CDS	89212409	89212642	.	-	0	ID=cds.2910.1;Parent=Sjc_0002271-RA;
chr8	maker	exon	89216470	89216547	.	-	.	ID=2910.1.exon1;Parent=Sjc_0002271-RA;
chr8	maker	CDS	89216470	89216547	.	-	0	ID=cds.2910.1;Parent=Sjc_0002271-RA;
chr8	.	mRNA	89235038	89241188	.	+	.	ID=Sjc_0002273-RB;Parent=Sjc_0002273;Name=CATB;Alias=CATB;Note=Similar to CATB: Cathepsin B-like cysteine proteinase (Schistosoma japonicum OX%3D6182);Dbxref=InterPro:IPR000668,InterPro:IPR012599,Pfam:PF00112,Pfam:PF08127;Ontology_term=P:GO:0006508,F:GO:0004197,P:GO:0050790;
chr8	.	five_prime_UTR	89235038	89235553	.	+	.	ID=2960.1.utr5p1;Parent=Sjc_0002273-RB;
chr8	.	exon	89235038	89235676	.	+	.	ID=2960.1.exon1;Parent=Sjc_0002273-RB;
chr8	.	CDS	89235554	89235676	.	+	0	ID=cds.2960.1;Parent=Sjc_0002273-RB;
chr8	.	exon	89236018	89236251	.	+	.	ID=2960.1.exon2;Parent=Sjc_0002273-RB;
chr8	.	CDS	89236018	89236251	.	+	0	ID=cds.2960.1;Parent=Sjc_0002273-RB;
chr8	.	exon	89236426	89236774	.	+	.	ID=2960.1.exon3;Parent=Sjc_0002273-RB;
chr8	.	CDS	89236426	89236774	.	+	0	ID=cds.2960.1;Parent=Sjc_0002273-RB;
chr8	.	exon	89237414	89237650	.	+	.	ID=2960.1.exon4;Parent=Sjc_0002273-RB;
chr8	.	CDS	89237414	89237650	.	+	2	ID=cds.2960.1;Parent=Sjc_0002273-RB;
chr8	.	exon	89239316	89239545	.	+	.	ID=2960.1.exon5;Parent=Sjc_0002273-RB;
chr8	.	CDS	89239316	89239545	.	+	2	ID=cds.2960.1;Parent=Sjc_0002273-RB;
chr8	.	exon	89239743	89240091	.	+	.	ID=2960.1.exon6;Parent=Sjc_0002273-RB;
chr8	.	CDS	89239743	89240091	.	+	0	ID=cds.2960.1;Parent=Sjc_0002273-RB;
chr8	.	exon	89240711	89240830	.	+	.	ID=2960.1.exon7;Parent=Sjc_0002273-RB;
chr8	.	CDS	89240711	89240830	.	+	2	ID=cds.2960.1;Parent=Sjc_0002273-RB;
chr8	.	CDS	89240919	89241031	.	+	2	ID=cds.2960.1;Parent=Sjc_0002273-RB;
chr8	.	exon	89240919	89241188	.	+	.	ID=2960.1.exon8;Parent=Sjc_0002273-RB;
chr8	.	three_prime_UTR	89241032	89241188	.	+	.	ID=2960.1.utr3p1;Parent=Sjc_0002273-RB;
chr8	maker	mRNA	89243050	89245703	.	-	.	ID=Sjc_0002274-RA;Parent=Sjc_0002274;Name=CATB;Alias=CATB;Note=Similar to CATB: Cathepsin B-like cysteine proteinase (Schistosoma japonicum OX%3D6182);Dbxref=InterPro:IPR000668,InterPro:IPR012599,Pfam:PF00112,Pfam:PF08127;Ontology_term=P:GO:0006508,F:GO:0004197,P:GO:0050790;
chr8	maker	three_prime_UTR	89243050	89243256	.	-	.	ID=2909.1.utr3p1;Parent=Sjc_0002274-RA;
chr8	maker	exon	89243050	89243579	.	-	.	ID=2909.1.exon5;Parent=Sjc_0002274-RA;
chr8	maker	CDS	89243257	89243579	.	-	2	ID=cds.2909.1;Parent=Sjc_0002274-RA;
chr8	maker	exon	89244219	89244567	.	-	.	ID=2909.1.exon4;Parent=Sjc_0002274-RA;
chr8	maker	CDS	89244219	89244567	.	-	0	ID=cds.2909.1;Parent=Sjc_0002274-RA;
chr8	maker	exon	89244742	89244975	.	-	.	ID=2909.1.exon3;Parent=Sjc_0002274-RA;
chr8	maker	CDS	89244742	89244975	.	-	0	ID=cds.2909.1;Parent=Sjc_0002274-RA;
chr8	maker	CDS	89245319	89245441	.	-	0	ID=cds.2909.1;Parent=Sjc_0002274-RA;
chr8	maker	exon	89245319	89245466	.	-	.	ID=2909.1.exon2;Parent=Sjc_0002274-RA;
chr8	maker	five_prime_UTR	89245442	89245466	.	-	.	ID=2909.1.utr5p2;Parent=Sjc_0002274-RA;
chr8	maker	five_prime_UTR	89245496	89245703	.	-	.	ID=2909.1.utr5p1;Parent=Sjc_0002274-RA;
chr8	maker	exon	89245496	89245703	.	-	.	ID=2909.1.exon1;Parent=Sjc_0002274-RA;
chr8	maker	mRNA	89286781	89299024	.	+	.	ID=Sjc_0002277-RA;Parent=Sjc_0002277;Name=CATB;Note=Similar to CATB: Cathepsin B-like cysteine proteinase (Schistosoma japonicum OX%3D6182);Dbxref=InterPro:IPR000668,InterPro:IPR012599,Pfam:PF00112,Pfam:PF08127;Ontology_term=P:GO:0006508,F:GO:0004197,P:GO:0050790;
chr8	maker	five_prime_UTR	89286781	89287133	.	+	.	ID=2961.1.utr5p1;Parent=Sjc_0002277-RA;
chr8	maker	exon	89286781	89287133	.	+	.	ID=2961.1.exon1;Parent=Sjc_0002277-RA;
chr8	maker	five_prime_UTR	89297060	89297113	.	+	.	ID=2961.1.utr5p2;Parent=Sjc_0002277-RA;
chr8	maker	exon	89297060	89297236	.	+	.	ID=2961.1.exon2;Parent=Sjc_0002277-RA;
chr8	maker	CDS	89297114	89297236	.	+	0	ID=cds.2961.1;Parent=Sjc_0002277-RA;
chr8	maker	exon	89297583	89297816	.	+	.	ID=2961.1.exon3;Parent=Sjc_0002277-RA;
chr8	maker	CDS	89297583	89297816	.	+	0	ID=cds.2961.1;Parent=Sjc_0002277-RA;
chr8	maker	exon	89298017	89298365	.	+	.	ID=2961.1.exon4;Parent=Sjc_0002277-RA;
chr8	maker	CDS	89298017	89298365	.	+	0	ID=cds.2961.1;Parent=Sjc_0002277-RA;
chr8	maker	CDS	89298484	89298806	.	+	2	ID=cds.2961.1;Parent=Sjc_0002277-RA;
chr8	maker	exon	89298484	89299024	.	+	.	ID=2961.1.exon5;Parent=Sjc_0002277-RA;
chr8	maker	three_prime_UTR	89298807	89299024	.	+	.	ID=2961.1.utr3p1;Parent=Sjc_0002277-RA;
chr8	maker	mRNA	89311948	89316974	.	-	.	ID=Sjc_0002278-RA;Parent=Sjc_0002278;Name=CATB;Note=Similar to CATB: Cathepsin B-like cysteine proteinase (Schistosoma japonicum OX%3D6182);Dbxref=InterPro:IPR000668,InterPro:IPR012599,Pfam:PF00112,Pfam:PF08127;Ontology_term=P:GO:0006508,F:GO:0004197,P:GO:0050790;
chr8	maker	three_prime_UTR	89311948	89312145	.	-	.	ID=2920.1.utr3p1;Parent=Sjc_0002278-RA;
chr8	maker	exon	89311948	89312468	.	-	.	ID=2920.1.exon4;Parent=Sjc_0002278-RA;
chr8	maker	CDS	89312146	89312468	.	-	2	ID=cds.2920.1;Parent=Sjc_0002278-RA;
chr8	maker	exon	89315596	89315944	.	-	.	ID=2920.1.exon3;Parent=Sjc_0002278-RA;
chr8	maker	CDS	89315596	89315944	.	-	0	ID=cds.2920.1;Parent=Sjc_0002278-RA;
chr8	maker	exon	89316145	89316378	.	-	.	ID=2920.1.exon2;Parent=Sjc_0002278-RA;
chr8	maker	CDS	89316145	89316378	.	-	0	ID=cds.2920.1;Parent=Sjc_0002278-RA;
chr8	maker	CDS	89316725	89316847	.	-	0	ID=cds.2920.1;Parent=Sjc_0002278-RA;
chr8	maker	exon	89316725	89316974	.	-	.	ID=2920.1.exon1;Parent=Sjc_0002278-RA;
chr8	maker	five_prime_UTR	89316848	89316974	.	-	.	ID=2920.1.utr5p1;Parent=Sjc_0002278-RA;
chr8	maker	mRNA	89327305	89328700	.	-	.	ID=Sjc_0002279-RA;Parent=Sjc_0002279;Name=CATB;Note=Similar to CATB: Cathepsin B-like cysteine proteinase (Schistosoma japonicum OX%3D6182);Dbxref=InterPro:IPR000668,InterPro:IPR012599,Pfam:PF00112,Pfam:PF08127;Ontology_term=P:GO:0006508,F:GO:0004197,P:GO:0050790;
chr8	maker	exon	89327305	89327666	.	-	.	ID=2922.1.exon3;Parent=Sjc_0002279-RA;
chr8	maker	CDS	89327305	89327666	.	-	2	ID=cds.2922.1;Parent=Sjc_0002279-RA;
chr8	maker	exon	89327915	89328104	.	-	.	ID=2922.1.exon2;Parent=Sjc_0002279-RA;
chr8	maker	CDS	89327915	89328104	.	-	0	ID=cds.2922.1;Parent=Sjc_0002279-RA;
chr8	maker	CDS	89328451	89328573	.	-	0	ID=cds.2922.1;Parent=Sjc_0002279-RA;
chr8	maker	exon	89328451	89328700	.	-	.	ID=2922.1.exon1;Parent=Sjc_0002279-RA;
chr8	maker	five_prime_UTR	89328574	89328700	.	-	.	ID=2922.1.utr5p1;Parent=Sjc_0002279-RA;
chr8	maker	mRNA	89337819	89343905	.	-	.	ID=Sjc_0002280-RA;Parent=Sjc_0002280;Name=CATB;Note=Similar to CATB: Cathepsin B-like cysteine proteinase (Schistosoma japonicum OX%3D6182);Dbxref=InterPro:IPR000668,InterPro:IPR012599,Pfam:PF00112,Pfam:PF08127;Ontology_term=P:GO:0006508,F:GO:0004197,P:GO:0050790;
chr8	maker	three_prime_UTR	89337819	89338022	.	-	.	ID=2921.1.utr3p1;Parent=Sjc_0002280-RA;
chr8	maker	exon	89337819	89338345	.	-	.	ID=2921.1.exon4;Parent=Sjc_0002280-RA;
chr8	maker	CDS	89338023	89338345	.	-	2	ID=cds.2921.1;Parent=Sjc_0002280-RA;
chr8	maker	exon	89342258	89342606	.	-	.	ID=2921.1.exon3;Parent=Sjc_0002280-RA;
chr8	maker	CDS	89342258	89342606	.	-	0	ID=cds.2921.1;Parent=Sjc_0002280-RA;
chr8	maker	exon	89342807	89343040	.	-	.	ID=2921.1.exon2;Parent=Sjc_0002280-RA;
chr8	maker	CDS	89342807	89343040	.	-	0	ID=cds.2921.1;Parent=Sjc_0002280-RA;
chr8	maker	CDS	89343388	89343510	.	-	0	ID=cds.2921.1;Parent=Sjc_0002280-RA;
chr8	maker	exon	89343388	89343905	.	-	.	ID=2921.1.exon1;Parent=Sjc_0002280-RA;
chr8	maker	five_prime_UTR	89343511	89343905	.	-	.	ID=2921.1.utr5p1;Parent=Sjc_0002280-RA;
chr8	.	mRNA	89813052	89825359	.	+	.	ID=Sjc_0002294-RG;Parent=Sjc_0002294;Name=CATB;Alias=CATB;Note=Similar to CATB: Cathepsin B-like cysteine proteinase (Schistosoma japonicum OX%3D6182);Dbxref=InterPro:IPR000668,InterPro:IPR012599,Pfam:PF00112,Pfam:PF08127;Ontology_term=P:GO:0006508,F:GO:0004197,P:GO:0050790;
chr8	.	five_prime_UTR	89813052	89813458	.	+	.	ID=2953.2.utr5p1;Parent=Sjc_0002294-RG;
chr8	.	exon	89813052	89813581	.	+	.	ID=2953.2.exon1;Parent=Sjc_0002294-RG;
chr8	.	CDS	89813459	89813581	.	+	0	ID=cds.2953.2;Parent=Sjc_0002294-RG;
chr8	.	exon	89813928	89814161	.	+	.	ID=2953.2.exon2;Parent=Sjc_0002294-RG;
chr8	.	CDS	89813928	89814161	.	+	0	ID=cds.2953.2;Parent=Sjc_0002294-RG;
chr8	.	exon	89814362	89814710	.	+	.	ID=2953.2.exon3;Parent=Sjc_0002294-RG;
chr8	.	CDS	89814362	89814710	.	+	0	ID=cds.2953.2;Parent=Sjc_0002294-RG;
chr8	.	exon	89818351	89818610	.	+	.	ID=2953.2.exon4;Parent=Sjc_0002294-RG;
chr8	.	CDS	89818351	89818610	.	+	2	ID=cds.2953.2;Parent=Sjc_0002294-RG;
chr8	.	exon	89823920	89824153	.	+	.	ID=2953.2.exon5;Parent=Sjc_0002294-RG;
chr8	.	CDS	89823920	89824153	.	+	0	ID=cds.2953.2;Parent=Sjc_0002294-RG;
chr8	.	exon	89824354	89824702	.	+	.	ID=2953.2.exon6;Parent=Sjc_0002294-RG;
chr8	.	CDS	89824354	89824702	.	+	0	ID=cds.2953.2;Parent=Sjc_0002294-RG;
chr8	.	CDS	89824820	89825142	.	+	2	ID=cds.2953.2;Parent=Sjc_0002294-RG;
chr8	.	exon	89824820	89825359	.	+	.	ID=2953.2.exon7;Parent=Sjc_0002294-RG;
chr8	.	three_prime_UTR	89825143	89825359	.	+	.	ID=2953.2.utr3p1;Parent=Sjc_0002294-RG;
chr8	.	mRNA	89839318	89844431	.	-	.	ID=Sjc_0002295-RA;Parent=Sjc_0002295;Name=CATB;Note=Similar to CATB: Cathepsin B-like cysteine proteinase (Schistosoma japonicum OX%3D6182);Dbxref=InterPro:IPR000668,InterPro:IPR012599,Pfam:PF00112,Pfam:PF08127;Ontology_term=P:GO:0006508,F:GO:0004197,P:GO:0050790;
chr8	.	three_prime_UTR	89839318	89839515	.	-	.	ID=2955.1.utr3p1;Parent=Sjc_0002295-RA;
chr8	.	exon	89839318	89839838	.	-	.	ID=2955.1.exon4;Parent=Sjc_0002295-RA;
chr8	.	CDS	89839516	89839838	.	-	2	ID=cds.2955.1;Parent=Sjc_0002295-RA;
chr8	.	exon	89842772	89843120	.	-	.	ID=2955.1.exon3;Parent=Sjc_0002295-RA;
chr8	.	CDS	89842772	89843120	.	-	0	ID=cds.2955.1;Parent=Sjc_0002295-RA;
chr8	.	exon	89843321	89843554	.	-	.	ID=2955.1.exon2;Parent=Sjc_0002295-RA;
chr8	.	CDS	89843321	89843554	.	-	0	ID=cds.2955.1;Parent=Sjc_0002295-RA;
chr8	.	CDS	89843902	89844024	.	-	0	ID=cds.2955.1;Parent=Sjc_0002295-RA;
chr8	.	exon	89843902	89844431	.	-	.	ID=2955.1.exon1;Parent=Sjc_0002295-RA;
chr8	.	five_prime_UTR	89844025	89844431	.	-	.	ID=2955.1.utr5p1;Parent=Sjc_0002295-RA;
