# Supplementary material for: Comparative transcriptome profiles of Schistosoma japonicum larval stages: Implications for parasite biology and host invasion
Source: PLoS Negl Trop Dis. 2022 Jan 13;16(1):e0009889. doi: 10.1371/journal.pntd.0009889 (PMC8791509; doi:10.1371/journal.pntd.0009889)
Supplement: S2 Dataset — (ZIP) [file pntd.0009889.s017.zip]

Archive with 7 entries (7 files):
- AS_events_cercaria.xlsx
- AS_events_egg.xlsx
- AS_events_miracidium.xlsx
- AS_events_sporocyst.xlsx
- DAS_egg_vs_miracidium.xlsx
- DAS_miracidium_vs_sporocyst.xlsx
- DAS_sporocyst_vs_cercaria.xlsx
