# Supplementary material for: Comparative transcriptome profiles of Schistosoma japonicum larval stages: Implications for parasite biology and host invasion
Source: PLoS Negl Trop Dis. 2022 Jan 13;16(1):e0009889. doi: 10.1371/journal.pntd.0009889 (PMC8791509; doi:10.1371/journal.pntd.0009889)
Supplement: S2 Dataset — (ZIP) [file pntd.0009889.s017.zip › AS_events_cercaria.xlsx]

## Sheet: Alternative 3' splice site
GeneID	chr	strand	longExonStart_0base	longExonEnd	shortES	shortEE	flankingES	flankingEE	ID.1	IJC_SAMPLE_1	SJC_SAMPLE_1	IncFormLen	SkipFormLen	IncLevel1
Sjc_0009654	chrtig00002168:31156-1898897_pilon_pilon_5	+	55961	56715	56619	56715	54918	54974	0	60,99,115	0,0,0	807	149	1.0,1.0,1.0
Sjc_0009695	chrtig00001724_pilon_pilon_3	-	22497	22685	22497	22613	23053	23403	1	3,0,0	0,0,0	221	149	1.0,NA,NA
Sjc_0009706	chrtig00001711_pilon_pilon	+	153227	153775	153332	153775	152891	153127	2	0,0,0	0,0,0	254	149	NA,NA,NA
Sjc_0009677	chrtig00001467_pilon_pilon_1	-	9	191	9	119	575	665	3	0,0,0	0,0,0	221	149	NA,NA,NA
Sjc_0009583	chrtig00000622:67343-3315238_pilon_pilon_2	-	106787	107171	106787	107087	107202	107299	4	40,31,17	4,0,0	233	149	0.865,1.0,1.0
Sjc_0009583	chrtig00000622:67343-3315238_pilon_pilon_2	-	107332	107613	107332	107505	107643	107767	5	248,258,259	0,0,0	257	149	1.0,1.0,1.0
Sjc_0009582	chrtig00000622:67343-3315238_pilon_pilon_2	+	102964	103067	102980	103067	102818	102902	6	7,4,5	6,2,1	165	149	0.513,0.644,0.819
Sjc_0009698	chrtig00000048_pilon_pilon_21	-	1843	4802	1843	2901	7932	8204	7	110,91,85	152,113,129	2050	149	0.05,0.055,0.046
Sjc_0002314	chr8	-	90597743	90597981	90597743	90597960	90598049	90598116	8	0,1,0	1,0,0	170	149	0.0,1.0,NA
Sjc_0002314	chr8	-	90597743	90597981	90597743	90597960	90598195	90598314	9	1,1,0	109,108,94	170	149	0.008,0.008,0.0
Sjc_0002291	chr8	+	89730012	89730115	89730015	89730115	89729835	89729981	10	100,51,53	176,124,114	152	149	0.358,0.287,0.313
Sjc_0002273	chr8	+	89237413	89237650	89237449	89237650	89236425	89236774	11	266,160,179	0,0,0	185	149	1.0,1.0,1.0
Sjc_0002187	chr8	+	86099100	86101567	86101253	86101567	86098829	86099055	12	1046,717,662	160,121,125	2302	149	0.297,0.277,0.255
Sjc_0002187	chr8	+	86104853	86106515	86106359	86106515	86099100	86101567	13	1017,463,447	16,45,20	1655	149	0.851,0.481,0.668
Sjc_0002187	chr8	+	86105652	86106515	86106359	86106515	86104853	86104933	14	254,49,51	387,128,146	856	149	0.103,0.062,0.057
Sjc_0002184	chr8	+	85871012	85872886	85872461	85872886	85869768	85869915	15	570,678,568	0,1,0	1598	149	1.0,0.984,1.0
Sjc_0002177	chr8	-	85637699	85637784	85637699	85637781	85639211	85639780	16	21,44,30	9,18,35	152	149	0.696,0.706,0.457
Sjc_0002175	chr8	+	85505958	85506678	85506050	85506678	85504592	85504620	17	2,2,4	0,0,0	241	149	1.0,1.0,1.0
Sjc_0002174	chr8	-	85493186	85495055	85493186	85493277	85495093	85495169	18	29,14,19	155,182,192	1927	149	0.014,0.006,0.008
Sjc_0002165	chr8	+	85105652	85105971	85105773	85105971	85103155	85103508	19	33,53,37	2,0,0	270	149	0.901,1.0,1.0
Sjc_0002161	chr8	-	84682544	84684711	84682544	84683549	84684750	84684885	20	69,74,58	1828,2116,1985	1311	149	0.004,0.004,0.003
Sjc_0002161	chr8	-	84684750	84684885	84684750	84684870	84684918	84685046	21	637,807,743	251,187,196	164	149	0.697,0.797,0.775
Sjc_0002152	chr8	-	84412488	84416603	84412488	84412811	84423923	84423996	22	249,197,186	1,0,0	3941	149	0.904,1.0,1.0
Sjc_0002152	chr8	-	84416313	84416603	84416313	84416427	84423923	84423996	23	193,146,136	0,0,0	325	149	1.0,1.0,1.0
Sjc_0002152	chr8	-	84423150	84423309	84423150	84423208	84423923	84423996	24	0,2,1	87,87,73	250	149	0.0,0.014,0.008
Sjc_0002152	chr8	-	84443925	84444051	84443925	84444027	84444082	84444125	25	35,44,36	14,7,6	173	149	0.683,0.844,0.838
Sjc_0002143	chr8	+	84067450	84067552	84067457	84067552	84066629	84066757	26	46,24,29	0,0,0	156	149	1.0,1.0,1.0
Sjc_0002142	chr8	-	84055049	84055818	84055049	84055134	84061085	84061213	27	0,0,4	0,0,0	833	149	NA,NA,1.0
Sjc_0002131	chr8	-	83310431	83310645	83310431	83310586	83318297	83318653	28	1,6,4	3,4,5	208	149	0.193,0.518,0.364
Sjc_0009731	chrtig00013705_pilon_pilon_2	+	7067	7626	7106	7626	5259	5422	29	16,11,9	9,6,0	188	149	0.585,0.592,1.0
Sjc_0009731	chrtig00013705_pilon_pilon_2	+	7067	7626	7437	7626	5259	5422	30	40,26,19	154,121,117	519	149	0.069,0.058,0.045
Sjc_0009731	chrtig00013705_pilon_pilon_2	+	7106	7626	7437	7626	5259	5422	31	33,21,10	154,121,117	480	149	0.062,0.051,0.026
Sjc_0002124	chr8	-	83023354	83023570	83023354	83023386	83027578	83027739	32	1,0,0	317,248,271	333	149	0.001,0.0,0.0
Sjc_0002118	chr8	-	82897714	82897877	82897714	82897825	82898993	82899075	33	122,142,140	0,5,0	201	149	1.0,0.955,1.0
Sjc_0002082	chr8	+	81407467	81407505	81407470	81407505	81407321	81407432	34	541,537,530	47,27,32	152	149	0.919,0.951,0.942
Sjc_0002075	chr8	+	80776403	80780731	80780572	80780731	80775296	80775537	35	337,431,470	0,1,0	4318	149	1.0,0.937,1.0
Sjc_0002075	chr8	+	80806425	80806614	80806545	80806614	80804019	80804613	36	488,436,398	8,8,4	269	149	0.971,0.968,0.982
Sjc_0002075	chr8	+	80817726	80819824	80819329	80819824	80813606	80813695	37	433,253,226	23,0,0	1752	149	0.616,1.0,1.0
Sjc_0002038	chr8	+	79447978	79449084	79448750	79449084	79447067	79447164	38	307,322,278	2,0,0	921	149	0.961,1.0,1.0
Sjc_0002038	chr8	+	79448750	79450439	79450131	79450439	79447067	79447164	39	345,278,314	1,0,2	1530	149	0.971,1.0,0.939
Sjc_0002038	chr8	+	79448750	79450439	79450131	79450439	79447978	79448096	40	645,618,640	10,23,31	1530	149	0.863,0.724,0.668
Sjc_0002036	chr8	-	79301467	79301613	79301467	79301565	79306077	79306480	41	141,106,100	0,0,0	197	149	1.0,1.0,1.0
Sjc_0002036	chr8	-	79328197	79328563	79328197	79328389	79331477	79331912	42	8,11,10	39,32,38	323	149	0.086,0.137,0.108
Sjc_0002036	chr8	-	79328197	79328563	79328197	79328389	79336174	79336683	43	9,10,9	6,6,7	323	149	0.409,0.435,0.372
Sjc_0002016	chr8	+	78789355	78793754	78793237	78793754	78787118	78787174	44	461,488,450	0,0,3	4031	149	1.0,1.0,0.847
Sjc_0002016	chr8	+	78823981	78825391	78825117	78825391	78822649	78822901	45	322,256,233	6,0,0	1285	149	0.862,1.0,1.0
Sjc_0002006	chr8	-	78415237	78415591	78415237	78415350	78416037	78416348	46	581,488,466	74,70,96	390	149	0.75,0.727,0.65
Sjc_0002006	chr8	-	78402123	78404458	78402123	78402196	78418092	78418223	47	190,97,125	22,0,0	2411	149	0.348,1.0,1.0
Sjc_0002006	chr8	-	78415237	78415591	78415237	78415350	78418092	78418223	48	669,573,520	131,86,57	390	149	0.661,0.718,0.777
Sjc_0002006	chr8	-	78415237	78416323	78415237	78415350	78418092	78418223	49	1104,823,745	131,86,57	1122	149	0.528,0.56,0.634
Sjc_0002006	chr8	-	78415237	78416323	78415237	78415591	78418092	78418223	50	528,338,287	93,88,62	881	149	0.49,0.394,0.439
Sjc_0002006	chr8	-	78402123	78404458	78402123	78402196	78418149	78418223	51	182,87,116	0,0,1	2411	149	1.0,1.0,0.878
Sjc_0002006	chr8	-	78415237	78415591	78415237	78415350	78418149	78418223	52	632,536,518	74,100,91	390	149	0.765,0.672,0.685
Sjc_0002006	chr8	-	78415237	78416323	78415237	78415350	78418149	78418223	53	1070,815,739	74,100,91	1122	149	0.658,0.52,0.519
Sjc_0002006	chr8	-	78415237	78416323	78415237	78415591	78418149	78418223	54	494,330,281	56,51,60	881	149	0.599,0.523,0.442
Sjc_0001999	chr8	-	78268607	78269109	78268607	78269071	78271266	78271329	55	226,351,335	0,0,0	187	149	1.0,1.0,1.0
Sjc_0001999	chr8	-	78268607	78269109	78268607	78269071	78277593	78277680	56	272,476,437	25,44,36	187	149	0.897,0.896,0.906
Sjc_0001999	chr8	-	78268607	78269109	78268607	78269071	78277626	78277666	57	227,355,341	0,0,2	187	149	1.0,1.0,0.993
Sjc_0001999	chr8	-	78268607	78269109	78268607	78269071	78277666	78277686	58	248,365,335	9,6,0	187	149	0.956,0.98,1.0
Sjc_0001996	chr8	+	78186181	78187380	78187110	78187380	78185012	78185033	59	47,81,67	26,0,28	1078	149	0.2,1.0,0.249
Sjc_0001992	chr8	+	78016282	78016374	78016294	78016374	78016111	78016251	60	10,3,3	13,3,10	161	149	0.416,0.481,0.217
Sjc_0001992	chr8	+	78036139	78036518	78036473	78036518	78031676	78032757	61	60,35,33	1,0,0	483	149	0.949,1.0,1.0
Sjc_0001972	chr8	+	77316514	77318865	77318174	77318865	77314024	77314222	62	2338,2334,2213	0,1,0	1809	149	1.0,0.995,1.0
Sjc_0001971	chr8	-	77290490	77294246	77290490	77290538	77300699	77300807	63	235,238,228	1,0,0	3857	149	0.901,1.0,1.0
Sjc_0001971	chr8	-	77294181	77295950	77294181	77294246	77300699	77300807	64	418,427,404	0,1,2	1853	149	1.0,0.972,0.942
Sjc_0001953	chr8	+	76551678	76552559	76552286	76552559	76550107	76551635	65	21,29,36	0,0,1	757	149	1.0,1.0,0.876
Sjc_0001953	chr8	+	76554096	76555905	76555532	76555905	76553502	76554053	66	181,204,183	0,1,7	1585	149	1.0,0.95,0.711
Sjc_0001946	chr8	+	76118473	76118561	76118508	76118561	76116438	76116476	67	43,43,39	0,0,10	184	149	1.0,1.0,0.76
Sjc_0001934	chr8	+	75560385	75560469	75560388	75560469	75558316	75558561	68	59,57,50	262,220,233	152	149	0.181,0.203,0.174
Sjc_0001915	chr8	+	74547607	74547684	74547621	74547684	74544967	74545247	69	26,53,37	0,0,0	163	149	1.0,1.0,1.0
Sjc_0001915	chr8	+	74545634	74545719	74545661	74545719	74545561	74545619	70	1,1,2	38,62,48	176	149	0.022,0.013,0.034
Sjc_0001915	chr8	+	74552668	74553504	74552927	74553504	74551609	74551723	71	12,11,17	100,93,87	408	149	0.042,0.041,0.067
Sjc_0001906	chr8	-	74336526	74338191	74336526	74336874	74339491	74339588	72	183,156,168	4,5,5	1466	149	0.823,0.76,0.773
Sjc_0001896	chr8	-	74072171	74072397	74072171	74072380	74074639	74074728	73	1,3,8	24,43,48	166	149	0.036,0.059,0.13
Sjc_0001891	chr8	+	73862300	73862922	73862603	73862922	73858382	73858613	74	78,170,125	0,0,0	452	149	1.0,1.0,1.0
Sjc_0001891	chr8	+	73878107	73878572	73878152	73878572	73876554	73877200	75	0,0,0	34,78,56	194	149	0.0,0.0,0.0
Sjc_0001886	chr8	-	73689162	73689388	73689162	73689322	73692274	73692464	76	0,0,0	0,2,0	215	149	NA,0.0,NA
Sjc_0001886	chr8	-	73689162	73689462	73689162	73689322	73692274	73692464	77	2,0,1	0,2,0	289	149	1.0,0.0,1.0
Sjc_0001886	chr8	-	73689162	73689462	73689162	73689388	73692274	73692464	78	2,0,1	0,0,0	223	149	1.0,NA,1.0
Sjc_0001869	chr8	-	72951162	72951817	72951162	72951499	72957419	72957772	79	40,120,103	0,0,0	467	149	1.0,1.0,1.0
Sjc_0001866	chr8	-	72765548	72766114	72765548	72765916	72766784	72766944	80	25565,26300,24715	65,31,44	347	149	0.994,0.997,0.996
Sjc_0001866	chr8	-	72765548	72766944	72765548	72766114	72767291	72767456	81	11265,11468,10674	2,0,0	979	149	0.999,1.0,1.0
Sjc_0001866	chr8	-	72765548	72767456	72765548	72766944	72767488	72767885	82	10804,10712,10431	3,3,1	661	149	0.999,0.999,1.0
Sjc_0001864	chr8	+	72682826	72684547	72684216	72684547	72679306	72679488	83	2149,1639,1512	3,0,0	1539	149	0.986,1.0,1.0
Sjc_0001851	chr8	-	71904875	71905644	71904875	71905200	71907568	71907638	84	84,75,80	6,8,2	593	149	0.779,0.702,0.91
Sjc_0001808	chr8	-	70385994	70388432	70385994	70386663	70392112	70392200	85	1634,1514,1351	1,0,0	1918	149	0.992,1.0,1.0
Sjc_0001793	chr8	-	69734636	69736088	69734636	69734983	69736347	69736987	86	31,36,51	93,156,148	1254	149	0.038,0.027,0.039
Sjc_0001793	chr8	-	69734636	69736088	69734636	69734983	69736862	69737433	87	33,34,48	4,0,1	1254	149	0.495,1.0,0.851
Sjc_0001793	chr8	-	69734636	69736088	69734636	69734983	69740500	69741140	88	31,35,50	0,5,4	1254	149	1.0,0.454,0.598
Sjc_0001793	chr8	-	69734636	69736987	69734636	69734983	69740500	69741140	89	520,829,796	0,5,4	2153	149	1.0,0.92,0.932
Sjc_0001793	chr8	-	69734636	69736987	69734636	69736088	69740500	69741140	90	489,795,748	0,1,2	1048	149	1.0,0.991,0.982
Sjc_0001776	chr8	-	68844082	68844933	68844082	68844271	68846254	68847079	91	342,329,333	0,3,0	811	149	1.0,0.953,1.0
Sjc_0001740	chr8	-	67692382	67692589	67692382	67692551	67695806	67696053	92	27,65,52	20,35,27	187	149	0.518,0.597,0.605
Sjc_0001735	chr8	-	67421672	67421808	67421672	67421799	67421834	67421884	93	81,135,162	424,421,351	158	149	0.153,0.232,0.303
Sjc_0001730	chr8	-	67168425	67170529	67168425	67168487	67173274	67173535	94	211,264,208	0,2,1	2191	149	1.0,0.9,0.934
Sjc_0001716	chr8	-	66602609	66604701	66602609	66602667	66606258	66606344	95	268,330,284	7,0,0	2183	149	0.723,1.0,1.0
Sjc_0001714	chr8	+	66458348	66459097	66458535	66459097	66456486	66456526	96	492,371,353	0,0,0	336	149	1.0,1.0,1.0
Sjc_0001714	chr8	+	66462551	66464484	66463861	66464484	66461762	66462012	97	420,198,182	41,27,21	1459	149	0.511,0.428,0.47
Sjc_0001709	chr8	-	66183953	66184214	66183953	66184001	66184865	66185126	98	85,70,71	50,25,25	362	149	0.412,0.535,0.539
Sjc_0001709	chr8	-	66201678	66202114	66201678	66202078	66203010	66203238	99	85,104,104	5,8,10	185	149	0.932,0.913,0.893
Sjc_0001709	chr8	-	66228778	66230817	66228778	66229163	66233075	66233136	100	16,9,10	31,67,40	1803	149	0.041,0.011,0.02
Sjc_0001703	chr8	+	66004721	66004844	66004724	66004844	66004600	66004687	101	0,0,1	11,22,15	152	149	0.0,0.0,0.061
Sjc_0001698	chr8	-	65821389	65824142	65821389	65823229	65825151	65825307	102	25,30,26	0,1,1	1062	149	1.0,0.808,0.785
Sjc_0001698	chr8	-	65821389	65824142	65821389	65823229	65826552	65826702	103	23,22,22	1,1,0	1062	149	0.763,0.755,1.0
Sjc_0001698	chr8	-	65824034	65825307	65824034	65824125	65826552	65826702	104	373,380,428	6,5,3	1331	149	0.874,0.895,0.941
Sjc_0001698	chr8	-	65826552	65826702	65826552	65826680	65828490	65828668	105	65,106,97	13,18,8	171	149	0.813,0.837,0.914
Sjc_0001698	chr8	-	65824034	65825307	65824034	65824125	65830117	65830239	106	194,230,246	1,0,2	1331	149	0.956,1.0,0.932
Sjc_0001698	chr8	-	65826552	65826702	65826552	65826680	65830117	65830239	107	60,63,60	0,0,2	171	149	1.0,1.0,0.963
Sjc_0001698	chr8	-	65826552	65826702	65826552	65826680	65838315	65838793	108	17,19,22	1,0,0	171	149	0.937,1.0,1.0
Sjc_0001698	chr8	-	65827534	65830239	65827534	65828668	65838315	65838793	109	270,266,256	3,0,1	1720	149	0.886,1.0,0.957
Sjc_0001698	chr8	-	65852743	65853124	65852743	65853121	65854474	65854718	110	238,244,204	44,41,38	152	149	0.841,0.854,0.84
Sjc_0001693	chr8	+	65726427	65726493	65726430	65726493	65726044	65726380	111	452,551,631	81,88,78	152	149	0.845,0.86,0.888
Sjc_0001693	chr8	+	65727283	65727476	65727300	65727476	65726044	65727201	112	202,162,212	135,138,112	166	149	0.573,0.513,0.629
Sjc_0001693	chr8	+	65727075	65727476	65727283	65727476	65726427	65726493	113	323,350,354	0,6,4	357	149	1.0,0.961,0.974
Sjc_0001693	chr8	+	65727075	65727476	65727300	65727476	65726427	65726493	114	340,364,379	490,534,626	374	149	0.217,0.214,0.194
Sjc_0001693	chr8	+	65727283	65727476	65727300	65727476	65726427	65726493	115	17,20,29	490,534,626	166	149	0.03,0.033,0.04
Sjc_0001690	chr8	-	65546135	65547246	65546135	65546872	65552216	65552732	116	457,329,327	22,40,53	523	149	0.855,0.701,0.637
Sjc_0001690	chr8	-	65546135	65547312	65546135	65546872	65552216	65552732	117	406,355,363	22,40,53	589	149	0.824,0.692,0.634
Sjc_0001690	chr8	-	65546135	65547312	65546135	65547246	65552216	65552732	118	54,90,87	105,64,51	215	149	0.263,0.494,0.542
Sjc_0001690	chr8	-	65546135	65552732	65546135	65546872	65554201	65555009	119	1978,2383,2355	0,1,0	6009	149	1.0,0.983,1.0
Sjc_0001690	chr8	-	65557252	65557535	65557252	65557532	65560790	65560994	120	126,249,200	54,80,54	152	149	0.696,0.753,0.784
Sjc_0001689	chr8	+	65532676	65533514	65533099	65533514	65530124	65530277	121	928,918,850	72,101,92	572	149	0.771,0.703,0.706
Sjc_0001685	chr8	-	65258112	65258248	65258112	65258234	65258285	65258391	122	441,808,822	11,1,8	163	149	0.973,0.999,0.989
Sjc_0001766	chr8	-	68424399	68424943	68424399	68424559	68426450	68426813	123	832,945,866	0,0,0	533	149	1.0,1.0,1.0
Sjc_0001669	chr8	+	64559474	64559553	64559479	64559553	64552581	64552666	124	36,26,31	16,13,21	154	149	0.685,0.659,0.588
Sjc_0001669	chr8	+	64559859	64561045	64560727	64561045	64559474	64559553	125	11,8,8	19,11,20	1017	149	0.078,0.096,0.055
Sjc_0001656	chr8	+	64190203	64190472	64190337	64190472	64186039	64186142	126	53,74,87	0,1,0	283	149	1.0,0.975,1.0
Sjc_0001656	chr8	+	64190203	64190472	64190337	64190472	64188332	64188478	127	95,120,148	0,5,5	283	149	1.0,0.927,0.94
Sjc_0001636	chr8	+	63259039	63259157	63259104	63259157	63257724	63257887	128	45,70,70	129,165,131	214	149	0.195,0.228,0.271
Sjc_0001636	chr8	+	63259529	63259691	63259538	63259691	63259387	63259499	129	40,77,104	64,80,107	158	149	0.371,0.476,0.478
Sjc_0001636	chr8	+	63282812	63283077	63282876	63283077	63265919	63266067	130	12,4,1	0,0,0	213	149	1.0,1.0,1.0
Sjc_0001626	chr8	+	63008533	63009020	63008696	63009020	63008380	63008492	131	121,159,156	1,0,0	312	149	0.983,1.0,1.0
Sjc_0001626	chr8	+	63009056	63009203	63009059	63009203	63008696	63009020	132	127,137,116	18,20,22	152	149	0.874,0.87,0.838
Sjc_0001626	chr8	+	63017859	63018108	63017994	63018108	63010734	63010840	133	274,269,276	3,0,0	284	149	0.98,1.0,1.0
Sjc_0001626	chr8	+	63024910	63025485	63025055	63025485	63020764	63020972	134	121,101,100	89,65,49	294	149	0.408,0.441,0.508
Sjc_0001605	chr8	-	62345696	62345863	62345696	62345791	62346487	62346651	135	0,0,0	286,238,224	221	149	0.0,0.0,0.0
Sjc_0001597	chr8	-	62137487	62137549	62137487	62137544	62139394	62139460	136	79,79,83	16,28,20	154	149	0.827,0.732,0.801
Sjc_0001597	chr8	-	62151031	62151316	62151031	62151244	62152895	62153174	137	0,0,0	83,111,119	221	149	0.0,0.0,0.0
Sjc_0001582	chr8	-	61461116	61461319	61461116	61461275	61463867	61463960	138	78,101,78	10,28,16	193	149	0.858,0.736,0.79
Sjc_0001569	chr8	-	60953644	60956647	60953644	60954461	60956775	60957141	139	558,613,551	1,0,0	2335	149	0.973,1.0,1.0
Sjc_0001568	chr8	-	60937996	60938554	60937996	60938551	60938625	60938922	140	90,70,54	142,128,150	152	149	0.383,0.349,0.261
Sjc_0001568	chr8	-	60940128	60940554	60940128	60940275	60940592	60940682	141	369,603,515	0,0,0	428	149	1.0,1.0,1.0
Sjc_0001559	chr8	+	60674996	60676470	60676317	60676470	60673544	60673625	142	20,35,15	1,0,0	1470	149	0.67,1.0,1.0
Sjc_0001557	chr8	-	60590051	60591903	60590051	60590127	60595035	60595137	143	11,11,12	1,3,5	1925	149	0.46,0.221,0.157
Sjc_0001557	chr8	-	60597695	60597835	60597695	60597748	60598895	60599132	144	13,7,4	5,1,3	236	149	0.621,0.815,0.457
Sjc_0001556	chr8	-	60558360	60563084	60558360	60560394	60564852	60565043	145	134,57,71	0,0,0	2839	149	1.0,1.0,1.0
Sjc_0001555	chr8	-	60503253	60505484	60503253	60504219	60506195	60506329	146	933,1054,956	2,0,1	1414	149	0.98,1.0,0.99
Sjc_0001555	chr8	-	60514728	60515078	60514728	60515051	60516035	60516171	147	2,2,1	671,959,947	176	149	0.003,0.002,0.001
Sjc_0001553	chr8	+	60434855	60435035	60434880	60435035	60434759	60434823	148	2,1,0	1,4,0	174	149	0.631,0.176,NA
Sjc_0001553	chr8	+	60435085	60435376	60435204	60435376	60434880	60435035	149	1,9,7	2,0,0	268	149	0.218,1.0,1.0
Sjc_0001553	chr8	+	60437403	60437520	60437433	60437520	60436647	60436752	150	0,0,0	1,0,1	179	149	0.0,NA,0.0
Sjc_0001619	chr8	+	62852958	62853810	62853698	62853810	62852605	62852723	151	1109,698,678	156,212,199	889	149	0.544,0.356,0.363
Sjc_0001619	chr8	+	62859856	62860528	62859875	62860528	62858257	62858305	152	66,85,67	258,280,283	168	149	0.185,0.212,0.174
Sjc_0001547	chr8	-	60258598	60264117	60258598	60260675	60266517	60266775	153	338,411,350	15,12,7	3591	149	0.483,0.587,0.675
Sjc_0001539	chr8	-	60037401	60039021	60037401	60038276	60039798	60039916	154	118,101,114	385,282,293	894	149	0.049,0.056,0.061
Sjc_0001539	chr8	-	60040929	60041187	60040929	60041133	60041451	60041685	155	0,0,1	340,343,397	203	149	0.0,0.0,0.002
Sjc_0001519	chr8	+	59199462	59204680	59202980	59204680	59199358	59199423	156	1173,1163,1016	7,3,6	3667	149	0.872,0.94,0.873
Sjc_0001519	chr8	+	59199462	59204680	59204497	59204680	59199358	59199423	157	1570,1475,1332	39,93,82	5184	149	0.536,0.313,0.318
Sjc_0001519	chr8	+	59202980	59204680	59204497	59204680	59199358	59199423	158	404,315,322	39,93,82	1666	149	0.481,0.232,0.26
Sjc_0001519	chr8	+	59204570	59204680	59204581	59204680	59204497	59204541	159	25,89,43	5,27,19	160	149	0.823,0.754,0.678
Sjc_0001518	chr8	-	59182076	59186878	59182076	59185757	59188952	59189624	160	284,140,135	114,93,93	1270	149	0.226,0.15,0.146
Sjc_0001518	chr8	-	59182076	59186878	59182076	59185757	59191633	59191864	161	285,150,134	775,369,358	1270	149	0.041,0.046,0.042
Sjc_0001516	chr8	+	59153018	59153825	59153677	59153825	59150754	59150871	162	1471,1153,1113	28,18,22	808	149	0.906,0.922,0.903
Sjc_0001513	chr8	+	58929820	58934923	58934299	58934923	58928891	58929529	163	992,890,988	2,0,0	4628	149	0.941,1.0,1.0
Sjc_0001510	chr8	-	58827661	58827703	58827661	58827702	58827751	58827913	164	0,0,0	15,72,54	150	149	0.0,0.0,0.0
Sjc_0001509	chr8	-	58771154	58771383	58771154	58771287	58773359	58773478	165	0,0,0	0,0,0	245	149	NA,NA,NA
Sjc_0001509	chr8	-	58785283	58785430	58785283	58785355	58787439	58787536	166	0,0,1	0,0,0	224	149	NA,NA,1.0
Sjc_0001489	chr8	-	58198269	58201391	58198269	58200316	58202140	58202503	167	2053,2532,2451	1,0,1	1224	149	0.996,1.0,0.997
Sjc_0001472	chr8	-	57322643	57322947	57322643	57322944	57322978	57323312	168	20,15,19	126,208,202	152	149	0.135,0.066,0.084
Sjc_0001463	chr8	+	57067198	57067347	57067206	57067347	57067052	57067169	169	127,128,142	145,139,134	157	149	0.454,0.466,0.501
Sjc_0001463	chr8	+	57067493	57067842	57067504	57067842	57067198	57067459	170	278,228,211	50,27,22	160	149	0.838,0.887,0.899
Sjc_0001448	chr8	-	56609124	56610588	56609124	56609242	56611801	56611985	171	970,1414,1354	7,11,2	1495	149	0.932,0.928,0.985
Sjc_0001438	chr8	-	55979051	55979130	55979051	55979100	55979159	55979230	172	174,160,179	0,1,3	179	149	1.0,0.993,0.98
Sjc_0001575	chr8	+	61072041	61072262	61072092	61072262	61070931	61070987	173	1,2,0	90,116,109	200	149	0.008,0.013,0.0
Sjc_0001428	chr8	+	55649156	55650488	55649944	55650488	55644860	55645277	174	457,404,389	3,0,2	937	149	0.96,1.0,0.969
Sjc_0001421	chr8	-	55313531	55314224	55313531	55313643	55315992	55316293	175	416,448,429	5,0,0	730	149	0.944,1.0,1.0
Sjc_0001418	chr8	-	55081800	55085371	55081800	55081917	55091001	55091099	176	773,401,399	0,2,0	3603	149	1.0,0.892,1.0
Sjc_0001416	chr8	-	55007265	55008339	55007265	55007536	55009667	55009812	177	94,138,96	10,21,2	952	149	0.595,0.507,0.883
Sjc_0001414	chr8	+	54986752	54990462	54988535	54990462	54983578	54983772	178	188,269,247	7,0,2	1932	149	0.674,1.0,0.905
Sjc_0001412	chr8	-	54849207	54854918	54849207	54850209	54854961	54855243	179	227,226,226	1933,1655,1622	4858	149	0.004,0.004,0.004
Sjc_0001409	chr8	-	54738508	54740264	54738508	54738979	54741019	54741500	180	2371,1545,1411	1,0,0	1434	149	0.996,1.0,1.0
Sjc_0001409	chr8	-	54745978	54746321	54745978	54746315	54746719	54747055	181	178,185,138	27,9,15	155	149	0.864,0.952,0.898
Sjc_0001406	chr8	-	54590181	54590404	54590181	54590399	54590439	54590506	182	74,113,126	9,14,14	154	149	0.888,0.886,0.897
Sjc_0001406	chr8	-	54597650	54601164	54597650	54600182	54601206	54601469	183	13,14,9	5,0,0	1131	149	0.255,1.0,1.0
Sjc_0001406	chr8	-	54604871	54605094	54604871	54605089	54605129	54605232	184	88,76,96	11,4,11	154	149	0.886,0.948,0.894
Sjc_0001400	chr8	+	54434334	54434640	54434567	54434640	54425769	54426006	185	215,84,73	132,83,120	382	149	0.388,0.283,0.192
Sjc_0001400	chr8	+	54434334	54439399	54439184	54439399	54425769	54426006	186	475,287,292	4,2,0	4999	149	0.78,0.811,1.0
Sjc_0001390	chr8	+	54066324	54066367	54066328	54066367	54066073	54066286	187	6,6,9	5,7,11	153	149	0.539,0.455,0.443
Sjc_0001390	chr8	+	54067711	54068365	54067768	54068365	54066415	54066819	188	97,173,162	9,13,14	206	149	0.886,0.906,0.893
Sjc_0001390	chr8	+	54070088	54072105	54071945	54072105	54067711	54068612	189	821,946,858	0,3,2	2006	149	1.0,0.959,0.97
Sjc_0001385	chr8	+	53725803	53726036	53725884	53726036	53725698	53725767	190	243,425,441	0,0,0	230	149	1.0,1.0,1.0
Sjc_0001385	chr8	+	53740029	53740231	53740049	53740231	53738384	53738722	191	215,280,255	0,1,0	169	149	1.0,0.996,1.0
Sjc_0001365	chr8	+	53218861	53220747	53220604	53220747	53217590	53217680	192	41,22,27	0,0,0	1892	149	1.0,1.0,1.0
Sjc_0001360	chr8	+	53128880	53130300	53130153	53130300	53128303	53128517	193	259,303,309	0,4,0	1422	149	1.0,0.888,1.0
Sjc_0001360	chr8	+	53130153	53134220	53131863	53134220	53128303	53128517	194	80,93,117	0,0,5	1859	149	1.0,1.0,0.652
Sjc_0001360	chr8	+	53130153	53134220	53131863	53134220	53128880	53129045	195	273,248,273	1,0,0	1859	149	0.956,1.0,1.0
Sjc_0001353	chr8	+	52842126	52842319	52842164	52842319	52839829	52840241	196	144,146,126	0,5,0	187	149	1.0,0.959,1.0
Sjc_0001351	chr8	+	52740179	52740254	52740226	52740254	52739825	52740145	197	400,610,528	125,155,110	196	149	0.709,0.749,0.785
Sjc_0001351	chr8	+	52744736	52744857	52744766	52744857	52740459	52740613	198	19,16,2	325,427,445	179	149	0.046,0.03,0.004
Sjc_0001348	chr8	+	52691278	52694595	52692915	52694595	52690530	52690549	199	927,660,659	9,0,0	1786	149	0.896,1.0,1.0
Sjc_0001348	chr8	+	52691278	52694595	52694081	52694595	52690530	52690549	200	1543,981,1017	0,0,2	2952	149	1.0,1.0,0.962
Sjc_0001348	chr8	+	52692915	52694595	52694081	52694595	52690530	52690549	201	625,321,358	0,0,2	1315	149	1.0,1.0,0.953
Sjc_0001348	chr8	+	52692915	52694595	52694081	52694595	52691278	52691529	202	1085,552,601	95,35,33	1315	149	0.564,0.641,0.674
Sjc_0001344	chr8	-	52548009	52548361	52548009	52548344	52550669	52550763	203	31,1,1	13,0,2	166	149	0.682,1.0,0.31
Sjc_0001339	chr8	+	52406233	52409248	52407972	52409248	52402283	52402629	204	280,183,163	0,0,1	1888	149	1.0,1.0,0.928
Sjc_0001336	chr8	-	52295597	52298541	52295597	52295765	52299386	52299709	205	437,382,332	3,0,0	2925	149	0.881,1.0,1.0
Sjc_0001336	chr8	-	52299386	52299820	52299386	52299709	52300253	52300397	206	88,52,44	183,158,169	260	149	0.216,0.159,0.13
Sjc_0001336	chr8	-	52308836	52308970	52308836	52308958	52310717	52311087	207	244,235,230	0,0,0	161	149	1.0,1.0,1.0
Sjc_0001330	chr8	-	52084698	52086395	52084698	52086349	52095413	52095464	208	30,36,28	9,18,10	195	149	0.718,0.604,0.681
Sjc_0001330	chr8	-	52084698	52086395	52084698	52086349	52097002	52097128	209	59,92,84	94,188,172	195	149	0.324,0.272,0.272
Sjc_0001324	chr8	-	51807352	51809145	51807352	51807788	51818041	51818115	210	0,0,2	0,0,0	1506	149	NA,NA,1.0
Sjc_0001324	chr8	-	51818041	51818145	51818041	51818115	51819343	51819548	211	0,0,0	0,0,0	179	149	NA,NA,NA
Sjc_0001323	chr8	+	51791882	51792054	51791998	51792054	51788890	51789039	212	401,434,407	2,1,0	265	149	0.991,0.996,1.0
Sjc_0001313	chr8	-	51590272	51592374	51590272	51590518	51594404	51594641	213	39,92,83	2,7,9	2005	149	0.592,0.494,0.407
Sjc_0001288	chr8	+	50828580	50829081	50828786	50829081	50828085	50828307	214	544,540,535	0,3,0	355	149	1.0,0.987,1.0
Sjc_0001287	chr8	-	50773413	50776090	50773413	50774562	50784210	50784419	215	267,269,271	1,8,5	1677	149	0.96,0.749,0.828
Sjc_0001287	chr8	-	50791471	50791690	50791471	50791687	50791728	50791807	216	70,66,74	0,5,1	152	149	1.0,0.928,0.986
Sjc_0001285	chr8	-	50727273	50729270	50727273	50727805	50730182	50730376	217	210,201,197	139,92,99	1614	149	0.122,0.168,0.155
Sjc_0001281	chr8	+	50606766	50606836	50606769	50606836	50606650	50606734	218	3,0,7	4,15,8	152	149	0.424,0.0,0.462
Sjc_0001267	chr8	-	50191297	50191565	50191297	50191544	50194407	50194485	219	6,14,3	1621,1121,1027	170	149	0.003,0.011,0.003
Sjc_0001267	chr8	-	50191297	50194485	50191297	50191544	50195723	50196566	220	1925,1583,1412	10,10,6	3090	149	0.903,0.884,0.919
Sjc_0001265	chr8	+	50148250	50149476	50149332	50149476	50144131	50144421	221	336,663,720	1,11,4	1231	149	0.976,0.879,0.956
Sjc_0001263	chr8	-	50091825	50093829	50091825	50092701	50094411	50095804	222	6,22,16	83,65,71	1277	149	0.008,0.038,0.026
Sjc_0001262	chr8	-	50053119	50053466	50053119	50053193	50056800	50057000	223	525,721,646	0,0,0	422	149	1.0,1.0,1.0
Sjc_0001262	chr8	-	50061092	50061884	50061092	50061281	50061918	50062417	224	97,67,80	0,0,4	752	149	1.0,1.0,0.798
Sjc_0001257	chr8	+	49912816	49913072	49912895	49913072	49906505	49906594	225	32,41,62	17,19,27	228	149	0.552,0.585,0.6
Sjc_0001256	chr8	-	49882710	49883031	49882710	49882887	49884701	49884901	226	704,618,578	15,5,12	293	149	0.96,0.984,0.961
Sjc_0001256	chr8	-	49888322	49888449	49888322	49888390	49890383	49890556	227	341,362,268	1,1,0	208	149	0.996,0.996,1.0
Sjc_0001256	chr8	-	49890383	49890556	49890383	49890538	49890590	49890840	228	1165,1605,1416	21,14,18	167	149	0.98,0.99,0.986
Sjc_0001254	chr8	+	49839038	49839211	49839083	49839211	49838012	49838470	229	80,107,106	0,0,0	194	149	1.0,1.0,1.0
Sjc_0001254	chr8	+	49849429	49849669	49849539	49849669	49845871	49846143	230	47,66,44	0,0,1	259	149	1.0,1.0,0.962
Sjc_0001254	chr8	+	49849429	49849669	49849539	49849669	49848302	49848353	231	137,137,109	5,7,5	259	149	0.94,0.918,0.926
Sjc_0001252	chr8	-	49786884	49788886	49786884	49787084	49789000	49789204	232	310,209,276	352,345,313	1951	149	0.063,0.044,0.063
Sjc_0001252	chr8	-	49786884	49789204	49786884	49787084	49790198	49790718	233	717,728,668	9,2,1	2269	149	0.84,0.96,0.978
Sjc_0001249	chr8	-	49724457	49724949	49724457	49724946	49724982	49726661	234	55,88,67	8,9,5	152	149	0.871,0.906,0.929
Sjc_0001246	chr8	+	49595046	49595206	49595118	49595206	49594229	49594640	235	2,2,0	435,472,453	221	149	0.003,0.003,0.0
Sjc_0001246	chr8	+	49597244	49599140	49598618	49599140	49596417	49596777	236	970,903,938	10,3,3	1523	149	0.905,0.967,0.968
Sjc_0001241	chr8	-	49483194	49484331	49483194	49483399	49485804	49485951	237	1858,1204,1119	8,9,24	1081	149	0.97,0.949,0.865
Sjc_0001239	chr8	-	49388455	49389107	49388455	49388620	49390021	49391960	238	76,68,89	1,6,1	636	149	0.947,0.726,0.954
Sjc_0001239	chr8	-	49389007	49390163	49389007	49389107	49391959	49392144	239	87,133,134	0,0,1	1205	149	1.0,1.0,0.943
Sjc_0001236	chr8	-	49279996	49280122	49279996	49280067	49281849	49281939	240	3,2,3	60,67,47	204	149	0.035,0.021,0.045
Sjc_0001236	chr8	-	49279996	49280122	49279996	49280067	49283771	49283936	241	4,3,3	237,344,285	204	149	0.012,0.006,0.008
Sjc_0001236	chr8	-	49284396	49284530	49284396	49284439	49284575	49285173	242	284,395,358	0,0,0	240	149	1.0,1.0,1.0
Sjc_0001405	chr8	+	54559531	54560625	54560522	54560625	54559193	54559469	243	27,5,15	10,11,17	1140	149	0.261,0.056,0.103
Sjc_0001405	chr8	+	54560660	54561666	54561313	54561666	54560522	54560625	244	372,341,354	0,1,3	802	149	1.0,0.984,0.956
Sjc_0001225	chr8	+	48945570	48945645	48945572	48945645	48944597	48944923	245	87,49,40	25,14,24	151	149	0.774,0.775,0.622
Sjc_0002023	chr8	+	78981416	78981649	78981551	78981649	78979836	78980294	246	81,117,106	6,3,4	284	149	0.876,0.953,0.933
Sjc_0001198	chr8	+	48084488	48084655	48084611	48084655	48084244	48084460	247	549,400,361	0,0,0	272	149	1.0,1.0,1.0
Sjc_0001198	chr8	+	48085247	48087109	48086820	48087109	48084946	48085043	248	534,262,258	26,23,15	1722	149	0.64,0.496,0.598
Sjc_0001198	chr8	+	48089009	48090824	48089583	48090824	48085247	48087109	249	567,492,466	96,40,51	723	149	0.549,0.717,0.653
Sjc_0001197	chr8	+	48075818	48076868	48076781	48076868	48073551	48073625	250	22,101,103	66,40,46	1112	149	0.043,0.253,0.231
Sjc_0001194	chr8	-	47956241	47956370	47956241	47956359	47960202	47960288	251	0,4,8	1,3,5	160	149	0.0,0.554,0.598
Sjc_0001186	chr8	+	47547928	47548585	47548471	47548585	47546085	47546188	252	16,10,15	35,65,61	692	149	0.09,0.032,0.05
Sjc_0001186	chr8	+	47579347	47580316	47579506	47580316	47577805	47578220	253	147,200,214	0,0,0	308	149	1.0,1.0,1.0
Sjc_0001186	chr8	+	47588328	47590870	47590401	47590870	47586527	47587187	254	565,489,428	1,0,0	2222	149	0.974,1.0,1.0
Sjc_0001185	chr8	-	47484303	47486988	47484303	47485654	47488992	47489125	255	51,37,28	1,1,0	1483	149	0.837,0.788,1.0
Sjc_0001185	chr8	-	47484303	47486988	47484303	47485654	47492537	47492684	256	35,19,14	0,0,1	1483	149	1.0,1.0,0.584
Sjc_0001183	chr8	-	47341141	47342241	47341141	47341496	47349902	47350099	257	918,708,603	49,54,35	894	149	0.757,0.686,0.742
Sjc_0001183	chr8	-	47356252	47357230	47356252	47356533	47358043	47358393	258	112,192,154	5,3,2	846	149	0.798,0.919,0.931
Sjc_0001176	chr8	-	47019049	47019488	47019049	47019462	47021064	47021410	259	61,30,36	2,5,2	175	149	0.963,0.836,0.939
Sjc_0001165	chr8	-	46705783	46706016	46705783	46705873	46706065	46706196	260	717,721,654	0,1,2	292	149	1.0,0.997,0.994
Sjc_0001153	chr8	+	46268865	46269102	46268880	46269102	46268847	46268852	261	10,13,9	0,0,0	164	149	1.0,1.0,1.0
Sjc_0001150	chr8	+	46141994	46142328	46142028	46142328	46141876	46141950	262	61,76,73	120,196,187	183	149	0.293,0.24,0.241
Sjc_0001150	chr8	+	46157060	46157197	46157082	46157197	46146288	46146340	263	2,3,4	342,323,297	171	149	0.005,0.008,0.012
Sjc_0001149	chr8	+	46090643	46090857	46090685	46090857	46089907	46090046	264	0,0,0	420,484,445	191	149	0.0,0.0,0.0
Sjc_0001149	chr8	+	46092216	46092480	46092333	46092480	46090685	46090857	265	576,672,567	63,76,74	266	149	0.837,0.832,0.811
Sjc_0001149	chr8	+	46092216	46096153	46095879	46096153	46090685	46090857	266	666,785,658	12,2,5	3812	149	0.684,0.939,0.837
Sjc_0001135	chr8	-	45770917	45773571	45770917	45771122	45775899	45776157	267	1400,1281,1193	0,2,0	2598	149	1.0,0.973,1.0
Sjc_0001133	chr8	+	45744141	45746452	45746094	45746452	45742127	45742280	268	1321,1019,968	62,39,43	2102	149	0.602,0.649,0.615
Sjc_0001132	chr8	-	45723438	45723584	45723438	45723484	45724508	45724630	269	73,76,52	0,0,0	249	149	1.0,1.0,1.0
Sjc_0001131	chr8	+	45647945	45648165	45647966	45648165	45647450	45647518	270	4,1,1	157,231,193	170	149	0.022,0.004,0.005
Sjc_0001131	chr8	+	45677608	45677660	45677611	45677660	45675361	45675692	271	277,266,277	11,18,23	152	149	0.961,0.935,0.922
Sjc_0001130	chr8	-	45606237	45606341	45606237	45606338	45607065	45607146	272	81,50,58	211,193,187	152	149	0.273,0.203,0.233
Sjc_0001122	chr8	-	45220346	45220456	45220346	45220439	45221152	45221274	273	11,20,16	0,0,0	166	149	1.0,1.0,1.0
Sjc_0001122	chr8	-	45221059	45221147	45221059	45221120	45221152	45221274	274	6,0,1	71,184,154	176	149	0.067,0.0,0.005
Sjc_0001119	chr8	+	44881591	44881783	44881609	44881783	44879989	44880225	275	3,9,2	0,0,0	167	149	1.0,1.0,1.0
Sjc_0001119	chr8	+	44899344	44899664	44899431	44899664	44896660	44896897	276	2,1,0	0,0,0	236	149	1.0,1.0,NA
Sjc_0001119	chr8	+	44923278	44923399	44923299	44923399	44921614	44921710	277	2,5,7	0,0,0	170	149	1.0,1.0,1.0
Sjc_0001116	chr8	+	44722083	44722276	44722107	44722276	44720752	44720827	278	1,1,0	86,99,98	173	149	0.01,0.009,0.0
Sjc_0001116	chr8	+	44723325	44723418	44723345	44723418	44720752	44720827	279	61,39,52	0,6,0	169	149	1.0,0.851,1.0
Sjc_0001099	chr8	+	44157342	44157772	44157725	44157772	44156735	44157301	280	4310,3195,3059	0,0,0	532	149	1.0,1.0,1.0
Sjc_0001099	chr8	+	44157637	44157772	44157725	44157772	44157342	44157602	281	1150,689,753	313,202,157	237	149	0.698,0.682,0.751
Sjc_0001099	chr8	+	44157637	44158298	44157930	44158298	44157342	44157602	282	1240,817,835	792,574,636	442	149	0.345,0.324,0.307
Sjc_0001099	chr8	+	44157725	44158298	44157930	44158298	44157637	44157692	283	1126,671,683	18,12,0	354	149	0.963,0.959,1.0
Sjc_0001098	chr8	-	44154476	44154732	44154476	44154623	44154769	44154850	284	226,227,304	2,1,1	258	149	0.985,0.992,0.994
Sjc_0001097	chr8	+	44115936	44116181	44115941	44116181	44115714	44115910	285	18,25,24	227,227,258	154	149	0.071,0.096,0.083
Sjc_0001097	chr8	+	44116359	44116776	44116474	44116776	44116215	44116323	286	276,220,217	0,0,0	264	149	1.0,1.0,1.0
Sjc_0001096	chr8	-	44066968	44069804	44066968	44067623	44069836	44070001	287	97,156,114	248,275,200	2330	149	0.024,0.035,0.035
Sjc_0001096	chr8	-	44070203	44070327	44070203	44070318	44070362	44070416	288	304,312,314	56,58,33	158	149	0.837,0.835,0.9
Sjc_0001968	chr8	+	77116138	77120821	77118602	77120821	77115810	77116097	289	124,101,81	358,322,287	2613	149	0.019,0.018,0.016
Sjc_0001082	chr8	+	43540805	43541007	43540946	43541007	43538999	43539031	290	25,61,44	6,0,10	290	149	0.682,1.0,0.693
Sjc_0001076	chr8	+	43293849	43296088	43294674	43296088	43293731	43293810	291	327,288,274	10,2,1	974	149	0.833,0.957,0.977
Sjc_0001076	chr8	+	43293849	43296088	43295935	43296088	43293731	43293810	292	411,383,338	139,167,212	2235	149	0.165,0.133,0.096
Sjc_0001076	chr8	+	43294674	43296088	43295935	43296088	43293731	43293810	293	97,99,66	139,167,212	1410	149	0.069,0.059,0.032
Sjc_0001076	chr8	+	43298233	43299611	43299437	43299611	43294674	43296088	294	192,179,154	249,206,219	1353	149	0.078,0.087,0.072
Sjc_0001076	chr8	+	43300570	43300736	43300697	43300736	43299437	43299611	295	64,28,40	0,1,1	276	149	1.0,0.938,0.956
Sjc_0001063	chr8	-	42823988	42825643	42823988	42825415	42826869	42827020	296	1946,1679,1663	3,0,1	377	149	0.996,1.0,0.998
Sjc_0001063	chr8	-	42826869	42829301	42826869	42827020	42829410	42829596	297	1587,1826,1755	19,0,0	2430	149	0.837,1.0,1.0
Sjc_0001062	chr8	+	42812661	42814797	42814562	42814797	42810608	42811176	298	208,237,195	0,6,4	2050	149	1.0,0.742,0.78
Sjc_0001062	chr8	+	42812930	42813150	42812939	42813150	42812661	42812895	299	56,42,37	1,0,0	158	149	0.981,1.0,1.0
Sjc_0001059	chr8	-	42730335	42730860	42730335	42730507	42732459	42732867	300	105,71,77	266,207,209	502	149	0.105,0.092,0.099
Sjc_0001059	chr8	-	42730335	42730860	42730335	42730507	42732899	42732953	301	91,69,73	196,95,100	502	149	0.121,0.177,0.178
Sjc_0001059	chr8	-	42730335	42732867	42730335	42730507	42732899	42732953	302	1379,1096,1034	196,95,100	2509	149	0.295,0.407,0.38
Sjc_0001059	chr8	-	42730335	42732867	42730335	42730860	42732899	42732953	303	1290,1027,961	2,0,0	2156	149	0.978,1.0,1.0
Sjc_0001055	chr8	-	42643909	42644081	42643909	42644003	42644119	42644497	304	397,426,417	0,0,0	227	149	1.0,1.0,1.0
Sjc_0001053	chr8	-	42581258	42584657	42581258	42582066	42586050	42586410	305	84,144,165	63,69,75	2740	149	0.068,0.102,0.107
Sjc_0001053	chr8	-	42586050	42586410	42586050	42586377	42588335	42588464	306	60,90,115	9,9,11	182	149	0.845,0.891,0.895
Sjc_0001053	chr8	-	42586050	42587031	42586050	42586377	42588335	42588464	307	67,157,190	9,9,11	803	149	0.58,0.764,0.762
Sjc_0001053	chr8	-	42586050	42587031	42586050	42586410	42588335	42588464	308	52,124,166	45,57,91	770	149	0.183,0.296,0.261
Sjc_0001045	chr8	-	42383151	42384589	42383151	42383968	42385357	42385418	309	1205,1633,1451	0,0,1	770	149	1.0,1.0,0.996
Sjc_0001043	chr8	+	42329005	42329101	42329062	42329101	42326355	42326396	310	0,2,0	1,1,0	206	149	0.0,0.591,NA
Sjc_0001043	chr8	+	42332291	42332562	42332342	42332562	42331178	42331277	311	139,127,143	0,0,0	200	149	1.0,1.0,1.0
Sjc_0001041	chr8	-	42255608	42255777	42255608	42255748	42257844	42257888	312	0,0,0	2,1,0	178	149	0.0,0.0,NA
Sjc_0001034	chr8	+	42023893	42024576	42023953	42024576	42022074	42022348	313	25,6,16	0,0,0	209	149	1.0,1.0,1.0
Sjc_0001034	chr8	+	42026929	42028503	42027745	42028503	42023893	42024576	314	81,29,15	0,0,1	965	149	1.0,1.0,0.698
Sjc_0001029	chr8	+	41842172	41844949	41843196	41844949	41841164	41841406	315	747,355,406	21,9,7	1173	149	0.819,0.834,0.88
Sjc_0001018	chr8	-	41184905	41185156	41184905	41185013	41187629	41188984	316	22,42,38	307,227,219	292	149	0.035,0.086,0.081
Sjc_0001018	chr8	-	41184905	41185156	41184905	41185013	41188857	41188984	317	8,20,17	5,7,8	292	149	0.449,0.593,0.52
Sjc_0001016	chr8	+	41132458	41137613	41136797	41137613	41126992	41127042	318	280,267,249	79,10,11	4488	149	0.105,0.47,0.429
Sjc_0001015	chr8	-	41118418	41118572	41118418	41118559	41118609	41118762	319	17,13,18	0,0,0	162	149	1.0,1.0,1.0
Sjc_0001015	chr8	-	41118418	41118572	41118418	41118559	41118640	41118762	320	13,13,16	0,0,1	162	149	1.0,1.0,0.936
Sjc_0000975	chr8	-	39583701	39585004	39583701	39584288	39587519	39587657	321	46,50,38	184,259,243	865	149	0.041,0.032,0.026
Sjc_0000975	chr8	-	39583701	39585004	39583701	39584288	39587619	39587657	322	48,43,39	101,75,92	865	149	0.076,0.09,0.068
Sjc_0000972	chr8	-	39395764	39398737	39395764	39396940	39399814	39399979	323	47,41,52	582,453,467	1946	149	0.006,0.007,0.008
Sjc_0000970	chr8	+	39204682	39204836	39204688	39204836	39204396	39204647	324	148,207,185	9,8,9	155	149	0.941,0.961,0.952
Sjc_0000964	chr8	+	39054485	39055763	39055058	39055763	39026927	39027000	325	12,14,5	5,6,11	722	149	0.331,0.325,0.086
Sjc_0000964	chr8	+	39054485	39055763	39055058	39055763	39041380	39041679	326	13,14,8	7,0,0	722	149	0.277,1.0,1.0
Sjc_0001712	chr8	+	66335376	66335585	66335418	66335585	66333883	66333970	327	1,0,1	27,67,79	191	149	0.028,0.0,0.01
Sjc_0000958	chr8	-	38919091	38919641	38919091	38919563	38922195	38922342	328	78,120,147	0,0,0	227	149	1.0,1.0,1.0
Sjc_0000958	chr8	-	38919091	38919641	38919091	38919563	38924180	38924261	329	46,70,78	0,0,0	227	149	1.0,1.0,1.0
Sjc_0000955	chr8	+	38819850	38819888	38819868	38819888	38819753	38819828	330	12,2,5	69,117,131	167	149	0.134,0.015,0.033
Sjc_0000953	chr8	+	38770980	38771913	38771795	38771913	38769503	38769842	331	127,128,100	13,4,1	964	149	0.602,0.832,0.939
Sjc_0000952	chr8	-	38716288	38720950	38716288	38717133	38730677	38730760	332	531,490,468	2,0,0	3966	149	0.909,1.0,1.0
Sjc_0000952	chr8	-	38716288	38720950	38716288	38717133	38736356	38736492	333	300,226,238	0,2,0	3966	149	1.0,0.809,1.0
Sjc_0000950	chr8	+	38591462	38591658	38591601	38591658	38587514	38587564	334	0,0,0	23,19,25	288	149	0.0,0.0,0.0
Sjc_0000950	chr8	+	38626079	38626308	38626109	38626308	38624542	38624936	335	183,205,195	0,0,0	179	149	1.0,1.0,1.0
Sjc_0000949	chr8	-	38546789	38547771	38546789	38547724	38550536	38550823	336	20,22,16	9,15,10	196	149	0.628,0.527,0.549
Sjc_0000949	chr8	-	38572217	38572875	38572217	38572351	38572973	38573068	337	14,26,29	0,35,32	673	149	1.0,0.141,0.167
Sjc_0000941	chr8	+	38230001	38230217	38230019	38230217	38229437	38229583	338	289,233,206	0,0,0	167	149	1.0,1.0,1.0
Sjc_0000934	chr8	+	37760972	37762077	37761982	37762077	37760753	37760931	339	128,100,120	3808,1816,1675	1159	149	0.004,0.007,0.009
Sjc_0000934	chr8	+	37763296	37763650	37763569	37763650	37761982	37762077	340	41,8,26	1932,715,656	422	149	0.007,0.004,0.014
Sjc_0000929	chr8	+	37599984	37601819	37601686	37601819	37598082	37598692	341	454,695,599	2,0,0	1851	149	0.948,1.0,1.0
Sjc_0000929	chr8	+	37616719	37619759	37619679	37619759	37614450	37614589	342	1426,1764,1744	1,0,0	3109	149	0.986,1.0,1.0
Sjc_0000929	chr8	+	37626081	37629892	37628203	37629892	37624237	37624456	343	887,930,861	12,5,0	2271	149	0.829,0.924,1.0
Sjc_0000928	chr8	-	37567825	37572920	37567825	37568309	37580798	37580861	344	1164,1070,1064	2,1,1	4760	149	0.948,0.971,0.971
Sjc_0000925	chr8	+	37440123	37440205	37440168	37440205	37438816	37439085	345	115,148,136	0,0,0	194	149	1.0,1.0,1.0
Sjc_0000913	chr8	+	37150010	37150111	37150062	37150111	37147817	37148315	346	1,0,1	52,7,30	201	149	0.014,0.0,0.024
Sjc_0000911	chr8	-	37109894	37112378	37109894	37110136	37112414	37112492	347	24,26,28	16,5,5	2391	149	0.085,0.245,0.259
Sjc_0000909	chr8	-	37051856	37052155	37051856	37052093	37052189	37052611	348	920,911,899	12,0,1	211	149	0.982,1.0,0.998
Sjc_0000907	chr8	+	36994549	36995086	36994562	36995086	36990592	36992192	349	77,69,46	7,0,0	162	149	0.91,1.0,1.0
Sjc_0000905	chr8	+	36847505	36847693	36847511	36847693	36847055	36847467	350	214,327,308	17,21,38	155	149	0.924,0.937,0.886
Sjc_0000905	chr8	+	36873079	36877198	36874579	36877198	36866965	36867159	351	297,528,462	7,8,0	1649	149	0.793,0.856,1.0
Sjc_0000904	chr8	-	36833658	36834131	36833658	36833774	36834179	36834368	352	0,1,2	183,268,239	506	149	0.0,0.001,0.002
Sjc_0000902	chr8	+	36769008	36769808	36769255	36769808	36768267	36768938	353	2,2,0	0,0,0	396	149	1.0,1.0,NA
Sjc_0002305	chr8	-	90218366	90218596	90218366	90218589	90218630	90218744	354	362,520,421	130,207,195	156	149	0.727,0.706,0.673
Sjc_0000893	chr8	+	36459742	36460109	36459767	36460109	36451830	36452135	355	1,1,0	32,45,62	174	149	0.026,0.019,0.0
Sjc_0000893	chr8	+	36459742	36460109	36459767	36460109	36455463	36455813	356	2,1,0	0,2,1	174	149	1.0,0.3,0.0
Sjc_0000893	chr8	+	36459742	36460109	36459767	36460109	36458694	36458807	357	1,2,0	7,0,0	174	149	0.109,1.0,NA
Sjc_0000893	chr8	+	36482034	36482384	36482140	36482384	36480443	36480514	358	38,41,45	0,0,0	255	149	1.0,1.0,1.0
Sjc_0000893	chr8	+	36482034	36482384	36482296	36482384	36480443	36480514	359	59,78,92	32,33,29	411	149	0.401,0.461,0.535
Sjc_0000893	chr8	+	36482140	36482384	36482296	36482384	36480443	36480514	360	21,37,47	32,33,29	305	149	0.243,0.354,0.442
Sjc_0002169	chr8	-	85261409	85261507	85261409	85261450	85262528	85262568	361	1,0,1	1148,1248,1228	206	149	0.001,0.0,0.001
Sjc_0000849	chr8	-	34752425	34752594	34752425	34752585	34752632	34752691	362	39,21,31	2,0,1	158	149	0.948,1.0,0.967
Sjc_0000849	chr8	-	34752425	34752601	34752425	34752585	34752632	34752691	363	126,53,78	2,0,1	165	149	0.983,1.0,0.986
Sjc_0000849	chr8	-	34752425	34752601	34752425	34752594	34752632	34752691	364	112,47,65	25,15,18	156	149	0.811,0.75,0.775
Sjc_0000833	chr8	-	34345535	34345717	34345535	34345670	34346921	34347107	365	10,14,9	169,177,173	196	149	0.043,0.057,0.038
Sjc_0000831	chr8	-	34299100	34299316	34299100	34299202	34299359	34299436	366	92,165,148	0,0,0	263	149	1.0,1.0,1.0
Sjc_0000831	chr8	-	34326263	34326450	34326263	34326377	34328694	34328994	367	7,7,7	45,35,27	222	149	0.095,0.118,0.148
Sjc_0000826	chr8	-	34042925	34044984	34042925	34043312	34045020	34045098	368	1802,1332,1284	0,0,0	1821	149	1.0,1.0,1.0
Sjc_0000819	chr8	-	33801663	33803472	33801663	33803361	33804342	33804512	369	12,2,7	4,1,1	260	149	0.632,0.534,0.8
Sjc_0000818	chr8	+	33794167	33795829	33795657	33795829	33792568	33793135	370	128,156,147	1,0,0	1639	149	0.921,1.0,1.0
Sjc_0000818	chr8	+	33795657	33798539	33798100	33798539	33792568	33793135	371	75,89,81	18,6,7	2592	149	0.193,0.46,0.399
Sjc_0000818	chr8	+	33795657	33798539	33798100	33798539	33794167	33794268	372	138,165,172	28,6,25	2592	149	0.221,0.613,0.283
Sjc_0000810	chr8	+	33520958	33522065	33521886	33522065	33515643	33516617	373	1,12,5	0,3,1	1077	149	1.0,0.356,0.409
Sjc_0000805	chr8	-	33373422	33373767	33373422	33373755	33373798	33373839	374	0,4,5	4,3,7	161	149	0.0,0.552,0.398
Sjc_0000805	chr8	-	33375157	33375298	33375157	33375228	33375334	33375429	375	58,87,67	1,0,0	219	149	0.975,1.0,1.0
Sjc_0000797	chr8	+	33042628	33042876	33042821	33042876	33041095	33041386	376	397,410,378	0,0,0	342	149	1.0,1.0,1.0
Sjc_0000797	chr8	+	33048168	33048727	33048251	33048727	33046657	33046957	377	8,7,3	212,243,205	232	149	0.024,0.018,0.009
Sjc_0000793	chr8	+	32657867	32660113	32659750	32660113	32648041	32648217	378	518,785,723	0,1,0	2032	149	1.0,0.983,1.0
Sjc_0000782	chr8	+	32238003	32238245	32238069	32238245	32233449	32233556	379	9,11,4	0,0,0	215	149	1.0,1.0,1.0
Sjc_0000771	chr8	+	32010920	32011915	32011602	32011915	32007038	32008289	380	195,133,150	4,2,3	831	149	0.897,0.923,0.9
Sjc_0000761	chr8	+	31542892	31543011	31542895	31543011	31541862	31541932	381	85,109,81	48,69,54	152	149	0.634,0.608,0.595
Sjc_0000760	chr8	-	31535144	31536641	31535144	31535312	31536683	31536763	382	437,425,395	34,15,12	1478	149	0.564,0.741,0.768
Sjc_0000753	chr8	+	31225007	31225538	31225076	31225538	31221832	31221883	383	73,141,133	10,16,20	218	149	0.833,0.858,0.82
Sjc_0000753	chr8	+	31232854	31236470	31236363	31236470	31230819	31230871	384	27,68,45	143,221,247	3658	149	0.008,0.012,0.007
Sjc_0000752	chr8	-	31168577	31169785	31168577	31168672	31175024	31175280	385	1289,1261,1208	1,0,1	1262	149	0.993,1.0,0.993
Sjc_0000746	chr8	-	30928184	30928651	30928184	30928572	30928684	30929022	386	99,136,127	0,2,0	228	149	1.0,0.978,1.0
Sjc_0000736	chr8	+	30454879	30454906	30454882	30454906	30453923	30453953	387	44,49,36	114,93,91	152	149	0.274,0.341,0.279
Sjc_0001167	chr8	+	46747199	46747503	46747224	46747503	46747134	46747172	388	39,41,25	32,25,20	174	149	0.511,0.584,0.517
Sjc_0001167	chr8	+	46756936	46759637	46759289	46759637	46752875	46753166	389	487,266,266	1,0,0	2502	149	0.967,1.0,1.0
Sjc_0000702	chr8	+	29583734	29583958	29583777	29583958	29583599	29583691	390	3,6,5	0,10,5	192	149	1.0,0.318,0.437
Sjc_0000701	chr8	-	29561731	29563142	29561731	29562124	29563176	29563685	391	2,0,3	0,0,0	1167	149	1.0,NA,1.0
Sjc_0000700	chr8	+	29554268	29554519	29554410	29554519	29553015	29553168	392	62,32,25	5,5,4	291	149	0.864,0.766,0.762
Sjc_0000699	chr8	-	29511350	29515456	29511350	29511691	29515497	29515700	393	211,161,161	9,18,22	3914	149	0.472,0.254,0.218
Sjc_0000699	chr8	-	29511350	29515700	29511350	29511691	29515732	29515964	394	309,217,196	0,2,0	4158	149	1.0,0.795,1.0
Sjc_0000698	chr8	-	29462496	29462875	29462496	29462630	29466103	29466392	395	5,7,5	0,0,2	394	149	1.0,1.0,0.486
Sjc_0000839	chr8	-	34559612	34563402	34559612	34560407	34565414	34565540	396	3991,3931,3773	0,0,3	3144	149	1.0,1.0,0.983
Sjc_0000688	chr8	-	29041438	29043082	29041438	29042257	29043168	29043345	397	4374,3016,2982	14,6,2	974	149	0.98,0.987,0.996
Sjc_0000688	chr8	-	29041438	29043345	29041438	29043082	29043466	29043649	398	1491,1149,1071	2,0,0	412	149	0.996,1.0,1.0
Sjc_0000685	chr8	+	29004205	29004576	29004268	29004576	29003345	29003489	399	1,0,0	31,42,27	212	149	0.022,0.0,0.0
Sjc_0000683	chr8	+	28826620	28826788	28826670	28826788	28824220	28824296	400	0,2,0	1,2,0	199	149	0.0,0.428,NA
Sjc_0000681	chr8	-	28735408	28736930	28735408	28735783	28738689	28738900	401	520,514,488	17,14,5	1296	149	0.779,0.808,0.918
Sjc_0000681	chr8	-	28736471	28736930	28736471	28736827	28738689	28738900	402	229,204,228	0,0,0	252	149	1.0,1.0,1.0
Sjc_0000681	chr8	-	28757351	28757409	28757351	28757395	28761566	28761681	403	7,15,9	0,0,0	163	149	1.0,1.0,1.0
Sjc_0000681	chr8	-	28759210	28759277	28759210	28759274	28761566	28761681	404	58,70,76	14,17,12	152	149	0.802,0.801,0.861
Sjc_0000766	chr8	-	31808016	31809601	31808016	31808089	31810243	31810291	405	993,705,717	0,1,0	1661	149	1.0,0.984,1.0
Sjc_0000766	chr8	-	31809497	31810291	31809497	31809601	31811358	31811439	406	914,606,596	7,7,7	839	149	0.959,0.939,0.938
Sjc_0000674	chr8	-	28480899	28483713	28480899	28482305	28484315	28484524	407	3195,2471,2506	589,609,526	1557	149	0.342,0.28,0.313
Sjc_0000673	chr8	-	28455222	28458347	28455222	28455469	28462041	28462150	408	240,260,237	1,0,1	3027	149	0.922,1.0,0.921
Sjc_0000668	chr8	+	27840389	27840724	27840581	27840724	27840190	27840355	409	266,238,225	32,31,20	341	149	0.784,0.77,0.831
Sjc_0000660	chr8	+	27360425	27360543	27360479	27360543	27360169	27360396	410	362,326,302	0,0,0	203	149	1.0,1.0,1.0
Sjc_0000651	chr8	+	27156948	27158130	27157958	27158130	27155895	27155963	411	29,19,24	0,0,1	1159	149	1.0,1.0,0.755
Sjc_0000647	chr8	-	27022939	27025026	27022939	27024640	27026175	27026283	412	1355,1208,1116	23,11,8	535	149	0.943,0.968,0.975
Sjc_0000647	chr8	-	27037811	27037936	27037811	27037889	27037972	27038059	413	1287,1454,1519	4,7,0	196	149	0.996,0.994,1.0
Sjc_0000647	chr8	-	27038185	27038486	27038185	27038293	27038520	27039435	414	167,192,116	1,0,0	342	149	0.986,1.0,1.0
Sjc_0000647	chr8	-	27038185	27038486	27038185	27038293	27039470	27039687	415	73,38,25	119,136,146	342	149	0.211,0.109,0.069
Sjc_0000647	chr8	-	27038185	27039435	27038185	27038293	27039470	27039687	416	877,986,874	119,136,146	1291	149	0.46,0.456,0.409
Sjc_0000647	chr8	-	27038185	27039435	27038185	27038486	27039470	27039687	417	805,950,849	1,0,0	1098	149	0.991,1.0,1.0
Sjc_0000644	chr8	-	26979636	26981542	26979636	26979763	26984299	26984450	418	276,327,294	1,0,0	1928	149	0.955,1.0,1.0
Sjc_0000643	chr8	-	26947950	26948675	26947950	26948152	26957570	26957628	419	788,468,414	1,0,0	672	149	0.994,1.0,1.0
Sjc_0000643	chr8	-	26962419	26962755	26962419	26962752	26962789	26963062	420	644,736,662	18,21,15	152	149	0.972,0.972,0.977
Sjc_0000636	chr8	+	26614567	26614797	26614731	26614797	26611715	26611880	421	70,42,49	0,1,3	313	149	1.0,0.952,0.886
Sjc_0000617	chr8	+	25927126	25933259	25933154	25933259	25924655	25924768	422	189,170,147	11,1,2	6177	149	0.293,0.804,0.639
Sjc_0000614	chr8	-	25818861	25819089	25818861	25819032	25819197	25819485	423	0,0,0	10,16,10	206	149	0.0,0.0,0.0
Sjc_0000612	chr8	-	25782183	25782411	25782183	25782354	25782519	25782807	424	0,0,0	0,0,0	206	149	NA,NA,NA
Sjc_0000611	chr8	-	25755025	25756175	25755025	25755170	25756734	25756971	425	314,322,361	0,0,1	1154	149	1.0,1.0,0.979
Sjc_0000571	chr8	+	24452044	24452173	24452084	24452173	24450045	24450290	426	15,25,27	1,0,0	189	149	0.922,1.0,1.0
Sjc_0000571	chr8	+	24452044	24452173	24452084	24452173	24450329	24450706	427	41,52,84	1,2,0	189	149	0.97,0.953,1.0
Sjc_0000568	chr8	-	24094269	24095369	24094269	24094399	24102266	24102366	428	64,133,140	2,0,0	1119	149	0.81,1.0,1.0
Sjc_0000566	chr8	+	24057236	24057387	24057301	24057387	24054203	24054208	429	3,9,3	0,0,1	214	149	1.0,1.0,0.676
Sjc_0000566	chr8	+	24066190	24066468	24066364	24066468	24057301	24057387	430	263,220,205	6,1,2	323	149	0.953,0.99,0.979
Sjc_0000566	chr8	+	24066190	24066468	24066364	24066468	24062119	24062336	431	253,217,206	3,2,1	323	149	0.975,0.98,0.99
Sjc_0000566	chr8	+	24066190	24066468	24066364	24066468	24063727	24063844	432	405,363,353	53,46,35	323	149	0.779,0.784,0.823
Sjc_0000554	chr8	+	23758014	23758153	23758023	23758153	23757937	23757984	433	18,13,16	174,209,211	158	149	0.089,0.055,0.067
Sjc_0000548	chr8	+	23503171	23504771	23504587	23504771	23502498	23502678	434	8,4,19	2,0,0	1565	149	0.276,1.0,1.0
Sjc_0000548	chr8	+	23503171	23504771	23504655	23504771	23502498	23502678	435	18,12,26	0,2,0	1633	149	1.0,0.354,1.0
Sjc_0000548	chr8	+	23504587	23504771	23504655	23504771	23502498	23502678	436	12,8,7	0,2,0	217	149	1.0,0.733,1.0
Sjc_0000548	chr8	+	23504536	23504771	23504587	23504771	23503171	23503296	437	0,1,2	8,3,9	200	149	0.0,0.199,0.142
Sjc_0000548	chr8	+	23504536	23504771	23504655	23504771	23503171	23503296	438	10,9,9	4,0,3	268	149	0.582,1.0,0.625
Sjc_0000548	chr8	+	23504587	23504771	23504655	23504771	23503171	23503296	439	18,11,16	4,0,3	217	149	0.755,1.0,0.786
Sjc_0000544	chr8	-	23163973	23164469	23163973	23164062	23164507	23164704	440	798,533,454	0,0,0	556	149	1.0,1.0,1.0
Sjc_0001924	chr8	+	74872326	74873302	74872400	74873302	74870112	74870429	441	4,13,14	0,1,5	223	149	1.0,0.897,0.652
Sjc_0000543	chr8	+	23143384	23147590	23146265	23147590	23143156	23143294	442	184,159,109	197,191,151	3030	149	0.044,0.039,0.034
Sjc_0000540	chr8	+	23023170	23024115	23023774	23024115	23022790	23023135	443	71,28,32	16,24,14	753	149	0.468,0.188,0.311
Sjc_0000538	chr8	-	22946483	22948259	22946483	22946554	22949297	22949563	444	48,57,46	0,2,0	1854	149	1.0,0.696,1.0
Sjc_0000538	chr8	-	22946483	22948259	22946483	22946554	22949435	22949563	445	232,239,231	46,87,94	1854	149	0.288,0.181,0.165
Sjc_0000538	chr8	-	22949435	22949563	22949435	22949491	22955369	22955407	446	267,332,318	0,0,0	221	149	1.0,1.0,1.0
Sjc_0000538	chr8	-	22955191	22955425	22955191	22955407	22955450	22956027	447	25,13,17	102,123,107	167	149	0.179,0.086,0.124
Sjc_0000527	chr8	+	22469468	22471115	22471009	22471115	22468616	22468798	448	421,397,442	2,2,3	1690	149	0.949,0.946,0.929
Sjc_0000527	chr8	+	22471009	22472861	22472468	22472861	22468616	22468798	449	47,54,46	0,1,1	1608	149	1.0,0.833,0.81
Sjc_0000523	chr8	-	22246569	22247597	22246569	22246794	22248129	22248437	450	0,0,4	5,6,8	952	149	0.0,0.0,0.073
Sjc_0000461	chr8	-	20423529	20424096	20423529	20424039	20433737	20433941	451	197,290,282	0,5,6	206	149	1.0,0.977,0.971
Sjc_0000449	chr8	+	20006479	20006772	20006655	20006772	20005853	20005943	452	0,12,2	373,481,469	325	149	0.0,0.011,0.002
Sjc_0000433	chr8	+	19195282	19197117	19196387	19197117	19193693	19193822	453	330,135,144	6,0,4	1254	149	0.867,1.0,0.811
Sjc_0000433	chr8	+	19195282	19197117	19196569	19197117	19193693	19193822	454	364,140,155	167,83,100	1436	149	0.184,0.149,0.139
Sjc_0000433	chr8	+	19196387	19197117	19196569	19197117	19193693	19193822	455	40,5,15	167,83,100	331	149	0.097,0.026,0.063
Sjc_0000433	chr8	+	19196387	19197117	19196569	19197117	19195282	19195356	456	61,8,11	249,87,97	331	149	0.099,0.04,0.049
Sjc_0000429	chr8	+	19084612	19085842	19085600	19085842	19082582	19082841	457	551,613,584	0,2,3	1137	149	1.0,0.976,0.962
Sjc_0000422	chr8	+	18863579	18863785	18863582	18863785	18860438	18860634	458	11,28,27	18,43,45	152	149	0.375,0.39,0.37
Sjc_0000421	chr8	+	18813548	18813735	18813620	18813735	18807198	18807270	459	16,22,26	0,0,0	221	149	1.0,1.0,1.0
Sjc_0000421	chr8	+	18813548	18813735	18813570	18813735	18811659	18811810	460	0,0,1	41,69,96	171	149	0.0,0.0,0.009
Sjc_0000421	chr8	+	18825466	18825547	18825541	18825547	18819198	18819511	461	188,209,222	0,0,0	224	149	1.0,1.0,1.0
Sjc_0000421	chr8	+	18830709	18830834	18830794	18830834	18829366	18829572	462	169,195,202	0,0,0	234	149	1.0,1.0,1.0
Sjc_0000421	chr8	+	18830709	18830834	18830814	18830834	18829366	18829572	463	183,210,219	0,0,0	254	149	1.0,1.0,1.0
Sjc_0000421	chr8	+	18830794	18830834	18830814	18830834	18829366	18829572	464	14,15,17	0,0,0	169	149	1.0,1.0,1.0
Sjc_0000411	chr8	+	18121512	18124537	18124318	18124537	18118751	18118906	465	819,757,695	6,7,4	2955	149	0.873,0.845,0.898
Sjc_0000881	chr8	+	36105389	36106210	36105403	36106210	36105252	36105354	466	50,107,94	23,23,24	163	149	0.665,0.81,0.782
Sjc_0000881	chr8	+	36105389	36106210	36105444	36106210	36105252	36105354	467	72,122,105	103,54,87	204	149	0.338,0.623,0.469
Sjc_0000881	chr8	+	36105389	36106210	36105764	36106210	36105252	36105354	468	285,281,271	473,792,784	524	149	0.146,0.092,0.089
Sjc_0000881	chr8	+	36105403	36106210	36105444	36106210	36105252	36105354	469	45,38,35	103,54,87	190	149	0.255,0.356,0.24
Sjc_0000881	chr8	+	36105403	36106210	36105764	36106210	36105252	36105354	470	258,197,201	473,792,784	510	149	0.137,0.068,0.07
Sjc_0000881	chr8	+	36105444	36106210	36105764	36106210	36105252	36105354	471	316,213,253	473,792,784	469	149	0.175,0.079,0.093
Sjc_0000881	chr8	+	36106251	36106573	36106285	36106573	36105252	36106210	472	45,29,30	856,873,783	183	149	0.041,0.026,0.03
Sjc_0000401	chr8	+	17494366	17498844	17495334	17498844	17486936	17487142	473	692,850,868	27,15,16	1117	149	0.774,0.883,0.879
Sjc_0000400	chr8	-	17478333	17478440	17478333	17478383	17478504	17478624	474	3,21,13	451,208,212	206	149	0.005,0.068,0.042
Sjc_0000397	chr8	+	17368991	17372116	17371806	17372116	17368711	17368945	475	251,126,103	0,4,0	2964	149	1.0,0.613,1.0
Sjc_0000397	chr8	+	17371027	17372116	17371806	17372116	17368711	17370991	476	37,15,8	6,0,0	928	149	0.498,1.0,1.0
Sjc_0000394	chr8	-	17236190	17236446	17236190	17236277	17236478	17236604	477	552,420,368	0,6,5	318	149	1.0,0.97,0.972
Sjc_0000382	chr8	+	16818666	16821688	16821499	16821688	16815591	16815731	478	6,19,30	4,4,0	2982	149	0.07,0.192,1.0
Sjc_0000365	chr8	-	16023637	16025406	16023637	16025364	16025464	16027527	479	52,34,39	41,25,19	191	149	0.497,0.515,0.616
Sjc_0000365	chr8	-	16023637	16025406	16023637	16025364	16026962	16027527	480	22,19,20	110,134,115	191	149	0.135,0.1,0.119
Sjc_0000365	chr8	-	16023637	16025783	16023637	16025364	16026962	16027527	481	221,191,181	110,134,115	568	149	0.345,0.272,0.292
Sjc_0000365	chr8	-	16023637	16025783	16023637	16025406	16026962	16027527	482	201,172,161	2,0,0	526	149	0.966,1.0,1.0
Sjc_0000360	chr8	-	15824803	15824941	15824803	15824899	15825001	15825096	483	126,137,155	0,3,0	191	149	1.0,0.973,1.0
Sjc_0000354	chr8	-	15402796	15402882	15402796	15402880	15402902	15403608	484	0,0,0	1,0,0	151	149	0.0,NA,NA
Sjc_0000354	chr8	-	15402796	15402882	15402796	15402880	15402906	15403608	485	0,0,0	0,0,0	151	149	NA,NA,NA
Sjc_0000354	chr8	-	15437107	15437221	15437107	15437161	15438696	15438756	486	0,0,0	7,0,4	209	149	0.0,NA,0.0
Sjc_0000348	chr8	-	15189562	15192856	15189562	15190571	15198083	15198179	487	237,238,240	2,6,6	2434	149	0.879,0.708,0.71
Sjc_0000348	chr8	-	15189562	15192856	15189562	15190571	15201763	15201885	488	237,241,241	4,0,0	2434	149	0.784,1.0,1.0
Sjc_0000346	chr8	+	15166142	15169884	15167971	15169884	15165805	15166086	489	140,77,114	230,171,142	1978	149	0.044,0.033,0.057
Sjc_0000341	chr8	+	15053818	15056477	15056072	15056477	15053241	15053778	490	797,717,723	5,3,11	2403	149	0.908,0.937,0.803
Sjc_0000341	chr8	+	15059116	15060731	15060536	15060731	15058264	15058525	491	91,14,30	829,571,561	1569	149	0.01,0.002,0.005
Sjc_0000338	chr8	+	14996250	14996525	14996253	14996525	14993797	14993936	492	460,490,448	150,135,126	152	149	0.75,0.781,0.777
Sjc_0000330	chr8	-	14799139	14799602	14799139	14799599	14803707	14803805	493	0,3,1	0,0,0	152	149	NA,1.0,1.0
Sjc_0000327	chr8	+	14759093	14759309	14759196	14759309	14757713	14758004	494	188,316,278	35,10,14	252	149	0.761,0.949,0.922
Sjc_0000326	chr8	-	14716384	14718581	14716384	14717506	14718613	14718772	495	10661,5714,5375	1,0,0	1224	149	0.999,1.0,1.0
Sjc_0000320	chr8	-	14303105	14304619	14303105	14303743	14305862	14306184	496	5,29,3	2,0,0	1025	149	0.267,1.0,1.0
Sjc_0000320	chr8	-	14320330	14320628	14320330	14320547	14321339	14321656	497	4,0,0	0,0,0	230	149	1.0,NA,NA
Sjc_0000310	chr8	+	13571249	13571711	13571595	13571711	13570424	13571177	498	3,3,7	0,2,1	495	149	1.0,0.311,0.678
Sjc_0000299	chr8	+	13060474	13060614	13060528	13060614	13058754	13058845	499	47,50,42	0,0,0	203	149	1.0,1.0,1.0
Sjc_0000299	chr8	+	13079496	13080090	13079964	13080090	13079363	13079453	500	33,11,20	20,31,34	617	149	0.285,0.079,0.124
Sjc_0003030	chr4	-	31276239	31278327	31276239	31277090	31279683	31279911	501	767,646,640	118,132,126	1386	149	0.411,0.345,0.353
Sjc_0003030	chr4	-	31276239	31279911	31276239	31278327	31280885	31281073	502	777,740,680	1,0,0	1733	149	0.985,1.0,1.0
Sjc_0003030	chr4	-	31283182	31283570	31283182	31283526	31292172	31292218	503	8,6,10	137,158,137	193	149	0.043,0.028,0.053
Sjc_0008226	chr2	-	16059840	16062376	16059840	16060632	16064325	16064523	504	204,150,151	5,10,7	1893	149	0.763,0.541,0.629
Sjc_0008226	chr2	-	16082839	16082981	16082839	16082976	16083016	16083175	505	0,0,0	0,0,0	154	149	NA,NA,NA
Sjc_0000801	chr8	-	33260258	33261031	33260258	33260868	33261962	33262283	506	5,0,3	134,247,253	312	149	0.018,0.0,0.006
Sjc_0000801	chr8	-	33261962	33262996	33261962	33262283	33263945	33264392	507	212,443,450	0,0,0	862	149	1.0,1.0,1.0
Sjc_0004831	chr1	+	17953831	17953910	17953856	17953910	17951502	17951730	508	1,0,0	20,15,22	174	149	0.041,0.0,0.0
Sjc_0003011	chr4	+	30700925	30700976	30700927	30700976	30694009	30694084	509	58,85,90	0,0,0	151	149	1.0,1.0,1.0
Sjc_0003011	chr4	+	30713681	30714109	30713684	30714109	30712760	30712915	510	123,91,118	2,2,4	152	149	0.984,0.978,0.967
Sjc_0003011	chr4	+	30713681	30715398	30715204	30715398	30712760	30712915	511	376,363,401	1,0,0	1672	149	0.971,1.0,1.0
Sjc_0003000	chr4	-	30446632	30448520	30446632	30446739	30449349	30449561	512	453,309,365	6,0,2	1930	149	0.854,1.0,0.934
Sjc_0002998	chr4	-	30347552	30352509	30347552	30348489	30352544	30352767	513	417,442,370	0,5,0	4169	149	1.0,0.76,1.0
Sjc_0002998	chr4	-	30352544	30352767	30352544	30352764	30352807	30353085	514	45,90,79	4,7,3	152	149	0.917,0.926,0.963
Sjc_0002807	chr4	+	23467917	23472095	23471865	23472095	23465437	23465530	515	270,267,241	14,3,10	4097	149	0.412,0.764,0.467
Sjc_0002973	chr4	+	29457876	29458536	29458244	29458536	29454114	29454412	516	32,22,31	498,300,317	517	149	0.018,0.021,0.027
Sjc_0002954	chr4	-	28909435	28909585	28909435	28909578	28910391	28910515	517	22,29,50	0,0,2	156	149	1.0,1.0,0.96
Sjc_0002950	chr4	+	28766101	28766405	28766226	28766405	28765947	28766006	518	321,377,362	0,2,4	274	149	1.0,0.99,0.98
Sjc_0002950	chr4	+	28770595	28773294	28772923	28773294	28769564	28769709	519	1081,903,946	3,1,0	2477	149	0.956,0.982,1.0
Sjc_0004716	chr1	-	13022106	13024930	13022106	13022266	13024966	13025084	520	855,1040,1029	1,0,0	2813	149	0.978,1.0,1.0
Sjc_0002941	chr4	+	28461221	28461694	28461481	28461694	28459920	28460328	521	45,27,30	136,212,208	409	149	0.108,0.044,0.05
Sjc_0002483	chr4	+	7968283	7968452	7968294	7968452	7968164	7968252	522	45,75,85	10,16,14	160	149	0.807,0.814,0.85
Sjc_0002483	chr4	+	7981848	7983197	7983016	7983197	7981543	7981613	523	308,223,248	0,0,5	1317	149	1.0,1.0,0.849
Sjc_0007165	chr5	+	20054803	20059369	20055951	20059369	20047577	20047741	524	151,139,113	26,7,0	1297	149	0.4,0.695,1.0
Sjc_0007165	chr5	+	20053048	20054993	20054803	20054993	20051293	20051606	525	495,556,447	3,2,0	1904	149	0.928,0.956,1.0
Sjc_0007165	chr5	+	20054803	20059369	20055951	20059369	20051293	20051606	526	134,119,87	1,1,0	1297	149	0.939,0.932,1.0
Sjc_0007165	chr5	+	20054803	20059369	20055951	20059369	20053048	20053181	527	483,526,452	27,26,22	1297	149	0.673,0.699,0.702
Sjc_0004076	chr4	-	73167313	73167673	73167313	73167571	73174500	73174670	528	4,0,2	462,424,433	251	149	0.005,0.0,0.003
Sjc_0002759	chr4	+	21575484	21575872	21575488	21575872	21569944	21570076	529	943,1091,1026	14,9,3	153	149	0.985,0.992,0.997
Sjc_0004185	chr4	-	77289447	77289929	77289447	77289700	77290600	77290691	530	35,35,36	12,27,17	378	149	0.535,0.338,0.455
Sjc_0004185	chr4	-	77289735	77289929	77289735	77289916	77290600	77290691	531	19,21,19	3,7,6	162	149	0.853,0.734,0.744
Sjc_0002921	chr4	-	27823500	27831255	27823500	27830858	27831656	27831867	532	614,426,404	1,1,1	546	149	0.994,0.991,0.991
Sjc_0008937	chr6	+	17384337	17385853	17385439	17385853	17383914	17384108	533	722,721,730	13,3,10	1251	149	0.869,0.966,0.897
Sjc_0002918	chr4	-	27718185	27721341	27718185	27721019	27722852	27723138	534	550,432,501	79,78,97	471	149	0.688,0.637,0.62
Sjc_0002086	chr8	-	81495204	81495481	81495204	81495409	81496797	81496902	535	221,215,192	44,30,28	221	149	0.772,0.829,0.822
Sjc_0002086	chr8	-	81495204	81495481	81495204	81495409	81497008	81497081	536	131,132,130	4,1,5	221	149	0.957,0.989,0.946
Sjc_0002086	chr8	-	81495204	81495481	81495204	81495409	81497020	81497081	537	109,116,106	1,4,7	221	149	0.987,0.951,0.911
Sjc_0002086	chr8	-	81495204	81495481	81495204	81495409	81499569	81499621	538	109,131,122	2,0,0	221	149	0.974,1.0,1.0
Sjc_0002086	chr8	-	81495204	81497081	81495204	81495409	81499569	81499621	539	627,505,476	2,0,0	1821	149	0.962,1.0,1.0
Sjc_0002086	chr8	-	81495204	81497081	81495204	81495481	81499569	81499621	540	524,393,373	6,19,19	1749	149	0.882,0.638,0.626
Sjc_0002900	chr4	-	27036864	27037573	27036864	27037523	27045323	27045530	541	161,275,267	3,7,2	199	149	0.976,0.967,0.99
Sjc_0002896	chr4	-	26869582	26870065	26869582	26869802	26883477	26884262	542	26,57,59	14,62,67	412	149	0.402,0.25,0.242
Sjc_0001084	chr8	+	43612597	43617420	43617207	43617420	43612501	43612549	543	1159,550,488	57,23,76	4759	149	0.389,0.428,0.167
Sjc_0002888	chr4	+	26505741	26506394	26505792	26506394	26502770	26503863	544	3,0,0	0,0,0	200	149	1.0,NA,NA
Sjc_0002887	chr4	-	26481273	26481755	26481273	26481333	26483847	26483942	545	15,3,2	11,1,4	571	149	0.262,0.439,0.115
Sjc_0002887	chr4	-	26487498	26487611	26487498	26487608	26487644	26487744	546	48,25,20	536,271,297	152	149	0.081,0.083,0.062
Sjc_0002884	chr4	-	26362361	26362782	26362361	26362650	26364017	26364051	547	655,822,695	0,1,0	281	149	1.0,0.998,1.0
Sjc_0002884	chr4	-	26362361	26364992	26362361	26362782	26365026	26365137	548	4749,5494,5338	7,4,1	2359	149	0.977,0.989,0.997
Sjc_0002884	chr4	-	26362361	26364992	26362361	26362782	26365489	26365636	549	4203,4761,4577	1,0,0	2359	149	0.996,1.0,1.0
Sjc_0002884	chr4	-	26365671	26366097	26365671	26365749	26367253	26367268	550	76,113,105	291,483,483	497	149	0.073,0.066,0.061
Sjc_0002884	chr4	-	26365671	26367203	26365671	26365749	26367253	26367268	551	393,479,440	291,483,483	1603	149	0.112,0.084,0.078
Sjc_0002884	chr4	-	26365671	26367203	26365671	26366097	26367253	26367268	552	318,366,345	1,0,10	1255	149	0.974,1.0,0.804
Sjc_0001532	chr8	+	59710610	59710957	59710646	59710957	59710404	59710555	553	0,0,0	0,0,0	185	149	NA,NA,NA
Sjc_0001083	chr8	-	43589429	43589546	43589429	43589518	43589580	43590112	554	1122,793,742	16,8,18	177	149	0.983,0.988,0.972
Sjc_0002225	chr8	-	88009583	88011428	88009583	88010031	88011471	88011549	555	69,54,60	0,1,0	1546	149	1.0,0.839,1.0
Sjc_0007941	chr2	+	4413396	4413451	4413405	4413451	4412439	4412556	556	25,26,24	100,122,103	158	149	0.191,0.167,0.18
Sjc_0007941	chr2	+	4424770	4426219	4426145	4426219	4423765	4424168	557	18,4,2	244,209,165	1524	149	0.007,0.002,0.001
Sjc_0007164	chr5	+	20032224	20032663	20032266	20032663	20029566	20030003	558	55,95,78	0,0,0	191	149	1.0,1.0,1.0
Sjc_0007164	chr5	+	20034042	20036704	20036384	20036704	20029566	20030003	559	48,63,60	1,3,0	2491	149	0.742,0.557,1.0
Sjc_0007164	chr5	+	20034042	20036704	20036384	20036704	20032224	20032663	560	108,125,121	4,1,4	2491	149	0.618,0.882,0.644
Sjc_0003896	chr4	+	66068193	66068273	66068201	66068273	66064554	66064789	561	25,17,21	0,0,0	157	149	1.0,1.0,1.0
Sjc_0002783	chr4	-	22461582	22461925	22461582	22461886	22464730	22464861	562	0,5,3	0,0,0	188	149	NA,1.0,1.0
Sjc_0008158	chr2	-	13632447	13632707	13632447	13632571	13634341	13634431	563	258,189,222	0,9,2	285	149	1.0,0.917,0.983
Sjc_0002778	chr4	-	22220894	22221021	22220894	22220978	22222229	22222436	564	0,1,2	0,5,2	192	149	NA,0.134,0.437
Sjc_0008501	chr2	+	25870694	25870864	25870714	25870864	25868430	25868555	565	39,40,24	0,1,1	169	149	1.0,0.972,0.955
Sjc_0002838	chr4	+	24641511	24641617	24641515	24641617	24641411	24641480	566	120,97,68	30,40,36	153	149	0.796,0.703,0.648
Sjc_0001023	chr8	+	41544645	41549893	41549744	41549893	41542759	41543083	567	327,351,389	17,4,6	5248	149	0.353,0.714,0.648
Sjc_0006709	chr3	-	46840882	46841498	46840882	46841118	46841542	46841621	568	92,86,64	44,49,54	529	149	0.371,0.331,0.25
Sjc_0002736	chr4	-	20710336	20710599	20710336	20710596	20711413	20711643	569	115,131,141	137,196,177	152	149	0.451,0.396,0.438
Sjc_0002728	chr4	-	20354155	20356067	20354155	20354722	20356758	20357013	570	161,79,94	172,90,94	1494	149	0.085,0.08,0.091
Sjc_0002728	chr4	-	20359686	20362452	20359686	20362430	20362485	20362558	571	103,96,78	34,29,27	171	149	0.725,0.743,0.716
Sjc_0006552	chr3	-	39604822	39607509	39604822	39604945	39608474	39608920	572	467,498,453	30,19,15	2713	149	0.461,0.59,0.624
Sjc_0006552	chr3	-	39608474	39608945	39608474	39608920	39610130	39610521	573	31,24,10	224,215,226	174	149	0.106,0.087,0.037
Sjc_0006552	chr3	-	39610130	39610590	39610130	39610521	39617475	39617553	574	6,4,4	99,111,143	218	149	0.04,0.024,0.019
Sjc_0002667	chr4	+	18017419	18018977	18018874	18018977	18015656	18015822	575	493,401,443	9,3,0	1604	149	0.836,0.925,1.0
Sjc_0003274	chr4	-	40022496	40023675	40022496	40023241	40025437	40025782	576	2,5,0	79,63,104	583	149	0.006,0.02,0.0
Sjc_0007144	chr5	+	19145306	19146170	19145884	19146170	19144884	19145272	577	1005,1361,1342	1,0,3	727	149	0.995,1.0,0.989
Sjc_0007144	chr5	+	19146407	19148036	19147686	19148036	19146203	19146359	578	17,9,15	331,380,355	1428	149	0.005,0.002,0.004
Sjc_0007144	chr5	+	19150326	19150571	19150464	19150571	19147686	19148036	579	825,776,630	0,0,0	287	149	1.0,1.0,1.0
Sjc_0002633	chr4	+	16410598	16410969	16410697	16410969	16409434	16409582	580	5,7,2	192,111,90	248	149	0.015,0.037,0.013
Sjc_0002629	chr4	-	14993719	14996860	14993719	14994082	14997142	14997405	581	46,30,36	131,151,137	2927	149	0.018,0.01,0.013
Sjc_0008139	chr2	-	13089579	13089841	13089579	13089835	13091526	13091877	582	251,147,123	0,0,0	155	149	1.0,1.0,1.0
Sjc_0003801	chr4	+	60944134	60945359	60945079	60945359	60943955	60944100	583	396,202,230	477,310,273	1094	149	0.102,0.082,0.103
Sjc_0000415	chr8	-	18290616	18291273	18290616	18291207	18292633	18292679	584	3,2,1	161,198,194	215	149	0.013,0.007,0.004
Sjc_0000415	chr8	-	18290616	18292679	18290616	18291207	18299463	18300064	585	127,121,101	0,0,0	1621	149	1.0,1.0,1.0
Sjc_0006471	chr3	+	36648672	36649977	36649731	36649977	36644210	36644416	586	1154,717,623	5,12,8	1208	149	0.966,0.881,0.906
Sjc_0006471	chr3	+	36648672	36649977	36649934	36649977	36644210	36644416	587	1326,848,772	55,108,105	1411	149	0.718,0.453,0.437
Sjc_0006471	chr3	+	36649731	36649977	36649934	36649977	36644210	36644416	588	178,147,160	55,108,105	352	149	0.578,0.366,0.392
Sjc_0006471	chr3	+	36649998	36650080	36650018	36650080	36644210	36644416	589	22,15,12	16,11,16	169	149	0.548,0.546,0.398
Sjc_0006471	chr3	+	36648672	36649977	36649731	36649977	36644210	36644420	590	1137,728,626	4,7,7	1208	149	0.972,0.928,0.917
Sjc_0006471	chr3	+	36648672	36649977	36649890	36649977	36644210	36644420	591	1253,827,737	4,0,1	1367	149	0.972,1.0,0.988
Sjc_0006471	chr3	+	36648672	36649977	36649934	36649977	36644210	36644420	592	1309,859,775	31,91,63	1411	149	0.817,0.499,0.565
Sjc_0006471	chr3	+	36649731	36649977	36649890	36649977	36644210	36644420	593	121,110,121	4,0,1	308	149	0.936,1.0,0.983
Sjc_0006471	chr3	+	36649731	36649977	36649934	36649977	36644210	36644420	594	177,142,159	31,91,63	352	149	0.707,0.398,0.517
Sjc_0006471	chr3	+	36649890	36649977	36649934	36649977	36644210	36644420	595	60,32,39	31,91,63	193	149	0.599,0.214,0.323
Sjc_0006471	chr3	+	36649998	36650080	36650018	36650080	36648630	36649958	596	194,119,122	0,8,4	169	149	1.0,0.929,0.964
Sjc_0006471	chr3	+	36650533	36650650	36650546	36650650	36650360	36650502	597	617,547,498	241,114,109	162	149	0.702,0.815,0.808
Sjc_0000682	chr8	+	28799250	28801487	28800211	28801487	28798241	28798346	598	576,611,579	0,0,1	1110	149	1.0,1.0,0.987
Sjc_0003601	chr4	+	52057789	52060733	52058799	52060733	52056426	52056474	599	287,416,424	55,31,45	1159	149	0.402,0.633,0.548
Sjc_0002616	chr4	-	14478882	14479152	14478882	14479124	14484292	14484440	600	24,28,15	0,0,0	177	149	1.0,1.0,1.0
Sjc_0002615	chr4	+	14458259	14458561	14458343	14458561	14453231	14453494	601	584,468,412	0,0,0	233	149	1.0,1.0,1.0
Sjc_0002611	chr4	-	14246811	14248288	14246811	14247016	14249510	14249862	602	3,0,2	0,0,2	1421	149	1.0,NA,0.095
Sjc_0002610	chr4	+	14218469	14218882	14218610	14218882	14217459	14217534	603	60,94,99	0,0,0	290	149	1.0,1.0,1.0
Sjc_0002610	chr4	+	14235347	14236389	14236290	14236389	14234928	14234974	604	216,155,159	0,0,0	1092	149	1.0,1.0,1.0
Sjc_0002608	chr4	+	14181905	14182114	14182059	14182114	14179696	14179851	605	2,8,3	5,0,10	303	149	0.164,1.0,0.129
Sjc_0003119	chr4	+	34651006	34651115	34651019	34651115	34650811	34650969	606	20,22,31	7,7,9	162	149	0.724,0.743,0.76
Sjc_0002597	chr4	-	13856359	13856573	13856359	13856534	13857130	13857369	607	0,0,0	31,25,37	188	149	0.0,0.0,0.0
Sjc_0002595	chr4	-	13630886	13632580	13630886	13631670	13632646	13632934	608	13,9,11	4,1,4	1059	149	0.314,0.559,0.279
Sjc_0002577	chr4	-	12064958	12065046	12064958	12065010	12066652	12066713	609	0,0,0	113,158,143	185	149	0.0,0.0,0.0
Sjc_0003183	chr4	+	36646798	36647112	36646969	36647112	36646689	36646758	610	2822,3318,3099	0,0,0	320	149	1.0,1.0,1.0
Sjc_0002528	chr4	-	9751624	9752077	9751624	9751819	9752114	9752683	611	99,241,233	0,0,0	407	149	1.0,1.0,1.0
Sjc_0007896	chr2	+	2568118	2568758	2568243	2568758	2567788	2568079	612	70,33,44	16,17,14	274	149	0.704,0.514,0.631
Sjc_0002507	chr4	+	8779455	8779528	8779459	8779528	8779304	8779421	613	389,521,482	1,1,2	153	149	0.997,0.998,0.996
Sjc_0007418	chr5	-	30335732	30338069	30335732	30335888	30338757	30339030	614	4,11,17	0,0,0	2330	149	1.0,1.0,1.0
Sjc_0000569	chr8	+	24174690	24181324	24181205	24181324	24172705	24173015	615	1156,1155,1053	14,8,10	6664	149	0.649,0.763,0.702
Sjc_0007523	chr5	+	34811053	34811479	34811055	34811479	34810722	34811021	616	5058,3230,2991	87,55,34	151	149	0.983,0.983,0.989
Sjc_0002490	chr4	-	8121709	8124581	8121709	8122406	8126495	8126780	617	1039,786,758	47,24,35	2324	149	0.586,0.677,0.581
Sjc_0007784	chr5	+	44264950	44265209	44264966	44265209	44261139	44261632	618	0,0,0	0,7,2	165	149	NA,0.0,0.0
Sjc_0007784	chr5	+	44278430	44279304	44278467	44279304	44276044	44276286	619	2,7,2	0,2,1	186	149	1.0,0.737,0.616
Sjc_0009354	chr7	+	13259565	13259659	13259568	13259659	13259001	13259535	620	78,80,102	0,0,0	152	149	1.0,1.0,1.0
Sjc_0009354	chr7	+	13263234	13265771	13264725	13265771	13259694	13259833	621	121,91,85	2,1,0	1640	149	0.846,0.892,1.0
Sjc_0002852	chr4	-	25289993	25290672	25289993	25290500	25291470	25291843	622	0,1,5	0,1,0	321	149	NA,0.317,1.0
Sjc_0002852	chr4	-	25319727	25319939	25319727	25319926	25319970	25319994	623	3,2,5	6,8,1	162	149	0.315,0.187,0.821
Sjc_0002819	chr4	+	23817894	23818108	23817949	23818108	23816300	23816515	624	0,0,0	1,6,1	204	149	0.0,0.0,0.0
Sjc_0002819	chr4	+	23836044	23836104	23836046	23836104	23833427	23833560	625	0,0,0	0,0,0	151	149	NA,NA,NA
Sjc_0002452	chr4	+	7005170	7008060	7007023	7008060	7003459	7003522	626	342,295,243	22,22,34	2002	149	0.536,0.499,0.347
Sjc_0003429	chr4	+	45795018	45795135	45795045	45795135	45794043	45794147	627	3,2,1	192,111,116	176	149	0.013,0.015,0.007
Sjc_0002428	chr4	+	5792359	5792646	5792493	5792646	5792130	5792206	628	106,64,62	248,287,270	283	149	0.184,0.105,0.108
Sjc_0002428	chr4	+	5792459	5792646	5792493	5792646	5792359	5792415	629	226,186,183	63,105,64	183	149	0.745,0.591,0.7
Sjc_0003196	chr4	-	37164795	37166307	37164795	37165243	37166414	37166540	630	230,298,257	6,2,1	1213	149	0.825,0.948,0.969
Sjc_0003196	chr4	-	37164795	37166383	37164795	37165243	37166414	37166540	631	340,391,345	6,2,1	1289	149	0.868,0.958,0.976
Sjc_0003196	chr4	-	37164795	37166383	37164795	37166307	37166414	37166540	632	135,145,133	25,52,45	225	149	0.781,0.649,0.662
Sjc_0003196	chr4	-	37164795	37166307	37164795	37165243	37166484	37166540	633	256,320,272	0,0,4	1213	149	1.0,1.0,0.893
Sjc_0003281	chr4	+	40221045	40221308	40221168	40221308	40220623	40221003	634	652,420,417	7,2,0	272	149	0.981,0.991,1.0
Sjc_0002407	chr4	+	4907843	4908448	4908186	4908448	4906324	4906542	635	33,26,21	80,65,63	492	149	0.111,0.108,0.092
Sjc_0000504	chr8	-	21665661	21666425	21665661	21666353	21667274	21667389	636	0,0,0	8,16,13	221	149	0.0,0.0,0.0
Sjc_0002402	chr4	+	4614910	4615402	4614939	4615402	4614481	4614872	637	8,8,9	0,0,0	178	149	1.0,1.0,1.0
Sjc_0006023	chr3	+	19131675	19133473	19133330	19133473	19126378	19126443	638	98,174,179	1,0,0	1804	149	0.89,1.0,1.0
Sjc_0002391	chr4	+	4263973	4268566	4268286	4268566	4262706	4262824	639	49,33,62	26,37,38	4462	149	0.059,0.029,0.052
Sjc_0009467	chr7	+	17753380	17753811	17753770	17753811	17752565	17752759	640	372,339,277	0,0,0	539	149	1.0,1.0,1.0
Sjc_0002372	chr4	-	3110844	3111034	3110844	3111028	3111064	3111199	641	1870,2777,2679	249,321,310	155	149	0.878,0.893,0.893
Sjc_0003587	chr4	+	51587478	51590268	51589550	51590268	51587373	51587424	642	203,135,183	0,2,0	2221	149	1.0,0.819,1.0
Sjc_0009488	chr7	-	18693472	18696029	18693472	18693640	18696599	18696769	643	2315,2667,2524	95,68,56	2538	149	0.589,0.697,0.726
Sjc_0009488	chr7	-	18698906	18699533	18698906	18699049	18702301	18702461	644	1,1,0	1121,1308,1261	633	149	0.0,0.0,0.0
Sjc_0002343	chr4	-	1315397	1317137	1315397	1315761	1318919	1318977	645	44,21,9	398,233,237	1525	149	0.011,0.009,0.004
Sjc_0002343	chr4	-	1327029	1327559	1327029	1327096	1330770	1331085	646	247,311,255	4,8,6	612	149	0.938,0.904,0.912
Sjc_0009199	chr7	+	6473560	6473979	6473888	6473979	6473345	6473528	647	10,3,14	0,0,0	477	149	1.0,1.0,1.0
Sjc_0004891	chr1	+	19715136	19715532	19715163	19715532	19713674	19713791	648	11,7,4	274,338,296	176	149	0.033,0.017,0.011
Sjc_0008370	chr2	+	21161237	21163767	21163414	21163767	21160913	21161201	649	412,254,227	90,95,123	2326	149	0.227,0.146,0.106
Sjc_0002496	chr4	-	8261631	8265526	8261631	8261852	8269353	8269530	650	958,1019,871	6,8,4	3823	149	0.862,0.832,0.895
Sjc_0002320	chr4	-	301387	302522	301387	301732	310834	311035	651	18,3,5	356,445,418	939	149	0.008,0.001,0.002
Sjc_0008810	chr6	-	11640981	11641056	11640981	11641015	11644090	11644407	652	9,4,4	0,0,0	190	149	1.0,1.0,1.0
Sjc_0005279	chr1	+	35879616	35879758	35879651	35879758	35874455	35874527	653	0,0,0	1,1,0	184	149	0.0,0.0,NA
Sjc_0002363	chr4	-	2447120	2447508	2447120	2447384	2448131	2448441	654	8,18,14	85,106,89	273	149	0.049,0.085,0.079
Sjc_0002363	chr4	-	2447120	2448332	2447120	2447508	2448485	2448720	655	87,82,73	0,0,1	973	149	1.0,1.0,0.918
Sjc_0002363	chr4	-	2447120	2448441	2447120	2447508	2448485	2448720	656	242,246,243	0,0,1	1082	149	1.0,1.0,0.971
Sjc_0002363	chr4	-	2447120	2448441	2447120	2448332	2448485	2448720	657	156,165,170	1,1,0	258	149	0.989,0.99,1.0
Sjc_0003775	chr4	-	59919200	59919450	59919200	59919435	59926735	59926768	658	0,0,0	7,6,5	164	149	0.0,0.0,0.0
Sjc_0000295	chr8	+	12804201	12808143	12806600	12808143	12803086	12803195	659	979,873,690	0,6,0	2548	149	1.0,0.895,1.0
Sjc_0000295	chr8	+	12806600	12808143	12807964	12808143	12805443	12805512	660	1130,851,798	24,58,49	1513	149	0.823,0.591,0.616
Sjc_0003389	chr4	+	44279065	44281128	44280643	44281128	44277153	44278255	661	23,13,6	0,0,0	1727	149	1.0,1.0,1.0
Sjc_0006713	chr3	-	46943220	46943861	46943220	46943511	46947875	46948113	662	526,397,408	249,122,138	499	149	0.387,0.493,0.469
Sjc_0006713	chr3	-	46943220	46944054	46943220	46943511	46947875	46948113	663	423,332,346	249,122,138	692	149	0.268,0.369,0.351
Sjc_0006713	chr3	-	46943220	46944054	46943220	46943861	46947875	46948113	664	39,43,51	142,108,113	342	149	0.107,0.148,0.164
Sjc_0003020	chr4	+	30999052	31000371	30999558	31000371	30993334	30993447	665	4,7,11	8,4,8	655	149	0.102,0.285,0.238
Sjc_0006407	chr3	-	33880096	33884938	33880096	33882905	33897448	33897571	666	328,531,527	1,2,3	2182	149	0.957,0.948,0.923
Sjc_0006702	chr3	-	46514008	46514482	46514008	46514443	46515142	46515225	667	51,95,88	0,0,0	188	149	1.0,1.0,1.0
Sjc_0006661	chr3	+	44911562	44911675	44911598	44911675	44904426	44904694	668	0,2,0	291,437,329	185	149	0.0,0.004,0.0
Sjc_0006660	chr3	-	44821406	44821686	44821406	44821668	44822085	44822296	669	125,178,178	0,0,0	167	149	1.0,1.0,1.0
Sjc_0006660	chr3	-	44828018	44828126	44828018	44828099	44833904	44833979	670	62,57,60	57,92,95	176	149	0.479,0.344,0.348
Sjc_0000573	chr8	+	24518423	24522251	24520047	24522251	24516617	24517386	671	634,505,539	82,57,72	1773	149	0.394,0.427,0.386
Sjc_0000573	chr8	+	24518423	24522251	24520393	24522251	24516617	24517386	672	1259,757,732	3,0,4	2119	149	0.967,1.0,0.928
Sjc_0000573	chr8	+	24520047	24522251	24520393	24522251	24516617	24517386	673	707,309,265	3,0,4	495	149	0.986,1.0,0.952
Sjc_0000573	chr8	+	24520047	24522251	24520393	24522251	24518423	24518660	674	1272,596,583	40,47,47	495	149	0.905,0.792,0.789
Sjc_0004133	chr4	+	75021581	75021653	75021602	75021653	75021525	75021546	675	77,93,107	34,35,52	170	149	0.665,0.7,0.643
Sjc_0002466	chr4	+	7314568	7316790	7315603	7316790	7313842	7314536	676	278,294,311	40,66,73	1184	149	0.467,0.359,0.349
Sjc_0005153	chr1	-	30050769	30053225	30050769	30053219	30053255	30053354	677	2,1,8	3,4,4	155	149	0.391,0.194,0.658
Sjc_0003190	chr4	+	36973510	36975393	36975204	36975393	36973064	36973128	678	1145,1181,1047	0,0,96	1843	149	1.0,1.0,0.469
Sjc_0003190	chr4	+	36973510	36975393	36975318	36975393	36973064	36973128	679	1635,1749,1673	35,0,0	1957	149	0.781,1.0,1.0
Sjc_0003190	chr4	+	36975204	36975393	36975318	36975393	36973064	36973128	680	490,568,722	35,0,0	263	149	0.888,1.0,1.0
Sjc_0003190	chr4	+	36975204	36975393	36975318	36975393	36973508	36973799	681	506,582,637	20,0,10	263	149	0.935,1.0,0.973
Sjc_0003190	chr4	+	36975204	36975393	36975318	36975393	36973510	36973681	682	500,592,629	13,12,25	263	149	0.956,0.965,0.934
Sjc_0003190	chr4	+	36975599	36975731	36975614	36975731	36975423	36975567	683	943,740,694	422,260,297	164	149	0.67,0.721,0.68
Sjc_0003973	chr4	-	69022059	69022109	69022059	69022100	69022143	69022174	684	118,161,157	12,37,25	158	149	0.903,0.804,0.856
Sjc_0006627	chr3	+	43274537	43275588	43275205	43275588	43274263	43274495	685	265,290,327	3,2,0	817	149	0.942,0.964,1.0
Sjc_0008237	chr2	-	16442875	16443016	16442875	16442958	16443060	16444506	686	16,20,15	0,10,2	207	149	1.0,0.59,0.844
Sjc_0008237	chr2	-	16442875	16443487	16442875	16442958	16443524	16443722	687	141,84,103	0,0,2	678	149	1.0,1.0,0.919
Sjc_0009342	chr7	+	12743071	12743234	12743101	12743234	12740937	12741104	688	64,42,46	0,0,0	179	149	1.0,1.0,1.0
Sjc_0006625	chr3	+	43156863	43156999	43156899	43156999	43154644	43154770	689	152,136,178	0,0,0	185	149	1.0,1.0,1.0
Sjc_0006621	chr3	+	43046087	43047093	43046750	43047093	43043305	43043401	690	1955,1556,1454	41,5,2	812	149	0.897,0.983,0.993
Sjc_0004296	chr4	-	81983599	81983750	81983599	81983701	81984985	81985033	691	570,490,509	4,4,3	198	149	0.991,0.989,0.992
Sjc_0004296	chr4	-	81987309	81987549	81987309	81987537	81987597	81987719	692	229,368,313	7,1,11	161	149	0.968,0.997,0.963
Sjc_0004296	chr4	-	81990815	81991030	81990815	81990940	81995275	81995339	693	163,140,126	30,35,45	239	149	0.772,0.714,0.636
Sjc_0006619	chr3	+	42868537	42868624	42868584	42868624	42852530	42854463	694	14,6,4	0,0,0	196	149	1.0,1.0,1.0
Sjc_0002458	chr4	+	7107314	7109159	7108484	7109159	7100329	7100568	695	610,548,492	4,9,16	1319	149	0.945,0.873,0.776
Sjc_0001494	chr8	+	58445642	58446636	58446280	58446636	58442572	58442770	696	325,302,300	10,16,4	787	149	0.86,0.781,0.934
Sjc_0005159	chr1	-	30232085	30232413	30232085	30232344	30233993	30234243	697	0,1,4	155,97,115	218	149	0.0,0.007,0.023
Sjc_0004113	chr4	-	74392179	74395240	74392179	74392394	74395340	74395548	698	614,642,608	0,2,2	2995	149	1.0,0.941,0.938
Sjc_0006358	chr3	+	31978974	31980487	31980389	31980487	31978695	31978928	699	34,7,27	1,0,0	1564	149	0.764,1.0,1.0
Sjc_0002384	chr4	+	3678956	3679128	3679067	3679128	3675238	3675348	700	476,556,558	0,0,0	260	149	1.0,1.0,1.0
Sjc_0001338	chr8	+	52349006	52349557	52349304	52349557	52347945	52348032	701	126,16,13	2,0,2	447	149	0.955,1.0,0.684
Sjc_0001338	chr8	+	52349006	52349557	52349475	52349557	52347945	52348032	702	160,25,20	74,121,116	618	149	0.343,0.047,0.04
Sjc_0001338	chr8	+	52349304	52349557	52349475	52349557	52347945	52348032	703	36,9,9	74,121,116	320	149	0.185,0.033,0.035
Sjc_0004660	chr1	-	10881240	10881350	10881240	10881342	10881382	10881886	704	3662,2329,2317	94,37,51	157	149	0.974,0.984,0.977
Sjc_0008345	chr2	+	20161099	20164375	20164187	20164375	20157727	20158358	705	1110,1267,1137	0,4,1	3237	149	1.0,0.936,0.981
Sjc_0008345	chr2	+	20158397	20161296	20161099	20161296	20158241	20158358	706	529,219,248	665,801,720	2851	149	0.04,0.014,0.018
Sjc_0008345	chr2	+	20158397	20164375	20164187	20164375	20158241	20158358	707	974,685,665	0,4,1	5939	149	1.0,0.811,0.943
Sjc_0009439	chr7	+	16433310	16436307	16436114	16436307	16432216	16432396	708	38,25,21	84,119,79	2953	149	0.022,0.01,0.013
Sjc_0009004	chr6	-	20910095	20910920	20910095	20910152	20911130	20911190	709	308,296,265	16,2,0	917	149	0.758,0.96,1.0
Sjc_0009004	chr6	-	20910095	20910920	20910095	20910152	20912071	20912140	710	65,67,56	3,0,0	917	149	0.779,1.0,1.0
Sjc_0009004	chr6	-	20912365	20912410	20912365	20912398	20913152	20913209	711	100,158,153	0,0,0	161	149	1.0,1.0,1.0
Sjc_0005126	chr1	-	29129829	29132917	29129829	29129855	29134994	29135158	712	143,153,94	136,156,184	3211	149	0.047,0.044,0.023
Sjc_0006474	chr3	-	36750165	36751188	36750165	36750275	36753321	36753411	713	16,19,19	775,1011,993	1062	149	0.003,0.003,0.003
Sjc_0006474	chr3	-	36753787	36753979	36753787	36753919	36756789	36756922	714	588,931,813	97,132,130	209	149	0.812,0.834,0.817
Sjc_0006575	chr3	+	40791952	40794969	40794519	40794969	40790441	40790787	715	406,325,332	913,644,604	2716	149	0.024,0.027,0.029
Sjc_0003411	chr4	-	45170938	45177628	45170938	45172915	45177671	45177800	716	960,625,542	2,1,0	4862	149	0.936,0.95,1.0
Sjc_0005794	chr3	+	8951406	8951512	8951435	8951512	8951307	8951359	717	21,17,11	33,44,52	178	149	0.348,0.244,0.15
Sjc_0005794	chr3	+	8951569	8951707	8951579	8951707	8951406	8951468	718	14,13,13	0,0,0	159	149	1.0,1.0,1.0
Sjc_0005794	chr3	+	8952138	8954385	8953574	8954385	8951569	8951707	719	193,229,173	11,7,2	1585	149	0.623,0.755,0.89
Sjc_0002862	chr4	-	25666962	25669126	25666962	25667619	25669175	25669305	720	10,14,9	445,430,402	1656	149	0.002,0.003,0.002
Sjc_0002862	chr4	-	25669175	25670027	25669175	25669305	25671560	25671631	721	292,345,339	0,1,4	871	149	1.0,0.983,0.935
Sjc_0002862	chr4	-	25669175	25670027	25669175	25669305	25672072	25672205	722	45,52,45	3,3,4	871	149	0.72,0.748,0.658
Sjc_0002862	chr4	-	25669911	25671631	25669911	25670027	25672072	25672205	723	559,599,610	27,41,31	1753	149	0.638,0.554,0.626
Sjc_0005009	chr1	+	24824057	24824213	24824117	24824213	24822873	24823113	724	723,322,371	0,0,0	209	149	1.0,1.0,1.0
Sjc_0001818	chr8	-	70559702	70560091	70559702	70559909	70560477	70560694	725	6,7,7	181,193,189	331	149	0.015,0.016,0.016
Sjc_0001818	chr8	-	70559702	70560694	70559702	70559909	70561758	70562084	726	285,379,362	3,0,0	934	149	0.938,1.0,1.0
Sjc_0006542	chr3	+	39030817	39033146	39031716	39033146	39026227	39026300	727	3383,1808,1735	74,26,40	1048	149	0.867,0.908,0.86
Sjc_0005335	chr1	+	38077789	38078107	38077791	38078107	38077527	38077757	728	19,27,14	145,228,137	151	149	0.114,0.105,0.092
Sjc_0006519	chr3	-	38296424	38296695	38296424	38296626	38303106	38303199	729	117,99,72	0,0,0	218	149	1.0,1.0,1.0
Sjc_0001233	chr8	+	49184732	49185003	49184736	49185003	49183453	49183528	730	1293,1412,1277	92,88,79	153	149	0.932,0.94,0.94
Sjc_0002880	chr4	-	26250503	26250699	26250503	26250537	26251620	26251868	731	391,303,286	54,40,34	311	149	0.776,0.784,0.801
Sjc_0002880	chr4	-	26250503	26250699	26250503	26250537	26253199	26253390	732	249,188,195	36,17,20	311	149	0.768,0.841,0.824
Sjc_0002880	chr4	-	26250503	26250836	26250503	26250699	26253199	26253665	733	8,4,11	21,27,25	286	149	0.166,0.072,0.186
Sjc_0000187	chr8	+	8101202	8101634	8101307	8101634	8100030	8100115	734	148,207,183	3,8,5	254	149	0.967,0.938,0.955
Sjc_0003519	chr4	+	49084491	49084595	49084563	49084595	49084040	49084461	735	168,187,191	0,0,0	221	149	1.0,1.0,1.0
Sjc_0003519	chr4	+	49098680	49100467	49100238	49100467	49096923	49097040	736	486,308,285	2,0,0	1707	149	0.955,1.0,1.0
Sjc_0002299	chr8	-	89954456	89956032	89954456	89954528	89958722	89958836	737	114,119,121	0,14,0	1653	149	1.0,0.434,1.0
Sjc_0002299	chr8	-	89965271	89966771	89965271	89965395	89967352	89967476	738	65,150,142	0,0,1	1525	149	1.0,1.0,0.933
Sjc_0006484	chr3	+	37122976	37123386	37123163	37123386	37122850	37122924	739	22,21,26	2,6,4	336	149	0.83,0.608,0.742
Sjc_0006483	chr3	-	37111769	37111900	37111769	37111869	37111925	37112072	740	1,3,2	20,20,19	180	149	0.04,0.11,0.08
Sjc_0003161	chr4	+	36025495	36025565	36025546	36025565	36025341	36025462	741	385,397,365	0,2,0	200	149	1.0,0.993,1.0
Sjc_0003161	chr4	+	36026109	36026237	36026124	36026237	36026002	36026084	742	8,14,9	231,152,160	164	149	0.031,0.077,0.049
Sjc_0003161	chr4	+	36037995	36038096	36038088	36038096	36035369	36035425	743	0,0,0	1,5,2	242	149	0.0,0.0,0.0
Sjc_0003161	chr4	+	36047450	36047595	36047521	36047595	36038088	36038157	744	65,117,87	38,21,27	220	149	0.537,0.791,0.686
Sjc_0003161	chr4	+	36059027	36059391	36059075	36059391	36058232	36058307	745	0,0,0	101,135,100	197	149	0.0,0.0,0.0
Sjc_0003161	chr4	+	36063502	36066297	36066238	36066297	36062931	36063324	746	246,264,200	2,1,4	2885	149	0.864,0.932,0.721
Sjc_0003161	chr4	+	36066184	36066297	36066238	36066297	36063502	36063613	747	53,56,29	152,92,73	203	149	0.204,0.309,0.226
Sjc_0003161	chr4	+	36066184	36066297	36066238	36066297	36065439	36065589	748	25,24,10	15,21,18	203	149	0.55,0.456,0.29
Sjc_0006457	chr3	-	36222528	36222736	36222528	36222679	36222936	36223097	749	103,235,245	0,0,0	206	149	1.0,1.0,1.0
Sjc_0006455	chr3	-	36165950	36166213	36165950	36166201	36166243	36166498	750	14,20,23	0,0,0	161	149	1.0,1.0,1.0
Sjc_0001362	chr8	-	53145038	53145381	53145038	53145376	53147484	53147787	751	52,30,27	222,182,145	154	149	0.185,0.138,0.153
Sjc_0006452	chr3	+	35999781	36000599	36000479	36000599	35999609	35999734	752	57,40,28	1,0,0	847	149	0.909,1.0,1.0
Sjc_0006452	chr3	+	36000821	36000993	36000878	36000993	36000636	36000792	753	135,139,143	0,0,0	206	149	1.0,1.0,1.0
Sjc_0008068	chr2	-	10382634	10382888	10382634	10382882	10382915	10383380	754	0,5,3	6,4,2	155	149	0.0,0.546,0.59
Sjc_0006442	chr3	+	35506193	35506705	35506402	35506705	35500974	35501331	755	0,0,0	7,8,6	358	149	0.0,0.0,0.0
Sjc_0006442	chr3	+	35522982	35523103	35523075	35523103	35521253	35521311	756	5,5,3	0,0,0	242	149	1.0,1.0,1.0
Sjc_0006443	chr3	-	35541101	35541234	35541101	35541172	35541269	35541369	757	193,176,179	2,0,0	211	149	0.986,1.0,1.0
Sjc_0006409	chr3	+	33963361	33965235	33965030	33965235	33963135	33963227	758	407,330,297	10,0,0	1818	149	0.769,1.0,1.0
Sjc_0006409	chr3	+	33979206	33980139	33979568	33980139	33976692	33976889	759	1249,1051,904	4,2,1	511	149	0.989,0.994,0.996
Sjc_0007571	chr5	-	36541499	36546740	36541499	36544953	36547460	36547665	760	10,14,10	243,179,200	1936	149	0.003,0.006,0.004
Sjc_0007571	chr5	-	36562673	36562736	36562673	36562733	36562768	36562867	761	0,0,0	54,103,102	152	149	0.0,0.0,0.0
Sjc_0006306	chr3	-	30529878	30530361	30529878	30530064	30531027	30531156	762	2,0,2	0,0,0	446	149	1.0,NA,1.0
Sjc_0006391	chr3	+	33314225	33314510	33314288	33314510	33312828	33312933	763	0,1,0	122,101,96	212	149	0.0,0.007,0.0
Sjc_0005418	chr1	-	41537398	41538875	41537398	41538536	41542382	41542429	764	130,189,164	0,0,0	488	149	1.0,1.0,1.0
Sjc_0001439	chr8	+	56009594	56009781	56009738	56009781	56006525	56006935	765	37,29,28	121,139,119	293	149	0.135,0.096,0.107
Sjc_0001439	chr8	+	56009594	56009781	56009738	56009781	56006525	56006968	766	38,30,28	166,190,150	293	149	0.104,0.074,0.087
Sjc_0001439	chr8	+	56012988	56016581	56015136	56016581	56010399	56011242	767	734,546,570	19,45,34	2297	149	0.715,0.44,0.521
Sjc_0009071	chr7	+	820330	821496	821420	821496	820120	820281	768	68,69,60	138,338,261	1239	149	0.056,0.024,0.027
Sjc_0009071	chr7	+	821390	821496	821420	821496	820330	821359	769	12,17,16	4,6,4	179	149	0.714,0.702,0.769
Sjc_0002641	chr4	+	16813914	16814980	16814324	16814980	16813223	16813414	770	67,21,12	3903,2174,2149	559	149	0.005,0.003,0.001
Sjc_0008167	chr2	+	14125353	14125572	14125460	14125572	14123351	14123557	771	17,35,30	91,100,89	256	149	0.098,0.169,0.164
Sjc_0008167	chr2	+	14128651	14128787	14128702	14128787	14126688	14126798	772	88,73,101	0,0,0	200	149	1.0,1.0,1.0
Sjc_0008167	chr2	+	14128651	14130253	14130208	14130253	14126688	14126798	773	96,74,105	42,15,21	1706	149	0.166,0.301,0.304
Sjc_0008167	chr2	+	14130208	14131169	14130922	14131169	14126688	14126798	774	62,47,41	1,2,0	863	149	0.915,0.802,1.0
Sjc_0006368	chr3	-	32557748	32558836	32557748	32557896	32559699	32559800	775	597,1506,1478	0,1,0	1089	149	1.0,0.995,1.0
Sjc_0006368	chr3	-	32557748	32559800	32557748	32558836	32561905	32562026	776	420,1480,1464	0,0,2	1113	149	1.0,1.0,0.99
Sjc_0006355	chr3	+	31948229	31952148	31949250	31952148	31948139	31948190	777	672,474,506	5,13,4	1170	149	0.945,0.823,0.942
Sjc_0002011	chr8	+	78545751	78546194	78546095	78546194	78543459	78543712	778	54,68,81	47,78,72	493	149	0.258,0.209,0.254
Sjc_0002011	chr8	+	78554645	78554788	78554714	78554788	78550935	78551153	779	119,161,192	0,0,0	218	149	1.0,1.0,1.0
Sjc_0001868	chr8	+	72939951	72944233	72942934	72944233	72937095	72937263	780	182,258,268	3,1,0	3132	149	0.743,0.925,1.0
Sjc_0003929	chr4	-	67430002	67430227	67430002	67430215	67435609	67435767	781	0,0,0	0,5,5	161	149	NA,0.0,0.0
Sjc_0002764	chr4	-	21648959	21649954	21648959	21649403	21653438	21653536	782	18,2,2	3,0,0	700	149	0.561,1.0,1.0
Sjc_0002764	chr4	-	21648959	21652822	21648959	21649403	21653438	21653536	783	24,6,18	3,0,0	3568	149	0.25,1.0,1.0
Sjc_0002764	chr4	-	21648959	21652822	21648959	21649954	21653438	21653536	784	6,4,16	0,0,0	3017	149	1.0,1.0,1.0
Sjc_0004503	chr1	+	3609936	3610299	3609963	3610299	3608559	3608766	785	49,81,67	0,0,0	176	149	1.0,1.0,1.0
Sjc_0002383	chr4	-	3654740	3655198	3654740	3655084	3656865	3657277	786	389,571,526	0,0,0	263	149	1.0,1.0,1.0
Sjc_0002383	chr4	-	3659217	3660439	3659217	3659417	3660477	3661697	787	251,422,460	5,3,12	1171	149	0.865,0.947,0.83
Sjc_0003492	chr4	+	47915767	47916030	47915934	47916030	47915527	47915732	788	80,71,94	1,0,0	316	149	0.974,1.0,1.0
Sjc_0003492	chr4	+	47915904	47916030	47915934	47916030	47915527	47915864	789	36,66,99	5,6,11	179	149	0.857,0.902,0.882
Sjc_0003511	chr4	+	48849559	48854152	48853752	48854152	48848791	48849109	790	48,36,52	49,24,28	4342	149	0.033,0.049,0.06
Sjc_0007579	chr5	-	36881683	36881969	36881683	36881834	36887253	36888096	791	111,154,139	0,0,0	284	149	1.0,1.0,1.0
Sjc_0002229	chr8	+	88122589	88123345	88123175	88123345	88122000	88122336	792	38,8,29	41,80,84	735	149	0.158,0.02,0.065
Sjc_0006300	chr3	-	30195590	30200470	30195590	30195837	30206672	30206877	793	217,285,267	1,0,0	4782	149	0.871,1.0,1.0
Sjc_0000344	chr8	+	15083500	15084423	15084355	15084423	15083350	15083446	794	59,62,47	5,21,16	1004	149	0.637,0.305,0.304
Sjc_0000344	chr8	+	15106124	15106356	15106154	15106356	15103352	15103660	795	124,144,172	0,0,0	179	149	1.0,1.0,1.0
Sjc_0002876	chr4	-	26132954	26133606	26132954	26133572	26134436	26134925	796	1788,1530,1411	985,695,722	183	149	0.596,0.642,0.614
Sjc_0001303	chr8	-	51304926	51305222	51304926	51305208	51306936	51307453	797	116,167,153	15,30,30	163	149	0.876,0.836,0.823
Sjc_0000602	chr8	+	25353151	25353875	25353817	25353875	25353001	25353097	798	7,13,14	0,0,0	815	149	1.0,1.0,1.0
Sjc_0007547	chr5	+	35551305	35552691	35552353	35552691	35550112	35550433	799	65,42,45	240,121,110	1197	149	0.033,0.041,0.048
Sjc_0007400	chr5	+	29460642	29463211	29463015	29463211	29459150	29459285	800	317,196,189	2,1,7	2522	149	0.904,0.921,0.615
Sjc_0007400	chr5	+	29460642	29465604	29463450	29465604	29459150	29459285	801	319,201,201	332,200,168	2957	149	0.046,0.048,0.057
Sjc_0006266	chr3	+	28873203	28874931	28874655	28874931	28872747	28872943	802	54,47,31	39,58,41	1601	149	0.114,0.07,0.066
Sjc_0006266	chr3	+	28875736	28875903	28875766	28875903	28874655	28874931	803	0,0,2	66,93,90	179	149	0.0,0.0,0.018
Sjc_0006266	chr3	+	28890897	28891153	28890922	28891153	28889307	28889521	804	1,0,0	87,106,129	174	149	0.01,0.0,0.0
Sjc_0006252	chr3	-	28387596	28387894	28387596	28387858	28389646	28389797	805	29,62,52	27,30,37	185	149	0.464,0.625,0.531
Sjc_0006252	chr3	-	28387596	28387894	28387596	28387858	28389945	28389989	806	23,77,74	7,40,43	185	149	0.726,0.608,0.581
Sjc_0008832	chr6	+	12695231	12698728	12698516	12698728	12694303	12695196	807	59,70,47	0,5,1	3434	149	1.0,0.378,0.671
Sjc_0008832	chr6	+	12697790	12698728	12698516	12698728	12695231	12695414	808	5,2,0	39,54,72	875	149	0.021,0.006,0.0
Sjc_0006248	chr3	+	28292998	28293230	28293096	28293230	28288244	28288342	809	1154,1062,976	46,29,14	247	149	0.938,0.957,0.977
Sjc_0006248	chr3	+	28293373	28295652	28295390	28295652	28288244	28288342	810	2404,1387,1279	2,0,0	2166	149	0.988,1.0,1.0
Sjc_0002024	chr8	+	79008629	79008813	79008694	79008813	79004687	79004811	811	5,13,7	0,0,1	214	149	1.0,1.0,0.83
Sjc_0002024	chr8	+	79008629	79008813	79008694	79008813	79004687	79006995	812	20,22,9	88,96,76	214	149	0.137,0.138,0.076
Sjc_0002024	chr8	+	79008629	79008813	79008694	79008813	79007524	79007597	813	18,33,13	347,352,340	214	149	0.035,0.061,0.026
Sjc_0006241	chr3	-	28012838	28014832	28012838	28013893	28015542	28015802	814	42,31,19	39,28,21	1088	149	0.129,0.132,0.11
Sjc_0007254	chr5	-	23510465	23510533	23510465	23510519	23515673	23515742	815	20,22,25	0,0,0	163	149	1.0,1.0,1.0
Sjc_0006238	chr3	+	27916713	27919673	27918063	27919673	27915303	27915534	816	137,101,114	1,0,0	1499	149	0.932,1.0,1.0
Sjc_0008218	chr2	-	15824062	15824157	15824062	15824155	15824191	15824279	817	435,325,205	0,0,0	151	149	1.0,1.0,1.0
Sjc_0006966	chr5	-	11170404	11170507	11170404	11170502	11170539	11170672	818	4,8,6	7,1,0	154	149	0.356,0.886,1.0
Sjc_0002894	chr4	+	26756255	26757110	26756937	26757110	26755368	26755638	819	651,506,446	1,0,0	831	149	0.992,1.0,1.0
Sjc_0000722	chr8	-	30169757	30170077	30169757	30169919	30170115	30171465	820	16,13,9	15,49,31	307	149	0.341,0.114,0.124
Sjc_0008328	chr2	-	19444927	19445984	19444927	19445981	19446297	19446393	821	142,168,142	27,26,36	152	149	0.838,0.864,0.795
Sjc_0008328	chr2	-	19446297	19451846	19446297	19446393	19453303	19453850	822	517,727,649	8,0,0	5602	149	0.632,1.0,1.0
Sjc_0008328	chr2	-	19472608	19472735	19472608	19472720	19481209	19481306	823	11,25,53	0,0,7	164	149	1.0,1.0,0.873
Sjc_0005341	chr1	-	38236967	38237874	38236967	38237847	38237906	38238028	824	617,507,475	67,43,37	176	149	0.886,0.909,0.916
Sjc_0006210	chr3	+	26517583	26521511	26521286	26521511	26516055	26516200	825	863,526,464	0,1,0	3852	149	1.0,0.953,1.0
Sjc_0004066	chr4	+	72803431	72804746	72804703	72804746	72803155	72803392	826	583,464,430	0,1,0	1421	149	1.0,0.98,1.0
Sjc_0004066	chr4	+	72804774	72804874	72804792	72804874	72804703	72804746	827	33,24,31	1219,858,732	167	149	0.024,0.024,0.036
Sjc_0006605	chr3	+	42203375	42203454	42203388	42203454	42203297	42203346	828	0,1,2	0,0,0	162	149	NA,1.0,1.0
Sjc_0007129	chr5	+	18437478	18437567	18437500	18437567	18437371	18437440	829	25,49,34	0,0,0	171	149	1.0,1.0,1.0
Sjc_0006204	chr3	-	26245834	26249280	26245834	26246121	26254930	26255206	830	990,774,689	30,32,13	3308	149	0.598,0.521,0.705
Sjc_0006204	chr3	-	26248925	26249280	26248925	26249226	26254930	26255206	831	280,333,276	0,1,0	203	149	1.0,0.996,1.0
Sjc_0001863	chr8	-	72659054	72660260	72659054	72659322	72661268	72661650	832	64,52,66	0,2,0	1087	149	1.0,0.781,1.0
Sjc_0001328	chr8	-	52010084	52010246	52010084	52010229	52010290	52010326	833	84,80,87	0,2,0	166	149	1.0,0.973,1.0
Sjc_0001328	chr8	-	52010084	52010326	52010084	52010229	52011007	52011127	834	134,108,124	636,743,768	246	149	0.113,0.081,0.089
Sjc_0001328	chr8	-	52010084	52010326	52010084	52010229	52011595	52011713	835	43,27,40	8,7,3	246	149	0.765,0.7,0.89
Sjc_0001328	chr8	-	52010084	52010326	52010084	52010229	52012092	52012141	836	43,27,40	0,0,1	246	149	1.0,1.0,0.96
Sjc_0008254	chr2	-	17013067	17015378	17013067	17013129	17015418	17015522	837	543,515,539	12,3,8	2398	149	0.738,0.914,0.807
Sjc_0008254	chr2	-	17015554	17015695	17015554	17015608	17016894	17017077	838	449,474,450	23,11,20	236	149	0.925,0.965,0.934
Sjc_0006181	chr3	+	25391819	25394422	25393597	25394422	25388541	25388667	839	404,330,311	398,294,225	1927	149	0.073,0.08,0.097
Sjc_0006181	chr3	+	25391819	25394422	25393898	25394422	25388541	25388667	840	706,464,440	90,90,84	2228	149	0.344,0.256,0.259
Sjc_0006181	chr3	+	25393597	25394422	25393898	25394422	25388541	25388667	841	700,428,354	90,90,84	450	149	0.72,0.612,0.583
Sjc_0001184	chr8	+	47415687	47415977	47415759	47415977	47412757	47412968	842	28,43,43	0,0,0	221	149	1.0,1.0,1.0
Sjc_0006179	chr3	-	25310906	25311020	25310906	25310966	25311616	25311683	843	0,1,0	170,209,229	203	149	0.0,0.003,0.0
Sjc_0004237	chr4	-	79087507	79087805	79087507	79087661	79090003	79090083	844	6,2,3	0,5,0	293	149	1.0,0.169,1.0
Sjc_0001918	chr8	-	74633727	74637582	74633727	74634122	74639596	74639860	845	1937,2428,2332	0,1,4	3609	149	1.0,0.99,0.96
Sjc_0002083	chr8	-	81416583	81416774	81416583	81416730	81424481	81424808	846	77,48,43	0,0,0	193	149	1.0,1.0,1.0
Sjc_0006153	chr3	-	24279104	24288059	24279104	24283804	24288090	24288225	847	38,32,70	158,215,235	4404	149	0.008,0.005,0.01
Sjc_0006153	chr3	-	24282248	24283804	24282248	24282518	24288090	24288225	848	537,614,643	1,0,0	1435	149	0.982,1.0,1.0
Sjc_0006475	chr3	+	36786162	36790871	36790511	36790871	36785931	36786123	849	343,265,237	335,209,182	4498	149	0.033,0.04,0.041
Sjc_0006149	chr3	+	24165461	24165527	24165493	24165527	24156387	24156516	850	162,149,148	0,0,0	181	149	1.0,1.0,1.0
Sjc_0005563	chr1	-	48348710	48350251	48348710	48348839	48351738	48351792	851	117,112,139	4,0,0	1561	149	0.736,1.0,1.0
Sjc_0005154	chr1	-	30083678	30085230	30083678	30083847	30086826	30087095	852	645,621,530	4,5,2	1532	149	0.94,0.924,0.963
Sjc_0005154	chr1	-	30086826	30088760	30086826	30087095	30088816	30088919	853	116,91,108	251,255,199	1814	149	0.037,0.028,0.043
Sjc_0006129	chr3	-	23327584	23327744	23327584	23327705	23329250	23329310	854	8,34,26	0,0,0	188	149	1.0,1.0,1.0
Sjc_0006559	chr3	+	40171325	40171620	40171338	40171620	40171047	40171295	855	87,85,103	9,13,6	162	149	0.899,0.857,0.94
Sjc_0007014	chr5	+	13775448	13775648	13775468	13775648	13775202	13775384	856	4,17,10	0,0,1	169	149	1.0,1.0,0.898
Sjc_0008792	chr6	+	10947370	10947692	10947374	10947692	10945509	10945736	857	15,23,19	0,0,0	153	149	1.0,1.0,1.0
Sjc_0006094	chr3	-	21887515	21890115	21887515	21888827	21890436	21890609	858	638,460,522	10,3,2	1437	149	0.869,0.941,0.964
Sjc_0006094	chr3	-	21894377	21895859	21894377	21894479	21898596	21898775	859	274,244,210	3,3,5	1529	149	0.899,0.888,0.804
Sjc_0006094	chr3	-	21895801	21898549	21895801	21895859	21898596	21898775	860	1325,835,828	131,157,133	2839	149	0.347,0.218,0.246
Sjc_0003515	chr4	-	48987895	48990117	48987895	48988051	48990681	48991857	861	5307,5028,4812	9,0,2	2215	149	0.975,1.0,0.994
Sjc_0006632	chr3	+	43406501	43410834	43407013	43410834	43378132	43378323	862	4,4,2	0,0,0	661	149	1.0,1.0,1.0
Sjc_0006632	chr3	+	43406501	43410834	43407013	43410834	43383421	43383564	863	3,4,2	0,0,3	661	149	1.0,1.0,0.131
Sjc_0007495	chr5	+	33531534	33533151	33532946	33533151	33531208	33531361	864	85,91,69	108,85,97	1561	149	0.07,0.093,0.064
Sjc_0006077	chr3	-	21520952	21522488	21520952	21522485	21524792	21525503	865	82,96,97	59,57,64	152	149	0.577,0.623,0.598
Sjc_0006077	chr3	-	21531091	21531535	21531091	21531383	21532977	21533114	866	11,23,18	25,32,34	301	149	0.179,0.262,0.208
Sjc_0003277	chr4	+	40088214	40090844	40088234	40090844	40079969	40080105	867	2,1,0	2,0,0	169	149	0.469,1.0,NA
Sjc_0003277	chr4	+	40088214	40090844	40088234	40090844	40083156	40083455	868	6,7,2	5,5,13	169	149	0.514,0.552,0.119
Sjc_0001725	chr8	+	67048779	67050204	67050156	67050204	67042290	67042574	869	246,260,213	1,0,0	1526	149	0.96,1.0,1.0
Sjc_0001725	chr8	+	67048779	67050204	67048916	67050204	67047995	67048058	870	119,78,70	144,175,131	286	149	0.301,0.188,0.218
Sjc_0001725	chr8	+	67048916	67050910	67050156	67050910	67048779	67048848	871	255,228,206	65,17,25	1389	149	0.296,0.59,0.469
Sjc_0001725	chr8	+	67050156	67050910	67050811	67050910	67048916	67049086	872	313,349,371	15,7,10	804	149	0.795,0.902,0.873
Sjc_0001725	chr8	+	67050244	67050910	67050811	67050910	67050156	67050204	873	324,362,383	79,26,54	716	149	0.46,0.743,0.596
Sjc_0006417	chr3	-	34387350	34387650	34387350	34387379	34389201	34389269	874	13,3,11	7,9,3	420	149	0.397,0.106,0.565
Sjc_0006065	chr3	+	21152474	21152792	21152491	21152792	21152278	21152438	875	92,33,34	10,0,0	166	149	0.892,1.0,1.0
Sjc_0003762	chr4	-	59357537	59359883	59357537	59358202	59362204	59362304	876	953,889,994	4,0,0	1830	149	0.951,1.0,1.0
Sjc_0002830	chr4	-	24408928	24409043	24408928	24409028	24412681	24412890	877	0,1,0	66,39,60	164	149	0.0,0.023,0.0
Sjc_0001721	chr8	+	66898523	66898654	66898532	66898654	66898398	66898491	878	164,192,158	18,20,20	158	149	0.896,0.901,0.882
Sjc_0003962	chr4	+	68537937	68538043	68537950	68538043	68537822	68537905	879	9,5,5	5,5,0	162	149	0.623,0.479,1.0
Sjc_0003962	chr4	+	68545321	68545434	68545354	68545434	68538214	68538266	880	0,0,0	2,0,0	182	149	0.0,NA,NA
Sjc_0003016	chr4	+	30854321	30854702	30854351	30854702	30852445	30852524	881	32,50,52	1,2,0	179	149	0.964,0.954,1.0
Sjc_0003016	chr4	+	30854321	30854702	30854375	30854702	30852445	30852524	882	49,68,61	34,45,57	203	149	0.514,0.526,0.44
Sjc_0003016	chr4	+	30854351	30854702	30854375	30854702	30852445	30852524	883	18,20,9	34,45,57	173	149	0.313,0.277,0.12
Sjc_0003016	chr4	+	30852600	30854702	30854321	30854702	30852445	30852551	884	457,429,439	24,7,12	1870	149	0.603,0.83,0.745
Sjc_0003016	chr4	+	30852600	30854702	30854375	30854702	30852445	30852551	885	499,486,481	27,20,25	1924	149	0.589,0.653,0.598
Sjc_0003016	chr4	+	30854321	30854702	30854375	30854702	30852445	30852551	886	66,64,54	27,20,25	203	149	0.642,0.701,0.613
Sjc_0003016	chr4	+	30854321	30854702	30854375	30854702	30852761	30852951	887	42,62,42	0,0,3	203	149	1.0,1.0,0.911
Sjc_0003016	chr4	+	30858228	30858411	30858315	30858411	30855847	30856007	888	13,13,8	146,160,125	236	149	0.053,0.049,0.039
Sjc_0003210	chr4	+	37949790	37950670	37949807	37950670	37947394	37947585	889	27,18,10	276,175,238	166	149	0.081,0.085,0.036
Sjc_0006825	chr5	-	4183930	4185179	4183930	4184593	4185884	4186080	890	7,3,0	199,88,74	735	149	0.007,0.007,0.0
Sjc_0004587	chr1	-	7326882	7327148	7326882	7326939	7328070	7328133	891	3,0,0	1,0,0	358	149	0.555,NA,NA
Sjc_0004587	chr1	-	7329646	7329754	7329646	7329715	7330531	7330585	892	3,5,4	0,0,0	188	149	1.0,1.0,1.0
Sjc_0006043	chr3	+	20061614	20062177	20061963	20062177	20059421	20059696	893	20,19,13	79,110,120	498	149	0.07,0.049,0.031
Sjc_0002817	chr4	-	23781646	23782169	23781646	23782025	23782290	23782350	894	1401,527,533	7,0,0	293	149	0.99,1.0,1.0
Sjc_0002817	chr4	-	23783407	23783532	23783407	23783430	23783561	23783686	895	1568,1220,1204	0,0,0	251	149	1.0,1.0,1.0
Sjc_0003545	chr4	+	50010154	50013999	50013045	50013999	50008084	50008466	896	260,353,277	28,9,0	3040	149	0.313,0.658,1.0
Sjc_0006028	chr3	+	19290295	19290357	19290310	19290357	19290200	19290258	897	353,354,317	62,44,54	164	149	0.838,0.88,0.842
Sjc_0006028	chr3	+	19292321	19292539	19292355	19292539	19291800	19291982	898	2,1,3	396,362,363	183	149	0.004,0.002,0.007
Sjc_0006028	chr3	+	19292321	19292539	19292355	19292539	19291800	19291996	899	0,1,3	34,43,50	183	149	0.0,0.019,0.047
Sjc_0006028	chr3	+	19300930	19301860	19301258	19301860	19300000	19300271	900	105,55,61	540,384,387	477	149	0.057,0.043,0.047
Sjc_0003457	chr4	+	46710376	46712187	46712085	46712187	46707384	46707567	901	208,190,171	3,1,0	1858	149	0.848,0.938,1.0
Sjc_0004379	chr4	-	85286800	85286951	85286800	85286912	85289032	85289100	902	10,0,2	131,109,94	188	149	0.057,0.0,0.017
Sjc_0009464	chr7	-	17431068	17431245	17431068	17431235	17437466	17437558	903	0,0,0	0,0,0	159	149	NA,NA,NA
Sjc_0006018	chr3	+	18961373	18961461	18961381	18961461	18961316	18961342	904	49,47,31	83,84,98	157	149	0.359,0.347,0.231
Sjc_0006018	chr3	+	18987353	18988217	18987839	18988217	18985432	18985676	905	11,10,24	41,86,100	635	149	0.059,0.027,0.053
Sjc_0006017	chr3	-	18947556	18950017	18947556	18947656	18950267	18950441	906	124,71,74	215,229,234	2510	149	0.033,0.018,0.018
Sjc_0002965	chr4	-	29233593	29233680	29233593	29233620	29234802	29234874	907	842,566,600	2,0,0	209	149	0.997,1.0,1.0
Sjc_0005452	chr1	+	42907380	42907551	42907473	42907551	42907248	42907348	908	105,126,109	77,126,122	242	149	0.456,0.381,0.355
Sjc_0003661	chr4	+	54690940	54693617	54692761	54693617	54687494	54687771	909	54,81,71	335,317,297	1970	149	0.012,0.019,0.018
Sjc_0002831	chr4	-	24439228	24439343	24439228	24439328	24442982	24443191	910	3,0,1	62,38,37	164	149	0.042,0.0,0.024
Sjc_0006665	chr3	-	45050927	45054425	45050927	45052095	45054473	45054678	911	1054,528,522	1,2,0	2479	149	0.984,0.941,1.0
Sjc_0006665	chr3	-	45054473	45054678	45054473	45054672	45060115	45060773	912	622,341,378	0,0,0	155	149	1.0,1.0,1.0
Sjc_0000835	chr8	+	34423963	34424551	34424415	34424551	34417859	34418030	913	2988,1170,1139	5,0,1	601	149	0.993,1.0,0.996
Sjc_0005993	chr3	-	17931984	17933072	17931984	17932342	17933114	17933685	914	1180,744,650	187,49,58	879	149	0.517,0.72,0.655
Sjc_0005993	chr3	-	17931984	17933685	17931984	17932342	17937422	17937675	915	4498,3210,3073	61,10,10	1492	149	0.88,0.97,0.968
Sjc_0005993	chr3	-	17938864	17939398	17938864	17939395	17939431	17939637	916	40,38,14	463,493,421	152	149	0.078,0.07,0.032
Sjc_0005988	chr3	-	17473868	17474028	17473868	17473985	17474066	17474119	917	246,144,118	0,0,0	192	149	1.0,1.0,1.0
Sjc_0005988	chr3	-	17472336	17474119	17472336	17472511	17476172	17476426	918	806,492,513	1,0,0	1757	149	0.986,1.0,1.0
Sjc_0005987	chr3	-	17321076	17322652	17321076	17321178	17324390	17324543	919	222,196,161	1,0,0	1623	149	0.953,1.0,1.0
Sjc_0007443	chr5	-	31211765	31213846	31211765	31212355	31220928	31220985	920	646,817,778	0,1,4	1640	149	1.0,0.987,0.946
Sjc_0006244	chr3	+	28141261	28143953	28143637	28143953	28140954	28141209	921	10,35,18	12,10,4	2525	149	0.047,0.171,0.21
Sjc_0005137	chr1	-	29461010	29462516	29461010	29461863	29463711	29463866	922	30,12,37	21,36,27	802	149	0.21,0.058,0.203
Sjc_0008100	chr2	-	11418746	11420859	11418746	11419151	11422908	11423169	923	186,103,93	0,1,0	1857	149	1.0,0.892,1.0
Sjc_0008100	chr2	-	11420769	11423169	11420769	11420859	11424549	11424844	924	175,121,122	2,0,0	2459	149	0.841,1.0,1.0
Sjc_0008100	chr2	-	11430696	11430955	11430696	11430932	11435848	11436109	925	30,26,35	0,0,0	172	149	1.0,1.0,1.0
Sjc_0008100	chr2	-	11445116	11445255	11445116	11445207	11445289	11445495	926	75,108,77	0,1,2	197	149	1.0,0.988,0.967
Sjc_0005964	chr3	+	16094560	16095729	16095343	16095729	16094296	16094516	927	85,114,156	49,25,20	932	149	0.217,0.422,0.555
Sjc_0005964	chr3	+	16103107	16104770	16104267	16104770	16095343	16102845	928	170,148,126	0,8,8	1309	149	1.0,0.678,0.642
Sjc_0004723	chr1	-	13197283	13197497	13197283	13197360	13197526	13197620	929	131,167,173	0,0,0	286	149	1.0,1.0,1.0
Sjc_0000358	chr8	+	15729401	15730215	15730049	15730215	15728465	15728648	930	10811,6384,6218	1,1,1	797	149	1.0,0.999,0.999
Sjc_0000358	chr8	+	15731332	15733076	15732750	15733076	15730049	15730215	931	12216,5758,5478	21,1,0	1567	149	0.982,0.998,1.0
Sjc_0006593	chr3	-	41280736	41280871	41280736	41280856	41281855	41282023	932	112,85,68	0,0,0	164	149	1.0,1.0,1.0
Sjc_0006593	chr3	-	41293139	41293331	41293139	41293268	41295934	41296046	933	140,172,124	0,0,0	212	149	1.0,1.0,1.0
Sjc_0006593	chr3	-	41296708	41298183	41296708	41296830	41298224	41298272	934	126,151,189	0,7,5	1502	149	1.0,0.682,0.789
Sjc_0007263	chr5	-	23839604	23839764	23839604	23839733	23846305	23846360	935	8,5,7	32,30,20	180	149	0.171,0.121,0.225
Sjc_0007102	chr5	-	17403376	17405956	17403376	17403505	17406364	17406992	936	602,590,560	0,0,3	2600	149	1.0,1.0,0.915
Sjc_0007102	chr5	-	17421354	17421567	17421354	17421555	17421606	17422195	937	270,412,383	11,15,9	161	149	0.958,0.962,0.975
Sjc_0002811	chr4	-	23605285	23605469	23605285	23605424	23606815	23607012	938	33,64,55	0,0,0	194	149	1.0,1.0,1.0
Sjc_0002811	chr4	-	23607534	23607744	23607534	23607735	23607773	23607908	939	14,32,48	0,0,0	158	149	1.0,1.0,1.0
Sjc_0005938	chr3	-	14670850	14672276	14670850	14671517	14677273	14677416	940	1401,2562,2528	0,0,1	908	149	1.0,1.0,0.998
Sjc_0007884	chr2	+	2071530	2071745	2071575	2071745	2066727	2066837	941	125,209,175	0,0,0	194	149	1.0,1.0,1.0
Sjc_0000469	chr8	+	20857923	20859832	20859623	20859832	20856593	20856633	942	305,142,186	2,2,0	1849	149	0.925,0.851,1.0
Sjc_0005931	chr3	-	14397511	14397953	14397511	14397910	14399816	14400097	943	52,89,72	8,8,17	192	149	0.835,0.896,0.767
Sjc_0001269	chr8	-	50254961	50256463	50254961	50255168	50257403	50257832	944	558,514,507	13,10,14	1444	149	0.816,0.841,0.789
Sjc_0007219	chr5	+	21874879	21875060	21875039	21875060	21873587	21873772	945	0,0,0	0,0,0	309	149	NA,NA,NA
Sjc_0007219	chr5	+	21875184	21875226	21875187	21875226	21875039	21875060	946	0,2,0	0,0,0	152	149	NA,1.0,NA
Sjc_0007219	chr5	+	21878324	21878777	21878724	21878777	21877849	21877885	947	3,4,0	0,0,0	549	149	1.0,1.0,NA
Sjc_0005914	chr3	+	13682177	13682601	13682190	13682601	13681363	13681437	948	4462,5274,5072	0,64,0	162	149	1.0,0.987,1.0
Sjc_0002799	chr4	+	22979284	22979334	22979287	22979334	22976470	22977579	949	6,27,13	3,2,2	152	149	0.662,0.93,0.864
Sjc_0005912	chr3	-	13605422	13605694	13605422	13605664	13608353	13608602	950	0,0,0	44,46,36	179	149	0.0,0.0,0.0
Sjc_0004072	chr4	+	72967019	72967158	72967039	72967158	72966929	72966990	951	9,5,3	1,1,1	169	149	0.888,0.815,0.726
Sjc_0004072	chr4	+	72975959	72976085	72975971	72976085	72974234	72974411	952	10,7,14	0,0,0	161	149	1.0,1.0,1.0
Sjc_0005910	chr3	-	13561298	13561501	13561298	13561432	13561532	13561620	953	724,773,660	0,0,2	218	149	1.0,1.0,0.996
Sjc_0000519	chr8	+	22150124	22150595	22150351	22150595	22147808	22148116	954	3,31,22	32,27,24	376	149	0.036,0.313,0.266
Sjc_0000519	chr8	+	22150124	22150595	22150522	22150595	22147808	22148116	955	44,82,67	425,453,435	547	149	0.027,0.047,0.04
Sjc_0000519	chr8	+	22150351	22150595	22150522	22150595	22147808	22148116	956	73,78,69	425,453,435	320	149	0.074,0.074,0.069
Sjc_0008891	chr6	+	15688742	15690866	15690762	15690866	15686775	15686857	957	220,235,273	169,129,98	2169	149	0.082,0.111,0.161
Sjc_0001884	chr8	+	73595137	73596828	73596430	73596828	73594044	73594450	958	717,788,784	10,4,0	1442	149	0.881,0.953,1.0
Sjc_0001884	chr8	+	73605907	73606143	73605976	73606143	73603780	73604091	959	989,679,609	9,12,10	218	149	0.987,0.975,0.977
Sjc_0005895	chr3	+	13091709	13091912	13091711	13091912	13089789	13089955	960	5,1,3	3,0,0	151	149	0.622,1.0,1.0
Sjc_0005906	chr3	-	13372772	13373010	13372772	13372980	13374194	13374383	961	75,96,81	0,0,0	179	149	1.0,1.0,1.0
Sjc_0006254	chr3	+	28466105	28467296	28466792	28467296	28464596	28464742	962	130,101,72	4,5,10	836	149	0.853,0.783,0.562
Sjc_0008506	chr2	-	26085087	26086229	26085087	26085571	26087064	26087359	963	28,34,34	115,91,84	807	149	0.043,0.065,0.07
Sjc_0004268	chr4	+	80593694	80593780	80593705	80593780	80593572	80593657	964	0,1,0	0,0,0	160	149	NA,1.0,NA
Sjc_0005844	chr3	-	10941791	10942240	10941791	10941864	10949912	10950464	965	23,9,9	14,7,17	525	149	0.318,0.267,0.131
Sjc_0005015	chr1	-	25301977	25302273	25301977	25302264	25302802	25302983	966	19,16,16	0,0,0	158	149	1.0,1.0,1.0
Sjc_0005015	chr1	-	25301977	25302273	25301977	25302264	25302817	25302983	967	387,471,429	0,5,0	158	149	1.0,0.989,1.0
Sjc_0005015	chr1	-	25303239	25303414	25303239	25303410	25305290	25305346	968	37,34,10	11,6,6	153	149	0.766,0.847,0.619
Sjc_0006156	chr3	-	24363384	24363464	24363384	24363456	24367548	24368276	969	12,8,4	0,0,0	157	149	1.0,1.0,1.0
Sjc_0001521	chr8	+	59223825	59230889	59226787	59230889	59222822	59222996	970	661,909,868	2,0,0	3111	149	0.941,1.0,1.0
Sjc_0001521	chr8	+	59225986	59230889	59226787	59230889	59223825	59224122	971	124,176,148	251,312,292	950	149	0.072,0.081,0.074
Sjc_0004457	chr1	+	1406197	1406419	1406210	1406419	1403833	1403901	972	132,172,205	8,6,11	162	149	0.938,0.963,0.945
Sjc_0000885	chr8	+	36215150	36217509	36217187	36217509	36214902	36215106	973	15,11,12	127,208,203	2186	149	0.008,0.004,0.004
Sjc_0000468	chr8	-	20842557	20843810	20842557	20842637	20843857	20844005	974	267,344,348	0,2,0	1322	149	1.0,0.951,1.0
Sjc_0000468	chr8	-	20843857	20844005	20843857	20844001	20844682	20844783	975	244,262,245	0,2,0	153	149	1.0,0.992,1.0
Sjc_0000468	chr8	-	20843857	20844005	20843857	20844001	20845918	20846018	976	18,18,14	0,0,0	153	149	1.0,1.0,1.0
Sjc_0000468	chr8	-	20844682	20844783	20844682	20844735	20845918	20846018	977	335,399,363	0,0,0	197	149	1.0,1.0,1.0
Sjc_0005832	chr3	-	10557613	10558283	10557613	10558235	10559253	10559523	978	177,230,271	0,0,0	197	149	1.0,1.0,1.0
Sjc_0005832	chr3	-	10561433	10561615	10561433	10561537	10561649	10561837	979	166,267,250	0,0,0	227	149	1.0,1.0,1.0
Sjc_0001692	chr8	-	65709323	65709415	65709323	65709403	65709447	65709649	980	326,455,491	10,16,11	161	149	0.968,0.963,0.976
Sjc_0001692	chr8	-	65709790	65712846	65709790	65710160	65716242	65716496	981	2278,1513,1414	93,227,214	2835	149	0.563,0.259,0.258
Sjc_0002798	chr4	+	22875726	22878661	22878590	22878661	22875529	22875679	982	18,16,5	45,24,29	3013	149	0.019,0.032,0.008
Sjc_0000351	chr8	+	15315373	15315446	15315430	15315446	15308848	15308932	983	0,0,0	0,0,0	206	149	NA,NA,NA
Sjc_0008868	chr6	-	14680886	14682221	14680886	14681112	14684868	14687383	984	4,5,5	2,0,0	1258	149	0.192,1.0,1.0
Sjc_0008868	chr6	-	14680886	14682221	14680886	14681112	14689959	14690747	985	4,5,5	17,46,43	1258	149	0.027,0.013,0.014
Sjc_0005136	chr1	+	29453858	29455410	29455013	29455410	29453704	29453825	986	924,582,549	9,5,3	1304	149	0.921,0.93,0.954
Sjc_0007153	chr5	-	19491209	19491358	19491209	19491309	19496831	19496980	987	73,76,59	0,0,0	198	149	1.0,1.0,1.0
Sjc_0007153	chr5	-	19510620	19510915	19510620	19510885	19512857	19513383	988	220,264,268	44,22,31	179	149	0.806,0.909,0.878
Sjc_0007153	chr5	-	19525964	19526171	19525964	19526117	19529106	19529307	989	286,339,350	0,0,0	203	149	1.0,1.0,1.0
Sjc_0006000	chr3	-	18119900	18121222	18119900	18120037	18121666	18121853	990	4324,4385,4329	0,1,2	1334	149	1.0,0.998,0.996
Sjc_0006000	chr3	-	18121666	18121853	18121666	18121763	18122609	18122709	991	6650,6895,6449	0,0,0	239	149	1.0,1.0,1.0
Sjc_0006000	chr3	-	18117884	18121853	18117884	18119220	18123405	18123618	992	2198,2073,2004	1,1,0	2782	149	0.992,0.991,1.0
Sjc_0006000	chr3	-	18119900	18121853	18119900	18121222	18123405	18123618	993	1420,1439,1363	0,1,0	780	149	1.0,0.996,1.0
Sjc_0006000	chr3	-	18123405	18123618	18123405	18123610	18125113	18125259	994	4119,4105,3866	74,41,0	157	149	0.981,0.99,1.0
Sjc_0005790	chr3	+	8860660	8860964	8860664	8860964	8860457	8860624	995	248,136,137	357,399,399	153	149	0.404,0.249,0.251
Sjc_0005790	chr3	+	8860660	8860964	8860836	8860964	8860457	8860624	996	476,280,283	39,17,21	325	149	0.848,0.883,0.861
Sjc_0005790	chr3	+	8860664	8860964	8860836	8860964	8860457	8860624	997	596,547,548	39,17,21	321	149	0.876,0.937,0.924
Sjc_0005790	chr3	+	8860805	8860964	8860836	8860964	8860660	8860777	998	63,48,37	1,0,0	180	149	0.981,1.0,1.0
Sjc_0005790	chr3	+	8860805	8860964	8860836	8860964	8860664	8860717	999	23,16,12	331,342,300	180	149	0.054,0.037,0.032
Sjc_0005784	chr3	+	8623156	8625361	8625282	8625361	8622915	8623114	1000	56,50,53	647,631,600	2275	149	0.006,0.005,0.006
Sjc_0005784	chr3	+	8630161	8631804	8631351	8631804	8629817	8629957	1001	2200,2195,2097	1,0,0	1339	149	0.996,1.0,1.0
Sjc_0007767	chr5	+	43586817	43587010	43586896	43587010	43586682	43586774	1002	128,94,110	3,0,0	228	149	0.965,1.0,1.0
Sjc_0009234	chr7	-	7890811	7895117	7890811	7892548	7900414	7900634	1003	352,489,516	9,1,6	2718	149	0.682,0.964,0.825
Sjc_0009234	chr7	-	7903691	7903866	7903691	7903844	7903896	7903975	1004	47,83,64	20,7,5	171	149	0.672,0.912,0.918
Sjc_0005758	chr3	+	7810269	7810857	7810648	7810857	7809239	7809334	1005	677,675,675	0,1,0	528	149	1.0,0.995,1.0
Sjc_0005758	chr3	+	7810269	7810857	7810648	7810857	7809552	7809977	1006	2145,2302,2230	1,0,0	528	149	0.998,1.0,1.0
Sjc_0001429	chr8	-	55681200	55681452	55681200	55681368	55683614	55683681	1007	448,654,551	0,0,0	233	149	1.0,1.0,1.0
Sjc_0008212	chr2	-	15688969	15693335	15688969	15689075	15694429	15694487	1008	878,898,824	12,11,9	4409	149	0.712,0.734,0.756
Sjc_0008212	chr2	-	15693214	15694397	15693214	15693335	15694429	15694487	1009	58,70,81	745,741,697	1211	149	0.009,0.011,0.014
Sjc_0008212	chr2	-	15688969	15693335	15688969	15689075	15694680	15694766	1010	133,159,130	0,1,2	4409	149	1.0,0.843,0.687
Sjc_0007039	chr5	+	15019601	15019682	15019615	15019682	15019407	15019574	1011	87,61,54	562,442,402	163	149	0.124,0.112,0.109
Sjc_0008016	chr2	-	8262476	8262642	8262476	8262516	8263029	8263168	1012	69,79,36	0,0,0	275	149	1.0,1.0,1.0
Sjc_0008263	chr2	-	17351823	17352204	17351823	17352185	17353643	17353799	1013	6,7,1	229,221,221	168	149	0.023,0.027,0.004
Sjc_0008263	chr2	-	17351823	17352383	17351823	17352185	17353643	17353799	1014	45,45,40	229,221,221	347	149	0.078,0.08,0.072
Sjc_0008263	chr2	-	17351823	17352383	17351823	17352204	17353643	17353799	1015	41,40,39	2,2,0	328	149	0.903,0.901,1.0
Sjc_0008263	chr2	-	17352248	17352491	17352248	17352383	17353643	17353799	1016	24,10,18	14,19,14	257	149	0.498,0.234,0.427
Sjc_0003718	chr4	-	57248542	57249518	57248542	57249027	57250356	57251833	1017	23,28,26	0,58,62	640	149	1.0,0.101,0.089
Sjc_0003718	chr4	-	57248542	57251833	57248542	57249027	57251870	57251945	1018	74,58,58	3,0,1	2955	149	0.554,1.0,0.745
Sjc_0002651	chr4	+	17102576	17105519	17104081	17105519	17101360	17101464	1019	143,93,81	4,2,1	1654	149	0.763,0.807,0.879
Sjc_0002651	chr4	+	17147615	17148107	17148041	17148107	17140152	17140578	1020	515,664,627	0,0,0	575	149	1.0,1.0,1.0
Sjc_0004697	chr1	-	12231460	12231579	12231460	12231575	12231610	12231802	1021	95,57,52	2490,2007,1835	153	149	0.036,0.027,0.027
Sjc_0003282	chr4	+	40241107	40243040	40241425	40243040	40237889	40239441	1022	2,2,1	9,1,7	467	149	0.066,0.39,0.044
Sjc_0003331	chr4	-	42075376	42075515	42075376	42075487	42075593	42075686	1023	33,21,15	13,37,40	177	149	0.681,0.323,0.24
Sjc_0005725	chr3	+	6271448	6271743	6271451	6271743	6270477	6270703	1024	790,713,702	39,38,45	152	149	0.952,0.948,0.939
Sjc_0004187	chr4	-	77334474	77337677	77334474	77334561	77338594	77338682	1025	119,97,69	169,163,222	3265	149	0.031,0.026,0.014
Sjc_0002088	chr8	+	81551281	81551491	81551383	81551491	81546673	81546907	1026	15,4,3	0,0,0	251	149	1.0,1.0,1.0
Sjc_0007065	chr5	-	16068293	16068514	16068293	16068487	16068556	16068906	1027	108,119,101	0,0,0	176	149	1.0,1.0,1.0
Sjc_0005723	chr3	-	6107784	6110689	6107784	6108398	6110720	6110998	1028	131,218,195	0,0,1	2440	149	1.0,1.0,0.923
Sjc_0001191	chr8	-	47804034	47805876	47804034	47805328	47805936	47806010	1029	16,20,28	0,0,0	697	149	1.0,1.0,1.0
Sjc_0001191	chr8	-	47805936	47806019	47805936	47806010	47810114	47810307	1030	0,6,2	4,3,0	158	149	0.0,0.654,1.0
Sjc_0007367	chr5	-	27941418	27943609	27941418	27941722	27948092	27948207	1031	124,99,62	1,0,2	2036	149	0.901,1.0,0.694
Sjc_0006091	chr3	+	21840955	21842986	21842794	21842986	21833065	21833268	1032	148,105,104	8,7,8	1988	149	0.581,0.529,0.494
Sjc_0005715	chr3	+	5840705	5840930	5840771	5840930	5835603	5835684	1033	51,85,71	0,0,0	215	149	1.0,1.0,1.0
Sjc_0007632	chr5	+	38920027	38920550	38920134	38920550	38918210	38918399	1034	70,53,60	0,0,0	256	149	1.0,1.0,1.0
Sjc_0007632	chr5	+	38920027	38920550	38920198	38920550	38918210	38918399	1035	96,83,96	59,64,58	320	149	0.431,0.377,0.435
Sjc_0007632	chr5	+	38920134	38920550	38920198	38920550	38918210	38918399	1036	26,30,36	59,64,58	213	149	0.236,0.247,0.303
Sjc_0007632	chr5	+	38920027	38920550	38920198	38920550	38918210	38918411	1037	91,72,79	0,0,4	320	149	1.0,1.0,0.902
Sjc_0007632	chr5	+	38921344	38921465	38921356	38921465	38920585	38921310	1038	2,0,1	4,8,6	161	149	0.316,0.0,0.134
Sjc_0005707	chr3	+	5411626	5411862	5411667	5411862	5410617	5410853	1039	50,32,44	6,6,4	190	149	0.867,0.807,0.896
Sjc_0005707	chr3	+	5427130	5430122	5428618	5430122	5421279	5421443	1040	273,143,147	0,0,0	1637	149	1.0,1.0,1.0
Sjc_0002865	chr4	+	25775149	25775341	25775209	25775341	25773783	25773879	1041	8,4,3	633,917,889	209	149	0.009,0.003,0.002
Sjc_0005703	chr3	+	5270358	5272848	5271985	5272848	5269976	5270087	1042	981,923,787	1044,1781,1757	1776	149	0.073,0.042,0.036
Sjc_0005700	chr3	+	5168535	5169945	5169766	5169945	5168096	5168459	1043	11123,9778,9232	2,0,0	1380	149	0.998,1.0,1.0
Sjc_0005700	chr3	+	5169766	5170300	5170021	5170300	5168535	5168956	1044	5493,4615,4198	91,30,28	404	149	0.957,0.983,0.982
Sjc_0006053	chr3	-	20529238	20530163	20529238	20529458	20530209	20530251	1045	35,30,28	302,364,403	854	149	0.02,0.014,0.012
Sjc_0007248	chr5	-	23229331	23229453	23229331	23229447	23229489	23229670	1046	241,122,131	144,169,153	155	149	0.617,0.41,0.451
Sjc_0007248	chr5	-	23229331	23229670	23229331	23229453	23231943	23231993	1047	340,268,246	12,24,17	366	149	0.92,0.82,0.855
Sjc_0001567	chr8	+	60908011	60908242	60908075	60908242	60904470	60904511	1048	59,156,146	46,58,76	213	149	0.473,0.653,0.573
Sjc_0001567	chr8	+	60908011	60908242	60908075	60908242	60904614	60904761	1049	36,84,76	1,0,1	213	149	0.962,1.0,0.982
Sjc_0001567	chr8	+	60908278	60909615	60909130	60909615	60906838	60908242	1050	174,341,384	5,0,0	1001	149	0.838,1.0,1.0
Sjc_0006413	chr3	-	34027313	34027496	34027313	34027483	34027520	34027725	1051	154,56,45	1294,671,663	162	149	0.099,0.071,0.059
Sjc_0006393	chr3	+	33440621	33443717	33443586	33443717	33438274	33438390	1052	136,144,124	1,0,0	3114	149	0.867,1.0,1.0
Sjc_0006393	chr3	+	33440774	33443717	33443586	33443717	33440621	33440734	1053	137,157,119	2,3,5	2961	149	0.775,0.725,0.545
Sjc_0005666	chr3	+	4042378	4043665	4042451	4043665	4041102	4041222	1054	9,9,9	0,1,0	222	149	1.0,0.858,1.0
Sjc_0005666	chr3	+	4042378	4043665	4043582	4043665	4041102	4041222	1055	37,57,40	176,161,169	1353	149	0.023,0.038,0.025
Sjc_0005666	chr3	+	4042451	4043665	4043582	4043665	4041102	4041222	1056	28,49,31	176,161,169	1280	149	0.018,0.034,0.021
Sjc_0005666	chr3	+	4042451	4043665	4043582	4043665	4042378	4042409	1057	33,55,37	10,6,4	1280	149	0.278,0.516,0.518
Sjc_0006117	chr3	+	22760082	22760362	22760100	22760362	22758625	22758863	1058	2,4,2	309,505,483	167	149	0.006,0.007,0.004
Sjc_0008083	chr2	-	10841343	10841512	10841343	10841495	10841544	10841711	1059	351,540,463	28,30,32	166	149	0.918,0.942,0.929
Sjc_0005371	chr1	+	39408130	39409153	39408721	39409153	39404568	39404756	1060	278,161,202	128,120,100	740	149	0.304,0.213,0.289
Sjc_0009369	chr7	-	13785652	13791006	13785652	13785813	13794456	13794707	1061	660,788,699	30,28,32	5342	149	0.38,0.44,0.379
Sjc_0009369	chr7	-	13820243	13820482	13820243	13820464	13823034	13823227	1062	338,479,367	0,0,0	167	149	1.0,1.0,1.0
Sjc_0009369	chr7	-	13824459	13825258	13824459	13824688	13825290	13825660	1063	50,124,115	335,525,440	719	149	0.03,0.047,0.051
Sjc_0007399	chr5	-	29452083	29452272	29452083	29452247	29452304	29452538	1064	601,750,605	46,31,46	174	149	0.918,0.954,0.918
Sjc_0002967	chr4	-	29307818	29308037	29307818	29307951	29308548	29308957	1065	39,41,16	9,0,7	235	149	0.733,1.0,0.592
Sjc_0007179	chr5	+	20409704	20411539	20411276	20411539	20409551	20409666	1066	43,52,35	165,331,291	1721	149	0.022,0.013,0.01
Sjc_0007179	chr5	+	20418558	20424882	20424522	20424882	20418058	20418322	1067	334,346,450	126,235,163	6113	149	0.061,0.035,0.063
Sjc_0008580	chr6	+	2583152	2583581	2583478	2583581	2578634	2578717	1068	12,18,11	73,91,75	475	149	0.049,0.058,0.044
Sjc_0008431	chr2	-	23584403	23584568	23584403	23584511	23584675	23584765	1069	0,0,0	0,0,0	206	149	NA,NA,NA
Sjc_0007012	chr5	-	13713819	13714338	13713819	13714292	13717554	13717740	1070	1,1,0	0,0,0	195	149	1.0,1.0,NA
Sjc_0007012	chr5	-	13728863	13729151	13728863	13729115	13730997	13731138	1071	0,2,0	0,0,0	185	149	NA,1.0,NA
Sjc_0007012	chr5	-	13735845	13735979	13735845	13735976	13736011	13736185	1072	0,0,0	2,0,0	152	149	0.0,NA,NA
Sjc_0003495	chr4	-	48016443	48016573	48016443	48016558	48019534	48019731	1073	154,158,158	0,0,0	164	149	1.0,1.0,1.0
Sjc_0001129	chr8	+	45566012	45566235	45566062	45566235	45563809	45563892	1074	138,143,145	1,3,4	199	149	0.99,0.973,0.964
Sjc_0001129	chr8	+	45574746	45578963	45578603	45578963	45573284	45573463	1075	105,149,132	23,18,15	4006	149	0.145,0.235,0.247
Sjc_0004590	chr1	+	7451238	7452205	7452017	7452205	7450844	7451194	1076	26,11,19	15,5,11	928	149	0.218,0.261,0.217
Sjc_0002315	chr4	+	152202	158123	157993	158123	150410	150560	1077	107,161,159	0,4,0	5940	149	1.0,0.502,1.0
Sjc_0002315	chr4	+	152339	158123	157993	158123	152202	152307	1078	26,47,59	95,104,108	5803	149	0.007,0.011,0.014
Sjc_0004843	chr1	-	18335984	18336220	18335984	18336076	18336251	18337301	1079	247,446,324	0,2,1	293	149	1.0,0.991,0.994
Sjc_0004990	chr1	-	23756893	23761721	23756893	23757377	23761773	23761894	1080	193,142,149	1,0,0	4493	149	0.865,1.0,1.0
Sjc_0002574	chr4	+	11961927	11962031	11961946	11962031	11957674	11958043	1081	4,0,1	0,0,0	168	149	1.0,NA,1.0
Sjc_0006183	chr3	+	25434052	25435440	25435223	25435440	25433460	25433634	1082	59,81,58	0,1,7	1320	149	1.0,0.901,0.483
Sjc_0006183	chr3	+	25441446	25445238	25444665	25445238	25435223	25435440	1083	183,76,45	49,75,71	3368	149	0.142,0.043,0.027
Sjc_0006183	chr3	+	25441446	25445238	25444665	25445238	25438143	25438271	1084	166,76,47	0,0,2	3368	149	1.0,1.0,0.51
Sjc_0002266	chr8	+	89133316	89133553	89133352	89133553	89132328	89132677	1085	14,14,60	0,0,0	185	149	1.0,1.0,1.0
Sjc_0002418	chr4	-	5333966	5335877	5333966	5335053	5336196	5336610	1086	836,924,902	5,3,4	973	149	0.962,0.979,0.972
Sjc_0002418	chr4	-	5336196	5336637	5336196	5336610	5341414	5341511	1087	3,3,2	583,717,678	176	149	0.004,0.004,0.002
Sjc_0009038	chr6	-	22105493	22105697	22105493	22105655	22106386	22106564	1088	1,0,0	1051,1086,1098	191	149	0.001,0.0,0.0
Sjc_0004090	chr4	+	73512247	73514130	73513951	73514130	73511929	73512212	1089	54,53,56	13,3,3	1853	149	0.25,0.587,0.6
Sjc_0009115	chr7	+	2870492	2871635	2871438	2871635	2868662	2868757	1090	9,7,7	274,304,292	1095	149	0.004,0.003,0.003
Sjc_0008500	chr2	-	25823479	25824122	25823479	25824119	25828367	25828474	1091	43,43,66	5,14,9	152	149	0.894,0.751,0.878
Sjc_0008500	chr2	-	25832450	25832745	25832450	25832703	25833848	25833966	1092	76,119,114	0,0,0	191	149	1.0,1.0,1.0
Sjc_0008952	chr6	+	17986439	17986550	17986455	17986550	17984539	17984588	1093	1,0,0	1,3,7	165	149	0.475,0.0,0.0
Sjc_0008952	chr6	+	17986439	17987755	17987649	17987755	17984539	17984588	1094	5,31,14	4,0,0	1359	149	0.121,1.0,1.0
Sjc_0005712	chr3	-	5682688	5687550	5682688	5683141	5692829	5693047	1095	464,505,569	0,1,1	4558	149	1.0,0.943,0.949
Sjc_0007423	chr5	+	30483634	30484574	30483682	30484574	30482846	30483069	1096	13,9,8	0,3,1	197	149	1.0,0.694,0.858
Sjc_0007423	chr5	+	30483634	30484574	30484082	30484574	30482846	30483069	1097	118,80,61	4,3,0	597	149	0.88,0.869,1.0
Sjc_0007423	chr5	+	30483634	30484574	30484100	30484574	30482846	30483069	1098	135,93,73	27,34,26	615	149	0.548,0.399,0.405
Sjc_0007423	chr5	+	30483682	30484574	30484082	30484574	30482846	30483069	1099	105,74,54	4,3,0	549	149	0.877,0.87,1.0
Sjc_0007423	chr5	+	30483682	30484574	30484100	30484574	30482846	30483069	1100	122,87,66	27,34,26	567	149	0.543,0.402,0.4
Sjc_0007423	chr5	+	30484082	30484574	30484100	30484574	30482846	30483069	1101	21,16,12	27,34,26	167	149	0.41,0.296,0.292
Sjc_0007423	chr5	+	30483682	30484574	30484082	30484574	30482846	30483078	1102	115,71,53	0,1,0	549	149	1.0,0.951,1.0
Sjc_0007423	chr5	+	30483682	30484574	30484100	30484574	30482846	30483078	1103	132,84,65	23,17,38	567	149	0.601,0.565,0.31
Sjc_0007423	chr5	+	30484082	30484574	30484100	30484574	30482846	30483078	1104	17,14,12	23,17,38	167	149	0.397,0.424,0.22
Sjc_0007423	chr5	+	30483634	30484574	30484100	30484574	30482846	30483578	1105	142,98,75	1,0,0	615	149	0.972,1.0,1.0
Sjc_0007423	chr5	+	30488831	30491169	30490570	30491169	30482846	30484574	1106	587,399,435	5,6,0	1888	149	0.903,0.84,1.0
Sjc_0007801	chr5	-	44653315	44655218	44653315	44653816	44656640	44656910	1107	150,141,139	0,0,0	1551	149	1.0,1.0,1.0
Sjc_0007801	chr5	-	44662822	44664572	44662822	44662991	44669579	44669858	1108	158,175,214	1,8,11	1730	149	0.932,0.653,0.626
Sjc_0002837	chr4	-	24627751	24627881	24627751	24627800	24629418	24629549	1109	0,0,1	175,159,132	230	149	0.0,0.0,0.005
Sjc_0002837	chr4	-	24629924	24630011	24629924	24629999	24630045	24630077	1110	68,72,69	74,46,51	161	149	0.46,0.592,0.556
Sjc_0006704	chr3	+	46644273	46644366	46644309	46644366	46642776	46642861	1111	118,224,204	0,0,0	185	149	1.0,1.0,1.0
Sjc_0008477	chr2	-	25051559	25051770	25051559	25051766	25051928	25051985	1112	47,7,5	1,0,0	153	149	0.979,1.0,1.0
Sjc_0008477	chr2	-	25053436	25053752	25053436	25053502	25054501	25054558	1113	280,239,183	15,15,3	399	149	0.875,0.856,0.958
Sjc_0006080	chr3	-	21592880	21593134	21592880	21593116	21593164	21593232	1114	651,770,659	74,122,118	167	149	0.887,0.849,0.833
Sjc_0008472	chr2	-	24909970	24911853	24909970	24910431	24912662	24912909	1115	306,449,418	3,0,0	1571	149	0.906,1.0,1.0
Sjc_0002166	chr8	-	85127580	85127717	85127580	85127705	85132628	85132946	1116	204,113,107	0,0,0	161	149	1.0,1.0,1.0
Sjc_0008470	chr2	-	24884137	24885075	24884137	24884632	24885105	24885696	1117	41,72,60	21,45,27	592	149	0.329,0.287,0.359
Sjc_0006005	chr3	+	18260317	18260509	18260353	18260509	18259689	18259812	1118	17,19,19	0,0,0	185	149	1.0,1.0,1.0
Sjc_0006005	chr3	+	18264225	18264488	18264256	18264488	18260959	18261088	1119	20,47,37	0,2,0	180	149	1.0,0.951,1.0
Sjc_0006005	chr3	+	18284379	18284724	18284436	18284724	18283645	18283739	1120	40,58,59	0,0,0	206	149	1.0,1.0,1.0
Sjc_0006005	chr3	+	18322677	18322847	18322790	18322847	18320959	18321735	1121	22,9,15	2,2,0	262	149	0.862,0.719,1.0
Sjc_0004669	chr1	+	11169371	11169870	11169561	11169870	11169190	11169327	1122	115,64,74	1506,978,919	339	149	0.032,0.028,0.034
Sjc_0008262	chr2	+	17341185	17342057	17341498	17342057	17337406	17337451	1123	0,7,3	0,0,0	462	149	NA,1.0,1.0
Sjc_0007183	chr5	-	20597877	20598544	20597877	20598261	20599630	20599717	1124	544,303,312	2,0,0	432	149	0.989,1.0,1.0
Sjc_0007183	chr5	-	20597877	20598544	20597877	20598261	20600895	20600967	1125	5,7,13	1,0,0	432	149	0.633,1.0,1.0
Sjc_0001897	chr8	+	74091647	74094506	74093941	74094506	74089050	74089189	1126	811,527,511	5,0,1	2443	149	0.908,1.0,0.969
Sjc_0008464	chr2	+	24601771	24601905	24601776	24601905	24599792	24599854	1127	118,163,148	4,0,0	154	149	0.966,1.0,1.0
Sjc_0008464	chr2	+	24609662	24610946	24610820	24610946	24607795	24607921	1128	248,328,284	6,0,0	1307	149	0.825,1.0,1.0
Sjc_0008464	chr2	+	24614111	24615161	24614747	24615161	24613872	24614027	1129	339,293,267	4,3,7	785	149	0.941,0.949,0.879
Sjc_0003842	chr4	+	62742140	62742288	62742257	62742288	62735085	62735375	1130	13,32,43	0,0,0	266	149	1.0,1.0,1.0
Sjc_0005998	chr3	-	18051823	18052059	18051823	18052047	18056775	18057037	1131	6,16,20	0,0,0	161	149	1.0,1.0,1.0
Sjc_0002675	chr4	+	18373357	18374659	18374370	18374659	18373110	18373313	1132	26,67,46	32,84,67	1162	149	0.094,0.093,0.081
Sjc_0000878	chr8	+	35901870	35902025	35901875	35902025	35901602	35901834	1133	116,99,109	15,13,8	154	149	0.882,0.88,0.929
Sjc_0000878	chr8	+	35901721	35901834	35901729	35901834	35901628	35901690	1134	9,6,4	10,2,9	157	149	0.461,0.74,0.297
Sjc_0005716	chr3	-	5860335	5861466	5860335	5860746	5862583	5862597	1135	135,78,89	5,0,3	869	149	0.822,1.0,0.836
Sjc_0005716	chr3	-	5860335	5861466	5860335	5860746	5862687	5862801	1136	283,182,180	14,13,7	869	149	0.776,0.706,0.815
Sjc_0005716	chr3	-	5860335	5861466	5860335	5860746	5862832	5862935	1137	62,48,55	2,0,0	869	149	0.842,1.0,1.0
Sjc_0005716	chr3	-	5861341	5862801	5861341	5861466	5862832	5862935	1138	552,478,470	0,0,4	1484	149	1.0,1.0,0.922
Sjc_0005716	chr3	-	5860335	5861466	5860335	5860746	5862972	5863103	1139	97,58,61	2,0,1	869	149	0.893,1.0,0.913
Sjc_0008504	chr2	+	26024431	26025945	26025346	26025945	26021927	26022299	1140	1107,596,694	18,4,15	1064	149	0.896,0.954,0.866
Sjc_0002793	chr4	+	22753815	22754140	22753883	22754140	22752640	22752805	1141	91,115,75	22,30,28	217	149	0.74,0.725,0.648
Sjc_0002793	chr4	+	22752852	22754140	22753815	22754140	22752640	22752809	1142	169,97,73	27,48,55	1112	149	0.456,0.213,0.151
Sjc_0002793	chr4	+	22752852	22754140	22753883	22754140	22752640	22752809	1143	236,182,127	33,40,36	1180	149	0.475,0.365,0.308
Sjc_0002793	chr4	+	22753815	22754140	22753883	22754140	22752640	22752809	1144	94,133,109	33,40,36	217	149	0.662,0.695,0.675
Sjc_0005843	chr3	-	10906350	10909279	10906350	10906435	10911218	10911361	1145	13,23,12	0,2,0	2993	149	1.0,0.364,1.0
Sjc_0005209	chr1	-	32461430	32462947	32461430	32462504	32463204	32463306	1146	982,902,908	0,2,1	592	149	1.0,0.991,0.996
Sjc_0005209	chr1	-	32462829	32463158	32462829	32462947	32463204	32463306	1147	16,1,1	827,803,798	360	149	0.008,0.001,0.001
Sjc_0005209	chr1	-	32462829	32463306	32462829	32462947	32468269	32468567	1148	952,980,919	1,0,0	508	149	0.996,1.0,1.0
Sjc_0006141	chr3	+	23892364	23894119	23894079	23894119	23891697	23892113	1149	1977,2078,2006	2,4,0	1864	149	0.988,0.976,1.0
Sjc_0002605	chr4	-	14083542	14088710	14083542	14084923	14090673	14090729	1150	638,506,480	1,0,0	3936	149	0.96,1.0,1.0
Sjc_0004850	chr1	-	18632540	18632711	18632540	18632685	18635070	18635494	1151	13,33,38	3,8,7	175	149	0.787,0.778,0.822
Sjc_0005179	chr1	-	31217366	31219004	31217366	31217676	31219159	31219253	1152	459,645,602	2,0,0	1477	149	0.959,1.0,1.0
Sjc_0005177	chr1	-	31128380	31129437	31128380	31128441	31131390	31131680	1153	46,30,32	0,2,0	1145	149	1.0,0.661,1.0
Sjc_0006802	chr5	+	2166451	2166885	2166565	2166885	2149571	2149825	1154	117,252,182	0,3,4	263	149	1.0,0.979,0.963
Sjc_0006802	chr5	+	2187359	2191206	2189726	2191206	2185937	2186032	1155	735,890,697	0,0,1	2516	149	1.0,1.0,0.976
Sjc_0008895	chr6	+	15853569	15855222	15853595	15855222	15852647	15852865	1156	2,1,1	88,92,52	175	149	0.019,0.009,0.016
Sjc_0004863	chr1	-	19004539	19004749	19004539	19004725	19006353	19006599	1157	38,29,18	1,2,7	173	149	0.97,0.926,0.689
Sjc_0004863	chr1	-	19004539	19004749	19004539	19004725	19006632	19007044	1158	39,34,22	26,27,24	173	149	0.564,0.52,0.441
Sjc_0004863	chr1	-	19004539	19006599	19004539	19004725	19006632	19007044	1159	317,212,184	26,27,24	2023	149	0.473,0.366,0.361
Sjc_0004863	chr1	-	19004539	19006599	19004539	19004749	19006632	19007044	1160	279,184,166	1,6,4	1999	149	0.954,0.696,0.756
Sjc_0004863	chr1	-	19004539	19004749	19004539	19004725	19006696	19007044	1161	248,200,174	1215,535,467	173	149	0.15,0.244,0.243
Sjc_0002769	chr4	+	21815476	21817568	21817209	21817568	21815050	21815424	1162	54,57,59	4,8,16	1882	149	0.517,0.361,0.226
Sjc_0000626	chr8	+	26345090	26346505	26345792	26346505	26343790	26344315	1163	3219,2400,2361	5,2,2	851	149	0.991,0.995,0.995
Sjc_0005206	chr1	-	32309786	32309965	32309786	32309910	32311171	32311263	1164	303,256,249	0,0,1	204	149	1.0,1.0,0.995
Sjc_0002334	chr4	+	930504	930954	930529	930954	930405	930472	1165	0,0,0	524,272,209	174	149	0.0,0.0,0.0
Sjc_0009389	chr7	+	14767724	14770268	14770140	14770268	14764658	14764709	1166	123,118,75	80,106,83	2565	149	0.082,0.061,0.05
Sjc_0009389	chr7	+	14781802	14783097	14783006	14783097	14773007	14773919	1167	748,1097,1143	17,8,11	1353	149	0.829,0.938,0.92
Sjc_0009389	chr7	+	14781802	14783934	14783861	14783934	14773007	14773919	1168	989,1299,1364	1,10,5	2208	149	0.985,0.898,0.948
Sjc_0009389	chr7	+	14783006	14783934	14783861	14783934	14773007	14773919	1169	260,210,232	1,10,5	1004	149	0.975,0.757,0.873
Sjc_0009389	chr7	+	14783006	14783934	14783861	14783934	14781802	14782248	1170	476,400,409	7,23,24	1004	149	0.91,0.721,0.717
Sjc_0006258	chr3	-	28608033	28608377	28608033	28608272	28609341	28609451	1171	1920,1695,1614	0,0,0	254	149	1.0,1.0,1.0
Sjc_0006258	chr3	-	28608033	28608377	28608033	28608309	28609345	28609451	1172	590,482,440	0,0,0	217	149	1.0,1.0,1.0
Sjc_0000037	chr8	+	1712296	1715004	1714791	1715004	1712215	1712259	1173	127,116,98	2,0,0	2644	149	0.782,1.0,1.0
Sjc_0000037	chr8	+	1712296	1715004	1714823	1715004	1712215	1712259	1174	145,156,137	5,0,1	2676	149	0.618,1.0,0.884
Sjc_0000037	chr8	+	1714791	1715004	1714823	1715004	1712215	1712259	1175	20,40,39	5,0,1	181	149	0.767,1.0,0.97
Sjc_0000037	chr8	+	1714791	1715004	1714823	1715004	1712296	1712647	1176	54,96,81	61,42,43	181	149	0.422,0.653,0.608
Sjc_0000037	chr8	+	1712716	1715004	1714791	1715004	1712296	1712668	1177	117,103,76	27,22,33	2224	149	0.225,0.239,0.134
Sjc_0000037	chr8	+	1712716	1715004	1714823	1715004	1712296	1712668	1178	135,143,115	67,88,115	2256	149	0.117,0.097,0.062
Sjc_0000037	chr8	+	1714791	1715004	1714823	1715004	1712296	1712668	1179	45,62,72	67,88,115	181	149	0.356,0.367,0.34
Sjc_0000037	chr8	+	1719324	1720676	1719687	1720676	1717474	1717732	1180	215,242,231	71,80,68	512	149	0.468,0.468,0.497
Sjc_0005253	chr1	-	34495112	34498158	34495112	34496776	34501494	34501585	1181	629,707,635	0,1,0	1531	149	1.0,0.986,1.0
Sjc_0005253	chr1	-	34495112	34498158	34495112	34496776	34503160	34503214	1182	228,229,200	0,0,1	1531	149	1.0,1.0,0.951
Sjc_0001359	chr8	+	53075833	53077009	53076192	53077009	53062406	53062653	1183	31,8,5	271,303,286	508	149	0.032,0.008,0.005
Sjc_0005250	chr1	+	34227675	34228094	34227897	34228094	34225482	34226234	1184	303,431,360	0,0,0	371	149	1.0,1.0,1.0
Sjc_0005198	chr1	+	32090726	32091342	32090943	32091342	32089821	32090160	1185	0,2,0	37,40,38	366	149	0.0,0.02,0.0
Sjc_0005198	chr1	+	32100152	32102929	32102501	32102929	32097733	32098133	1186	343,352,416	10,1,8	2498	149	0.672,0.955,0.756
Sjc_0005198	chr1	+	32103029	32105219	32105055	32105219	32100152	32102929	1187	136,123,115	20,11,6	2175	149	0.318,0.434,0.568
Sjc_0008907	chr6	+	16312542	16315160	16315091	16315160	16309953	16311068	1188	1042,716,728	0,1,0	2698	149	1.0,0.975,1.0
Sjc_0008907	chr6	+	16312752	16315052	16315010	16315052	16312542	16312714	1189	1022,661,668	2,3,0	2407	149	0.969,0.932,1.0
Sjc_0008907	chr6	+	16315212	16315606	16315224	16315606	16315091	16315160	1190	551,711,640	0,0,0	161	149	1.0,1.0,1.0
Sjc_0005829	chr3	+	10371973	10372081	10372007	10372081	10367831	10367948	1191	0,0,0	34,27,26	183	149	0.0,0.0,0.0
Sjc_0007342	chr5	-	27056219	27059009	27056219	27056399	27059058	27059178	1192	229,208,195	42,62,54	2759	149	0.227,0.153,0.163
Sjc_0009098	chr7	-	2067667	2067769	2067667	2067753	2067802	2067876	1193	350,335,293	82,70,72	165	149	0.794,0.812,0.786
Sjc_0008216	chr2	-	15780269	15780407	15780269	15780360	15781206	15781260	1194	0,0,0	72,30,47	196	149	0.0,0.0,0.0
Sjc_0001195	chr8	+	47973288	47973976	47973501	47973976	47971366	47972075	1195	16027,22147,21143	0,4,0	362	149	1.0,1.0,1.0
Sjc_0008246	chr2	-	16692535	16692839	16692535	16692826	16692869	16693109	1196	2,0,0	34,24,16	162	149	0.051,0.0,0.0
Sjc_0006695	chr3	-	46126553	46127994	46126553	46127147	46136304	46137249	1197	34,22,23	4,6,13	996	149	0.56,0.354,0.209
Sjc_0002694	chr4	+	19146686	19153125	19149029	19153125	19146285	19146463	1198	18143,8516,8398	1,0,0	2492	149	0.999,1.0,1.0
Sjc_0002694	chr4	+	19146686	19153125	19152272	19153125	19146285	19146463	1199	18252,8641,8524	0,0,0	5735	149	1.0,1.0,1.0
Sjc_0002694	chr4	+	19149029	19153125	19152272	19153125	19146285	19146463	1200	110,125,126	0,0,0	3392	149	1.0,1.0,1.0
Sjc_0005265	chr1	-	35296885	35296967	35296885	35296937	35296993	35297162	1201	10,8,13	4,5,4	179	149	0.675,0.571,0.73
Sjc_0005265	chr1	-	35296885	35296967	35296885	35296937	35296999	35297162	1202	61,33,48	1,3,5	179	149	0.981,0.902,0.889
Sjc_0007965	chr2	-	5644367	5644751	5644367	5644709	5644783	5644967	1203	280,282,298	265,205,221	191	149	0.452,0.518,0.513
Sjc_0007756	chr5	+	43026698	43027168	43026811	43027168	43024067	43024339	1204	60,59,61	0,0,0	262	149	1.0,1.0,1.0
Sjc_0003093	chr4	-	33979140	33979341	33979140	33979275	33981030	33981110	1205	0,0,0	15,24,21	215	149	0.0,0.0,0.0
Sjc_0006087	chr3	+	21739390	21739629	21739555	21739629	21736704	21736862	1206	1454,1033,907	14,5,0	314	149	0.98,0.99,1.0
Sjc_0005438	chr1	-	42378669	42378834	42378669	42378728	42378911	42378932	1207	16,8,5	0,0,0	255	149	1.0,1.0,1.0
Sjc_0005438	chr1	-	42377836	42378932	42377836	42378112	42379175	42379262	1208	3601,1678,1621	5,10,0	969	149	0.991,0.963,1.0
Sjc_0005114	chr1	-	28829512	28830246	28829512	28830241	28830284	28830532	1209	33,64,65	0,0,0	154	149	1.0,1.0,1.0
Sjc_0005114	chr1	-	28830284	28830532	28830284	28830395	28830575	28836518	1210	18,32,24	0,0,1	286	149	1.0,1.0,0.926
Sjc_0005128	chr1	-	29176542	29177751	29176542	29176839	29178702	29178834	1211	832,418,371	0,1,2	1061	149	1.0,0.983,0.963
Sjc_0004474	chr1	-	1842332	1842413	1842332	1842406	1844057	1844236	1212	23,7,14	28,38,32	156	149	0.44,0.15,0.295
Sjc_0005969	chr3	+	16305600	16305644	16305607	16305644	16302627	16305567	1213	27,28,21	16,55,63	156	149	0.617,0.327,0.241
Sjc_0002916	chr4	-	27687311	27687827	27687311	27687683	27688897	27689245	1214	175,79,85	156,152,169	293	149	0.363,0.209,0.204
Sjc_0002916	chr4	-	27688897	27689299	27688897	27689245	27692210	27692477	1215	33,44,52	275,202,188	203	149	0.081,0.138,0.169
Sjc_0008363	chr2	+	20868217	20868425	20868226	20868425	20867028	20867268	1216	242,328,300	0,0,0	158	149	1.0,1.0,1.0
Sjc_0006965	chr5	+	11151199	11151316	11151238	11151316	11148903	11150833	1217	223,216,216	0,0,0	188	149	1.0,1.0,1.0
Sjc_0009157	chr7	+	4497637	4497973	4497640	4497973	4495976	4496045	1218	370,331,283	0,2,0	152	149	1.0,0.994,1.0
Sjc_0005098	chr1	-	28141723	28144738	28141723	28142047	28145238	28145933	1219	460,484,441	0,2,0	2840	149	1.0,0.927,1.0
Sjc_0006128	chr3	+	23238230	23238326	23238241	23238326	23233358	23233656	1220	182,204,185	52,61,50	160	149	0.765,0.757,0.775
Sjc_0008112	chr2	+	11926329	11926660	11926402	11926660	11926212	11926297	1221	11,8,3	4,1,2	222	149	0.649,0.843,0.502
Sjc_0006964	chr5	-	11134246	11135150	11134246	11134878	11136736	11138054	1222	27,24,23	2,0,0	421	149	0.827,1.0,1.0
Sjc_0008236	chr2	+	16390847	16391107	16390872	16391107	16390491	16390815	1223	164,238,214	11,15,13	174	149	0.927,0.931,0.934
Sjc_0008236	chr2	+	16422983	16423177	16423160	16423177	16421619	16421767	1224	681,600,591	0,0,0	326	149	1.0,1.0,1.0
Sjc_0005709	chr3	+	5595424	5595753	5595559	5595753	5588044	5588378	1225	185,253,269	0,0,0	284	149	1.0,1.0,1.0
Sjc_0005709	chr3	+	5598980	5601426	5601005	5601426	5597094	5597273	1226	165,159,134	8,21,16	2174	149	0.586,0.342,0.365
Sjc_0003112	chr4	-	34496171	34499309	34496171	34498948	34500319	34500379	1227	656,323,322	28,16,27	510	149	0.873,0.855,0.777
Sjc_0003112	chr4	-	34498418	34500379	34498418	34499309	34503006	34503228	1228	889,619,600	0,0,0	1219	149	1.0,1.0,1.0
Sjc_0003112	chr4	-	34500319	34502387	34500319	34500379	34503006	34503228	1229	35,40,51	730,417,405	2157	149	0.003,0.007,0.009
Sjc_0003112	chr4	-	34507504	34507704	34507504	34507692	34507733	34507856	1230	280,156,127	52,63,52	161	149	0.833,0.696,0.693
Sjc_0005090	chr1	-	27848512	27850616	27848512	27849454	27852686	27853171	1231	3686,4235,4148	26,19,30	1311	149	0.942,0.962,0.94
Sjc_0005090	chr1	-	27849813	27850730	27849813	27850616	27852686	27853171	1232	23,14,19	571,612,699	263	149	0.022,0.013,0.015
Sjc_0005090	chr1	-	27849813	27850913	27849813	27850616	27852686	27853171	1233	53,27,38	571,612,699	446	149	0.03,0.015,0.018
Sjc_0005090	chr1	-	27849813	27850913	27849813	27850730	27852686	27853171	1234	30,16,25	0,3,6	332	149	1.0,0.705,0.652
Sjc_0005976	chr3	+	16779740	16782229	16782077	16782229	16776556	16776621	1235	322,407,367	7,6,3	2486	149	0.734,0.803,0.88
Sjc_0005067	chr1	+	27257521	27260004	27259784	27260004	27254405	27254821	1236	106,57,23	18,32,26	2412	149	0.267,0.099,0.052
Sjc_0003003	chr4	-	30499250	30500177	30499250	30499377	30501540	30501616	1237	6,21,20	95,119,135	949	149	0.01,0.027,0.023
Sjc_0004637	chr1	+	9664485	9667174	9667039	9667174	9664372	9664439	1238	43,27,36	0,0,2	2703	149	1.0,1.0,0.498
Sjc_0005060	chr1	-	26871234	26875659	26871234	26871343	26875702	26875758	1239	116,102,79	32,69,42	4465	149	0.108,0.047,0.059
Sjc_0007198	chr5	+	20942928	20943112	20943003	20943112	20942757	20942820	1240	80,37,42	266,264,240	224	149	0.167,0.085,0.104
Sjc_0007198	chr5	+	20950312	20950402	20950322	20950402	20944033	20944189	1241	35,20,23	0,0,0	159	149	1.0,1.0,1.0
Sjc_0007198	chr5	+	20953322	20955562	20954021	20955562	20944033	20944189	1242	608,459,445	0,0,2	848	149	1.0,1.0,0.975
Sjc_0007198	chr5	+	20949107	20950402	20950312	20950402	20948057	20948123	1243	71,46,29	359,334,280	1354	149	0.021,0.015,0.011
Sjc_0007198	chr5	+	20953322	20955562	20954021	20955562	20950312	20950402	1244	852,715,700	53,24,10	848	149	0.739,0.84,0.925
Sjc_0005056	chr1	+	26762264	26765395	26763414	26765395	26760093	26761107	1245	1070,965,980	357,224,243	1299	149	0.256,0.331,0.316
Sjc_0004702	chr1	-	12325976	12329366	12325976	12327328	12330770	12331180	1246	172,230,226	1,1,3	2187	149	0.921,0.94,0.837
Sjc_0005054	chr1	-	26716085	26719571	26716085	26719351	26723799	26724009	1247	3,10,5	138,165,145	369	149	0.009,0.024,0.014
Sjc_0005054	chr1	-	26729718	26731311	26729718	26731278	26732227	26732497	1248	116,151,130	4,16,9	182	149	0.96,0.885,0.922
Sjc_0005054	chr1	-	26729718	26731337	26729718	26731311	26732227	26733764	1249	7,13,12	100,125,106	175	149	0.056,0.081,0.088
Sjc_0006303	chr3	+	30458611	30460576	30460103	30460576	30456391	30456503	1250	144,145,156	6,5,7	1641	149	0.685,0.725,0.669
Sjc_0007880	chr2	+	1920131	1920230	1920139	1920230	1918649	1918732	1251	9,20,11	0,0,0	157	149	1.0,1.0,1.0
Sjc_0005044	chr1	-	26289032	26292222	26289032	26290365	26295470	26295704	1252	68,61,46	347,266,307	2006	149	0.014,0.017,0.011
Sjc_0005044	chr1	-	26332470	26332667	26332470	26332563	26333142	26333216	1253	23,27,43	0,2,2	253	149	1.0,0.888,0.927
Sjc_0005044	chr1	-	26332470	26333106	26332470	26332563	26333142	26333402	1254	18,30,46	0,2,2	692	149	1.0,0.764,0.832
Sjc_0005044	chr1	-	26332470	26332667	26332470	26332563	26333346	26333384	1255	67,76,111	0,2,0	253	149	1.0,0.957,1.0
Sjc_0007946	chr2	-	4723980	4725195	4723980	4725135	4727300	4727561	1256	44,65,44	61,95,76	209	149	0.34,0.328,0.292
Sjc_0006512	chr3	-	38071393	38071780	38071393	38071744	38075367	38076069	1257	0,2,2	0,0,0	185	149	NA,1.0,1.0
Sjc_0006512	chr3	-	38071393	38071798	38071393	38071744	38075367	38076069	1258	0,11,3	0,0,0	203	149	NA,1.0,1.0
Sjc_0006512	chr3	-	38071393	38071798	38071393	38071780	38075367	38076069	1259	0,9,1	0,0,0	167	149	NA,1.0,1.0
Sjc_0008141	chr2	-	13171346	13171427	13171346	13171412	13171452	13171545	1260	0,0,0	1,0,0	164	149	0.0,NA,NA
Sjc_0007952	chr2	-	4982071	4982236	4982071	4982228	4983500	4983563	1261	129,155,149	0,0,0	157	149	1.0,1.0,1.0
Sjc_0007952	chr2	-	4986800	4987060	4986800	4986904	4988098	4988241	1262	50,30,43	2,0,0	305	149	0.924,1.0,1.0
Sjc_0008034	chr2	+	8684699	8684895	8684716	8684895	8678675	8678844	1263	9,10,6	6,13,3	166	149	0.574,0.408,0.642
Sjc_0008034	chr2	+	8684699	8684895	8684716	8684895	8680355	8680426	1264	6,10,5	4,0,3	166	149	0.574,1.0,0.599
Sjc_0008034	chr2	+	8684699	8684895	8684716	8684895	8682102	8682912	1265	11,22,5	76,92,75	166	149	0.115,0.177,0.056
Sjc_0005031	chr1	-	26002295	26002356	26002295	26002343	26003715	26003965	1266	15,6,12	5,2,5	162	149	0.734,0.734,0.688
Sjc_0003015	chr4	-	30824645	30825147	30824645	30825121	30827079	30827244	1267	5,13,5	249,308,298	175	149	0.017,0.035,0.014
Sjc_0003015	chr4	-	30829350	30829431	30829350	30829428	30829849	30830160	1268	82,115,78	141,113,126	152	149	0.363,0.499,0.378
Sjc_0003015	chr4	-	30829849	30830160	30829849	30830154	30831507	30831675	1269	242,210,231	34,12,29	155	149	0.872,0.944,0.884
Sjc_0003015	chr4	-	30831507	30831675	30831507	30831672	30832738	30833078	1270	220,189,185	0,4,6	152	149	1.0,0.979,0.968
Sjc_0003934	chr4	-	67695513	67696836	67695513	67695946	67701313	67701592	1271	1364,934,882	0,2,0	1039	149	1.0,0.985,1.0
Sjc_0003571	chr4	+	50933432	50934003	50933853	50934003	50932585	50932829	1272	863,708,673	1,0,0	570	149	0.996,1.0,1.0
Sjc_0003571	chr4	+	50936623	50938055	50937847	50938055	50935063	50935295	1273	584,384,394	82,76,59	1373	149	0.436,0.354,0.42
Sjc_0000199	chr8	+	8829985	8830226	8830081	8830226	8828110	8828222	1274	275,274,210	0,0,0	245	149	1.0,1.0,1.0
Sjc_0004970	chr1	-	22531351	22531474	22531351	22531455	22531560	22531584	1275	0,0,0	0,0,0	168	149	NA,NA,NA
Sjc_0006134	chr3	-	23543128	23544480	23543128	23543624	23547324	23547450	1276	34,41,33	0,1,2	1005	149	1.0,0.859,0.71
Sjc_0006134	chr3	-	23543128	23544480	23543128	23543624	23548365	23548520	1277	15,25,28	3,0,0	1005	149	0.426,1.0,1.0
Sjc_0006134	chr3	-	23547324	23547450	23547324	23547411	23548365	23548520	1278	31,43,40	0,0,6	188	149	1.0,1.0,0.841
Sjc_0009132	chr7	+	3487864	3488814	3488415	3488814	3487210	3487539	1279	72,28,35	254,270,259	700	149	0.057,0.022,0.028
Sjc_0000942	chr8	+	38239054	38240193	38240083	38240193	38236926	38237063	1280	2,2,0	1,0,0	1178	149	0.202,1.0,NA
Sjc_0000942	chr8	+	38274856	38275013	38274933	38275013	38270699	38270886	1281	3,2,3	0,0,0	226	149	1.0,1.0,1.0
Sjc_0000770	chr8	+	31942471	31942641	31942546	31942641	31941190	31941417	1282	513,461,509	523,815,753	224	149	0.395,0.273,0.31
Sjc_0001561	chr8	+	60691781	60692111	60691863	60692111	60688599	60688740	1283	30,28,38	130,156,161	231	149	0.13,0.104,0.132
Sjc_0002576	chr4	+	12037794	12039894	12039767	12039894	12036215	12036609	1284	504,379,379	0,2,0	2122	149	1.0,0.93,1.0
Sjc_0005035	chr1	-	26153940	26154138	26153940	26154132	26154179	26154259	1285	69,118,100	0,2,1	155	149	1.0,0.983,0.99
Sjc_0008046	chr2	+	9417109	9417376	9417256	9417376	9410478	9410731	1286	52,60,59	0,0,0	296	149	1.0,1.0,1.0
Sjc_0005006	chr1	+	24640628	24640829	24640640	24640829	24637645	24637886	1287	69,60,70	0,0,0	161	149	1.0,1.0,1.0
Sjc_0005006	chr1	+	24640628	24640829	24640640	24640829	24638983	24639001	1288	18,33,23	0,0,0	161	149	1.0,1.0,1.0
Sjc_0005026	chr1	+	25772619	25772720	25772626	25772720	25771304	25771433	1289	5,9,15	498,547,522	156	149	0.009,0.015,0.027
Sjc_0001039	chr8	+	42161952	42162002	42161955	42162002	42161850	42161920	1290	25,56,47	36,100,85	152	149	0.405,0.354,0.352
Sjc_0002999	chr4	+	30421607	30423277	30423132	30423277	30420428	30420665	1291	45,64,51	5,5,6	1674	149	0.445,0.533,0.431
Sjc_0003090	chr4	-	33720913	33722566	33720913	33721032	33723399	33723452	1292	72,91,49	312,373,345	1683	149	0.02,0.021,0.012
Sjc_0005358	chr1	+	38788688	38788997	38788776	38788997	38787038	38787137	1293	100,139,159	0,0,0	237	149	1.0,1.0,1.0
Sjc_0005400	chr1	+	40538033	40538253	40538177	40538253	40536559	40536623	1294	41,8,11	24,12,21	293	149	0.465,0.253,0.21
Sjc_0005400	chr1	+	40538033	40538253	40538177	40538253	40536559	40536675	1295	27,4,4	0,0,0	293	149	1.0,1.0,1.0
Sjc_0004985	chr1	-	23530686	23537135	23530686	23535194	23537256	23537522	1296	405,389,372	8,3,5	2090	149	0.783,0.902,0.841
Sjc_0004739	chr1	-	14035831	14035945	14035831	14035927	14035981	14036084	1297	2127,915,946	101,30,37	167	149	0.949,0.965,0.958
Sjc_0004739	chr1	-	14035981	14036084	14035981	14036080	14038409	14038484	1298	198,76,120	3,6,4	153	149	0.985,0.925,0.967
Sjc_0004739	chr1	-	14035981	14036522	14035981	14036080	14038409	14038484	1299	550,354,370	3,6,4	591	149	0.979,0.937,0.959
Sjc_0004739	chr1	-	14035981	14036522	14035981	14036084	14038409	14038484	1300	518,349,352	166,71,102	587	149	0.442,0.555,0.467
Sjc_0004739	chr1	-	14035981	14036084	14035981	14036080	14038413	14038484	1301	277,143,149	0,31,0	153	149	1.0,0.818,1.0
Sjc_0004739	chr1	-	14035981	14036522	14035981	14036080	14038413	14038484	1302	557,364,371	0,31,0	591	149	1.0,0.747,1.0
Sjc_0004739	chr1	-	14035981	14036522	14035981	14036084	14038413	14038484	1303	525,359,353	245,138,131	587	149	0.352,0.398,0.406
Sjc_0004739	chr1	-	14035981	14036522	14035981	14036084	14038640	14038707	1304	518,347,359	137,48,56	587	149	0.49,0.647,0.619
Sjc_0004739	chr1	-	14035981	14038484	14035981	14036084	14038640	14038707	1305	1319,1003,1020	137,48,56	2549	149	0.36,0.55,0.516
Sjc_0004739	chr1	-	14035981	14038484	14035981	14036522	14038640	14038707	1306	808,659,675	7,3,14	2111	149	0.891,0.939,0.773
Sjc_0004739	chr1	-	14035981	14036522	14035981	14036084	14038799	14038986	1307	511,346,346	4,12,10	587	149	0.97,0.88,0.898
Sjc_0003176	chr4	+	36479232	36483343	36483113	36483343	36478924	36479200	1308	742,882,906	33,21,23	4030	149	0.454,0.608,0.593
Sjc_0003176	chr4	+	36479370	36483343	36483113	36483343	36479232	36479316	1309	190,191,222	463,610,576	3892	149	0.015,0.012,0.015
Sjc_0003176	chr4	+	36486873	36488677	36488416	36488677	36484403	36484547	1310	1226,1439,1515	3,30,5	1692	149	0.973,0.809,0.964
Sjc_0005007	chr1	-	24715948	24716351	24715948	24716140	24717070	24717844	1311	48,8,12	291,191,218	360	149	0.064,0.017,0.022
Sjc_0004978	chr1	-	22958510	22963717	22958510	22959076	22976103	22976177	1312	329,329,309	0,0,3	4790	149	1.0,1.0,0.762
Sjc_0004978	chr1	-	22963687	22963717	22963687	22963714	22976103	22976177	1313	109,135,112	45,51,45	152	149	0.704,0.722,0.709
Sjc_0004978	chr1	-	22963687	22963717	22963687	22963714	22995880	22996002	1314	2,17,8	0,5,2	152	149	1.0,0.769,0.797
Sjc_0005150	chr1	-	29988402	29989527	29988402	29988507	29989750	29989872	1315	1,0,0	13,1,4	1169	149	0.01,0.0,0.0
Sjc_0002520	chr4	+	9409527	9411335	9411144	9411335	9409417	9409459	1316	112,89,96	0,0,98	1766	149	1.0,1.0,0.076
Sjc_0004691	chr1	+	12072332	12074447	12074420	12074447	12071758	12071771	1317	203,163,203	84,135,135	2237	149	0.139,0.074,0.091
Sjc_0008166	chr2	+	14053760	14054309	14054067	14054309	14053039	14053722	1318	15,6,2	0,0,4	456	149	1.0,1.0,0.14
Sjc_0004956	chr1	+	22147156	22147234	22147184	22147234	22146322	22146446	1319	21,56,43	0,0,0	177	149	1.0,1.0,1.0
Sjc_0009290	chr7	+	10220285	10220402	10220292	10220402	10219641	10220253	1320	89,148,123	6,14,11	156	149	0.934,0.91,0.914
Sjc_0009290	chr7	+	10232325	10235919	10232924	10235919	10226828	10229593	1321	560,340,339	2,1,0	748	149	0.982,0.985,1.0
Sjc_0004965	chr1	+	22441651	22442834	22441948	22442834	22438369	22438433	1322	343,142,142	51,28,14	446	149	0.692,0.629,0.772
Sjc_0004965	chr1	+	22441651	22442834	22441948	22442834	22438465	22438532	1323	445,217,231	942,913,827	446	149	0.136,0.074,0.085
Sjc_0004929	chr1	+	21271379	21274408	21274214	21274408	21268111	21268292	1324	1196,1763,1533	62,76,87	2984	149	0.491,0.537,0.468
Sjc_0004605	chr1	-	8193253	8194740	8193253	8194407	8195069	8195103	1325	698,880,792	1,0,0	482	149	0.995,1.0,1.0
Sjc_0004605	chr1	-	8194448	8194878	8194448	8194740	8195069	8195103	1326	428,461,438	2,2,0	287	149	0.991,0.992,1.0
Sjc_0004605	chr1	-	8193253	8194740	8193253	8194407	8196910	8197021	1327	696,878,794	5,4,5	482	149	0.977,0.985,0.98
Sjc_0004605	chr1	-	8194448	8194878	8194448	8194740	8196910	8197021	1328	122,195,164	0,0,2	287	149	1.0,1.0,0.977
Sjc_0004918	chr1	-	20623054	20626421	20623054	20625260	20629780	20630232	1329	1323,1633,1497	8,9,3	1310	149	0.95,0.954,0.983
Sjc_0004918	chr1	-	20636084	20637066	20636084	20636341	20639498	20639907	1330	276,437,419	0,0,1	874	149	1.0,1.0,0.986
Sjc_0003554	chr4	+	50336634	50336915	50336709	50336915	50336058	50336596	1331	125,206,204	0,2,0	224	149	1.0,0.986,1.0
Sjc_0004096	chr4	+	73731930	73732176	73731940	73732176	73730943	73731112	1332	95,172,140	2,0,2	159	149	0.978,1.0,0.985
Sjc_0001853	chr8	-	72049512	72049649	72049512	72049610	72051323	72051524	1333	16,10,19	7,5,12	188	149	0.644,0.613,0.557
Sjc_0003128	chr4	+	34996352	34996957	34996424	34996957	34994360	34994518	1334	16,52,31	159,144,144	221	149	0.064,0.196,0.127
Sjc_0003128	chr4	+	34996352	34998045	34997532	34998045	34994360	34994518	1335	527,649,538	3,3,7	1329	149	0.952,0.96,0.896
Sjc_0003128	chr4	+	34996424	34998045	34997532	34998045	34994360	34994518	1336	670,741,651	3,3,7	1257	149	0.964,0.967,0.917
Sjc_0003128	chr4	+	34998087	34998244	34998204	34998244	34997532	34997985	1337	72,49,73	0,0,0	266	149	1.0,1.0,1.0
Sjc_0008044	chr2	+	9232545	9232861	9232807	9232861	9232383	9232513	1338	24,12,10	0,1,0	411	149	1.0,0.813,1.0
Sjc_0009445	chr7	+	16812948	16813274	16813153	16813274	16806620	16806742	1339	12,12,12	201,194,218	354	149	0.025,0.025,0.023
Sjc_0002010	chr8	-	78529576	78531676	78529576	78530802	78531714	78532407	1340	121,43,46	4714,2761,2881	1023	149	0.004,0.002,0.002
Sjc_0005289	chr1	+	36191170	36191285	36191204	36191285	36190396	36190706	1341	1067,411,397	377,137,195	183	149	0.697,0.71,0.624
Sjc_0005289	chr1	+	36191170	36191285	36191204	36191285	36190396	36190723	1342	956,357,327	268,42,36	183	149	0.744,0.874,0.881
Sjc_0005289	chr1	+	36191170	36191285	36191204	36191285	36190396	36190760	1343	2474,1078,889	62,23,20	183	149	0.97,0.974,0.973
Sjc_0008713	chr6	-	7643615	7645268	7643615	7644393	7646457	7646835	1344	2916,2554,2368	0,2,0	1024	149	1.0,0.995,1.0
Sjc_0001019	chr8	+	41249243	41252614	41250523	41252614	41245962	41246277	1345	106,69,93	3,4,4	1429	149	0.787,0.643,0.708
Sjc_0004563	chr1	+	6269449	6269508	6269452	6269508	6267991	6268334	1346	263,302,243	0,0,1	152	149	1.0,1.0,0.996
Sjc_0003445	chr4	-	46319252	46319461	46319252	46319320	46319500	46319607	1347	1,0,0	0,0,0	290	149	1.0,NA,NA
Sjc_0002515	chr4	+	9180046	9180296	9180049	9180296	9177025	9177311	1348	0,0,0	0,0,0	152	149	NA,NA,NA
Sjc_0008111	chr2	-	11903123	11904589	11903123	11904583	11904618	11904709	1349	19,12,11	1060,720,641	155	149	0.017,0.016,0.016
Sjc_0007796	chr5	-	44577870	44579896	44577870	44578135	44579944	44581050	1350	194,120,143	124,212,170	1910	149	0.109,0.042,0.062
Sjc_0007796	chr5	-	44577870	44581050	44577870	44578135	44583559	44583612	1351	1086,1168,1143	1,4,1	3064	149	0.981,0.934,0.982
Sjc_0000737	chr8	+	30464172	30464382	30464337	30464382	30463935	30464138	1352	0,3,2	0,1,0	314	149	NA,0.587,1.0
Sjc_0003732	chr4	-	57877276	57877559	57877276	57877361	57878080	57878265	1353	260,295,272	54,64,66	347	149	0.674,0.664,0.639
Sjc_0001514	chr8	+	58953940	58954085	58953954	58954085	58953734	58953910	1354	17,33,40	102,107,67	163	149	0.132,0.22,0.353
Sjc_0001514	chr8	+	58953940	58954085	58953960	58954085	58953734	58953910	1355	19,33,41	0,2,0	169	149	1.0,0.936,1.0
Sjc_0001514	chr8	+	58953954	58954085	58953960	58954085	58953734	58953910	1356	104,107,68	0,2,0	155	149	1.0,0.981,1.0
Sjc_0001514	chr8	+	58981258	58981564	58981354	58981564	58980118	58980265	1357	204,193,180	0,0,0	245	149	1.0,1.0,1.0
Sjc_0001514	chr8	+	58999608	59000692	58999631	59000692	58998299	58998384	1358	451,259,205	27,3,2	172	149	0.935,0.987,0.989
Sjc_0005038	chr1	+	26212175	26215933	26212876	26215933	26209506	26209700	1359	120,104,101	2,1,0	850	149	0.913,0.948,1.0
Sjc_0005038	chr1	+	26212876	26215933	26213466	26215933	26212175	26212335	1360	950,608,578	1,5,2	739	149	0.995,0.961,0.983
Sjc_0005038	chr1	+	26212876	26215933	26215322	26215933	26212175	26212335	1361	1291,1055,958	46,38,32	2595	149	0.617,0.615,0.632
Sjc_0005038	chr1	+	26213466	26215933	26215322	26215933	26212175	26212335	1362	342,452,382	46,38,32	2005	149	0.356,0.469,0.47
Sjc_0005038	chr1	+	26213466	26215933	26215322	26215933	26212876	26212897	1363	707,600,524	551,337,315	2005	149	0.087,0.117,0.11
Sjc_0007105	chr5	-	17537635	17539321	17537635	17537982	17539565	17539646	1364	153,86,100	190,150,127	1488	149	0.075,0.054,0.073
Sjc_0007105	chr5	-	17537635	17539321	17537635	17537982	17542808	17543001	1365	137,82,89	3,2,1	1488	149	0.821,0.804,0.899
Sjc_0001950	chr8	+	76352399	76352511	76352411	76352511	76350481	76350514	1366	241,178,175	0,0,0	161	149	1.0,1.0,1.0
Sjc_0001950	chr8	+	76360048	76360229	76360213	76360229	76358029	76358273	1367	1059,651,659	0,0,0	314	149	1.0,1.0,1.0
Sjc_0005172	chr1	-	30876132	30876469	30876132	30876463	30876501	30876722	1368	51,99,54	56,65,58	155	149	0.467,0.594,0.472
Sjc_0007682	chr5	+	40541798	40542055	40541833	40542055	40536023	40536218	1369	10,24,11	0,0,0	184	149	1.0,1.0,1.0
Sjc_0007682	chr5	+	40563377	40564601	40564452	40564601	40561847	40562172	1370	50,42,35	38,41,37	1224	149	0.138,0.111,0.103
Sjc_0000840	chr8	+	34597964	34600935	34600842	34600935	34594678	34594783	1371	386,457,486	18,26,31	3027	149	0.514,0.464,0.436
Sjc_0000840	chr8	+	34599532	34600935	34600842	34600935	34597964	34598021	1372	168,160,163	116,179,170	1459	149	0.129,0.084,0.089
Sjc_0004997	chr1	-	24062091	24063945	24062091	24062197	24065231	24066348	1373	1152,591,513	2,1,1	1897	149	0.978,0.979,0.976
Sjc_0004997	chr1	-	24069268	24069561	24069268	24069558	24071000	24071246	1374	94,69,67	181,144,136	152	149	0.337,0.32,0.326
Sjc_0006290	chr3	-	29894389	29895878	29894389	29894480	29895914	29896018	1375	103,77,98	202,192,233	1547	149	0.047,0.037,0.039
Sjc_0007602	chr5	-	37825938	37826274	37825938	37826223	37828404	37828541	1376	0,9,14	3,1,3	200	149	0.0,0.87,0.777
Sjc_0005108	chr1	-	28622247	28622648	28622247	28622616	28624309	28624662	1377	150,118,125	23,13,14	181	149	0.843,0.882,0.88
Sjc_0005108	chr1	-	28622247	28624662	28622247	28622616	28625659	28626064	1378	478,415,390	1,0,0	2195	149	0.97,1.0,1.0
Sjc_0005955	chr3	-	15666778	15669348	15666778	15666938	15669789	15669908	1379	22,51,47	86,24,30	2559	149	0.015,0.11,0.084
Sjc_0005955	chr3	-	15672425	15672642	15672425	15672579	15673838	15673943	1380	1,12,11	1,3,11	212	149	0.413,0.738,0.413
Sjc_0005955	chr3	-	15666778	15672579	15666778	15669908	15674243	15674371	1381	181,306,269	0,0,7	2820	149	1.0,1.0,0.67
Sjc_0005955	chr3	-	15666778	15672579	15666778	15669908	15674459	15674562	1382	177,319,284	38,13,15	2820	149	0.198,0.565,0.5
Sjc_0005955	chr3	-	15674243	15674679	15674243	15674371	15676649	15676719	1383	228,179,151	1,0,0	457	149	0.987,1.0,1.0
Sjc_0003174	chr4	+	36449001	36449467	36449205	36449467	36448728	36448956	1384	292,266,302	0,5,0	353	149	1.0,0.957,1.0
Sjc_0003174	chr4	+	36449089	36449467	36449205	36449467	36449001	36449052	1385	247,229,277	11,16,7	265	149	0.927,0.889,0.957
Sjc_0003174	chr4	+	36449140	36449467	36449205	36449467	36449001	36449107	1386	120,79,123	16,20,22	214	149	0.839,0.733,0.796
Sjc_0003174	chr4	+	36450099	36450189	36450162	36450189	36449498	36449610	1387	65,27,26	0,0,0	212	149	1.0,1.0,1.0
Sjc_0003174	chr4	+	36450099	36450189	36450162	36450189	36449641	36449706	1388	69,29,25	412,289,255	212	149	0.105,0.066,0.064
Sjc_0003174	chr4	+	36451663	36451798	36451687	36451798	36451491	36451640	1389	17,7,5	987,580,476	173	149	0.015,0.01,0.009
Sjc_0007787	chr5	-	44378755	44379028	44378755	44378815	44380642	44380737	1390	0,0,0	1,0,0	362	149	0.0,NA,NA
Sjc_0004527	chr1	-	4621185	4621623	4621185	4621472	4621742	4622062	1391	1829,1187,1041	1,0,0	300	149	0.999,1.0,1.0
Sjc_0004527	chr1	-	4621742	4622062	4621742	4622053	4622092	4622256	1392	2149,2103,1730	217,246,266	158	149	0.903,0.89,0.86
Sjc_0006004	chr3	-	18241506	18242663	18241506	18241683	18242704	18242763	1393	29,16,14	0,5,5	1129	149	1.0,0.297,0.27
Sjc_0004397	chr4	-	85993024	85994149	85993024	85993225	85995108	85995331	1394	2,4,8	21,12,12	1073	149	0.013,0.044,0.085
Sjc_0005261	chr1	+	35196177	35196437	35196333	35196437	35195637	35196140	1395	413,257,243	0,0,0	305	149	1.0,1.0,1.0
Sjc_0005261	chr1	+	35209086	35209207	35209107	35209207	35204581	35204648	1396	0,1,1	326,249,243	170	149	0.0,0.004,0.004
Sjc_0003158	chr4	-	35939009	35939439	35939009	35939412	35939508	35939630	1397	0,4,6	87,142,122	176	149	0.0,0.023,0.04
Sjc_0007015	chr5	+	13783769	13785185	13784902	13785185	13782264	13782331	1398	105,67,75	39,51,51	1282	149	0.238,0.132,0.146
Sjc_0007015	chr5	+	13798168	13799585	13799208	13799585	13796061	13796244	1399	246,167,167	16,8,7	1189	149	0.658,0.723,0.749
Sjc_0002171	chr8	+	85323887	85325310	85324977	85325310	85322350	85322476	1400	0,0,2	0,4,2	1239	149	NA,0.0,0.107
Sjc_0004868	chr1	+	19148344	19148478	19148437	19148478	19147942	19148308	1401	87,113,124	25,33,25	242	149	0.682,0.678,0.753
Sjc_0004868	chr1	+	19148344	19149670	19149490	19149670	19147942	19148308	1402	82,95,106	7,10,10	1295	149	0.574,0.522,0.549
Sjc_0007738	chr5	-	42539632	42539923	42539632	42539869	42540662	42540799	1403	5,3,7	209,148,179	203	149	0.017,0.015,0.028
Sjc_0004959	chr1	+	22254781	22255251	22254938	22255251	22246948	22247062	1404	399,130,145	18,9,8	306	149	0.915,0.876,0.898
Sjc_0007617	chr5	-	38425867	38426117	38425867	38426085	38427373	38427518	1405	6,6,3	511,537,500	181	149	0.01,0.009,0.005
Sjc_0003014	chr4	+	30789276	30789568	30789488	30789568	30789069	30789191	1406	66,54,44	33,0,24	361	149	0.452,1.0,0.431
Sjc_0005847	chr3	+	11087289	11087655	11087529	11087655	11084676	11085781	1407	291,250,244	4,10,6	389	149	0.965,0.905,0.94
Sjc_0005200	chr1	-	32126078	32126298	32126078	32126258	32128754	32128768	1408	0,0,0	4,1,2	189	149	0.0,0.0,0.0
Sjc_0005200	chr1	-	32126078	32126298	32126078	32126258	32129906	32130000	1409	1,0,1	1,0,0	189	149	0.441,NA,1.0
Sjc_0004416	chr4	+	86953024	86953235	86953133	86953235	86950826	86950870	1410	192,165,182	657,772,705	258	149	0.144,0.11,0.13
Sjc_0004416	chr4	+	86953080	86953235	86953133	86953235	86953038	86953044	1411	114,89,118	0,0,0	202	149	1.0,1.0,1.0
Sjc_0004416	chr4	+	86955049	86956206	86956144	86956206	86954159	86954215	1412	1435,1376,1246	5,8,12	1244	149	0.972,0.954,0.926
Sjc_0004416	chr4	+	86957828	86959664	86959430	86959664	86957313	86957771	1413	10,3,0	1030,851,867	1751	149	0.001,0.0,0.0
Sjc_0002426	chr4	+	5728452	5728576	5728474	5728576	5726883	5726937	1414	15,8,4	0,0,0	171	149	1.0,1.0,1.0
Sjc_0001294	chr8	-	51091142	51091283	51091142	51091211	51091330	51091384	1415	168,237,211	0,0,0	221	149	1.0,1.0,1.0
Sjc_0001294	chr8	-	51099144	51099324	51099144	51099297	51099355	51099443	1416	115,212,174	0,5,0	176	149	1.0,0.973,1.0
Sjc_0004856	chr1	+	18823609	18824082	18824019	18824082	18822039	18822267	1417	153,54,59	231,74,67	559	149	0.15,0.163,0.19
Sjc_0004856	chr1	+	18824019	18826701	18825971	18826701	18822039	18822267	1418	484,230,198	765,460,485	2101	149	0.043,0.034,0.028
Sjc_0007879	chr2	-	1883112	1883351	1883112	1883279	1884643	1884840	1419	889,1076,919	0,0,0	221	149	1.0,1.0,1.0
Sjc_0007879	chr2	-	1883112	1884840	1883112	1883351	1885372	1885880	1420	694,803,803	12,6,3	1638	149	0.84,0.924,0.961
Sjc_0007879	chr2	-	1894549	1896961	1894549	1894730	1897003	1897144	1421	95,193,163	0,2,0	2380	149	1.0,0.858,1.0
Sjc_0007879	chr2	-	1894549	1896971	1894549	1894730	1897003	1897144	1422	35,73,67	0,2,0	2390	149	1.0,0.695,1.0
Sjc_0007879	chr2	-	1894549	1896971	1894549	1896961	1897003	1897144	1423	19,42,34	79,160,129	159	149	0.184,0.197,0.198
Sjc_0007322	chr5	-	26146930	26149401	26146930	26147362	26149436	26149785	1424	813,726,701	0,0,0	2188	149	1.0,1.0,1.0
Sjc_0002129	chr8	-	83168660	83168896	83168660	83168839	83169046	83169126	1425	30,10,16	0,0,0	206	149	1.0,1.0,1.0
Sjc_0003386	chr4	+	44155700	44155878	44155725	44155878	44154436	44154613	1426	3,2,0	2,2,3	174	149	0.562,0.461,0.0
Sjc_0006063	chr3	-	20985388	20987672	20985388	20987669	21026535	21029127	1427	9,20,17	6,16,15	152	149	0.595,0.551,0.526
Sjc_0004852	chr1	-	18667273	18669775	18667273	18667984	18672420	18672494	1428	101,60,88	568,483,450	1940	149	0.013,0.009,0.015
Sjc_0000430	chr8	+	19119599	19122064	19120925	19122064	19112266	19112423	1429	743,667,565	16,2,0	1475	149	0.824,0.971,1.0
Sjc_0000430	chr8	+	19119599	19122064	19120925	19122064	19117647	19117889	1430	1520,1335,1242	24,2,0	1475	149	0.865,0.985,1.0
Sjc_0005246	chr1	-	34062739	34065009	34062739	34063014	34067301	34067521	1431	487,343,378	1,0,1	2144	149	0.971,1.0,0.963
Sjc_0005246	chr1	-	34067753	34068793	34067753	34067959	34068842	34069046	1432	2,12,6	385,381,393	983	149	0.001,0.005,0.002
Sjc_0006968	chr5	+	11194708	11194771	11194730	11194771	11193798	11193955	1433	0,1,2	61,49,52	171	149	0.0,0.017,0.032
Sjc_0006968	chr5	+	11199856	11201698	11201217	11201698	11197667	11198076	1434	241,233,195	5,3,8	1510	149	0.826,0.885,0.706
Sjc_0004674	chr1	+	11387802	11387998	11387816	11387998	11385187	11385336	1435	10,0,6	0,0,0	163	149	1.0,NA,1.0
Sjc_0007214	chr5	+	21651773	21655143	21654866	21655143	21649781	21651405	1436	165,112,159	2,0,1	3242	149	0.791,1.0,0.88
Sjc_0009356	chr7	+	13340234	13343376	13341290	13343376	13336419	13336633	1437	543,462,463	0,2,1	1205	149	1.0,0.966,0.983
Sjc_0005069	chr1	+	27307624	27307763	27307628	27307763	27307507	27307592	1438	0,2,6	55,63,59	153	149	0.0,0.03,0.09
Sjc_0000161	chr8	+	7014021	7015251	7015035	7015251	7013755	7013977	1439	7,23,8	63,92,87	1163	149	0.014,0.031,0.012
Sjc_0000161	chr8	+	7019123	7019331	7019164	7019331	7015283	7015390	1440	0,1,1	192,178,161	190	149	0.0,0.004,0.005
Sjc_0006967	chr5	-	11182526	11183872	11182526	11182692	11183920	11184052	1441	38,14,8	90,51,44	1329	149	0.045,0.03,0.02
Sjc_0006967	chr5	-	11183920	11186916	11183920	11184052	11186964	11187013	1442	122,64,58	3,0,0	3013	149	0.668,1.0,1.0
Sjc_0006967	chr5	-	11183920	11184323	11183920	11184052	11187451	11187505	1443	49,28,25	0,1,1	420	149	1.0,0.909,0.899
Sjc_0001652	chr8	+	63949097	63949254	63949114	63949254	63948912	63948998	1444	30,31,28	514,593,588	166	149	0.05,0.045,0.041
Sjc_0008372	chr2	-	21197346	21198010	21197346	21197719	21199238	21199536	1445	26,19,15	4808,1384,1271	440	149	0.002,0.005,0.004
Sjc_0004603	chr1	+	8113080	8113253	8113173	8113253	8109204	8109556	1446	49,76,73	3,10,0	242	149	0.91,0.824,1.0
Sjc_0004603	chr1	+	8113080	8113253	8113173	8113253	8111416	8111510	1447	94,129,141	11,12,9	242	149	0.84,0.869,0.906
Sjc_0009536	chrtig00001467_pilon_pilon_15	-	17060	17248	17060	17176	18269	18276	1448	0,0,0	0,0,0	221	149	NA,NA,NA
Sjc_0008884	chr6	-	15421156	15425642	15421156	15424509	15427171	15427373	1449	958,1099,1038	0,1,0	1282	149	1.0,0.992,1.0
Sjc_0008884	chr6	-	15428338	15429935	15428338	15428659	15430664	15430978	1450	1415,1589,1375	4,4,4	1425	149	0.974,0.976,0.973
Sjc_0008884	chr6	-	15435897	15436437	15435897	15436410	15437357	15437610	1451	0,1,0	354,392,404	176	149	0.0,0.002,0.0
Sjc_0003848	chr4	-	63474930	63475020	63474930	63475008	63477574	63477779	1452	33,34,21	431,457,424	161	149	0.066,0.064,0.044
Sjc_0003848	chr4	-	63477574	63479560	63477574	63477779	63479601	63479881	1453	162,141,168	0,3,1	1930	149	1.0,0.784,0.928
Sjc_0002568	chr4	+	11544499	11544972	11544552	11544972	11541025	11541463	1454	16,0,7	50,44,50	202	149	0.191,0.0,0.094
Sjc_0008232	chr2	+	16312374	16315069	16314332	16315069	16309596	16309652	1455	9075,7592,7258	2,0,0	2107	149	0.997,1.0,1.0
Sjc_0001272	chr8	-	50332623	50333048	50332623	50333042	50334398	50334649	1456	45,48,67	10,15,20	155	149	0.812,0.755,0.763
Sjc_0001272	chr8	-	50337699	50337805	50337699	50337724	50338429	50338523	1457	37,73,68	0,2,0	230	149	1.0,0.959,1.0
Sjc_0008130	chr2	-	12591019	12591180	12591019	12591174	12592619	12592882	1458	148,67,42	118,23,19	155	149	0.547,0.737,0.68
Sjc_0008130	chr2	-	12591019	12591180	12591019	12591174	12592812	12592892	1459	173,129,115	13,7,7	155	149	0.927,0.947,0.94
Sjc_0004906	chr1	-	20333871	20334385	20333871	20334115	20335344	20335671	1460	576,394,395	0,0,0	419	149	1.0,1.0,1.0
Sjc_0004906	chr1	-	20362105	20362388	20362105	20362329	20365109	20365198	1461	130,150,103	0,0,0	208	149	1.0,1.0,1.0
Sjc_0003847	chr4	+	62958979	62959110	62958991	62959110	62958659	62958945	1462	1401,2414,2370	24,35,25	161	149	0.982,0.985,0.989
Sjc_0006362	chr3	+	32113913	32114057	32113916	32114057	32113784	32113877	1463	190,272,309	164,239,242	152	149	0.532,0.527,0.556
Sjc_0006362	chr3	+	32114090	32114162	32114102	32114162	32113916	32114057	1464	296,448,436	12,28,18	161	149	0.958,0.937,0.957
Sjc_0006362	chr3	+	32115123	32120590	32116834	32120590	32114090	32114162	1465	992,1426,1381	12,11,4	1860	149	0.869,0.912,0.965
Sjc_0002885	chr4	+	26374381	26375032	26374845	26375032	26374179	26374337	1466	54,101,72	2,6,4	613	149	0.868,0.804,0.814
Sjc_0003456	chr4	+	46681466	46681893	46681632	46681893	46680183	46680227	1467	6,8,5	9,12,21	315	149	0.24,0.24,0.101
Sjc_0003456	chr4	+	46681466	46681893	46681784	46681893	46680183	46680227	1468	26,25,28	4,10,6	467	149	0.675,0.444,0.598
Sjc_0003456	chr4	+	46681632	46681893	46681784	46681893	46680183	46680227	1469	29,29,44	4,10,6	301	149	0.782,0.589,0.784
Sjc_0007464	chr5	+	31822241	31823122	31823088	31823122	31821471	31821585	1470	1,0,5	23,23,29	996	149	0.006,0.0,0.025
Sjc_0007464	chr5	+	31832977	31833018	31832979	31833018	31831829	31831934	1471	0,0,0	0,0,0	151	149	NA,NA,NA
Sjc_0003044	chr4	+	31786678	31786853	31786699	31786853	31786560	31786642	1472	146,183,142	4,12,0	170	149	0.97,0.93,1.0
Sjc_0007062	chr5	-	15953098	15953207	15953098	15953174	15954860	15954916	1473	1,0,1	53,51,37	182	149	0.015,0.0,0.022
Sjc_0007062	chr5	-	15954860	15954943	15954860	15954916	15955896	15956007	1474	6,0,0	46,48,37	176	149	0.099,0.0,0.0
Sjc_0001121	chr8	+	44960704	44960797	44960781	44960797	44950960	44951019	1475	55,79,76	0,0,0	226	149	1.0,1.0,1.0
Sjc_0001121	chr8	+	44961092	44962273	44962126	44962273	44960995	44961058	1476	13,6,10	114,150,133	1183	149	0.014,0.005,0.009
Sjc_0003320	chr4	-	41439237	41440400	41439237	41439323	41441749	41442009	1477	488,413,411	6,3,1	1226	149	0.908,0.944,0.98
Sjc_0007008	chr5	+	13347536	13347803	13347557	13347803	13346743	13346972	1478	0,0,0	0,0,0	170	149	NA,NA,NA
Sjc_0005093	chr1	+	28010292	28013497	28011166	28013497	28010080	28010254	1479	5,33,23	103,157,153	1023	149	0.007,0.03,0.021
Sjc_0006591	chr3	+	41226324	41226685	41226459	41226685	41224496	41224581	1480	226,252,285	0,0,0	284	149	1.0,1.0,1.0
Sjc_0007925	chr2	-	3944041	3944285	3944041	3944240	3950414	3950538	1481	40,47,31	0,1,1	194	149	1.0,0.973,0.96
Sjc_0004977	chr1	+	22942922	22943554	22943454	22943554	22942548	22942890	1482	669,748,696	0,2,2	681	149	1.0,0.988,0.987
Sjc_0009335	chr7	-	12355120	12357733	12355120	12355267	12359451	12359576	1483	211,294,341	1,1,0	2615	149	0.923,0.944,1.0
Sjc_0006033	chr3	+	19644517	19647061	19646908	19647061	19644000	19644150	1484	6,15,18	239,316,242	2540	149	0.001,0.003,0.004
Sjc_0005803	chr3	+	9295766	9298587	9297279	9298587	9293020	9293131	1485	470,729,616	0,4,0	1662	149	1.0,0.942,1.0
Sjc_0004584	chr1	-	7244558	7244666	7244558	7244627	7245431	7245485	1486	0,0,0	5,1,1	188	149	0.0,0.0,0.0
Sjc_0002593	chr4	-	13573521	13574997	13573521	13573588	13576943	13577290	1487	381,351,370	0,1,7	1558	149	1.0,0.971,0.835
Sjc_0007834	chr2	-	592629	594065	592629	592959	594115	594562	1488	286,199,250	2,0,0	1255	149	0.944,1.0,1.0
Sjc_0006828	chr5	-	4359142	4361196	4359142	4359231	4361610	4361720	1489	533,723,608	0,0,3	2114	149	1.0,1.0,0.935
Sjc_0006828	chr5	-	4360346	4361196	4360346	4361109	4361610	4361720	1490	134,249,211	0,0,0	236	149	1.0,1.0,1.0
Sjc_0003455	chr4	-	46591116	46596294	46591116	46591401	46598317	46598526	1491	364,263,238	36,15,8	5042	149	0.23,0.341,0.468
Sjc_0001214	chr8	+	48490413	48490558	48490473	48490558	48489021	48489355	1492	1,0,0	16,9,13	209	149	0.043,0.0,0.0
Sjc_0004851	chr1	+	18645039	18645292	18645218	18645292	18644860	18645005	1493	13,24,40	0,0,1	328	149	1.0,1.0,0.948
Sjc_0004851	chr1	+	18663998	18665020	18664914	18665020	18663241	18663355	1494	186,139,82	2,0,0	1065	149	0.929,1.0,1.0
Sjc_0001640	chr8	-	63315103	63315482	63315103	63315454	63317557	63317891	1495	285,373,322	110,119,93	177	149	0.686,0.725,0.745
Sjc_0001640	chr8	-	63315103	63315519	63315103	63315454	63317557	63317891	1496	91,57,58	110,119,93	214	149	0.365,0.25,0.303
Sjc_0001640	chr8	-	63315103	63315841	63315103	63315454	63317557	63317891	1497	91,98,59	110,119,93	536	149	0.187,0.186,0.15
Sjc_0001640	chr8	-	63315103	63315519	63315103	63315482	63317557	63317891	1498	37,1,18	231,317,282	186	149	0.114,0.003,0.049
Sjc_0001640	chr8	-	63315103	63315841	63315103	63315482	63317557	63317891	1499	37,42,19	231,317,282	508	149	0.045,0.037,0.019
Sjc_0001640	chr8	-	63315103	63315841	63315103	63315519	63317557	63317891	1500	28,41,17	28,0,16	471	149	0.24,1.0,0.252
Sjc_0005019	chr1	+	25473510	25473768	25473564	25473768	25470600	25470837	1501	584,1738,1765	0,0,0	203	149	1.0,1.0,1.0
Sjc_0003858	chr4	-	63757227	63760089	63757227	63758181	63760554	63760658	1502	0,2,0	34,36,27	2057	149	0.0,0.004,0.0
Sjc_0005352	chr1	+	38447200	38450007	38449649	38450007	38446769	38447158	1503	334,184,179	20,12,24	2598	149	0.489,0.468,0.3
Sjc_0008013	chr2	+	8198644	8199217	8198699	8199217	8195659	8195863	1504	0,0,0	0,0,0	204	149	NA,NA,NA
Sjc_0008165	chr2	+	14028065	14030095	14030025	14030095	14027363	14027464	1505	119,80,64	6,2,1	2109	149	0.584,0.739,0.819
Sjc_0008165	chr2	+	14028065	14031163	14030862	14031163	14027363	14027464	1506	155,93,78	344,427,383	2946	149	0.022,0.011,0.01
Sjc_0003895	chr4	+	65968532	65969784	65968746	65969784	65966534	65966614	1507	9,6,4	37,66,34	363	149	0.091,0.036,0.046
Sjc_0004078	chr4	-	73213011	73213116	73213011	73213113	73213149	73213356	1508	28,49,53	531,485,462	152	149	0.049,0.09,0.101
Sjc_0005118	chr1	-	28926961	28927157	28926961	28927153	28935385	28935451	1509	47,39,34	0,0,0	153	149	1.0,1.0,1.0
Sjc_0005118	chr1	-	28926961	28927190	28926961	28927153	28935385	28935451	1510	30,11,13	0,0,0	186	149	1.0,1.0,1.0
Sjc_0005118	chr1	-	28926961	28928133	28926961	28927153	28935385	28935451	1511	358,209,232	0,0,0	1129	149	1.0,1.0,1.0
Sjc_0005118	chr1	-	28926961	28927190	28926961	28927157	28935385	28935451	1512	25,10,11	42,38,32	182	149	0.328,0.177,0.22
Sjc_0005118	chr1	-	28926961	28928133	28926961	28927157	28935385	28935451	1513	353,208,230	42,38,32	1125	149	0.527,0.42,0.488
Sjc_0005118	chr1	-	28926961	28928133	28926961	28927190	28935385	28935451	1514	332,205,223	4,7,4	1092	149	0.919,0.8,0.884
Sjc_0008729	chr6	+	8322151	8322478	8322199	8322478	8321170	8321362	1515	122,205,209	0,0,0	197	149	1.0,1.0,1.0
Sjc_0008729	chr6	+	8338208	8338339	8338265	8338339	8336206	8336402	1516	300,338,314	0,0,0	206	149	1.0,1.0,1.0
Sjc_0003958	chr4	-	68373152	68373446	68373152	68373401	68374721	68374947	1517	31,72,69	0,0,0	194	149	1.0,1.0,1.0
Sjc_0003550	chr4	-	50244392	50245637	50244392	50245023	50246127	50246241	1518	3242,2209,2112	0,2,1	763	149	1.0,0.995,0.998
Sjc_0006606	chr3	+	42261179	42262789	42262414	42262789	42258033	42258194	1519	281,318,254	0,4,0	1384	149	1.0,0.895,1.0
Sjc_0007291	chr5	+	24995793	24995919	24995842	24995919	24995286	24995750	1520	1277,1800,1725	83,60,59	198	149	0.92,0.958,0.957
Sjc_0006024	chr3	-	19138020	19139152	19138020	19138955	19141362	19141479	1521	0,0,0	0,5,5	346	149	NA,0.0,0.0
Sjc_0005354	chr1	+	38722959	38723102	38722977	38723102	38720739	38720820	1522	0,0,0	0,0,0	167	149	NA,NA,NA
Sjc_0005354	chr1	+	38732780	38733194	38732783	38733194	38731382	38731600	1523	0,0,0	7,0,0	152	149	0.0,NA,NA
Sjc_0003843	chr4	+	62835608	62835875	62835662	62835875	62833277	62833526	1524	441,572,516	0,0,0	203	149	1.0,1.0,1.0
Sjc_0004553	chr1	-	6010134	6010376	6010134	6010287	6021057	6022161	1525	14,19,15	0,1,0	238	149	1.0,0.922,1.0
Sjc_0006089	chr3	+	21761331	21761888	21761669	21761888	21759132	21759426	1526	69,27,31	249,241,216	487	149	0.078,0.033,0.042
Sjc_0007420	chr5	+	30425364	30425516	30425372	30425516	30425132	30425335	1527	115,175,177	17,27,24	157	149	0.865,0.86,0.875
Sjc_0005649	chr3	+	3456582	3456691	3456621	3456691	3455036	3455084	1528	43,56,70	0,0,0	188	149	1.0,1.0,1.0
Sjc_0005649	chr3	+	3476736	3477566	3477282	3477566	3474342	3474427	1529	278,314,293	0,0,0	695	149	1.0,1.0,1.0
Sjc_0005649	chr3	+	3479802	3480344	3479899	3480344	3478736	3478797	1530	42,58,47	0,0,0	246	149	1.0,1.0,1.0
Sjc_0005390	chr1	+	40230109	40233687	40233475	40233687	40228454	40228851	1531	808,744,636	45,33,42	3515	149	0.432,0.489,0.391
Sjc_0007435	chr5	+	30906916	30907174	30907097	30907174	30902183	30902458	1532	290,312,318	2,5,7	330	149	0.985,0.966,0.954
Sjc_0006302	chr3	-	30435448	30436792	30435448	30435623	30442404	30442593	1533	76,45,35	0,0,0	1318	149	1.0,1.0,1.0
Sjc_0006664	chr3	+	45011744	45012015	45011813	45012015	45010833	45010908	1534	182,216,160	0,0,0	218	149	1.0,1.0,1.0
Sjc_0002713	chr4	+	19843295	19844629	19844546	19844629	19842885	19843246	1535	184,131,140	0,1,1	1400	149	1.0,0.933,0.937
Sjc_0008337	chr2	+	19695058	19695164	19695095	19695164	19694259	19694435	1536	26,9,10	152,149,136	186	149	0.121,0.046,0.056
Sjc_0004554	chr1	+	5998866	5999760	5999602	5999760	5998569	5998829	1537	7290,5716,5511	14,5,6	885	149	0.989,0.995,0.994
Sjc_0005193	chr1	+	31972037	31975926	31975780	31975926	31968386	31968576	1538	82,84,69	105,27,15	3892	149	0.029,0.106,0.15
Sjc_0004520	chr1	+	4314720	4314955	4314757	4314955	4313885	4313974	1539	1,0,0	0,8,0	186	149	1.0,0.0,NA
Sjc_0004520	chr1	+	4317405	4317733	4317452	4317733	4314997	4315138	1540	14,8,10	0,5,0	196	149	1.0,0.549,1.0
Sjc_0004520	chr1	+	4317405	4320301	4320071	4320301	4314997	4315138	1541	334,278,308	0,5,19	2815	149	1.0,0.746,0.462
Sjc_0006496	chr3	-	37485399	37485465	37485399	37485459	37487216	37487477	1542	7,13,8	0,0,0	155	149	1.0,1.0,1.0
Sjc_0003789	chr4	-	60601204	60601454	60601204	60601416	60602963	60603235	1543	0,0,0	7,9,4	187	149	0.0,0.0,0.0
Sjc_0005065	chr1	+	27138778	27138945	27138807	27138945	27136619	27136824	1544	3,0,0	29,38,63	178	149	0.08,0.0,0.0
Sjc_0008137	chr2	-	13016264	13016618	13016264	13016404	13018029	13018351	1545	79,89,62	0,0,0	363	149	1.0,1.0,1.0
Sjc_0008344	chr2	-	20135432	20135650	20135432	20135621	20135709	20136045	1546	10,3,2	65,103,95	178	149	0.114,0.024,0.017
Sjc_0005158	chr1	+	30227104	30227836	30227556	30227836	30223435	30223763	1547	215,219,235	14,16,20	601	149	0.792,0.772,0.744
Sjc_0005158	chr1	+	30227104	30227836	30227556	30227836	30226194	30226311	1548	232,232,260	200,110,101	601	149	0.223,0.343,0.39
Sjc_0005668	chr3	+	4062676	4063165	4063055	4063165	4060989	4061298	1549	45,30,45	150,248,229	528	149	0.078,0.033,0.053
Sjc_0007077	chr5	-	16396163	16396339	16396163	16396285	16396374	16396880	1550	2900,1616,1641	6,3,0	203	149	0.997,0.997,1.0
Sjc_0003727	chr4	+	57715257	57715418	57715259	57715418	57715081	57715218	1551	304,421,420	1,0,0	151	149	0.997,1.0,1.0
Sjc_0001286	chr8	-	50759999	50762682	50759999	50762383	50763815	50764330	1552	434,440,408	0,0,0	448	149	1.0,1.0,1.0
Sjc_0006843	chr5	-	5007984	5010470	5007984	5009904	5012446	5012556	1553	99,184,148	403,562,549	715	149	0.049,0.064,0.053
Sjc_0006843	chr5	-	5007984	5012556	5007984	5009904	5015366	5015445	1554	668,919,852	1,0,0	2801	149	0.973,1.0,1.0
Sjc_0000257	chr8	-	10892764	10898558	10892764	10893626	10902809	10902935	1555	649,521,529	12,9,8	5081	149	0.613,0.629,0.66
Sjc_0000257	chr8	-	10898220	10900625	10898220	10898558	10902809	10902935	1556	197,112,129	171,175,179	2216	149	0.072,0.041,0.046
Sjc_0000257	chr8	-	10931318	10932668	10931318	10931789	10933168	10933358	1557	6,2,4	211,266,274	1028	149	0.004,0.001,0.002
Sjc_0007680	chr5	+	40489870	40490101	40489925	40490101	40489707	40489835	1558	25,40,42	2,0,5	204	149	0.901,1.0,0.86
Sjc_0005858	chr3	+	11594031	11597527	11597365	11597527	11592290	11592560	1559	1271,1036,977	2,4,3	3483	149	0.965,0.917,0.933
Sjc_0005858	chr3	+	11592746	11597527	11594031	11597527	11592539	11592696	1560	71,67,53	0,9,0	1434	149	1.0,0.436,1.0
Sjc_0004491	chr1	+	3136394	3136667	3136448	3136667	3135109	3135423	1561	0,0,1	0,0,0	203	149	NA,NA,1.0
Sjc_0003272	chr4	+	39966928	39969497	39969092	39969497	39965854	39966077	1562	19,10,20	0,0,1	2313	149	1.0,1.0,0.563
Sjc_0003272	chr4	+	39970633	39971673	39970950	39971673	39970275	39970590	1563	32,17,11	57,41,44	466	149	0.152,0.117,0.074
Sjc_0008773	chr6	-	10209376	10209460	10209376	10209454	10209494	10209853	1564	1886,2288,2380	13,9,10	155	149	0.993,0.996,0.996
Sjc_0006561	chr3	+	40239746	40239797	40239749	40239797	40239624	40239711	1565	192,244,235	6,7,10	152	149	0.969,0.972,0.958
Sjc_0006561	chr3	+	40259147	40263851	40262196	40263851	40255416	40255493	1566	255,334,264	23,39,19	3198	149	0.341,0.285,0.393
Sjc_0006283	chr3	+	29698543	29698826	29698551	29698826	29698431	29698511	1567	1289,1517,1546	0,6,7	157	149	1.0,0.996,0.995
Sjc_0005123	chr1	+	29064054	29064151	29064102	29064151	29063852	29064013	1568	1147,936,891	45,26,20	197	149	0.951,0.965,0.971
Sjc_0007058	chr5	+	15822379	15822481	15822435	15822481	15821952	15821960	1569	4,1,0	0,0,0	205	149	1.0,1.0,NA
Sjc_0007242	chr5	+	23099196	23100478	23100209	23100478	23097833	23097917	1570	374,402,465	2,2,4	1162	149	0.96,0.963,0.937
Sjc_0007242	chr5	+	23100209	23103345	23100589	23103345	23099196	23099538	1571	118,88,83	99,122,119	529	149	0.251,0.169,0.164
Sjc_0007242	chr5	+	23100525	23103345	23100589	23103345	23100209	23100478	1572	10,6,5	43,14,30	213	149	0.14,0.231,0.104
Sjc_0003230	chr4	+	38798364	38798589	38798379	38798589	38795530	38795877	1573	10,4,1	188,211,205	164	149	0.046,0.017,0.004
Sjc_0002337	chr4	+	991700	993206	993017	993206	991042	991119	1574	2345,2133,2024	1,0,0	1466	149	0.996,1.0,1.0
Sjc_0007804	chr5	-	44789737	44792713	44789737	44790299	44793854	44794089	1575	430,237,218	51,27,8	2563	149	0.329,0.338,0.613
Sjc_0005386	chr1	-	40131971	40132229	40131971	40132001	40138086	40138176	1576	23,7,2	348,419,354	377	149	0.025,0.007,0.002
Sjc_0003509	chr4	+	48744385	48745065	48744763	48745065	48739139	48739211	1577	186,133,127	852,712,705	527	149	0.058,0.05,0.048
Sjc_0007711	chr5	+	41635493	41637991	41637144	41637991	41635307	41635456	1578	372,319,299	1,2,0	1800	149	0.969,0.93,1.0
Sjc_0002692	chr4	-	19013831	19014448	19013831	19014287	19015599	19015714	1579	18,3,8	470,481,443	310	149	0.018,0.003,0.009
Sjc_0007220	chr5	-	21896234	21896276	21896234	21896273	21896400	21896421	1580	0,0,0	0,0,0	152	149	NA,NA,NA
Sjc_0007220	chr5	-	21896400	21896581	21896400	21896421	21897687	21897874	1581	0,0,0	3,0,0	309	149	0.0,NA,NA
Sjc_0002737	chr4	+	20735979	20737982	20737813	20737982	20735903	20735943	1582	47,41,62	37,70,79	1983	149	0.087,0.042,0.056
Sjc_0002737	chr4	+	20737813	20737982	20737844	20737982	20735975	20736284	1583	53,81,70	0,7,2	180	149	1.0,0.905,0.967
Sjc_0005529	chr1	-	46776807	46777884	46776807	46776894	46779304	46779400	1584	655,572,556	0,0,3	1139	149	1.0,1.0,0.96
Sjc_0004779	chr1	+	15655798	15655870	15655810	15655870	15655183	15655288	1585	0,0,1	0,0,0	161	149	NA,NA,1.0
Sjc_0004779	chr1	+	15666066	15667964	15667022	15667964	15662758	15662904	1586	6,2,5	0,0,0	1105	149	1.0,1.0,1.0
Sjc_0002565	chr4	-	11423696	11426746	11423696	11424292	11428435	11428563	1587	4887,6453,6308	1,0,0	2603	149	0.996,1.0,1.0
Sjc_0004444	chr1	-	929612	931307	929612	930074	932132	932301	1588	948,1026,1044	1,0,0	1382	149	0.99,1.0,1.0
Sjc_0004444	chr1	-	930730	931307	930730	931208	932132	932301	1589	321,347,309	0,0,0	248	149	1.0,1.0,1.0
Sjc_0002534	chr4	-	10028297	10031181	10028297	10028528	10032155	10032216	1590	272,188,197	5,5,3	2802	149	0.743,0.667,0.777
Sjc_0006307	chr3	-	30595169	30597485	30595169	30595329	30599125	30599299	1591	6,14,19	0,0,1	2305	149	1.0,1.0,0.551
Sjc_0004760	chr1	-	15121347	15121430	15121347	15121425	15121463	15121503	1592	109,80,75	267,271,273	154	149	0.283,0.222,0.21
Sjc_0004760	chr1	-	15121347	15121430	15121347	15121425	15121481	15121600	1593	20,23,20	34,4,17	154	149	0.363,0.848,0.532
Sjc_0006256	chr3	-	28511634	28511757	28511634	28511721	28511816	28511912	1594	238,311,308	0,0,0	185	149	1.0,1.0,1.0
Sjc_0006256	chr3	-	28511634	28512125	28511634	28511721	28512166	28512202	1595	311,325,332	0,1,1	553	149	1.0,0.989,0.989
Sjc_0006256	chr3	-	28512166	28512244	28512166	28512202	28512273	28512592	1596	243,301,298	0,0,0	191	149	1.0,1.0,1.0
Sjc_0005462	chr1	-	43448206	43451248	43448206	43448416	43452482	43452733	1597	114,98,112	40,68,84	2981	149	0.125,0.067,0.062
Sjc_0005925	chr3	+	14117109	14118606	14118558	14118606	14116556	14116690	1598	1037,936,849	61,60,43	1598	149	0.613,0.593,0.648
Sjc_0008785	chr6	-	10659016	10659184	10659016	10659144	10661848	10662073	1599	167,122,96	0,0,0	189	149	1.0,1.0,1.0
Sjc_0002996	chr4	-	30298755	30300252	30298755	30299299	30303386	30303641	1600	1297,1386,1262	8,5,12	1102	149	0.956,0.974,0.934
Sjc_0005717	chr3	-	5882770	5883438	5882770	5883001	5886779	5887253	1601	2,3,6	103,430,453	586	149	0.005,0.002,0.003
Sjc_0002579	chr4	+	12188107	12189320	12189238	12189320	12185074	12185113	1602	2268,2274,2293	3,0,0	1280	149	0.989,1.0,1.0
Sjc_0002603	chr4	-	14037202	14039007	14037202	14037656	14039451	14039619	1603	59,106,107	364,369,362	1500	149	0.016,0.028,0.029
Sjc_0002603	chr4	-	14040589	14040692	14040589	14040675	14040729	14040791	1604	178,178,137	0,0,0	166	149	1.0,1.0,1.0
Sjc_0002603	chr4	-	14040589	14043421	14040589	14040791	14044078	14044169	1605	66,84,93	310,371,359	2779	149	0.011,0.012,0.014
Sjc_0003397	chr4	-	44475664	44476565	44475664	44475864	44477793	44477841	1606	58,65,66	38,75,50	850	149	0.211,0.132,0.188
Sjc_0008267	chr2	-	17545861	17549708	17545861	17548075	17553042	17553697	1607	593,433,407	215,134,139	1782	149	0.187,0.213,0.197
Sjc_0008267	chr2	-	17545861	17553697	17545861	17548075	17559504	17559519	1608	2793,2036,2033	11,0,2	5771	149	0.868,1.0,0.963
Sjc_0008267	chr2	-	17558175	17559519	17558175	17558879	17559565	17559638	1609	266,294,266	0,0,0	789	149	1.0,1.0,1.0
Sjc_0008267	chr2	-	17558175	17559638	17558175	17558879	17559747	17560174	1610	364,315,291	0,2,0	908	149	1.0,0.963,1.0
Sjc_0001373	chr8	-	53319736	53322228	53319736	53319938	53326717	53327029	1611	900,711,769	0,1,0	2439	149	1.0,0.977,1.0
Sjc_0003530	chr4	-	49434399	49436628	49434399	49435439	49436666	49436983	1612	185,223,182	3,6,0	1338	149	0.873,0.805,1.0
Sjc_0004489	chr1	+	3108372	3108487	3108394	3108487	3104865	3105100	1613	104,107,156	0,0,0	171	149	1.0,1.0,1.0
Sjc_0003291	chr4	+	40521716	40521965	40521869	40521965	40518123	40518248	1614	65,21,19	148,134,116	302	149	0.178,0.072,0.075
Sjc_0003291	chr4	+	40525897	40526003	40525930	40526003	40523096	40523155	1615	1,2,0	338,158,146	182	149	0.002,0.01,0.0
Sjc_0002666	chr4	-	17992592	17992840	17992592	17992762	17994608	17994740	1616	40,64,53	3,3,3	227	149	0.897,0.933,0.921
Sjc_0002666	chr4	-	17996666	17997315	17996666	17996886	17997358	17997406	1617	4,16,14	44,85,66	578	149	0.023,0.046,0.052
Sjc_0005679	chr3	+	4375491	4375844	4375494	4375844	4372607	4372877	1618	0,1,1	7,0,0	152	149	0.0,1.0,1.0
Sjc_0005679	chr3	+	4381375	4381734	4381441	4381734	4380708	4380813	1619	1,5,3	0,0,0	215	149	1.0,1.0,1.0
Sjc_0003199	chr4	-	37331320	37331448	37331320	37331437	37331483	37331644	1620	232,258,262	5,6,7	160	149	0.977,0.976,0.972
Sjc_0003199	chr4	-	37331320	37331479	37331320	37331437	37331520	37331644	1621	15,27,14	0,0,0	191	149	1.0,1.0,1.0
Sjc_0003512	chr4	+	48907223	48907296	48907225	48907296	48905615	48905697	1622	0,0,0	1,0,0	151	149	0.0,NA,NA
Sjc_0000689	chr8	+	29098198	29099122	29098964	29099122	29093286	29093516	1623	269,262,254	0,5,0	915	149	1.0,0.895,1.0
Sjc_0009478	chr7	-	17949559	17951235	17949559	17950325	17951977	17952037	1624	0,5,2	0,0,0	1059	149	NA,1.0,1.0
Sjc_0003468	chr4	+	47002629	47004237	47004078	47004237	47002015	47002086	1625	516,328,325	329,348,263	1598	149	0.128,0.081,0.103
Sjc_0003468	chr4	+	47010769	47013215	47013080	47013215	47010657	47010719	1626	565,237,221	21,5,6	2460	149	0.62,0.742,0.69
Sjc_0005877	chr3	-	12292191	12292502	12292191	12292493	12295061	12295235	1627	21,22,27	0,0,0	158	149	1.0,1.0,1.0
Sjc_0006339	chr3	+	31355777	31355969	31355786	31355969	31355616	31355751	1628	15,2,3	113,112,106	158	149	0.111,0.017,0.026
Sjc_0007442	chr5	-	31198680	31200960	31198680	31198827	31200994	31201029	1629	902,570,523	8,9,7	2282	149	0.88,0.805,0.83
Sjc_0007442	chr5	-	31201409	31202278	31201409	31201463	31202319	31202416	1630	310,151,152	108,87,107	964	149	0.307,0.212,0.18
Sjc_0008057	chr2	-	9666146	9667673	9666146	9667601	9669620	9669777	1631	565,1274,1172	34,47,29	221	149	0.918,0.948,0.965
Sjc_0002860	chr4	-	25563419	25564929	25563419	25563665	25565468	25565828	1632	236,192,227	2,1,0	1413	149	0.926,0.953,1.0
Sjc_0005426	chr1	-	42049631	42052244	42049631	42050092	42054406	42054748	1633	4206,3391,3265	1,0,0	2301	149	0.996,1.0,1.0
Sjc_0004805	chr1	+	17131552	17132504	17132456	17132504	17129606	17129697	1634	0,3,2	0,0,0	1053	149	NA,1.0,1.0
Sjc_0003110	chr4	+	34465131	34465608	34465513	34465608	34463430	34465095	1635	93,64,61	9,3,7	531	149	0.744,0.857,0.71
Sjc_0005291	chr1	-	36251186	36251547	36251186	36251544	36255531	36255701	1636	303,253,180	32,43,38	152	149	0.903,0.852,0.823
Sjc_0001471	chr8	+	57274576	57274878	57274582	57274878	57273300	57273518	1637	503,502,447	0,0,0	155	149	1.0,1.0,1.0
Sjc_0006201	chr3	+	26095147	26095397	26095156	26095397	26095010	26095118	1638	612,688,718	170,192,196	158	149	0.772,0.772,0.776
Sjc_0006201	chr3	+	26107713	26108163	26107716	26108163	26106894	26107377	1639	177,184,154	1533,1277,1248	152	149	0.102,0.124,0.108
Sjc_0006201	chr3	+	26113758	26114645	26114232	26114645	26107716	26108163	1640	2309,1581,1542	0,0,1	623	149	1.0,1.0,0.997
Sjc_0007969	chr2	+	5953056	5959075	5956128	5959075	5952904	5953012	1641	1960,1328,1256	16,0,6	3221	149	0.85,1.0,0.906
Sjc_0007969	chr2	+	5956128	5959075	5957428	5959075	5952904	5953118	1642	6092,3541,3246	5,0,0	1449	149	0.992,1.0,1.0
Sjc_0007969	chr2	+	5956714	5959075	5957428	5959075	5956128	5956680	1643	612,213,256	1,0,0	863	149	0.991,1.0,1.0
Sjc_0005631	chr3	-	2824095	2825102	2824095	2824178	2825828	2826052	1644	1613,1347,1274	3,1,3	1073	149	0.987,0.995,0.983
Sjc_0005631	chr3	-	2824095	2825102	2824095	2824178	2827080	2827158	1645	323,226,204	1,0,0	1073	149	0.978,1.0,1.0
Sjc_0005631	chr3	-	2824945	2826052	2824945	2825102	2827080	2827158	1646	1686,1895,1824	37,22,15	1099	149	0.861,0.921,0.943
Sjc_0005631	chr3	-	2827555	2827733	2827555	2827625	2827868	2827967	1647	100,78,72	622,854,804	257	149	0.085,0.05,0.049
Sjc_0005086	chr1	+	27773589	27774891	27774745	27774891	27767703	27767723	1648	119,69,80	34,67,49	1305	149	0.286,0.105,0.157
Sjc_0006715	chr3	-	47008714	47008869	47008714	47008858	47008920	47009256	1649	9,9,15	2,2,2	160	149	0.807,0.807,0.875
Sjc_0006715	chr3	-	47008714	47008890	47008714	47008858	47008920	47009256	1650	71,90,111	2,2,2	181	149	0.967,0.974,0.979
Sjc_0006715	chr3	-	47008714	47008890	47008714	47008869	47008920	47009256	1651	63,84,100	1,3,4	170	149	0.982,0.961,0.956
Sjc_0005124	chr1	-	29089976	29090181	29089976	29090104	29091856	29092302	1652	30,44,36	0,0,0	226	149	1.0,1.0,1.0
Sjc_0006112	chr3	+	22649498	22650002	22649655	22650002	22648151	22648319	1653	2,4,2	45,75,68	306	149	0.021,0.025,0.014
Sjc_0007405	chr5	-	29596866	29599133	29596866	29596970	29600207	29600330	1654	6,6,1	0,0,1	2312	149	1.0,1.0,0.061
Sjc_0000109	chr8	+	4916004	4916093	4916013	4916093	4914771	4914900	1655	66,61,77	0,0,0	158	149	1.0,1.0,1.0
Sjc_0003594	chr4	+	51874966	51875182	51874978	51875182	51874776	51874932	1656	10,20,21	99,138,153	161	149	0.085,0.118,0.113
Sjc_0004447	chr1	-	997651	997889	997651	997885	999594	999818	1657	72,61,86	0,2,4	153	149	1.0,0.967,0.954
Sjc_0004447	chr1	-	997651	997889	997651	997885	1000753	1001267	1658	15,18,13	2,1,1	153	149	0.88,0.946,0.927
Sjc_0001437	chr8	+	55932010	55936301	55934933	55936301	55928817	55929019	1659	597,436,403	0,0,4	3072	149	1.0,1.0,0.83
Sjc_0003202	chr4	-	37443256	37443428	37443256	37443407	37445655	37445887	1660	9,17,11	131,172,114	170	149	0.057,0.08,0.078
Sjc_0003202	chr4	-	37443256	37443428	37443256	37443407	37449518	37449590	1661	6,4,5	18,12,19	170	149	0.226,0.226,0.187
Sjc_0005379	chr1	-	39678858	39679259	39678858	39678980	39681971	39682024	1662	450,464,570	0,0,1	428	149	1.0,1.0,0.995
Sjc_0004455	chr1	-	1344549	1347426	1344549	1344631	1349413	1349703	1663	1874,1365,1204	1,0,1	2944	149	0.99,1.0,0.984
Sjc_0005018	chr1	+	25448676	25448720	25448691	25448720	25448311	25448390	1664	21,15,10	707,896,852	164	149	0.026,0.015,0.011
Sjc_0002619	chr4	+	14590813	14593567	14593044	14593567	14590438	14590595	1665	652,420,433	43,7,0	2380	149	0.487,0.79,1.0
Sjc_0005241	chr1	-	33911780	33916202	33911780	33911859	33917963	33918062	1666	743,568,500	1,8,7	4492	149	0.961,0.702,0.703
Sjc_0005191	chr1	-	31887714	31889000	31887714	31888079	31890839	31891357	1667	201,179,153	2,0,0	1070	149	0.933,1.0,1.0
Sjc_0005191	chr1	-	31892200	31894391	31892200	31892392	31900711	31900870	1668	223,290,341	1,1,0	2148	149	0.939,0.953,1.0
Sjc_0007075	chr5	-	16322505	16324234	16322505	16322754	16324267	16324316	1669	359,445,471	5,1,6	1629	149	0.868,0.976,0.878
Sjc_0008494	chr2	+	25577403	25578704	25578428	25578704	25574092	25574233	1670	23,57,61	0,1,2	1174	149	1.0,0.879,0.795
Sjc_0001356	chr8	-	52951970	52952124	52951970	52952058	52957281	52957428	1671	17,19,32	0,0,0	215	149	1.0,1.0,1.0
Sjc_0001356	chr8	-	52983797	52984544	52983797	52984535	52987299	52987414	1672	6,19,19	0,0,0	158	149	1.0,1.0,1.0
Sjc_0003496	chr4	+	48033835	48034180	48033849	48034180	48032937	48033112	1673	5,3,0	59,71,105	163	149	0.072,0.037,0.0
Sjc_0006603	chr3	-	41943871	41944025	41943871	41943962	41947580	41947740	1674	104,194,197	1,3,0	212	149	0.987,0.978,1.0
Sjc_0003017	chr4	+	30874279	30875990	30875826	30875990	30872272	30872373	1675	2054,1659,1574	30,25,15	1696	149	0.857,0.854,0.902
Sjc_0003017	chr4	+	30874279	30878850	30877788	30878850	30872272	30872373	1676	2483,1907,1856	166,0,12	3658	149	0.379,1.0,0.863
Sjc_0007897	chr2	-	2592580	2593791	2592580	2592675	2594556	2594789	1677	1309,1068,988	1,0,0	1265	149	0.994,1.0,1.0
Sjc_0008615	chr6	-	4023234	4023333	4023234	4023291	4024957	4025073	1678	96,151,128	78,64,59	191	149	0.49,0.648,0.629
Sjc_0002901	chr4	+	27069746	27070334	27069872	27070334	27064971	27066017	1679	27,27,20	139,167,193	275	149	0.095,0.081,0.053
Sjc_0002901	chr4	+	27069457	27070334	27069872	27070334	27065832	27066017	1680	147,202,132	139,167,193	564	149	0.218,0.242,0.153
Sjc_0002901	chr4	+	27069457	27071450	27070413	27071450	27065832	27066017	1681	519,621,543	0,0,1	1105	149	1.0,1.0,0.987
Sjc_0008042	chr2	-	9074651	9075565	9074651	9074821	9075596	9075737	1682	8092,5344,5241	43,17,15	893	149	0.969,0.981,0.983
Sjc_0008550	chr6	+	1249804	1251734	1251638	1251734	1249359	1249767	1683	126,70,74	6,8,11	1983	149	0.612,0.397,0.336
Sjc_0008550	chr6	+	1262102	1263314	1263163	1263314	1259907	1260139	1684	865,1013,988	3,0,8	1210	149	0.973,1.0,0.938
Sjc_0004561	chr1	+	6240293	6241790	6241695	6241790	6238061	6238305	1685	228,215,217	0,0,2	1551	149	1.0,1.0,0.912
Sjc_0004459	chr1	+	1504859	1505042	1504904	1505042	1503348	1503448	1686	0,0,0	0,0,0	194	149	NA,NA,NA
Sjc_0005488	chr1	-	44693128	44693239	44693128	44693188	44693924	44694035	1687	0,0,0	0,0,0	200	149	NA,NA,NA
Sjc_0005488	chr1	-	44697204	44697315	44697204	44697264	44698828	44698939	1688	0,0,0	0,0,0	200	149	NA,NA,NA
Sjc_0005488	chr1	-	44705266	44705377	44705266	44705326	44705981	44706092	1689	0,0,0	0,0,0	200	149	NA,NA,NA
Sjc_0005411	chr1	-	40937359	40939348	40937359	40937779	40940955	40941363	1690	74,73,105	19,30,24	1718	149	0.252,0.174,0.275
Sjc_0001922	chr8	+	74811030	74812511	74812168	74812511	74808456	74808735	1691	225,197,215	172,234,270	1287	149	0.132,0.089,0.084
Sjc_0006342	chr3	-	31467313	31469115	31467313	31467965	31474670	31474963	1692	379,552,582	0,3,5	1299	149	1.0,0.955,0.93
Sjc_0007895	chr2	-	2553513	2556876	2553513	2553607	2556968	2557387	1693	1231,1153,1115	1,4,0	3418	149	0.982,0.926,1.0
Sjc_0007895	chr2	-	2556274	2557387	2556274	2556876	2560379	2560528	1694	329,386,396	1,0,0	660	149	0.987,1.0,1.0
Sjc_0004533	chr1	-	5034828	5039588	5034828	5036200	5042977	5043065	1695	1322,1471,1555	0,4,0	3537	149	1.0,0.939,1.0
Sjc_0006701	chr3	+	46430404	46431062	46430473	46431062	46430287	46430361	1696	2,0,6	0,1,0	218	149	1.0,0.0,1.0
Sjc_0000908	chr8	+	37041158	37042785	37042593	37042785	37040977	37041106	1697	11,8,15	13,12,7	1584	149	0.074,0.059,0.168
Sjc_0007950	chr2	+	4926842	4927253	4927029	4927253	4925815	4926038	1698	1,9,6	22,21,15	336	149	0.02,0.16,0.151
Sjc_0006464	chr3	-	36424507	36425060	36424507	36424707	36426232	36426660	1699	20054,19224,18077	5,11,6	502	149	0.999,0.998,0.999
Sjc_0004644	chr1	+	10024389	10025976	10024519	10025976	10019591	10019699	1700	9,3,8	11,4,2	279	149	0.304,0.286,0.681
Sjc_0000944	chr8	-	38296156	38297097	38296156	38297010	38298541	38299139	1701	0,1,0	0,6,2	236	149	NA,0.095,0.0
Sjc_0007532	chr5	-	35059385	35067794	35059385	35060713	35075515	35075749	1702	2409,3575,3350	12,40,34	7230	149	0.805,0.648,0.67
Sjc_0000562	chr8	-	23987240	23987387	23987240	23987357	23987419	23988130	1703	972,916,832	48,29,31	179	149	0.944,0.963,0.957
Sjc_0006501	chr3	-	37671559	37673392	37671559	37671714	37674993	37675289	1704	22,23,15	323,281,249	1827	149	0.006,0.007,0.005
Sjc_0001042	chr8	+	42294650	42295926	42295429	42295926	42290894	42290963	1705	86,72,50	1,0,0	928	149	0.932,1.0,1.0
Sjc_0001042	chr8	+	42294557	42294782	42294650	42294782	42293236	42293611	1706	1057,1081,1047	2256,1732,1701	242	149	0.224,0.278,0.275
Sjc_0001042	chr8	+	42294650	42295926	42295429	42295926	42293236	42293611	1707	2336,1803,1749	1,2,0	928	149	0.997,0.993,1.0
Sjc_0005109	chr1	+	28693993	28694185	28694053	28694185	28692761	28692869	1708	185,112,122	0,0,0	209	149	1.0,1.0,1.0
Sjc_0005109	chr1	+	28694807	28696025	28695878	28696025	28693993	28694185	1709	168,100,107	1,0,0	1220	149	0.954,1.0,1.0
Sjc_0005109	chr1	+	28696846	28697237	28696889	28697237	28695878	28696025	1710	174,121,128	4,0,2	192	149	0.971,1.0,0.98
Sjc_0005109	chr1	+	28696846	28699849	28699821	28699849	28695878	28696025	1711	665,436,438	6,0,2	3124	149	0.841,1.0,0.913
Sjc_0005195	chr1	+	32036159	32036237	32036176	32036237	32031573	32031657	1712	108,187,197	0,1,0	166	149	1.0,0.994,1.0
Sjc_0003800	chr4	-	60925965	60926079	60925965	60926034	60928619	60928796	1713	0,0,0	2502,2214,2113	194	149	0.0,0.0,0.0
Sjc_0004160	chr4	-	76131948	76132407	76131948	76132071	76136731	76136957	1714	0,0,2	19,34,33	485	149	0.0,0.0,0.018
Sjc_0004160	chr4	-	76164405	76164534	76164405	76164522	76166029	76166161	1715	3,1,3	0,0,0	161	149	1.0,1.0,1.0
Sjc_0004501	chr1	-	3517191	3518413	3517191	3517346	3519289	3519510	1716	103,140,158	3,0,0	1216	149	0.808,1.0,1.0
Sjc_0004501	chr1	-	3519289	3519510	3519289	3519507	3519544	3520361	1717	11,22,17	15,21,10	152	149	0.418,0.507,0.625
Sjc_0000459	chr8	+	20313556	20317447	20317330	20317447	20310941	20310998	1718	110,154,177	39,45,43	3923	149	0.097,0.115,0.135
Sjc_0000459	chr8	+	20313556	20317447	20317330	20317447	20311164	20311324	1719	109,150,172	8,10,11	3923	149	0.341,0.363,0.373
Sjc_0007997	chr2	-	7099109	7100312	7099109	7099210	7103893	7104027	1720	86,138,130	1,0,0	1251	149	0.911,1.0,1.0
Sjc_0003581	chr4	+	51275072	51277112	51275769	51277112	51273814	51273982	1721	338,292,282	16,2,0	846	149	0.788,0.963,1.0
Sjc_0006508	chr3	+	37827213	37827552	37827417	37827552	37825199	37825313	1722	109,47,59	350,129,102	353	149	0.116,0.133,0.196
Sjc_0004987	chr1	-	23615938	23617702	23615938	23616127	23617742	23617840	1723	242,285,265	65,28,27	1724	149	0.243,0.468,0.459
Sjc_0001173	chr8	-	46951713	46951883	46951713	46951867	46951917	46951988	1724	0,1,3	0,0,0	165	149	NA,1.0,1.0
Sjc_0000062	chr8	-	2969290	2969420	2969290	2969333	2969491	2969560	1725	0,0,0	0,0,0	236	149	NA,NA,NA
Sjc_0000545	chr8	+	23182141	23184168	23184099	23184168	23181738	23182109	1726	198,135,134	20,4,0	2107	149	0.412,0.705,1.0
Sjc_0004678	chr1	+	11564192	11566579	11566448	11566579	11564025	11564148	1727	12,8,10	0,0,1	2405	149	1.0,1.0,0.383
Sjc_0004678	chr1	+	11566448	11566579	11566457	11566579	11564282	11564320	1728	6,6,0	0,0,0	158	149	1.0,1.0,NA
Sjc_0004872	chr1	-	19208451	19209456	19208451	19208688	19209500	19209564	1729	173,162,181	2,0,0	917	149	0.934,1.0,1.0
Sjc_0004872	chr1	-	19212789	19214135	19212789	19213604	19214838	19215085	1730	152,178,161	0,2,0	680	149	1.0,0.951,1.0
Sjc_0004872	chr1	-	19212789	19214135	19212789	19213604	19215564	19215742	1731	13,19,15	0,1,0	680	149	1.0,0.806,1.0
Sjc_0004681	chr1	+	11653746	11653987	11653822	11653987	11653555	11653713	1732	18,9,18	85,114,109	225	149	0.123,0.05,0.099
Sjc_0008751	chr6	+	9390630	9391057	9390988	9391057	9387215	9387360	1733	4,4,1	93,198,184	507	149	0.012,0.006,0.002
Sjc_0006312	chr3	-	30783645	30784146	30783645	30783843	30785118	30785364	1734	851,792,790	5,0,0	452	149	0.982,1.0,1.0
Sjc_0003075	chr4	-	32804179	32804402	32804179	32804386	32807654	32807755	1735	15,37,44	0,0,0	165	149	1.0,1.0,1.0
Sjc_0003075	chr4	-	32807654	32808788	32807654	32807755	32811754	32811862	1736	303,385,365	1,1,2	1182	149	0.974,0.98,0.958
Sjc_0007612	chr5	+	38226773	38226864	38226830	38226864	38224066	38224122	1737	0,0,0	156,208,206	206	149	0.0,0.0,0.0
Sjc_0009475	chr7	-	17814249	17814987	17814249	17814411	17815022	17815112	1738	11199,10437,9854	885,801,732	725	149	0.722,0.728,0.735
Sjc_0004666	chr1	+	10998376	10999775	10998482	10999775	10997899	10998346	1739	77,136,124	2,0,0	255	149	0.957,1.0,1.0
Sjc_0001056	chr8	+	42650898	42650962	42650901	42650962	42650706	42650868	1740	283,325,324	4,8,6	152	149	0.986,0.976,0.981
Sjc_0001056	chr8	+	42650898	42652043	42651559	42652043	42650706	42650868	1741	285,331,325	6,0,2	810	149	0.897,1.0,0.968
Sjc_0000136	chr8	-	5629170	5629279	5629170	5629243	5634660	5634839	1742	0,0,0	8,10,11	185	149	0.0,0.0,0.0
Sjc_0000136	chr8	-	5636853	5637113	5636853	5636903	5638307	5638388	1743	23,49,53	0,0,0	359	149	1.0,1.0,1.0
Sjc_0005540	chr1	+	47206246	47209228	47208306	47209228	47206084	47206214	1744	1143,1021,975	2,0,0	2209	149	0.975,1.0,1.0
Sjc_0004832	chr1	-	17993829	17994082	17993829	17994007	17995791	17996131	1745	209,229,188	0,0,0	224	149	1.0,1.0,1.0
Sjc_0004832	chr1	-	17997370	17997593	17997370	17997576	17998227	17998317	1746	9,21,12	0,0,0	166	149	1.0,1.0,1.0
Sjc_0004832	chr1	-	18002801	18002995	18002801	18002992	18004917	18005015	1747	27,62,61	46,80,63	152	149	0.365,0.432,0.487
Sjc_0004832	chr1	-	18018232	18018479	18018232	18018454	18021596	18021897	1748	6,8,11	0,0,0	174	149	1.0,1.0,1.0
Sjc_0004832	chr1	-	18023716	18023982	18023716	18023916	18024022	18024289	1749	45,68,85	0,0,0	215	149	1.0,1.0,1.0
Sjc_0008228	chr2	-	16195872	16200120	16195872	16196661	16201342	16201793	1750	352,186,230	180,235,236	3608	149	0.075,0.032,0.039
Sjc_0005458	chr1	+	43147305	43147402	43147368	43147402	43146030	43146136	1751	363,617,579	0,0,0	212	149	1.0,1.0,1.0
Sjc_0005458	chr1	+	43149264	43151509	43151395	43151509	43149017	43149127	1752	429,463,481	1,10,9	2280	149	0.966,0.752,0.777
Sjc_0005458	chr1	+	43150066	43151509	43151395	43151509	43149264	43149389	1753	66,47,49	416,453,428	1478	149	0.016,0.01,0.011
Sjc_0003344	chr4	+	42465591	42471055	42470133	42471055	42464675	42464756	1754	4148,2955,3018	1,4,0	4691	149	0.992,0.959,1.0
Sjc_0003344	chr4	+	42466143	42471055	42470133	42471055	42465591	42465720	1755	1632,1057,1129	2509,1957,1859	4139	149	0.023,0.019,0.021
Sjc_0002354	chr4	-	1865915	1866199	1865915	1866103	1866435	1866903	1756	353,360,343	0,0,0	245	149	1.0,1.0,1.0
Sjc_0003777	chr4	-	60108664	60109624	60108664	60109619	60111220	60112234	1757	62,45,49	27,28,30	154	149	0.69,0.609,0.612
Sjc_0006771	chr5	-	1014985	1015066	1014985	1015057	1015093	1015154	1758	151,194,209	216,354,350	158	149	0.397,0.341,0.36
Sjc_0005046	chr1	-	26507398	26507855	26507398	26507597	26508412	26508937	1759	497,569,579	0,0,0	407	149	1.0,1.0,1.0
Sjc_0005046	chr1	-	26508412	26508937	26508412	26508927	26510196	26511500	1760	151,223,206	5,0,0	159	149	0.966,1.0,1.0
Sjc_0005046	chr1	-	26510196	26511500	26510196	26510239	26511619	26511937	1761	361,476,457	0,2,3	1410	149	1.0,0.962,0.942
Sjc_0001159	chr8	-	46421261	46422370	46421261	46421950	46424444	46424518	1762	256,295,286	0,0,0	569	149	1.0,1.0,1.0
Sjc_0001159	chr8	-	46424444	46428455	46424444	46424518	46429711	46429986	1763	138,130,164	8,0,0	4086	149	0.386,1.0,1.0
Sjc_0001159	chr8	-	46424444	46429986	46424444	46424518	46434265	46434409	1764	221,264,284	3,0,3	5617	149	0.661,1.0,0.715
Sjc_0007832	chr2	-	543617	544642	543617	543791	544675	544836	1765	140,155,167	6,3,1	1000	149	0.777,0.885,0.961
Sjc_0008059	chr2	-	9739561	9739813	9739561	9739781	9742417	9742992	1766	72,86,110	0,0,0	181	149	1.0,1.0,1.0
Sjc_0008059	chr2	-	9741240	9741397	9741240	9741361	9742417	9742992	1767	364,565,579	0,0,0	185	149	1.0,1.0,1.0
Sjc_0006624	chr3	-	43139413	43139705	43139413	43139700	43139741	43139893	1768	75,80,111	8,8,13	154	149	0.901,0.906,0.892
Sjc_0009010	chr6	+	21286443	21287753	21287426	21287753	21284209	21284297	1769	1331,934,833	0,0,2	1132	149	1.0,1.0,0.982
Sjc_0008084	chr2	+	10853018	10853152	10853048	10853152	10851490	10851574	1770	17,0,0	1859,1802,1802	179	149	0.008,0.0,0.0
Sjc_0008084	chr2	+	10857035	10857690	10857219	10857690	10851490	10851574	1771	101,123,81	1,0,0	333	149	0.978,1.0,1.0
Sjc_0008084	chr2	+	10857035	10857690	10857219	10857690	10855148	10855441	1772	214,250,180	2487,1969,1853	333	149	0.037,0.054,0.042
Sjc_0006143	chr3	+	23997856	23998051	23997892	23998051	23997291	23997360	1773	120,123,113	0,4,3	185	149	1.0,0.961,0.968
Sjc_0006143	chr3	+	23997856	23998051	23997892	23998051	23997291	23997613	1774	136,167,172	1,4,1	185	149	0.991,0.971,0.993
Sjc_0006143	chr3	+	24000026	24004705	24004566	24004705	23997856	23998051	1775	487,442,422	8,25,12	4689	149	0.659,0.36,0.528
Sjc_0004672	chr1	+	11354483	11354650	11354494	11354650	11354165	11354450	1776	261,383,279	52,51,42	160	149	0.824,0.875,0.861
Sjc_0004672	chr1	+	11354681	11355062	11354758	11355062	11354483	11354650	1777	427,416,419	0,1,0	226	149	1.0,0.996,1.0
Sjc_0004741	chr1	+	14082804	14084156	14082858	14084156	14082539	14082747	1778	6,9,3	0,0,0	203	149	1.0,1.0,1.0
Sjc_0005286	chr1	+	36165260	36165545	36165270	36165545	36164087	36164295	1779	31,28,15	0,0,0	159	149	1.0,1.0,1.0
Sjc_0005281	chr1	-	35967900	35968115	35967900	35968075	35970481	35970527	1780	0,3,0	0,0,0	189	149	NA,1.0,NA
Sjc_0003341	chr4	-	42343822	42344413	42343822	42343908	42351259	42351391	1781	551,75,89	25,19,18	654	149	0.834,0.473,0.53
Sjc_0003341	chr4	-	42343822	42348255	42343822	42343908	42351259	42351391	1782	665,138,185	25,19,18	4496	149	0.469,0.194,0.254
Sjc_0003341	chr4	-	42343822	42348255	42343822	42344413	42351259	42351391	1783	128,63,96	14,0,0	3991	149	0.254,1.0,1.0
Sjc_0003341	chr4	-	42343822	42344413	42343822	42343908	42354301	42354430	1784	546,75,89	486,566,589	654	149	0.204,0.029,0.033
Sjc_0005095	chr1	-	28093027	28093683	28093027	28093242	28093715	28094029	1785	2702,1518,1516	4,2,8	590	149	0.994,0.995,0.98
Sjc_0004747	chr1	-	14499259	14506623	14499259	14500138	14508052	14508129	1786	22,26,19	0,0,1	6634	149	1.0,1.0,0.299
Sjc_0004869	chr1	-	19181351	19181483	19181351	19181436	19181524	19186760	1787	75,101,114	108,120,117	196	149	0.346,0.39,0.426
Sjc_0005059	chr1	+	26837238	26839424	26839258	26839424	26832853	26834021	1788	319,387,369	0,3,4	2169	149	1.0,0.899,0.864
Sjc_0008213	chr2	-	15719027	15719315	15719027	15719291	15721467	15721618	1789	151,127,106	0,0,0	173	149	1.0,1.0,1.0
Sjc_0008213	chr2	-	15730287	15730375	15730287	15730364	15730605	15730611	1790	6,4,8	0,0,0	160	149	1.0,1.0,1.0
Sjc_0006370	chr3	+	32677398	32677520	32677452	32677520	32673364	32673518	1791	324,575,533	0,0,0	203	149	1.0,1.0,1.0
Sjc_0003097	chr4	+	34137047	34137278	34137077	34137278	34136258	34136437	1792	0,0,0	6,4,1	179	149	0.0,0.0,0.0
Sjc_0000561	chr8	-	23906914	23909816	23906914	23907273	23910181	23910264	1793	74,85,91	0,0,0	2692	149	1.0,1.0,1.0
Sjc_0004753	chr1	-	14890458	14891930	14890458	14890568	14892734	14892822	1794	522,568,527	5,6,1	1511	149	0.911,0.903,0.981
Sjc_0002970	chr4	-	29370783	29376691	29370783	29374292	29378224	29378400	1795	256,219,212	9,6,2	2548	149	0.625,0.681,0.861
Sjc_0002970	chr4	-	29370783	29376691	29370783	29374292	29379345	29379429	1796	177,159,161	2,0,0	2548	149	0.838,1.0,1.0
Sjc_0002970	chr4	-	29370783	29378400	29370783	29374292	29379345	29379429	1797	345,298,321	2,0,0	4257	149	0.858,1.0,1.0
Sjc_0002970	chr4	-	29370783	29378400	29370783	29376691	29379345	29379429	1798	176,139,160	8,0,0	1858	149	0.638,1.0,1.0
Sjc_0002970	chr4	-	29370783	29378400	29370783	29374292	29381885	29382054	1799	248,235,251	0,0,1	4257	149	1.0,1.0,0.898
Sjc_0004759	chr1	+	15111588	15115572	15114381	15115572	15111382	15111536	1800	570,358,299	0,28,16	2942	149	1.0,0.393,0.486
Sjc_0002790	chr4	+	22680504	22682282	22682014	22682282	22680035	22680458	1801	14,15,9	208,117,130	1659	149	0.006,0.011,0.006
Sjc_0002302	chr8	-	90061991	90063472	90061991	90062138	90064553	90064951	1802	7,5,4	11,13,6	1483	149	0.06,0.037,0.063
Sjc_0006615	chr3	-	42730473	42730579	42730473	42730564	42730621	42730696	1803	15,15,11	16,46,45	164	149	0.46,0.229,0.182
Sjc_0006069	chr3	+	21353185	21353290	21353209	21353290	21352358	21352705	1804	0,1,0	0,1,2	173	149	NA,0.463,0.0
Sjc_0006069	chr3	+	21353185	21353290	21353249	21353290	21352358	21352705	1805	2,4,1	0,1,0	213	149	1.0,0.737,1.0
Sjc_0006069	chr3	+	21353209	21353290	21353249	21353290	21352358	21352705	1806	2,4,3	0,1,0	189	149	1.0,0.759,1.0
Sjc_0008077	chr2	+	10616252	10617395	10617148	10617395	10615715	10616212	1807	182,200,205	0,0,13	1045	149	1.0,1.0,0.692
Sjc_0006383	chr3	-	33023440	33024657	33023440	33024467	33026536	33026611	1808	255,311,224	26,22,0	339	149	0.812,0.861,1.0
Sjc_0004931	chr1	-	21347065	21353798	21347065	21351633	21353830	21353941	1809	2335,1844,1689	0,2,0	2314	149	1.0,0.983,1.0
Sjc_0000627	chr8	+	26393835	26394044	26393877	26394044	26391427	26391541	1810	0,0,0	0,0,0	191	149	NA,NA,NA
Sjc_0003296	chr4	-	40699198	40701496	40699198	40699306	40703590	40703724	1811	241,106,134	4,2,0	2339	149	0.793,0.771,1.0
Sjc_0003296	chr4	-	40699198	40701496	40699198	40699306	40704318	40704470	1812	644,420,356	57,28,25	2339	149	0.419,0.489,0.476
Sjc_0003296	chr4	-	40699198	40703724	40699198	40699306	40704318	40704470	1813	398,293,303	57,28,25	4567	149	0.186,0.255,0.283
Sjc_0003296	chr4	-	40699198	40703724	40699198	40701496	40704318	40704470	1814	247,247,236	493,374,289	2377	149	0.03,0.04,0.049
Sjc_0003296	chr4	-	40699198	40704470	40699198	40701496	40708767	40708873	1815	801,710,629	4,0,0	3123	149	0.905,1.0,1.0
Sjc_0003296	chr4	-	40708767	40708897	40708767	40708873	40710332	40710441	1816	10,6,6	432,391,415	173	149	0.02,0.013,0.012
Sjc_0004676	chr1	-	11410782	11412043	11410782	11410926	11412210	11412762	1817	23,15,14	858,744,751	1266	149	0.003,0.002,0.002
Sjc_0004676	chr1	-	11421458	11425983	11421458	11421591	11429855	11430213	1818	925,1495,1377	22,51,41	4541	149	0.58,0.49,0.524
Sjc_0004676	chr1	-	11421458	11425983	11421458	11421591	11431581	11431704	1819	593,933,877	0,1,1	4541	149	1.0,0.968,0.966
Sjc_0004676	chr1	-	11438166	11438206	11438166	11438203	11438353	11441536	1820	11,2,68	103,248,245	152	149	0.095,0.008,0.214
Sjc_0004676	chr1	-	11438166	11438206	11438166	11438203	11443212	11443395	1821	12,14,12	3,6,4	152	149	0.797,0.696,0.746
Sjc_0004676	chr1	-	11443212	11443704	11443212	11443395	11445681	11446250	1822	13851,4980,5023	48,74,42	458	149	0.989,0.956,0.975
Sjc_0008376	chr2	-	21298883	21300573	21298883	21299179	21302060	21302239	1823	166,238,260	5,6,7	1543	149	0.762,0.793,0.782
Sjc_0004658	chr1	+	10691096	10691860	10691774	10691860	10690634	10690666	1824	101,92,87	24,35,28	827	149	0.431,0.321,0.359
Sjc_0004771	chr1	+	15480903	15481040	15480916	15481040	15480756	15480875	1825	77,131,117	8,8,10	162	149	0.899,0.938,0.915
Sjc_0004112	chr4	-	74321838	74321960	74321838	74321953	74321986	74322073	1826	0,0,0	126,101,77	156	149	0.0,0.0,0.0
Sjc_0004511	chr1	-	3866384	3866492	3866384	3866453	3871099	3871168	1827	0,0,0	0,0,0	188	149	NA,NA,NA
Sjc_0003504	chr4	+	48416493	48416727	48416566	48416727	48415484	48415638	1828	0,0,0	46,87,77	222	149	0.0,0.0,0.0
Sjc_0006344	chr3	-	31533665	31534390	31533665	31533790	31535975	31536325	1829	201,359,359	0,1,4	749	149	1.0,0.986,0.947
Sjc_0006344	chr3	-	31533665	31534390	31533665	31533790	31536969	31537129	1830	167,283,293	0,1,1	749	149	1.0,0.983,0.983
Sjc_0000961	chr8	-	38972337	38974795	38972337	38972622	38974829	38974911	1831	79,74,33	2,2,0	2322	149	0.717,0.704,1.0
Sjc_0008243	chr2	-	16609880	16610403	16609880	16610156	16611411	16611481	1832	174,380,301	0,1,0	396	149	1.0,0.993,1.0
Sjc_0008243	chr2	-	16607389	16618191	16607389	16610403	16622984	16623077	1833	134,239,256	0,3,0	7937	149	1.0,0.599,1.0
Sjc_0008243	chr2	-	16632576	16632917	16632576	16632741	16635618	16635795	1834	33,58,89	2,19,12	325	149	0.883,0.583,0.773
Sjc_0007723	chr5	-	42052376	42055128	42052376	42053069	42057139	42057363	1835	1901,1653,1494	0,1,1	2208	149	1.0,0.991,0.99
Sjc_0000479	chr8	-	21260341	21260584	21260341	21260536	21262248	21262551	1836	30,14,19	0,0,0	197	149	1.0,1.0,1.0
Sjc_0000479	chr8	-	21265589	21268653	21265589	21265837	21273926	21274007	1837	29,36,15	0,1,0	2965	149	1.0,0.644,1.0
Sjc_0005353	chr1	-	38707707	38708260	38707707	38708236	38708289	38708390	1838	131,52,63	235,123,105	173	149	0.324,0.267,0.341
Sjc_0003311	chr4	-	41236412	41236870	41236412	41236813	41238660	41239602	1839	1,2,1	144,158,167	206	149	0.005,0.009,0.004
Sjc_0004962	chr1	-	22350458	22350671	22350458	22350668	22357096	22357179	1840	33,47,43	0,47,33	152	149	1.0,0.495,0.561
Sjc_0004962	chr1	-	22350458	22350671	22350458	22350668	22357100	22357122	1841	38,30,29	36,66,24	152	149	0.509,0.308,0.542
Sjc_0008490	chr2	-	25469535	25469840	25469535	25469619	25469885	25470828	1842	12,12,7	42,20,18	370	149	0.103,0.195,0.135
Sjc_0001435	chr8	+	55885785	55885807	55885788	55885807	55885557	55885747	1843	6,41,42	11,19,15	152	149	0.348,0.679,0.733
Sjc_0001435	chr8	+	55887342	55889870	55889826	55889870	55886005	55886126	1844	91,136,140	28,2,5	2633	149	0.155,0.794,0.613
Sjc_0001435	chr8	+	55892457	55894502	55894431	55894502	55891265	55891425	1845	40,95,69	44,45,29	2123	149	0.06,0.129,0.143
Sjc_0008230	chr2	+	16246205	16246348	16246219	16246348	16246111	16246172	1846	230,304,321	27,40,42	163	149	0.886,0.874,0.875
Sjc_0008230	chr2	+	16275966	16278503	16278247	16278503	16274386	16274473	1847	902,652,626	0,1,0	2430	149	1.0,0.976,1.0
Sjc_0008257	chr2	+	17111979	17112852	17112766	17112852	17105519	17105621	1848	986,656,702	34,19,4	936	149	0.822,0.846,0.965
Sjc_0008257	chr2	+	17112766	17118224	17113517	17118224	17105519	17105621	1849	203,115,112	3,2,0	900	149	0.918,0.905,1.0
Sjc_0008257	chr2	+	17112766	17118224	17113517	17118224	17111979	17112064	1850	1183,716,775	14,8,0	900	149	0.933,0.937,1.0
Sjc_0008257	chr2	+	17112891	17118224	17113517	17118224	17112766	17112852	1851	209,130,138	865,446,437	775	149	0.044,0.053,0.057
Sjc_0005415	chr1	-	41007844	41008877	41007844	41008088	41010560	41010915	1852	183,166,161	2,1,0	938	149	0.936,0.963,1.0
Sjc_0002904	chr4	+	27163495	27164244	27164002	27164244	27155264	27155319	1853	23,12,9	106,132,135	656	149	0.047,0.02,0.015
Sjc_0008229	chr2	-	16225860	16226072	16225860	16225972	16233381	16233677	1854	16,16,12	0,0,0	249	149	1.0,1.0,1.0
Sjc_0004532	chr1	+	4996785	4998591	4998090	4998591	4995979	4996238	1855	22895,10335,9951	1,0,1	1454	149	1.0,1.0,0.999
Sjc_0004532	chr1	+	4998090	4998591	4998358	4998591	4996785	4996928	1856	242,68,55	112,26,10	417	149	0.436,0.483,0.663
Sjc_0006357	chr3	+	31967348	31967447	31967357	31967447	31964879	31967315	1857	31,39,48	10,3,9	158	149	0.745,0.925,0.834
Sjc_0006357	chr3	+	31967488	31968789	31968674	31968789	31967348	31967447	1858	72,61,90	36,42,55	1335	149	0.182,0.139,0.154
Sjc_0004412	chr4	+	86730890	86731003	86730938	86731003	86729667	86729765	1859	0,0,0	0,0,0	197	149	NA,NA,NA
Sjc_0004591	chr1	-	7490349	7490457	7490349	7490418	7491271	7491325	1860	1,6,5	0,0,0	188	149	1.0,1.0,1.0
Sjc_0004591	chr1	-	7492457	7492536	7492457	7492514	7493958	7494027	1861	0,0,0	0,0,0	171	149	NA,NA,NA
Sjc_0002685	chr4	-	18730125	18730736	18730125	18730454	18734138	18734390	1862	106,83,97	24,37,27	431	149	0.604,0.437,0.554
Sjc_0002685	chr4	-	18741685	18741883	18741685	18741846	18743086	18746594	1863	9,10,14	4,2,10	186	149	0.643,0.8,0.529
Sjc_0002685	chr4	-	18741685	18741883	18741685	18741846	18746463	18746594	1864	53,69,81	12,13,14	186	149	0.78,0.81,0.823
Sjc_0008036	chr2	+	8789630	8789856	8789694	8789856	8788909	8788996	1865	283,278,239	0,0,2	213	149	1.0,1.0,0.988
Sjc_0001283	chr8	+	50674832	50678646	50678537	50678646	50671818	50672982	1866	810,901,796	18,8,4	3854	149	0.635,0.813,0.885
Sjc_0006009	chr3	+	18501486	18501721	18501639	18501721	18495835	18495956	1867	53,18,22	148,220,218	302	149	0.15,0.039,0.047
Sjc_0006009	chr3	+	18501639	18501898	18501761	18501898	18495835	18495956	1868	165,228,234	0,3,4	271	149	1.0,0.977,0.97
Sjc_0004479	chr1	+	1945309	1945400	1945316	1945400	1942890	1943136	1869	1,0,1	0,0,0	156	149	1.0,NA,1.0
Sjc_0004479	chr1	+	1945309	1945400	1945366	1945400	1943314	1943368	1870	13,25,20	0,1,0	206	149	1.0,0.948,1.0
Sjc_0004833	chr1	+	18053192	18054068	18053893	18054068	18052606	18052845	1871	485,480,457	2,0,0	850	149	0.977,1.0,1.0
Sjc_0009490	chr7	+	18764298	18764681	18764322	18764681	18762595	18762669	1872	2,0,0	29,70,90	173	149	0.056,0.0,0.0
Sjc_0005401	chr1	-	40543580	40545108	40543580	40543893	40548461	40548568	1873	117,117,88	31,23,32	1364	149	0.292,0.357,0.231
Sjc_0001587	chr8	-	61662452	61662649	61662452	61662646	61663750	61663799	1874	225,169,139	25,32,17	152	149	0.898,0.838,0.889
Sjc_0001587	chr8	-	61662452	61662649	61662452	61662646	61664915	61665035	1875	41,43,54	2,0,0	152	149	0.953,1.0,1.0
Sjc_0001587	chr8	-	61662452	61665035	61662452	61662646	61665512	61665735	1876	516,522,445	2,0,1	2538	149	0.938,1.0,0.963
Sjc_0003401	chr4	+	44590962	44591273	44590972	44591273	44587936	44588153	1877	46,63,78	0,1,0	159	149	1.0,0.983,1.0
Sjc_0000914	chr8	-	37158922	37160884	37158922	37159475	37162733	37163080	1878	3190,3099,3049	34,16,13	1558	149	0.9,0.949,0.957
Sjc_0005269	chr1	+	35547048	35549293	35549026	35549293	35546818	35547004	1879	86,72,82	1,0,1	2127	149	0.858,1.0,0.852
Sjc_0005269	chr1	+	35549802	35550993	35550893	35550993	35549722	35549757	1880	254,181,203	190,139,145	1240	149	0.138,0.135,0.144
Sjc_0005269	chr1	+	35551025	35552598	35552333	35552598	35549722	35549757	1881	54,43,39	2,11,4	1457	149	0.734,0.286,0.499
Sjc_0008417	chr2	+	23201549	23204236	23203197	23204236	23195863	23196175	1882	429,352,333	1,0,1	1797	149	0.973,1.0,0.965
Sjc_0008388	chr2	+	21823646	21824122	21823736	21824122	21821106	21821405	1883	153,171,165	0,0,0	239	149	1.0,1.0,1.0
Sjc_0008388	chr2	+	21826277	21827604	21826889	21827604	21823646	21824122	1884	44,18,24	145,193,177	761	149	0.056,0.018,0.026
Sjc_0006180	chr3	+	25359418	25361429	25360713	25361429	25358938	25359168	1885	1878,1476,1455	3,0,0	1444	149	0.985,1.0,1.0
Sjc_0005343	chr1	-	38302003	38302995	38302003	38302075	38307616	38308558	1886	37,63,42	0,2,0	1069	149	1.0,0.814,1.0
Sjc_0005343	chr1	-	38302003	38302075	38302003	38302061	38308520	38308558	1887	4,12,9	201,174,166	163	149	0.018,0.059,0.047
Sjc_0005343	chr1	-	38302003	38302995	38302003	38302061	38308520	38308558	1888	39,71,49	201,174,166	1083	149	0.026,0.053,0.039
Sjc_0005343	chr1	-	38302003	38302995	38302003	38302075	38308520	38308558	1889	36,64,43	1,5,3	1069	149	0.834,0.641,0.666
Sjc_0002043	chr8	-	79565106	79567431	79565106	79565817	79567465	79567847	1890	9340,5385,5148	4,0,0	1763	149	0.995,1.0,1.0
Sjc_0001937	chr8	-	75745529	75745882	75745529	75745853	75747923	75748146	1891	73,74,50	0,0,0	178	149	1.0,1.0,1.0
Sjc_0000508	chr8	+	21812885	21812996	21812921	21812996	21812466	21812568	1892	106,141,124	2,7,9	185	149	0.977,0.942,0.917
Sjc_0002130	chr8	+	83179474	83179731	83179597	83179731	83176404	83176530	1893	0,0,1	26,20,16	272	149	0.0,0.0,0.033
Sjc_0002130	chr8	+	83179474	83179731	83179603	83179731	83176404	83176530	1894	0,1,1	0,0,0	278	149	NA,1.0,1.0
Sjc_0002130	chr8	+	83179597	83179731	83179603	83179731	83176404	83176530	1895	26,21,16	0,0,0	155	149	1.0,1.0,1.0
Sjc_0001261	chr8	+	50044151	50044456	50044244	50044456	50041247	50041407	1896	109,161,112	0,0,0	242	149	1.0,1.0,1.0
Sjc_0007042	chr5	+	15134041	15134309	15134293	15134309	15131959	15132369	1897	609,658,682	0,0,0	401	149	1.0,1.0,1.0
Sjc_0000739	chr8	+	30580569	30580650	30580581	30580650	30580477	30580532	1898	56,74,56	0,0,0	161	149	1.0,1.0,1.0
Sjc_0000739	chr8	+	30583296	30583369	30583308	30583369	30582489	30582594	1899	7,5,4	0,0,0	161	149	1.0,1.0,1.0
Sjc_0001086	chr8	+	43684326	43685731	43685448	43685731	43672411	43672615	1900	11,4,16	0,0,2	1271	149	1.0,1.0,0.484
Sjc_0002977	chr4	+	29588593	29588798	29588662	29588798	29586359	29586508	1901	847,880,834	0,0,0	218	149	1.0,1.0,1.0
Sjc_0002459	chr4	-	7137487	7137649	7137487	7137607	7137690	7137774	1902	3,12,8	1,2,0	191	149	0.701,0.824,1.0
Sjc_0005302	chr1	+	36861054	36861457	36861232	36861457	36860831	36861022	1903	97,109,73	543,583,548	327	149	0.075,0.079,0.057
Sjc_0003233	chr4	+	38913280	38915668	38914769	38915668	38911377	38912165	1904	7380,9686,9378	12,28,0	1638	149	0.982,0.969,1.0
Sjc_0003233	chr4	+	38912276	38915668	38913280	38915668	38911377	38912169	1905	530,855,861	0,0,134	1153	149	1.0,1.0,0.454
Sjc_0003233	chr4	+	38912276	38915668	38914769	38915668	38911377	38912169	1906	7801,10423,10239	22,19,33	2642	149	0.952,0.969,0.946
Sjc_0003233	chr4	+	38913280	38915668	38914769	38915668	38911377	38912169	1907	7271,9568,9512	22,19,33	1638	149	0.968,0.979,0.963
Sjc_0003233	chr4	+	38913280	38915668	38914769	38915668	38912276	38912297	1908	8484,11784,11445	0,0,9	1638	149	1.0,1.0,0.991
Sjc_0006406	chr3	+	33847717	33854526	33851731	33854526	33842045	33842221	1909	532,434,472	0,0,1	4163	149	1.0,1.0,0.944
Sjc_0007511	chr5	+	34166761	34166877	34166824	34166877	34165188	34165878	1910	82,95,73	0,0,0	212	149	1.0,1.0,1.0
Sjc_0007511	chr5	+	34201540	34202775	34202719	34202775	34199089	34199185	1911	108,115,101	0,4,26	1328	149	1.0,0.763,0.304
Sjc_0005494	chr1	+	44875282	44875374	44875333	44875374	44872055	44872452	1912	611,500,506	0,0,0	200	149	1.0,1.0,1.0
Sjc_0005494	chr1	+	44875282	44877812	44877746	44877812	44872055	44872452	1913	525,440,415	3,0,0	2613	149	0.909,1.0,1.0
Sjc_0006476	chr3	-	36803484	36805989	36803484	36803571	36807631	36807783	1914	141,83,102	71,105,94	2567	149	0.103,0.044,0.059
Sjc_0002832	chr4	+	24457185	24458139	24457697	24458139	24456717	24457139	1915	15,32,34	72,80,124	661	149	0.045,0.083,0.058
Sjc_0007347	chr5	+	27222350	27223937	27223878	27223937	27221914	27222016	1916	677,312,343	0,1,0	1677	149	1.0,0.965,1.0
Sjc_0007347	chr5	+	27222350	27223937	27223878	27223937	27222056	27222151	1917	1589,1071,1053	12,0,0	1677	149	0.922,1.0,1.0
Sjc_0007347	chr5	+	27222652	27223937	27223878	27223937	27222543	27222614	1918	1639,999,949	4,1,2	1375	149	0.978,0.991,0.981
Sjc_0005311	chr1	+	37275233	37275768	37275464	37275768	37270939	37271196	1919	199,177,177	28,30,23	380	149	0.736,0.698,0.751
Sjc_0004513	chr1	+	3984412	3984704	3984503	3984704	3982995	3983279	1920	208,193,224	13,19,25	240	149	0.909,0.863,0.848
Sjc_0004513	chr1	+	3999565	3999649	3999594	3999649	3993721	3994031	1921	0,0,0	41,37,32	178	149	0.0,0.0,0.0
Sjc_0007321	chr5	+	26139767	26140250	26140108	26140250	26139427	26139526	1922	2,0,2	316,349,348	490	149	0.002,0.0,0.002
Sjc_0007321	chr5	+	26143753	26144132	26144051	26144132	26140108	26140250	1923	51,30,17	339,353,328	447	149	0.048,0.028,0.017
Sjc_0007321	chr5	+	26144051	26145123	26144403	26145123	26140108	26140250	1924	356,356,341	4,5,9	501	149	0.964,0.955,0.918
Sjc_0001753	chr8	+	68097250	68097634	68097419	68097634	68097139	68097209	1925	243,119,124	60,64,40	318	149	0.655,0.466,0.592
Sjc_0003507	chr4	-	48645644	48645833	48645644	48645794	48646919	48647114	1926	4,0,1	1561,724,695	188	149	0.002,0.0,0.001
Sjc_0001817	chr8	-	70531874	70532203	70531874	70531941	70532254	70532429	1927	12,19,9	499,494,427	411	149	0.009,0.014,0.008
Sjc_0004818	chr1	-	17472443	17472763	17472443	17472622	17474123	17474183	1928	5,7,9	1,0,7	290	149	0.72,1.0,0.398
Sjc_0007587	chr5	+	37073083	37075224	37075045	37075224	37072434	37072478	1929	200,157,131	63,0,0	2111	149	0.183,1.0,1.0
Sjc_0007772	chr5	-	43779856	43779970	43779856	43779898	43779992	43780127	1930	42,100,75	0,0,0	221	149	1.0,1.0,1.0
Sjc_0002814	chr4	-	23710023	23712226	23710023	23710262	23712395	23712543	1931	2319,2345,2250	4,1,3	2113	149	0.976,0.994,0.981
Sjc_0002814	chr4	-	23712911	23713177	23712911	23713163	23713392	23713510	1932	2,1,2	0,1,0	163	149	1.0,0.478,1.0
Sjc_0000173	chr8	-	7485076	7485298	7485076	7485112	7487601	7487769	1933	120,203,157	0,4,0	335	149	1.0,0.958,1.0
Sjc_0005171	chr1	+	30850606	30853564	30853301	30853564	30847188	30847341	1934	269,306,232	0,3,0	2844	149	1.0,0.842,1.0
Sjc_0005493	chr1	-	44846470	44850799	44846470	44847983	44852238	44852360	1935	38,58,42	94,129,129	2965	149	0.02,0.022,0.016
Sjc_0000541	chr8	-	23043867	23044011	23043867	23043981	23044374	23044488	1936	0,0,0	0,0,0	179	149	NA,NA,NA
Sjc_0005328	chr1	-	37838119	37840181	37838119	37838767	37847559	37847656	1937	527,551,496	2,5,4	1563	149	0.962,0.913,0.922
Sjc_0005512	chr1	-	45886780	45886883	45886780	45886867	45886912	45887224	1938	92,138,122	4,3,5	165	149	0.954,0.976,0.957
Sjc_0002979	chr4	+	29643073	29643517	29643154	29643517	29641511	29641594	1939	278,334,293	39,38,40	230	149	0.822,0.851,0.826
Sjc_0002979	chr4	+	29643073	29645242	29645163	29645242	29641511	29641594	1940	956,1072,901	1,0,0	2239	149	0.985,1.0,1.0
Sjc_0002979	chr4	+	29645956	29647034	29646664	29647034	29643073	29643517	1941	642,461,422	1,0,1	857	149	0.991,1.0,0.987
Sjc_0002979	chr4	+	29645956	29647034	29646664	29647034	29645163	29645242	1942	876,660,607	1,0,0	857	149	0.993,1.0,1.0
Sjc_0005329	chr1	+	37859993	37863828	37863701	37863828	37858004	37858100	1943	27,17,27	2,0,0	3857	149	0.343,1.0,1.0
Sjc_0007093	chr5	+	17041073	17041324	17041152	17041324	17038631	17038707	1944	12,4,1	1,1,1	228	149	0.887,0.723,0.395
Sjc_0007093	chr5	+	17053524	17053632	17053597	17053632	17051461	17051483	1945	17,8,15	0,0,0	222	149	1.0,1.0,1.0
Sjc_0003874	chr4	+	64818044	64818197	64818052	64818197	64817834	64818013	1946	69,16,28	483,381,371	157	149	0.119,0.038,0.067
Sjc_0001296	chr8	+	51114704	51114939	51114754	51114939	51111924	51112176	1947	129,162,136	0,0,0	199	149	1.0,1.0,1.0
Sjc_0001296	chr8	+	51116385	51116624	51116389	51116624	51115465	51115563	1948	19,14,15	0,0,0	153	149	1.0,1.0,1.0
Sjc_0007719	chr5	+	41920862	41924486	41921641	41924486	41916000	41916459	1949	51,43,54	119,103,117	928	149	0.064,0.063,0.069
Sjc_0006538	chr3	-	38932761	38932852	38932761	38932829	38933899	38934003	1950	9,6,6	44,62,90	172	149	0.151,0.077,0.055
Sjc_0006538	chr3	-	38932761	38934229	38932761	38932829	38934265	38934344	1951	460,363,354	1,0,0	1549	149	0.978,1.0,1.0
Sjc_0006931	chr5	+	9690386	9690623	9690405	9690623	9690270	9690357	1952	1391,872,834	108,34,53	168	149	0.92,0.958,0.933
Sjc_0002768	chr4	-	21788995	21789152	21788995	21789129	21790053	21790175	1953	175,202,205	48,39,40	172	149	0.76,0.818,0.816
Sjc_0002768	chr4	-	21788995	21789152	21788995	21789129	21790072	21790175	1954	38,40,42	0,0,9	172	149	1.0,1.0,0.802
Sjc_0002768	chr4	-	21792639	21792787	21792639	21792784	21792818	21792877	1955	0,0,0	155,164,197	152	149	0.0,0.0,0.0
Sjc_0002768	chr4	-	21792639	21792799	21792639	21792784	21792818	21792877	1956	4,1,1	155,164,197	164	149	0.023,0.006,0.005
Sjc_0002768	chr4	-	21792639	21792799	21792639	21792787	21792818	21792877	1957	4,1,1	0,0,0	161	149	1.0,1.0,1.0
Sjc_0008824	chr6	+	12078342	12079776	12079332	12079776	12077804	12078025	1958	18,10,24	921,593,560	1139	149	0.003,0.002,0.006
Sjc_0000290	chr8	+	12443999	12447562	12447444	12447562	12428348	12428428	1959	92,127,119	0,0,5	3594	149	1.0,1.0,0.497
Sjc_0005344	chr1	+	38326530	38326818	38326533	38326818	38322140	38322654	1960	163,200,198	6,9,12	152	149	0.964,0.956,0.942
Sjc_0005344	chr1	+	38329186	38332255	38330062	38332255	38328033	38328275	1961	182,146,154	7,4,13	1025	149	0.791,0.841,0.633
Sjc_0009346	chr7	+	12996954	12998011	12997848	12998011	12996778	12996915	1962	581,355,340	160,131,148	1043	149	0.342,0.279,0.247
Sjc_0003269	chr4	+	39899547	39900638	39900374	39900638	39897930	39898221	1963	54,47,41	33,31,32	976	149	0.2,0.188,0.164
Sjc_0007087	chr5	+	16828969	16830454	16830258	16830454	16828271	16828604	1964	231,212,243	5,0,1	1438	149	0.827,1.0,0.962
Sjc_0002800	chr4	-	23014622	23015081	23014622	23014772	23016691	23017195	1965	65,109,85	0,0,0	458	149	1.0,1.0,1.0
Sjc_0002800	chr4	-	23014622	23017195	23014622	23015081	23023679	23024124	1966	75,90,99	14,7,15	2263	149	0.261,0.458,0.303
Sjc_0004928	chr1	-	21233176	21234191	21233176	21233867	21247143	21248489	1967	20,11,8	709,316,283	473	149	0.009,0.011,0.009
Sjc_0008433	chr2	+	23588247	23588412	23588304	23588412	23588050	23588140	1968	0,0,0	0,0,0	206	149	NA,NA,NA
Sjc_0003153	chr4	-	35800564	35800908	35800564	35800667	35803020	35806726	1969	429,449,418	0,3,2	390	149	1.0,0.983,0.988
Sjc_0005363	chr1	+	38995602	39000717	38997545	39000717	38990933	38991075	1970	567,654,602	5,2,1	2092	149	0.89,0.959,0.977
Sjc_0005760	chr3	-	7910199	7910426	7910199	7910355	7914209	7914286	1971	7,9,21	16,9,5	220	149	0.229,0.404,0.74
Sjc_0005364	chr1	-	39046646	39046891	39046646	39046862	39047566	39047731	1972	21,21,35	26,6,3	178	149	0.403,0.746,0.907
Sjc_0002983	chr4	+	29745524	29745679	29745607	29745679	29744291	29744367	1973	96,97,100	0,0,0	232	149	1.0,1.0,1.0
Sjc_0002983	chr4	+	29745524	29745679	29745607	29745679	29744291	29744790	1974	86,87,88	0,0,0	232	149	1.0,1.0,1.0
Sjc_0005367	chr1	-	39265773	39265984	39265773	39265922	39267703	39267766	1975	99,32,50	0,0,0	211	149	1.0,1.0,1.0
Sjc_0005367	chr1	-	39265773	39267666	39265773	39265922	39267703	39267766	1976	182,113,130	0,0,0	1893	149	1.0,1.0,1.0
Sjc_0005367	chr1	-	39265773	39267666	39265773	39265984	39267703	39267766	1977	136,96,107	53,15,27	1831	149	0.173,0.342,0.244
Sjc_0000194	chr8	+	8647435	8647498	8647447	8647498	8646692	8646794	1978	51,19,27	0,0,0	161	149	1.0,1.0,1.0
Sjc_0003402	chr4	+	44655285	44655535	44655330	44655535	44649990	44650249	1979	81,191,163	0,0,0	194	149	1.0,1.0,1.0
Sjc_0003402	chr4	+	44670782	44674310	44672526	44674310	44668671	44669339	1980	684,856,890	2,0,0	1893	149	0.964,1.0,1.0
Sjc_0008032	chr2	-	8635652	8635907	8635652	8635862	8635912	8636162	1981	683,639,626	7,21,2	194	149	0.987,0.959,0.996
Sjc_0008436	chr2	-	23660636	23660836	23660636	23660794	23661989	23662734	1982	50,99,77	0,0,0	191	149	1.0,1.0,1.0
Sjc_0002781	chr4	-	22324558	22327779	22324558	22324741	22327957	22328117	1983	24,45,36	117,130,132	3187	149	0.009,0.016,0.013
Sjc_0005157	chr1	-	30209870	30210728	30209870	30210011	30211192	30211495	1984	3228,2547,2399	3,0,0	866	149	0.995,1.0,1.0
Sjc_0005157	chr1	-	30209870	30211155	30209870	30210011	30211192	30211495	1985	7343,6340,6034	3,0,0	1293	149	0.996,1.0,1.0
Sjc_0005157	chr1	-	30209870	30211155	30209870	30210728	30211192	30211495	1986	4124,3794,3638	9,1,3	576	149	0.992,0.999,0.997
Sjc_0008220	chr2	-	15874030	15876198	15874030	15874456	15878145	15878887	1987	701,736,593	13,15,21	1891	149	0.809,0.794,0.69
Sjc_0008220	chr2	-	15874030	15876198	15874030	15874456	15882709	15883153	1988	575,563,497	12,0,0	1891	149	0.791,1.0,1.0
Sjc_0008220	chr2	-	15874030	15876198	15874030	15874456	15886463	15886795	1989	560,558,491	1,0,0	1891	149	0.978,1.0,1.0
Sjc_0005397	chr1	-	40441760	40442056	40441760	40441954	40444237	40444343	1990	46,78,79	50,47,53	251	149	0.353,0.496,0.469
Sjc_0004165	chr4	+	76413111	76413461	76413129	76413461	76411905	76412097	1991	8,2,7	26,21,26	167	149	0.215,0.078,0.194
Sjc_0004165	chr4	+	76413111	76413461	76413129	76413461	76412234	76412383	1992	15,14,24	167,161,165	167	149	0.074,0.072,0.115
Sjc_0006497	chr3	+	37518603	37523843	37520077	37523843	37518278	37518445	1993	140,262,208	37,39,56	1623	149	0.258,0.381,0.254
Sjc_0006497	chr3	+	37520077	37523843	37520087	37523843	37518603	37518678	1994	108,271,220	0,0,0	159	149	1.0,1.0,1.0
Sjc_0007159	chr5	-	19798066	19799567	19798066	19798628	19799603	19799865	1995	0,10,1	369,545,526	1088	149	0.0,0.003,0.0
Sjc_0004919	chr1	+	20646651	20646793	20646660	20646793	20646509	20646616	1996	1183,771,771	214,116,95	158	149	0.839,0.862,0.884
Sjc_0002545	chr4	-	10428148	10429726	10428148	10429552	10434249	10434970	1997	31,30,19	13,25,14	323	149	0.524,0.356,0.385
Sjc_0002545	chr4	-	10428148	10429726	10428148	10429552	10434377	10434970	1998	42,26,9	4,18,11	323	149	0.829,0.4,0.274
[truncated: 1,655 more rows]

## Sheet: Alternative 5' splice site
GeneID	chr	strand	longExonStart_0base	longExonEnd	shortES	shortEE	flankingES	flankingEE	ID.1	IJC_SAMPLE_1	SJC_SAMPLE_1	IncFormLen	SkipFormLen	IncLevel1
Sjc_0009733	chrtig00001148_pilon_pilon_8	-	13598	13705	13692	13705	13393	13524	0	0,0,0	0,0,0	243	149	NA,NA,NA
Sjc_0009582	chrtig00000622:67343-3315238_pilon_pilon_2	+	97341	98891	97341	97407	100716	100803	1	470,183,153	1,0,0	1633	149	0.977,1.0,1.0
Sjc_0009582	chrtig00000622:67343-3315238_pilon_pilon_2	+	97341	98891	97341	97407	102346	102439	2	27,35,19	0,0,3	1633	149	1.0,1.0,0.366
Sjc_0009582	chrtig00000622:67343-3315238_pilon_pilon_2	+	102818	102922	102818	102902	102964	103067	3	0,2,0	6,4,5	169	149	0.0,0.306,0.0
Sjc_0009720	chrtig00000048_pilon_pilon_25	+	6456	6859	6456	6566	10439	10707	4	0,0,0	9,15,6	442	149	0.0,0.0,0.0
Sjc_0002314	chr8	-	90596261	90597126	90596896	90597126	90594349	90594454	5	66,22,33	187,181,203	784	149	0.063,0.023,0.03
Sjc_0002307	chr8	-	90252927	90253310	90252938	90253310	90248167	90248508	6	46,23,25	0,0,0	160	149	1.0,1.0,1.0
Sjc_0002300	chr8	-	90004056	90004237	90004068	90004237	90000783	90000834	7	3,0,1	0,0,0	161	149	1.0,NA,1.0
Sjc_0002291	chr8	+	89730015	89730224	89730015	89730115	89731740	89731898	8	240,118,139	1,0,0	258	149	0.993,1.0,1.0
Sjc_0002291	chr8	+	89740546	89740670	89740546	89740643	89742293	89742465	9	78,47,58	0,0,0	176	149	1.0,1.0,1.0
Sjc_0002285	chr8	-	89493408	89493589	89493420	89493589	89490136	89490187	10	1,0,0	2,11,0	161	149	0.316,0.0,NA
Sjc_0002234	chr8	-	88235333	88235541	88235414	88235541	88233923	88234112	11	319,314,285	0,0,0	230	149	1.0,1.0,1.0
Sjc_0002234	chr8	-	88249577	88249748	88249589	88249748	88241245	88241581	12	0,0,0	0,0,0	161	149	NA,NA,NA
Sjc_0002234	chr8	-	88255603	88255760	88255644	88255760	88254284	88254532	13	0,0,0	9,52,27	190	149	0.0,0.0,0.0
Sjc_0002234	chr8	-	88255644	88255758	88255678	88255758	88254284	88254532	14	9,53,27	15,40,30	183	149	0.328,0.519,0.423
Sjc_0002232	chr8	-	88206886	88208444	88208240	88208444	88203031	88204299	15	122,74,113	6,3,6	1503	149	0.668,0.71,0.651
Sjc_0002232	chr8	-	88206886	88208444	88208240	88208444	88205804	88205873	16	219,134,179	7,7,3	1503	149	0.756,0.655,0.855
Sjc_0002190	chr8	-	86202657	86204304	86204159	86204304	86193154	86194443	17	349,463,468	0,0,1	1651	149	1.0,1.0,0.977
Sjc_0002187	chr8	+	86099100	86099181	86099100	86099156	86101253	86101567	18	329,304,270	20,7,0	174	149	0.934,0.974,1.0
Sjc_0002187	chr8	+	86099100	86101567	86099100	86099181	86104853	86106515	19	2645,1616,1458	1,0,0	2535	149	0.994,1.0,1.0
Sjc_0002176	chr8	+	85569303	85569590	85569303	85569512	85571377	85571545	20	137,208,161	0,0,0	227	149	1.0,1.0,1.0
Sjc_0002162	chr8	+	85027057	85027847	85027057	85027513	85028341	85028420	21	7,9,10	0,0,0	483	149	1.0,1.0,1.0
Sjc_0002161	chr8	-	84682962	84683549	84683483	84683549	84682544	84682856	22	1828,1750,1662	2,4,3	670	149	0.995,0.99,0.992
Sjc_0002161	chr8	-	84684750	84685046	84684918	84685046	84682962	84683549	23	1889,2171,2048	0,1,5	317	149	1.0,0.999,0.995
Sjc_0002145	chr8	-	84170712	84170987	84170727	84170987	84166209	84166603	24	24,48,32	0,0,0	164	149	1.0,1.0,1.0
Sjc_0002143	chr8	+	84068547	84068640	84068547	84068619	84070644	84070802	25	3,5,6	17,24,17	170	149	0.134,0.154,0.236
Sjc_0002143	chr8	+	84068547	84068835	84068547	84068619	84070644	84070802	26	32,52,39	17,24,17	365	149	0.435,0.469,0.484
Sjc_0002143	chr8	+	84068547	84068835	84068547	84068640	84070644	84070802	27	29,47,33	0,0,0	344	149	1.0,1.0,1.0
Sjc_0002138	chr8	-	83801363	83801542	83801429	83801542	83800617	83800802	28	0,2,0	0,0,0	215	149	NA,1.0,NA
Sjc_0002118	chr8	-	82898993	82899075	82899028	82899075	82897714	82897825	29	27,33,25	0,0,0	184	149	1.0,1.0,1.0
Sjc_0002104	chr8	+	82244976	82245233	82244976	82245200	82248360	82248919	30	28,40,36	0,54,53	182	149	1.0,0.378,0.357
Sjc_0002061	chr8	+	80307500	80307600	80307500	80307576	80308966	80309471	31	22,35,32	16,24,23	173	149	0.542,0.557,0.545
Sjc_0002061	chr8	+	80307500	80309471	80307500	80307576	80314866	80315266	32	425,486,552	0,0,6	2044	149	1.0,1.0,0.87
Sjc_0002047	chr8	-	79632861	79633214	79632873	79633214	79631013	79631538	33	0,0,0	232,324,302	161	149	0.0,0.0,0.0
Sjc_0002038	chr8	+	79435350	79435497	79435350	79435485	79445384	79445475	34	212,233,195	0,0,0	161	149	1.0,1.0,1.0
Sjc_0002038	chr8	+	79447978	79449084	79447978	79448096	79450131	79450439	35	747,608,649	10,23,31	1137	149	0.907,0.776,0.733
Sjc_0002036	chr8	-	79312149	79312288	79312193	79312288	79311057	79311199	36	104,96,92	0,0,0	193	149	1.0,1.0,1.0
Sjc_0002036	chr8	-	79316305	79316967	79316331	79316967	79311057	79311199	37	20,16,19	0,0,0	175	149	1.0,1.0,1.0
Sjc_0002036	chr8	-	79326418	79326761	79326502	79326761	79323215	79323460	38	88,99,80	0,0,0	233	149	1.0,1.0,1.0
Sjc_0002017	chr8	-	78836371	78839261	78839125	78839261	78834789	78834861	39	51,51,50	0,1,0	2903	149	1.0,0.724,1.0
Sjc_0002017	chr8	-	78841457	78841643	78841465	78841643	78839125	78839261	40	23,49,45	5,9,6	157	149	0.814,0.838,0.877
Sjc_0002017	chr8	-	78841453	78841643	78841465	78841643	78840608	78840664	41	2,3,4	0,0,0	161	149	1.0,1.0,1.0
Sjc_0002016	chr8	+	78785722	78786153	78785722	78785871	78787118	78787174	42	23,31,31	150,162,160	431	149	0.05,0.062,0.063
Sjc_0002012	chr8	-	78640659	78641326	78641093	78641326	78635504	78639597	43	10,8,10	7,3,1	583	149	0.267,0.405,0.719
Sjc_0002012	chr8	-	78640659	78641326	78641166	78641326	78635504	78639597	44	10,8,10	0,0,0	656	149	1.0,1.0,1.0
Sjc_0002012	chr8	-	78641093	78641326	78641166	78641326	78635504	78639597	45	7,3,1	0,0,0	222	149	1.0,1.0,1.0
Sjc_0002006	chr8	-	78418092	78418223	78418149	78418223	78402123	78402196	46	22,0,0	0,0,1	206	149	1.0,NA,0.0
Sjc_0002006	chr8	-	78418092	78418223	78418149	78418223	78402123	78404458	47	28,17,17	20,7,8	206	149	0.503,0.637,0.606
Sjc_0002006	chr8	-	78414911	78415198	78414957	78415198	78404402	78404458	48	2,0,0	7,4,11	195	149	0.179,0.0,0.0
Sjc_0002006	chr8	-	78418092	78418223	78418149	78418223	78413152	78413297	49	30,47,46	6,4,7	206	149	0.783,0.895,0.826
Sjc_0002006	chr8	-	78418092	78418223	78418149	78418223	78415237	78415350	50	131,86,57	74,100,91	206	149	0.561,0.383,0.312
Sjc_0002006	chr8	-	78418092	78418223	78418149	78418223	78415237	78415591	51	93,88,62	56,51,60	206	149	0.546,0.555,0.428
Sjc_0002006	chr8	-	78418092	78418223	78418149	78418223	78415237	78416323	52	58,41,32	24,33,26	206	149	0.636,0.473,0.471
Sjc_0002001	chr8	+	78290218	78290896	78290218	78290684	78293941	78294381	53	0,0,1	250,398,385	361	149	0.0,0.0,0.001
Sjc_0002001	chr8	+	78307610	78307859	78307610	78307730	78310502	78310979	54	451,562,565	0,0,0	278	149	1.0,1.0,1.0
Sjc_0001999	chr8	-	78268607	78271329	78271266	78271329	78266681	78267365	55	2655,2908,2670	0,0,1	2808	149	1.0,1.0,0.993
Sjc_0001996	chr8	+	78187110	78187380	78187110	78187148	78189005	78189362	56	646,665,639	0,1,11	381	149	1.0,0.996,0.958
Sjc_0001992	chr8	+	78031676	78032757	78031676	78032734	78036473	78036518	57	2,1,1	0,0,0	172	149	1.0,1.0,1.0
Sjc_0001991	chr8	-	77986493	77989173	77988947	77989173	77985337	77985482	58	93,85,96	0,0,0	2603	149	1.0,1.0,1.0
Sjc_0001991	chr8	-	77986493	77989173	77989032	77989173	77985337	77985482	59	94,85,101	2,11,19	2688	149	0.723,0.3,0.228
Sjc_0001991	chr8	-	77988947	77989173	77989032	77989173	77985337	77985482	60	1,0,5	2,11,19	234	149	0.241,0.0,0.144
Sjc_0001971	chr8	-	77300699	77303246	77303018	77303246	77294181	77294246	61	61,36,53	0,0,2	2468	149	1.0,1.0,0.615
Sjc_0001971	chr8	-	77300699	77303246	77303018	77303246	77299872	77299969	62	534,717,786	14,10,6	2468	149	0.697,0.812,0.888
Sjc_0001966	chr8	-	77030868	77031189	77031062	77031189	77026901	77029211	63	5,0,0	5324,1985,2009	343	149	0.0,0.0,0.0
Sjc_0001961	chr8	-	76842974	76843466	76843424	76843466	76842094	76842199	64	4,0,0	67,76,82	599	149	0.015,0.0,0.0
Sjc_0001935	chr8	-	75575586	75577348	75577189	75577348	75575168	75575337	65	40,44,62	2,8,1	1752	149	0.63,0.319,0.841
Sjc_0001952	chr8	-	76529832	76530207	76529861	76530207	76527391	76527985	66	148,130,122	4,1,1	178	149	0.969,0.991,0.99
Sjc_0001930	chr8	-	75353830	75354903	75354061	75354903	75352264	75352629	67	240,118,161	0,0,0	380	149	1.0,1.0,1.0
Sjc_0001927	chr8	-	75138786	75138995	75138885	75138995	75135829	75136109	68	12,15,17	0,0,0	248	149	1.0,1.0,1.0
Sjc_0001923	chr8	-	74832492	74833374	74833165	74833374	74831210	74831422	69	75,85,68	3,0,5	822	149	0.819,1.0,0.711
Sjc_0001917	chr8	+	74609366	74609532	74609366	74609451	74610616	74610941	70	0,1,0	743,703,692	230	149	0.0,0.001,0.0
Sjc_0001912	chr8	+	74475364	74475753	74475364	74475628	74477073	74477191	71	0,0,0	19,17,12	274	149	0.0,0.0,0.0
Sjc_0001906	chr8	-	74332209	74333373	74333134	74333373	74330556	74331204	72	27,30,32	299,255,272	1074	149	0.012,0.016,0.016
Sjc_0001898	chr8	-	74097738	74099206	74099047	74099206	74095583	74095816	73	531,260,276	5,0,0	1458	149	0.916,1.0,1.0
Sjc_0001898	chr8	-	74125967	74127263	74126750	74127263	74125168	74125410	74	12,5,6	38,68,38	932	149	0.048,0.012,0.025
Sjc_0001898	chr8	-	74134020	74135237	74134706	74135237	74133753	74133979	75	62,50,59	23,31,30	835	149	0.325,0.223,0.26
Sjc_0001885	chr8	+	73646703	73647685	73646703	73647653	73650148	73650619	76	55,32,29	6,0,0	181	149	0.883,1.0,1.0
Sjc_0001885	chr8	+	73646703	73647685	73646703	73647653	73664467	73666232	77	61,57,52	6,0,3	181	149	0.893,1.0,0.935
Sjc_0001885	chr8	+	73650148	73650362	73650148	73650228	73664467	73666232	78	64,42,28	0,0,0	283	149	1.0,1.0,1.0
Sjc_0001869	chr8	-	72984713	72985152	72984740	72985152	72978520	72979076	79	11,34,24	0,0,0	176	149	1.0,1.0,1.0
Sjc_0001867	chr8	+	72783472	72783649	72783472	72783643	72783690	72783764	80	146,131,102	27,34,48	155	149	0.839,0.787,0.671
Sjc_0001866	chr8	-	72766784	72767456	72767291	72767456	72765548	72766114	81	12579,13516,12773	2,0,0	656	149	0.999,1.0,1.0
Sjc_0001820	chr8	+	70615000	70615130	70615000	70615045	70618958	70619109	82	44,74,66	109,112,147	234	149	0.204,0.296,0.222
Sjc_0001814	chr8	-	70490876	70491004	70490880	70491004	70490679	70490841	83	3,2,0	2141,1218,1183	153	149	0.001,0.002,0.0
Sjc_0001810	chr8	+	70428936	70430410	70428936	70429123	70435368	70435610	84	229,247,329	0,0,1	1436	149	1.0,1.0,0.972
Sjc_0001808	chr8	-	70393728	70394091	70393827	70394091	70392408	70392496	85	158,115,129	54,32,40	248	149	0.637,0.683,0.66
Sjc_0001801	chr8	+	70111649	70111950	70111649	70111854	70112985	70113157	86	37,37,40	90,246,215	245	149	0.2,0.084,0.102
Sjc_0001801	chr8	+	70107585	70113157	70107585	70111854	70114812	70114949	87	143,259,224	0,0,1	1452	149	1.0,1.0,0.958
Sjc_0001793	chr8	-	69736347	69736987	69736862	69736987	69734636	69734983	88	547,911,834	4,0,1	664	149	0.968,1.0,0.995
Sjc_0001780	chr8	-	69263227	69265349	69265221	69265349	69260649	69260914	89	49,42,41	0,0,0	2143	149	1.0,1.0,1.0
Sjc_0001780	chr8	-	69263227	69265349	69265225	69265349	69260649	69260914	90	49,42,41	0,1,0	2147	149	1.0,0.745,1.0
Sjc_0001780	chr8	-	69265221	69265349	69265225	69265349	69260649	69260914	91	0,0,0	0,1,0	153	149	NA,0.0,NA
Sjc_0001748	chr8	-	67978489	67980815	67980353	67980815	67977473	67977948	92	431,310,329	90,57,63	2013	149	0.262,0.287,0.279
Sjc_0001740	chr8	-	67695806	67696053	67695971	67696053	67686611	67686748	93	15,17,9	0,1,1	314	149	1.0,0.89,0.81
Sjc_0001740	chr8	-	67695806	67696053	67695971	67696053	67692382	67692589	94	20,27,19	8,8,5	314	149	0.543,0.616,0.643
Sjc_0001730	chr8	-	67168379	67168487	67168425	67168487	67166568	67167547	95	1,1,2	0,1,5	195	149	1.0,0.433,0.234
Sjc_0001730	chr8	-	67190845	67191128	67190881	67191128	67188788	67188920	96	228,358,283	0,0,0	185	149	1.0,1.0,1.0
Sjc_0001717	chr8	-	66672649	66672877	66672733	66672877	66671256	66671789	97	4,8,10	611,463,450	233	149	0.004,0.011,0.014
Sjc_0001717	chr8	-	66680929	66681308	66681187	66681308	66672912	66673183	98	881,1005,956	0,1,4	407	149	1.0,0.997,0.989
Sjc_0001716	chr8	-	66603866	66604701	66604536	66604701	66593053	66593213	99	38,21,22	32,53,39	819	149	0.178,0.067,0.093
Sjc_0001709	chr8	-	66186083	66186432	66186338	66186432	66184865	66185126	100	328,342,277	4,4,4	404	149	0.968,0.969,0.962
Sjc_0001698	chr8	-	65824034	65825307	65825147	65825307	65821389	65823229	101	357,378,399	0,0,0	1262	149	1.0,1.0,1.0
Sjc_0001698	chr8	-	65824034	65825307	65825151	65825307	65821389	65823229	102	358,379,400	0,1,1	1266	149	1.0,0.978,0.979
Sjc_0001698	chr8	-	65824034	65825307	65825186	65825307	65821389	65823229	103	391,419,453	0,0,0	1301	149	1.0,1.0,1.0
Sjc_0001698	chr8	-	65825147	65825307	65825151	65825307	65821389	65823229	104	1,1,1	0,1,1	153	149	1.0,0.493,0.493
Sjc_0001698	chr8	-	65825147	65825307	65825186	65825307	65821389	65823229	105	34,41,54	0,0,0	188	149	1.0,1.0,1.0
Sjc_0001698	chr8	-	65825151	65825307	65825186	65825307	65821389	65823229	106	33,41,54	0,0,0	184	149	1.0,1.0,1.0
Sjc_0001698	chr8	-	65830117	65830239	65830149	65830239	65826552	65826702	107	68,71,70	0,0,0	181	149	1.0,1.0,1.0
Sjc_0001698	chr8	-	65854752	65855108	65854947	65855108	65854474	65854718	108	273,340,269	0,3,0	344	149	1.0,0.98,1.0
Sjc_0001697	chr8	-	65807911	65808131	65807944	65808131	65804678	65804852	109	2,0,1	0,0,0	182	149	1.0,NA,1.0
Sjc_0001693	chr8	+	65726044	65727201	65726044	65726493	65727300	65727476	110	393,375,341	490,534,626	857	149	0.122,0.109,0.087
Sjc_0001693	chr8	+	65726044	65727201	65726044	65726493	65729227	65729498	111	262,251,237	14,9,22	857	149	0.765,0.829,0.652
Sjc_0001693	chr8	+	65726044	65727476	65726044	65726493	65729227	65729498	112	1403,1277,1374	14,9,22	1132	149	0.93,0.949,0.892
Sjc_0001693	chr8	+	65726044	65727476	65726044	65727201	65729227	65729498	113	1148,1044,1146	4,14,8	424	149	0.99,0.963,0.981
Sjc_0001690	chr8	-	65577902	65578151	65578110	65578151	65576271	65576462	114	33,87,96	0,0,0	357	149	1.0,1.0,1.0
Sjc_0001690	chr8	-	65583104	65583183	65583170	65583183	65576271	65576462	115	204,238,213	0,0,0	215	149	1.0,1.0,1.0
Sjc_0001689	chr8	+	65532676	65532757	65532676	65532706	65533099	65533514	116	206,236,228	83,63,53	200	149	0.649,0.736,0.762
Sjc_0001689	chr8	+	65532676	65532761	65532676	65532706	65533099	65533514	117	609,572,574	83,63,53	204	149	0.843,0.869,0.888
Sjc_0001689	chr8	+	65532676	65532785	65532676	65532706	65533099	65533514	118	238,268,263	83,63,53	228	149	0.652,0.735,0.764
Sjc_0001689	chr8	+	65532676	65532761	65532676	65532757	65533099	65533514	119	436,370,380	33,34,34	153	149	0.928,0.914,0.916
Sjc_0001689	chr8	+	65532676	65532785	65532676	65532757	65533099	65533514	120	65,66,69	33,34,34	177	149	0.624,0.62,0.631
Sjc_0001689	chr8	+	65532676	65532785	65532676	65532761	65533099	65533514	121	26,30,35	397,334,346	173	149	0.053,0.072,0.08
Sjc_0001687	chr8	+	65411183	65411925	65411183	65411874	65414309	65414542	122	1,1,0	0,0,0	200	149	1.0,1.0,NA
Sjc_0001687	chr8	+	65430281	65430535	65430281	65430514	65431213	65431411	123	0,2,1	0,0,0	170	149	NA,1.0,1.0
Sjc_0001685	chr8	-	65258285	65258391	65258310	65258391	65258112	65258234	124	57,129,117	0,0,0	174	149	1.0,1.0,1.0
Sjc_0001681	chr8	-	65135432	65135524	65135472	65135524	65133718	65133760	125	53,83,61	0,0,0	189	149	1.0,1.0,1.0
Sjc_0001681	chr8	-	65135432	65135524	65135472	65135524	65134404	65134544	126	197,324,310	0,1,0	189	149	1.0,0.996,1.0
Sjc_0001670	chr8	+	64575796	64576174	64575796	64576152	64577520	64577751	127	7,15,6	298,267,221	171	149	0.02,0.047,0.023
Sjc_0001670	chr8	+	64577520	64578827	64577520	64577751	64579876	64581377	128	666,497,479	2,0,5	1225	149	0.976,1.0,0.921
Sjc_0001669	chr8	+	64540919	64541032	64540919	64541028	64548035	64548102	129	4,4,3	55,43,51	153	149	0.066,0.083,0.054
Sjc_0001669	chr8	+	64540919	64541032	64540919	64541028	64552581	64552666	130	0,0,0	0,2,0	153	149	NA,0.0,NA
Sjc_0001667	chr8	-	64487832	64488538	64488212	64488538	64486410	64487797	131	4028,4701,4594	0,3,2	529	149	1.0,0.998,0.998
Sjc_0001663	chr8	-	64439494	64439662	64439617	64439662	64436017	64436284	132	0,0,0	0,0,0	272	149	NA,NA,NA
Sjc_0001656	chr8	+	64188332	64188592	64188332	64188478	64190203	64190472	133	4,21,15	46,49,70	263	149	0.047,0.195,0.108
Sjc_0002144	chr8	+	84083551	84084860	84083551	84083603	84087121	84087418	134	142,158,127	0,1,0	1406	149	1.0,0.944,1.0
Sjc_0001650	chr8	-	63895156	63895431	63895187	63895431	63891493	63892455	135	1073,640,585	5,3,3	180	149	0.994,0.994,0.994
Sjc_0001650	chr8	-	63895156	63895431	63895192	63895431	63891493	63892455	136	1080,648,591	44,21,8	185	149	0.952,0.961,0.983
Sjc_0001650	chr8	-	63895187	63895431	63895192	63895431	63891493	63892455	137	12,11,9	44,21,8	154	149	0.209,0.336,0.521
Sjc_0001627	chr8	-	63031548	63031777	63031668	63031777	63029999	63030171	138	1,4,4	269,227,205	269	149	0.002,0.01,0.011
Sjc_0001627	chr8	-	63035707	63036760	63035719	63036760	63031668	63031777	139	265,222,243	14,3,5	161	149	0.946,0.986,0.978
Sjc_0001626	chr8	+	63008380	63008662	63008380	63008492	63008696	63009020	140	180,231,224	1,0,0	319	149	0.988,1.0,1.0
Sjc_0001613	chr8	+	62696089	62696259	62696089	62696231	62698268	62698336	141	0,2,2	2,3,5	177	149	0.0,0.359,0.252
Sjc_0001613	chr8	+	62700378	62702118	62700378	62700507	62704945	62705099	142	34,39,50	1,0,2	1760	149	0.742,1.0,0.679
Sjc_0001605	chr8	-	62332182	62332381	62332235	62332381	62330445	62330579	143	539,367,370	20,13,24	202	149	0.952,0.954,0.919
Sjc_0001605	chr8	-	62353628	62354126	62354065	62354126	62352412	62352472	144	62,39,34	60,62,47	586	149	0.208,0.138,0.155
Sjc_0001600	chr8	+	62198064	62198168	62198064	62198156	62198194	62198282	145	0,0,0	14,6,2	161	149	0.0,0.0,0.0
Sjc_0001599	chr8	-	62185481	62185691	62185508	62185691	62183505	62183595	146	0,0,0	542,355,262	176	149	0.0,0.0,0.0
Sjc_0001599	chr8	-	62185481	62185691	62185529	62185691	62183505	62183595	147	48,27,21	0,0,0	197	149	1.0,1.0,1.0
Sjc_0001599	chr8	-	62185508	62185691	62185529	62185691	62183505	62183595	148	590,382,283	0,0,0	170	149	1.0,1.0,1.0
Sjc_0001599	chr8	-	62185859	62185963	62185871	62185963	62185745	62185833	149	0,0,0	180,38,18	161	149	0.0,0.0,0.0
Sjc_0001597	chr8	-	62135932	62136021	62135936	62136021	62135034	62135108	150	7,8,10	111,132,135	153	149	0.058,0.056,0.067
Sjc_0001597	chr8	-	62141171	62141591	62141189	62141591	62139394	62139460	151	154,159,157	0,0,0	167	149	1.0,1.0,1.0
Sjc_0001597	chr8	-	62149029	62150028	62149867	62150028	62141171	62141591	152	83,125,101	4,19,18	987	149	0.758,0.498,0.459
Sjc_0001589	chr8	-	61753937	61754434	61754281	61754434	61751421	61751725	153	597,791,692	2,14,5	493	149	0.989,0.945,0.977
Sjc_0001582	chr8	-	61462272	61463960	61463867	61463960	61461116	61461319	154	60,23,29	48,88,57	1744	149	0.096,0.022,0.042
Sjc_0001570	chr8	+	60989722	60992433	60989722	60990104	60993599	60994030	155	65,37,58	0,1,1	2478	149	1.0,0.69,0.777
Sjc_0001569	chr8	-	60956150	60956647	60956320	60956647	60953644	60954461	156	4,6,5	236,221,236	319	149	0.008,0.013,0.01
Sjc_0001569	chr8	-	60956150	60956647	60956341	60956647	60953644	60954461	157	35,33,47	0,0,0	340	149	1.0,1.0,1.0
Sjc_0001569	chr8	-	60956320	60956647	60956341	60956647	60953644	60954461	158	267,248,278	0,0,0	170	149	1.0,1.0,1.0
Sjc_0001569	chr8	-	60968880	60972123	60971540	60972123	60967315	60967544	159	802,836,688	0,4,4	2809	149	1.0,0.917,0.901
Sjc_0001569	chr8	-	60968880	60972123	60971572	60972123	60967315	60967544	160	823,867,708	0,3,1	2841	149	1.0,0.938,0.974
Sjc_0001569	chr8	-	60968880	60972123	60971861	60972123	60967315	60967544	161	944,1084,878	2,0,0	3130	149	0.957,1.0,1.0
Sjc_0001569	chr8	-	60971540	60972123	60971572	60972123	60967315	60967544	162	21,35,24	0,3,1	181	149	1.0,0.906,0.952
Sjc_0001569	chr8	-	60971540	60972123	60971861	60972123	60967315	60967544	163	142,252,194	2,0,0	470	149	0.957,1.0,1.0
Sjc_0001569	chr8	-	60971572	60972123	60971861	60972123	60967315	60967544	164	121,220,171	2,0,0	438	149	0.954,1.0,1.0
Sjc_0001569	chr8	-	60971540	60972123	60971572	60972123	60968880	60969158	165	98,121,116	23,31,23	181	149	0.778,0.763,0.806
Sjc_0001569	chr8	-	60971540	60972123	60971861	60972123	60968880	60969158	166	219,338,286	6,6,24	470	149	0.92,0.947,0.791
Sjc_0001569	chr8	-	60971540	60972123	60971951	60972123	60968880	60969158	167	220,339,286	15,31,7	560	149	0.796,0.744,0.916
Sjc_0001569	chr8	-	60971572	60972123	60971861	60972123	60968880	60969158	168	144,248,193	6,6,24	438	149	0.891,0.934,0.732
Sjc_0001569	chr8	-	60971572	60972123	60971951	60972123	60968880	60969158	169	145,249,193	15,31,7	528	149	0.732,0.694,0.886
Sjc_0001569	chr8	-	60971861	60972123	60971951	60972123	60968880	60969158	170	7,7,24	15,31,7	239	149	0.225,0.123,0.681
Sjc_0001559	chr8	+	60676317	60676470	60676317	60676455	60677147	60677334	171	17,17,16	0,0,0	164	149	1.0,1.0,1.0
Sjc_0001557	chr8	-	60599235	60600024	60599907	60600024	60598895	60599190	172	1,4,1	11,6,17	821	149	0.016,0.108,0.011
Sjc_0001556	chr8	-	60558360	60563084	60560137	60563084	60556290	60556371	173	58,61,24	16,0,1	1926	149	0.219,1.0,0.65
Sjc_0001555	chr8	-	60506195	60507973	60507677	60507973	60503253	60505484	174	924,1091,1011	3,0,2	1631	149	0.966,1.0,0.979
Sjc_0001553	chr8	+	60446726	60446873	60446726	60446840	60447506	60447666	175	0,0,0	2,0,0	182	149	0.0,NA,NA
Sjc_0001546	chr8	-	60231032	60232496	60232167	60232496	60222632	60222768	176	32,12,11	0,1,0	1284	149	1.0,0.582,1.0
Sjc_0001546	chr8	-	60231032	60232496	60232167	60232496	60225565	60225633	177	97,114,124	0,0,1	1284	149	1.0,1.0,0.935
Sjc_0001539	chr8	-	60045011	60045255	60045015	60045255	60042867	60043058	178	9,0,1	2,0,0	153	149	0.814,NA,1.0
Sjc_0001539	chr8	-	60045011	60045255	60045015	60045255	60043441	60043648	179	55,40,45	183,257,193	153	149	0.226,0.132,0.185
Sjc_0001527	chr8	-	59490009	59490363	59490024	59490363	59489140	59489218	180	0,3,5	180,114,170	164	149	0.0,0.023,0.026
Sjc_0001518	chr8	-	59191633	59191864	59191681	59191864	59182076	59185757	181	1044,518,497	0,0,0	197	149	1.0,1.0,1.0
Sjc_0001516	chr8	+	59153018	59153825	59153018	59153165	59154890	59158953	182	1629,760,731	3,1,0	809	149	0.99,0.993,1.0
Sjc_0002103	chr8	-	82219523	82219748	82219604	82219748	82218016	82218248	183	60,66,78	0,0,0	230	149	1.0,1.0,1.0
Sjc_0001487	chr8	+	58155268	58155468	58155268	58155464	58155514	58155581	184	90,70,86	11,31,46	153	149	0.888,0.687,0.645
Sjc_0001487	chr8	+	58155268	58157689	58155268	58155581	58159380	58160072	185	298,288,249	115,139,164	2257	149	0.146,0.12,0.091
Sjc_0001479	chr8	-	57827854	57828830	57828472	57828830	57825280	57825493	186	754,1287,1289	0,2,3	767	149	1.0,0.992,0.988
Sjc_0001473	chr8	+	57328891	57329348	57328891	57328932	57330604	57330751	187	149,113,131	28,63,43	565	149	0.584,0.321,0.445
Sjc_0001473	chr8	+	57339206	57341379	57339206	57339297	57342002	57342339	188	360,320,356	40,65,35	2231	149	0.375,0.247,0.405
Sjc_0001473	chr8	+	57342002	57342339	57342002	57342210	57342824	57343637	189	513,414,416	0,0,0	278	149	1.0,1.0,1.0
Sjc_0001463	chr8	+	57067052	57067169	57067052	57067153	57067198	57067459	190	129,141,143	37,29,38	165	149	0.759,0.814,0.773
Sjc_0001463	chr8	+	57067052	57067169	57067052	57067153	57067206	57067347	191	154,154,145	1,0,0	165	149	0.993,1.0,1.0
Sjc_0001448	chr8	-	56597416	56600874	56600734	56600874	56590449	56590567	192	929,1099,1047	0,0,1	3467	149	1.0,1.0,0.978
Sjc_0001448	chr8	-	56600734	56600874	56600848	56600874	56599365	56599457	193	651,770,818	0,0,0	263	149	1.0,1.0,1.0
Sjc_0001448	chr8	-	56603725	56608090	56607888	56608090	56601509	56601644	194	687,868,869	23,30,23	4312	149	0.508,0.5,0.566
Sjc_0001428	chr8	+	55644242	55644318	55644242	55644300	55644610	55644718	195	8,9,8	0,0,0	167	149	1.0,1.0,1.0
Sjc_0001428	chr8	+	55644753	55644830	55644753	55644821	55644860	55644979	196	2,2,1	403,449,403	158	149	0.005,0.004,0.002
Sjc_0001428	chr8	+	55644860	55645277	55644860	55644979	55649156	55649206	197	753,734,664	5,1,4	447	149	0.98,0.996,0.982
Sjc_0001421	chr8	-	55304557	55306380	55306280	55306380	55252836	55252903	198	1405,1333,1215	0,0,0	1872	149	1.0,1.0,1.0
Sjc_0001421	chr8	-	55304557	55306380	55306280	55306380	55302030	55302822	199	1804,1715,1581	1,0,0	1872	149	0.993,1.0,1.0
Sjc_0001421	chr8	-	55315992	55316293	55316085	55316293	55314199	55314224	200	550,652,612	0,0,0	242	149	1.0,1.0,1.0
Sjc_0001418	chr8	-	55099263	55099541	55099277	55099541	55095787	55095899	201	0,0,0	6,17,13	163	149	0.0,0.0,0.0
Sjc_0001416	chr8	-	55015611	55015855	55015725	55015855	55014623	55014833	202	80,115,107	0,0,0	263	149	1.0,1.0,1.0
Sjc_0001416	chr8	-	55045602	55047055	55047012	55047055	55043846	55043932	203	57,86,68	12,4,3	1559	149	0.312,0.673,0.684
Sjc_0001409	chr8	-	54739706	54741500	54741019	54741500	54738508	54738979	204	2330,1301,1220	1,0,0	1462	149	0.996,1.0,1.0
Sjc_0001401	chr8	+	54468547	54469449	54468547	54468865	54470002	54471666	205	192,208,172	330,293,271	733	149	0.106,0.126,0.114
Sjc_0001400	chr8	+	54420222	54420879	54420222	54420797	54420915	54421029	206	524,497,416	3,2,0	231	149	0.991,0.994,1.0
Sjc_0001400	chr8	+	54420915	54424309	54420915	54423370	54424994	54425431	207	567,547,555	1,0,0	1088	149	0.987,1.0,1.0
Sjc_0001400	chr8	+	54420915	54424309	54420915	54423370	54425769	54426006	208	413,405,355	1,0,0	1088	149	0.983,1.0,1.0
Sjc_0001400	chr8	+	54434334	54439399	54434334	54434640	54440284	54440739	209	1263,1000,1037	1,0,0	4908	149	0.975,1.0,1.0
Sjc_0001387	chr8	-	53967623	53967950	53967698	53967950	53964005	53964569	210	3,5,2	53,47,48	224	149	0.036,0.066,0.027
Sjc_0001382	chr8	-	53652211	53652390	53652313	53652390	53648265	53648337	211	115,140,123	0,0,0	251	149	1.0,1.0,1.0
Sjc_0001382	chr8	-	53652971	53654166	53653853	53654166	53652211	53652390	212	101,110,93	2,0,3	1031	149	0.879,1.0,0.818
Sjc_0001377	chr8	-	53549233	53549321	53549248	53549321	53549102	53549201	213	0,0,0	2,6,0	164	149	0.0,0.0,NA
Sjc_0001366	chr8	-	53226793	53226952	53226882	53226952	53226036	53226097	214	138,139,136	0,0,0	238	149	1.0,1.0,1.0
Sjc_0001366	chr8	-	53226872	53226952	53226882	53226952	53226793	53226834	215	149,152,139	0,3,1	159	149	1.0,0.979,0.992
Sjc_0001365	chr8	+	53215387	53215685	53215387	53215664	53217590	53217680	216	1,1,0	0,0,0	170	149	1.0,1.0,NA
Sjc_0001360	chr8	+	53112853	53113065	53112853	53112904	53114358	53114627	217	19,31,17	1,0,4	310	149	0.901,1.0,0.671
Sjc_0001360	chr8	+	53128880	53130300	53128880	53129045	53131863	53136438	218	231,272,239	1,0,0	1404	149	0.961,1.0,1.0
Sjc_0001358	chr8	-	53037654	53038305	53038203	53038305	53036739	53037096	219	265,149,165	1685,1245,1109	698	149	0.032,0.025,0.031
Sjc_0001353	chr8	+	52849450	52850399	52849450	52849691	52853944	52854232	220	612,292,265	23,19,17	857	149	0.822,0.728,0.73
Sjc_0001351	chr8	+	52740094	52740254	52740094	52740145	52740285	52740420	221	466,563,497	0,1,3	258	149	1.0,0.997,0.99
Sjc_0001336	chr8	-	52295597	52298541	52298414	52298541	52294937	52295496	222	378,317,295	0,1,0	2966	149	1.0,0.941,1.0
Sjc_0001333	chr8	+	52193098	52193612	52193098	52193495	52193643	52193726	223	284,210,169	0,3,0	266	149	1.0,0.975,1.0
Sjc_0001324	chr8	-	51819343	51819548	51819379	51819548	51818041	51818115	224	0,0,0	1,0,0	185	149	0.0,NA,NA
Sjc_0001320	chr8	-	51715431	51715846	51715707	51715846	51714425	51714738	225	39,16,30	5,0,0	425	149	0.732,1.0,1.0
Sjc_0001320	chr8	-	51715431	51715846	51715783	51715846	51714425	51714738	226	31,16,32	49,36,39	501	149	0.158,0.117,0.196
Sjc_0001320	chr8	-	51715707	51715846	51715783	51715846	51714425	51714738	227	6,1,4	49,36,39	225	149	0.075,0.018,0.064
Sjc_0001301	chr8	-	51209301	51209471	51209414	51209471	51207693	51207788	228	19,15,13	0,0,0	262	149	1.0,1.0,1.0
Sjc_0001288	chr8	+	50816670	50816954	50816670	50816768	50817059	50817512	229	832,1374,1288	0,0,0	335	149	1.0,1.0,1.0
Sjc_0001288	chr8	+	50820744	50821194	50820744	50821143	50827304	50827475	230	9,5,12	368,461,476	200	149	0.018,0.008,0.018
Sjc_0001288	chr8	+	50828085	50829081	50828085	50828307	50830266	50832084	231	1090,1061,1002	0,0,0	923	149	1.0,1.0,1.0
Sjc_0001287	chr8	-	50791220	50791430	50791244	50791430	50790999	50791207	232	2,0,2	132,161,149	173	149	0.013,0.0,0.011
Sjc_0001281	chr8	+	50610745	50610903	50610745	50610879	50612186	50612269	233	0,0,0	78,107,84	173	149	0.0,0.0,0.0
Sjc_0001276	chr8	-	50425245	50427250	50427085	50427250	50424298	50424493	234	3,8,5	2,0,0	1989	149	0.101,1.0,1.0
Sjc_0001265	chr8	+	50148250	50149476	50148250	50148608	50150432	50150806	235	209,385,358	0,0,0	1017	149	1.0,1.0,1.0
Sjc_0001265	chr8	+	50169993	50170367	50169993	50170119	50171751	50172792	236	3,5,6	141,182,183	397	149	0.008,0.01,0.012
Sjc_0001265	chr8	+	50169993	50171610	50169993	50170119	50171751	50172792	237	31,41,60	141,182,183	1640	149	0.02,0.02,0.029
Sjc_0001265	chr8	+	50169993	50171610	50169993	50170367	50171751	50172792	238	28,36,54	0,0,0	1392	149	1.0,1.0,1.0
Sjc_0001262	chr8	-	50061918	50062417	50062291	50062417	50061092	50061281	239	20,4,13	10,14,14	522	149	0.363,0.075,0.21
Sjc_0001256	chr8	-	49890383	49890840	49890590	49890840	49889777	49889997	240	1051,1502,1367	2,0,0	356	149	0.995,1.0,1.0
Sjc_0001254	chr8	+	49825086	49825286	49825086	49825184	49826864	49827102	241	0,0,0	1,32,33	251	149	0.0,0.0,0.0
Sjc_0001252	chr8	-	49789000	49790718	49790198	49790718	49786884	49787084	242	483,505,427	9,2,1	1347	149	0.856,0.965,0.979
Sjc_0001252	chr8	-	49790850	49791999	49791837	49791999	49790198	49790718	243	494,592,603	4,0,2	1136	149	0.942,1.0,0.975
Sjc_0001252	chr8	-	49793291	49793494	49793315	49793494	49791837	49791999	244	220,353,277	0,0,0	173	149	1.0,1.0,1.0
Sjc_0001241	chr8	-	49480150	49482248	49482071	49482248	49478657	49479515	245	2352,1566,1488	3,6,4	2070	149	0.983,0.949,0.964
Sjc_0001241	chr8	-	49483443	49484331	49484151	49484331	49483194	49483399	246	1108,581,529	527,425,411	857	149	0.268,0.192,0.183
Sjc_0001239	chr8	-	49389007	49390163	49390021	49390163	49388455	49388620	247	137,122,138	1,6,1	1163	149	0.946,0.723,0.946
Sjc_0001236	chr8	-	49283766	49283936	49283771	49283936	49279996	49280067	248	2,2,9	237,344,285	154	149	0.008,0.006,0.03
Sjc_0001405	chr8	+	54559153	54559469	54559153	54559295	54560522	54560625	249	34,24,30	127,157,150	323	149	0.11,0.066,0.084
Sjc_0001405	chr8	+	54559153	54560625	54559153	54559295	54561313	54561666	250	54,19,31	0,2,6	1479	149	1.0,0.489,0.342
Sjc_0001405	chr8	+	54560660	54561666	54560660	54560779	54561741	54561967	251	680,683,631	6,0,7	1036	149	0.942,1.0,0.928
Sjc_0001405	chr8	+	54560660	54563171	54560660	54561967	54563813	54563898	252	293,236,274	1,0,0	1353	149	0.97,1.0,1.0
Sjc_0001405	chr8	+	54560660	54563171	54560660	54561666	54565913	54566033	253	186,180,138	0,0,1	1654	149	1.0,1.0,0.926
Sjc_0001405	chr8	+	54563813	54563946	54563813	54563898	54565913	54566033	254	0,0,0	256,215,227	197	149	0.0,0.0,0.0
Sjc_0001405	chr8	+	54577637	54577739	54577637	54577735	54578885	54578923	255	0,2,1	328,252,208	153	149	0.0,0.008,0.005
Sjc_0001225	chr8	+	48922426	48922631	48922426	48922618	48922664	48922766	256	53,105,90	7,12,17	162	149	0.874,0.889,0.83
Sjc_0001225	chr8	+	48944597	48945645	48944597	48944923	48952204	48952452	257	109,97,96	27,17,15	871	149	0.408,0.494,0.523
Sjc_0001225	chr8	+	48944597	48945645	48944597	48944923	48954414	48955147	258	23,27,8	4,4,1	871	149	0.496,0.536,0.578
Sjc_0001221	chr8	+	48782174	48782498	48782174	48782428	48783285	48783662	259	151,225,206	27,13,14	219	149	0.792,0.922,0.909
Sjc_0001221	chr8	+	48782174	48783662	48782174	48782498	48785134	48785581	260	377,330,324	1,1,2	1313	149	0.977,0.974,0.948
Sjc_0001221	chr8	+	48783285	48785581	48783285	48783662	48786617	48786976	261	371,454,429	20,24,25	2068	149	0.572,0.577,0.553
Sjc_0001208	chr8	+	48389202	48389625	48389202	48389553	48390692	48390950	262	270,235,246	0,0,0	221	149	1.0,1.0,1.0
Sjc_0001198	chr8	+	48084244	48084655	48084244	48084460	48084857	48084909	263	485,292,239	0,6,7	344	149	1.0,0.955,0.937
Sjc_0001183	chr8	-	47358012	47358077	47358043	47358077	47357032	47357230	264	0,4,3	42,86,72	180	149	0.0,0.037,0.033
Sjc_0001182	chr8	-	47324814	47330913	47330751	47330913	47323233	47323499	265	2121,2568,2430	0,0,1	6086	149	1.0,1.0,0.983
Sjc_0001182	chr8	-	47324814	47330913	47330839	47330913	47323233	47323499	266	2123,2571,2431	2,0,0	6174	149	0.962,1.0,1.0
Sjc_0001182	chr8	-	47330751	47330913	47330839	47330913	47323233	47323499	267	2,3,2	2,0,0	237	149	0.386,1.0,1.0
Sjc_0001182	chr8	-	47330751	47330913	47330839	47330913	47324814	47328110	268	22,45,29	18,13,13	237	149	0.435,0.685,0.584
Sjc_0001182	chr8	-	47330751	47330913	47330839	47330913	47328291	47328438	269	2,4,1	3,0,0	237	149	0.295,1.0,1.0
Sjc_0001174	chr8	+	46968674	46968753	46968674	46968715	46969827	46969992	270	42,87,72	162,152,161	187	149	0.171,0.313,0.263
Sjc_0001174	chr8	+	46968674	46969992	46968674	46968715	46970548	46971212	271	1624,1316,1282	0,1,0	1426	149	1.0,0.993,1.0
Sjc_0001150	chr8	+	46141876	46142328	46141876	46141950	46146288	46146340	272	1167,1290,1202	0,2,1	527	149	1.0,0.995,0.997
Sjc_0001150	chr8	+	46141876	46142328	46141876	46141950	46157082	46157197	273	656,760,739	0,1,1	527	149	1.0,0.995,0.995
Sjc_0001149	chr8	+	46092216	46096153	46092216	46092480	46098252	46098542	274	679,689,603	0,10,8	3822	149	1.0,0.729,0.746
Sjc_0001132	chr8	-	45705030	45705226	45705066	45705226	45701895	45701999	275	89,98,95	0,0,0	185	149	1.0,1.0,1.0
Sjc_0001130	chr8	-	45607065	45607146	45607090	45607146	45603277	45603600	276	57,36,37	0,0,0	174	149	1.0,1.0,1.0
Sjc_0001130	chr8	-	45607182	45607288	45607194	45607288	45607065	45607146	277	40,49,49	26,6,11	161	149	0.587,0.883,0.805
Sjc_0001119	chr8	+	44910741	44910931	44910741	44910913	44911262	44911474	278	9,1,0	0,0,0	167	149	1.0,1.0,NA
Sjc_0001119	chr8	+	44912889	44913114	44912889	44913063	44916349	44916472	279	5,8,3	0,0,0	200	149	1.0,1.0,1.0
Sjc_0001099	chr8	+	44156735	44157301	44156735	44156857	44157342	44157602	280	8513,6977,6659	0,10,7	593	149	1.0,0.994,0.996
Sjc_0001099	chr8	+	44157342	44157772	44157342	44157602	44157930	44158298	281	1806,983,1047	792,574,636	319	149	0.516,0.444,0.435
Sjc_0001099	chr8	+	44157637	44157772	44157637	44157692	44157930	44158298	282	1781,996,1044	18,12,0	229	149	0.985,0.982,1.0
Sjc_0001097	chr8	+	44116215	44116776	44116215	44116323	44116879	44118088	283	450,324,266	1,0,0	602	149	0.991,1.0,1.0
Sjc_0001077	chr8	+	43388679	43390481	43388679	43388871	43390581	43390624	284	131,191,198	0,0,2	1759	149	1.0,1.0,0.893
Sjc_0001076	chr8	+	43293731	43293814	43293731	43293810	43294674	43294715	285	0,1,0	10,2,1	153	149	0.0,0.327,0.0
Sjc_0001076	chr8	+	43293731	43296088	43293731	43293810	43299437	43299611	286	564,562,519	0,0,1	2427	149	1.0,1.0,0.97
Sjc_0001072	chr8	+	43230217	43231154	43230217	43230532	43232014	43233188	287	822,925,861	40,52,52	771	149	0.799,0.775,0.762
Sjc_0001064	chr8	+	42861813	42862091	42861813	42861996	42863156	42863658	288	468,400,376	2,0,0	244	149	0.993,1.0,1.0
Sjc_0001063	chr8	-	42834947	42835413	42835087	42835413	42834508	42834914	289	352,524,505	1,0,0	289	149	0.995,1.0,1.0
Sjc_0001063	chr8	-	42838843	42839149	42838896	42839149	42835087	42835413	290	368,523,476	0,0,2	202	149	1.0,1.0,0.994
Sjc_0001059	chr8	-	42730335	42732867	42732459	42732867	42728815	42728877	291	751,546,496	5,4,5	2273	149	0.908,0.899,0.867
Sjc_0001053	chr8	-	42598502	42598673	42598560	42598673	42595320	42596008	292	24,61,33	0,0,0	207	149	1.0,1.0,1.0
Sjc_0001045	chr8	-	42384386	42385418	42385357	42385418	42383151	42383968	293	729,1037,1068	0,0,1	1120	149	1.0,1.0,0.993
Sjc_0001044	chr8	-	42357605	42361937	42361160	42361937	42354065	42355943	294	1673,3281,3075	4,3,3	3704	149	0.944,0.978,0.976
Sjc_0001018	chr8	-	41187629	41188984	41188857	41188984	41184905	41185013	295	1056,874,806	5,7,8	1377	149	0.958,0.931,0.916
Sjc_0001018	chr8	-	41187629	41188984	41188857	41188984	41184905	41185156	296	764,669,608	1,0,0	1377	149	0.988,1.0,1.0
Sjc_0001016	chr8	+	41124018	41124099	41124018	41124075	41126262	41126533	297	36,26,27	0,2,0	173	149	1.0,0.918,1.0
Sjc_0001016	chr8	+	41124018	41124165	41124018	41124075	41126262	41126533	298	44,47,42	0,2,0	239	149	1.0,0.936,1.0
Sjc_0001016	chr8	+	41124018	41124165	41124018	41124099	41126262	41126533	299	44,47,42	36,26,27	215	149	0.459,0.556,0.519
Sjc_0001015	chr8	-	41118609	41118762	41118640	41118762	41118418	41118559	300	34,66,63	0,0,1	180	149	1.0,1.0,0.981
Sjc_0001015	chr8	-	41118609	41118762	41118640	41118762	41118418	41118572	301	38,66,65	0,0,0	180	149	1.0,1.0,1.0
Sjc_0000997	chr8	+	40410326	40411830	40410326	40410462	40415118	40415215	302	559,432,382	0,1,1	1517	149	1.0,0.977,0.974
Sjc_0000993	chr8	+	40299989	40300751	40299989	40300140	40317376	40318057	303	400,628,661	23,17,17	760	149	0.773,0.879,0.884
Sjc_0000990	chr8	+	40253298	40254434	40253298	40253434	40258287	40258380	304	6,16,9	318,600,611	1149	149	0.002,0.003,0.002
Sjc_0000988	chr8	+	40192431	40193888	40192431	40193073	40194242	40196930	305	6,12,19	74,26,21	964	149	0.012,0.067,0.123
Sjc_0000983	chr8	+	39970082	39970665	39970082	39970563	39971379	39971419	306	590,460,439	0,3,4	251	149	1.0,0.989,0.985
Sjc_0000983	chr8	+	39970082	39970665	39970082	39970563	39974200	39974349	307	28,19,19	0,0,1	251	149	1.0,1.0,0.919
Sjc_0000980	chr8	-	39735144	39735588	39735187	39735588	39734487	39734643	308	68,109,121	40,112,88	192	149	0.569,0.43,0.516
Sjc_0000980	chr8	-	39735144	39735588	39735187	39735588	39734958	39735109	309	13,33,15	0,2,3	192	149	1.0,0.928,0.795
Sjc_0000975	chr8	-	39583701	39587657	39587519	39587657	39578496	39578664	310	2023,1824,1841	0,3,5	3967	149	1.0,0.958,0.933
Sjc_0000975	chr8	-	39583701	39587657	39587619	39587657	39578496	39578664	311	2023,1824,1841	1,0,0	4067	149	0.987,1.0,1.0
Sjc_0000975	chr8	-	39587519	39587657	39587619	39587657	39578496	39578664	312	0,3,5	1,0,0	249	149	0.0,1.0,1.0
Sjc_0000975	chr8	-	39583701	39587657	39587619	39587657	39579649	39579793	313	2551,2280,2263	7,0,1	4067	149	0.93,1.0,0.988
Sjc_0000975	chr8	-	39587519	39587657	39587619	39587657	39583701	39584288	314	184,259,243	101,75,92	249	149	0.522,0.674,0.612
Sjc_0000975	chr8	-	39587519	39587657	39587619	39587657	39583701	39585004	315	6,7,2	8,0,3	249	149	0.31,1.0,0.285
Sjc_0000973	chr8	+	39426220	39426540	39426220	39426344	39426985	39429529	316	19,26,2	208,301,280	345	149	0.038,0.036,0.003
Sjc_0000973	chr8	+	39426985	39429529	39426985	39427166	39430175	39430283	317	312,496,490	0,2,3	2512	149	1.0,0.936,0.906
Sjc_0000972	chr8	-	39398473	39399979	39399814	39399979	39395764	39396940	318	30,25,27	582,453,467	1490	149	0.005,0.005,0.006
Sjc_0000954	chr8	+	38782196	38783286	38782196	38782264	38784173	38784683	319	1100,1402,1359	0,0,3	1171	149	1.0,1.0,0.983
Sjc_0000953	chr8	+	38769503	38771146	38769503	38769842	38771795	38771913	320	115,107,102	13,4,1	1453	149	0.476,0.733,0.913
Sjc_0000950	chr8	+	38611509	38611763	38611509	38611640	38612383	38612510	321	98,107,93	0,0,0	272	149	1.0,1.0,1.0
Sjc_0000950	chr8	+	38617222	38619596	38617222	38617962	38622802	38623133	322	76,74,105	82,67,30	1783	149	0.072,0.084,0.226
Sjc_0000950	chr8	+	38617222	38621711	38617222	38617962	38622802	38623133	323	112,120,102	82,67,30	3898	149	0.05,0.064,0.115
Sjc_0000950	chr8	+	38617222	38621711	38617222	38619596	38622802	38623133	324	72,69,48	36,23,50	2264	149	0.116,0.165,0.059
Sjc_0000950	chr8	+	38622802	38623515	38622802	38623133	38624542	38624936	325	4,9,14	129,102,110	531	149	0.009,0.024,0.034
Sjc_0000949	chr8	-	38571825	38572351	38572217	38572351	38570629	38570917	326	115,230,169	0,0,0	541	149	1.0,1.0,1.0
Sjc_0000949	chr8	-	38572783	38573068	38572973	38573068	38571825	38572351	327	58,73,92	0,35,32	339	149	1.0,0.478,0.558
Sjc_0000933	chr8	-	37746231	37746412	37746294	37746412	37744937	37745036	328	179,170,164	0,0,0	212	149	1.0,1.0,1.0
Sjc_0000929	chr8	+	37598082	37598692	37598082	37598663	37601686	37601819	329	40,72,57	0,0,0	178	149	1.0,1.0,1.0
Sjc_0000929	chr8	+	37599984	37601819	37599984	37600036	37604403	37604449	330	424,692,622	11,0,25	1932	149	0.748,1.0,0.657
Sjc_0000929	chr8	+	37599984	37601819	37599984	37600036	37609327	37609754	331	196,264,225	0,0,4	1932	149	1.0,1.0,0.813
Sjc_0000929	chr8	+	37616719	37619759	37616719	37617265	37622916	37623347	332	512,541,535	4,2,0	2643	149	0.878,0.938,1.0
Sjc_0000929	chr8	+	37616719	37623347	37616719	37617265	37624037	37624134	333	1389,1633,1475	0,0,1	6231	149	1.0,1.0,0.972
Sjc_0000929	chr8	+	37626081	37626240	37626081	37626159	37628203	37629892	334	730,719,703	0,0,0	230	149	1.0,1.0,1.0
Sjc_0000928	chr8	-	37580798	37580988	37580913	37580988	37572729	37572920	335	19,31,19	0,8,2	264	149	1.0,0.686,0.843
Sjc_0000920	chr8	-	37311290	37311568	37311296	37311568	37311080	37311249	336	0,0,0	0,0,0	155	149	NA,NA,NA
Sjc_0002305	chr8	-	90216480	90216816	90216762	90216816	90214061	90215253	337	114,105,97	297,471,441	431	149	0.117,0.072,0.071
Sjc_0000893	chr8	+	36442013	36442083	36442013	36442051	36444601	36444703	338	20,41,30	2,3,1	181	149	0.892,0.918,0.961
Sjc_0000893	chr8	+	36442013	36442364	36442013	36442051	36444601	36444703	339	17,10,7	2,3,1	462	149	0.733,0.518,0.693
Sjc_0000893	chr8	+	36442013	36442364	36442013	36442083	36444601	36444703	340	17,10,7	20,41,30	430	149	0.228,0.078,0.075
Sjc_0000889	chr8	+	36359853	36360022	36359853	36359962	36364072	36364211	341	2,8,6	0,0,0	209	149	1.0,1.0,1.0
Sjc_0000871	chr8	-	35720616	35720739	35720620	35720739	35719105	35719864	342	1,0,3	0,2,0	153	149	1.0,0.0,1.0
Sjc_0000871	chr8	-	35778641	35778781	35778695	35778781	35777805	35777960	343	0,0,0	60,77,97	203	149	0.0,0.0,0.0
Sjc_0000862	chr8	+	35193797	35193918	35193797	35193888	35195997	35197621	344	35,30,36	5,4,1	179	149	0.854,0.862,0.968
Sjc_0000862	chr8	+	35193797	35194126	35193797	35193888	35195997	35197621	345	1,8,7	5,4,1	387	149	0.071,0.435,0.729
Sjc_0000862	chr8	+	35193797	35194126	35193797	35193918	35195997	35197621	346	1,8,7	35,30,36	357	149	0.012,0.1,0.075
Sjc_0000849	chr8	-	34752425	34752601	34752433	34752601	34748522	34748708	347	56,20,15	0,0,0	157	149	1.0,1.0,1.0
Sjc_0000849	chr8	-	34752632	34752691	34752647	34752691	34752425	34752585	348	9,1,4	7,2,9	164	149	0.539,0.312,0.288
Sjc_0000831	chr8	-	34326263	34328994	34328694	34328994	34324642	34324874	349	237,273,180	53,104,81	2580	149	0.205,0.132,0.114
Sjc_0000818	chr8	+	33794167	33795829	33794167	33794268	33798100	33798539	350	118,103,130	28,6,25	1710	149	0.269,0.599,0.312
Sjc_0000810	chr8	+	33520958	33522065	33520958	33521142	33522837	33523516	351	5,14,7	0,0,0	1072	149	1.0,1.0,1.0
Sjc_0000805	chr8	-	33372314	33374056	33374002	33374056	33364475	33364732	352	566,677,610	0,0,2	1837	149	1.0,1.0,0.961
Sjc_0000805	chr8	-	33374971	33375110	33374976	33375110	33374002	33374056	353	121,124,152	21,26,12	154	149	0.848,0.822,0.925
Sjc_0000797	chr8	+	33050772	33052698	33050772	33051078	33054024	33054270	354	447,264,283	42,25,35	1769	149	0.473,0.471,0.405
Sjc_0000796	chr8	-	33026769	33027068	33026922	33027068	33025427	33025861	355	32,34,27	1,11,5	302	149	0.94,0.604,0.727
Sjc_0000792	chr8	-	32552173	32552243	32552196	32552243	32551394	32551480	356	3,2,3	0,0,0	172	149	1.0,1.0,1.0
Sjc_0000962	chr8	+	38992297	38992649	38992297	38992445	38995699	38995945	357	181,130,130	813,865,775	353	149	0.086,0.06,0.066
Sjc_0000785	chr8	-	32309005	32309272	32309022	32309272	32307741	32307849	358	104,63,74	0,0,0	166	149	1.0,1.0,1.0
Sjc_0000782	chr8	+	32241222	32241378	32241222	32241357	32243135	32243355	359	0,0,2	94,119,117	170	149	0.0,0.0,0.015
Sjc_0000771	chr8	+	31985013	31985167	31985013	31985105	31985202	31985461	360	176,204,209	0,0,1	211	149	1.0,1.0,0.993
Sjc_0000771	chr8	+	32006234	32008289	32006234	32006599	32010920	32011011	361	308,151,151	15,9,9	1839	149	0.625,0.576,0.576
Sjc_0000761	chr8	+	31541862	31543011	31541862	31541932	31544037	31544141	362	293,431,335	8,31,27	1228	149	0.816,0.628,0.601
Sjc_0000760	chr8	-	31534989	31536641	31535144	31536641	31533725	31534222	363	7,2,4	605,303,318	304	149	0.006,0.003,0.006
Sjc_0000760	chr8	-	31534989	31536641	31536536	31536641	31533725	31534222	364	105,63,57	19,8,5	1696	149	0.327,0.409,0.5
Sjc_0000760	chr8	-	31535144	31536641	31536536	31536641	31533725	31534222	365	703,364,371	19,8,5	1541	149	0.782,0.815,0.878
Sjc_0000747	chr8	+	30941431	30943539	30941431	30941573	30949753	30950072	366	2402,2302,2182	3,0,0	2115	149	0.983,1.0,1.0
Sjc_0000746	chr8	-	30928605	30929022	30928684	30929022	30928184	30928572	367	150,246,250	0,2,0	228	149	1.0,0.988,1.0
Sjc_0000746	chr8	-	30928605	30929022	30928839	30929022	30928184	30928572	368	151,246,251	3,0,3	383	149	0.951,1.0,0.97
Sjc_0000746	chr8	-	30928684	30929022	30928839	30929022	30928184	30928572	369	1,2,1	3,0,3	304	149	0.14,1.0,0.14
Sjc_0000741	chr8	-	30649490	30650810	30650662	30650810	30648733	30649249	370	4,1,5	97,114,96	1321	149	0.005,0.001,0.006
Sjc_0000741	chr8	-	30674970	30675048	30674988	30675048	30674677	30674935	371	24,35,34	3,15,8	167	149	0.877,0.676,0.791
Sjc_0001642	chr8	-	63382573	63382856	63382600	63382856	63381152	63381337	372	329,263,278	0,0,0	176	149	1.0,1.0,1.0
Sjc_0001167	chr8	+	46747134	46747503	46747134	46747172	46752261	46752799	373	588,472,460	4,4,0	480	149	0.979,0.973,1.0
Sjc_0001167	chr8	+	46754752	46755129	46754752	46755093	46756936	46757201	374	382,248,243	0,0,0	185	149	1.0,1.0,1.0
Sjc_0000711	chr8	+	29809795	29810131	29809795	29809984	29811501	29811566	375	99,40,42	0,0,0	296	149	1.0,1.0,1.0
Sjc_0000702	chr8	+	29574699	29575324	29574699	29575034	29583777	29583958	376	1,3,6	38,50,47	439	149	0.009,0.02,0.042
Sjc_0000702	chr8	+	29583599	29583744	29583599	29583691	29583777	29583958	377	3,0,0	0,10,5	202	149	1.0,0.0,0.0
Sjc_0000699	chr8	-	29515732	29515964	29515817	29515964	29511350	29511691	378	0,2,3	72,125,120	234	149	0.0,0.01,0.016
Sjc_0000691	chr8	-	29134294	29136420	29136004	29136420	29131767	29132242	379	186,195,194	107,179,157	1859	149	0.122,0.08,0.09
Sjc_0000688	chr8	-	29042650	29043345	29043168	29043345	29041438	29042257	380	5088,3285,3232	14,6,2	667	149	0.988,0.992,0.997
Sjc_0000681	chr8	-	28736375	28736930	28736471	28736930	28734123	28735783	381	105,95,105	85,63,67	245	149	0.429,0.478,0.488
Sjc_0000681	chr8	-	28736471	28738900	28738689	28738900	28735408	28735783	382	407,387,363	17,14,5	2367	149	0.601,0.635,0.82
Sjc_0000681	chr8	-	28751623	28751897	28751812	28751897	28749254	28749457	383	217,259,226	0,0,0	338	149	1.0,1.0,1.0
Sjc_0000681	chr8	-	28761562	28761681	28761566	28761681	28757351	28757409	384	4,0,0	1,8,2	153	149	0.796,0.0,0.0
Sjc_0000766	chr8	-	31809497	31810291	31810243	31810291	31808016	31808089	385	830,581,489	0,1,0	895	149	1.0,0.99,1.0
Sjc_0000766	chr8	-	31811283	31811439	31811358	31811439	31810243	31810291	386	1,0,0	911,595,589	224	149	0.001,0.0,0.0
Sjc_0000679	chr8	+	28608983	28609635	28608983	28609615	28611145	28611467	387	534,476,504	0,0,0	169	149	1.0,1.0,1.0
Sjc_0000675	chr8	-	28517617	28521079	28520013	28521079	28517323	28517554	388	1841,779,773	14,6,14	2545	149	0.885,0.884,0.764
Sjc_0000675	chr8	-	28517617	28521079	28520446	28521079	28517323	28517554	389	2034,914,928	4,0,2	2978	149	0.962,1.0,0.959
Sjc_0000675	chr8	-	28517617	28521079	28520876	28521079	28517323	28517554	390	3123,1483,1454	0,3,0	3408	149	1.0,0.956,1.0
Sjc_0000675	chr8	-	28520013	28521079	28520446	28521079	28517323	28517554	391	207,141,169	4,0,2	582	149	0.93,1.0,0.956
Sjc_0000675	chr8	-	28520013	28521079	28520876	28521079	28517323	28517554	392	1296,710,695	0,3,0	1012	149	1.0,0.972,1.0
Sjc_0000675	chr8	-	28520446	28521079	28520876	28521079	28517323	28517554	393	1093,569,528	0,3,0	579	149	1.0,0.98,1.0
Sjc_0000675	chr8	-	28520013	28521079	28520192	28521079	28517617	28517685	394	274,58,60	0,0,3	328	149	1.0,1.0,0.901
Sjc_0000675	chr8	-	28520013	28521079	28520446	28521079	28517617	28517685	395	430,182,198	383,86,68	582	149	0.223,0.351,0.427
Sjc_0000675	chr8	-	28520013	28521079	28520876	28521079	28517617	28517685	396	1519,751,724	416,238,195	1012	149	0.35,0.317,0.353
Sjc_0000675	chr8	-	28520192	28521079	28520446	28521079	28517617	28517685	397	156,124,141	383,86,68	403	149	0.131,0.348,0.434
Sjc_0000675	chr8	-	28520192	28521079	28520876	28521079	28517617	28517685	398	1245,693,667	416,238,195	833	149	0.349,0.342,0.38
Sjc_0000675	chr8	-	28520446	28521079	28520876	28521079	28517617	28517685	399	1472,655,594	416,238,195	579	149	0.477,0.415,0.439
Sjc_0000675	chr8	-	28520192	28521079	28520876	28521079	28520013	28520141	400	1361,750,720	8,0,0	833	149	0.968,1.0,1.0
Sjc_0000674	chr8	-	28484315	28484524	28484324	28484524	28480899	28483713	401	2534,2183,2114	0,1,0	158	149	1.0,1.0,1.0
Sjc_0000668	chr8	+	27835683	27836141	27835683	27835800	27837786	27838068	402	595,590,578	0,0,1	490	149	1.0,1.0,0.994
Sjc_0000667	chr8	-	27821999	27824211	27822789	27824211	27821155	27821293	403	198,312,307	1,0,0	939	149	0.969,1.0,1.0
Sjc_0000667	chr8	-	27822789	27824211	27823476	27824211	27821999	27822151	404	88,137,138	8,1,5	836	149	0.662,0.961,0.831
Sjc_0000667	chr8	-	27822789	27824211	27824056	27824211	27821999	27822151	405	331,418,400	0,12,5	1416	149	1.0,0.786,0.894
Sjc_0000667	chr8	-	27823476	27824211	27824056	27824211	27821999	27822151	406	251,282,267	0,12,5	729	149	1.0,0.828,0.916
Sjc_0000657	chr8	+	27235668	27235727	27235668	27235724	27235762	27235868	407	0,0,0	0,0,0	152	149	NA,NA,NA
Sjc_0000651	chr8	+	27153847	27154693	27153847	27154171	27155895	27155963	408	0,0,4	13,18,18	671	149	0.0,0.0,0.047
Sjc_0000648	chr8	+	27049884	27050320	27049884	27050082	27057601	27057723	409	24,54,62	20,34,18	387	149	0.316,0.379,0.57
Sjc_0000648	chr8	+	27057601	27057847	27057601	27057723	27058835	27058889	410	23,30,23	47,68,61	273	149	0.211,0.194,0.171
Sjc_0000647	chr8	-	27024456	27024640	27024502	27024640	27022939	27023596	411	41,15,10	1245,922,778	195	149	0.025,0.012,0.01
Sjc_0000647	chr8	-	27024933	27026283	27026175	27026283	27024502	27024640	412	1407,1138,1027	23,11,8	1391	149	0.868,0.917,0.932
Sjc_0000647	chr8	-	27034872	27034941	27034887	27034941	27034565	27034708	413	0,0,0	1161,1164,1046	164	149	0.0,0.0,0.0
Sjc_0000647	chr8	-	27038520	27039435	27039264	27039435	27038185	27038293	414	448,433,372	49,75,98	893	149	0.604,0.491,0.388
Sjc_0000647	chr8	-	27038520	27039435	27039309	27039435	27038185	27038293	415	523,559,484	497,593,571	938	149	0.143,0.13,0.119
Sjc_0000647	chr8	-	27038520	27039435	27039327	27039435	27038185	27038293	416	537,600,527	101,114,74	956	149	0.453,0.451,0.526
Sjc_0000647	chr8	-	27038520	27039435	27039419	27039435	27038185	27038293	417	615,713,632	61,103,142	1048	149	0.589,0.496,0.388
Sjc_0000647	chr8	-	27039264	27039435	27039309	27039435	27038185	27038293	418	124,201,210	497,593,571	194	149	0.161,0.207,0.22
Sjc_0000647	chr8	-	27039264	27039435	27039327	27039435	27038185	27038293	419	138,242,253	101,114,74	212	149	0.49,0.599,0.706
Sjc_0000647	chr8	-	27039264	27039435	27039419	27039435	27038185	27038293	420	216,355,358	61,103,142	304	149	0.634,0.628,0.553
Sjc_0000647	chr8	-	27039309	27039435	27039327	27039435	27038185	27038293	421	511,634,614	101,114,74	167	149	0.819,0.832,0.881
Sjc_0000647	chr8	-	27039309	27039435	27039419	27039435	27038185	27038293	422	589,747,719	61,103,142	259	149	0.847,0.807,0.744
Sjc_0000647	chr8	-	27039327	27039435	27039419	27039435	27038185	27038293	423	179,227,179	61,103,142	241	149	0.645,0.577,0.438
Sjc_0000647	chr8	-	27038520	27039435	27039264	27039435	27038341	27038486	424	542,587,463	0,0,3	893	149	1.0,1.0,0.963
Sjc_0000647	chr8	-	27038520	27039435	27039309	27039435	27038341	27038486	425	617,713,575	6,12,7	938	149	0.942,0.904,0.929
Sjc_0000647	chr8	-	27038520	27039435	27039327	27039435	27038341	27038486	426	631,754,618	2,1,3	956	149	0.98,0.992,0.97
Sjc_0000647	chr8	-	27038520	27039435	27039419	27039435	27038341	27038486	427	709,867,723	4,2,0	1048	149	0.962,0.984,1.0
Sjc_0000647	chr8	-	27039264	27039435	27039309	27039435	27038341	27038486	428	75,126,115	6,12,7	194	149	0.906,0.89,0.927
Sjc_0000647	chr8	-	27039264	27039435	27039327	27039435	27038341	27038486	429	89,167,158	2,1,3	212	149	0.969,0.992,0.974
Sjc_0000647	chr8	-	27039264	27039435	27039419	27039435	27038341	27038486	430	167,280,263	4,2,0	304	149	0.953,0.986,1.0
Sjc_0000647	chr8	-	27039309	27039435	27039327	27039435	27038341	27038486	431	20,53,50	2,1,3	167	149	0.899,0.979,0.937
Sjc_0000647	chr8	-	27039309	27039435	27039419	27039435	27038341	27038486	432	98,166,155	4,2,0	259	149	0.934,0.979,1.0
Sjc_0000647	chr8	-	27039327	27039435	27039419	27039435	27038341	27038486	433	80,114,108	4,2,0	241	149	0.925,0.972,1.0
Sjc_0000647	chr8	-	27039264	27039435	27039309	27039435	27038520	27038670	434	78,126,112	1,1,2	194	149	0.984,0.99,0.977
Sjc_0000647	chr8	-	27039264	27039435	27039327	27039435	27038520	27038670	435	92,167,155	5,2,4	212	149	0.928,0.983,0.965
Sjc_0000647	chr8	-	27039264	27039435	27039419	27039435	27038520	27038670	436	170,280,260	0,4,0	304	149	1.0,0.972,1.0
Sjc_0000647	chr8	-	27039309	27039435	27039327	27039435	27038520	27038670	437	15,42,45	5,2,4	167	149	0.728,0.949,0.909
Sjc_0000647	chr8	-	27039309	27039435	27039419	27039435	27038520	27038670	438	93,155,150	0,4,0	259	149	1.0,0.957,1.0
Sjc_0000647	chr8	-	27039327	27039435	27039419	27039435	27038520	27038670	439	83,115,109	0,4,0	241	149	1.0,0.947,1.0
Sjc_0000647	chr8	-	27039264	27039435	27039309	27039435	27038621	27038652	440	75,126,112	0,3,3	194	149	1.0,0.97,0.966
Sjc_0000647	chr8	-	27039264	27039435	27039327	27039435	27038621	27038652	441	89,167,155	0,4,3	212	149	1.0,0.967,0.973
Sjc_0000647	chr8	-	27039264	27039435	27039419	27039435	27038621	27038652	442	167,280,260	3,8,0	304	149	0.965,0.945,1.0
Sjc_0000647	chr8	-	27039309	27039435	27039327	27039435	27038621	27038652	443	14,44,46	0,4,3	167	149	1.0,0.908,0.932
Sjc_0000647	chr8	-	27039309	27039435	27039419	27039435	27038621	27038652	444	92,157,151	3,8,0	259	149	0.946,0.919,1.0
Sjc_0000647	chr8	-	27039327	27039435	27039419	27039435	27038621	27038652	445	78,117,108	3,8,0	241	149	0.941,0.9,1.0
Sjc_0000644	chr8	-	26985317	26985946	26985805	26985946	26984630	26984840	446	203,247,270	0,7,2	637	149	1.0,0.892,0.969
Sjc_0000643	chr8	-	26962419	26962752	26962655	26962752	26961341	26961454	447	633,602,574	131,70,58	385	149	0.652,0.769,0.793
Sjc_0000637	chr8	-	26667445	26668840	26668724	26668840	26665517	26665926	448	807,1278,1173	7,0,1	1428	149	0.923,1.0,0.992
Sjc_0000636	chr8	+	26615090	26615433	26615090	26615166	26619755	26619836	449	13,14,14	359,534,525	416	149	0.013,0.009,0.009
Sjc_0000624	chr8	+	26289781	26290328	26289781	26289994	26291339	26291493	450	27,5,6	1,3,0	483	149	0.893,0.34,1.0
Sjc_0000620	chr8	-	26117094	26117269	26117136	26117269	26114250	26114930	451	2,0,0	218,171,165	191	149	0.007,0.0,0.0
Sjc_0000617	chr8	+	25899104	25899383	25899104	25899335	25900626	25901028	452	1,4,3	171,162,159	197	149	0.004,0.018,0.014
Sjc_0000617	chr8	+	25921969	25922102	25921969	25922086	25923588	25923662	453	5,10,9	35,33,33	165	149	0.114,0.215,0.198
Sjc_0000617	chr8	+	25921969	25922102	25921969	25922086	25924655	25924768	454	7,8,6	12,16,11	165	149	0.345,0.311,0.33
Sjc_0000605	chr8	-	25593358	25593568	25593428	25593568	25590121	25590311	455	25,29,36	0,4,2	219	149	1.0,0.831,0.925
Sjc_0000600	chr8	-	25269025	25271718	25271247	25271718	25266083	25266193	456	838,1055,1039	0,3,0	2371	149	1.0,0.957,1.0
Sjc_0000587	chr8	+	24936973	24937206	24936973	24937203	24937238	24937383	457	1,5,0	244,380,307	152	149	0.004,0.013,0.0
Sjc_0000584	chr8	+	24885864	24886039	24885864	24885913	24887678	24888693	458	2748,1686,1615	0,0,0	275	149	1.0,1.0,1.0
Sjc_0000579	chr8	+	24698968	24700066	24698968	24699057	24702496	24702996	459	1524,1024,1062	1,6,0	1158	149	0.995,0.956,1.0
Sjc_0000577	chr8	-	24670493	24672376	24671641	24672376	24668146	24669414	460	37,30,59	1,0,0	1297	149	0.81,1.0,1.0
Sjc_0000577	chr8	-	24670493	24672376	24671991	24672376	24668146	24669414	461	49,42,77	2,0,0	1647	149	0.689,1.0,1.0
Sjc_0000577	chr8	-	24671641	24672376	24671991	24672376	24668146	24669414	462	13,12,18	2,0,0	499	149	0.66,1.0,1.0
Sjc_0000571	chr8	+	24450045	24450290	24450045	24450286	24452084	24452173	463	10,15,13	0,11,2	153	149	1.0,0.57,0.864
Sjc_0000568	chr8	-	24113840	24114050	24113876	24114050	24095187	24095369	464	2,17,34	0,2,2	185	149	1.0,0.873,0.932
Sjc_0000568	chr8	-	24113840	24114050	24113876	24114050	24107730	24107918	465	23,89,88	5,18,6	185	149	0.787,0.799,0.922
Sjc_0000548	chr8	+	23502498	23503296	23502498	23502678	23504587	23504771	466	10,7,9	2,0,0	767	149	0.493,1.0,1.0
Sjc_0000543	chr8	+	23143384	23143441	23143384	23143418	23146265	23147590	467	1,2,0	83,40,48	172	149	0.01,0.042,0.0
Sjc_0000540	chr8	+	23022790	23023416	23022790	23023135	23023774	23024115	468	224,190,214	16,24,14	430	149	0.829,0.733,0.841
Sjc_0000538	chr8	-	22943764	22944247	22944076	22944247	22942050	22942889	469	333,262,247	3,2,0	461	149	0.973,0.977,1.0
Sjc_0000538	chr8	-	22949297	22949563	22949435	22949563	22946483	22946554	470	4,11,5	46,87,94	287	149	0.043,0.062,0.027
Sjc_0000538	chr8	-	22949297	22949563	22949435	22949563	22946483	22948259	471	5,13,7	185,186,187	287	149	0.014,0.035,0.019
Sjc_0000538	chr8	-	22955191	22955407	22955369	22955407	22949435	22949563	472	22,32,24	146,180,186	327	149	0.064,0.075,0.056
Sjc_0000525	chr8	-	22360913	22361140	22360954	22361140	22359553	22359891	473	15,37,23	283,303,301	190	149	0.04,0.087,0.057
Sjc_0000525	chr8	-	22360913	22361140	22361044	22361140	22359553	22359891	474	27,42,36	2,0,2	280	149	0.878,1.0,0.905
Sjc_0000525	chr8	-	22360954	22361140	22361044	22361140	22359553	22359891	475	298,316,318	2,0,2	239	149	0.989,1.0,0.99
Sjc_0000510	chr8	+	21860660	21860713	21860660	21860701	21860738	21860941	476	6,6,6	117,128,108	161	149	0.045,0.042,0.049
Sjc_0000457	chr8	+	20254927	20256117	20254927	20255025	20258823	20259049	477	458,355,289	31,24,51	1241	149	0.639,0.64,0.405
Sjc_0000450	chr8	-	19999943	20000107	20000052	20000107	19995948	19996733	478	252,287,296	0,0,0	258	149	1.0,1.0,1.0
Sjc_0000433	chr8	+	19180585	19180667	19180585	19180650	19181301	19181528	479	11,14,10	0,1,0	166	149	1.0,0.926,1.0
Sjc_0000433	chr8	+	19180585	19180919	19180585	19180650	19181301	19181528	480	22,11,9	0,1,0	418	149	1.0,0.797,1.0
Sjc_0000433	chr8	+	19180585	19180919	19180585	19180667	19181301	19181528	481	22,11,9	11,14,10	401	149	0.426,0.226,0.251
Sjc_0000433	chr8	+	19180585	19180667	19180585	19180650	19185488	19185595	482	46,0,0	0,4,0	166	149	1.0,0.0,NA
Sjc_0000433	chr8	+	19180585	19180919	19180585	19180650	19185488	19185595	483	31,15,12	0,4,0	418	149	1.0,0.572,1.0
Sjc_0000433	chr8	+	19180585	19181528	19180585	19180650	19185488	19185595	484	112,80,97	0,4,0	1027	149	1.0,0.744,1.0
Sjc_0000433	chr8	+	19180585	19180919	19180585	19180667	19185488	19185595	485	31,15,12	46,0,0	401	149	0.2,1.0,1.0
Sjc_0000433	chr8	+	19180585	19181528	19180585	19180667	19185488	19185595	486	112,80,97	46,0,0	1010	149	0.264,1.0,1.0
Sjc_0000433	chr8	+	19180585	19181528	19180585	19180919	19185488	19185595	487	91,69,90	10,4,5	758	149	0.641,0.772,0.78
Sjc_0001903	chr8	-	74249097	74249350	74249115	74249350	74244690	74244863	488	69,107,150	0,0,0	167	149	1.0,1.0,1.0
Sjc_0000421	chr8	+	18814914	18816426	18814914	18815138	18816840	18817073	489	115,186,152	3,5,9	1437	149	0.799,0.794,0.637
Sjc_0000421	chr8	+	18814914	18817073	18814914	18816426	18818144	18818558	490	127,208,176	0,1,0	796	149	1.0,0.975,1.0
Sjc_0000419	chr8	-	18499133	18499560	18499142	18499560	18497367	18497555	491	109,136,138	0,0,0	158	149	1.0,1.0,1.0
Sjc_0000412	chr8	-	18185331	18185670	18185382	18185670	18183832	18184022	492	10,31,24	2,0,6	200	149	0.788,1.0,0.749
Sjc_0000411	chr8	+	18118751	18121742	18118751	18118906	18124318	18124537	493	701,618,515	6,7,4	2985	149	0.854,0.815,0.865
Sjc_0000411	chr8	+	18121512	18121742	18121512	18121711	18124318	18124537	494	383,283,242	144,120,93	180	149	0.688,0.661,0.683
Sjc_0000411	chr8	+	18121512	18122582	18121512	18121711	18124318	18124537	495	98,63,60	144,120,93	1020	149	0.09,0.071,0.086
Sjc_0000411	chr8	+	18121512	18122582	18121512	18121742	18124318	18124537	496	37,25,27	322,245,209	989	149	0.017,0.015,0.019
Sjc_0000408	chr8	-	18008981	18009373	18009113	18009373	18007356	18007589	497	284,250,225	0,0,0	281	149	1.0,1.0,1.0
Sjc_0000408	chr8	-	18011221	18011494	18011246	18011494	18008981	18009373	498	1,6,4	46,49,40	174	149	0.018,0.095,0.079
Sjc_0000881	chr8	+	36105252	36105629	36105252	36105354	36105764	36106210	499	397,368,326	473,792,784	424	149	0.228,0.14,0.127
Sjc_0000881	chr8	+	36122123	36122649	36122123	36122356	36123901	36124560	500	1934,1258,1226	0,1,0	442	149	1.0,0.998,1.0
Sjc_0000397	chr8	+	17368711	17368945	17368711	17368803	17371806	17372116	501	1,4,2	85,98,63	291	149	0.006,0.02,0.016
Sjc_0000397	chr8	+	17368711	17370991	17368711	17368803	17371806	17372116	502	218,107,103	85,98,63	2337	149	0.141,0.065,0.094
Sjc_0000397	chr8	+	17368711	17370991	17368711	17368945	17371806	17372116	503	217,107,101	0,4,0	2195	149	1.0,0.645,1.0
Sjc_0000397	chr8	+	17377019	17377265	17377019	17377181	17378063	17378159	504	705,570,519	0,0,0	233	149	1.0,1.0,1.0
Sjc_0000394	chr8	-	17242899	17243281	17243069	17243281	17236635	17236708	505	190,167,144	3,2,3	319	149	0.967,0.975,0.957
Sjc_0001402	chr8	+	54485477	54485900	54485477	54485759	54487366	54487800	506	37,56,44	0,0,0	290	149	1.0,1.0,1.0
Sjc_0001402	chr8	+	54487366	54487800	54487366	54487575	54487991	54488075	507	39,63,41	0,0,0	374	149	1.0,1.0,1.0
Sjc_0000382	chr8	+	16821499	16821688	16821499	16821664	16823282	16823678	508	9,16,14	0,0,0	173	149	1.0,1.0,1.0
Sjc_0000365	chr8	-	16025464	16027527	16026962	16027527	16023637	16025364	509	314,283,269	110,134,115	1647	149	0.205,0.16,0.175
Sjc_0000365	chr8	-	16025464	16027527	16026962	16027527	16023637	16025406	510	305,273,269	2,0,0	1647	149	0.932,1.0,1.0
Sjc_0000360	chr8	-	15824954	15825096	15825001	15825096	15824803	15824899	511	55,117,92	0,3,0	196	149	1.0,0.967,1.0
Sjc_0000354	chr8	-	15402902	15403608	15402906	15403608	15402796	15402880	512	1,0,0	0,0,0	153	149	1.0,NA,NA
Sjc_0000354	chr8	-	15402902	15403608	15402904	15403608	15402796	15402882	513	0,0,0	0,0,0	151	149	NA,NA,NA
Sjc_0000354	chr8	-	15402902	15403608	15402906	15403608	15402796	15402882	514	0,0,0	0,0,0	153	149	NA,NA,NA
Sjc_0000354	chr8	-	15402902	15403608	15402908	15403608	15402796	15402882	515	0,0,0	0,0,0	155	149	NA,NA,NA
Sjc_0000354	chr8	-	15402902	15403608	15402920	15403608	15402796	15402882	516	0,0,0	0,0,0	167	149	NA,NA,NA
Sjc_0000354	chr8	-	15402904	15403608	15402906	15403608	15402796	15402882	517	0,0,0	0,0,0	151	149	NA,NA,NA
Sjc_0000354	chr8	-	15402904	15403608	15402908	15403608	15402796	15402882	518	0,0,0	0,0,0	153	149	NA,NA,NA
Sjc_0000354	chr8	-	15402904	15403608	15402920	15403608	15402796	15402882	519	0,0,0	0,0,0	165	149	NA,NA,NA
Sjc_0000354	chr8	-	15402906	15403608	15402908	15403608	15402796	15402882	520	0,0,0	0,0,0	151	149	NA,NA,NA
Sjc_0000354	chr8	-	15402906	15403608	15402920	15403608	15402796	15402882	521	0,0,0	0,0,0	163	149	NA,NA,NA
Sjc_0000354	chr8	-	15402908	15403608	15402920	15403608	15402796	15402882	522	0,0,0	0,0,0	161	149	NA,NA,NA
Sjc_0000354	chr8	-	15410309	15410735	15410548	15410735	15407584	15408070	523	1,7,2	239,122,130	388	149	0.002,0.022,0.006
Sjc_0000354	chr8	-	15410309	15410735	15410650	15410735	15407584	15408070	524	198,79,62	0,0,0	490	149	1.0,1.0,1.0
Sjc_0000354	chr8	-	15410548	15410735	15410650	15410735	15407584	15408070	525	436,194,190	0,0,0	251	149	1.0,1.0,1.0
Sjc_0000354	chr8	-	15447794	15448029	15447930	15448029	15443169	15443235	526	1,1,3	8,0,2	285	149	0.061,1.0,0.44
Sjc_0000349	chr8	+	15238344	15238939	15238344	15238566	15241007	15241184	527	94,180,162	5,4,14	522	149	0.843,0.928,0.768
Sjc_0000349	chr8	+	15238344	15238939	15238344	15238566	15242839	15243042	528	42,117,93	0,1,0	522	149	1.0,0.971,1.0
Sjc_0000349	chr8	+	15248197	15248579	15248197	15248418	15251798	15252218	529	0,5,1	51,78,73	310	149	0.0,0.03,0.007
Sjc_0000348	chr8	-	15196615	15198179	15198083	15198179	15189562	15192856	530	164,204,191	0,0,1	1617	149	1.0,1.0,0.946
Sjc_0000338	chr8	+	14941635	14941715	14941635	14941710	14942709	14942858	531	0,1,4	196,282,308	154	149	0.0,0.003,0.012
Sjc_0000338	chr8	+	14942709	14942858	14942709	14942854	14949744	14949790	532	0,0,0	3,2,4	153	149	0.0,0.0,0.0
Sjc_0000338	chr8	+	14982173	14982364	14982173	14982318	14984125	14984208	533	22,33,21	421,497,487	195	149	0.038,0.048,0.032
Sjc_0000338	chr8	+	14996250	14996525	14996250	14996508	14997530	14998046	534	847,723,680	141,121,93	166	149	0.844,0.843,0.868
Sjc_0000338	chr8	+	14997530	14998046	14997530	14997707	14999201	14999435	535	1597,1137,1060	0,0,1	488	149	1.0,1.0,0.997
Sjc_0000324	chr8	-	14488713	14488849	14488787	14488849	14488602	14488681	536	155,175,181	2,0,0	223	149	0.981,1.0,1.0
Sjc_0000321	chr8	+	14370465	14370686	14370465	14370503	14372654	14372783	537	210,233,196	1,0,0	332	149	0.99,1.0,1.0
Sjc_0000304	chr8	+	13285587	13285773	13285587	13285725	13289062	13289464	538	0,3,12	8,9,5	197	149	0.0,0.201,0.645
Sjc_0000304	chr8	+	13335645	13336348	13335645	13336333	13339896	13340353	539	56,63,79	0,0,0	164	149	1.0,1.0,1.0
Sjc_0000299	chr8	+	13091131	13092256	13091131	13091209	13095243	13096201	540	76,60,64	2,0,2	1196	149	0.826,1.0,0.799
Sjc_0003030	chr4	-	31279683	31281073	31280885	31281073	31276239	31278327	541	812,716,721	1,0,0	1351	149	0.989,1.0,1.0
Sjc_0008226	chr2	-	16062280	16064523	16064325	16064523	16059840	16060632	542	179,125,100	5,10,7	2194	149	0.709,0.459,0.492
Sjc_0008226	chr2	-	16068592	16068802	16068673	16068802	16064325	16064523	543	218,126,158	0,0,0	230	149	1.0,1.0,1.0
Sjc_0004941	chr1	-	21669389	21669648	21669416	21669648	21668677	21668839	544	261,241,251	0,0,0	176	149	1.0,1.0,1.0
Sjc_0004941	chr1	-	21672532	21673253	21672812	21673253	21671716	21671909	545	394,327,298	61,40,41	429	149	0.692,0.74,0.716
Sjc_0000801	chr8	-	33264785	33264893	33264833	33264893	33263945	33264392	546	0,0,0	46,36,33	197	149	0.0,0.0,0.0
Sjc_0003000	chr4	-	30447535	30449561	30449349	30449561	30446632	30446739	547	229,181,190	6,0,2	1963	149	0.743,1.0,0.878
Sjc_0003000	chr4	-	30451284	30451479	30451347	30451479	30449349	30449561	548	215,203,210	0,0,0	212	149	1.0,1.0,1.0
Sjc_0003000	chr4	-	30458975	30460226	30460103	30460226	30457128	30457312	549	29,48,42	77,75,68	1277	149	0.042,0.069,0.067
Sjc_0003000	chr4	-	30463275	30463704	30463560	30463704	30457128	30457312	550	68,107,110	2,0,0	434	149	0.921,1.0,1.0
Sjc_0003000	chr4	-	30463560	30464025	30463849	30464025	30457128	30457312	551	92,139,133	0,2,4	438	149	1.0,0.959,0.919
Sjc_0003000	chr4	-	30463275	30463704	30463560	30463704	30461195	30461295	552	174,213,214	1,0,0	434	149	0.984,1.0,1.0
Sjc_0003021	chr4	-	31011094	31011478	31011383	31011478	31009539	31009758	553	2071,1835,1707	1,0,0	438	149	0.999,1.0,1.0
Sjc_0002998	chr4	-	30350822	30353085	30352967	30353085	30347552	30348489	554	376,323,355	516,457,429	2294	149	0.045,0.044,0.051
Sjc_0002998	chr4	-	30359863	30360069	30359873	30360069	30353503	30353612	555	36,49,62	28,16,17	159	149	0.546,0.742,0.774
Sjc_0002982	chr4	-	29696265	29696934	29696401	29696934	29691344	29692215	556	105,86,86	94,82,66	285	149	0.369,0.354,0.405
Sjc_0007621	chr5	-	38554600	38554852	38554629	38554852	38544592	38544674	557	42,39,38	42,41,58	178	149	0.456,0.443,0.354
Sjc_0007621	chr5	-	38554600	38554852	38554629	38554852	38553520	38553691	558	0,0,0	2,0,0	178	149	0.0,NA,NA
Sjc_0002963	chr4	-	29184213	29185559	29185327	29185559	29183097	29183506	559	338,313,284	1,0,2	1263	149	0.976,1.0,0.944
Sjc_0002954	chr4	-	28910391	28910515	28910408	28910515	28909435	28909578	560	0,1,7	0,0,0	166	149	NA,1.0,1.0
Sjc_0002950	chr4	+	28766101	28766642	28766101	28766175	28767448	28767761	561	1260,1449,1405	1,1,0	616	149	0.997,0.997,1.0
Sjc_0002950	chr4	+	28768943	28770763	28768943	28769709	28772923	28773294	562	1123,691,658	3,1,0	1203	149	0.979,0.988,1.0
Sjc_0002949	chr4	+	28741915	28742129	28741915	28742095	28742179	28742295	563	4,1,4	3,3,5	183	149	0.521,0.213,0.394
Sjc_0004716	chr1	-	13018347	13018413	13018368	13018413	13015317	13015350	564	1,0,0	591,734,692	170	149	0.001,0.0,0.0
Sjc_0004716	chr1	-	13024336	13025084	13024966	13025084	13022106	13022266	565	140,109,120	1,0,0	779	149	0.964,1.0,1.0
Sjc_0002483	chr4	+	7968294	7968452	7968294	7968411	7974119	7974398	566	57,57,65	0,0,0	190	149	1.0,1.0,1.0
Sjc_0007165	chr5	+	20051293	20053181	20051293	20051606	20054803	20054993	567	375,426,389	3,2,0	1724	149	0.915,0.948,1.0
Sjc_0007165	chr5	+	20051293	20053181	20051293	20051606	20055951	20059369	568	50,43,46	1,1,0	1724	149	0.812,0.788,1.0
Sjc_0007165	chr5	+	20053048	20054993	20053048	20053181	20055951	20059369	569	604,562,509	27,26,22	1961	149	0.63,0.622,0.637
Sjc_0004076	chr4	-	73174500	73174860	73174728	73174860	73167313	73167571	570	571,522,520	1,0,0	377	149	0.996,1.0,1.0
Sjc_0002759	chr4	+	21575484	21575876	21575484	21575872	21579548	21580656	571	0,0,0	754,678,669	153	149	0.0,0.0,0.0
Sjc_0002926	chr4	-	27910662	27911758	27911431	27911758	27908187	27908428	572	94,106,61	0,1,1	918	149	1.0,0.945,0.908
Sjc_0004185	chr4	-	77289735	77290691	77290600	77290691	77289447	77289700	573	73,96,78	12,27,17	1014	149	0.472,0.343,0.403
Sjc_0002921	chr4	-	27830899	27831255	27830937	27831255	27830801	27830858	574	1,4,0	309,149,164	187	149	0.003,0.021,0.0
Sjc_0008937	chr6	+	17376102	17376541	17376102	17376216	17383914	17384108	575	912,1249,1157	1,0,0	474	149	0.997,1.0,1.0
Sjc_0002086	chr8	-	81495204	81496902	81496797	81496902	81494206	81494285	576	794,675,606	21,4,11	1742	149	0.764,0.935,0.825
Sjc_0002086	chr8	-	81495204	81497081	81497008	81497081	81494206	81494285	577	984,819,740	5,0,0	1953	149	0.938,1.0,1.0
Sjc_0002086	chr8	-	81496797	81497081	81497008	81497081	81494206	81494285	578	211,148,145	5,0,0	360	149	0.946,1.0,1.0
Sjc_0002086	chr8	-	81496797	81499621	81499569	81499621	81494206	81494285	579	255,192,199	0,6,3	2921	149	1.0,0.62,0.772
Sjc_0002086	chr8	-	81496797	81497081	81497008	81497081	81495204	81495409	580	234,174,162	4,1,5	360	149	0.96,0.986,0.931
Sjc_0002086	chr8	-	81496797	81497081	81497020	81497081	81495204	81495409	581	234,174,162	1,4,7	372	149	0.989,0.946,0.903
Sjc_0002086	chr8	-	81497008	81497081	81497020	81497081	81495204	81495409	582	4,1,5	1,4,7	161	149	0.787,0.188,0.398
Sjc_0002086	chr8	-	81496797	81499621	81499569	81499621	81495204	81495481	583	352,291,277	6,19,19	2921	149	0.75,0.439,0.426
Sjc_0002086	chr8	-	81497008	81497081	81497020	81497081	81495204	81495481	584	28,20,27	6,4,3	161	149	0.812,0.822,0.893
Sjc_0008583	chr6	+	2670099	2670447	2670099	2670432	2670491	2670650	585	0,0,0	49,62,48	164	149	0.0,0.0,0.0
Sjc_0002900	chr4	-	27046946	27047458	27046953	27047458	27045323	27045530	586	71,105,116	0,20,7	156	149	1.0,0.834,0.941
Sjc_0002884	chr4	-	26362361	26362782	26362689	26362782	26362254	26362318	587	2374,1899,1762	1,0,0	477	149	0.999,1.0,1.0
Sjc_0002884	chr4	-	26367253	26367669	26367376	26367669	26364017	26364051	588	15,1,1	1,0,0	272	149	0.892,1.0,1.0
Sjc_0001083	chr8	-	43579163	43580016	43579718	43580016	43574966	43576251	589	4245,2286,2271	28,36,39	704	149	0.97,0.931,0.925
Sjc_0001083	chr8	-	43589580	43590112	43589896	43590112	43589429	43589518	590	500,381,402	44,54,48	465	149	0.785,0.693,0.729
Sjc_0001083	chr8	-	43589580	43590112	43590048	43590112	43589429	43589518	591	621,479,499	6,26,13	617	149	0.962,0.816,0.903
Sjc_0001083	chr8	-	43589580	43590112	43590065	43590112	43589429	43589518	592	621,479,499	0,2,11	634	149	1.0,0.983,0.914
Sjc_0001083	chr8	-	43589896	43590112	43590048	43590112	43589429	43589518	593	165,152,145	6,26,13	301	149	0.932,0.743,0.847
Sjc_0001083	chr8	-	43589896	43590112	43590065	43590112	43589429	43589518	594	165,152,145	0,2,11	318	149	1.0,0.973,0.861
Sjc_0001083	chr8	-	43590048	43590112	43590065	43590112	43589429	43589518	595	6,26,13	0,2,11	166	149	1.0,0.921,0.515
Sjc_0003149	chr4	-	35622137	35624118	35623896	35624118	35616334	35616579	596	1225,875,829	11,2,6	1908	149	0.897,0.972,0.915
Sjc_0003149	chr4	-	35622483	35624118	35623896	35624118	35622137	35622421	597	54,57,49	508,452,461	1562	149	0.01,0.012,0.01
Sjc_0002812	chr4	+	23620127	23620217	23620127	23620195	23623203	23623305	598	0,19,12	18,0,10	171	149	0.0,1.0,0.511
Sjc_0002812	chr4	+	23620127	23620234	23620127	23620195	23623203	23623305	599	0,0,2	18,0,10	188	149	0.0,NA,0.137
Sjc_0002812	chr4	+	23620127	23620338	23620127	23620195	23623203	23623305	600	56,7,4	18,0,10	292	149	0.614,1.0,0.17
Sjc_0002812	chr4	+	23620127	23620356	23620127	23620195	23623203	23623305	601	53,8,9	18,0,10	310	149	0.586,1.0,0.302
Sjc_0002812	chr4	+	23620127	23620234	23620127	23620217	23623203	23623305	602	0,0,2	0,19,12	166	149	NA,0.0,0.13
Sjc_0002812	chr4	+	23620127	23620338	23620127	23620217	23623203	23623305	603	56,7,4	0,19,12	270	149	1.0,0.169,0.155
Sjc_0002812	chr4	+	23620127	23620356	23620127	23620217	23623203	23623305	604	53,8,9	0,19,12	288	149	1.0,0.179,0.28
Sjc_0002812	chr4	+	23620127	23620338	23620127	23620234	23623203	23623305	605	56,7,4	0,0,2	253	149	1.0,1.0,0.541
Sjc_0002812	chr4	+	23620127	23620356	23620127	23620234	23623203	23623305	606	53,8,9	0,0,2	271	149	1.0,1.0,0.712
Sjc_0002812	chr4	+	23620127	23620356	23620127	23620338	23623203	23623305	607	26,1,5	29,0,0	167	149	0.444,1.0,1.0
Sjc_0002812	chr4	+	23620127	23620217	23620127	23620195	23623626	23623827	608	18,20,6	0,0,8	171	149	1.0,1.0,0.395
Sjc_0002812	chr4	+	23620127	23620338	23620127	23620195	23623626	23623827	609	42,21,4	0,0,8	292	149	1.0,1.0,0.203
Sjc_0002812	chr4	+	23620127	23620356	23620127	23620195	23623626	23623827	610	42,10,11	0,0,8	310	149	1.0,1.0,0.398
Sjc_0002812	chr4	+	23620127	23620338	23620127	23620217	23623626	23623827	611	42,21,4	18,20,6	270	149	0.563,0.367,0.269
Sjc_0002812	chr4	+	23620127	23620356	23620127	23620217	23623626	23623827	612	42,10,11	18,20,6	288	149	0.547,0.206,0.487
Sjc_0002812	chr4	+	23620127	23620356	23620127	23620338	23623626	23623827	613	15,3,7	15,14,0	167	149	0.472,0.161,1.0
Sjc_0002812	chr4	+	23637003	23637243	23637003	23637228	23638258	23638539	614	388,305,304	23,9,20	164	149	0.939,0.969,0.932
Sjc_0006293	chr3	+	29943528	29943759	29943528	29943711	29946213	29946337	615	0,0,0	11,3,8	197	149	0.0,0.0,0.0
Sjc_0009202	chr7	-	6564374	6564626	6564525	6564626	6562845	6563024	616	61,43,50	0,0,0	300	149	1.0,1.0,1.0
Sjc_0009703	chrtig00013736_pilon_pilon_1	-	2700	3409	2801	3409	75	1794	617	0,0,0	0,0,0	250	149	NA,NA,NA
Sjc_0001160	chr8	-	46455279	46456485	46455801	46456485	46452224	46454210	618	287,214,248	3,2,1	671	149	0.955,0.96,0.982
Sjc_0007164	chr5	+	20024814	20025064	20024814	20024986	20025865	20026095	619	68,63,64	0,0,0	227	149	1.0,1.0,1.0
Sjc_0007164	chr5	+	20029566	20032663	20029566	20030003	20034042	20036704	620	188,224,199	4,0,6	2809	149	0.714,1.0,0.638
Sjc_0007164	chr5	+	20029566	20034272	20029566	20030003	20036384	20036704	621	206,248,225	1,3,0	4418	149	0.874,0.736,1.0
Sjc_0002792	chr4	-	22745320	22745897	22745788	22745897	22744978	22745280	622	547,808,671	2,2,1	617	149	0.985,0.99,0.994
Sjc_0002784	chr4	+	22506988	22507359	22506988	22507314	22508214	22508475	623	14,51,44	0,0,0	194	149	1.0,1.0,1.0
Sjc_0002779	chr4	-	22266960	22271404	22268354	22271404	22263021	22263896	624	48,27,29	90,92,96	1543	149	0.049,0.028,0.028
Sjc_0002779	chr4	-	22266960	22271404	22271231	22271404	22263021	22263896	625	391,376,371	1,0,0	4420	149	0.929,1.0,1.0
Sjc_0002779	chr4	-	22268354	22271404	22271231	22271404	22263021	22263896	626	433,441,438	1,0,0	3026	149	0.955,1.0,1.0
Sjc_0002778	chr4	-	22222229	22222436	22222246	22222436	22220894	22220978	627	0,5,2	0,0,0	166	149	NA,1.0,1.0
Sjc_0008501	chr2	+	25897179	25897238	25897179	25897202	25898741	25898946	628	34,43,39	0,0,0	185	149	1.0,1.0,1.0
Sjc_0002838	chr4	+	24636571	24637380	24636571	24636690	24640748	24640838	629	2,5,12	87,97,86	839	149	0.004,0.009,0.024
Sjc_0002838	chr4	+	24641411	24641480	24641411	24641452	24641511	24641617	630	153,132,99	0,0,0	177	149	1.0,1.0,1.0
Sjc_0002773	chr4	+	22008663	22008879	22008663	22008703	22008921	22009698	631	568,348,362	1,0,0	325	149	0.996,1.0,1.0
Sjc_0002736	chr4	-	20700654	20701822	20701548	20701822	20699770	20700035	632	396,470,428	4,12,12	1043	149	0.934,0.848,0.836
Sjc_0002736	chr4	-	20703394	20704225	20703800	20704225	20701548	20701822	633	1053,1319,1258	4,11,2	555	149	0.986,0.97,0.994
Sjc_0002728	chr4	-	20362592	20364871	20364742	20364871	20362485	20362558	634	213,181,126	1,0,0	2299	149	0.932,1.0,1.0
Sjc_0002717	chr4	-	19945294	19945519	19945316	19945519	19941154	19941850	635	6,8,15	0,0,0	171	149	1.0,1.0,1.0
Sjc_0002717	chr4	-	19964704	19966198	19965180	19966198	19961811	19962200	636	184,251,249	14,6,0	625	149	0.758,0.909,1.0
Sjc_0002686	chr4	+	18759649	18760358	18759649	18760232	18760402	18760555	637	58,85,77	72,53,52	275	149	0.304,0.465,0.445
Sjc_0007144	chr5	+	19144884	19145812	19144884	19145272	19145884	19146170	638	1030,1360,1295	1,0,3	689	149	0.996,1.0,0.989
Sjc_0002652	chr4	-	17188267	17188558	17188337	17188558	17180276	17180385	639	6,7,13	0,44,37	219	149	1.0,0.098,0.193
Sjc_0002652	chr4	-	17188267	17188558	17188410	17188558	17180276	17180385	640	6,8,13	1,6,7	292	149	0.754,0.405,0.487
Sjc_0002652	chr4	-	17188337	17188558	17188410	17188558	17180276	17180385	641	0,45,37	1,6,7	222	149	0.0,0.834,0.78
Sjc_0002638	chr4	-	16722871	16723069	16722876	16723069	16722678	16722827	642	499,527,583	0,3,0	154	149	1.0,0.994,1.0
Sjc_0002633	chr4	+	16409434	16409582	16409434	16409507	16410697	16410969	643	283,170,152	0,0,0	224	149	1.0,1.0,1.0
Sjc_0000098	chr8	-	4050027	4051659	4050330	4051659	4047174	4047735	644	43,84,102	0,0,0	452	149	1.0,1.0,1.0
Sjc_0000659	chr8	-	27299567	27308586	27308463	27308586	27291044	27291197	645	367,445,406	0,0,1	9045	149	1.0,1.0,0.87
Sjc_0000659	chr8	-	27305195	27305312	27305219	27305312	27304634	27304751	646	4,2,1	0,0,0	173	149	1.0,1.0,1.0
Sjc_0000659	chr8	-	27312768	27312952	27312873	27312952	27308463	27308586	647	404,462,484	0,0,0	254	149	1.0,1.0,1.0
Sjc_0002879	chr4	-	26218315	26219461	26218992	26219461	26218054	26218271	648	15,15,19	157,151,110	826	149	0.017,0.018,0.03
Sjc_0002879	chr4	-	26232758	26235501	26232805	26235501	26231132	26231251	649	1,6,4	76,119,149	196	149	0.01,0.037,0.02
Sjc_0003801	chr4	+	60941759	60941806	60941759	60941796	60943955	60944100	650	213,132,130	0,0,0	159	149	1.0,1.0,1.0
Sjc_0000415	chr8	-	18283722	18284285	18283728	18284285	18283623	18283690	651	2,0,0	0,0,0	155	149	1.0,NA,NA
Sjc_0000415	chr8	-	18290616	18292679	18292633	18292679	18288889	18288997	652	1031,1016,995	4,4,2	2166	149	0.947,0.946,0.972
Sjc_0006471	chr3	+	36644210	36644420	36644210	36644416	36648672	36649977	653	52,54,41	69,43,38	153	149	0.423,0.55,0.512
Sjc_0006471	chr3	+	36644210	36644420	36644210	36644416	36649731	36649977	654	4,7,7	5,12,8	153	149	0.438,0.362,0.46
Sjc_0006471	chr3	+	36644210	36644420	36644210	36644416	36649934	36649977	655	31,91,63	55,108,105	153	149	0.354,0.451,0.369
Sjc_0006471	chr3	+	36644210	36644420	36644210	36644416	36650018	36650080	656	18,12,7	16,11,16	153	149	0.523,0.515,0.299
Sjc_0006471	chr3	+	36644210	36644420	36644210	36644416	36650120	36650248	657	3,2,0	3,0,2	153	149	0.493,1.0,0.0
Sjc_0006471	chr3	+	36650018	36650080	36650018	36650039	36650120	36650248	658	281,560,462	0,0,0	190	149	1.0,1.0,1.0
Sjc_0006471	chr3	+	36644210	36644420	36644210	36644416	36650287	36650328	659	2,5,7	6,9,10	153	149	0.245,0.351,0.405
Sjc_0000682	chr8	+	28798241	28799436	28798241	28798346	28800211	28800424	660	598,614,552	0,0,1	1239	149	1.0,1.0,0.985
Sjc_0003601	chr4	+	52056426	52057994	52056426	52056474	52058799	52060733	661	573,629,647	55,31,45	1669	149	0.482,0.644,0.562
Sjc_0003676	chr4	+	55444601	55444901	55444601	55444740	55448270	55448486	662	6,8,2	5,4,0	310	149	0.366,0.49,1.0
Sjc_0000445	chr8	-	19734236	19737691	19737186	19737691	19734064	19734203	663	662,720,683	1,0,0	3099	149	0.97,1.0,1.0
Sjc_0002610	chr4	+	14219946	14220082	14219946	14220067	14221617	14222145	664	11,32,16	52,56,41	164	149	0.161,0.342,0.262
Sjc_0002610	chr4	+	14234928	14236389	14234928	14234974	14237900	14239846	665	186,155,144	1,0,0	1564	149	0.947,1.0,1.0
Sjc_0002610	chr4	+	14235347	14236389	14235347	14235409	14237900	14239846	666	179,141,131	27,19,24	1129	149	0.467,0.495,0.419
Sjc_0002608	chr4	+	14179696	14179877	14179696	14179851	14182059	14182114	667	6,13,4	5,0,10	175	149	0.505,1.0,0.254
Sjc_0002608	chr4	+	14179696	14181998	14179696	14179851	14182059	14182114	668	15,13,13	5,0,10	2296	149	0.163,1.0,0.078
Sjc_0002608	chr4	+	14179696	14181998	14179696	14179877	14182059	14182114	669	15,13,13	6,13,4	2270	149	0.141,0.062,0.176
Sjc_0002599	chr4	-	13911103	13911211	13911117	13911211	13910039	13910126	670	31,30,24	0,2,6	163	149	1.0,0.932,0.785
Sjc_0002599	chr4	-	13911103	13911211	13911133	13911211	13910039	13910126	671	31,30,24	8,33,34	179	149	0.763,0.431,0.37
Sjc_0002599	chr4	-	13911117	13911211	13911133	13911211	13910039	13910126	672	0,2,6	8,33,34	165	149	0.0,0.052,0.137
Sjc_0003119	chr4	+	34650811	34651115	34650811	34650969	34658385	34659233	673	49,60,79	12,2,4	295	149	0.673,0.938,0.909
Sjc_0003119	chr4	+	34659911	34660725	34659911	34660213	34663799	34663861	674	30,33,23	91,109,96	661	149	0.069,0.064,0.051
Sjc_0003119	chr4	+	34663799	34663873	34663799	34663861	34665327	34665899	675	78,67,71	39,56,28	161	149	0.649,0.525,0.701
Sjc_0002624	chr4	+	14731957	14732029	14731957	14732026	14733151	14733307	676	250,223,265	0,0,0	152	149	1.0,1.0,1.0
Sjc_0002816	chr4	+	23752754	23753380	23752754	23752821	23756484	23757409	677	18,25,13	10,12,13	708	149	0.275,0.305,0.174
Sjc_0005330	chr1	-	37878868	37879978	37879566	37879978	37873574	37873700	678	350,442,292	3,0,4	847	149	0.954,1.0,0.928
Sjc_0002595	chr4	-	13680618	13681032	13680660	13681032	13674808	13674982	679	0,0,0	5,24,27	191	149	0.0,0.0,0.0
Sjc_0002477	chr4	+	7772821	7773021	7772821	7772971	7775912	7776249	680	68,83,88	0,0,0	199	149	1.0,1.0,1.0
Sjc_0006011	chr3	-	18532018	18532932	18532793	18532932	18523964	18524125	681	10,13,7	123,41,37	924	149	0.013,0.049,0.03
Sjc_0003183	chr4	+	36649667	36649985	36649667	36649952	36651901	36652074	682	2548,1771,1608	0,0,0	182	149	1.0,1.0,1.0
Sjc_0000520	chr8	-	22183250	22187242	22183799	22187242	22181613	22182050	683	104,132,136	50,22,33	698	149	0.307,0.562,0.468
Sjc_0002528	chr4	-	9733156	9734771	9734208	9734771	9729192	9729580	684	206,175,150	0,7,0	1201	149	1.0,0.756,1.0
Sjc_0007896	chr2	+	2567788	2568758	2567788	2568079	2569520	2569658	685	794,675,639	8,7,3	828	149	0.947,0.946,0.975
Sjc_0002516	chr4	+	9197407	9197507	9197407	9197492	9198556	9198676	686	1,2,2	74,101,86	164	149	0.012,0.018,0.021
Sjc_0002516	chr4	+	9198556	9198724	9198556	9198676	9201564	9201677	687	1,0,0	0,0,0	197	149	1.0,NA,NA
Sjc_0002516	chr4	+	9214594	9214911	9214594	9214869	9220891	9220971	688	144,236,198	0,0,0	191	149	1.0,1.0,1.0
Sjc_0002507	chr4	+	8782620	8782903	8782620	8782714	8786483	8786743	689	1677,1647,1530	0,0,0	338	149	1.0,1.0,1.0
Sjc_0000569	chr8	+	24174690	24181324	24174690	24175237	24182018	24182196	690	609,487,461	0,5,0	6236	149	1.0,0.699,1.0
Sjc_0003283	chr4	-	40249576	40249729	40249689	40249729	40249267	40249526	691	45,42,29	19,21,2	262	149	0.574,0.532,0.892
Sjc_0002491	chr4	-	8164432	8165450	8165235	8165450	8162604	8162699	692	45,38,56	21,8,9	952	149	0.251,0.426,0.493
Sjc_0007784	chr5	+	44266751	44266857	44266751	44266839	44267116	44267206	693	0,0,0	0,1,0	167	149	NA,0.0,NA
Sjc_0007784	chr5	+	44272091	44272223	44272091	44272149	44276044	44276286	694	0,0,7	0,0,0	223	149	NA,NA,1.0
Sjc_0005312	chr1	-	37308011	37308116	37308026	37308116	37306088	37306174	695	78,167,131	0,0,0	164	149	1.0,1.0,1.0
Sjc_0009354	chr7	+	13263234	13263691	13263234	13263391	13264725	13265771	696	0,2,1	136,86,76	449	149	0.0,0.008,0.004
Sjc_0002852	chr4	-	25301027	25301652	25301033	25301652	25291470	25291843	697	4,1,5	0,0,0	155	149	1.0,1.0,1.0
Sjc_0002852	chr4	-	25322891	25323003	25322894	25323003	25319727	25319994	698	2,13,3	13,5,7	152	149	0.131,0.718,0.296
Sjc_0002841	chr4	-	24814141	24814340	24814240	24814340	24813969	24814108	699	387,498,438	0,0,0	248	149	1.0,1.0,1.0
Sjc_0002819	chr4	+	23825700	23825883	23825700	23825865	23827384	23827458	700	2,1,0	0,0,0	167	149	1.0,1.0,NA
Sjc_0002819	chr4	+	23833427	23833711	23833427	23833560	23836044	23836104	701	6,2,10	0,0,0	300	149	1.0,1.0,1.0
Sjc_0001938	chr8	-	75772500	75774994	75774813	75774994	75768625	75770248	702	324,276,285	1,0,0	2462	149	0.951,1.0,1.0
Sjc_0002452	chr4	+	6991792	6992018	6991792	6992001	6993589	6994087	703	13,22,13	173,209,226	166	149	0.063,0.086,0.049
Sjc_0002452	chr4	+	6991792	6992018	6991792	6992001	6998479	6998665	704	3,1,3	18,11,18	166	149	0.13,0.075,0.13
Sjc_0003429	chr4	+	45794043	45795135	45794043	45794147	45798451	45798547	705	238,165,151	16,4,7	1137	149	0.661,0.844,0.739
Sjc_0003196	chr4	-	37164795	37166540	37166120	37166540	37158924	37161477	706	1416,1498,1472	4,0,2	1474	149	0.973,1.0,0.987
Sjc_0003196	chr4	-	37166120	37166540	37166414	37166540	37164795	37165243	707	865,972,935	6,2,1	443	149	0.98,0.994,0.997
Sjc_0003196	chr4	-	37166120	37166540	37166484	37166540	37164795	37165243	708	865,972,935	0,0,4	513	149	1.0,1.0,0.985
Sjc_0003196	chr4	-	37166414	37166540	37166484	37166540	37164795	37165243	709	6,2,1	0,0,4	219	149	1.0,1.0,0.145
Sjc_0003196	chr4	-	37166414	37166540	37166484	37166540	37164795	37166307	710	25,52,45	51,74,60	219	149	0.25,0.323,0.338
Sjc_0002411	chr4	+	5085277	5085393	5085277	5085357	5086305	5086471	711	111,167,167	0,0,0	185	149	1.0,1.0,1.0
Sjc_0000680	chr8	-	28717867	28718103	28717927	28718103	28714412	28714487	712	0,0,0	89,162,169	209	149	0.0,0.0,0.0
Sjc_0002407	chr4	+	4889963	4890137	4889963	4890099	4895074	4895292	713	0,0,0	156,144,139	187	149	0.0,0.0,0.0
Sjc_0004934	chr1	+	21411961	21415774	21411961	21412253	21418230	21418881	714	696,788,739	2,0,0	3670	149	0.934,1.0,1.0
Sjc_0006023	chr3	+	19120203	19120336	19120203	19120285	19126378	19126443	715	649,849,877	0,0,0	200	149	1.0,1.0,1.0
Sjc_0006023	chr3	+	19130237	19130362	19130237	19130314	19131675	19131729	716	0,2,0	449,572,546	197	149	0.0,0.003,0.0
Sjc_0009467	chr7	+	17706939	17708563	17706939	17707042	17709543	17709644	717	251,226,196	1,1,2	1670	149	0.957,0.953,0.897
Sjc_0002367	chr4	-	2602074	2602216	2602130	2602216	2600288	2600478	718	179,184,188	0,0,1	205	149	1.0,1.0,0.993
Sjc_0002358	chr4	+	1982888	1983056	1982888	1982952	1988667	1988721	719	147,202,171	0,0,0	253	149	1.0,1.0,1.0
Sjc_0009488	chr7	-	18695890	18696769	18696599	18696769	18693472	18693640	720	2001,2217,2084	95,68,56	858	149	0.785,0.85,0.866
Sjc_0002343	chr4	-	1327147	1327559	1327326	1327559	1327029	1327096	721	214,213,206	20,5,10	328	149	0.829,0.951,0.903
Sjc_0002343	chr4	-	1327147	1327559	1327438	1327559	1327029	1327096	722	255,266,260	0,4,1	440	149	1.0,0.957,0.989
Sjc_0002343	chr4	-	1327326	1327559	1327438	1327559	1327029	1327096	723	62,58,64	0,4,1	261	149	1.0,0.892,0.973
Sjc_0004891	chr1	+	19702858	19703175	19702858	19703155	19704646	19705962	724	0,0,0	0,0,0	169	149	NA,NA,NA
Sjc_0004891	chr1	+	19702858	19703209	19702858	19703155	19704646	19705962	725	0,3,0	0,0,0	203	149	NA,1.0,NA
Sjc_0004891	chr1	+	19702858	19703209	19702858	19703175	19704646	19705962	726	0,3,0	0,0,0	183	149	NA,1.0,NA
Sjc_0004894	chr1	+	19837579	19838982	19837579	19838738	19841272	19841540	727	244,216,186	1,0,0	393	149	0.989,1.0,1.0
Sjc_0004894	chr1	+	19837579	19839742	19837579	19838738	19841272	19841540	728	639,523,538	1,0,0	1153	149	0.988,1.0,1.0
Sjc_0004894	chr1	+	19837579	19839742	19837579	19838982	19841272	19841540	729	517,401,421	122,94,69	909	149	0.41,0.412,0.5
Sjc_0001657	chr8	-	64220615	64220751	64220669	64220751	64219033	64219104	730	794,581,562	0,0,0	203	149	1.0,1.0,1.0
Sjc_0008810	chr6	-	11631146	11631211	11631162	11631211	11629257	11629694	731	15,10,3	0,0,0	165	149	1.0,1.0,1.0
Sjc_0002399	chr4	-	4563636	4563870	4563660	4563870	4559519	4559749	732	7,2,4	0,0,0	173	149	1.0,1.0,1.0
Sjc_0005279	chr1	+	35883039	35883939	35883039	35883855	35885904	35886055	733	42,43,26	0,0,0	233	149	1.0,1.0,1.0
Sjc_0002363	chr4	-	2442253	2442510	2442305	2442510	2441096	2441285	734	7,4,5	0,0,0	201	149	1.0,1.0,1.0
Sjc_0002363	chr4	-	2442253	2442510	2442332	2442510	2441096	2441285	735	9,5,5	84,109,103	228	149	0.065,0.029,0.031
Sjc_0002363	chr4	-	2442305	2442510	2442332	2442510	2441096	2441285	736	2,1,0	84,109,103	176	149	0.02,0.008,0.0
Sjc_0002363	chr4	-	2447120	2448332	2448131	2448332	2445881	2446067	737	255,344,293	8,1,7	1160	149	0.804,0.978,0.843
Sjc_0006717	chr3	-	47066472	47068900	47068686	47068900	47066387	47066432	738	793,920,808	2,0,3	2363	149	0.962,1.0,0.944
Sjc_0000295	chr8	+	12784239	12784501	12784239	12784471	12787520	12787695	739	820,794,723	0,0,0	179	149	1.0,1.0,1.0
Sjc_0000295	chr8	+	12787520	12787806	12787520	12787695	12790430	12790597	740	0,0,0	0,2,2	260	149	NA,0.0,0.0
Sjc_0000295	chr8	+	12797094	12797230	12797094	12797134	12797992	12798031	741	1,0,0	846,834,670	245	149	0.001,0.0,0.0
Sjc_0006714	chr3	+	46959577	46959691	46959577	46959687	46959726	46960214	742	47,53,68	76,52,42	153	149	0.376,0.498,0.612
Sjc_0003389	chr4	+	44277153	44279234	44277153	44278255	44280643	44281128	743	3,1,2	0,0,0	1128	149	1.0,1.0,1.0
Sjc_0003389	chr4	+	44279065	44279234	44279065	44279222	44280643	44281128	744	0,1,1	19,12,8	161	149	0.0,0.072,0.104
Sjc_0006713	chr3	-	46949053	46949150	46949082	46949150	46949003	46949014	745	48,45,49	0,0,0	178	149	1.0,1.0,1.0
Sjc_0000547	chr8	-	23471331	23471468	23471353	23471468	23469175	23469324	746	1,0,1	9,6,7	171	149	0.088,0.0,0.111
Sjc_0003020	chr4	+	30984622	30988023	30984622	30984674	30989080	30989337	747	457,418,405	34,33,37	3498	149	0.364,0.35,0.318
Sjc_0003020	chr4	+	30984622	30988023	30984622	30984674	30991191	30991288	748	114,128,106	0,0,3	3498	149	1.0,1.0,0.601
Sjc_0003020	chr4	+	30984622	30989337	30984622	30984674	30991191	30991288	749	854,847,826	0,0,3	4812	149	1.0,1.0,0.895
Sjc_0003020	chr4	+	30984622	30989337	30984622	30988023	30991191	30991288	750	756,743,735	16,24,15	1463	149	0.828,0.759,0.833
Sjc_0003031	chr4	-	31354685	31354908	31354736	31354908	31353575	31353639	751	0,0,0	225,155,167	200	149	0.0,0.0,0.0
Sjc_0006707	chr3	-	46797028	46797310	46797064	46797310	46792075	46792551	752	1,7,9	0,0,7	185	149	1.0,1.0,0.509
Sjc_0006705	chr3	-	46683907	46684142	46684049	46684142	46682252	46682451	753	0,0,0	3,2,0	291	149	0.0,0.0,NA
Sjc_0006683	chr3	+	45624915	45625071	45624915	45625029	45626050	45626198	754	5,1,9	0,0,0	191	149	1.0,1.0,1.0
Sjc_0006683	chr3	+	45664657	45664846	45664657	45664777	45667690	45667875	755	6,15,5	0,0,0	218	149	1.0,1.0,1.0
Sjc_0006683	chr3	+	45685910	45686094	45685910	45686067	45688539	45688853	756	2,13,21	0,0,0	176	149	1.0,1.0,1.0
Sjc_0006683	chr3	+	45698091	45698265	45698091	45698184	45702387	45702522	757	21,21,26	0,0,0	230	149	1.0,1.0,1.0
Sjc_0000573	chr8	+	24515139	24515857	24515139	24515837	24516617	24517386	758	0,11,14	271,233,240	169	149	0.0,0.04,0.049
Sjc_0004133	chr4	+	75021525	75021653	75021525	75021546	75022001	75022148	759	145,167,187	0,0,0	256	149	1.0,1.0,1.0
Sjc_0002466	chr4	+	7313842	7314158	7313842	7313966	7315603	7316790	760	110,164,176	15,24,34	341	149	0.762,0.749,0.693
Sjc_0002466	chr4	+	7313842	7314536	7313842	7313966	7315603	7316790	761	253,326,322	15,24,34	719	149	0.778,0.738,0.662
Sjc_0002466	chr4	+	7313842	7314536	7313842	7314158	7315603	7316790	762	252,322,319	109,160,173	527	149	0.395,0.363,0.343
Sjc_0003973	chr4	-	69022204	69022268	69022216	69022268	69022143	69022174	763	18,54,33	9,18,15	161	149	0.649,0.735,0.671
Sjc_0002727	chr4	+	20267415	20267655	20267415	20267642	20313994	20315154	764	0,0,0	0,0,0	162	149	NA,NA,NA
Sjc_0008237	chr2	-	16434176	16434362	16434209	16434362	16430119	16431656	765	2,1,0	140,117,118	182	149	0.012,0.007,0.0
Sjc_0008237	chr2	-	16443060	16444506	16443767	16444506	16442875	16442958	766	149,139,143	64,61,69	856	149	0.288,0.284,0.265
Sjc_0006621	chr3	+	43020935	43021144	43020935	43021081	43022670	43022753	767	490,608,588	0,0,0	212	149	1.0,1.0,1.0
Sjc_0006621	chr3	+	43030843	43030961	43030843	43030955	43031166	43031535	768	3,0,0	0,0,0	155	149	1.0,NA,NA
Sjc_0006621	chr3	+	43032731	43032914	43032731	43032884	43033889	43034086	769	0,0,0	265,365,310	179	149	0.0,0.0,0.0
Sjc_0004296	chr4	-	81984985	81985033	81985026	81985033	81983599	81983701	770	149,116,92	0,0,0	190	149	1.0,1.0,1.0
Sjc_0006607	chr3	-	42310475	42310810	42310661	42310810	42307985	42308142	771	29,52,67	0,0,1	335	149	1.0,1.0,0.968
Sjc_0002809	chr4	-	23531624	23534714	23531660	23534714	23528481	23528955	772	0,0,0	0,0,0	185	149	NA,NA,NA
Sjc_0001494	chr8	+	58442066	58442770	58442066	58442151	58445642	58445788	773	506,447,460	1,0,0	768	149	0.99,1.0,1.0
Sjc_0005159	chr1	-	30234358	30235689	30235525	30235689	30233993	30234243	774	251,239,264	5,2,1	1316	149	0.85,0.931,0.968
Sjc_0005159	chr1	-	30255538	30255968	30255778	30255968	30254434	30254648	775	108,171,167	0,0,0	389	149	1.0,1.0,1.0
Sjc_0006604	chr3	-	42195581	42199385	42199230	42199385	42194733	42194893	776	33,20,6	0,2,3	3798	149	1.0,0.282,0.073
Sjc_0006604	chr3	-	42199683	42199876	42199695	42199876	42199478	42199650	777	12,25,22	0,5,0	161	149	1.0,0.822,1.0
Sjc_0006358	chr3	+	31978695	31978928	31978695	31978841	31980389	31980487	778	1,0,0	211,220,209	236	149	0.003,0.0,0.0
Sjc_0006358	chr3	+	31978695	31980487	31978695	31978841	31982808	31982991	779	47,22,49	27,20,8	1795	149	0.126,0.084,0.337
Sjc_0006601	chr3	-	41869812	41870148	41870042	41870148	41868732	41869748	780	54,53,56	1,9,11	379	149	0.955,0.698,0.667
Sjc_0009158	chr7	+	4523322	4523776	4523322	4523689	4528635	4528921	781	2,0,0	0,0,0	236	149	1.0,NA,NA
Sjc_0009158	chr7	+	4539269	4539584	4539269	4539539	4542366	4542854	782	6,3,7	0,0,0	194	149	1.0,1.0,1.0
Sjc_0002441	chr4	+	6417274	6417878	6417274	6417834	6419115	6419260	783	90,84,83	50,60,51	193	149	0.582,0.519,0.557
Sjc_0006769	chr5	-	909218	909332	909239	909332	906759	907083	784	664,423,408	0,0,0	170	149	1.0,1.0,1.0
Sjc_0006585	chr3	+	41054702	41055553	41054702	41055074	41057929	41058599	785	21,25,27	96,99,100	628	149	0.049,0.057,0.06
Sjc_0008345	chr2	+	20158241	20160041	20158241	20158358	20161099	20161296	786	793,233,315	665,801,720	1832	149	0.088,0.023,0.034
Sjc_0008345	chr2	+	20157727	20161296	20157727	20158358	20164187	20164375	787	1752,1011,1049	0,4,1	3087	149	1.0,0.924,0.981
Sjc_0009439	chr7	+	16439487	16440735	16439487	16439715	16442075	16442325	788	16,21,50	153,223,212	1169	149	0.013,0.012,0.029
Sjc_0009004	chr6	-	20910095	20910920	20910851	20910920	20909720	20909941	789	393,279,248	25,22,26	905	149	0.721,0.676,0.611
Sjc_0002172	chr8	-	85334530	85335991	85335773	85335991	85330437	85330734	790	863,698,624	2,0,0	1392	149	0.979,1.0,1.0
Sjc_0005126	chr1	-	29114234	29114611	29114429	29114611	29112836	29113133	791	610,797,779	0,0,0	344	149	1.0,1.0,1.0
Sjc_0006474	chr3	-	36753787	36756922	36756789	36756922	36753655	36753748	792	1135,1480,1438	0,5,0	3151	149	1.0,0.933,1.0
Sjc_0002389	chr4	-	3927199	3928957	3928779	3928957	3924471	3924731	793	615,394,441	0,2,1	1729	149	1.0,0.944,0.974
Sjc_0002389	chr4	-	3945746	3945818	3945751	3945818	3943413	3944375	794	6,15,22	31,60,43	154	149	0.158,0.195,0.331
Sjc_0002639	chr4	+	16737343	16740035	16737343	16737466	16740489	16740732	795	193,263,311	4,11,10	2718	149	0.726,0.567,0.63
Sjc_0005794	chr3	+	8951307	8951370	8951307	8951359	8951406	8951512	796	94,120,140	4,1,0	160	149	0.956,0.991,1.0
Sjc_0005794	chr3	+	8951406	8951512	8951406	8951468	8951569	8951707	797	123,135,148	6,2,2	193	149	0.941,0.981,0.983
Sjc_0005794	chr3	+	8952138	8952357	8952138	8952306	8953574	8954385	798	111,117,83	60,33,31	200	149	0.58,0.725,0.666
Sjc_0002862	chr4	-	25669911	25671631	25671560	25671631	25669175	25669305	799	601,570,563	0,1,4	1798	149	1.0,0.979,0.921
Sjc_0002862	chr4	-	25669911	25672205	25672072	25672205	25669175	25669305	800	655,628,620	3,3,4	2310	149	0.934,0.931,0.909
Sjc_0001818	chr8	-	70559702	70560694	70560477	70560694	70556120	70556546	801	324,350,355	9,1,3	924	149	0.853,0.983,0.95
Sjc_0001818	chr8	-	70570117	70570319	70570137	70570319	70569059	70569198	802	41,73,101	9,10,16	169	149	0.801,0.866,0.848
Sjc_0001818	chr8	-	70570117	70570319	70570197	70570319	70569059	70569198	803	41,73,101	5,14,0	229	149	0.842,0.772,1.0
Sjc_0001818	chr8	-	70570137	70570319	70570197	70570319	70569059	70569198	804	9,10,16	5,14,0	209	149	0.562,0.337,1.0
Sjc_0008089	chr2	-	10976958	10977796	10977624	10977796	10972378	10972756	805	0,2,1	0,0,2	815	149	NA,1.0,0.084
Sjc_0006522	chr3	-	38423674	38423758	38423716	38423758	38423177	38423239	806	0,0,0	26,35,22	191	149	0.0,0.0,0.0
Sjc_0006983	chr5	+	11870238	11870450	11870238	11870396	11871820	11871900	807	0,1,4	207,281,227	203	149	0.0,0.003,0.013
Sjc_0006983	chr5	+	11878112	11878412	11878112	11878396	11881208	11881239	808	75,74,81	0,0,0	165	149	1.0,1.0,1.0
Sjc_0009735	chrtig00083791:0-4766028_pilon_pilon_3	+	8740	9243	8740	8902	9646	10194	809	74,47,34	178,149,166	490	149	0.112,0.088,0.059
Sjc_0001233	chr8	+	49181442	49183029	49181442	49181789	49183453	49183528	810	53,23,32	48,66,64	1389	149	0.106,0.036,0.051
Sjc_0000838	chr8	+	34500018	34500439	34500018	34500025	34503427	34503669	811	112,168,176	0,0,0	563	149	1.0,1.0,1.0
Sjc_0000838	chr8	+	34527358	34527471	34527358	34527456	34529698	34529789	812	54,26,24	0,0,0	164	149	1.0,1.0,1.0
Sjc_0000491	chr8	+	21408129	21408428	21408129	21408322	21414426	21415104	813	20,2,6	296,207,171	255	149	0.038,0.006,0.02
Sjc_0000187	chr8	+	8101202	8101668	8101202	8101634	8106000	8106279	814	52,37,43	0,0,0	183	149	1.0,1.0,1.0
Sjc_0006486	chr3	+	37229705	37229955	37229705	37229916	37232375	37232407	815	28,29,23	0,0,0	188	149	1.0,1.0,1.0
Sjc_0002299	chr8	-	89964226	89965395	89965271	89965395	89961836	89961909	816	80,77,88	17,15,8	1194	149	0.37,0.39,0.579
Sjc_0002299	chr8	-	89967167	89967476	89967352	89967476	89966579	89966771	817	0,0,0	50,106,84	334	149	0.0,0.0,0.0
Sjc_0003672	chr4	-	55326588	55329588	55329265	55329588	55326147	55326400	818	98,73,50	7,6,9	2826	149	0.425,0.391,0.227
Sjc_0003672	chr4	-	55326588	55329588	55329397	55329588	55326147	55326400	819	98,73,52	17,39,59	2958	149	0.225,0.086,0.043
Sjc_0003672	chr4	-	55329265	55329588	55329397	55329588	55326147	55326400	820	7,6,11	17,39,59	281	149	0.179,0.075,0.09
Sjc_0003161	chr4	+	36026124	36026336	36026124	36026237	36032260	36032336	821	109,86,85	0,0,0	248	149	1.0,1.0,1.0
Sjc_0003161	chr4	+	36038088	36038157	36038088	36038096	36047521	36047595	822	54,43,49	0,0,0	210	149	1.0,1.0,1.0
Sjc_0003161	chr4	+	36051355	36051437	36051355	36051419	36058232	36058307	823	9,12,2	0,0,0	167	149	1.0,1.0,1.0
Sjc_0003161	chr4	+	36066238	36066323	36066238	36066297	36067089	36067239	824	6,0,1	214,148,136	175	149	0.023,0.0,0.006
Sjc_0002637	chr4	+	16698918	16699065	16698918	16699002	16699981	16700071	825	7,9,7	175,176,185	212	149	0.027,0.035,0.026
Sjc_0001362	chr8	-	53148851	53149553	53149393	53149553	53147484	53147787	826	163,146,131	0,2,0	691	149	1.0,0.94,1.0
Sjc_0008068	chr2	-	10382634	10382882	10382754	10382882	10373232	10375596	827	9,5,14	1,2,0	269	149	0.833,0.581,1.0
Sjc_0006442	chr3	+	35516038	35516098	35516038	35516079	35517385	35517488	828	0,0,0	2,1,1	168	149	0.0,0.0,0.0
Sjc_0006442	chr3	+	35526690	35526797	35526690	35526793	35529722	35529921	829	2,3,6	0,0,0	153	149	1.0,1.0,1.0
Sjc_0001279	chr8	+	50553457	50554321	50553457	50553770	50558105	50558186	830	83,96,80	55,38,37	700	149	0.243,0.35,0.315
Sjc_0001279	chr8	+	50553457	50554321	50553457	50553770	50559465	50559654	831	73,101,94	189,180,160	700	149	0.076,0.107,0.111
Sjc_0001279	chr8	+	50555500	50559654	50555500	50558186	50559686	50559859	832	1054,765,698	1,2,0	1617	149	0.99,0.972,1.0
Sjc_0006409	chr3	+	33963135	33963565	33963135	33963227	33965030	33965235	833	866,627,571	10,0,0	487	149	0.964,1.0,1.0
Sjc_0006409	chr3	+	33963135	33963565	33963135	33963227	33969680	33969896	834	801,688,604	2,0,4	487	149	0.992,1.0,0.979
Sjc_0006409	chr3	+	33963361	33965235	33963361	33963565	33969680	33969896	835	366,251,219	179,221,192	1819	149	0.143,0.085,0.085
Sjc_0006409	chr3	+	33976692	33977228	33976692	33976889	33979206	33979422	836	151,180,163	814,672,624	488	149	0.054,0.076,0.074
Sjc_0006409	chr3	+	33976692	33977228	33976692	33976889	33979568	33980139	837	63,47,40	4,2,1	488	149	0.828,0.878,0.924
Sjc_0006409	chr3	+	33976692	33979422	33976692	33976889	33979568	33980139	838	1420,1221,1056	4,2,1	2682	149	0.952,0.971,0.983
Sjc_0006409	chr3	+	33976692	33979422	33976692	33977228	33979568	33980139	839	1357,1176,1016	0,2,0	2343	149	1.0,0.974,1.0
Sjc_0006405	chr3	+	33787660	33788373	33787660	33788059	33790476	33790686	840	19,14,6	331,493,468	463	149	0.018,0.009,0.004
Sjc_0002719	chr4	+	20046255	20046478	20046255	20046469	20047670	20047831	841	477,609,622	69,101,95	158	149	0.867,0.85,0.861
Sjc_0002806	chr4	-	23452656	23455424	23455176	23455424	23445602	23445707	842	433,404,316	3,7,6	2669	149	0.89,0.763,0.746
Sjc_0001439	chr8	+	56006525	56006968	56006525	56006935	56009594	56009781	843	40,43,31	0,2,0	182	149	1.0,0.946,1.0
Sjc_0001439	chr8	+	56006525	56006968	56006525	56006935	56009738	56009781	844	205,230,181	121,139,119	182	149	0.581,0.575,0.555
Sjc_0001439	chr8	+	56006525	56009781	56006525	56006968	56010399	56011242	845	952,839,858	0,1,0	2962	149	1.0,0.977,1.0
Sjc_0008167	chr2	+	14097722	14098635	14097722	14098555	14099977	14100063	846	86,179,162	3,0,0	229	149	0.949,1.0,1.0
Sjc_0008167	chr2	+	14107395	14107649	14107395	14107631	14116689	14116928	847	51,91,71	0,0,0	167	149	1.0,1.0,1.0
Sjc_0008167	chr2	+	14120088	14120150	14120088	14120147	14121312	14121519	848	84,84,81	0,0,0	152	149	1.0,1.0,1.0
Sjc_0008167	chr2	+	14126688	14130253	14126688	14126798	14130922	14131169	849	140,112,126	1,2,0	3604	149	0.853,0.698,1.0
Sjc_0006368	chr3	-	32557748	32558836	32558792	32558836	32555446	32556119	850	666,1672,1505	1,3,0	1193	149	0.988,0.986,1.0
Sjc_0006368	chr3	-	32611404	32612523	32612302	32612523	32582004	32582308	851	381,1602,1493	57,164,145	1047	149	0.488,0.582,0.594
Sjc_0006355	chr3	+	31948139	31948319	31948139	31948190	31949250	31952148	852	470,318,335	5,13,4	278	149	0.981,0.929,0.978
Sjc_0002011	chr8	+	78545751	78546194	78545751	78545959	78547125	78547199	853	138,220,186	1,1,8	384	149	0.982,0.988,0.9
Sjc_0002011	chr8	+	78545751	78546194	78545751	78545959	78549897	78550240	854	15,18,16	0,0,1	384	149	1.0,1.0,0.861
Sjc_0001868	chr8	+	72939951	72940371	72939951	72940323	72942934	72944233	855	93,118,128	7,5,6	197	149	0.909,0.947,0.942
Sjc_0003929	chr4	-	67435609	67435767	67435627	67435767	67430002	67430215	856	0,6,6	0,4,2	167	149	NA,0.572,0.728
Sjc_0002764	chr4	-	21658909	21659157	21658933	21659157	21657458	21657623	857	19,1,2	0,0,0	173	149	1.0,1.0,1.0
Sjc_0006340	chr3	-	31384748	31385490	31384764	31385490	31379708	31380432	858	270,290,289	0,0,0	165	149	1.0,1.0,1.0
Sjc_0004503	chr1	+	3608559	3610299	3608559	3608766	3610632	3611313	859	211,218,212	4,7,4	1682	149	0.824,0.734,0.824
Sjc_0001260	chr8	-	50019701	50020508	50020376	50020508	50014759	50014886	860	23,31,54	1,3,3	824	149	0.806,0.651,0.765
Sjc_0006324	chr3	-	31085955	31086184	31086003	31086184	31084879	31085164	861	1,1,6	430,500,468	197	149	0.002,0.002,0.01
Sjc_0002383	chr4	-	3651128	3651490	3651260	3651490	3648787	3649027	862	518,548,622	0,0,0	281	149	1.0,1.0,1.0
Sjc_0002383	chr4	-	3659217	3660439	3660221	3660439	3656865	3657277	863	218,317,354	20,28,43	1153	149	0.585,0.594,0.515
Sjc_0002383	chr4	-	3659217	3660439	3660231	3660439	3656865	3657277	864	225,331,372	0,0,0	1163	149	1.0,1.0,1.0
Sjc_0002383	chr4	-	3660221	3660439	3660231	3660439	3656865	3657277	865	27,42,61	0,0,0	159	149	1.0,1.0,1.0
Sjc_0002383	chr4	-	3660477	3661697	3661399	3661697	3659217	3659417	866	275,462,411	1,0,0	1071	149	0.975,1.0,1.0
Sjc_0002383	chr4	-	3661305	3661697	3661399	3661697	3660477	3660752	867	102,180,215	12,49,44	243	149	0.839,0.693,0.75
Sjc_0003492	chr4	+	47915527	47915864	47915527	47915732	47915934	47916030	868	96,86,117	1,0,0	281	149	0.981,1.0,1.0
Sjc_0003511	chr4	+	48840565	48840826	48840565	48840778	48843284	48843501	869	39,14,15	0,0,0	197	149	1.0,1.0,1.0
Sjc_0003511	chr4	+	48844061	48844247	48844061	48844214	48845242	48845646	870	71,41,58	0,0,0	182	149	1.0,1.0,1.0
Sjc_0003511	chr4	+	48848791	48849109	48848791	48849049	48853752	48854152	871	84,39,41	0,0,0	209	149	1.0,1.0,1.0
Sjc_0007579	chr5	-	36878828	36879100	36878855	36879100	36877087	36877570	872	0,0,0	45,70,70	176	149	0.0,0.0,0.0
Sjc_0006301	chr3	-	30235761	30235986	30235773	30235986	30231046	30231925	873	1,7,3	18,2,1	161	149	0.049,0.764,0.735
Sjc_0002229	chr8	+	88122000	88122612	88122000	88122336	88123175	88123345	874	26,5,23	41,80,84	425	149	0.182,0.021,0.088
Sjc_0006300	chr3	-	30204358	30206877	30206672	30206877	30202653	30202892	875	107,124,116	8,10,0	2463	149	0.447,0.429,1.0
Sjc_0004275	chr4	-	80845438	80845688	80845474	80845688	80843270	80843406	876	96,44,36	0,0,0	185	149	1.0,1.0,1.0
Sjc_0006288	chr3	-	29858522	29858653	29858630	29858653	29858053	29858335	877	39,53,40	15,13,16	257	149	0.601,0.703,0.592
Sjc_0002892	chr4	+	26672140	26672358	26672140	26672204	26673684	26674168	878	15,37,43	27,34,40	303	149	0.215,0.349,0.346
Sjc_0002892	chr4	+	26672140	26673396	26672140	26672204	26673684	26674168	879	99,94,58	27,34,40	1341	149	0.289,0.235,0.139
Sjc_0002892	chr4	+	26672140	26673396	26672140	26672358	26673684	26674168	880	97,91,54	13,34,39	1187	149	0.484,0.251,0.148
Sjc_0002892	chr4	+	26699483	26700129	26699483	26699723	26700599	26701048	881	150,85,117	248,198,172	555	149	0.14,0.103,0.154
Sjc_0000344	chr8	+	15082942	15083121	15082942	15083046	15084355	15084423	882	5,4,4	17,21,23	224	149	0.164,0.112,0.104
Sjc_0000344	chr8	+	15124377	15124557	15124377	15124488	15125616	15125766	883	111,190,172	0,0,0	218	149	1.0,1.0,1.0
Sjc_0002876	chr4	-	26133610	26134925	26134436	26134925	26132954	26133572	884	230,230,221	985,695,722	975	149	0.034,0.048,0.045
Sjc_0001303	chr8	-	51306936	51307453	51306952	51307453	51304926	51305208	885	23,49,45	0,0,0	165	149	1.0,1.0,1.0
Sjc_0001303	chr8	-	51321048	51321248	51321166	51321248	51319711	51319904	886	80,135,123	0,0,0	267	149	1.0,1.0,1.0
Sjc_0000602	chr8	+	25395315	25395429	25395315	25395411	25396278	25396514	887	0,0,0	143,150,164	167	149	0.0,0.0,0.0
Sjc_0004030	chr4	-	71553978	71554345	71554160	71554345	71552625	71552870	888	45,24,38	124,123,100	331	149	0.14,0.081,0.146
Sjc_0004030	chr4	-	71553972	71554089	71553978	71554089	71552755	71552870	889	1,1,0	31,19,27	155	149	0.03,0.048,0.0
Sjc_0004030	chr4	-	71553978	71554345	71554151	71554345	71552755	71552870	890	45,23,38	8,0,6	322	149	0.722,1.0,0.746
Sjc_0004030	chr4	-	71554151	71554345	71554160	71554345	71552755	71552870	891	8,1,6	124,123,100	158	149	0.057,0.008,0.054
Sjc_0004030	chr4	-	71554151	71554345	71554160	71554345	71553978	71554089	892	12,23,0	2,0,0	158	149	0.85,1.0,NA
Sjc_0007400	chr5	+	29459150	29463211	29459150	29459285	29463450	29465604	893	36,54,46	332,200,168	4075	149	0.004,0.01,0.01
Sjc_0007400	chr5	+	29460642	29463211	29460642	29460658	29463450	29465604	894	31,48,38	289,148,146	2702	149	0.006,0.018,0.014
Sjc_0006252	chr3	-	28387596	28389797	28389646	28389797	28387385	28387564	895	650,870,844	1,8,0	2199	149	0.978,0.881,1.0
Sjc_0006252	chr3	-	28389832	28389989	28389945	28389989	28387596	28387858	896	84,113,127	7,40,43	262	149	0.872,0.616,0.627
Sjc_0006242	chr3	-	28090563	28093597	28092987	28093597	28089649	28089762	897	174,194,166	130,129,179	2573	149	0.072,0.08,0.051
Sjc_0006242	chr3	-	28090563	28093597	28092987	28093597	28089947	28090351	898	176,193,165	29,19,24	2573	149	0.26,0.37,0.285
Sjc_0002024	chr8	+	79004687	79006995	79004687	79004811	79007524	79007597	899	581,723,745	1,3,2	2333	149	0.974,0.939,0.96
Sjc_0002024	chr8	+	79004687	79006995	79004687	79004811	79008629	79008813	900	204,224,261	0,1,0	2333	149	1.0,0.935,1.0
Sjc_0002024	chr8	+	79004687	79006995	79004687	79004811	79008694	79008813	901	277,310,335	0,0,1	2333	149	1.0,1.0,0.955
Sjc_0006238	chr3	+	27915303	27916907	27915303	27915534	27918063	27919673	902	136,125,150	1,0,0	1522	149	0.93,1.0,1.0
Sjc_0003831	chr4	-	62422976	62423481	62423208	62423481	62421201	62421591	903	7,3,4	5,5,12	381	149	0.354,0.19,0.115
Sjc_0003831	chr4	-	62422976	62423481	62423208	62423481	62422489	62422556	904	7,7,7	21,28,35	381	149	0.115,0.089,0.073
Sjc_0006966	chr5	-	11158737	11159206	11159159	11159206	11156508	11156787	905	14,2,2	11,15,11	571	149	0.249,0.034,0.045
Sjc_0006233	chr3	+	27445710	27445914	27445710	27445884	27445921	27446011	906	2,2,3	106,171,149	179	149	0.015,0.01,0.016
Sjc_0006233	chr3	+	27457859	27457915	27457859	27457903	27461443	27461578	907	156,194,186	0,0,0	161	149	1.0,1.0,1.0
Sjc_0000722	chr8	-	30158308	30158394	30158323	30158394	30156579	30156769	908	138,188,143	0,0,0	164	149	1.0,1.0,1.0
Sjc_0000722	chr8	-	30168447	30169536	30169459	30169536	30159285	30159877	909	151,241,198	2,0,0	1161	149	0.906,1.0,1.0
Sjc_0008328	chr2	-	19447963	19448110	19448053	19448110	19446297	19446393	910	4,13,5	36,59,46	239	149	0.065,0.121,0.063
Sjc_0008328	chr2	-	19481131	19481306	19481209	19481306	19472608	19472720	911	0,0,0	0,0,7	227	149	NA,NA,0.0
Sjc_0008328	chr2	-	19481089	19481306	19481209	19481306	19472608	19472735	912	115,149,166	5,7,21	269	149	0.927,0.922,0.814
Sjc_0005341	chr1	-	38240183	38240906	38240705	38240906	38239095	38239229	913	833,727,678	2,0,0	671	149	0.989,1.0,1.0
Sjc_0005341	chr1	-	38240705	38240976	38240940	38240976	38239095	38239229	914	172,198,183	3,3,1	384	149	0.957,0.962,0.986
Sjc_0005341	chr1	-	38240705	38241162	38241019	38241162	38239095	38239229	915	150,176,159	9,0,6	463	149	0.843,1.0,0.895
Sjc_0005341	chr1	-	38240940	38241162	38241019	38241162	38239095	38239229	916	5,3,1	9,0,6	228	149	0.266,1.0,0.098
Sjc_0005850	chr3	+	11178422	11179748	11178422	11178853	11181977	11182462	917	10,0,4	248,181,152	1044	149	0.006,0.0,0.004
Sjc_0006212	chr3	-	26550959	26551903	26551740	26551903	26550701	26550927	918	9869,10769,10443	6,4,7	930	149	0.996,0.998,0.996
Sjc_0006210	chr3	+	26517583	26521511	26517583	26517889	26523387	26523541	919	545,241,222	3,1,0	3771	149	0.878,0.905,1.0
Sjc_0004066	chr4	+	72803155	72803392	72803155	72803390	72803431	72803456	920	511,421,381	68,37,26	151	149	0.881,0.918,0.935
Sjc_0004066	chr4	+	72803155	72803456	72803155	72803392	72804703	72804746	921	977,684,614	0,1,0	213	149	1.0,0.998,1.0
Sjc_0006605	chr3	+	42209629	42209783	42209629	42209705	42211162	42211457	922	4,11,7	0,0,0	227	149	1.0,1.0,1.0
Sjc_0007129	chr5	+	18437371	18437440	18437371	18437436	18437478	18437567	923	0,2,3	241,423,414	153	149	0.0,0.005,0.007
Sjc_0001863	chr8	-	72659054	72660260	72660166	72660260	72656780	72657065	924	192,196,163	1,0,0	1261	149	0.958,1.0,1.0
Sjc_0002687	chr4	-	18812983	18813225	18813141	18813225	18810684	18811186	925	63,102,67	66,91,97	307	149	0.317,0.352,0.251
Sjc_0006181	chr3	+	25385258	25385387	25385258	25385383	25388541	25388667	926	4,2,1	403,312,312	153	149	0.01,0.006,0.003
Sjc_0002037	chr8	-	79418174	79418597	79418418	79418597	79415247	79415346	927	5,9,8	0,0,1	393	149	1.0,1.0,0.752
Sjc_0001184	chr8	+	47410286	47410626	47410286	47410428	47412757	47412968	928	42,117,94	0,0,0	347	149	1.0,1.0,1.0
Sjc_0001184	chr8	+	47454680	47455171	47454680	47454756	47461558	47461583	929	20,11,30	4,1,0	564	149	0.569,0.744,1.0
Sjc_0001184	chr8	+	47454680	47455171	47454680	47454756	47463782	47464075	930	16,15,40	40,58,41	564	149	0.096,0.064,0.205
Sjc_0006179	chr3	-	25313914	25314221	25313950	25314221	25311616	25311683	931	14,15,17	44,59,63	185	149	0.204,0.17,0.179
Sjc_0008231	chr2	-	16301554	16301815	16301580	16301815	16299432	16299701	932	38,45,25	74,80,86	175	149	0.304,0.324,0.198
Sjc_0008231	chr2	-	16303528	16303707	16303552	16303707	16302990	16303466	933	5,5,3	73,113,103	173	149	0.056,0.037,0.024
Sjc_0001918	chr8	-	74633727	74637582	74637110	74637582	74629900	74630116	934	2307,2498,2432	18,14,5	3532	149	0.844,0.883,0.954
Sjc_0006173	chr3	-	24943832	24944109	24943845	24944109	24942942	24943213	935	14,30,22	0,2,2	162	149	1.0,0.932,0.91
Sjc_0002083	chr8	-	81413372	81414561	81414457	81414561	81411039	81411136	936	213,207,231	5,0,0	1234	149	0.837,1.0,1.0
Sjc_0002083	chr8	-	81416578	81416774	81416583	81416774	81414457	81414561	937	218,148,134	0,0,0	154	149	1.0,1.0,1.0
Sjc_0006153	chr3	-	24282248	24282518	24282299	24282518	24278583	24279150	938	505,395,418	0,0,0	200	149	1.0,1.0,1.0
Sjc_0006153	chr3	-	24282248	24283804	24283537	24283804	24278583	24279150	939	878,704,745	1,0,0	1438	149	0.989,1.0,1.0
Sjc_0006153	chr3	-	24283537	24283804	24283541	24283804	24282248	24282518	940	126,159,160	33,31,31	153	149	0.788,0.833,0.834
Sjc_0006150	chr3	+	24171214	24172252	24171214	24171417	24172406	24172553	941	8,4,6	161,144,119	984	149	0.007,0.004,0.008
Sjc_0005154	chr1	-	30091401	30091461	30091429	30091461	30089300	30089458	942	24,14,18	99,88,80	177	149	0.169,0.118,0.159
Sjc_0008333	chr2	+	19584368	19585877	19584368	19585665	19585983	19586153	943	0,18,21	2,0,0	361	149	0.0,1.0,1.0
Sjc_0006129	chr3	-	23312986	23313071	23313022	23313071	23307956	23307992	944	11,55,54	0,0,0	185	149	1.0,1.0,1.0
Sjc_0006559	chr3	+	40171047	40171620	40171047	40171295	40174778	40176293	945	143,193,154	0,0,1	474	149	1.0,1.0,0.98
Sjc_0006122	chr3	+	22890021	22890147	22890021	22890080	22893330	22893438	946	15,12,20	122,168,144	216	149	0.078,0.047,0.087
Sjc_0006122	chr3	+	22890021	22890671	22890021	22890080	22893330	22893438	947	10,11,14	122,168,144	740	149	0.016,0.013,0.019
Sjc_0006122	chr3	+	22890021	22890671	22890021	22890147	22893330	22893438	948	10,11,14	15,12,20	673	149	0.129,0.169,0.134
Sjc_0006114	chr3	-	22683060	22685190	22685007	22685190	22681249	22681640	949	510,380,374	15,11,13	2096	149	0.707,0.711,0.672
Sjc_0006094	chr3	-	21889949	21890115	21889978	21890115	21887515	21888827	950	277,210,189	221,106,117	178	149	0.512,0.624,0.575
Sjc_0006077	chr3	-	21530481	21530716	21530529	21530716	21528767	21529092	951	7,3,9	128,149,129	197	149	0.04,0.015,0.05
Sjc_0006077	chr3	-	21530529	21531054	21530894	21531054	21528767	21529092	952	203,246,208	0,2,1	514	149	1.0,0.973,0.984
Sjc_0003277	chr4	+	40079969	40080364	40079969	40080105	40083156	40083455	953	6,18,11	3,4,0	408	149	0.422,0.622,1.0
Sjc_0003277	chr4	+	40083156	40083455	40083156	40083434	40088234	40088338	954	6,8,20	5,2,1	170	149	0.513,0.778,0.946
Sjc_0003277	chr4	+	40092399	40092555	40092399	40092506	40093755	40094039	955	21,39,27	0,0,0	198	149	1.0,1.0,1.0
Sjc_0004176	chr4	+	76718370	76718495	76718370	76718431	76720804	76720913	956	2,5,0	0,0,0	213	149	1.0,1.0,NA
Sjc_0001725	chr8	+	67048779	67048874	67048779	67048848	67048916	67050910	957	0,22,10	20,0,10	175	149	0.0,1.0,0.46
Sjc_0001725	chr8	+	67050156	67050341	67050156	67050204	67050811	67050910	958	231,250,258	79,26,54	286	149	0.604,0.834,0.713
Sjc_0001725	chr8	+	67048779	67050204	67048779	67048848	67050811	67051878	959	328,292,279	12,20,2	1505	149	0.73,0.591,0.932
Sjc_0001725	chr8	+	67048916	67050910	67048916	67049086	67051519	67051878	960	759,633,611	0,1,0	1973	149	1.0,0.98,1.0
Sjc_0001725	chr8	+	67050156	67050910	67050156	67050341	67051519	67051878	961	543,422,426	1,12,9	718	149	0.991,0.879,0.908
Sjc_0006417	chr3	-	34386699	34386844	34386780	34386844	34386521	34386662	962	46,94,97	0,0,0	230	149	1.0,1.0,1.0
Sjc_0006417	chr3	-	34386854	34386947	34386878	34386947	34386710	34386844	963	2,5,7	15,43,40	173	149	0.103,0.091,0.131
Sjc_0006417	chr3	-	34389114	34389269	34389201	34389269	34387431	34387650	964	0,0,0	0,0,2	236	149	NA,NA,0.0
Sjc_0006065	chr3	+	21152278	21152446	21152278	21152438	21152491	21152792	965	53,17,15	10,0,0	157	149	0.834,1.0,1.0
Sjc_0006536	chr3	+	38881011	38881176	38881011	38881085	38882323	38882701	966	8,9,11	233,139,137	240	149	0.021,0.039,0.047
Sjc_0001721	chr8	+	66905340	66905576	66905340	66905570	66912984	66914145	967	59,52,79	365,304,277	155	149	0.134,0.141,0.215
Sjc_0003016	chr4	+	30852445	30852551	30852445	30852524	30854321	30854702	968	24,7,12	7,11,19	176	149	0.744,0.35,0.348
Sjc_0003016	chr4	+	30852445	30852551	30852445	30852524	30854375	30854702	969	27,20,25	34,45,57	176	149	0.402,0.273,0.271
Sjc_0007538	chr5	-	35245310	35247386	35247005	35247386	35244830	35244909	970	765,807,794	15,8,0	1844	149	0.805,0.891,1.0
Sjc_0003210	chr4	+	37942067	37942664	37942067	37942430	37943596	37944249	971	2,0,1	123,124,132	383	149	0.006,0.0,0.003
Sjc_0006054	chr3	-	20545988	20546360	20546010	20546360	20539979	20540228	972	13,10,19	0,0,0	171	149	1.0,1.0,1.0
Sjc_0006043	chr3	+	20059421	20059696	20059421	20059452	20061963	20062177	973	90,127,143	2,0,0	393	149	0.945,1.0,1.0
Sjc_0002817	chr4	-	23783976	23784110	23783982	23784110	23783850	23783937	974	965,722,738	7,3,9	155	149	0.993,0.996,0.987
Sjc_0003545	chr4	+	50008084	50011948	50008084	50008466	50013045	50013999	975	243,304,271	28,9,0	3631	149	0.263,0.581,1.0
Sjc_0003545	chr4	+	50010154	50010250	50010154	50010235	50013045	50013999	976	10,58,61	9,6,11	164	149	0.502,0.898,0.834
Sjc_0003545	chr4	+	50010154	50011948	50010154	50010235	50013045	50013999	977	186,251,214	9,6,11	1862	149	0.623,0.77,0.609
Sjc_0003545	chr4	+	50010154	50011948	50010154	50010250	50013045	50013999	978	183,241,206	7,48,53	1847	149	0.678,0.288,0.239
Sjc_0006028	chr3	+	19291800	19291996	19291800	19291982	19292321	19292539	979	1,3,3	2,0,0	163	149	0.314,1.0,1.0
Sjc_0006028	chr3	+	19291800	19291996	19291800	19291982	19292355	19292539	980	35,46,53	396,362,363	163	149	0.075,0.104,0.118
Sjc_0006025	chr3	+	19172594	19174888	19172594	19172774	19177409	19178635	981	374,267,247	57,11,2	2263	149	0.302,0.615,0.89
Sjc_0003457	chr4	+	46710376	46712187	46710376	46710397	46716111	46716204	982	51,54,45	0,1,1	1939	149	1.0,0.806,0.776
Sjc_0004379	chr4	-	85289403	85289527	85289406	85289527	85289314	85289373	983	0,0,0	56,62,43	152	149	0.0,0.0,0.0
Sjc_0009464	chr7	-	17414005	17414288	17414092	17414288	17412200	17412436	984	455,487,455	0,0,0	236	149	1.0,1.0,1.0
Sjc_0009464	chr7	-	17422821	17423107	17422829	17423107	17419728	17419867	985	2,0,0	4,0,4	157	149	0.322,NA,0.0
Sjc_0009464	chr7	-	17440988	17441324	17441243	17441324	17440173	17440399	986	33,30,25	0,1,0	404	149	1.0,0.917,1.0
Sjc_0003897	chr4	+	66071364	66072153	66071364	66071907	66072568	66072745	987	2,0,0	198,241,242	395	149	0.004,0.0,0.0
Sjc_0006017	chr3	-	18947556	18950441	18950267	18950441	18945526	18945552	988	143,102,111	2,0,8	2860	149	0.788,1.0,0.42
Sjc_0006349	chr3	+	31650312	31650453	31650312	31650405	31653074	31653202	989	589,804,751	0,0,0	197	149	1.0,1.0,1.0
Sjc_0002965	chr4	-	29231349	29233680	29233593	29233680	29229544	29229625	990	41,30,27	0,1,0	2393	149	1.0,0.651,1.0
Sjc_0002965	chr4	-	29251243	29251347	29251300	29251347	29249514	29249644	991	121,157,166	28,44,37	206	149	0.758,0.721,0.764
Sjc_0005452	chr1	+	42907248	42907436	42907248	42907348	42907473	42907551	992	36,96,77	77,126,122	237	149	0.227,0.324,0.284
Sjc_0005452	chr1	+	42907380	42907469	42907380	42907436	42907473	42907551	993	16,12,3	34,92,73	182	149	0.278,0.096,0.033
Sjc_0003661	chr4	+	54690940	54690985	54690940	54690960	54692761	54693617	994	5,3,11	12,30,15	174	149	0.263,0.079,0.386
Sjc_0003813	chr4	-	61711710	61712302	61712218	61712302	61709625	61709752	995	9,35,30	0,0,0	657	149	1.0,1.0,1.0
Sjc_0003813	chr4	-	61714918	61715639	61715100	61715639	61712801	61713027	996	499,389,395	0,1,0	331	149	1.0,0.994,1.0
Sjc_0006665	chr3	-	45054469	45054678	45054473	45054678	45052997	45054425	997	0,0,0	883,383,406	153	149	0.0,0.0,0.0
Sjc_0000835	chr8	+	34417684	34417827	34417684	34417811	34417859	34418030	998	625,492,508	10,5,1	165	149	0.983,0.989,0.998
Sjc_0000835	chr8	+	34417684	34417827	34417684	34417811	34423963	34424551	999	150,104,67	270,49,48	165	149	0.334,0.657,0.558
Sjc_0005993	chr3	-	17938864	17939637	17939431	17939637	17937422	17937675	1000	2188,1897,1764	5,0,0	716	149	0.989,1.0,1.0
Sjc_0005482	chr1	+	44407909	44408044	44407909	44407960	44409683	44409942	1001	0,1,0	0,6,31	233	149	NA,0.096,0.0
Sjc_0005482	chr1	+	44408082	44408155	44408082	44408125	44409683	44409942	1002	9,6,2	5,3,5	179	149	0.6,0.625,0.25
Sjc_0005482	chr1	+	44408082	44408868	44408082	44408125	44409683	44409942	1003	17,13,8	5,3,5	892	149	0.362,0.42,0.211
Sjc_0005482	chr1	+	44408082	44408868	44408082	44408155	44409683	44409942	1004	15,12,8	7,5,2	862	149	0.27,0.293,0.409
Sjc_0008479	chr2	+	25161321	25161637	25161321	25161363	25162039	25162099	1005	0,0,0	0,0,0	423	149	NA,NA,NA
Sjc_0002453	chr4	-	7012279	7012541	7012370	7012541	7009653	7009864	1006	149,239,214	17,28,27	240	149	0.845,0.841,0.831
Sjc_0002628	chr4	+	14864410	14867356	14864410	14864531	14871779	14871889	1007	9,0,0	20,27,19	2974	149	0.022,0.0,0.0
Sjc_0008100	chr2	-	11420769	11423169	11422908	11423169	11418746	11419151	1008	203,114,101	0,1,0	2288	149	1.0,0.881,1.0
Sjc_0005964	chr3	+	16089419	16089564	16089419	16089456	16094296	16094516	1009	6,16,26	4,0,22	257	149	0.465,1.0,0.407
Sjc_0005964	chr3	+	16089419	16090205	16089419	16089456	16094296	16094516	1010	168,121,77	4,0,22	898	149	0.875,1.0,0.367
Sjc_0005964	chr3	+	16089419	16090205	16089419	16089564	16094296	16094516	1011	168,114,71	6,9,20	790	149	0.841,0.705,0.401
Sjc_0005964	chr3	+	16095343	16101751	16095343	16095729	16103107	16103405	1012	464,413,356	0,0,1	6171	149	1.0,1.0,0.896
Sjc_0005964	chr3	+	16095343	16102845	16095343	16095729	16103107	16103405	1013	400,421,361	0,0,1	7265	149	1.0,1.0,0.881
Sjc_0005964	chr3	+	16095343	16102845	16095343	16101751	16103107	16103405	1014	44,82,60	108,74,55	1243	149	0.047,0.117,0.116
Sjc_0005964	chr3	+	16095343	16102845	16095343	16101751	16104267	16104770	1015	37,83,63	8,0,4	1243	149	0.357,1.0,0.654
Sjc_0005964	chr3	+	16095343	16103405	16095343	16101751	16104267	16104770	1016	289,317,272	8,0,4	1803	149	0.749,1.0,0.849
Sjc_0005964	chr3	+	16095343	16103405	16095343	16102845	16104267	16104770	1017	252,242,217	0,8,8	709	149	1.0,0.864,0.851
Sjc_0004723	chr1	-	13197526	13197818	13197649	13197818	13197435	13197497	1018	89,110,114	0,0,0	272	149	1.0,1.0,1.0
Sjc_0000358	chr8	+	15715724	15716306	15715724	15715825	15717374	15717540	1019	6125,5034,4669	2,1,2	630	149	0.999,0.999,0.998
Sjc_0000358	chr8	+	15728465	15729630	15728465	15728648	15730049	15730215	1020	11048,6295,6229	1,1,1	1131	149	0.999,0.999,0.999
Sjc_0000358	chr8	+	15729401	15730215	15729401	15729630	15731332	15731516	1021	10502,4995,4866	0,0,2	734	149	1.0,1.0,0.998
Sjc_0007102	chr5	-	17406364	17408219	17407915	17408219	17403376	17405956	1022	2132,2057,2132	5,2,1	1700	149	0.974,0.989,0.995
Sjc_0002811	chr4	-	23603697	23603824	23603700	23603824	23603599	23603660	1023	0,0,0	13,21,25	152	149	0.0,0.0,0.0
Sjc_0005953	chr3	-	15618649	15620894	15620594	15620894	15616729	15617284	1024	746,788,773	7,0,3	2094	149	0.883,1.0,0.948
Sjc_0007884	chr2	+	2076023	2076183	2076023	2076129	2078290	2078487	1025	22,28,15	0,0,0	203	149	1.0,1.0,1.0
Sjc_0007884	chr2	+	2082397	2082485	2082397	2082428	2084311	2086032	1026	170,173,165	0,0,0	206	149	1.0,1.0,1.0
Sjc_0000469	chr8	+	20856593	20858058	20856593	20856633	20859623	20859832	1027	222,202,203	2,2,0	1574	149	0.913,0.905,1.0
Sjc_0000469	chr8	+	20865899	20866117	20865899	20866017	20868450	20869000	1028	164,109,109	0,0,0	249	149	1.0,1.0,1.0
Sjc_0005931	chr3	-	14384808	14385226	14384853	14385226	14380922	14381218	1029	124,175,138	0,0,0	194	149	1.0,1.0,1.0
Sjc_0002284	chr8	-	89456171	89456480	89456356	89456480	89455583	89455775	1030	0,1,0	34,47,47	334	149	0.0,0.009,0.0
Sjc_0007253	chr5	+	23466798	23466886	23466798	23466828	23472751	23472933	1031	33,58,44	65,60,72	207	149	0.268,0.41,0.305
Sjc_0001269	chr8	-	50257370	50257832	50257403	50257832	50256256	50256463	1032	6,4,5	209,255,212	182	149	0.023,0.013,0.019
Sjc_0006231	chr3	+	27369020	27369193	27369020	27369175	27370151	27370290	1033	90,123,115	0,0,0	167	149	1.0,1.0,1.0
Sjc_0006231	chr3	+	27374295	27374953	27374295	27374915	27378287	27378330	1034	29,33,47	0,0,0	187	149	1.0,1.0,1.0
Sjc_0002827	chr4	+	24230570	24230918	24230570	24230668	24232377	24232530	1035	2,5,0	22,26,36	399	149	0.033,0.067,0.0
Sjc_0002827	chr4	+	24230570	24230918	24230570	24230668	24242439	24243442	1036	2,3,0	0,19,21	399	149	1.0,0.056,0.0
Sjc_0002827	chr4	+	24232377	24232530	24232377	24232511	24242439	24243442	1037	17,12,16	8,13,13	168	149	0.653,0.45,0.522
Sjc_0008891	chr6	+	15676234	15676551	15676234	15676414	15678202	15678506	1038	118,104,106	0,0,0	286	149	1.0,1.0,1.0
Sjc_0000619	chr8	-	26100903	26101430	26101305	26101430	26100279	26100437	1039	275,324,273	7,19,11	551	149	0.914,0.822,0.87
Sjc_0000444	chr8	-	19724409	19724862	19724413	19724862	19714155	19715396	1040	190,224,189	5,1,7	153	149	0.974,0.995,0.963
Sjc_0001884	chr8	+	73594044	73595459	73594044	73594450	73596430	73596828	1041	1318,1096,1060	10,4,0	1158	149	0.944,0.972,1.0
Sjc_0001884	chr8	+	73595137	73595459	73595137	73595446	73596430	73596828	1042	505,468,428	19,12,9	162	149	0.961,0.973,0.978
Sjc_0001884	chr8	+	73594044	73595459	73594044	73594450	73597974	73598132	1043	855,671,675	1,1,2	1158	149	0.991,0.989,0.977
Sjc_0001884	chr8	+	73594044	73596828	73594044	73594450	73597974	73598132	1044	2487,1973,1968	1,1,2	2527	149	0.993,0.991,0.983
Sjc_0001884	chr8	+	73594044	73596828	73594044	73595459	73597974	73598132	1045	1632,1307,1299	0,5,6	1518	149	1.0,0.962,0.955
Sjc_0001884	chr8	+	73600324	73600734	73600324	73600698	73602417	73602602	1046	644,532,463	0,0,0	185	149	1.0,1.0,1.0
Sjc_0005895	chr3	+	13089789	13089955	13089789	13089867	13091711	13091912	1047	4,6,1	0,0,0	237	149	1.0,1.0,1.0
Sjc_0003022	chr4	+	31042485	31042939	31042485	31042553	31043975	31044333	1048	46,21,12	42,44,57	535	149	0.234,0.117,0.055
Sjc_0005906	chr3	-	13370916	13371047	13370994	13371047	13366986	13367234	1049	103,131,86	0,0,0	227	149	1.0,1.0,1.0
Sjc_0005906	chr3	-	13379048	13379206	13379054	13379206	13376976	13377105	1050	30,56,56	0,0,0	155	149	1.0,1.0,1.0
Sjc_0005906	chr3	-	13384857	13384942	13384860	13384942	13381859	13382236	1051	37,84,69	0,0,0	152	149	1.0,1.0,1.0
Sjc_0008794	chr6	+	10976072	10976276	10976072	10976192	10977310	10977443	1052	322,401,374	0,0,0	233	149	1.0,1.0,1.0
Sjc_0005890	chr3	+	12922567	12923932	12922567	12922683	12925384	12925470	1053	39,16,7	207,330,273	1398	149	0.02,0.005,0.003
Sjc_0005890	chr3	+	12930877	12931019	12930877	12930989	12932394	12932500	1054	460,424,414	0,0,0	179	149	1.0,1.0,1.0
Sjc_0005879	chr3	-	12388786	12388953	12388809	12388953	12384241	12384716	1055	13,25,35	3,12,10	172	149	0.79,0.643,0.752
Sjc_0006840	chr5	+	4820586	4820776	4820586	4820752	4821615	4821703	1056	3,0,0	170,145,124	173	149	0.015,0.0,0.0
Sjc_0003343	chr4	-	42422006	42422241	42422147	42422241	42419546	42420463	1057	237,300,246	0,0,0	290	149	1.0,1.0,1.0
Sjc_0003343	chr4	-	42428386	42428797	42428452	42428797	42426262	42426608	1058	84,79,83	5,12,11	215	149	0.921,0.82,0.839
Sjc_0003099	chr4	-	34190950	34192052	34191747	34192052	34189760	34189855	1059	14,5,10	2,4,3	946	149	0.524,0.164,0.344
Sjc_0006528	chr3	-	38610535	38611703	38611551	38611703	38608964	38609919	1060	113,140,126	0,6,0	1165	149	1.0,0.749,1.0
Sjc_0006528	chr3	-	38611523	38611703	38611551	38611703	38610535	38610599	1061	3,3,3	79,125,116	177	149	0.031,0.02,0.021
Sjc_0001152	chr8	+	46234976	46235363	46234976	46235134	46235405	46235736	1062	20,6,5	93,190,191	378	149	0.078,0.012,0.01
Sjc_0001152	chr8	+	46234976	46235736	46234976	46235134	46243587	46243924	1063	163,232,227	2,0,0	751	149	0.942,1.0,1.0
Sjc_0006113	chr3	+	22670071	22670292	22670071	22670208	22672411	22672511	1064	0,0,0	4,4,4	233	149	0.0,0.0,0.0
Sjc_0000245	chr8	+	10456793	10457128	10456793	10457051	10457197	10457326	1065	38,24,23	0,0,0	226	149	1.0,1.0,1.0
Sjc_0005015	chr1	-	25302802	25302983	25302817	25302983	25301977	25302264	1066	0,3,7	0,5,0	164	149	NA,0.353,1.0
Sjc_0005015	chr1	-	25302802	25302983	25302817	25302983	25301977	25302273	1067	8,5,8	376,457,414	164	149	0.019,0.01,0.017
Sjc_0005015	chr1	-	25303034	25303194	25303048	25303194	25301977	25302273	1068	38,34,27	0,0,0	163	149	1.0,1.0,1.0
Sjc_0007706	chr5	+	41447961	41448749	41447961	41448266	41448845	41449359	1069	13,27,27	69,56,59	632	149	0.043,0.102,0.097
Sjc_0007706	chr5	+	41447961	41449359	41447961	41448266	41450137	41450583	1070	237,213,243	27,5,9	1242	149	0.513,0.836,0.764
Sjc_0004991	chr1	+	23798872	23798918	23798872	23798915	23798951	23799061	1071	105,145,132	407,384,365	152	149	0.202,0.27,0.262
Sjc_0000885	chr8	+	36191688	36191791	36191688	36191778	36198067	36198199	1072	32,26,28	0,0,0	162	149	1.0,1.0,1.0
Sjc_0000885	chr8	+	36203778	36203946	36203778	36203904	36205873	36206015	1073	85,172,129	0,0,0	191	149	1.0,1.0,1.0
Sjc_0003682	chr4	-	55674426	55674692	55674594	55674692	55672748	55672918	1074	2,2,3	0,0,0	317	149	1.0,1.0,1.0
Sjc_0005832	chr3	-	10561046	10561394	10561066	10561394	10559253	10559523	1075	55,52,37	0,0,0	169	149	1.0,1.0,1.0
Sjc_0005832	chr3	-	10561573	10561837	10561649	10561837	10561433	10561537	1076	123,224,174	0,0,0	225	149	1.0,1.0,1.0
Sjc_0005831	chr3	+	10425506	10430393	10425506	10425736	10430446	10430773	1077	1297,1021,1017	0,3,2	4806	149	1.0,0.913,0.94
Sjc_0009108	chr7	+	2465877	2466403	2465877	2466378	2467091	2467241	1078	9,28,6	24,48,74	174	149	0.243,0.333,0.065
Sjc_0005828	chr3	-	10331980	10334459	10334412	10334459	10330216	10330848	1079	1114,832,740	0,0,1	2581	149	1.0,1.0,0.977
Sjc_0001692	chr8	-	65708713	65709127	65708913	65709127	65702763	65702850	1080	183,118,153	0,0,1	349	149	1.0,1.0,0.985
Sjc_0002798	chr4	+	22873254	22873403	22873254	22873393	22875067	22875155	1081	0,6,0	1,0,8	159	149	0.0,1.0,0.0
Sjc_0002798	chr4	+	22875529	22878661	22875529	22875679	22879982	22880400	1082	49,30,32	5,0,0	3131	149	0.318,1.0,1.0
Sjc_0007830	chr2	+	425827	426078	425827	426074	430371	430669	1083	0,0,0	194,126,118	153	149	0.0,0.0,0.0
Sjc_0008868	chr6	-	14688926	14690747	14689959	14690747	14680886	14681112	1084	14,8,16	17,46,43	1182	149	0.094,0.021,0.045
Sjc_0005136	chr1	+	29453704	29453825	29453704	29453757	29455013	29455410	1085	9,5,3	130,160,154	217	149	0.045,0.021,0.013
Sjc_0005136	chr1	+	29453704	29454976	29453704	29453757	29455013	29455410	1086	1106,669,613	130,160,154	1368	149	0.481,0.313,0.302
Sjc_0005136	chr1	+	29453704	29454976	29453704	29453825	29455013	29455410	1087	1106,669,613	9,5,3	1300	149	0.934,0.939,0.959
Sjc_0005804	chr3	-	9334557	9334920	9334612	9334920	9331251	9331397	1088	37,35,52	14,10,7	204	149	0.659,0.719,0.844
Sjc_0007153	chr5	-	19497666	19497817	19497726	19497817	19496831	19496980	1089	366,395,373	0,0,0	209	149	1.0,1.0,1.0
Sjc_0007153	chr5	-	19523536	19523693	19523593	19523693	19515074	19515314	1090	228,325,265	0,0,0	206	149	1.0,1.0,1.0
Sjc_0006195	chr3	+	25937932	25938850	25937932	25938139	25950687	25950858	1091	1028,1161,1163	3,20,12	860	149	0.983,0.91,0.944
Sjc_0006000	chr3	-	18119900	18121853	18121666	18121853	18117884	18119220	1092	6130,5235,5115	2,3,1	1915	149	0.996,0.993,0.997
Sjc_0006000	chr3	-	18120158	18121853	18121666	18121853	18119900	18120037	1093	4683,3989,3922	0,1,2	1657	149	1.0,0.997,0.994
Sjc_0006000	chr3	-	18124767	18125259	18125113	18125259	18123405	18123618	1094	78,67,52	3938,3856,3645	495	149	0.006,0.005,0.004
Sjc_0005784	chr3	+	8625403	8625835	8625403	8625506	8626378	8626577	1095	1046,1141,915	30,8,5	478	149	0.916,0.978,0.983
Sjc_0005784	chr3	+	8631351	8632519	8631351	8631804	8635037	8637005	1096	780,597,587	1,0,0	864	149	0.993,1.0,1.0
Sjc_0002756	chr4	+	21516297	21517025	21516297	21516939	21522563	21522753	1097	230,148,149	134,104,88	235	149	0.521,0.474,0.518
Sjc_0007166	chr5	-	20069286	20071389	20071242	20071389	20066405	20066744	1098	859,747,683	31,26,45	2105	149	0.662,0.67,0.518
Sjc_0005777	chr3	-	8405000	8406195	8406011	8406195	8401159	8401334	1099	5,4,6	6,3,3	1160	149	0.097,0.146,0.204
Sjc_0005777	chr3	-	8405000	8406195	8406030	8406195	8401159	8401334	1100	5,5,6	140,114,112	1179	149	0.004,0.006,0.007
Sjc_0005777	chr3	-	8406011	8406195	8406030	8406195	8401159	8401334	1101	6,4,3	140,114,112	168	149	0.037,0.03,0.023
Sjc_0005777	chr3	-	8423427	8423528	8423433	8423528	8423280	8423383	1102	15,16,19	54,46,53	155	149	0.211,0.251,0.256
Sjc_0005777	chr3	-	8425121	8425263	8425185	8425263	8423280	8423383	1103	47,38,40	0,0,0	213	149	1.0,1.0,1.0
Sjc_0007767	chr5	+	43581474	43581746	43581474	43581534	43586293	43586399	1104	2,6,8	24,20,26	361	149	0.033,0.11,0.113
Sjc_0007767	chr5	+	43586817	43587010	43586817	43586848	43590371	43590751	1105	149,133,133	12,11,12	311	149	0.856,0.853,0.842
Sjc_0008883	chr6	+	15393980	15394183	15393980	15394120	15395913	15396033	1106	8,4,3	12,11,10	212	149	0.319,0.204,0.174
Sjc_0005770	chr3	-	8185623	8187118	8185745	8187118	8185378	8185569	1107	145,170,153	0,0,1	271	149	1.0,1.0,0.988
Sjc_0003326	chr4	-	41728863	41728939	41728920	41728939	41726662	41726795	1108	173,125,89	0,0,0	206	149	1.0,1.0,1.0
Sjc_0003326	chr4	-	41736484	41736906	41736619	41736906	41733290	41733403	1109	15,4,8	20,38,28	284	149	0.282,0.052,0.13
Sjc_0003326	chr4	-	41738016	41738356	41738280	41738356	41736619	41736906	1110	160,173,157	0,0,0	413	149	1.0,1.0,1.0
Sjc_0003326	chr4	-	41761305	41761423	41761339	41761423	41760172	41760270	1111	65,63,81	0,0,0	183	149	1.0,1.0,1.0
Sjc_0003326	chr4	-	41761556	41761717	41761589	41761717	41761453	41761524	1112	18,2,7	0,0,0	182	149	1.0,1.0,1.0
Sjc_0001772	chr8	+	68722906	68723558	68722906	68723014	68723595	68723799	1113	44,25,41	77,59,69	693	149	0.109,0.083,0.113
Sjc_0008212	chr2	-	15688864	15689075	15688969	15689075	15687085	15687171	1114	5,7,14	1000,900,897	254	149	0.003,0.005,0.009
Sjc_0008212	chr2	-	15688969	15693335	15693214	15693335	15687085	15687171	1115	1133,1057,1022	15,2,0	4394	149	0.719,0.947,1.0
Sjc_0002829	chr4	+	24398892	24399679	24398892	24399050	24401456	24401628	1116	155,155,144	33,19,21	778	149	0.474,0.61,0.568
Sjc_0002829	chr4	+	24398892	24399679	24398892	24399050	24403455	24404168	1117	28,15,19	22,11,12	778	149	0.196,0.207,0.233
Sjc_0002829	chr4	+	24401456	24401628	24401456	24401538	24403455	24404169	1118	201,189,187	0,0,0	239	149	1.0,1.0,1.0
Sjc_0003718	chr4	-	57250356	57251945	57251870	57251945	57248542	57249027	1119	38,76,67	3,0,1	1663	149	0.532,1.0,0.857
Sjc_0002651	chr4	+	17101360	17101711	17101360	17101464	17104081	17105519	1120	421,297,313	4,2,1	396	149	0.975,0.982,0.992
Sjc_0007920	chr2	-	3699160	3699260	3699223	3699260	3696654	3696782	1121	34,78,66	0,0,0	212	149	1.0,1.0,1.0
Sjc_0004697	chr1	-	12231460	12231575	12231508	12231575	12231334	12231427	1122	3874,2862,2612	0,0,0	197	149	1.0,1.0,1.0
Sjc_0006373	chr3	-	32754857	32758273	32757749	32758273	32754216	32754686	1123	220,341,252	0,0,1	3041	149	1.0,1.0,0.925
Sjc_0006373	chr3	-	32759765	32760168	32759846	32760168	32757749	32758273	1124	1238,1162,1136	0,0,0	230	149	1.0,1.0,1.0
Sjc_0006373	chr3	-	32762085	32762722	32762593	32762722	32759846	32760168	1125	1642,1646,1570	0,1,1	657	149	1.0,0.997,0.997
Sjc_0005889	chr3	+	12892510	12892742	12892510	12892697	12894380	12894719	1126	4,0,0	0,0,0	194	149	1.0,NA,NA
Sjc_0003282	chr4	+	40236464	40237054	40236464	40236601	40239079	40239209	1127	37,15,14	2,12,9	602	149	0.821,0.236,0.278
Sjc_0004187	chr4	-	77347427	77347537	77347474	77347537	77341577	77341750	1128	2,4,0	20,53,53	196	149	0.071,0.054,0.0
Sjc_0002370	chr4	+	3053965	3054124	3053965	3054063	3054164	3054297	1129	170,208,168	2,0,1	210	149	0.984,1.0,0.992
Sjc_0002088	chr8	+	81552395	81552569	81552395	81552503	81559233	81559653	1130	13,12,7	0,0,0	215	149	1.0,1.0,1.0
Sjc_0007065	chr5	-	16070620	16070809	16070753	16070809	16068556	16068906	1131	68,35,44	3,9,10	282	149	0.923,0.673,0.699
Sjc_0007065	chr5	-	16070620	16070809	16070758	16070809	16068556	16068906	1132	68,35,44	30,62,54	287	149	0.541,0.227,0.297
Sjc_0007065	chr5	-	16070753	16070809	16070758	16070809	16068556	16068906	1133	3,9,10	30,62,54	154	149	0.088,0.123,0.152
Sjc_0001191	chr8	-	47804034	47806010	47805936	47806010	47802336	47802703	1134	45,43,45	1,0,0	2051	149	0.766,1.0,1.0
Sjc_0001744	chr8	-	67881025	67881128	67881046	67881128	67875451	67875604	1135	29,44,71	0,0,0	170	149	1.0,1.0,1.0
Sjc_0005720	chr3	+	6007452	6009832	6007452	6007652	6011553	6011711	1136	8,4,0	0,2,23	2329	149	1.0,0.113,0.0
Sjc_0005720	chr3	+	6007452	6009832	6007452	6007652	6012376	6013368	1137	11,4,0	0,4,0	2329	149	1.0,0.06,NA
Sjc_0006091	chr3	+	21791110	21791175	21791110	21791154	21791973	21792276	1138	4,16,5	0,2,0	170	149	1.0,0.875,1.0
Sjc_0006091	chr3	+	21791110	21792276	21791110	21791175	21794685	21794896	1139	155,223,192	0,0,4	1250	149	1.0,1.0,0.851
Sjc_0005718	chr3	-	5902472	5902888	5902488	5902888	5900269	5901060	1140	40,29,29	65,52,48	165	149	0.357,0.335,0.353
Sjc_0005715	chr3	+	5800787	5800899	5800787	5800888	5807133	5807297	1141	10,20,13	0,0,0	160	149	1.0,1.0,1.0
Sjc_0005715	chr3	+	5820238	5820718	5820238	5820712	5825132	5825239	1142	39,69,59	0,0,0	155	149	1.0,1.0,1.0
Sjc_0005715	chr3	+	5849246	5849449	5849246	5849368	5849488	5849686	1143	55,41,32	0,0,0	230	149	1.0,1.0,1.0
Sjc_0005715	chr3	+	5849177	5851783	5849177	5849686	5852015	5852252	1144	23,19,19	104,82,99	2246	149	0.014,0.015,0.013
Sjc_0007632	chr5	+	38918210	38918411	38918210	38918399	38920027	38920550	1145	4,0,0	9,11,17	161	149	0.291,0.0,0.0
Sjc_0007632	chr5	+	38918210	38918411	38918210	38918399	38920198	38920550	1146	0,0,4	59,64,58	161	149	0.0,0.0,0.06
Sjc_0007632	chr5	+	38918210	38920550	38918210	38918399	38920585	38920846	1147	999,993,958	0,1,0	2300	149	1.0,0.985,1.0
Sjc_0002865	chr4	+	25767452	25768488	25767452	25767639	25769328	25769459	1148	880,1133,1109	1,1,4	998	149	0.992,0.994,0.976
Sjc_0007280	chr5	+	24459009	24459146	24459009	24459110	24460773	24460923	1149	710,658,590	0,0,0	185	149	1.0,1.0,1.0
Sjc_0005170	chr1	+	30810618	30810728	30810618	30810648	30812768	30812962	1150	2,9,3	0,0,1	229	149	1.0,1.0,0.661
Sjc_0005700	chr3	+	5168535	5169945	5168535	5168956	5170021	5170300	1151	4080,2849,2556	91,30,28	1138	149	0.854,0.926,0.923
Sjc_0006053	chr3	-	20527396	20527617	20527417	20527617	20520314	20525073	1152	1455,1164,1155	0,0,0	170	149	1.0,1.0,1.0
Sjc_0006053	chr3	-	20529914	20530251	20530209	20530251	20528413	20528732	1153	10,21,19	0,1,1	444	149	1.0,0.876,0.864
Sjc_0006053	chr3	-	20529914	20530251	20530209	20530251	20529238	20529458	1154	17,38,33	302,364,403	444	149	0.019,0.034,0.027
Sjc_0003048	chr4	+	31884422	31884880	31884422	31884639	31884934	31885243	1155	1,6,0	8,2,0	390	149	0.046,0.534,NA
Sjc_0001567	chr8	+	60904470	60904566	60904470	60904511	60904614	60904761	1156	2,0,2	1,0,0	204	149	0.594,NA,1.0
Sjc_0001567	chr8	+	60904470	60904566	60904470	60904511	60908011	60908242	1157	0,0,1	23,72,70	204	149	0.0,0.0,0.01
Sjc_0001567	chr8	+	60904470	60904761	60904470	60904511	60908011	60908242	1158	5,4,4	23,72,70	399	149	0.075,0.02,0.021
Sjc_0001567	chr8	+	60904470	60904761	60904470	60904566	60908011	60908242	1159	5,4,4	0,0,1	344	149	1.0,1.0,0.634
Sjc_0006413	chr3	-	34027191	34027483	34027313	34027483	34021772	34022995	1160	1871,699,738	0,1,0	271	149	1.0,0.997,1.0
Sjc_0006413	chr3	-	34027191	34027725	34027520	34027725	34021772	34022995	1161	2542,1026,1027	6,3,1	478	149	0.992,0.991,0.997
Sjc_0006413	chr3	-	34027313	34027725	34027520	34027725	34021772	34022995	1162	671,328,289	6,3,1	356	149	0.979,0.979,0.992
Sjc_0006393	chr3	+	33440621	33441942	33440621	33440734	33443586	33443717	1163	106,116,95	2,3,5	1357	149	0.853,0.809,0.676
Sjc_0006393	chr3	+	33440621	33441942	33440621	33440734	33445025	33445086	1164	108,109,97	4,5,2	1357	149	0.748,0.705,0.842
Sjc_0006393	chr3	+	33440621	33443717	33440621	33440734	33445025	33445086	1165	147,148,127	4,5,2	3132	149	0.636,0.585,0.751
Sjc_0006393	chr3	+	33440621	33443717	33440621	33441942	33445025	33445086	1166	45,41,40	6,2,10	1924	149	0.367,0.614,0.237
Sjc_0005666	chr3	+	4041102	4043665	4041102	4041222	4045333	4045442	1167	430,387,416	12,14,14	2592	149	0.673,0.614,0.631
Sjc_0002971	chr4	+	29400078	29400922	29400078	29400436	29406330	29406541	1168	812,637,637	39,51,51	635	149	0.83,0.746,0.746
Sjc_0002971	chr4	+	29413443	29413570	29413443	29413528	29415374	29415414	1169	0,1,5	450,365,370	191	149	0.0,0.002,0.01
Sjc_0008083	chr2	-	10817489	10819194	10818444	10819194	10814794	10815310	1170	1483,1174,1118	3,0,0	1104	149	0.985,1.0,1.0
Sjc_0005371	chr1	+	39402724	39404307	39402724	39403329	39404568	39404756	1171	128,95,89	0,3,3	1127	149	1.0,0.807,0.797
Sjc_0006764	chr5	+	588855	589048	588855	588946	591414	591572	1172	529,393,413	0,0,0	251	149	1.0,1.0,1.0
Sjc_0009369	chr7	-	13785952	13791006	13790813	13791006	13785652	13785813	1173	195,194,193	374,418,377	5010	149	0.015,0.014,0.015
Sjc_0002967	chr4	-	29306010	29307951	29307818	29307951	29305093	29305204	1174	415,453,441	5,1,8	1957	149	0.863,0.972,0.808
Sjc_0007179	chr5	+	20418058	20418618	20418058	20418322	20424522	20424882	1175	120,184,201	126,235,163	445	149	0.242,0.208,0.292
Sjc_0008580	chr6	+	2586272	2586312	2586272	2586295	2590679	2590763	1176	55,67,59	0,0,0	166	149	1.0,1.0,1.0
Sjc_0007012	chr5	-	13735649	13735805	13735673	13735805	13735522	13735607	1177	5,1,2	0,0,0	173	149	1.0,1.0,1.0
Sjc_0007012	chr5	-	13736418	13736606	13736484	13736606	13736224	13736393	1178	3,1,1	0,0,0	215	149	1.0,1.0,1.0
Sjc_0003495	chr4	-	48021227	48021335	48021230	48021335	48019534	48019731	1179	153,173,175	0,0,0	152	149	1.0,1.0,1.0
Sjc_0002376	chr4	-	3338653	3338966	3338765	3338966	3310397	3310524	1180	0,9,9	0,0,4	261	149	NA,1.0,0.562
Sjc_0002376	chr4	-	3338653	3338966	3338765	3338966	3319015	3319077	1181	3,22,20	0,2,0	261	149	1.0,0.863,1.0
Sjc_0001129	chr8	+	45563809	45566663	45563809	45563892	45572023	45572248	1182	701,723,777	0,0,1	2920	149	1.0,1.0,0.975
Sjc_0001129	chr8	+	45573284	45574861	45573284	45573463	45580836	45581288	1183	124,45,57	83,28,21	1547	149	0.126,0.134,0.207
Sjc_0005606	chr3	-	1487354	1487638	1487365	1487638	1485172	1485436	1184	0,2,0	71,95,103	160	149	0.0,0.019,0.0
Sjc_0002315	chr4	+	152202	158123	152202	152307	159842	159970	1185	132,152,174	1,0,0	5965	149	0.767,1.0,1.0
Sjc_0004990	chr1	-	23787896	23788078	23788029	23788078	23785039	23785082	1186	111,170,168	0,0,1	282	149	1.0,1.0,0.989
Sjc_0002574	chr4	+	11955609	11956017	11955609	11955981	11957674	11958043	1187	7,4,4	0,0,0	185	149	1.0,1.0,1.0
Sjc_0002574	chr4	+	11961946	11962031	11961946	11962016	11963521	11964026	1188	3,2,3	2,0,0	164	149	0.577,1.0,1.0
Sjc_0006183	chr3	+	25433460	25433634	25433460	25433561	25434052	25434172	1189	37,55,51	5,8,6	222	149	0.832,0.822,0.851
Sjc_0006183	chr3	+	25433460	25435440	25433460	25433634	25444665	25445238	1190	143,144,141	0,1,0	1955	149	1.0,0.916,1.0
Sjc_0006183	chr3	+	25447920	25448128	25447920	25448074	25448480	25449755	1191	133,125,135	0,0,0	203	149	1.0,1.0,1.0
Sjc_0004090	chr4	+	73508149	73508305	73508149	73508225	73511929	73512212	1192	15,16,11	5,2,0	229	149	0.661,0.839,1.0
Sjc_0004090	chr4	+	73508149	73511243	73508149	73508225	73511929	73512212	1193	41,27,21	5,2,0	3167	149	0.278,0.388,1.0
Sjc_0004090	chr4	+	73508149	73511243	73508149	73508305	73511929	73512212	1194	41,27,21	15,16,11	3087	149	0.117,0.075,0.084
Sjc_0008500	chr2	-	25808852	25809609	25809365	25809609	25806727	25806755	1195	384,460,402	0,0,0	662	149	1.0,1.0,1.0
Sjc_0008500	chr2	-	25845693	25846038	25845795	25846038	25842957	25843033	1196	115,131,132	0,0,0	251	149	1.0,1.0,1.0
Sjc_0004351	chr4	-	84562063	84562406	84562222	84562406	84559945	84560769	1197	255,181,180	0,0,0	308	149	1.0,1.0,1.0
Sjc_0004351	chr4	-	84568682	84568800	84568723	84568800	84566840	84566871	1198	0,0,0	81,69,70	190	149	0.0,0.0,0.0
Sjc_0008952	chr6	+	17989715	17989932	17989715	17989884	17991742	17991860	1199	36,46,40	0,0,0	197	149	1.0,1.0,1.0
Sjc_0007423	chr5	+	30482846	30483578	30482846	30483069	30483634	30484574	1200	105,66,68	2,0,0	658	149	0.922,1.0,1.0
Sjc_0007423	chr5	+	30482846	30483078	30482846	30483069	30483682	30484574	1201	10,0,0	0,3,1	158	149	1.0,0.0,0.0
Sjc_0007423	chr5	+	30482846	30483078	30482846	30483069	30484082	30484574	1202	0,1,0	4,3,0	158	149	0.0,0.239,NA
Sjc_0007423	chr5	+	30482846	30483078	30482846	30483069	30484100	30484574	1203	23,17,38	27,34,26	158	149	0.445,0.32,0.58
Sjc_0007423	chr5	+	30482846	30483578	30482846	30483069	30484100	30484574	1204	97,61,66	27,34,26	658	149	0.449,0.289,0.365
Sjc_0007423	chr5	+	30482846	30483578	30482846	30483078	30484100	30484574	1205	97,61,66	23,17,38	649	149	0.492,0.452,0.285
Sjc_0007423	chr5	+	30488831	30490532	30488831	30489048	30490570	30491169	1206	193,127,153	376,269,259	1633	149	0.045,0.041,0.051
Sjc_0008488	chr2	+	25393841	25393904	25393841	25393897	25394596	25394644	1207	1,0,1	0,0,0	156	149	1.0,NA,1.0
Sjc_0006246	chr3	+	28214463	28215360	28214463	28214779	28217684	28221847	1208	437,748,692	818,975,1027	730	149	0.098,0.135,0.121
Sjc_0006246	chr3	+	28214463	28215834	28214463	28214779	28217684	28221847	1209	970,1481,1443	818,975,1027	1204	149	0.128,0.158,0.148
Sjc_0006246	chr3	+	28214463	28215834	28214463	28215360	28217684	28221847	1210	533,733,753	0,0,2	623	149	1.0,1.0,0.989
Sjc_0002166	chr8	-	85134125	85135526	85135389	85135526	85132628	85132946	1211	367,313,242	3,5,0	1413	149	0.928,0.868,1.0
Sjc_0002166	chr8	-	85137083	85137610	85137415	85137610	85135389	85135526	1212	264,245,250	1,0,0	481	149	0.988,1.0,1.0
Sjc_0008470	chr2	-	24885105	24885696	24885311	24885696	24884137	24884632	1213	29,61,43	1,6,6	355	149	0.924,0.81,0.75
Sjc_0008470	chr2	-	24885105	24885696	24885341	24885696	24884137	24884632	1214	29,61,43	36,33,5	385	149	0.238,0.417,0.769
Sjc_0008470	chr2	-	24885311	24885696	24885341	24885696	24884137	24884632	1215	1,6,6	36,33,5	179	149	0.023,0.131,0.5
Sjc_0002693	chr4	-	19065621	19065753	19065630	19065753	19064602	19065022	1216	180,189,216	0,0,0	158	149	1.0,1.0,1.0
Sjc_0008466	chr2	+	24800636	24800737	24800636	24800696	24800929	24800998	1217	0,0,0	0,0,0	190	149	NA,NA,NA
Sjc_0006005	chr3	+	18251557	18252770	18251557	18252753	18257605	18257920	1218	0,0,0	25,39,12	166	149	0.0,0.0,0.0
Sjc_0006005	chr3	+	18260959	18261088	18260959	18261020	18264256	18264488	1219	8,22,10	0,0,0	217	149	1.0,1.0,1.0
Sjc_0006005	chr3	+	18271787	18271892	18271787	18271871	18272874	18273034	1220	15,31,36	0,0,0	170	149	1.0,1.0,1.0
Sjc_0002993	chr4	-	30116822	30116984	30116853	30116984	30114975	30115928	1221	12,17,19	4,3,2	180	149	0.713,0.824,0.887
Sjc_0008464	chr2	+	24591428	24591531	24591428	24591520	24593439	24593496	1222	82,105,118	0,0,0	160	149	1.0,1.0,1.0
Sjc_0008464	chr2	+	24601771	24602046	24601771	24601905	24603917	24604062	1223	224,319,331	0,0,0	290	149	1.0,1.0,1.0
Sjc_0003842	chr4	+	62727844	62727966	62727844	62727945	62728025	62728126	1224	1,0,0	0,2,0	170	149	1.0,0.0,NA
Sjc_0002640	chr4	+	16780681	16780823	16780681	16780815	16780858	16780941	1225	19,27,12	121,148,84	157	149	0.13,0.148,0.119
Sjc_0005998	chr3	-	18059343	18059625	18059379	18059625	18059285	18059338	1226	1,1,0	5,5,7	185	149	0.139,0.139,0.0
Sjc_0000878	chr8	+	35902168	35902409	35902168	35902304	35902667	35902911	1227	152,161,141	1,0,0	254	149	0.989,1.0,1.0
Sjc_0000878	chr8	+	35902168	35902438	35902168	35902304	35902667	35902911	1228	14,10,20	1,0,0	283	149	0.881,1.0,1.0
Sjc_0000878	chr8	+	35902168	35902438	35902168	35902409	35902667	35902911	1229	0,0,0	138,151,121	178	149	0.0,0.0,0.0
Sjc_0005716	chr3	-	5861341	5862801	5862687	5862801	5860335	5860746	1230	1024,634,603	14,13,7	1495	149	0.879,0.829,0.896
Sjc_0005716	chr3	-	5862832	5862935	5862870	5862935	5860335	5860746	1231	59,48,57	2,1,0	187	149	0.959,0.975,1.0
Sjc_0005716	chr3	-	5862630	5862801	5862687	5862801	5861341	5861466	1232	11,11,8	221,134,129	206	149	0.035,0.056,0.043
Sjc_0005716	chr3	-	5862832	5862935	5862870	5862935	5861341	5861466	1233	57,48,61	168,97,77	187	149	0.213,0.283,0.387
Sjc_0008430	chr2	-	23552004	23552142	23552028	23552142	23546113	23546186	1234	466,328,294	0,0,0	173	149	1.0,1.0,1.0
Sjc_0008430	chr2	-	23568458	23568712	23568485	23568712	23564351	23564640	1235	1,6,5	271,356,298	176	149	0.003,0.014,0.014
Sjc_0002793	chr4	+	22752640	22752809	22752640	22752805	22753815	22754140	1236	27,48,55	24,30,21	153	149	0.523,0.609,0.718
Sjc_0002793	chr4	+	22752640	22752809	22752640	22752805	22753883	22754140	1237	33,40,36	22,30,28	153	149	0.594,0.565,0.556
Sjc_0004041	chr4	-	71945380	71945658	71945398	71945658	71943980	71944153	1238	1,1,1	290,275,273	167	149	0.003,0.003,0.003
Sjc_0005843	chr3	-	10906350	10909279	10909191	10909279	10901223	10901365	1239	8,14,2	1,1,0	2990	149	0.285,0.411,1.0
Sjc_0005209	chr1	-	32462829	32463306	32463204	32463306	32461430	32462504	1240	1050,949,917	0,2,1	524	149	1.0,0.993,0.996
Sjc_0002510	chr4	+	9098918	9099770	9098918	9099766	9103495	9103606	1241	38,51,59	652,916,809	153	149	0.054,0.051,0.066
Sjc_0005882	chr3	-	12463448	12463542	12463460	12463542	12462666	12462745	1242	1,0,1	72,104,94	161	149	0.013,0.0,0.01
Sjc_0004850	chr1	-	18611754	18611881	18611817	18611881	18610020	18610129	1243	28,61,66	0,0,0	212	149	1.0,1.0,1.0
Sjc_0005088	chr1	+	27818382	27819812	27818382	27818501	27819852	27820350	1244	938,836,859	4,3,1	1460	149	0.96,0.966,0.989
Sjc_0005799	chr3	+	9086937	9088308	9086937	9088246	9088345	9088400	1245	4,7,13	0,4,0	211	149	1.0,0.553,1.0
Sjc_0005799	chr3	+	9102074	9102353	9102074	9102260	9107878	9108008	1246	30,22,35	0,0,0	242	149	1.0,1.0,1.0
Sjc_0005799	chr3	+	9112204	9112499	9112204	9112432	9113073	9113962	1247	0,8,16	13,11,18	216	149	0.0,0.334,0.38
Sjc_0006893	chr5	-	7742206	7742296	7742219	7742296	7742150	7742188	1248	9,2,4	288,213,233	162	149	0.028,0.009,0.016
Sjc_0008895	chr6	+	15816902	15817090	15816902	15817002	15817862	15818121	1249	11,10,10	2,11,18	237	149	0.776,0.364,0.259
Sjc_0008895	chr6	+	15830916	15831325	15830916	15831322	15831433	15831943	1250	57,81,97	0,0,0	152	149	1.0,1.0,1.0
Sjc_0008895	chr6	+	15840036	15841761	15840036	15840332	15842700	15843180	1251	262,286,273	0,1,2	1578	149	1.0,0.964,0.928
Sjc_0004863	chr1	-	19006632	19007044	19006696	19007044	19004539	19004725	1252	26,27,24	1215,535,467	213	149	0.015,0.034,0.035
Sjc_0004863	chr1	-	19006632	19007044	19006696	19007044	19004539	19004749	1253	1,6,4	210,172,156	213	149	0.003,0.024,0.018
Sjc_0002769	chr4	+	21815050	21815424	21815050	21815251	21817209	21817568	1254	6,15,20	31,29,51	322	149	0.082,0.193,0.154
Sjc_0002769	chr4	+	21815050	21815793	21815050	21815251	21817209	21817568	1255	17,34,29	31,29,51	691	149	0.106,0.202,0.109
Sjc_0002769	chr4	+	21815050	21815793	21815050	21815424	21817209	21817568	1256	15,27,25	4,8,16	518	149	0.519,0.493,0.31
Sjc_0002769	chr4	+	21839143	21839715	21839143	21839284	21840507	21840570	1257	19,27,34	156,141,153	580	149	0.03,0.047,0.054
Sjc_0006038	chr3	-	19927980	19929380	19929330	19929380	19927739	19927815	1258	15,5,11	70,94,68	1499	149	0.021,0.005,0.016
Sjc_0000626	chr8	+	26329159	26329242	26329159	26329238	26338495	26338702	1259	255,350,340	258,396,391	153	149	0.49,0.463,0.459
Sjc_0000626	chr8	+	26339879	26339991	26339879	26339977	26340033	26340077	1260	796,931,830	18,13,11	163	149	0.976,0.985,0.986
Sjc_0000626	chr8	+	26340033	26344315	26340033	26340077	26345090	26346505	1261	3117,3486,3224	0,3,1	4387	149	1.0,0.975,0.991
Sjc_0000626	chr8	+	26345090	26346505	26345090	26345189	26351478	26352800	1262	3556,2649,2607	5,8,7	1465	149	0.986,0.971,0.974
Sjc_0005206	chr1	-	32311120	32311204	32311171	32311204	32309937	32309965	1263	16,8,10	246,230,220	200	149	0.046,0.025,0.033
Sjc_0005115	chr1	+	28894252	28895903	28894252	28894499	28896550	28900815	1264	216,161,173	96,110,78	1553	149	0.178,0.123,0.175
Sjc_0009389	chr7	+	14764658	14767955	14764658	14764709	14770140	14770268	1265	127,136,115	80,106,83	3395	149	0.065,0.053,0.057
Sjc_0009389	chr7	+	14767724	14767955	14767724	14767897	14770140	14770268	1266	26,49,36	1,1,0	207	149	0.949,0.972,1.0
Sjc_0009389	chr7	+	14764658	14770268	14764658	14764709	14773007	14773919	1267	210,180,139	0,2,0	5708	149	1.0,0.701,1.0
Sjc_0009389	chr7	+	14781802	14783097	14781802	14782248	14783861	14783934	1268	278,332,389	7,23,24	998	149	0.856,0.683,0.708
Sjc_0008826	chr6	+	12126286	12126347	12126286	12126320	12126365	12126467	1269	21,14,20	63,36,29	176	149	0.22,0.248,0.369
Sjc_0008826	chr6	+	12128080	12128251	12128080	12128212	12129490	12129703	1270	202,230,168	0,0,0	188	149	1.0,1.0,1.0
Sjc_0006258	chr3	-	28609341	28609451	28609345	28609451	28608033	28608377	1271	1054,986,973	40,32,38	153	149	0.962,0.968,0.961
Sjc_0000037	chr8	+	1712296	1712668	1712296	1712647	1714791	1715004	1272	27,22,36	36,56,42	170	149	0.397,0.256,0.429
Sjc_0000037	chr8	+	1712296	1712668	1712296	1712647	1714823	1715004	1273	67,88,118	61,42,43	170	149	0.49,0.647,0.706
Sjc_0005253	chr1	-	34504705	34506828	34506709	34506828	34503391	34503519	1274	550,775,724	1,2,0	2153	149	0.974,0.964,1.0
Sjc_0005250	chr1	+	34223198	34223509	34223198	34223403	34224721	34224990	1275	31,62,47	45,98,71	255	149	0.287,0.27,0.279
Sjc_0005250	chr1	+	34245720	34246242	34245720	34246159	34246290	34246402	1276	2,1,1	0,0,1	232	149	1.0,1.0,0.391
Sjc_0005250	chr1	+	34245720	34246402	34245720	34246159	34249374	34250127	1277	3,16,17	248,223,203	392	149	0.005,0.027,0.031
Sjc_0007173	chr5	-	20235512	20235976	20235923	20235976	20232973	20233503	1278	43,48,35	69,21,60	560	149	0.142,0.378,0.134
Sjc_0007890	chr2	-	2337986	2338588	2338325	2338588	2332696	2333185	1279	154,260,265	0,0,0	488	149	1.0,1.0,1.0
Sjc_0007890	chr2	-	2340722	2341347	2341143	2341347	2337986	2338588	1280	44,47,38	0,4,1	570	149	1.0,0.754,0.909
Sjc_0007890	chr2	-	2340722	2341347	2341315	2341347	2337986	2338588	1281	56,57,47	15,27,33	742	149	0.428,0.298,0.222
Sjc_0007890	chr2	-	2341143	2341347	2341315	2341347	2337986	2338588	1282	12,14,10	15,27,33	321	149	0.271,0.194,0.123
Sjc_0005198	chr1	+	32100152	32103157	32100152	32102929	32105055	32105219	1283	92,96,82	20,11,6	377	149	0.645,0.775,0.844
Sjc_0008907	chr6	+	16309953	16311068	16309953	16310459	16315010	16315052	1284	47,94,75	0,7,5	758	149	1.0,0.725,0.747
Sjc_0005829	chr3	+	10367831	10367948	10367831	10367940	10372007	10372081	1285	38,30,32	99,120,121	157	149	0.267,0.192,0.201
Sjc_0005829	chr3	+	10376157	10376295	10376157	10376283	10380205	10380316	1286	194,259,237	0,0,0	161	149	1.0,1.0,1.0
Sjc_0005147	chr1	-	29929317	29929442	29929328	29929442	29929203	29929294	1287	0,1,2	118,56,45	160	149	0.0,0.016,0.04
Sjc_0003805	chr4	+	61188379	61188701	61188379	61188502	61191349	61191515	1288	0,0,1	28,53,33	348	149	0.0,0.0,0.013
Sjc_0003805	chr4	+	61208008	61208190	61208008	61208124	61212005	61212412	1289	0,3,0	14,8,12	215	149	0.0,0.206,0.0
Sjc_0003610	chr4	-	52385076	52387257	52386960	52387257	52381009	52381286	1290	793,845,867	1,1,2	2033	149	0.983,0.984,0.969
Sjc_0008246	chr2	-	16692535	16692826	16692632	16692826	16689237	16690813	1291	8,3,2	15,34,22	246	149	0.244,0.051,0.052
Sjc_0006695	chr3	-	46126553	46127994	46127896	46127994	46117659	46117830	1292	351,407,340	1,0,0	1492	149	0.972,1.0,1.0
Sjc_0006695	chr3	-	46126553	46127994	46127896	46127994	46125427	46125540	1293	431,511,454	3,1,4	1492	149	0.935,0.981,0.919
Sjc_0005265	chr1	-	35296993	35297162	35296999	35297162	35296885	35296937	1294	4,5,4	1,3,5	155	149	0.794,0.616,0.435
Sjc_0005265	chr1	-	35296993	35297162	35296999	35297162	35296885	35296967	1295	0,3,6	51,28,41	155	149	0.0,0.093,0.123
Sjc_0004481	chr1	-	2060976	2061229	2061066	2061229	2054086	2054223	1296	3,4,9	0,0,0	239	149	1.0,1.0,1.0
Sjc_0007987	chr2	+	6709145	6709724	6709145	6709712	6713062	6715214	1297	26,31,40	0,0,0	161	149	1.0,1.0,1.0
Sjc_0006414	chr3	+	34037529	34037759	34037529	34037684	34039666	34039781	1298	42,28,23	250,329,298	224	149	0.101,0.054,0.049
Sjc_0006414	chr3	+	34045361	34045486	34045361	34045473	34050762	34050878	1299	11,19,8	216,271,209	162	149	0.045,0.061,0.034
Sjc_0006414	chr3	+	34056148	34057984	34056148	34056598	34062140	34062451	1300	375,380,362	0,1,1	1535	149	1.0,0.974,0.972
Sjc_0006087	chr3	+	21734668	21734808	21734668	21734780	21736246	21736369	1301	734,709,626	29,0,22	177	149	0.955,1.0,0.96
Sjc_0006087	chr3	+	21734668	21735015	21734668	21734780	21736246	21736369	1302	25,16,19	29,0,22	384	149	0.251,1.0,0.251
Sjc_0006087	chr3	+	21734668	21735015	21734668	21734808	21736246	21736369	1303	25,16,19	734,709,626	356	149	0.014,0.009,0.013
Sjc_0006087	chr3	+	21736704	21739516	21736704	21736862	21739555	21739629	1304	1578,914,817	14,5,0	2803	149	0.857,0.907,1.0
Sjc_0006087	chr3	+	21739390	21739629	21739390	21739533	21742667	21744144	1305	1370,529,452	0,0,0	245	149	1.0,1.0,1.0
Sjc_0005114	chr1	-	28829512	28830532	28830284	28830532	28827798	28828056	1306	220,352,290	31,24,27	921	149	0.534,0.704,0.635
Sjc_0005114	chr1	-	28836160	28836518	28836315	28836518	28827798	28828056	1307	15,16,26	6,0,8	304	149	0.551,1.0,0.614
Sjc_0005114	chr1	-	28830575	28836518	28836160	28836518	28830284	28830395	1308	470,300,300	2,4,14	5734	149	0.859,0.661,0.358
Sjc_0005114	chr1	-	28830575	28836518	28836315	28836518	28830284	28830395	1309	479,306,314	16,17,29	5889	149	0.431,0.313,0.215
Sjc_0005114	chr1	-	28836160	28836518	28836315	28836518	28830284	28830395	1310	11,10,28	16,17,29	304	149	0.252,0.224,0.321
Sjc_0005114	chr1	-	28836160	28836518	28836315	28836518	28830575	28830636	1311	9,6,14	2,0,1	304	149	0.688,1.0,0.873
Sjc_0005994	chr3	-	17961297	17963603	17962996	17963603	17957960	17958447	1312	90,95,101	0,0,1	1848	149	1.0,1.0,0.891
Sjc_0005994	chr3	-	17961301	17961668	17961313	17961668	17958147	17958430	1313	0,1,0	0,0,0	161	149	NA,1.0,NA
Sjc_0005994	chr3	-	17980346	17980939	17980391	17980939	17977998	17978122	1314	50,117,106	0,0,0	194	149	1.0,1.0,1.0
Sjc_0005994	chr3	-	17984598	17985375	17984924	17985375	17982464	17982543	1315	21,29,29	9,35,21	475	149	0.423,0.206,0.302
Sjc_0005969	chr3	+	16305676	16305814	16305676	16305789	16308085	16308354	1316	0,5,4	26,19,20	174	149	0.0,0.184,0.146
Sjc_0002916	chr4	-	27697174	27697664	27697478	27697664	27694710	27694929	1317	67,51,45	175,140,146	453	149	0.112,0.107,0.092
Sjc_0002916	chr4	-	27697174	27697664	27697600	27697664	27694710	27694929	1318	240,133,118	1,0,0	575	149	0.984,1.0,1.0
Sjc_0002916	chr4	-	27697478	27697664	27697600	27697664	27694710	27694929	1319	352,224,219	1,0,0	271	149	0.995,1.0,1.0
Sjc_0005116	chr1	-	28911189	28911359	28911221	28911359	28910032	28910336	1320	5,2,7	7,0,0	181	149	0.37,1.0,1.0
Sjc_0005116	chr1	-	28911197	28911239	28911221	28911239	28910032	28910336	1321	76,81,74	7,0,0	173	149	0.903,1.0,1.0
Sjc_0008363	chr2	+	20880441	20882155	20880441	20880573	20883686	20883973	1322	949,821,774	1,0,0	1731	149	0.988,1.0,1.0
Sjc_0006275	chr3	+	29383141	29383452	29383141	29383183	29385879	29386405	1323	2,0,3	53,26,31	418	149	0.013,0.0,0.033
Sjc_0006128	chr3	+	23233358	23233660	23233358	23233656	23238230	23238326	1324	0,1,0	175,195,173	153	149	0.0,0.005,0.0
Sjc_0008112	chr2	+	11920049	11920889	11920049	11920156	11921003	11921116	1325	4,2,12	145,175,148	882	149	0.005,0.002,0.014
Sjc_0008112	chr2	+	11921003	11921116	11921003	11921070	11921938	11922174	1326	188,243,217	1,7,0	195	149	0.993,0.964,1.0
Sjc_0005270	chr1	-	35571089	35571206	35571137	35571206	35567545	35567609	1327	18,41,39	4,10,9	197	149	0.773,0.756,0.766
Sjc_0006964	chr5	-	11136736	11138054	11137780	11138054	11134246	11134878	1328	165,161,123	1,0,0	1193	149	0.954,1.0,1.0
Sjc_0006964	chr5	-	11139526	11144185	11143942	11144185	11139214	11139489	1329	842,1017,929	0,1,1	4565	149	1.0,0.971,0.968
Sjc_0006964	chr5	-	11143646	11144185	11143795	11144185	11139526	11139695	1330	11,44,41	39,47,44	298	149	0.124,0.319,0.318
Sjc_0006964	chr5	-	11143646	11144185	11143942	11144185	11139526	11139695	1331	13,48,41	29,57,50	445	149	0.131,0.22,0.215
Sjc_0006964	chr5	-	11143795	11144185	11143942	11144185	11139526	11139695	1332	41,51,44	29,57,50	296	149	0.416,0.311,0.307
Sjc_0008236	chr2	+	16390491	16391107	16390491	16390815	16393314	16393450	1333	224,327,330	1,1,0	441	149	0.987,0.991,1.0
Sjc_0008236	chr2	+	16407398	16407688	16407398	16407649	16412066	16412266	1334	250,230,239	0,0,0	188	149	1.0,1.0,1.0
Sjc_0005325	chr1	-	37776143	37777449	37776351	37777449	37776000	37776100	1335	96,68,42	293,160,126	357	149	0.12,0.151,0.122
Sjc_0005081	chr1	-	27666324	27666732	27666617	27666732	27665976	27666198	1336	143,167,163	0,1,1	442	149	1.0,0.983,0.982
Sjc_0001919	chr8	+	74683090	74683611	74683090	74683203	74685916	74686281	1337	0,0,1	0,0,0	557	149	NA,NA,1.0
Sjc_0003018	chr4	-	30907823	30908055	30907938	30908055	30901939	30902069	1338	99,127,122	65,43,38	264	149	0.462,0.625,0.644
Sjc_0004653	chr1	-	10538006	10540368	10540188	10540368	10533987	10534147	1339	259,296,365	1,0,2	2331	149	0.943,1.0,0.921
Sjc_0005233	chr1	-	33435942	33437351	33437082	33437351	33428045	33428490	1340	12,3,2	74,214,189	1289	149	0.018,0.002,0.001
Sjc_0004637	chr1	+	9664372	9664778	9664372	9664439	9667039	9667174	1341	10,15,35	0,0,2	488	149	1.0,1.0,0.842
Sjc_0004637	chr1	+	9664485	9664778	9664485	9664565	9667039	9667174	1342	3,11,31	0,0,0	362	149	1.0,1.0,1.0
Sjc_0005058	chr1	-	26808736	26813774	26813641	26813774	26807175	26807652	1343	1818,1202,1101	16,4,4	5054	149	0.77,0.899,0.89
Sjc_0005054	chr1	-	26729718	26733764	26732227	26733764	26728439	26728857	1344	1009,1428,1424	0,2,0	2658	149	1.0,0.976,1.0
Sjc_0003204	chr4	+	37566510	37566825	37566510	37566810	37567716	37567879	1345	0,0,0	186,160,144	164	149	0.0,0.0,0.0
Sjc_0006343	chr3	+	31506683	31506999	31506683	31506816	31510034	31510198	1346	144,216,171	0,0,0	332	149	1.0,1.0,1.0
[truncated: 2,519 more rows]

## Sheet: Mutually exclusive exon
GeneID	chr	strand	X1stExonStart_0base	X1stExonEnd	X2ndExonStart_0base	X2ndExonEnd	upstreamES	upstreamEE	downstreamES	downstreamEE	IJC_SAMPLE_1	SJC_SAMPLE_1	IncFormLen	SkipFormLen	IncLevel1
[truncated: 3,319 more rows]

[truncated: 2 more sheets: Retained intron, Skip exon]
