# Supplementary material for: Comparative transcriptome profiles of Schistosoma japonicum larval stages: Implications for parasite biology and host invasion
Source: PLoS Negl Trop Dis. 2022 Jan 13;16(1):e0009889. doi: 10.1371/journal.pntd.0009889 (PMC8791509; doi:10.1371/journal.pntd.0009889)
Supplement: S2 Dataset — (ZIP) [file pntd.0009889.s017.zip › AS_events_egg.xlsx]

## Sheet: Alternative 3' splice site
GeneID	chr	strand	longExonStart_0base	longExonEnd	shortES	shortEE	flankingES	flankingEE	ID.1	IJC_SAMPLE_1	SJC_SAMPLE_1	IncFormLen	SkipFormLen	IncLevel1
Sjc_0009654	chrtig00002168:31156-1898897_pilon_pilon_5	+	55961	56715	56619	56715	54918	54974	0	13385,13583,13519	0,2,0	807	149	1.0,0.999,1.0
Sjc_0009695	chrtig00001724_pilon_pilon_3	-	22497	22685	22497	22613	23053	23403	1	2,0,0	0,0,0	221	149	1.0,NA,NA
Sjc_0009706	chrtig00001711_pilon_pilon	+	153227	153775	153332	153775	152891	153127	2	0,0,0	0,0,0	254	149	NA,NA,NA
Sjc_0009677	chrtig00001467_pilon_pilon_1	-	9	191	9	119	575	665	3	0,0,0	0,0,0	221	149	NA,NA,NA
Sjc_0009583	chrtig00000622:67343-3315238_pilon_pilon_2	-	106787	107171	106787	107087	107202	107299	4	25,11,25	2,3,0	233	149	0.889,0.701,1.0
Sjc_0009583	chrtig00000622:67343-3315238_pilon_pilon_2	-	107332	107613	107332	107505	107643	107767	5	183,178,214	0,0,0	257	149	1.0,1.0,1.0
Sjc_0009582	chrtig00000622:67343-3315238_pilon_pilon_2	+	102964	103067	102980	103067	102818	102902	6	14,15,16	1,0,2	165	149	0.927,1.0,0.878
Sjc_0009671	chrtig00000048_pilon_pilon_23	+	45830	46691	46584	46691	45087	45310	7	1586,1655,1800	1,5,1	903	149	0.996,0.982,0.997
Sjc_0009698	chrtig00000048_pilon_pilon_21	-	1843	4802	1843	2901	7932	8204	8	1,6,4	100,119,102	2050	149	0.001,0.004,0.003
Sjc_0002291	chr8	+	89730012	89730115	89730015	89730115	89729835	89729981	9	50,86,57	108,114,153	152	149	0.312,0.425,0.268
Sjc_0002273	chr8	+	89237413	89237650	89237449	89237650	89236425	89236774	10	0,0,0	0,0,0	185	149	NA,NA,NA
Sjc_0002187	chr8	+	86099100	86101567	86101253	86101567	86098829	86099055	11	171,183,178	169,158,147	2302	149	0.061,0.07,0.073
Sjc_0002187	chr8	+	86104853	86106515	86106359	86106515	86099100	86101567	12	76,82,89	74,88,83	1655	149	0.085,0.077,0.088
Sjc_0002187	chr8	+	86105652	86106515	86106359	86106515	86104853	86104933	13	34,34,27	0,9,12	856	149	1.0,0.397,0.281
Sjc_0002184	chr8	+	85871012	85872886	85872461	85872886	85869768	85869915	14	838,851,892	2,3,1	1598	149	0.975,0.964,0.988
Sjc_0002177	chr8	-	85637699	85637784	85637699	85637781	85639211	85639780	15	28,12,22	9,14,15	152	149	0.753,0.457,0.59
Sjc_0002175	chr8	+	85505958	85506678	85506050	85506678	85504592	85504620	16	2,1,8	0,0,0	241	149	1.0,1.0,1.0
Sjc_0002174	chr8	-	85493186	85495055	85493186	85493277	85495093	85495169	17	11,6,23	555,540,634	1927	149	0.002,0.001,0.003
Sjc_0002161	chr8	-	84682544	84684711	84682544	84683549	84684750	84684885	18	4,19,12	1523,1639,1645	1311	149	0.0,0.001,0.001
Sjc_0002161	chr8	-	84682962	84683549	84682962	84683165	84684750	84684885	19	1541,1671,1650	0,0,1	533	149	1.0,1.0,0.998
Sjc_0002161	chr8	-	84684750	84684885	84684750	84684870	84684918	84685046	20	669,592,622	100,119,119	164	149	0.859,0.819,0.826
Sjc_0002152	chr8	-	84416313	84416603	84416313	84416427	84423923	84423996	21	166,144,134	0,0,0	325	149	1.0,1.0,1.0
Sjc_0002152	chr8	-	84423150	84423309	84423150	84423208	84423923	84423996	22	4,5,3	52,39,66	250	149	0.044,0.071,0.026
Sjc_0002152	chr8	-	84443925	84444051	84443925	84444027	84444082	84444125	23	49,38,36	1,1,2	173	149	0.977,0.97,0.939
Sjc_0002143	chr8	+	84067450	84067552	84067457	84067552	84066629	84066757	24	14,11,16	0,0,0	156	149	1.0,1.0,1.0
Sjc_0002142	chr8	-	84055049	84055818	84055049	84055134	84061085	84061213	25	1,0,1	2,4,5	833	149	0.082,0.0,0.035
Sjc_0002131	chr8	-	83310431	83310645	83310431	83310586	83318297	83318653	26	5,0,0	0,0,2	208	149	1.0,NA,0.0
Sjc_0009731	chrtig00013705_pilon_pilon_2	+	7067	7626	7106	7626	1315	3974	27	8,0,2	1,1,1	188	149	0.864,0.0,0.613
Sjc_0009731	chrtig00013705_pilon_pilon_2	+	7067	7626	7437	7626	1315	3974	28	11,4,8	6,7,16	519	149	0.345,0.141,0.126
Sjc_0009731	chrtig00013705_pilon_pilon_2	+	7106	7626	7437	7626	1315	3974	29	4,5,7	6,7,16	480	149	0.171,0.181,0.12
Sjc_0009731	chrtig00013705_pilon_pilon_2	+	7067	7626	7106	7626	5259	5422	30	7,1,1	1,1,3	188	149	0.847,0.442,0.209
Sjc_0009731	chrtig00013705_pilon_pilon_2	+	7067	7626	7437	7626	5259	5422	31	10,5,7	76,43,60	519	149	0.036,0.032,0.032
Sjc_0009731	chrtig00013705_pilon_pilon_2	+	7106	7626	7437	7626	5259	5422	32	4,5,9	76,43,60	480	149	0.016,0.035,0.044
Sjc_0002124	chr8	-	83023354	83023570	83023354	83023386	83027578	83027739	33	0,0,0	3,0,0	333	149	0.0,NA,NA
Sjc_0002118	chr8	-	82897714	82897877	82897714	82897825	82898993	82899075	34	65,57,87	0,0,1	201	149	1.0,1.0,0.985
Sjc_0002082	chr8	+	81407467	81407505	81407470	81407505	81407321	81407432	35	717,702,805	3,6,14	152	149	0.996,0.991,0.983
Sjc_0002075	chr8	+	80800924	80801194	80800958	80801194	80799715	80800048	36	83,76,97	7,0,0	183	149	0.906,1.0,1.0
Sjc_0002075	chr8	+	80806425	80806614	80806545	80806614	80804019	80804613	37	181,201,191	1,4,1	269	149	0.99,0.965,0.991
Sjc_0002038	chr8	+	79448750	79450439	79450131	79450439	79447978	79448096	38	204,276,240	1,10,4	1530	149	0.952,0.729,0.854
Sjc_0002036	chr8	-	79298061	79299517	79298061	79298211	79300701	79300768	39	106,93,112	0,1,0	1455	149	1.0,0.905,1.0
Sjc_0002036	chr8	-	79301467	79301613	79301467	79301565	79306077	79306480	40	140,161,152	0,0,0	197	149	1.0,1.0,1.0
Sjc_0002036	chr8	-	79328197	79328563	79328197	79328389	79331477	79331912	41	41,61,65	14,18,26	323	149	0.575,0.61,0.536
Sjc_0002036	chr8	-	79328197	79328563	79328197	79328389	79336174	79336683	42	26,40,43	6,11,12	323	149	0.667,0.627,0.623
Sjc_0002006	chr8	-	78402123	78404458	78402123	78402196	78413152	78413297	43	1060,1063,1069	2,0,2	2411	149	0.97,1.0,0.971
Sjc_0002006	chr8	-	78415237	78415591	78415237	78415350	78416037	78416348	44	330,385,374	16,19,25	390	149	0.887,0.886,0.851
Sjc_0002006	chr8	-	78402123	78404458	78402123	78402196	78418092	78418223	45	206,250,221	1,0,0	2411	149	0.927,1.0,1.0
Sjc_0002006	chr8	-	78415237	78415591	78415237	78415350	78418092	78418223	46	364,411,398	32,29,45	390	149	0.813,0.844,0.772
Sjc_0002006	chr8	-	78415237	78416323	78415237	78415350	78418092	78418223	47	480,553,616	32,29,45	1122	149	0.666,0.717,0.645
Sjc_0002006	chr8	-	78415237	78416323	78415237	78415591	78418092	78418223	48	150,169,242	34,27,24	881	149	0.427,0.514,0.63
Sjc_0002006	chr8	-	78402123	78404458	78402123	78402196	78418149	78418223	49	208,250,221	2,0,0	2411	149	0.865,1.0,1.0
Sjc_0002006	chr8	-	78415237	78415591	78415237	78415350	78418149	78418223	50	411,484,461	185,171,168	390	149	0.459,0.52,0.512
Sjc_0002006	chr8	-	78415237	78416323	78415237	78415350	78418149	78418223	51	498,566,636	185,171,168	1122	149	0.263,0.305,0.335
Sjc_0002006	chr8	-	78415237	78416323	78415237	78415591	78418149	78418223	52	168,182,262	81,100,87	881	149	0.26,0.235,0.337
Sjc_0001999	chr8	-	78268607	78269109	78268607	78269071	78271266	78271329	53	286,307,354	0,1,0	187	149	1.0,0.996,1.0
Sjc_0001999	chr8	-	78268607	78269109	78268607	78269071	78277593	78277680	54	333,335,407	10,9,5	187	149	0.964,0.967,0.985
Sjc_0001999	chr8	-	78268607	78269109	78268607	78269071	78277626	78277666	55	291,314,375	0,2,1	187	149	1.0,0.992,0.997
Sjc_0001999	chr8	-	78268607	78269109	78268607	78269071	78277666	78277686	56	313,337,391	0,2,4	187	149	1.0,0.993,0.987
Sjc_0001996	chr8	+	78186181	78187380	78187110	78187380	78185012	78185033	57	46,78,77	0,2,2	1078	149	1.0,0.844,0.842
Sjc_0001992	chr8	+	78016282	78016374	78016294	78016374	78016111	78016251	58	2,0,6	5,9,8	161	149	0.27,0.0,0.41
Sjc_0001953	chr8	+	76552138	76552559	76552286	76552559	76551969	76552105	59	6,10,11	0,0,2	297	149	1.0,1.0,0.734
Sjc_0001946	chr8	+	76118473	76118561	76118508	76118561	76116438	76116476	60	90,61,50	14,0,3	184	149	0.839,1.0,0.931
Sjc_0001934	chr8	+	75560385	75560469	75560388	75560469	75558316	75558561	61	3,15,8	135,187,183	152	149	0.021,0.073,0.041
Sjc_0001915	chr8	+	74547607	74547684	74547621	74547684	74544967	74545247	62	18,22,16	0,0,0	163	149	1.0,1.0,1.0
Sjc_0001915	chr8	+	74545634	74545719	74545661	74545719	74545561	74545619	63	1,0,3	25,28,17	176	149	0.033,0.0,0.13
Sjc_0001915	chr8	+	74552668	74553504	74552927	74553504	74550841	74550945	64	8,0,9	12,0,9	408	149	0.196,NA,0.268
Sjc_0001915	chr8	+	74552668	74553504	74552927	74553504	74551609	74551723	65	18,3,11	56,58,53	408	149	0.105,0.019,0.07
Sjc_0001906	chr8	-	74336526	74338191	74336526	74336874	74339491	74339588	66	161,138,164	5,4,6	1466	149	0.766,0.778,0.735
Sjc_0001896	chr8	-	74072171	74072397	74072171	74072380	74074639	74074728	67	14,16,14	42,37,31	166	149	0.23,0.28,0.288
Sjc_0001891	chr8	+	73862300	73862922	73862603	73862922	73858382	73858613	68	116,127,124	0,0,0	452	149	1.0,1.0,1.0
Sjc_0001891	chr8	+	73878107	73878572	73878152	73878572	73876554	73877200	69	0,4,2	64,64,33	194	149	0.0,0.046,0.044
Sjc_0001886	chr8	-	73689162	73689388	73689162	73689322	73692274	73692464	70	10,8,14	8,6,3	215	149	0.464,0.48,0.764
Sjc_0001886	chr8	-	73689162	73689462	73689162	73689322	73692274	73692464	71	31,24,18	8,6,3	289	149	0.666,0.673,0.756
Sjc_0001886	chr8	-	73689162	73689462	73689162	73689388	73692274	73692464	72	23,18,5	2,2,1	223	149	0.885,0.857,0.77
Sjc_0001869	chr8	-	72951162	72951817	72951162	72951499	72957419	72957772	73	108,117,109	0,0,0	467	149	1.0,1.0,1.0
Sjc_0001866	chr8	-	72765548	72766114	72765548	72765916	72766784	72766944	74	15883,15951,15894	13,0,8	347	149	0.998,1.0,0.999
Sjc_0001866	chr8	-	72765548	72767456	72765548	72766944	72767488	72767885	75	7278,7110,7706	1,1,3	661	149	0.999,0.999,0.998
Sjc_0001864	chr8	+	72682826	72684547	72684216	72684547	72679306	72679488	76	1444,1523,1534	3,11,8	1539	149	0.979,0.931,0.949
Sjc_0001851	chr8	-	71904875	71905644	71904875	71905200	71907568	71907638	77	23,29,37	3,8,0	593	149	0.658,0.477,1.0
Sjc_0001824	chr8	+	70771727	70773237	70773158	70773237	70770776	70770821	78	442,458,455	0,1,0	1580	149	1.0,0.977,1.0
Sjc_0001820	chr8	+	70627408	70629822	70629680	70629822	70625299	70625508	79	805,714,774	0,0,14	2421	149	1.0,1.0,0.773
Sjc_0001793	chr8	-	69734636	69736088	69734636	69734983	69740500	69741140	80	16,11,12	4,2,0	1254	149	0.322,0.395,1.0
Sjc_0001793	chr8	-	69734636	69736987	69734636	69734983	69740500	69741140	81	509,525,559	4,2,0	2153	149	0.898,0.948,1.0
Sjc_0001793	chr8	-	69734636	69736987	69734636	69736088	69740500	69741140	82	493,515,547	0,1,0	1048	149	1.0,0.987,1.0
Sjc_0001776	chr8	-	68844082	68844271	68844082	68844104	68844562	68844568	83	44,52,42	0,0,0	316	149	1.0,1.0,1.0
Sjc_0001776	chr8	-	68844082	68844933	68844082	68844271	68846254	68847079	84	182,192,192	0,0,0	811	149	1.0,1.0,1.0
Sjc_0001776	chr8	-	68846254	68847782	68846254	68847079	68849092	68849718	85	83,70,64	0,1,0	852	149	1.0,0.924,1.0
Sjc_0001740	chr8	-	67692382	67692589	67692382	67692551	67695806	67696053	86	33,24,18	53,79,23	187	149	0.332,0.195,0.384
Sjc_0001735	chr8	-	67421672	67421808	67421672	67421799	67421834	67421884	87	215,211,226	400,435,488	158	149	0.336,0.314,0.304
Sjc_0001716	chr8	-	66602609	66604701	66602609	66602667	66606258	66606344	88	187,149,208	3,1,2	2183	149	0.81,0.91,0.877
Sjc_0001714	chr8	+	66458348	66459097	66458535	66459097	66456486	66456526	89	233,201,232	0,0,0	336	149	1.0,1.0,1.0
Sjc_0001714	chr8	+	66462551	66464484	66463861	66464484	66461762	66462012	90	183,262,174	18,22,13	1459	149	0.509,0.549,0.578
Sjc_0001713	chr8	-	66392770	66394963	66392770	66393018	66402556	66402732	91	141,141,193	1,0,0	2094	149	0.909,1.0,1.0
Sjc_0001709	chr8	-	66183953	66184214	66183953	66184001	66184865	66185126	92	45,57,37	13,12,21	362	149	0.588,0.662,0.42
Sjc_0001709	chr8	-	66184088	66185126	66184088	66184214	66186083	66186432	93	238,233,195	0,0,2	1061	149	1.0,1.0,0.932
Sjc_0001709	chr8	-	66201678	66202114	66201678	66202078	66203010	66203238	94	48,54,51	0,1,3	185	149	1.0,0.978,0.932
Sjc_0001709	chr8	-	66228778	66230817	66228778	66229163	66233075	66233136	95	0,5,4	22,17,41	1803	149	0.0,0.024,0.008
Sjc_0001703	chr8	+	66004721	66004844	66004724	66004844	66004600	66004687	96	0,2,1	49,56,68	152	149	0.0,0.034,0.014
Sjc_0001698	chr8	-	65821389	65824142	65821389	65823229	65825151	65825307	97	56,42,20	4,4,1	1062	149	0.663,0.596,0.737
Sjc_0001698	chr8	-	65821389	65824142	65821389	65823229	65826552	65826702	98	34,30,11	2,1,3	1062	149	0.705,0.808,0.34
Sjc_0001698	chr8	-	65824034	65825307	65824034	65824125	65826552	65826702	99	273,246,226	4,13,11	1331	149	0.884,0.679,0.697
Sjc_0001698	chr8	-	65826552	65826702	65826552	65826680	65828490	65828668	100	128,106,106	33,19,22	171	149	0.772,0.829,0.808
Sjc_0001698	chr8	-	65826552	65826702	65826552	65826680	65838315	65838793	101	14,12,14	0,1,0	171	149	1.0,0.913,1.0
Sjc_0001698	chr8	-	65827534	65830239	65827534	65828668	65838315	65838793	102	172,164,139	6,6,0	1720	149	0.713,0.703,1.0
Sjc_0001698	chr8	-	65852743	65853124	65852743	65853121	65854474	65854718	103	126,141,146	18,14,20	152	149	0.873,0.908,0.877
Sjc_0001693	chr8	+	65726427	65726493	65726430	65726493	65726044	65726380	104	643,649,706	67,73,80	152	149	0.904,0.897,0.896
Sjc_0001693	chr8	+	65727283	65727476	65727300	65727476	65726044	65727201	105	72,49,58	85,57,73	166	149	0.432,0.436,0.416
Sjc_0001693	chr8	+	65727075	65727476	65727283	65727476	65726427	65726493	106	121,146,152	0,0,5	357	149	1.0,1.0,0.927
Sjc_0001693	chr8	+	65727075	65727476	65727300	65727476	65726427	65726493	107	125,153,153	749,829,831	374	149	0.062,0.068,0.068
Sjc_0001693	chr8	+	65727283	65727476	65727300	65727476	65726427	65726493	108	4,7,6	749,829,831	166	149	0.005,0.008,0.006
Sjc_0001693	chr8	+	65730821	65731070	65730843	65731070	65729783	65729880	109	7,2,1	498,467,579	171	149	0.012,0.004,0.002
Sjc_0001690	chr8	-	65546135	65547246	65546135	65546872	65552216	65552732	110	95,105,94	3,1,0	523	149	0.9,0.968,1.0
Sjc_0001690	chr8	-	65546135	65547312	65546135	65546872	65552216	65552732	111	142,166,156	3,1,0	589	149	0.923,0.977,1.0
Sjc_0001690	chr8	-	65546135	65547312	65546135	65547246	65552216	65552732	112	53,66,66	6,5,4	215	149	0.86,0.901,0.92
Sjc_0001690	chr8	-	65557252	65557535	65557252	65557532	65560790	65560994	113	43,38,47	14,10,17	152	149	0.751,0.788,0.73
Sjc_0001689	chr8	+	65532676	65533514	65533099	65533514	65530124	65530277	114	146,169,124	38,41,35	572	149	0.5,0.518,0.48
Sjc_0001685	chr8	-	65258112	65258248	65258112	65258234	65258285	65258391	115	593,545,565	1,0,1	163	149	0.998,1.0,0.998
Sjc_0001677	chr8	+	64969998	64971767	64971564	64971767	64969050	64969180	116	124,147,142	6,4,3	1715	149	0.642,0.761,0.804
Sjc_0001766	chr8	-	68424399	68424943	68424399	68424559	68426450	68426813	117	401,390,359	0,0,0	533	149	1.0,1.0,1.0
Sjc_0001669	chr8	+	64559474	64559553	64559479	64559553	64552581	64552666	118	64,77,59	9,6,14	154	149	0.873,0.925,0.803
Sjc_0001669	chr8	+	64559859	64561045	64560727	64561045	64559474	64559553	119	17,31,19	61,68,42	1017	149	0.039,0.063,0.062
Sjc_0001656	chr8	+	64190203	64190472	64190337	64190472	64188332	64188478	120	82,92,89	1,0,1	283	149	0.977,1.0,0.979
Sjc_0001636	chr8	+	63259039	63259157	63259104	63259157	63257724	63257887	121	53,53,59	139,153,162	214	149	0.21,0.194,0.202
Sjc_0001636	chr8	+	63259529	63259691	63259538	63259691	63259387	63259499	122	91,80,115	29,14,46	158	149	0.747,0.843,0.702
Sjc_0001636	chr8	+	63282812	63283077	63282876	63283077	63265919	63266067	123	43,62,75	5,8,0	213	149	0.857,0.844,1.0
Sjc_0001626	chr8	+	63008533	63009020	63008696	63009020	63008380	63008492	124	51,69,53	0,0,2	312	149	1.0,1.0,0.927
Sjc_0001626	chr8	+	63009056	63009203	63009059	63009203	63008696	63009020	125	51,61,57	21,6,14	152	149	0.704,0.909,0.8
Sjc_0001626	chr8	+	63017859	63018108	63017994	63018108	63010734	63010840	126	139,110,128	3,3,1	284	149	0.96,0.951,0.985
Sjc_0001626	chr8	+	63024910	63025485	63025055	63025485	63020764	63020972	127	63,76,88	7,12,9	294	149	0.82,0.762,0.832
Sjc_0001605	chr8	-	62345696	62345863	62345696	62345791	62346487	62346651	128	0,0,0	133,124,117	221	149	0.0,0.0,0.0
Sjc_0001597	chr8	-	62137487	62137549	62137487	62137544	62139394	62139460	129	22,16,18	4,3,1	154	149	0.842,0.838,0.946
Sjc_0001597	chr8	-	62151031	62151316	62151031	62151244	62152895	62153174	130	0,0,0	34,32,20	221	149	0.0,0.0,0.0
Sjc_0001582	chr8	-	61461116	61461319	61461116	61461275	61463867	61463960	131	9,34,8	4,3,12	193	149	0.635,0.897,0.34
Sjc_0001576	chr8	-	61097828	61099858	61097828	61097903	61101459	61101671	132	148,134,160	4,5,6	2104	149	0.724,0.655,0.654
Sjc_0001570	chr8	+	60989722	60992433	60992198	60992433	60988257	60988356	133	69,86,35	2,13,9	2625	149	0.662,0.273,0.181
Sjc_0001569	chr8	-	60967315	60967544	60967315	60967536	60971540	60972123	134	5,10,10	2,0,0	157	149	0.703,1.0,1.0
Sjc_0001568	chr8	-	60937996	60938554	60937996	60938551	60938625	60938922	135	52,62,73	105,120,146	152	149	0.327,0.336,0.329
Sjc_0001568	chr8	-	60940128	60940554	60940128	60940275	60940592	60940682	136	405,409,370	0,0,0	428	149	1.0,1.0,1.0
Sjc_0001557	chr8	-	60590051	60591903	60590051	60590127	60595035	60595137	137	12,9,5	11,13,7	1925	149	0.078,0.051,0.052
Sjc_0001557	chr8	-	60597695	60597835	60597695	60597748	60598895	60599132	138	5,19,23	0,2,0	236	149	1.0,0.857,1.0
Sjc_0001556	chr8	-	60558360	60563084	60558360	60560394	60564852	60565043	139	25,12,12	0,0,0	2839	149	1.0,1.0,1.0
Sjc_0001555	chr8	-	60503253	60505484	60503253	60504219	60506195	60506329	140	862,846,843	2,0,0	1414	149	0.978,1.0,1.0
Sjc_0001555	chr8	-	60514728	60515078	60514728	60515051	60516035	60516171	141	1,6,0	606,586,631	176	149	0.001,0.009,0.0
Sjc_0001553	chr8	+	60434855	60435035	60434880	60435035	60434759	60434823	142	5,3,11	6,3,8	174	149	0.416,0.461,0.541
Sjc_0001553	chr8	+	60437403	60437520	60437433	60437520	60436647	60436752	143	0,0,0	10,20,21	179	149	0.0,0.0,0.0
Sjc_0001619	chr8	+	62852958	62853810	62853698	62853810	62852605	62852723	144	495,524,497	408,327,380	889	149	0.169,0.212,0.18
Sjc_0001619	chr8	+	62859856	62860528	62859875	62860528	62858257	62858305	145	128,156,184	507,503,502	168	149	0.183,0.216,0.245
Sjc_0001547	chr8	-	60258598	60264117	60258598	60260675	60266517	60266775	146	261,304,276	6,6,9	3591	149	0.643,0.678,0.56
Sjc_0001539	chr8	-	60037401	60039021	60037401	60038276	60039798	60039916	147	49,54,28	528,477,545	894	149	0.015,0.019,0.008
Sjc_0001539	chr8	-	60040929	60041187	60040929	60041133	60041451	60041685	148	0,3,0	516,500,502	203	149	0.0,0.004,0.0
Sjc_0001539	chr8	-	60042867	60043058	60042867	60042993	60043441	60043648	149	166,164,190	0,0,0	214	149	1.0,1.0,1.0
Sjc_0001519	chr8	+	59199462	59204680	59202980	59204680	59199358	59199423	150	251,231,239	10,0,2	3667	149	0.505,1.0,0.829
Sjc_0001519	chr8	+	59199462	59204680	59204497	59204680	59199358	59199423	151	348,276,350	281,404,340	5184	149	0.034,0.019,0.029
Sjc_0001519	chr8	+	59202980	59204680	59204497	59204680	59199358	59199423	152	107,45,113	281,404,340	1666	149	0.033,0.01,0.029
Sjc_0001519	chr8	+	59204570	59204680	59204581	59204680	59204497	59204541	153	72,66,55	26,46,39	160	149	0.721,0.572,0.568
Sjc_0001518	chr8	-	59182076	59186878	59182076	59185757	59188952	59189624	154	33,40,45	14,18,16	1270	149	0.217,0.207,0.248
Sjc_0001518	chr8	-	59182076	59186878	59182076	59185757	59191633	59191864	155	34,42,43	433,477,494	1270	149	0.009,0.01,0.01
Sjc_0001516	chr8	+	59153018	59153825	59153677	59153825	59150672	59150719	156	117,55,68	0,0,1	808	149	1.0,1.0,0.926
Sjc_0001516	chr8	+	59153018	59153825	59153677	59153825	59150754	59150871	157	974,890,929	7,3,8	808	149	0.962,0.982,0.955
Sjc_0001510	chr8	-	58827661	58827703	58827661	58827702	58827751	58827913	158	0,0,0	110,54,86	150	149	0.0,0.0,0.0
Sjc_0001509	chr8	-	58771154	58771383	58771154	58771287	58773359	58773478	159	10,12,17	13,4,0	245	149	0.319,0.646,1.0
Sjc_0001509	chr8	-	58785283	58785430	58785283	58785355	58787439	58787536	160	13,7,3	0,0,0	224	149	1.0,1.0,1.0
Sjc_0001489	chr8	-	58198269	58201391	58198269	58200316	58202140	58202503	161	967,1086,1055	1,0,3	1224	149	0.992,1.0,0.977
Sjc_0001472	chr8	-	57322643	57322947	57322643	57322944	57322978	57323312	162	29,19,12	97,116,115	152	149	0.227,0.138,0.093
Sjc_0001463	chr8	+	57067198	57067347	57067206	57067347	57067052	57067169	163	122,116,160	31,32,27	157	149	0.789,0.775,0.849
Sjc_0001463	chr8	+	57067493	57067842	57067504	57067842	57067198	57067459	164	148,152,182	15,11,26	160	149	0.902,0.928,0.867
Sjc_0001448	chr8	-	56609124	56610588	56609124	56609242	56611801	56611985	165	298,332,339	1,0,0	1495	149	0.967,1.0,1.0
Sjc_0001438	chr8	-	55979051	55979130	55979051	55979100	55979159	55979230	166	223,222,171	0,6,1	179	149	1.0,0.969,0.993
Sjc_0001575	chr8	+	61072041	61072262	61072092	61072262	61070931	61070987	167	5,3,1	58,49,64	200	149	0.06,0.044,0.012
Sjc_0001428	chr8	+	55649156	55650488	55649944	55650488	55644860	55645277	168	308,308,314	4,0,2	937	149	0.924,1.0,0.961
Sjc_0001421	chr8	-	55313531	55314224	55313531	55313643	55315992	55316293	169	339,302,316	0,1,0	730	149	1.0,0.984,1.0
Sjc_0001416	chr8	-	55007265	55008339	55007265	55007536	55009667	55009812	170	54,27,37	0,0,0	952	149	1.0,1.0,1.0
Sjc_0001414	chr8	+	54986752	54990462	54988535	54990462	54983578	54983772	171	120,110,105	2,0,0	1932	149	0.822,1.0,1.0
Sjc_0001412	chr8	-	54849207	54854918	54849207	54850209	54854961	54855243	172	112,129,90	1020,999,1067	4858	149	0.003,0.004,0.003
Sjc_0001409	chr8	-	54745978	54746321	54745978	54746315	54746719	54747055	173	92,93,72	18,26,20	155	149	0.831,0.775,0.776
Sjc_0001406	chr8	-	54590181	54590404	54590181	54590399	54590439	54590506	174	52,73,55	2,0,4	154	149	0.962,1.0,0.93
Sjc_0001406	chr8	-	54604871	54605094	54604871	54605089	54605129	54605232	175	46,49,51	0,21,4	154	149	1.0,0.693,0.925
Sjc_0001400	chr8	+	54434334	54434640	54434567	54434640	54425769	54426006	176	126,134,121	107,71,84	382	149	0.315,0.424,0.36
Sjc_0001400	chr8	+	54434334	54439399	54439184	54439399	54425769	54426006	177	240,276,242	10,6,4	4999	149	0.417,0.578,0.643
Sjc_0001390	chr8	+	54066324	54066367	54066328	54066367	54066073	54066286	178	6,9,4	8,11,8	153	149	0.422,0.443,0.327
Sjc_0001390	chr8	+	54067711	54068365	54067768	54068365	54066415	54066819	179	167,148,175	16,34,15	206	149	0.883,0.759,0.894
Sjc_0001390	chr8	+	54070088	54072105	54071945	54072105	54067711	54068612	180	1112,1038,1046	1,2,4	2006	149	0.988,0.975,0.951
Sjc_0001385	chr8	+	53725803	53726036	53725884	53726036	53725698	53725767	181	265,318,339	0,0,0	230	149	1.0,1.0,1.0
Sjc_0001365	chr8	+	53218861	53220747	53220604	53220747	53217590	53217680	182	7,8,13	0,0,0	1892	149	1.0,1.0,1.0
Sjc_0001358	chr8	-	53036739	53038305	53036739	53037096	53039413	53039634	183	1425,1302,1425	0,0,3	1358	149	1.0,1.0,0.981
Sjc_0001353	chr8	+	52842126	52842319	52842164	52842319	52839829	52840241	184	33,29,55	7,9,14	187	149	0.79,0.72,0.758
Sjc_0001351	chr8	+	52740179	52740254	52740226	52740254	52739825	52740145	185	432,403,501	100,76,92	196	149	0.767,0.801,0.805
Sjc_0001351	chr8	+	52744736	52744857	52744766	52744857	52740459	52740613	186	3,11,5	421,393,466	179	149	0.006,0.023,0.009
Sjc_0001348	chr8	+	52692915	52694595	52694081	52694595	52691278	52691529	187	528,492,497	8,3,7	1315	149	0.882,0.949,0.889
Sjc_0001346	chr8	-	52649489	52650407	52649489	52650175	52650443	52650822	188	1653,1727,1610	2,0,1	381	149	0.997,1.0,0.998
Sjc_0001344	chr8	-	52548009	52548361	52548009	52548344	52550669	52550763	189	36,14,24	12,14,0	166	149	0.729,0.473,1.0
Sjc_0001336	chr8	-	52299386	52299820	52299386	52299709	52300253	52300397	190	12,6,4	49,75,80	260	149	0.123,0.044,0.028
Sjc_0001336	chr8	-	52308836	52308970	52308836	52308958	52310717	52311087	191	82,87,108	0,0,0	161	149	1.0,1.0,1.0
Sjc_0001330	chr8	-	52084698	52086395	52084698	52086349	52095413	52095464	192	2,2,6	3,4,6	195	149	0.337,0.276,0.433
Sjc_0001330	chr8	-	52084698	52086395	52084698	52086349	52097002	52097128	193	7,8,9	61,52,59	195	149	0.081,0.105,0.104
Sjc_0001324	chr8	-	51807352	51809145	51807352	51807788	51818041	51818115	194	27,29,30	0,0,0	1506	149	1.0,1.0,1.0
Sjc_0001324	chr8	-	51818041	51818145	51818041	51818115	51819343	51819548	195	0,0,0	0,0,0	179	149	NA,NA,NA
Sjc_0001313	chr8	-	51590272	51592374	51590272	51590518	51594404	51594641	196	125,147,150	5,0,3	2005	149	0.65,1.0,0.788
Sjc_0001288	chr8	+	50828580	50829081	50828786	50829081	50828085	50828307	197	440,541,420	22,11,3	355	149	0.894,0.954,0.983
Sjc_0001287	chr8	-	50773413	50776090	50773413	50774562	50784210	50784419	198	194,181,190	0,4,1	1677	149	1.0,0.801,0.944
Sjc_0001287	chr8	-	50791471	50791690	50791471	50791687	50791728	50791807	199	66,75,70	4,6,9	152	149	0.942,0.925,0.884
Sjc_0001285	chr8	-	50727273	50729270	50727273	50727805	50730182	50730376	200	233,222,212	264,290,289	1614	149	0.075,0.066,0.063
Sjc_0001281	chr8	+	50606766	50606836	50606769	50606836	50606650	50606734	201	2,3,2	8,1,3	152	149	0.197,0.746,0.395
Sjc_0001270	chr8	+	50287534	50290275	50289907	50290275	50281798	50282082	202	39,37,26	0,1,0	2522	149	1.0,0.686,1.0
Sjc_0001270	chr8	+	50287534	50290275	50289907	50290275	50282979	50283140	203	164,176,197	3,0,0	2522	149	0.764,1.0,1.0
Sjc_0001267	chr8	-	50191297	50191565	50191297	50191544	50194407	50194485	204	4,6,0	487,526,468	170	149	0.007,0.01,0.0
Sjc_0001267	chr8	-	50191297	50194485	50191297	50191544	50195723	50196566	205	826,831,793	13,10,17	3090	149	0.754,0.8,0.692
Sjc_0001265	chr8	+	50148250	50149476	50149332	50149476	50144131	50144421	206	190,218,232	0,0,0	1231	149	1.0,1.0,1.0
Sjc_0001263	chr8	-	50091825	50093829	50091825	50092701	50094411	50095804	207	2,0,0	38,25,34	1277	149	0.006,0.0,0.0
Sjc_0001262	chr8	-	50053119	50053466	50053119	50053193	50056800	50057000	208	315,282,302	0,0,0	422	149	1.0,1.0,1.0
Sjc_0001257	chr8	+	49912816	49913072	49912895	49913072	49906505	49906594	209	332,331,373	311,266,297	228	149	0.411,0.448,0.451
Sjc_0001256	chr8	-	49882710	49883031	49882710	49882887	49884701	49884901	210	353,316,325	7,1,21	293	149	0.962,0.994,0.887
Sjc_0001256	chr8	-	49888322	49888449	49888322	49888390	49889777	49889997	211	609,598,794	1,1,0	208	149	0.998,0.998,1.0
Sjc_0001256	chr8	-	49888322	49888449	49888322	49888390	49890383	49890556	212	138,97,163	0,0,0	208	149	1.0,1.0,1.0
Sjc_0001256	chr8	-	49890383	49890556	49890383	49890538	49890590	49890840	213	730,749,758	0,0,0	167	149	1.0,1.0,1.0
Sjc_0001254	chr8	+	49839038	49839211	49839083	49839211	49838012	49838470	214	122,109,82	0,0,0	194	149	1.0,1.0,1.0
Sjc_0001254	chr8	+	49849429	49849669	49849436	49849669	49848302	49848353	215	98,84,84	0,1,1	156	149	1.0,0.988,0.988
Sjc_0001254	chr8	+	49849429	49849669	49849539	49849669	49848302	49848353	216	148,142,125	4,6,10	259	149	0.955,0.932,0.878
Sjc_0001254	chr8	+	49849436	49849669	49849539	49849669	49848302	49848353	217	50,59,42	4,6,10	252	149	0.881,0.853,0.713
Sjc_0001252	chr8	-	49786884	49788886	49786884	49787084	49789000	49789204	218	92,124,133	134,157,174	1951	149	0.05,0.057,0.055
Sjc_0001252	chr8	-	49786884	49788886	49786884	49787084	49790198	49790718	219	91,130,127	6,5,5	1951	149	0.537,0.665,0.66
Sjc_0001252	chr8	-	49786884	49789204	49786884	49787084	49790198	49790718	220	311,335,373	6,5,5	2269	149	0.773,0.815,0.83
Sjc_0001252	chr8	-	49786884	49789204	49786884	49788886	49790198	49790718	221	220,211,246	0,6,0	467	149	1.0,0.918,1.0
Sjc_0001249	chr8	-	49724457	49724949	49724457	49724946	49724982	49726661	222	268,247,251	27,34,35	152	149	0.907,0.877,0.875
Sjc_0001246	chr8	+	49595046	49595206	49595118	49595206	49594229	49594640	223	0,0,0	261,222,254	221	149	0.0,0.0,0.0
Sjc_0001246	chr8	+	49597244	49599140	49598618	49599140	49596417	49596777	224	633,701,671	2,0,1	1523	149	0.969,1.0,0.985
Sjc_0001241	chr8	-	49483194	49484331	49483194	49483399	49485804	49485951	225	861,1022,1024	3,6,5	1081	149	0.975,0.959,0.966
Sjc_0001239	chr8	-	49388455	49389107	49388455	49388620	49390021	49391960	226	74,68,82	1,4,0	636	149	0.945,0.799,1.0
Sjc_0001236	chr8	-	49279996	49280122	49279996	49280067	49281849	49281939	227	2,4,5	27,18,44	204	149	0.051,0.14,0.077
Sjc_0001236	chr8	-	49284396	49284530	49284396	49284439	49284575	49285173	228	130,107,118	0,0,0	240	149	1.0,1.0,1.0
Sjc_0001405	chr8	+	54559531	54560625	54560522	54560625	54559153	54559489	229	8,10,15	0,2,0	1140	149	1.0,0.395,1.0
Sjc_0001405	chr8	+	54559531	54560625	54560522	54560625	54559193	54559469	230	8,11,15	2,0,0	1140	149	0.343,1.0,1.0
Sjc_0001225	chr8	+	48945570	48945645	48945572	48945645	48944597	48944923	231	65,48,45	6,2,2	151	149	0.914,0.959,0.957
Sjc_0002023	chr8	+	78981416	78981649	78981551	78981649	78979836	78980294	232	64,63,66	92,112,88	284	149	0.267,0.228,0.282
Sjc_0001198	chr8	+	48083811	48083988	48083921	48083988	48083745	48083777	233	180,186,186	1,0,0	259	149	0.99,1.0,1.0
Sjc_0001198	chr8	+	48084488	48084655	48084611	48084655	48084244	48084460	234	304,283,285	0,0,0	272	149	1.0,1.0,1.0
Sjc_0001198	chr8	+	48085247	48087109	48086820	48087109	48084946	48085043	235	188,196,156	6,19,7	1722	149	0.731,0.472,0.659
Sjc_0001198	chr8	+	48089009	48090824	48089583	48090824	48085247	48087109	236	503,524,577	9,12,23	723	149	0.92,0.9,0.838
Sjc_0001197	chr8	+	48075818	48076868	48076781	48076868	48073551	48073625	237	62,74,49	3,5,3	1112	149	0.735,0.665,0.686
Sjc_0001194	chr8	-	47956241	47956370	47956241	47956359	47960202	47960288	238	3,4,3	0,6,7	160	149	1.0,0.383,0.285
Sjc_0001186	chr8	+	47547928	47548585	47548471	47548585	47546085	47546188	239	3,10,8	39,39,34	692	149	0.016,0.052,0.048
Sjc_0001186	chr8	+	47579347	47580316	47579506	47580316	47577805	47578220	240	171,185,176	0,0,0	308	149	1.0,1.0,1.0
Sjc_0001185	chr8	-	47484303	47486988	47484303	47485654	47488992	47489125	241	87,55,72	1,4,1	1483	149	0.897,0.58,0.879
Sjc_0001185	chr8	-	47484303	47486988	47484303	47485654	47492537	47492684	242	32,16,16	1,0,0	1483	149	0.763,1.0,1.0
Sjc_0001183	chr8	-	47341141	47342241	47341141	47341496	47349902	47350099	243	474,385,471	16,15,21	894	149	0.832,0.811,0.789
Sjc_0001176	chr8	-	47019049	47019488	47019049	47019462	47021064	47021410	244	33,50,29	0,0,0	175	149	1.0,1.0,1.0
Sjc_0001153	chr8	+	46268865	46269102	46268880	46269102	46268847	46268852	245	2,2,2	0,0,0	164	149	1.0,1.0,1.0
Sjc_0001150	chr8	+	46141994	46142328	46142028	46142328	46141876	46141950	246	18,11,12	16,27,17	183	149	0.478,0.249,0.365
Sjc_0001149	chr8	+	46090643	46090857	46090685	46090857	46089907	46090046	247	1,1,2	281,303,310	191	149	0.003,0.003,0.005
Sjc_0001149	chr8	+	46092216	46092480	46092333	46092480	46090685	46090857	248	276,276,285	140,123,112	266	149	0.525,0.557,0.588
Sjc_0001149	chr8	+	46092216	46096153	46095879	46096153	46090685	46090857	249	389,359,378	6,20,18	3812	149	0.717,0.412,0.451
Sjc_0001135	chr8	-	45770917	45773571	45770917	45771122	45775899	45776157	250	770,728,742	4,0,0	2598	149	0.917,1.0,1.0
Sjc_0001133	chr8	+	45744141	45746452	45746094	45746452	45742127	45742280	251	939,921,1015	6,6,6	2102	149	0.917,0.916,0.923
Sjc_0001132	chr8	-	45723438	45723584	45723438	45723484	45724508	45724630	252	23,43,27	0,0,0	249	149	1.0,1.0,1.0
Sjc_0001131	chr8	+	45647945	45648165	45647966	45648165	45647450	45647518	253	0,0,0	102,96,103	170	149	0.0,0.0,0.0
Sjc_0001131	chr8	+	45677608	45677660	45677611	45677660	45675361	45675692	254	181,204,153	9,9,10	152	149	0.952,0.957,0.937
Sjc_0001130	chr8	-	45606237	45606341	45606237	45606338	45607065	45607146	255	18,23,20	70,90,73	152	149	0.201,0.2,0.212
Sjc_0001122	chr8	-	45220346	45220456	45220346	45220439	45221152	45221274	256	18,28,13	0,0,0	166	149	1.0,1.0,1.0
Sjc_0001122	chr8	-	45221059	45221147	45221059	45221120	45221152	45221274	257	0,3,2	239,260,189	176	149	0.0,0.01,0.009
Sjc_0001119	chr8	+	44881591	44881783	44881609	44881783	44879989	44880225	258	13,5,27	0,0,0	167	149	1.0,1.0,1.0
Sjc_0001119	chr8	+	44899344	44899664	44899431	44899664	44896660	44896897	259	6,24,13	0,0,0	236	149	1.0,1.0,1.0
Sjc_0001119	chr8	+	44923278	44923399	44923299	44923399	44921614	44921710	260	14,21,10	0,0,0	170	149	1.0,1.0,1.0
Sjc_0001116	chr8	+	44722083	44722276	44722107	44722276	44720752	44720827	261	2,6,1	109,121,97	173	149	0.016,0.041,0.009
Sjc_0001116	chr8	+	44723325	44723418	44723345	44723418	44720752	44720827	262	93,81,95	0,0,0	169	149	1.0,1.0,1.0
Sjc_0001116	chr8	+	44723325	44723418	44723345	44723418	44722107	44722276	263	174,168,178	1,0,0	169	149	0.994,1.0,1.0
Sjc_0001099	chr8	+	44157725	44158298	44157930	44158298	44156735	44156857	264	86,88,97	2,0,2	354	149	0.948,1.0,0.953
Sjc_0001099	chr8	+	44157342	44157772	44157725	44157772	44156735	44157301	265	2419,2359,2613	0,0,0	532	149	1.0,1.0,1.0
Sjc_0001099	chr8	+	44157637	44157772	44157725	44157772	44157342	44157602	266	290,293,312	267,225,255	237	149	0.406,0.45,0.435
Sjc_0001099	chr8	+	44157637	44158298	44157930	44158298	44157342	44157602	267	315,309,336	644,696,750	442	149	0.142,0.13,0.131
Sjc_0001099	chr8	+	44157725	44158298	44157930	44158298	44157637	44157692	268	228,203,252	9,5,8	354	149	0.914,0.945,0.93
Sjc_0001098	chr8	-	44154476	44154732	44154476	44154623	44154769	44154850	269	180,166,183	2,0,2	258	149	0.981,1.0,0.981
Sjc_0001097	chr8	+	44115936	44116181	44115941	44116181	44115714	44115910	270	2,1,6	132,136,136	154	149	0.014,0.007,0.041
Sjc_0001097	chr8	+	44116359	44116776	44116474	44116776	44116215	44116323	271	83,110,119	0,0,0	264	149	1.0,1.0,1.0
Sjc_0001096	chr8	-	44066968	44069804	44066968	44067623	44069836	44070001	272	65,59,54	349,269,306	2330	149	0.012,0.014,0.011
Sjc_0001096	chr8	-	44066968	44070001	44066968	44067623	44070036	44070163	273	384,449,408	1,0,0	2527	149	0.958,1.0,1.0
Sjc_0001096	chr8	-	44070203	44070327	44070203	44070318	44070362	44070416	274	516,586,614	56,53,66	158	149	0.897,0.912,0.898
Sjc_0001968	chr8	+	77116138	77120821	77118602	77120821	77115810	77116097	275	46,23,32	239,255,278	2613	149	0.011,0.005,0.007
Sjc_0001082	chr8	+	43540805	43541007	43540946	43541007	43538999	43539031	276	9,17,29	2,7,3	290	149	0.698,0.555,0.832
Sjc_0001076	chr8	+	43293849	43296088	43294674	43296088	43293731	43293810	277	79,57,62	0,3,1	974	149	1.0,0.744,0.905
Sjc_0001076	chr8	+	43293849	43296088	43295935	43296088	43293731	43293810	278	94,104,99	102,81,98	2235	149	0.058,0.079,0.063
Sjc_0001076	chr8	+	43294674	43296088	43295935	43296088	43293731	43293810	279	17,54,44	102,81,98	1410	149	0.017,0.066,0.045
Sjc_0001076	chr8	+	43298233	43299611	43299437	43299611	43294674	43296088	280	67,62,60	105,147,117	1353	149	0.066,0.044,0.053
Sjc_0001064	chr8	+	42861813	42863658	42863156	42863658	42860207	42860576	281	497,493,511	0,0,2	1492	149	1.0,1.0,0.962
Sjc_0001063	chr8	-	42823988	42825643	42823988	42825415	42826869	42827020	282	1164,1205,1305	3,5,2	377	149	0.994,0.99,0.996
Sjc_0001063	chr8	-	42826869	42829301	42826869	42827020	42829410	42829596	283	1055,981,1113	7,6,0	2430	149	0.902,0.909,1.0
Sjc_0001062	chr8	+	42812645	42812895	42812661	42812895	42810608	42811176	284	1,0,0	109,101,83	165	149	0.008,0.0,0.0
Sjc_0001062	chr8	+	42812661	42814797	42814562	42814797	42810608	42811176	285	227,218,216	2,0,7	2050	149	0.892,1.0,0.692
Sjc_0001062	chr8	+	42812930	42813150	42812939	42813150	42812661	42812895	286	86,54,55	6,0,9	158	149	0.931,1.0,0.852
Sjc_0001059	chr8	-	42730335	42730860	42730335	42730507	42732459	42732867	287	48,40,40	182,179,175	502	149	0.073,0.062,0.064
Sjc_0001059	chr8	-	42730335	42732867	42730335	42730507	42732899	42732953	288	676,789,852	20,24,23	2509	149	0.667,0.661,0.687
Sjc_0001055	chr8	-	42643909	42644081	42643909	42644003	42644119	42644497	289	241,201,249	0,0,0	227	149	1.0,1.0,1.0
Sjc_0001053	chr8	-	42581258	42584657	42581258	42582066	42586050	42586410	290	339,374,420	76,89,103	2740	149	0.195,0.186,0.181
Sjc_0001053	chr8	-	42586050	42586410	42586050	42586377	42588335	42588464	291	206,158,142	50,59,61	182	149	0.771,0.687,0.656
Sjc_0001053	chr8	-	42586050	42587031	42586050	42586377	42588335	42588464	292	118,134,92	50,59,61	803	149	0.305,0.296,0.219
Sjc_0001053	chr8	-	42586050	42587031	42586050	42586410	42588335	42588464	293	72,108,72	160,132,122	770	149	0.08,0.137,0.102
Sjc_0001047	chr8	-	42445213	42446530	42445213	42445629	42446657	42446906	294	1739,1693,1881	0,0,1	1050	149	1.0,1.0,0.996
Sjc_0001047	chr8	-	42445213	42446530	42445213	42445629	42447201	42447358	295	1226,1196,1297	0,0,1	1050	149	1.0,1.0,0.995
Sjc_0001043	chr8	+	42329005	42329101	42329062	42329101	42326355	42326396	296	0,0,0	1,0,0	206	149	0.0,NA,NA
Sjc_0001043	chr8	+	42332291	42332562	42332342	42332562	42331178	42331277	297	152,188,195	0,0,0	200	149	1.0,1.0,1.0
Sjc_0001041	chr8	-	42255608	42255777	42255608	42255748	42257844	42257888	298	0,1,0	20,1,2	178	149	0.0,0.456,0.0
Sjc_0001034	chr8	+	42023893	42024576	42023953	42024576	42022074	42022348	299	107,96,92	0,0,0	209	149	1.0,1.0,1.0
Sjc_0001029	chr8	+	41842172	41844949	41843196	41844949	41841164	41841406	300	379,359,403	3,10,4	1173	149	0.941,0.82,0.928
Sjc_0001018	chr8	-	41184905	41185156	41184905	41185013	41187629	41188984	301	14,12,22	212,231,256	292	149	0.033,0.026,0.042
Sjc_0001018	chr8	-	41184905	41185156	41184905	41185013	41188857	41188984	302	10,4,8	5,5,3	292	149	0.505,0.29,0.576
Sjc_0001016	chr8	+	41132458	41137613	41136797	41137613	41126992	41127042	303	264,301,245	12,11,15	4488	149	0.422,0.476,0.352
Sjc_0001015	chr8	-	41118418	41118572	41118418	41118559	41118640	41118762	304	4,0,8	1,1,0	162	149	0.786,0.0,1.0
Sjc_0000975	chr8	-	39583701	39585004	39583701	39584288	39587519	39587657	305	18,25,25	373,439,425	865	149	0.008,0.01,0.01
Sjc_0000975	chr8	-	39583701	39585004	39583701	39584288	39587619	39587657	306	18,23,17	89,82,106	865	149	0.034,0.046,0.027
Sjc_0000972	chr8	-	39395764	39398737	39395764	39396940	39399814	39399979	307	63,47,66	328,419,337	1946	149	0.014,0.009,0.015
Sjc_0000970	chr8	+	39204682	39204836	39204688	39204836	39204396	39204647	308	121,106,120	3,7,2	155	149	0.975,0.936,0.983
Sjc_0000970	chr8	+	39236056	39238277	39237550	39238277	39234588	39235027	309	801,723,746	0,2,2	1643	149	1.0,0.97,0.971
Sjc_0000964	chr8	+	39054485	39055763	39055058	39055763	39026927	39027000	310	13,12,20	0,3,0	722	149	1.0,0.452,1.0
Sjc_0000964	chr8	+	39054485	39055763	39055058	39055763	39041380	39041679	311	14,12,18	1,0,0	722	149	0.743,1.0,1.0
Sjc_0001712	chr8	+	66335376	66335585	66335418	66335585	66333883	66333970	312	2,13,6	83,87,72	191	149	0.018,0.104,0.061
Sjc_0000958	chr8	-	38919091	38919641	38919091	38919563	38922195	38922342	313	54,69,72	0,0,0	227	149	1.0,1.0,1.0
Sjc_0000958	chr8	-	38919091	38919641	38919091	38919563	38924180	38924261	314	52,47,49	0,0,0	227	149	1.0,1.0,1.0
Sjc_0000955	chr8	+	38819850	38819888	38819868	38819888	38819753	38819828	315	3,2,0	89,75,96	167	149	0.029,0.023,0.0
Sjc_0000953	chr8	+	38770980	38771913	38771795	38771913	38769503	38769842	316	147,118,168	1,4,0	964	149	0.958,0.82,1.0
Sjc_0000950	chr8	+	38591462	38591658	38591601	38591658	38587514	38587564	317	0,0,0	21,15,14	288	149	0.0,0.0,0.0
Sjc_0000950	chr8	+	38626079	38626308	38626109	38626308	38624542	38624936	318	98,133,138	0,0,0	179	149	1.0,1.0,1.0
Sjc_0000949	chr8	-	38546789	38547771	38546789	38547724	38550536	38550823	319	15,14,15	9,8,9	196	149	0.559,0.571,0.559
Sjc_0000949	chr8	-	38572217	38572875	38572217	38572351	38572973	38573068	320	12,10,5	4,5,3	673	149	0.399,0.307,0.27
Sjc_0000941	chr8	+	38230001	38230217	38230019	38230217	38229437	38229583	321	117,111,144	0,0,0	167	149	1.0,1.0,1.0
Sjc_0000934	chr8	+	37760972	37762077	37761982	37762077	37760753	37760931	322	130,154,157	1935,2156,2208	1159	149	0.009,0.009,0.009
Sjc_0000934	chr8	+	37763296	37763650	37763569	37763650	37761982	37762077	323	34,29,31	961,1003,967	422	149	0.012,0.01,0.011
Sjc_0000929	chr8	+	37626081	37629892	37628203	37629892	37624237	37624456	324	141,145,127	0,3,0	2271	149	1.0,0.76,1.0
Sjc_0000928	chr8	-	37567825	37568309	37567825	37568108	37569477	37572500	325	10,19,24	0,1,0	350	149	1.0,0.89,1.0
Sjc_0000925	chr8	+	37440123	37440205	37440168	37440205	37438816	37439085	326	67,46,59	0,0,0	194	149	1.0,1.0,1.0
Sjc_0000913	chr8	+	37150010	37150111	37150062	37150111	37147817	37148315	327	0,2,1	0,0,0	201	149	NA,1.0,1.0
Sjc_0000911	chr8	-	37109894	37112378	37109894	37110136	37112414	37112492	328	21,6,8	1,6,3	2391	149	0.567,0.059,0.142
Sjc_0000907	chr8	+	36994549	36995086	36994562	36995086	36990592	36992192	329	70,44,29	0,1,0	162	149	1.0,0.976,1.0
Sjc_0000905	chr8	+	36847505	36847693	36847511	36847693	36847055	36847467	330	160,140,141	2,11,1	155	149	0.987,0.924,0.993
Sjc_0000905	chr8	+	36873079	36877198	36874579	36877198	36866965	36867159	331	145,148,182	0,0,1	1649	149	1.0,1.0,0.943
Sjc_0000904	chr8	-	36833658	36834131	36833658	36833774	36834179	36834368	332	4,1,0	206,199,187	506	149	0.006,0.001,0.0
Sjc_0000902	chr8	+	36769008	36769808	36769255	36769808	36768267	36768938	333	514,591,500	0,1,0	396	149	1.0,0.996,1.0
Sjc_0002305	chr8	-	90218366	90218596	90218366	90218589	90218630	90218744	334	345,325,396	208,232,264	156	149	0.613,0.572,0.589
Sjc_0000893	chr8	+	36459742	36460109	36459767	36460109	36451830	36452135	335	2,0,0	1,28,21	174	149	0.631,0.0,0.0
Sjc_0000893	chr8	+	36482034	36482384	36482140	36482384	36480443	36480514	336	55,77,51	14,10,23	255	149	0.697,0.818,0.564
Sjc_0000893	chr8	+	36482034	36482384	36482296	36482384	36480443	36480514	337	118,122,105	155,183,221	411	149	0.216,0.195,0.147
Sjc_0000893	chr8	+	36482140	36482384	36482296	36482384	36480443	36480514	338	77,55,77	155,183,221	305	149	0.195,0.128,0.145
Sjc_0000889	chr8	+	36371424	36373653	36373511	36373653	36370234	36370397	339	38,22,36	0,0,1	2236	149	1.0,1.0,0.706
Sjc_0002169	chr8	-	85261409	85261507	85261409	85261450	85262528	85262568	340	1,0,0	684,703,750	206	149	0.001,0.0,0.0
Sjc_0000849	chr8	-	34752425	34752601	34752425	34752594	34752632	34752691	341	19,33,1	6,7,11	156	149	0.752,0.818,0.08
Sjc_0000833	chr8	-	34345535	34345717	34345535	34345670	34346921	34347107	342	62,43,76	379,383,414	196	149	0.111,0.079,0.122
Sjc_0000831	chr8	-	34299100	34299316	34299100	34299202	34299359	34299436	343	62,61,75	0,0,2	263	149	1.0,1.0,0.955
Sjc_0000831	chr8	-	34326263	34326450	34326263	34326377	34328694	34328994	344	1,1,2	133,166,138	222	149	0.005,0.004,0.01
Sjc_0000826	chr8	-	34042925	34044984	34042925	34043312	34045020	34045098	345	1275,1266,1320	0,0,0	1821	149	1.0,1.0,1.0
Sjc_0000819	chr8	-	33801663	33803472	33801663	33803361	33804342	33804512	346	3,1,7	0,0,0	260	149	1.0,1.0,1.0
Sjc_0000818	chr8	+	33794167	33795829	33795657	33795829	33792568	33793135	347	72,85,79	0,1,0	1639	149	1.0,0.885,1.0
Sjc_0000818	chr8	+	33795657	33798539	33798100	33798539	33792568	33793135	348	19,19,24	0,0,2	2592	149	1.0,1.0,0.408
Sjc_0000818	chr8	+	33795657	33798539	33798100	33798539	33794167	33794268	349	66,83,107	0,0,3	2592	149	1.0,1.0,0.672
Sjc_0000805	chr8	-	33373422	33373767	33373422	33373755	33373798	33373839	350	0,0,2	3,4,2	161	149	0.0,0.0,0.481
Sjc_0000797	chr8	+	33042628	33042876	33042821	33042876	33041095	33041386	351	199,180,178	0,0,0	342	149	1.0,1.0,1.0
Sjc_0000797	chr8	+	33048168	33048727	33048251	33048727	33046657	33046957	352	2,5,6	91,106,67	232	149	0.014,0.029,0.054
Sjc_0000796	chr8	-	33025427	33026478	33025427	33025861	33026518	33027068	353	12,8,21	0,2,1	766	149	1.0,0.438,0.803
Sjc_0000793	chr8	+	32657867	32660113	32659750	32660113	32648041	32648217	354	525,440,510	3,4,0	2032	149	0.928,0.89,1.0
Sjc_0000782	chr8	+	32238003	32238245	32238069	32238245	32233449	32233556	355	11,9,12	0,0,0	215	149	1.0,1.0,1.0
Sjc_0000771	chr8	+	32010920	32011915	32011602	32011915	32007038	32008289	356	55,57,70	1,1,2	831	149	0.908,0.911,0.863
Sjc_0000761	chr8	+	31542892	31543011	31542895	31543011	31541862	31541932	357	73,60,53	79,102,88	152	149	0.475,0.366,0.371
Sjc_0000753	chr8	+	31225007	31225538	31225076	31225538	31221832	31221883	358	37,18,35	5,5,6	218	149	0.835,0.711,0.799
Sjc_0000753	chr8	+	31232854	31236470	31236363	31236470	31230819	31230871	359	30,35,26	12,32,34	3658	149	0.092,0.043,0.03
Sjc_0000746	chr8	-	30906794	30910601	30906794	30907014	30911988	30912251	360	205,184,201	1,0,0	3736	149	0.891,1.0,1.0
Sjc_0000745	chr8	+	30819242	30819618	30819318	30819618	30818533	30818586	361	1300,1424,1401	0,1,7	225	149	1.0,0.999,0.993
Sjc_0000736	chr8	+	30454879	30454906	30454882	30454906	30453923	30453953	362	0,0,0	0,0,0	152	149	NA,NA,NA
Sjc_0001167	chr8	+	46747199	46747503	46747224	46747503	46747134	46747172	363	1,3,1	54,36,47	174	149	0.016,0.067,0.018
Sjc_0001167	chr8	+	46756936	46759637	46759289	46759637	46752875	46753166	364	171,141,133	0,1,0	2502	149	1.0,0.894,1.0
Sjc_0001602	chr8	-	62224322	62226527	62224322	62224459	62227083	62227556	365	91,73,89	0,2,2	2217	149	1.0,0.71,0.749
Sjc_0000702	chr8	+	29583734	29583958	29583777	29583958	29583599	29583691	366	4,3,5	6,4,6	192	149	0.341,0.368,0.393
Sjc_0000701	chr8	-	29561731	29563142	29561731	29562124	29563176	29563685	367	2,1,1	13,20,17	1167	149	0.019,0.006,0.007
Sjc_0000700	chr8	+	29554268	29554519	29554410	29554519	29553015	29553168	368	42,29,20	0,0,5	291	149	1.0,1.0,0.672
Sjc_0000699	chr8	-	29511350	29515456	29511350	29511691	29515497	29515700	369	69,58,71	4,0,1	3914	149	0.396,1.0,0.73
Sjc_0000699	chr8	-	29511350	29515700	29511350	29511691	29515732	29515964	370	78,62,76	0,1,0	4158	149	1.0,0.69,1.0
Sjc_0000688	chr8	-	29041438	29043082	29041438	29042257	29043168	29043345	371	3127,3118,3046	2,0,1	974	149	0.996,1.0,0.998
Sjc_0000688	chr8	-	29041438	29043345	29041438	29043082	29043466	29043649	372	1055,1209,1207	1,0,0	412	149	0.997,1.0,1.0
Sjc_0000685	chr8	+	29004205	29004576	29004268	29004576	29003345	29003489	373	1,0,0	317,319,312	212	149	0.002,0.0,0.0
Sjc_0000681	chr8	-	28735408	28736930	28735408	28735783	28738689	28738900	374	330,295,287	1,3,2	1296	149	0.974,0.919,0.943
Sjc_0000681	chr8	-	28736471	28736930	28736471	28736827	28738689	28738900	375	169,104,123	0,0,0	252	149	1.0,1.0,1.0
Sjc_0000681	chr8	-	28759210	28759277	28759210	28759274	28761566	28761681	376	46,35,19	5,4,4	152	149	0.9,0.896,0.823
Sjc_0000766	chr8	-	31809497	31810291	31809497	31809601	31811358	31811439	377	606,685,589	0,4,2	839	149	1.0,0.968,0.981
Sjc_0000674	chr8	-	28480899	28483713	28480899	28482305	28484315	28484524	378	215,157,199	227,262,277	1557	149	0.083,0.054,0.064
Sjc_0000673	chr8	-	28455222	28458347	28455222	28455469	28462041	28462150	379	375,500,389	3,0,0	3027	149	0.86,1.0,1.0
Sjc_0000673	chr8	-	28455222	28458347	28455222	28455469	28469144	28469712	380	27,33,29	2,0,0	3027	149	0.399,1.0,1.0
Sjc_0000668	chr8	+	27840389	27840724	27840581	27840724	27840190	27840355	381	190,188,206	1,0,3	341	149	0.988,1.0,0.968
Sjc_0000660	chr8	+	27359996	27360543	27360425	27360543	27358972	27359098	382	686,638,748	0,6,0	578	149	1.0,0.965,1.0
Sjc_0000660	chr8	+	27360425	27360543	27360479	27360543	27360169	27360396	383	242,227,269	2,0,0	203	149	0.989,1.0,1.0
Sjc_0000657	chr8	+	27236578	27236658	27236633	27236658	27235762	27235868	384	0,0,0	0,0,1	204	149	NA,NA,0.0
Sjc_0000647	chr8	-	27037972	27038150	27037972	27038059	27038185	27038310	385	1257,1210,1423	0,2,0	240	149	1.0,0.997,1.0
Sjc_0000647	chr8	-	27038185	27038310	27038185	27038293	27039419	27039435	386	22,18,31	67,66,81	166	149	0.228,0.197,0.256
Sjc_0000647	chr8	-	27038185	27038310	27038185	27038293	27039470	27039687	387	22,18,40	260,231,277	166	149	0.071,0.065,0.115
Sjc_0000647	chr8	-	27038185	27039435	27038185	27038293	27039470	27039687	388	449,437,402	260,231,277	1291	149	0.166,0.179,0.143
Sjc_0000647	chr8	-	27038185	27039435	27038185	27038310	27039470	27039687	389	428,419,371	1,0,9	1274	149	0.98,1.0,0.828
Sjc_0000644	chr8	-	26985317	26985946	26985317	26985394	26988423	26988578	390	174,151,131	0,1,1	701	149	1.0,0.97,0.965
Sjc_0000643	chr8	-	26962419	26962755	26962419	26962752	26962789	26963062	391	737,740,832	35,46,40	152	149	0.954,0.94,0.953
Sjc_0000636	chr8	+	26614567	26614797	26614731	26614797	26611715	26611880	392	16,14,23	5,1,2	313	149	0.604,0.87,0.846
Sjc_0000617	chr8	+	25927126	25933259	25933154	25933259	25924655	25924768	393	169,158,179	1,0,0	6177	149	0.803,1.0,1.0
Sjc_0000614	chr8	-	25818861	25819089	25818861	25819032	25819197	25819485	394	7,2,4	559,488,495	206	149	0.009,0.003,0.006
Sjc_0000612	chr8	-	25782183	25782411	25782183	25782354	25782519	25782807	395	0,0,0	4,2,11	206	149	0.0,0.0,0.0
Sjc_0000611	chr8	-	25755025	25756175	25755025	25755170	25756734	25756971	396	2022,1990,2092	1,0,1	1154	149	0.996,1.0,0.996
Sjc_0000566	chr8	+	24066190	24066468	24066364	24066468	24063727	24063844	397	10,6,5	0,2,0	323	149	1.0,0.581,1.0
Sjc_0000559	chr8	-	23868216	23869526	23868216	23868500	23870797	23871058	398	582,537,566	0,1,0	1175	149	1.0,0.986,1.0
Sjc_0000554	chr8	+	23758014	23758153	23758023	23758153	23757937	23757984	399	28,17,17	261,252,268	158	149	0.092,0.06,0.056
Sjc_0000548	chr8	+	23504536	23504771	23504587	23504771	23503171	23503296	400	1,1,2	28,16,13	200	149	0.026,0.044,0.103
Sjc_0000548	chr8	+	23504536	23504771	23504655	23504771	23503171	23503296	401	22,23,16	6,0,2	268	149	0.671,1.0,0.816
Sjc_0000548	chr8	+	23504587	23504771	23504655	23504771	23503171	23503296	402	49,38,27	6,0,2	217	149	0.849,1.0,0.903
Sjc_0000544	chr8	-	23163973	23164469	23163973	23164062	23164507	23164704	403	647,585,534	0,0,0	556	149	1.0,1.0,1.0
Sjc_0001924	chr8	+	74872326	74873302	74872400	74873302	74870112	74870429	404	11,9,9	0,10,9	223	149	1.0,0.376,0.401
Sjc_0000543	chr8	+	23143384	23147590	23146265	23147590	23143156	23143294	405	92,77,102	271,337,298	3030	149	0.016,0.011,0.017
Sjc_0000540	chr8	+	23023170	23024115	23023774	23024115	23022790	23023135	406	26,14,26	0,6,0	753	149	1.0,0.316,1.0
Sjc_0000538	chr8	-	22946483	22948259	22946483	22946554	22949435	22949563	407	143,102,125	35,31,31	1854	149	0.247,0.209,0.245
Sjc_0000538	chr8	-	22949435	22949563	22949435	22949491	22955369	22955407	408	150,139,161	0,0,0	221	149	1.0,1.0,1.0
Sjc_0000538	chr8	-	22955191	22955425	22955191	22955407	22955450	22956027	409	10,8,12	71,62,76	167	149	0.112,0.103,0.123
Sjc_0000523	chr8	-	22246569	22247597	22246569	22246794	22248129	22248437	410	10,6,2	151,146,115	952	149	0.01,0.006,0.003
Sjc_0000461	chr8	-	20423529	20424096	20423529	20424039	20433737	20433941	411	170,196,171	9,5,6	206	149	0.932,0.966,0.954
Sjc_0000449	chr8	+	20006479	20006772	20006655	20006772	20005853	20005943	412	5,1,2	219,217,221	325	149	0.01,0.002,0.004
Sjc_0001299	chr8	-	51184381	51185842	51184381	51184577	51189528	51189854	413	3086,3226,3457	1,0,0	1414	149	0.997,1.0,1.0
Sjc_0000433	chr8	+	19195282	19197117	19196387	19197117	19193693	19193822	414	185,146,154	0,1,0	1254	149	1.0,0.945,1.0
Sjc_0000433	chr8	+	19195282	19197117	19196569	19197117	19193693	19193822	415	187,146,155	21,28,24	1436	149	0.48,0.351,0.401
Sjc_0000433	chr8	+	19196387	19197117	19196569	19197117	19193693	19193822	416	2,1,1	21,28,24	331	149	0.041,0.016,0.018
Sjc_0000433	chr8	+	19196387	19197117	19196569	19197117	19195282	19195356	417	3,7,4	174,152,141	331	149	0.008,0.02,0.013
Sjc_0000429	chr8	+	19084612	19085842	19085600	19085842	19082582	19082841	418	303,319,261	0,1,0	1137	149	1.0,0.977,1.0
Sjc_0000422	chr8	+	18863579	18863785	18863582	18863785	18860438	18860634	419	8,14,8	14,27,17	152	149	0.359,0.337,0.316
Sjc_0000421	chr8	+	18813548	18813735	18813620	18813735	18807198	18807270	420	9,9,16	0,0,0	221	149	1.0,1.0,1.0
Sjc_0000421	chr8	+	18825466	18825547	18825541	18825547	18819198	18819511	421	110,65,105	0,0,0	224	149	1.0,1.0,1.0
Sjc_0000421	chr8	+	18830709	18830834	18830794	18830834	18829366	18829572	422	120,119,117	0,0,0	234	149	1.0,1.0,1.0
Sjc_0000421	chr8	+	18830709	18830834	18830814	18830834	18829366	18829572	423	128,126,124	0,0,0	254	149	1.0,1.0,1.0
Sjc_0000421	chr8	+	18830794	18830834	18830814	18830834	18829366	18829572	424	8,7,7	0,0,0	169	149	1.0,1.0,1.0
Sjc_0000411	chr8	+	18121512	18124537	18124318	18124537	18118751	18118906	425	742,655,769	0,1,5	2955	149	1.0,0.971,0.886
Sjc_0000881	chr8	+	36105389	36106210	36105403	36106210	36105252	36105354	426	188,184,172	33,23,26	163	149	0.839,0.88,0.858
Sjc_0000881	chr8	+	36105389	36106210	36105444	36106210	36105252	36105354	427	215,206,189	206,220,217	204	149	0.433,0.406,0.389
Sjc_0000881	chr8	+	36105389	36106210	36105764	36106210	36105252	36105354	428	345,305,305	426,425,464	524	149	0.187,0.169,0.157
Sjc_0000881	chr8	+	36105403	36106210	36105444	36106210	36105252	36105354	429	60,45,43	206,220,217	190	149	0.186,0.138,0.134
Sjc_0000881	chr8	+	36105403	36106210	36105764	36106210	36105252	36105354	430	190,144,159	426,425,464	510	149	0.115,0.09,0.091
Sjc_0000881	chr8	+	36105444	36106210	36105764	36106210	36105252	36105354	431	336,319,333	426,425,464	469	149	0.2,0.193,0.186
Sjc_0000881	chr8	+	36105764	36106573	36106285	36106573	36105252	36105629	432	1292,1301,1498	0,1,0	670	149	1.0,0.997,1.0
Sjc_0000881	chr8	+	36106251	36106573	36106285	36106573	36105252	36106210	433	28,22,43	633,741,720	183	149	0.035,0.024,0.046
Sjc_0000881	chr8	+	36122123	36122649	36122432	36122649	36121536	36121762	434	1306,1315,1310	0,0,4	458	149	1.0,1.0,0.991
Sjc_0000400	chr8	-	17478333	17478440	17478333	17478383	17478504	17478624	435	17,11,13	103,145,112	206	149	0.107,0.052,0.077
Sjc_0000397	chr8	+	17368991	17372116	17371806	17372116	17368711	17368945	436	41,56,74	1,0,7	2964	149	0.673,1.0,0.347
Sjc_0000397	chr8	+	17375689	17375907	17375745	17375907	17371806	17372116	437	201,178,197	0,0,0	205	149	1.0,1.0,1.0
Sjc_0000397	chr8	+	17382680	17384007	17383662	17384007	17381399	17381528	438	597,594,591	0,1,0	1131	149	1.0,0.987,1.0
Sjc_0000394	chr8	-	17236190	17236446	17236190	17236277	17236478	17236604	439	164,142,163	0,0,0	318	149	1.0,1.0,1.0
Sjc_0000382	chr8	+	16818666	16821688	16821499	16821688	16815591	16815731	440	31,12,19	4,0,0	2982	149	0.279,1.0,1.0
Sjc_0000365	chr8	-	16023637	16025406	16023637	16025364	16025464	16027527	441	8,15,11	3,1,4	191	149	0.675,0.921,0.682
Sjc_0000365	chr8	-	16023637	16025406	16023637	16025364	16026962	16027527	442	4,2,2	77,80,89	191	149	0.039,0.019,0.017
Sjc_0000365	chr8	-	16023637	16025783	16023637	16025364	16026962	16027527	443	33,34,52	77,80,89	568	149	0.101,0.1,0.133
Sjc_0000365	chr8	-	16023637	16025783	16023637	16025406	16026962	16027527	444	31,32,50	2,0,0	526	149	0.814,1.0,1.0
Sjc_0000360	chr8	-	15824803	15824941	15824803	15824899	15825001	15825096	445	68,67,54	0,1,0	191	149	1.0,0.981,1.0
Sjc_0000354	chr8	-	15402796	15402882	15402796	15402880	15402906	15403608	446	0,0,0	0,0,0	151	149	NA,NA,NA
Sjc_0000354	chr8	-	15437107	15437221	15437107	15437161	15438696	15438756	447	0,0,0	0,0,0	209	149	NA,NA,NA
Sjc_0000346	chr8	+	15166142	15169884	15167971	15169884	15165805	15166086	448	40,32,40	106,72,82	1978	149	0.028,0.032,0.035
Sjc_0000341	chr8	+	15053818	15056477	15056072	15056477	15053241	15053778	449	763,825,922	0,0,3	2403	149	1.0,1.0,0.95
Sjc_0000341	chr8	+	15059116	15060731	15060536	15060731	15058264	15058525	450	16,19,19	877,840,903	1569	149	0.002,0.002,0.002
Sjc_0000338	chr8	+	14996250	14996525	14996253	14996525	14993797	14993936	451	332,391,430	63,94,79	152	149	0.838,0.803,0.842
Sjc_0000330	chr8	-	14799139	14799602	14799139	14799599	14803707	14803805	452	0,0,0	0,0,0	152	149	NA,NA,NA
Sjc_0000327	chr8	+	14759093	14759309	14759196	14759309	14757713	14758004	453	236,194,187	1,0,1	252	149	0.993,1.0,0.991
Sjc_0000320	chr8	-	14303105	14304619	14303105	14303743	14305862	14306184	454	60,43,46	0,1,0	1025	149	1.0,0.862,1.0
Sjc_0000320	chr8	-	14320330	14320628	14320330	14320547	14321339	14321656	455	7,5,10	0,0,0	230	149	1.0,1.0,1.0
Sjc_0000310	chr8	+	13571249	13571711	13571595	13571711	13570424	13571177	456	4,7,6	0,0,0	495	149	1.0,1.0,1.0
Sjc_0000299	chr8	+	13060474	13060614	13060528	13060614	13058754	13058845	457	44,51,39	0,0,0	203	149	1.0,1.0,1.0
Sjc_0000299	chr8	+	13079496	13080090	13079964	13080090	13079363	13079453	458	17,11,13	24,25,12	617	149	0.146,0.096,0.207
Sjc_0003030	chr4	-	31276239	31278327	31276239	31277090	31279683	31279911	459	194,226,222	76,112,79	1386	149	0.215,0.178,0.232
Sjc_0003030	chr4	-	31276239	31281073	31276239	31279911	31283182	31283526	460	174,193,169	0,0,1	1311	149	1.0,1.0,0.951
Sjc_0003030	chr4	-	31283182	31283570	31283182	31283526	31292172	31292218	461	3,0,5	62,79,55	193	149	0.036,0.0,0.066
Sjc_0008226	chr2	-	16059840	16062376	16059840	16060632	16064325	16064523	462	201,186,170	1,0,0	1893	149	0.941,1.0,1.0
Sjc_0008226	chr2	-	16082839	16082981	16082839	16082976	16083016	16083175	463	0,0,0	0,0,0	154	149	NA,NA,NA
Sjc_0000801	chr8	-	33260258	33261031	33260258	33260868	33261962	33262283	464	9,39,28	742,756,709	312	149	0.006,0.024,0.019
Sjc_0000801	chr8	-	33261962	33262996	33261962	33262283	33263945	33264392	465	1048,993,1054	0,0,2	862	149	1.0,1.0,0.989
Sjc_0004831	chr1	+	17953831	17953910	17953856	17953910	17951502	17951730	466	0,1,1	16,8,14	174	149	0.0,0.097,0.058
Sjc_0003011	chr4	+	30700925	30700976	30700927	30700976	30694009	30694084	467	56,85,55	0,0,0	151	149	1.0,1.0,1.0
Sjc_0003011	chr4	+	30713681	30714109	30713684	30714109	30712760	30712915	468	78,61,74	4,2,8	152	149	0.95,0.968,0.901
Sjc_0003011	chr4	+	30713681	30715398	30715204	30715398	30712760	30712915	469	274,232,263	0,1,3	1672	149	1.0,0.954,0.887
Sjc_0003002	chr4	-	30485147	30485627	30485147	30485366	30487066	30487223	470	124,98,133	1,0,0	410	149	0.978,1.0,1.0
Sjc_0003000	chr4	-	30446632	30448520	30446632	30446739	30449349	30449561	471	235,234,278	1,2,0	1930	149	0.948,0.9,1.0
Sjc_0002998	chr4	-	30352544	30352767	30352544	30352764	30352807	30353085	472	91,79,99	12,12,18	152	149	0.881,0.866,0.844
Sjc_0002807	chr4	+	23467917	23472095	23471865	23472095	23465437	23465530	473	125,121,133	1,3,5	4097	149	0.82,0.595,0.492
Sjc_0002973	chr4	+	29457876	29458536	29458244	29458536	29454114	29454412	474	20,35,20	140,161,183	517	149	0.04,0.059,0.031
Sjc_0002950	chr4	+	28766101	28766405	28766226	28766405	28765947	28766006	475	252,246,249	20,30,26	274	149	0.873,0.817,0.839
Sjc_0002950	chr4	+	28770595	28773294	28772923	28773294	28768943	28769125	476	168,194,208	2,1,3	2477	149	0.835,0.921,0.807
Sjc_0002950	chr4	+	28770595	28773294	28772923	28773294	28769564	28769709	477	615,690,667	18,5,10	2477	149	0.673,0.892,0.8
Sjc_0002941	chr4	+	28461221	28461694	28461481	28461694	28459920	28460328	478	7,10,18	193,153,184	409	149	0.013,0.023,0.034
Sjc_0002483	chr4	+	7968283	7968452	7968294	7968452	7968164	7968252	479	89,101,94	6,5,8	160	149	0.932,0.95,0.916
Sjc_0007165	chr5	+	20053048	20054993	20054803	20054993	20051293	20051606	480	291,291,340	1,1,2	1904	149	0.958,0.958,0.93
Sjc_0007165	chr5	+	20054803	20059369	20055951	20059369	20053048	20053181	481	392,372,439	6,0,0	1297	149	0.882,1.0,1.0
Sjc_0004076	chr4	-	73167313	73167673	73167313	73167571	73174500	73174670	482	0,0,1	443,338,375	251	149	0.0,0.0,0.002
Sjc_0002759	chr4	+	21575484	21575872	21575488	21575872	21569944	21570076	483	786,855,941	0,4,0	153	149	1.0,0.995,1.0
Sjc_0004185	chr4	-	77289447	77289929	77289447	77289700	77290600	77290691	484	2,8,15	30,40,32	378	149	0.026,0.073,0.156
Sjc_0004185	chr4	-	77289735	77289929	77289735	77289916	77290600	77290691	485	1,5,8	1,0,0	162	149	0.479,1.0,1.0
Sjc_0008937	chr6	+	17384337	17385853	17385439	17385853	17383914	17384108	486	626,730,672	9,5,7	1251	149	0.892,0.946,0.92
Sjc_0002918	chr4	-	27718185	27721341	27718185	27721019	27722852	27723138	487	435,396,478	55,106,97	471	149	0.714,0.542,0.609
Sjc_0002086	chr8	-	81495204	81495481	81495204	81495409	81496797	81496902	488	149,140,144	93,66,102	221	149	0.519,0.589,0.488
Sjc_0002086	chr8	-	81495204	81495481	81495204	81495409	81497008	81497081	489	42,43,47	1,0,4	221	149	0.966,1.0,0.888
Sjc_0002086	chr8	-	81495204	81495481	81495204	81495409	81497020	81497081	490	39,42,47	0,0,1	221	149	1.0,1.0,0.969
Sjc_0002086	chr8	-	81495204	81495481	81495204	81495409	81499569	81499621	491	38,43,49	1,1,0	221	149	0.962,0.967,1.0
Sjc_0002086	chr8	-	81495204	81497081	81495204	81495409	81499569	81499621	492	367,357,370	1,1,0	1821	149	0.968,0.967,1.0
Sjc_0002086	chr8	-	81495204	81497081	81495204	81495481	81499569	81499621	493	329,316,323	0,2,2	1749	149	1.0,0.931,0.932
Sjc_0002900	chr4	-	27036864	27037573	27036864	27037523	27045323	27045530	494	178,208,187	7,1,15	199	149	0.95,0.994,0.903
Sjc_0002896	chr4	-	26869582	26870065	26869582	26869802	26883477	26884262	495	8,6,8	16,33,20	412	149	0.153,0.062,0.126
Sjc_0001084	chr8	+	43612597	43617420	43617207	43617420	43612501	43612549	496	339,325,361	182,198,168	4759	149	0.055,0.049,0.063
Sjc_0002888	chr4	+	26505741	26506394	26505792	26506394	26502770	26503863	497	0,0,0	9,3,10	200	149	0.0,0.0,0.0
Sjc_0002887	chr4	-	26481273	26481755	26481273	26481333	26483847	26483942	498	16,37,10	3,0,4	571	149	0.582,1.0,0.395
Sjc_0002887	chr4	-	26481273	26481755	26481273	26481333	26483979	26484018	499	17,25,9	0,2,0	571	149	1.0,0.765,1.0
Sjc_0002887	chr4	-	26487498	26487611	26487498	26487608	26487644	26487744	500	6,6,14	236,254,253	152	149	0.024,0.023,0.051
Sjc_0002884	chr4	-	26362361	26362782	26362361	26362650	26364017	26364051	501	868,773,864	0,3,4	281	149	1.0,0.993,0.991
Sjc_0002884	chr4	-	26362361	26362782	26362361	26362650	26364347	26364992	502	105,104,83	1,1,0	281	149	0.982,0.982,1.0
Sjc_0002884	chr4	-	26365671	26366097	26365671	26365749	26367253	26367268	503	28,31,20	432,385,419	497	149	0.019,0.024,0.014
Sjc_0002884	chr4	-	26365671	26367203	26365671	26365749	26367253	26367268	504	87,98,64	432,385,419	1603	149	0.018,0.023,0.014
Sjc_0002884	chr4	-	26365671	26367203	26365671	26366097	26367253	26367268	505	59,67,44	0,0,0	1255	149	1.0,1.0,1.0
Sjc_0002884	chr4	-	26365671	26367268	26365671	26366097	26367376	26367751	506	382,336,368	0,1,0	1320	149	1.0,0.974,1.0
Sjc_0001532	chr8	+	59710610	59710957	59710646	59710957	59710404	59710555	507	0,0,4	0,0,0	185	149	NA,NA,1.0
Sjc_0001083	chr8	-	43589429	43589546	43589429	43589518	43589580	43590112	508	548,637,612	0,6,1	177	149	1.0,0.989,0.998
Sjc_0007941	chr2	+	4413396	4413451	4413405	4413451	4412439	4412556	509	0,3,23	56,102,80	158	149	0.0,0.027,0.213
Sjc_0007941	chr2	+	4424770	4426219	4426145	4426219	4423765	4424168	510	0,2,3	154,160,162	1524	149	0.0,0.001,0.002
Sjc_0007164	chr5	+	20032224	20032663	20032266	20032663	20029566	20030003	511	20,15,16	0,0,1	191	149	1.0,1.0,0.926
Sjc_0007164	chr5	+	20034042	20036704	20036384	20036704	20032224	20032663	512	26,38,31	0,3,0	2491	149	1.0,0.431,1.0
Sjc_0003896	chr4	+	66068193	66068273	66068201	66068273	66064554	66064789	513	4,3,5	0,0,0	157	149	1.0,1.0,1.0
Sjc_0002783	chr4	-	22461582	22461925	22461582	22461886	22464730	22464861	514	4,11,20	0,0,0	188	149	1.0,1.0,1.0
Sjc_0008501	chr2	+	25870694	25870864	25870714	25870864	25868430	25868555	515	33,45,37	0,0,1	169	149	1.0,1.0,0.97
Sjc_0002838	chr4	+	24641511	24641617	24641515	24641617	24641411	24641480	516	28,13,23	37,18,13	153	149	0.424,0.413,0.633
Sjc_0001023	chr8	+	41544645	41549893	41549744	41549893	41542759	41543083	517	189,154,175	15,9,16	5248	149	0.263,0.327,0.237
Sjc_0006709	chr3	-	46840882	46841498	46840882	46841118	46841542	46841621	518	13,4,8	53,49,58	529	149	0.065,0.022,0.037
Sjc_0002736	chr4	-	20703394	20704225	20703394	20703727	20707827	20708101	519	563,534,586	0,0,2	647	149	1.0,1.0,0.985
Sjc_0002736	chr4	-	20710336	20710599	20710336	20710596	20711413	20711643	520	51,43,63	82,86,98	152	149	0.379,0.329,0.387
Sjc_0002728	chr4	-	20354155	20356067	20354155	20354722	20356758	20357013	521	28,28,32	94,74,87	1494	149	0.029,0.036,0.035
Sjc_0002728	chr4	-	20359686	20362452	20359686	20362430	20362485	20362558	522	38,23,28	44,63,53	171	149	0.429,0.241,0.315
Sjc_0006552	chr3	-	39604822	39607509	39604822	39604945	39608474	39608920	523	264,278,324	2,3,5	2713	149	0.879,0.836,0.781
Sjc_0006552	chr3	-	39608474	39608945	39608474	39608920	39610130	39610521	524	1,9,10	151,150,150	174	149	0.006,0.049,0.054
Sjc_0006552	chr3	-	39610130	39610590	39610130	39610521	39617475	39617553	525	20,13,41	60,57,52	218	149	0.186,0.135,0.35
Sjc_0002667	chr4	+	18017419	18018977	18018874	18018977	18015656	18015822	526	320,287,284	0,0,1	1604	149	1.0,1.0,0.963
Sjc_0003274	chr4	-	40022496	40023675	40022496	40023241	40025437	40025782	527	5,2,2	34,31,23	583	149	0.036,0.016,0.022
Sjc_0007144	chr5	+	19145306	19146170	19145884	19146170	19144884	19145272	528	1497,1608,1589	1,0,0	727	149	0.997,1.0,1.0
Sjc_0007144	chr5	+	19145884	19146359	19146203	19146359	19144884	19145272	529	325,387,416	1,0,0	468	149	0.99,1.0,1.0
Sjc_0007144	chr5	+	19146407	19148036	19147686	19148036	19146203	19146359	530	14,4,27	413,403,431	1428	149	0.004,0.001,0.006
Sjc_0007144	chr5	+	19150326	19150571	19150464	19150571	19147686	19148036	531	870,767,763	0,0,0	287	149	1.0,1.0,1.0
Sjc_0002633	chr4	+	16410598	16410969	16410697	16410969	16409434	16409582	532	1,4,4	31,49,50	248	149	0.019,0.047,0.046
Sjc_0002631	chr4	+	16324556	16326029	16325330	16326029	16324195	16324516	533	516,519,512	0,1,0	923	149	1.0,0.988,1.0
Sjc_0002629	chr4	-	14993719	14996860	14993719	14994082	14997142	14997405	534	13,6,27	46,46,47	2927	149	0.014,0.007,0.028
Sjc_0008139	chr2	-	13089579	13089841	13089579	13089835	13091526	13091877	535	80,87,88	0,0,0	155	149	1.0,1.0,1.0
Sjc_0003801	chr4	+	60941639	60941719	60941659	60941719	60941545	60941625	536	5,5,5	1,4,0	169	149	0.815,0.524,1.0
Sjc_0003801	chr4	+	60944134	60945359	60945079	60945359	60943955	60944100	537	114,104,100	599,613,573	1094	149	0.025,0.023,0.023
Sjc_0000415	chr8	-	18290616	18291273	18290616	18291207	18292633	18292679	538	1,0,2	171,177,182	215	149	0.004,0.0,0.008
Sjc_0000415	chr8	-	18290616	18292679	18290616	18291207	18299463	18300064	539	108,97,118	0,0,0	1621	149	1.0,1.0,1.0
Sjc_0006471	chr3	+	36648672	36649977	36649731	36649977	36644210	36644416	540	134,106,96	12,21,18	1208	149	0.579,0.384,0.397
Sjc_0006471	chr3	+	36648672	36649977	36649934	36649977	36644210	36644416	541	179,158,158	95,129,107	1411	149	0.166,0.115,0.135
Sjc_0006471	chr3	+	36649731	36649977	36649934	36649977	36644210	36644416	542	57,73,80	95,129,107	352	149	0.203,0.193,0.24
Sjc_0006471	chr3	+	36648672	36649977	36649731	36649977	36644210	36644420	543	136,104,95	10,12,17	1208	149	0.627,0.517,0.408
Sjc_0006471	chr3	+	36648672	36649977	36649890	36649977	36644210	36644420	544	168,153,142	1,0,0	1367	149	0.948,1.0,1.0
Sjc_0006471	chr3	+	36648672	36649977	36649934	36649977	36644210	36644420	545	181,156,157	81,60,77	1411	149	0.191,0.215,0.177
Sjc_0006471	chr3	+	36649731	36649977	36649890	36649977	36644210	36644420	546	42,61,64	1,0,0	308	149	0.953,1.0,1.0
Sjc_0006471	chr3	+	36649731	36649977	36649934	36649977	36644210	36644420	547	55,64,79	81,60,77	352	149	0.223,0.311,0.303
Sjc_0006471	chr3	+	36649890	36649977	36649934	36649977	36644210	36644420	548	14,3,15	81,60,77	193	149	0.118,0.037,0.131
Sjc_0006471	chr3	+	36649998	36650080	36650018	36650080	36648630	36649958	549	43,56,31	1,0,0	169	149	0.974,1.0,1.0
Sjc_0006471	chr3	+	36650533	36650650	36650546	36650650	36650360	36650502	550	525,578,568	39,68,64	162	149	0.925,0.887,0.891
Sjc_0003601	chr4	+	52057789	52060733	52058799	52060733	52056426	52056474	551	333,342,300	34,51,40	1159	149	0.557,0.463,0.491
Sjc_0002615	chr4	+	14458259	14458561	14458343	14458561	14453231	14453494	552	559,748,794	0,0,0	233	149	1.0,1.0,1.0
Sjc_0002611	chr4	-	14246811	14248288	14246811	14247016	14249510	14249862	553	103,107,138	0,2,1	1421	149	1.0,0.849,0.935
Sjc_0002610	chr4	+	14218469	14218882	14218610	14218882	14217459	14217534	554	158,130,129	0,0,0	290	149	1.0,1.0,1.0
Sjc_0002610	chr4	+	14235347	14236389	14236290	14236389	14234928	14234974	555	170,161,177	0,0,0	1092	149	1.0,1.0,1.0
Sjc_0002610	chr4	+	14235347	14236389	14236325	14236389	14234928	14234974	556	170,161,177	0,0,2	1127	149	1.0,1.0,0.921
Sjc_0002610	chr4	+	14236290	14236389	14236325	14236389	14234928	14234974	557	0,0,0	0,0,2	184	149	NA,NA,0.0
Sjc_0002608	chr4	+	14181905	14182114	14182059	14182114	14179696	14179851	558	0,3,3	25,27,24	303	149	0.0,0.052,0.058
Sjc_0003119	chr4	+	34651006	34651115	34651019	34651115	34650811	34650969	559	36,29,35	14,10,13	162	149	0.703,0.727,0.712
Sjc_0002597	chr4	-	13856359	13856573	13856359	13856534	13857130	13857369	560	0,0,0	54,35,31	188	149	0.0,0.0,0.0
Sjc_0002595	chr4	-	13630886	13632580	13630886	13631670	13632646	13632934	561	8,9,6	6,3,1	1059	149	0.158,0.297,0.458
Sjc_0002577	chr4	-	12064958	12065046	12064958	12065010	12066652	12066713	562	0,0,0	87,86,104	185	149	0.0,0.0,0.0
Sjc_0003183	chr4	+	36646798	36647112	36646969	36647112	36646689	36646758	563	3409,3812,3848	0,0,0	320	149	1.0,1.0,1.0
Sjc_0002528	chr4	-	9751624	9752077	9751624	9751819	9752114	9752683	564	78,87,85	0,0,0	407	149	1.0,1.0,1.0
Sjc_0007896	chr2	+	2568118	2568758	2568243	2568758	2567788	2568079	565	13,12,17	2,6,7	274	149	0.779,0.521,0.569
Sjc_0002507	chr4	+	8779455	8779528	8779459	8779528	8779304	8779421	566	386,465,451	0,1,1	153	149	1.0,0.998,0.998
Sjc_0007418	chr5	-	30335732	30338069	30335732	30335888	30338757	30339030	567	3,3,2	0,0,0	2330	149	1.0,1.0,1.0
Sjc_0000569	chr8	+	24167269	24167413	24167345	24167413	24164270	24164519	568	2,1,2	170,173,188	225	149	0.008,0.004,0.007
Sjc_0000569	chr8	+	24174690	24181324	24181205	24181324	24172705	24173015	569	695,613,805	0,2,1	6664	149	1.0,0.873,0.947
Sjc_0007523	chr5	+	34811053	34811479	34811055	34811479	34810722	34811021	570	8427,8425,8970	146,141,155	151	149	0.983,0.983,0.983
Sjc_0002490	chr4	-	8121709	8124581	8121709	8122406	8126495	8126780	571	777,758,820	5,9,15	2324	149	0.909,0.844,0.778
Sjc_0007784	chr5	+	44264950	44265209	44264966	44265209	44261139	44261632	572	7,7,4	22,24,36	165	149	0.223,0.208,0.091
Sjc_0007784	chr5	+	44278430	44279304	44278467	44279304	44276044	44276286	573	33,31,66	2,7,8	186	149	0.93,0.78,0.869
Sjc_0009354	chr7	+	13259565	13259659	13259568	13259659	13259001	13259535	574	279,350,395	2,2,3	152	149	0.993,0.994,0.992
Sjc_0002852	chr4	-	25289993	25290672	25289993	25290500	25291470	25291843	575	2,1,0	0,0,1	321	149	1.0,1.0,0.0
Sjc_0002852	chr4	-	25319727	25319939	25319727	25319926	25319970	25319994	576	1,1,5	6,14,1	162	149	0.133,0.062,0.821
Sjc_0002819	chr4	+	23817894	23818108	23817949	23818108	23816300	23816515	577	0,0,0	5,1,1	204	149	0.0,0.0,0.0
Sjc_0002819	chr4	+	23836044	23836104	23836046	23836104	23833427	23833560	578	0,0,0	0,0,0	151	149	NA,NA,NA
Sjc_0001938	chr8	-	75772500	75774994	75772500	75772626	75775696	75775836	579	67,63,80	0,0,1	2517	149	1.0,1.0,0.826
Sjc_0002452	chr4	+	7005170	7008060	7007023	7008060	7003459	7003522	580	247,184,208	6,11,4	2002	149	0.754,0.555,0.795
Sjc_0003429	chr4	+	45795018	45795135	45795045	45795135	45794043	45794147	581	2,4,1	152,146,130	176	149	0.011,0.023,0.006
Sjc_0002428	chr4	+	5792459	5792646	5792493	5792646	5792359	5792415	582	60,38,63	5,12,0	183	149	0.907,0.721,1.0
Sjc_0003196	chr4	-	37164795	37166307	37164795	37165243	37166414	37166540	583	182,165,167	3,3,0	1213	149	0.882,0.871,1.0
Sjc_0003196	chr4	-	37164795	37166383	37164795	37165243	37166414	37166540	584	346,388,408	3,3,0	1289	149	0.93,0.937,1.0
Sjc_0003196	chr4	-	37164795	37166383	37164795	37166307	37166414	37166540	585	190,242,241	26,19,0	225	149	0.829,0.894,1.0
Sjc_0003196	chr4	-	37164795	37166307	37164795	37165243	37166484	37166540	586	156,167,186	0,5,0	1213	149	1.0,0.804,1.0
Sjc_0003281	chr4	+	40221045	40221308	40221168	40221308	40220623	40221003	587	157,164,141	2,0,4	272	149	0.977,1.0,0.951
Sjc_0002407	chr4	+	4907843	4908448	4908186	4908448	4906324	4906542	588	7,9,11	123,136,125	492	149	0.017,0.02,0.026
Sjc_0000504	chr8	-	21665661	21666425	21665661	21666353	21667274	21667389	589	0,0,0	12,19,10	221	149	0.0,0.0,0.0
Sjc_0002402	chr4	+	4612618	4613144	4612628	4613144	4612534	4612578	590	250,227,257	0,1,0	159	149	1.0,0.995,1.0
Sjc_0002402	chr4	+	4614910	4615402	4614939	4615402	4614481	4614872	591	1,2,4	0,0,0	178	149	1.0,1.0,1.0
Sjc_0006023	chr3	+	19131675	19131860	19131810	19131860	19130237	19130314	592	5367,5295,5315	10,13,8	284	149	0.996,0.995,0.997
Sjc_0002391	chr4	+	4263973	4268566	4268286	4268566	4262706	4262824	593	6,15,17	65,87,74	4462	149	0.003,0.006,0.008
Sjc_0009467	chr7	+	17753380	17753811	17753770	17753811	17752565	17752759	594	236,312,299	0,0,0	539	149	1.0,1.0,1.0
Sjc_0002372	chr4	-	3110844	3111034	3110844	3111028	3111064	3111199	595	949,1114,1075	241,275,253	155	149	0.791,0.796,0.803
Sjc_0009488	chr7	-	18698906	18699533	18698906	18699049	18702301	18702461	596	5,2,3	660,683,676	633	149	0.002,0.001,0.001
Sjc_0002343	chr4	-	1315397	1317137	1315397	1315761	1318919	1318977	597	46,24,41	79,59,92	1525	149	0.054,0.038,0.042
Sjc_0002343	chr4	-	1327029	1327559	1327029	1327096	1330770	1331085	598	70,60,68	0,0,1	612	149	1.0,1.0,0.943
Sjc_0009199	chr7	+	6473560	6473979	6473888	6473979	6473345	6473528	599	0,0,0	0,0,0	477	149	NA,NA,NA
Sjc_0004891	chr1	+	19715136	19715532	19715163	19715532	19713674	19713791	600	13,19,21	197,227,205	176	149	0.053,0.066,0.08
Sjc_0008370	chr2	+	21161237	21163767	21163414	21163767	21160913	21161201	601	90,59,52	137,130,111	2326	149	0.04,0.028,0.029
Sjc_0002496	chr4	-	8261631	8265526	8261631	8261852	8269353	8269530	602	425,410,566	1,0,1	3823	149	0.943,1.0,0.957
Sjc_0002320	chr4	-	301387	302522	301387	301732	310834	311035	603	14,16,8	334,429,433	939	149	0.007,0.006,0.003
Sjc_0008810	chr6	-	11640981	11641056	11640981	11641015	11644090	11644407	604	1,0,1	0,0,0	190	149	1.0,NA,1.0
Sjc_0005279	chr1	+	35879616	35879758	35879651	35879758	35874455	35874527	605	0,0,0	0,0,2	184	149	NA,NA,0.0
Sjc_0002363	chr4	-	2447120	2447508	2447120	2447384	2448131	2448441	606	11,6,5	49,35,45	273	149	0.109,0.086,0.057
Sjc_0003775	chr4	-	59919200	59919450	59919200	59919435	59926735	59926768	607	2,0,1	32,40,45	164	149	0.054,0.0,0.02
Sjc_0000295	chr8	+	12804201	12808143	12806600	12808143	12803086	12803195	608	1437,1246,1404	1,0,1	2548	149	0.988,1.0,0.988
Sjc_0000295	chr8	+	12806600	12808143	12807964	12808143	12805443	12805512	609	1593,1423,1596	2,1,2	1513	149	0.987,0.993,0.987
Sjc_0003389	chr4	+	44277153	44278255	44278171	44278255	44272471	44272620	610	14,12,26	0,0,5	1167	149	1.0,1.0,0.399
Sjc_0003389	chr4	+	44279065	44281128	44280643	44281128	44277153	44278255	611	11,7,10	0,0,0	1727	149	1.0,1.0,1.0
Sjc_0006713	chr3	-	46943220	46943861	46943220	46943511	46947875	46948113	612	234,256,184	337,304,338	499	149	0.172,0.201,0.14
Sjc_0006713	chr3	-	46943220	46944054	46943220	46943511	46947875	46948113	613	181,204,156	337,304,338	692	149	0.104,0.126,0.09
Sjc_0006713	chr3	-	46943220	46944054	46943220	46943861	46947875	46948113	614	17,13,24	70,65,52	342	149	0.096,0.08,0.167
Sjc_0003020	chr4	+	30999052	31000371	30999558	31000371	30993334	30993447	615	18,26,8	1,1,2	655	149	0.804,0.855,0.476
Sjc_0006407	chr3	-	33880096	33884938	33880096	33882905	33897448	33897571	616	134,149,143	0,2,0	2182	149	1.0,0.836,1.0
Sjc_0006702	chr3	-	46514008	46514482	46514008	46514443	46515142	46515225	617	69,56,57	0,0,0	188	149	1.0,1.0,1.0
Sjc_0006661	chr3	+	44911562	44911675	44911598	44911675	44904426	44904694	618	0,3,1	164,172,189	185	149	0.0,0.014,0.004
Sjc_0006660	chr3	-	44821406	44821686	44821406	44821668	44822085	44822296	619	137,169,151	0,0,0	167	149	1.0,1.0,1.0
Sjc_0006660	chr3	-	44828018	44828126	44828018	44828099	44833904	44833979	620	20,19,20	56,50,86	176	149	0.232,0.243,0.164
Sjc_0006660	chr3	-	44828018	44828126	44828018	44828099	44835887	44836029	621	8,4,11	1,0,4	176	149	0.871,1.0,0.7
Sjc_0000573	chr8	+	24518423	24522251	24520047	24522251	24516617	24517386	622	300,231,296	1,0,3	1773	149	0.962,1.0,0.892
Sjc_0000573	chr8	+	24518423	24522251	24520393	24522251	24516617	24517386	623	451,406,440	4,0,6	2119	149	0.888,1.0,0.838
Sjc_0000573	chr8	+	24520047	24522251	24520393	24522251	24516617	24517386	624	152,175,147	4,0,6	495	149	0.92,1.0,0.881
Sjc_0000573	chr8	+	24520047	24522251	24520393	24522251	24518423	24518660	625	424,452,504	49,50,61	495	149	0.723,0.731,0.713
Sjc_0004133	chr4	+	75021581	75021653	75021602	75021653	75021525	75021546	626	102,81,71	23,16,15	170	149	0.795,0.816,0.806
Sjc_0002466	chr4	+	7314568	7316790	7315603	7316790	7313842	7314536	627	50,57,47	60,83,76	1184	149	0.095,0.08,0.072
Sjc_0005153	chr1	-	30050769	30053225	30050769	30053219	30053255	30053354	628	7,3,3	29,33,31	155	149	0.188,0.08,0.085
Sjc_0003190	chr4	+	36973510	36975393	36975204	36975393	36973064	36973128	629	237,233,234	0,0,0	1843	149	1.0,1.0,1.0
Sjc_0003190	chr4	+	36973510	36975393	36975318	36975393	36973064	36973128	630	958,987,1041	0,0,0	1957	149	1.0,1.0,1.0
Sjc_0003190	chr4	+	36975204	36975393	36975318	36975393	36973064	36973128	631	721,754,807	0,0,0	263	149	1.0,1.0,1.0
Sjc_0003190	chr4	+	36975204	36975393	36975318	36975393	36973508	36973799	632	722,758,812	0,0,2	263	149	1.0,1.0,0.996
Sjc_0003190	chr4	+	36975204	36975393	36975318	36975393	36973510	36973681	633	771,785,860	7,0,0	263	149	0.984,1.0,1.0
Sjc_0003190	chr4	+	36975599	36975731	36975614	36975731	36975423	36975567	634	955,1079,1131	94,124,129	164	149	0.902,0.888,0.888
Sjc_0003973	chr4	-	69022059	69022109	69022059	69022100	69022143	69022174	635	134,121,146	21,18,14	158	149	0.857,0.864,0.908
Sjc_0006627	chr3	+	43274537	43275588	43275205	43275588	43274263	43274495	636	170,171,209	0,1,1	817	149	1.0,0.969,0.974
Sjc_0008237	chr2	-	16442875	16443016	16442875	16442958	16443060	16444506	637	19,24,8	0,10,1	207	149	1.0,0.633,0.852
Sjc_0008237	chr2	-	16442875	16443487	16442875	16442958	16443524	16443722	638	56,73,65	0,1,0	678	149	1.0,0.941,1.0
Sjc_0009342	chr7	+	12743071	12743234	12743101	12743234	12740937	12741104	639	187,201,214	0,0,0	179	149	1.0,1.0,1.0
Sjc_0006625	chr3	+	43156863	43156999	43156899	43156999	43154644	43154770	640	76,73,73	0,0,0	185	149	1.0,1.0,1.0
Sjc_0006621	chr3	+	43046087	43047093	43046750	43047093	43043305	43043401	641	1027,1019,1012	9,3,8	812	149	0.954,0.984,0.959
Sjc_0004296	chr4	-	81983599	81983750	81983599	81983701	81984985	81985033	642	436,379,468	2,4,2	198	149	0.994,0.986,0.994
Sjc_0004296	chr4	-	81987309	81987549	81987309	81987537	81987597	81987719	643	262,246,233	11,0,0	161	149	0.957,1.0,1.0
Sjc_0004296	chr4	-	81990815	81991030	81990815	81990940	81995275	81995339	644	47,69,61	65,46,41	239	149	0.311,0.483,0.481
Sjc_0006619	chr3	+	42868537	42868624	42868584	42868624	42852530	42854463	645	6,5,7	1,0,1	196	149	0.82,1.0,0.842
Sjc_0002458	chr4	+	7107314	7109159	7108484	7109159	7100329	7100568	646	236,232,283	2,1,7	1319	149	0.93,0.963,0.82
Sjc_0001494	chr8	+	58445642	58446636	58446280	58446636	58442572	58442770	647	108,101,128	6,1,0	787	149	0.773,0.95,1.0
Sjc_0005159	chr1	-	30232085	30232413	30232085	30232344	30233993	30234243	648	0,0,0	95,141,145	218	149	0.0,0.0,0.0
Sjc_0002384	chr4	+	3678956	3679128	3679067	3679128	3675238	3675348	649	595,665,712	0,0,0	260	149	1.0,1.0,1.0
Sjc_0001338	chr8	+	52349006	52349557	52349304	52349557	52347945	52348032	650	8,13,8	0,0,0	447	149	1.0,1.0,1.0
Sjc_0001338	chr8	+	52349006	52349557	52349475	52349557	52347945	52348032	651	10,22,12	523,474,493	618	149	0.005,0.011,0.006
Sjc_0001338	chr8	+	52349304	52349557	52349475	52349557	52347945	52348032	652	2,9,4	523,474,493	320	149	0.002,0.009,0.004
Sjc_0004660	chr1	-	10881240	10881350	10881240	10881342	10881382	10881886	653	4464,4941,4769	73,101,86	157	149	0.983,0.979,0.981
Sjc_0008345	chr2	+	20161099	20164375	20164187	20164375	20157727	20158358	654	998,961,1090	0,3,2	3237	149	1.0,0.936,0.962
Sjc_0008345	chr2	+	20158397	20161296	20161099	20161296	20158241	20158358	655	21,42,30	653,664,793	2851	149	0.002,0.003,0.002
Sjc_0008345	chr2	+	20158397	20164375	20164187	20164375	20158241	20158358	656	366,339,327	0,3,2	5939	149	1.0,0.739,0.804
Sjc_0009439	chr7	+	16433310	16436307	16436114	16436307	16432216	16432396	657	12,2,13	41,49,36	2953	149	0.015,0.002,0.018
Sjc_0009004	chr6	-	20910095	20910920	20910095	20910152	20911130	20911190	658	946,917,911	1,0,0	917	149	0.994,1.0,1.0
Sjc_0009004	chr6	-	20912365	20912410	20912365	20912398	20913152	20913209	659	676,611,644	0,0,0	161	149	1.0,1.0,1.0
Sjc_0009004	chr6	-	20912365	20912410	20912365	20912398	20913256	20913304	660	53,34,29	1,0,0	161	149	0.98,1.0,1.0
Sjc_0005126	chr1	-	29129829	29132917	29129829	29129855	29134994	29135158	661	116,107,107	153,144,157	3211	149	0.034,0.033,0.031
Sjc_0006474	chr3	-	36750165	36751188	36750165	36750275	36753321	36753411	662	12,18,5	221,227,245	1062	149	0.008,0.011,0.003
Sjc_0006474	chr3	-	36753787	36753979	36753787	36753919	36756789	36756922	663	189,220,246	71,40,57	209	149	0.655,0.797,0.755
Sjc_0006575	chr3	+	40791952	40794969	40794519	40794969	40790441	40790787	664	145,134,165	309,349,387	2716	149	0.025,0.021,0.023
Sjc_0003411	chr4	-	45170938	45177628	45170938	45172915	45177671	45177800	665	631,652,634	18,9,13	4862	149	0.518,0.689,0.599
Sjc_0005794	chr3	+	8951569	8951707	8951579	8951707	8951406	8951468	666	8,9,7	0,0,0	159	149	1.0,1.0,1.0
Sjc_0005794	chr3	+	8952138	8954385	8953574	8954385	8951569	8951707	667	149,164,174	7,2,6	1585	149	0.667,0.885,0.732
Sjc_0002862	chr4	-	25666962	25669126	25666962	25667619	25669175	25669305	668	35,30,34	807,841,854	1656	149	0.004,0.003,0.004
Sjc_0002862	chr4	-	25669175	25670027	25669175	25669305	25671560	25671631	669	755,777,780	0,1,0	871	149	1.0,0.993,1.0
Sjc_0002862	chr4	-	25669175	25670027	25669175	25669305	25672072	25672205	670	25,20,28	1,1,0	871	149	0.81,0.774,1.0
Sjc_0002862	chr4	-	25669911	25671631	25669911	25670027	25672072	25672205	671	903,917,1070	13,15,18	1753	149	0.855,0.839,0.835
Sjc_0005009	chr1	+	24824057	24824213	24824117	24824213	24822873	24823113	672	205,221,263	0,0,0	209	149	1.0,1.0,1.0
Sjc_0001818	chr8	-	70559702	70560091	70559702	70559909	70560477	70560694	673	3,0,3	123,138,148	331	149	0.011,0.0,0.009
Sjc_0006542	chr3	+	39030817	39033146	39031716	39033146	39026227	39026300	674	2113,2121,2274	1,0,0	1048	149	0.997,1.0,1.0
Sjc_0005335	chr1	+	38077789	38078107	38077791	38078107	38077527	38077757	675	8,20,24	161,179,184	151	149	0.047,0.099,0.114
Sjc_0006522	chr3	-	38395862	38396056	38395862	38396009	38397916	38398142	676	111,98,93	0,0,1	196	149	1.0,1.0,0.986
Sjc_0006519	chr3	-	38296424	38296695	38296424	38296626	38303106	38303199	677	48,49,86	0,0,0	218	149	1.0,1.0,1.0
Sjc_0002760	chr4	-	21584108	21586139	21584108	21584410	21586376	21586608	678	1172,1038,1158	2,0,2	1878	149	0.979,1.0,0.979
Sjc_0001233	chr8	+	49184732	49185003	49184736	49185003	49183453	49183528	679	1236,1124,1167	210,231,254	153	149	0.851,0.826,0.817
Sjc_0002880	chr4	-	26250503	26250699	26250503	26250537	26251620	26251868	680	225,201,229	4,5,11	311	149	0.964,0.951,0.909
Sjc_0002880	chr4	-	26250503	26250836	26250503	26250699	26253199	26253665	681	5,9,6	27,29,34	286	149	0.088,0.139,0.084
Sjc_0000187	chr8	+	8101202	8101634	8101307	8101634	8100030	8100115	682	139,159,164	8,14,5	254	149	0.911,0.869,0.951
Sjc_0003519	chr4	+	49084491	49084595	49084563	49084595	49084040	49084461	683	91,91,104	0,0,0	221	149	1.0,1.0,1.0
Sjc_0003519	chr4	+	49098680	49100467	49100238	49100467	49096923	49097040	684	175,157,161	0,0,1	1707	149	1.0,1.0,0.934
Sjc_0002299	chr8	-	89954456	89956032	89954456	89954528	89958722	89958836	685	92,86,70	0,1,0	1653	149	1.0,0.886,1.0
Sjc_0006483	chr3	-	37111769	37111900	37111769	37111869	37111925	37112072	686	0,2,3	46,29,46	180	149	0.0,0.054,0.051
Sjc_0003161	chr4	+	36025495	36025565	36025546	36025565	36025341	36025462	687	138,160,162	0,0,0	200	149	1.0,1.0,1.0
Sjc_0003161	chr4	+	36026109	36026237	36026124	36026237	36026002	36026084	688	0,4,1	41,70,68	164	149	0.0,0.049,0.013
Sjc_0003161	chr4	+	36037995	36038096	36038088	36038096	36035369	36035425	689	0,0,0	1,0,0	242	149	0.0,NA,NA
Sjc_0003161	chr4	+	36047450	36047595	36047521	36047595	36038088	36038157	690	53,58,81	3,8,1	220	149	0.923,0.831,0.982
Sjc_0003161	chr4	+	36059027	36059391	36059075	36059391	36058232	36058307	691	1,0,2	75,64,66	197	149	0.01,0.0,0.022
Sjc_0003161	chr4	+	36066184	36066297	36066238	36066297	36063502	36063613	692	34,43,15	10,6,14	203	149	0.714,0.84,0.44
Sjc_0003161	chr4	+	36066184	36066297	36066238	36066297	36065439	36065589	693	30,36,30	71,52,50	203	149	0.237,0.337,0.306
Sjc_0006457	chr3	-	36222528	36222736	36222528	36222679	36222936	36223097	694	156,184,180	0,0,0	206	149	1.0,1.0,1.0
Sjc_0006455	chr3	-	36165950	36166213	36165950	36166201	36166243	36166498	695	8,10,14	7,0,0	161	149	0.514,1.0,1.0
Sjc_0001362	chr8	-	53145038	53145381	53145038	53145376	53147484	53147787	696	44,49,54	240,221,243	154	149	0.151,0.177,0.177
Sjc_0006452	chr3	+	36000821	36000993	36000878	36000993	36000636	36000792	697	197,205,167	0,0,0	206	149	1.0,1.0,1.0
Sjc_0008068	chr2	-	10382634	10382888	10382634	10382882	10382915	10383380	698	1,0,1	2,7,3	155	149	0.325,0.0,0.243
Sjc_0006442	chr3	+	35485979	35486182	35486108	35486182	35485205	35485315	699	3,1,2	3,2,0	278	149	0.349,0.211,1.0
Sjc_0006442	chr3	+	35497298	35497486	35497348	35497486	35492034	35492539	700	12,15,9	0,0,0	199	149	1.0,1.0,1.0
Sjc_0006442	chr3	+	35506193	35506705	35506402	35506705	35500974	35501331	701	0,3,0	48,67,57	358	149	0.0,0.018,0.0
Sjc_0006442	chr3	+	35522982	35523103	35523075	35523103	35521253	35521311	702	3,2,7	0,0,0	242	149	1.0,1.0,1.0
Sjc_0006443	chr3	-	35541101	35541234	35541101	35541172	35541269	35541369	703	253,245,230	2,6,5	211	149	0.989,0.966,0.97
Sjc_0006409	chr3	+	33963361	33965235	33965030	33965235	33963135	33963227	704	136,177,130	0,1,0	1818	149	1.0,0.936,1.0
Sjc_0006409	chr3	+	33979206	33980139	33979568	33980139	33976692	33976889	705	772,629,794	3,6,2	511	149	0.987,0.968,0.991
Sjc_0007571	chr5	-	36541499	36546740	36541499	36544953	36547460	36547665	706	7,3,7	67,107,88	1936	149	0.008,0.002,0.006
Sjc_0007571	chr5	-	36562673	36562736	36562673	36562733	36562768	36562867	707	0,0,0	34,58,47	152	149	0.0,0.0,0.0
Sjc_0006306	chr3	-	30529878	30530361	30529878	30530064	30531027	30531156	708	3,1,2	0,0,0	446	149	1.0,1.0,1.0
Sjc_0006391	chr3	+	33314225	33314510	33314288	33314510	33312828	33312933	709	0,0,0	54,33,52	212	149	0.0,0.0,0.0
Sjc_0001439	chr8	+	56009594	56009781	56009738	56009781	56006525	56006935	710	35,34,34	110,114,102	293	149	0.139,0.132,0.145
Sjc_0001439	chr8	+	56009594	56009781	56009738	56009781	56006525	56006968	711	38,34,36	240,305,306	293	149	0.075,0.054,0.056
Sjc_0001439	chr8	+	56012988	56016581	56015136	56016581	56010399	56011242	712	605,657,666	7,12,13	2297	149	0.849,0.78,0.769
Sjc_0009071	chr7	+	820330	821496	821420	821496	820120	820281	713	18,17,15	67,99,119	1239	149	0.031,0.02,0.015
Sjc_0009071	chr7	+	821390	821496	821420	821496	820330	821359	714	3,4,6	4,0,5	179	149	0.384,1.0,0.5
Sjc_0002641	chr4	+	16813914	16814980	16814324	16814980	16813223	16813414	715	0,5,5	862,888,866	559	149	0.0,0.001,0.002
Sjc_0008167	chr2	+	14125353	14125572	14125460	14125572	14123351	14123557	716	6,12,9	21,31,27	256	149	0.143,0.184,0.162
Sjc_0008167	chr2	+	14128651	14128787	14128702	14128787	14126688	14126798	717	35,63,51	0,0,0	200	149	1.0,1.0,1.0
Sjc_0008167	chr2	+	14128651	14130253	14130208	14130253	14126688	14126798	718	55,61,45	2,0,1	1706	149	0.706,1.0,0.797
Sjc_0008167	chr2	+	14130208	14131169	14130922	14131169	14126688	14126798	719	18,22,6	1,0,0	863	149	0.757,1.0,1.0
Sjc_0006355	chr3	+	31948229	31952148	31949250	31952148	31948139	31948190	720	579,534,532	1,1,0	1170	149	0.987,0.986,1.0
Sjc_0002011	chr8	+	78545751	78546194	78546095	78546194	78543459	78543712	721	67,53,67	25,6,21	493	149	0.448,0.727,0.491
Sjc_0002011	chr8	+	78554645	78554788	78554714	78554788	78550935	78551153	722	81,134,88	0,0,0	218	149	1.0,1.0,1.0
Sjc_0001868	chr8	+	72939951	72944233	72942934	72944233	72937095	72937263	723	190,251,191	0,0,0	3132	149	1.0,1.0,1.0
Sjc_0003929	chr4	-	67430002	67430227	67430002	67430215	67435609	67435767	724	0,0,1	8,8,9	161	149	0.0,0.0,0.093
Sjc_0003929	chr4	-	67430002	67430227	67430002	67430215	67435627	67435767	725	0,0,2	6,0,11	161	149	0.0,NA,0.144
Sjc_0002764	chr4	-	21648959	21649954	21648959	21649403	21653438	21653536	726	61,42,45	0,0,0	700	149	1.0,1.0,1.0
Sjc_0002764	chr4	-	21648959	21652822	21648959	21649403	21653438	21653536	727	87,43,55	0,0,0	3568	149	1.0,1.0,1.0
Sjc_0002764	chr4	-	21648959	21652822	21648959	21649954	21653438	21653536	728	30,10,18	4,9,8	3017	149	0.27,0.052,0.1
Sjc_0004503	chr1	+	3609936	3610299	3609963	3610299	3608559	3608766	729	77,113,96	0,0,0	176	149	1.0,1.0,1.0
Sjc_0002383	chr4	-	3654740	3655198	3654740	3655084	3656865	3657277	730	293,291,307	0,0,0	263	149	1.0,1.0,1.0
Sjc_0002383	chr4	-	3659217	3660439	3659217	3659417	3660477	3661697	731	199,191,211	0,3,1	1171	149	1.0,0.89,0.964
Sjc_0003492	chr4	+	47915904	47916030	47915934	47916030	47915527	47915864	732	33,21,32	10,3,0	179	149	0.733,0.854,1.0
Sjc_0003492	chr4	+	47933442	47933788	47933471	47933788	47931844	47932083	733	0,2,0	67,61,78	178	149	0.0,0.027,0.0
Sjc_0003511	chr4	+	48849559	48854152	48853752	48854152	48848791	48849109	734	7,18,6	35,63,44	4342	149	0.007,0.01,0.005
Sjc_0007579	chr5	-	36881683	36881969	36881683	36881834	36887253	36888096	735	66,82,62	0,0,0	284	149	1.0,1.0,1.0
Sjc_0002229	chr8	+	88122589	88123345	88123175	88123345	88122000	88122336	736	8,17,6	74,49,65	735	149	0.021,0.066,0.018
Sjc_0000344	chr8	+	15083500	15084423	15084355	15084423	15083350	15083446	737	16,10,16	3,10,13	1004	149	0.442,0.129,0.154
Sjc_0000344	chr8	+	15106124	15106356	15106154	15106356	15103352	15103660	738	44,64,49	0,0,0	179	149	1.0,1.0,1.0
Sjc_0002876	chr4	-	26132954	26133606	26132954	26133572	26134436	26134925	739	2373,2678,2757	171,186,196	183	149	0.919,0.921,0.92
Sjc_0007046	chr5	+	15232502	15238840	15238656	15238840	15223093	15223299	740	1209,1161,1205	0,0,1	6303	149	1.0,1.0,0.966
Sjc_0001303	chr8	-	51304926	51305222	51304926	51305208	51306936	51307453	741	49,63,61	35,36,40	163	149	0.561,0.615,0.582
Sjc_0000602	chr8	+	25353151	25353875	25353817	25353875	25353001	25353097	742	35,43,37	0,0,0	815	149	1.0,1.0,1.0
Sjc_0007547	chr5	+	35551305	35552691	35552353	35552691	35550112	35550433	743	28,36,22	302,307,292	1197	149	0.011,0.014,0.009
Sjc_0007400	chr5	+	29460642	29463211	29463015	29463211	29459150	29459285	744	46,33,38	16,1,11	2522	149	0.145,0.661,0.17
Sjc_0007400	chr5	+	29460642	29465604	29463450	29465604	29459150	29459285	745	52,41,46	1274,1483,1392	2957	149	0.002,0.001,0.002
Sjc_0006266	chr3	+	28873203	28874931	28874655	28874931	28872747	28872943	746	19,29,4	43,38,42	1601	149	0.039,0.066,0.009
Sjc_0006266	chr3	+	28875736	28875903	28875766	28875903	28874655	28874931	747	0,0,0	68,57,79	179	149	0.0,0.0,0.0
Sjc_0006266	chr3	+	28890897	28891153	28890922	28891153	28889307	28889521	748	0,2,3	53,30,32	174	149	0.0,0.054,0.074
Sjc_0006252	chr3	-	28387596	28387894	28387596	28387858	28389646	28389797	749	103,76,98	10,19,6	185	149	0.892,0.763,0.929
Sjc_0006252	chr3	-	28387596	28387858	28387596	28387762	28389945	28389989	750	470,523,471	1,0,0	245	149	0.997,1.0,1.0
Sjc_0006252	chr3	-	28387596	28387894	28387596	28387762	28389945	28389989	751	584,594,561	1,0,0	281	149	0.997,1.0,1.0
Sjc_0006252	chr3	-	28387596	28387894	28387596	28387858	28389945	28389989	752	166,137,146	43,64,51	185	149	0.757,0.633,0.697
Sjc_0008832	chr6	+	12697790	12698728	12698516	12698728	12695231	12695414	753	6,0,0	44,32,14	875	149	0.023,0.0,0.0
Sjc_0006248	chr3	+	28292998	28293230	28293096	28293230	28288244	28288342	754	639,584,589	5,8,11	247	149	0.987,0.978,0.97
Sjc_0002024	chr8	+	79008629	79008813	79008694	79008813	79004687	79006995	755	3,3,6	45,38,41	214	149	0.044,0.052,0.092
Sjc_0002024	chr8	+	79008629	79008813	79008694	79008813	79007524	79007597	756	14,9,18	427,364,440	214	149	0.022,0.017,0.028
Sjc_0006241	chr3	-	28012838	28014832	28012838	28013893	28015542	28015802	757	13,2,5	12,38,0	1088	149	0.129,0.007,1.0
Sjc_0008218	chr2	-	15824062	15824157	15824062	15824155	15824191	15824279	758	76,251,248	0,0,0	151	149	1.0,1.0,1.0
Sjc_0006966	chr5	-	11170404	11170507	11170404	11170502	11170539	11170672	759	5,5,9	12,20,22	154	149	0.287,0.195,0.284
Sjc_0000722	chr8	-	30169757	30170077	30169757	30169919	30170115	30171465	760	1,5,5	1,6,3	307	149	0.327,0.288,0.447
Sjc_0008328	chr2	-	19444927	19445984	19444927	19445981	19446297	19446393	761	302,224,243	53,36,51	152	149	0.848,0.859,0.824
Sjc_0008328	chr2	-	19472608	19472735	19472608	19472720	19481131	19481306	762	13,15,24	0,0,0	164	149	1.0,1.0,1.0
Sjc_0008328	chr2	-	19472608	19472735	19472608	19472720	19481209	19481306	763	21,19,26	0,0,0	164	149	1.0,1.0,1.0
Sjc_0005341	chr1	-	38236967	38237874	38236967	38237847	38237906	38238028	764	532,623,554	17,21,16	176	149	0.964,0.962,0.967
Sjc_0006210	chr3	+	26517583	26521511	26521286	26521511	26516055	26516200	765	239,235,217	0,0,1	3852	149	1.0,1.0,0.894
Sjc_0004066	chr4	+	72804774	72804874	72804792	72804874	72804703	72804746	766	15,8,16	445,429,474	167	149	0.029,0.016,0.029
Sjc_0006605	chr3	+	42203375	42203454	42203388	42203454	42203297	42203346	767	0,0,1	0,0,0	162	149	NA,NA,1.0
Sjc_0007129	chr5	+	18437478	18437567	18437500	18437567	18437371	18437440	768	24,34,24	0,0,0	171	149	1.0,1.0,1.0
Sjc_0007129	chr5	+	18452961	18457579	18457281	18457579	18450979	18451127	769	459,452,483	1,0,0	4469	149	0.939,1.0,1.0
Sjc_0006204	chr3	-	26245834	26249280	26245834	26246121	26254930	26255206	770	396,394,417	0,1,9	3308	149	1.0,0.947,0.676
Sjc_0006204	chr3	-	26248925	26249280	26248925	26249226	26254930	26255206	771	208,202,212	2,0,0	203	149	0.987,1.0,1.0
Sjc_0001863	chr8	-	72660166	72661650	72660166	72660260	72662494	72662655	772	148,95,131	1,2,2	1539	149	0.935,0.821,0.864
Sjc_0001328	chr8	-	52010084	52010326	52010084	52010229	52011007	52011127	773	61,57,66	266,295,253	246	149	0.122,0.105,0.136
Sjc_0001328	chr8	-	52010084	52010326	52010084	52010229	52011595	52011713	774	26,27,28	18,11,11	246	149	0.467,0.598,0.607
Sjc_0008254	chr2	-	17013067	17015378	17013067	17013129	17015418	17015522	775	243,220,277	11,12,9	2398	149	0.579,0.533,0.657
Sjc_0008254	chr2	-	17015554	17015695	17015554	17015608	17016894	17017077	776	221,245,332	17,12,11	236	149	0.891,0.928,0.95
Sjc_0006181	chr3	+	25391819	25394422	25393597	25394422	25388541	25388667	777	90,94,94	454,477,446	1927	149	0.015,0.015,0.016
Sjc_0006181	chr3	+	25391819	25394422	25393898	25394422	25388541	25388667	778	324,290,329	125,131,108	2228	149	0.148,0.129,0.169
Sjc_0006181	chr3	+	25393597	25394422	25393898	25394422	25388541	25388667	779	688,673,681	125,131,108	450	149	0.646,0.63,0.676
Sjc_0001184	chr8	+	47415687	47415977	47415759	47415977	47412757	47412968	780	51,36,37	0,0,0	221	149	1.0,1.0,1.0
Sjc_0006179	chr3	-	25310906	25311020	25310906	25310966	25311616	25311683	781	0,1,2	252,236,243	203	149	0.0,0.003,0.006
Sjc_0008231	chr2	-	16301580	16303466	16301580	16301815	16303552	16303707	782	339,373,384	1,0,1	1800	149	0.966,1.0,0.969
Sjc_0004237	chr4	-	79087507	79087805	79087507	79087661	79090003	79090083	783	0,0,0	0,0,0	293	149	NA,NA,NA
Sjc_0002083	chr8	-	81416583	81416774	81416583	81416730	81424481	81424808	784	74,58,89	0,0,0	193	149	1.0,1.0,1.0
Sjc_0006153	chr3	-	24279104	24288059	24279104	24283804	24288090	24288225	785	13,11,13	114,106,111	4404	149	0.004,0.003,0.004
Sjc_0006475	chr3	+	36786162	36790871	36790511	36790871	36785931	36786123	786	104,123,108	146,145,144	4498	149	0.023,0.027,0.024
Sjc_0006149	chr3	+	24165461	24165527	24165493	24165527	24156387	24156516	787	157,158,144	0,0,0	181	149	1.0,1.0,1.0
Sjc_0005154	chr1	-	30083678	30085230	30083678	30083847	30086826	30087095	788	538,593,571	3,7,1	1532	149	0.946,0.892,0.982
Sjc_0005154	chr1	-	30086826	30088760	30086826	30087095	30088816	30088919	789	65,51,86	213,255,229	1814	149	0.024,0.016,0.03
Sjc_0006129	chr3	-	23327584	23327744	23327584	23327705	23329250	23329310	790	11,12,13	0,0,0	188	149	1.0,1.0,1.0
Sjc_0006559	chr3	+	40171325	40171620	40171338	40171620	40171047	40171295	791	40,38,39	8,5,6	162	149	0.821,0.875,0.857
Sjc_0007014	chr5	+	13775448	13775648	13775468	13775648	13775202	13775384	792	0,0,0	0,0,0	169	149	NA,NA,NA
Sjc_0008792	chr6	+	10947370	10947692	10947374	10947692	10945509	10945736	793	44,58,32	5,8,6	153	149	0.896,0.876,0.839
Sjc_0006094	chr3	-	21887515	21890115	21887515	21888827	21890436	21890609	794	303,252,241	19,20,13	1437	149	0.623,0.566,0.658
Sjc_0006094	chr3	-	21894377	21895859	21894377	21894479	21898596	21898775	795	170,208,195	2,4,6	1529	149	0.892,0.835,0.76
Sjc_0006094	chr3	-	21895801	21898549	21895801	21895859	21898596	21898775	796	113,70,108	152,195,165	2839	149	0.038,0.018,0.033
Sjc_0006632	chr3	+	43406501	43410834	43407013	43410834	43378132	43378323	797	0,5,4	0,0,0	661	149	NA,1.0,1.0
Sjc_0007495	chr5	+	33531534	33533151	33532946	33533151	33531208	33531361	798	24,14,18	37,56,63	1561	149	0.058,0.023,0.027
Sjc_0006077	chr3	-	21520952	21522488	21520952	21522485	21524792	21525503	799	76,70,42	19,18,29	152	149	0.797,0.792,0.587
Sjc_0006077	chr3	-	21531091	21531535	21531091	21531383	21532977	21533114	800	8,2,7	17,24,42	301	149	0.189,0.04,0.076
Sjc_0003277	chr4	+	40088214	40090844	40088234	40090844	40083156	40083455	801	1,2,6	18,20,28	169	149	0.047,0.081,0.159
Sjc_0001725	chr8	+	67041500	67050910	67048779	67050910	67041390	67041465	802	691,602,596	2,0,0	7428	149	0.874,1.0,1.0
Sjc_0001725	chr8	+	67048779	67050204	67050156	67050204	67041390	67041465	803	122,102,122	0,2,0	1526	149	1.0,0.833,1.0
Sjc_0001725	chr8	+	67048779	67050204	67050156	67050204	67042290	67042574	804	120,102,123	0,1,0	1526	149	1.0,0.909,1.0
Sjc_0001725	chr8	+	67048779	67050204	67048916	67050204	67047995	67048058	805	37,38,34	170,181,174	286	149	0.102,0.099,0.092
Sjc_0001725	chr8	+	67048779	67050204	67050156	67050204	67047995	67048058	806	149,132,149	0,1,0	1526	149	1.0,0.928,1.0
Sjc_0001725	chr8	+	67048779	67050910	67050811	67050910	67047995	67048058	807	199,169,207	0,3,2	2181	149	1.0,0.794,0.876
Sjc_0001725	chr8	+	67048916	67050204	67050156	67050204	67047995	67048058	808	282,275,289	0,1,0	1389	149	1.0,0.967,1.0
Sjc_0001725	chr8	+	67048916	67050910	67050156	67050910	67048779	67048848	809	112,106,116	12,0,17	1389	149	0.5,1.0,0.423
Sjc_0001725	chr8	+	67050156	67050910	67050811	67050910	67048916	67049086	810	257,245,253	3,2,5	804	149	0.941,0.958,0.904
Sjc_0001725	chr8	+	67050244	67050910	67050811	67050910	67050156	67050204	811	291,255,299	17,15,28	716	149	0.781,0.78,0.69
Sjc_0006417	chr3	-	34384814	34384995	34384814	34384904	34386521	34386662	812	108,118,105	0,0,1	240	149	1.0,1.0,0.985
Sjc_0006417	chr3	-	34387350	34387650	34387350	34387379	34389201	34389269	813	3,13,14	12,2,8	420	149	0.081,0.698,0.383
Sjc_0006065	chr3	+	21152474	21152792	21152491	21152792	21152278	21152438	814	36,56,57	2,0,3	166	149	0.942,1.0,0.945
Sjc_0003762	chr4	-	59357537	59359883	59357537	59358202	59362204	59362304	815	677,644,648	0,4,2	1830	149	1.0,0.929,0.963
Sjc_0003762	chr4	-	59357537	59359883	59357537	59358202	59362337	59362404	816	356,369,382	0,2,0	1830	149	1.0,0.938,1.0
Sjc_0002830	chr4	-	24408928	24409043	24408928	24409028	24412681	24412890	817	0,2,2	38,11,43	164	149	0.0,0.142,0.041
Sjc_0001721	chr8	+	66898523	66898654	66898532	66898654	66898398	66898491	818	200,150,195	8,14,15	158	149	0.959,0.91,0.925
Sjc_0003962	chr4	+	68537937	68538043	68537950	68538043	68537822	68537905	819	15,17,21	1,3,3	162	149	0.932,0.839,0.866
Sjc_0003962	chr4	+	68545321	68545434	68545354	68545434	68538214	68538266	820	0,0,0	0,0,0	182	149	NA,NA,NA
Sjc_0003016	chr4	+	30854321	30854702	30854351	30854702	30852445	30852524	821	1,8,7	1,0,0	179	149	0.454,1.0,1.0
Sjc_0003016	chr4	+	30854321	30854702	30854375	30854702	30852445	30852524	822	3,9,13	75,67,78	203	149	0.029,0.09,0.109
Sjc_0003016	chr4	+	30854351	30854702	30854375	30854702	30852445	30852524	823	3,1,6	75,67,78	173	149	0.033,0.013,0.062
Sjc_0003016	chr4	+	30852600	30854702	30854321	30854702	30852445	30852551	824	88,100,71	1,5,2	1870	149	0.875,0.614,0.739
Sjc_0003016	chr4	+	30852600	30854702	30854351	30854702	30852445	30852551	825	89,108,78	2,0,0	1900	149	0.777,1.0,1.0
Sjc_0003016	chr4	+	30852600	30854702	30854375	30854702	30852445	30852551	826	91,109,84	22,46,44	1924	149	0.243,0.155,0.129
Sjc_0003016	chr4	+	30854321	30854702	30854351	30854702	30852445	30852551	827	2,13,9	2,0,0	179	149	0.454,1.0,1.0
Sjc_0003016	chr4	+	30854321	30854702	30854375	30854702	30852445	30852551	828	4,14,15	22,46,44	203	149	0.118,0.183,0.2
Sjc_0003016	chr4	+	30854351	30854702	30854375	30854702	30852445	30852551	829	4,1,6	22,46,44	173	149	0.135,0.018,0.105
Sjc_0003016	chr4	+	30858228	30858411	30858315	30858411	30855847	30856007	830	5,5,1	158,193,185	236	149	0.02,0.016,0.003
Sjc_0003210	chr4	+	37949790	37950670	37949807	37950670	37947394	37947585	831	2,8,4	143,149,154	166	149	0.012,0.046,0.023
Sjc_0006825	chr5	-	4183930	4185179	4183930	4184593	4185884	4186080	832	0,4,4	62,75,65	735	149	0.0,0.011,0.012
Sjc_0004587	chr1	-	7326882	7327148	7326882	7326939	7328070	7328133	833	45,38,32	0,0,0	358	149	1.0,1.0,1.0
Sjc_0004587	chr1	-	7329646	7329754	7329646	7329715	7330531	7330585	834	2,0,0	50,40,42	188	149	0.031,0.0,0.0
Sjc_0006043	chr3	+	20059421	20059696	20059562	20059696	20058525	20058824	835	10,5,6	0,2,0	290	149	1.0,0.562,1.0
Sjc_0006043	chr3	+	20061614	20062177	20061963	20062177	20059421	20059696	836	3,3,12	123,90,132	498	149	0.007,0.01,0.026
Sjc_0002817	chr4	-	23781646	23782169	23781646	23782025	23782290	23782350	837	969,1022,1053	0,0,0	293	149	1.0,1.0,1.0
Sjc_0002817	chr4	-	23783407	23783532	23783407	23783430	23783561	23783686	838	1807,1669,1868	0,0,0	251	149	1.0,1.0,1.0
Sjc_0003545	chr4	+	50010154	50013999	50013045	50013999	50008084	50008466	839	244,217,184	0,5,5	3040	149	1.0,0.68,0.643
Sjc_0006028	chr3	+	19290295	19290357	19290310	19290357	19290200	19290258	840	206,194,183	15,9,23	164	149	0.926,0.951,0.878
Sjc_0006028	chr3	+	19292321	19292539	19292355	19292539	19290295	19290357	841	2,0,7	12,10,3	183	149	0.119,0.0,0.655
Sjc_0006028	chr3	+	19292321	19292539	19292355	19292539	19291800	19291982	842	2,0,6	175,177,172	183	149	0.009,0.0,0.028
Sjc_0006028	chr3	+	19292321	19292539	19292355	19292539	19291800	19291996	843	2,0,4	23,25,0	183	149	0.066,0.0,1.0
Sjc_0006028	chr3	+	19300930	19301860	19301258	19301860	19300000	19300271	844	69,62,47	203,196,196	477	149	0.096,0.09,0.07
Sjc_0006025	chr3	+	19172594	19174888	19174818	19174888	19166750	19168893	845	583,492,499	1,0,4	2373	149	0.973,1.0,0.887
Sjc_0004379	chr4	-	85286800	85286951	85286800	85286912	85289032	85289100	846	3,5,9	365,325,317	188	149	0.006,0.012,0.022
Sjc_0009464	chr7	-	17431068	17431245	17431068	17431235	17437466	17437558	847	0,0,0	0,0,0	159	149	NA,NA,NA
Sjc_0006018	chr3	+	18961373	18961461	18961381	18961461	18961316	18961342	848	19,30,22	136,134,153	157	149	0.117,0.175,0.12
Sjc_0006018	chr3	+	18987353	18988217	18987839	18988217	18985432	18985676	849	5,3,9	45,63,68	635	149	0.025,0.011,0.03
Sjc_0006017	chr3	-	18947556	18950017	18947556	18947656	18950267	18950441	850	75,51,49	244,191,235	2510	149	0.018,0.016,0.012
Sjc_0002965	chr4	-	29233593	29233680	29233593	29233620	29234802	29234874	851	352,295,372	0,0,0	209	149	1.0,1.0,1.0
Sjc_0005452	chr1	+	42907380	42907551	42907473	42907551	42907248	42907348	852	83,93,97	136,127,128	242	149	0.273,0.311,0.318
Sjc_0006003	chr3	+	18207145	18209038	18207927	18209038	18202389	18202761	853	232,154,199	4,7,0	931	149	0.903,0.779,1.0
Sjc_0003661	chr4	+	54690940	54693617	54692761	54693617	54687494	54687771	854	130,116,105	159,169,167	1970	149	0.058,0.049,0.045
Sjc_0002831	chr4	-	24439228	24439343	24439228	24439328	24442982	24443191	855	0,0,0	9,5,13	164	149	0.0,0.0,0.0
Sjc_0006665	chr3	-	45054473	45054678	45054473	45054672	45060115	45060773	856	523,521,511	2,0,0	155	149	0.996,1.0,1.0
Sjc_0000835	chr8	+	34423963	34424551	34424415	34424551	34417859	34418030	857	1071,1046,1096	9,10,16	601	149	0.967,0.963,0.944
Sjc_0005993	chr3	-	17931984	17933072	17931984	17932342	17933114	17933685	858	197,155,203	164,186,136	879	149	0.169,0.124,0.202
Sjc_0005993	chr3	-	17938864	17939398	17938864	17939395	17939431	17939637	859	14,14,15	467,420,468	152	149	0.029,0.032,0.03
Sjc_0005988	chr3	-	17473868	17474028	17473868	17473985	17474066	17474119	860	75,67,99	0,0,0	192	149	1.0,1.0,1.0
Sjc_0005987	chr3	-	17321076	17322652	17321076	17321178	17324390	17324543	861	21,8,20	1,0,0	1623	149	0.658,1.0,1.0
Sjc_0007443	chr5	-	31211765	31213846	31211765	31212355	31220928	31220985	862	379,345,370	0,1,0	1640	149	1.0,0.969,1.0
Sjc_0006244	chr3	+	28141261	28143953	28143637	28143953	28140954	28141209	863	35,41,58	21,31,17	2525	149	0.09,0.072,0.168
Sjc_0005137	chr1	-	29461010	29462516	29461010	29461863	29463711	29463866	864	10,5,28	50,32,50	802	149	0.036,0.028,0.094
Sjc_0008100	chr2	-	11418746	11420859	11418746	11419151	11422908	11423169	865	97,75,70	0,1,0	1857	149	1.0,0.858,1.0
Sjc_0008100	chr2	-	11430696	11430955	11430696	11430932	11435848	11436109	866	13,8,8	0,0,0	172	149	1.0,1.0,1.0
Sjc_0005964	chr3	+	16094560	16095729	16095343	16095729	16094296	16094516	867	141,117,95	2,0,0	932	149	0.919,1.0,1.0
Sjc_0005964	chr3	+	16095343	16097813	16097727	16097813	16094560	16094735	868	269,266,275	3,5,6	2533	149	0.841,0.758,0.729
Sjc_0005964	chr3	+	16103107	16104770	16104267	16104770	16095343	16102845	869	138,112,107	38,25,36	1309	149	0.292,0.338,0.253
Sjc_0004723	chr1	-	13197283	13197497	13197283	13197360	13197526	13197620	870	126,99,136	0,0,0	286	149	1.0,1.0,1.0
Sjc_0006593	chr3	-	41280736	41280871	41280736	41280856	41281855	41282023	871	74,43,50	0,0,0	164	149	1.0,1.0,1.0
Sjc_0006593	chr3	-	41293139	41293331	41293139	41293268	41295934	41296046	872	92,98,104	0,0,0	212	149	1.0,1.0,1.0
Sjc_0006593	chr3	-	41296708	41298183	41296708	41296830	41298224	41298272	873	26,23,39	2,4,4	1502	149	0.563,0.363,0.492
Sjc_0007263	chr5	-	23839604	23839764	23839604	23839733	23846305	23846360	874	39,23,27	228,218,245	180	149	0.124,0.08,0.084
Sjc_0007102	chr5	-	17403376	17405956	17403376	17403505	17406364	17406992	875	251,242,242	2,1,0	2600	149	0.878,0.933,1.0
Sjc_0007102	chr5	-	17421354	17421567	17421354	17421555	17421606	17422195	876	110,123,112	2,4,0	161	149	0.981,0.966,1.0
Sjc_0002811	chr4	-	23605285	23605469	23605285	23605424	23606815	23607012	877	28,38,31	0,0,0	194	149	1.0,1.0,1.0
Sjc_0002811	chr4	-	23607534	23607744	23607534	23607735	23607773	23607908	878	13,10,26	0,0,0	158	149	1.0,1.0,1.0
Sjc_0007884	chr2	+	2071530	2071745	2071575	2071745	2066727	2066837	879	211,204,217	0,0,0	194	149	1.0,1.0,1.0
Sjc_0005931	chr3	-	14397511	14397953	14397511	14397910	14399816	14400097	880	81,45,56	15,11,14	192	149	0.807,0.76,0.756
Sjc_0007253	chr5	+	23472751	23473242	23472980	23473242	23466798	23466886	881	100,68,89	0,4,2	378	149	1.0,0.87,0.946
Sjc_0001269	chr8	-	50254961	50256463	50254961	50255168	50257403	50257832	882	626,604,662	18,21,18	1444	149	0.782,0.748,0.791
Sjc_0007219	chr5	+	21875184	21875226	21875187	21875226	21873562	21873772	883	135,140,26	0,0,2	152	149	1.0,1.0,0.927
Sjc_0007219	chr5	+	21874879	21875060	21875039	21875060	21873587	21873772	884	2,2,10	4511,4963,5150	309	149	0.0,0.0,0.001
Sjc_0007219	chr5	+	21875184	21875226	21875187	21875226	21875039	21875060	885	3236,3704,3690	630,710,682	152	149	0.834,0.836,0.841
Sjc_0007219	chr5	+	21878324	21878777	21878724	21878777	21877849	21877885	886	1747,1431,1619	0,0,1	549	149	1.0,1.0,0.998
Sjc_0002799	chr4	+	22979284	22979334	22979287	22979334	22976470	22977579	887	4,10,12	0,0,0	152	149	1.0,1.0,1.0
Sjc_0005912	chr3	-	13605422	13605694	13605422	13605664	13608353	13608602	888	0,0,0	27,26,21	179	149	0.0,0.0,0.0
Sjc_0004072	chr4	+	72967019	72967158	72967039	72967158	72966929	72966990	889	29,28,43	2,1,4	169	149	0.927,0.961,0.905
Sjc_0004072	chr4	+	72975959	72976085	72975971	72976085	72974234	72974411	890	51,36,39	0,0,0	161	149	1.0,1.0,1.0
Sjc_0005910	chr3	-	13561298	13561501	13561298	13561432	13561532	13561620	891	274,282,318	1,0,0	218	149	0.995,1.0,1.0
Sjc_0000519	chr8	+	22150124	22150595	22150351	22150595	22147808	22148116	892	11,7,10	17,8,18	376	149	0.204,0.257,0.18
Sjc_0000519	chr8	+	22150124	22150595	22150522	22150595	22147808	22148116	893	55,35,43	544,615,560	547	149	0.027,0.015,0.02
Sjc_0000519	chr8	+	22150351	22150595	22150522	22150595	22147808	22148116	894	61,36,51	544,615,560	320	149	0.05,0.027,0.041
Sjc_0008891	chr6	+	15688742	15690866	15690762	15690866	15686775	15686857	895	80,49,62	184,173,182	2169	149	0.029,0.019,0.023
Sjc_0008891	chr6	+	15694925	15697088	15696142	15697088	15692045	15692170	896	560,648,594	1,0,0	1366	149	0.984,1.0,1.0
Sjc_0001884	chr8	+	73605907	73606143	73605976	73606143	73603780	73604091	897	680,690,674	0,0,4	218	149	1.0,1.0,0.991
Sjc_0004909	chr1	-	20488930	20489076	20488930	20489063	20491201	20491255	898	16,16,7	0,0,0	162	149	1.0,1.0,1.0
Sjc_0005895	chr3	+	13091709	13091912	13091711	13091912	13089789	13089955	899	56,45,74	0,0,1	151	149	1.0,1.0,0.986
Sjc_0005906	chr3	-	13372772	13373010	13372772	13372980	13374194	13374383	900	117,103,113	0,0,0	179	149	1.0,1.0,1.0
Sjc_0006254	chr3	+	28466105	28467296	28466792	28467296	28464596	28464742	901	15,26,28	2,6,6	836	149	0.572,0.436,0.454
Sjc_0003008	chr4	-	30649255	30651212	30649255	30649353	30651961	30652285	902	12,27,37	3,0,0	2008	149	0.229,1.0,1.0
Sjc_0008506	chr2	-	26085087	26086229	26085087	26085571	26087064	26087359	903	2,2,3	46,37,27	807	149	0.008,0.01,0.02
Sjc_0003803	chr4	+	61038613	61046054	61039672	61046054	61035330	61036803	904	602,512,633	1,0,2	1208	149	0.987,1.0,0.975
Sjc_0004268	chr4	+	80593694	80593780	80593705	80593780	80593572	80593657	905	6,20,20	2,5,3	160	149	0.736,0.788,0.861
Sjc_0005844	chr3	-	10941791	10942240	10941791	10941864	10949912	10950464	906	5,4,2	35,27,33	525	149	0.039,0.04,0.017
Sjc_0005015	chr1	-	25301977	25302273	25301977	25302264	25302802	25302983	907	19,34,28	0,0,0	158	149	1.0,1.0,1.0
Sjc_0005015	chr1	-	25301977	25302273	25301977	25302264	25302817	25302983	908	845,830,848	15,22,13	158	149	0.982,0.973,0.984
Sjc_0005015	chr1	-	25301977	25302273	25301977	25302264	25303048	25303194	909	53,63,62	0,0,1	158	149	1.0,1.0,0.983
Sjc_0005015	chr1	-	25303239	25303414	25303239	25303410	25305290	25305346	910	8,19,45	33,55,69	153	149	0.191,0.252,0.388
Sjc_0006156	chr3	-	24363384	24363464	24363384	24363456	24366055	24366116	911	48,36,57	0,1,0	157	149	1.0,0.972,1.0
Sjc_0006156	chr3	-	24363384	24363464	24363384	24363456	24367548	24368276	912	26,19,17	0,0,0	157	149	1.0,1.0,1.0
Sjc_0001521	chr8	+	59223825	59230889	59225986	59230889	59222822	59222996	913	1830,1816,1903	1,1,0	2310	149	0.992,0.992,1.0
Sjc_0001521	chr8	+	59225986	59230889	59226787	59230889	59223825	59224122	914	48,54,67	885,867,928	950	149	0.008,0.01,0.011
Sjc_0004457	chr1	+	1406197	1406419	1406210	1406419	1403833	1403901	915	118,97,118	11,9,0	162	149	0.908,0.908,1.0
Sjc_0000885	chr8	+	36215150	36217509	36217187	36217509	36214902	36215106	916	21,14,14	122,116,131	2186	149	0.012,0.008,0.007
Sjc_0000468	chr8	-	20843857	20844005	20843857	20844001	20844682	20844783	917	584,606,615	2,0,0	153	149	0.996,1.0,1.0
Sjc_0000468	chr8	-	20843857	20844005	20843857	20844001	20845918	20846018	918	40,59,33	0,0,0	153	149	1.0,1.0,1.0
Sjc_0000468	chr8	-	20844682	20844783	20844682	20844735	20845918	20846018	919	875,816,947	0,0,0	197	149	1.0,1.0,1.0
Sjc_0005832	chr3	-	10557613	10558283	10557613	10558235	10559253	10559523	920	261,288,320	0,0,0	197	149	1.0,1.0,1.0
Sjc_0005832	chr3	-	10561433	10561615	10561433	10561537	10561649	10561837	921	157,200,265	0,0,0	227	149	1.0,1.0,1.0
Sjc_0005831	chr3	+	10430197	10430393	10430204	10430393	10425506	10425736	922	71,66,98	1,2,0	156	149	0.985,0.969,1.0
Sjc_0005828	chr3	-	10331980	10334459	10331980	10332057	10335364	10335465	923	553,480,530	0,0,4	2551	149	1.0,1.0,0.886
Sjc_0001692	chr8	-	65709323	65709415	65709323	65709403	65709447	65709649	924	340,366,399	12,14,7	161	149	0.963,0.96,0.981
Sjc_0001692	chr8	-	65709790	65712846	65709790	65710160	65716242	65716496	925	1202,1530,1572	184,190,154	2835	149	0.256,0.297,0.349
Sjc_0002798	chr4	+	22875726	22878661	22878590	22878661	22875529	22875679	926	44,45,51	107,85,110	3013	149	0.02,0.026,0.022
Sjc_0000351	chr8	+	15315373	15315446	15315430	15315446	15308848	15308932	927	0,2,4	0,0,0	206	149	NA,1.0,1.0
Sjc_0008868	chr6	-	14680886	14682221	14680886	14681112	14684868	14687383	928	1,9,2	0,0,0	1258	149	1.0,1.0,1.0
Sjc_0008868	chr6	-	14680886	14682221	14680886	14681112	14689959	14690747	929	1,9,2	24,11,15	1258	149	0.005,0.088,0.016
Sjc_0007153	chr5	-	19510620	19510915	19510620	19510885	19512857	19513383	930	72,40,72	1,7,3	179	149	0.984,0.826,0.952
Sjc_0007153	chr5	-	19525964	19526171	19525964	19526117	19529106	19529307	931	73,67,93	0,0,0	203	149	1.0,1.0,1.0
Sjc_0006000	chr3	-	18119900	18121222	18119900	18120037	18121666	18121853	932	765,850,870	1,1,5	1334	149	0.988,0.99,0.951
Sjc_0006000	chr3	-	18121666	18121853	18121666	18121763	18122609	18122709	933	1244,1265,1274	0,0,0	239	149	1.0,1.0,1.0
Sjc_0005790	chr3	+	8860660	8860964	8860664	8860964	8860457	8860624	934	64,125,82	445,467,556	153	149	0.123,0.207,0.126
Sjc_0005790	chr3	+	8860660	8860964	8860836	8860964	8860457	8860624	935	165,232,222	16,11,9	325	149	0.825,0.906,0.919
Sjc_0005790	chr3	+	8860664	8860964	8860836	8860964	8860457	8860624	936	548,574,700	16,11,9	321	149	0.941,0.96,0.973
Sjc_0005790	chr3	+	8860805	8860964	8860836	8860964	8860660	8860777	937	23,25,33	4,2,2	180	149	0.826,0.912,0.932
Sjc_0005784	chr3	+	8623156	8625361	8625282	8625361	8622915	8623114	938	10,5,4	233,239,184	2275	149	0.003,0.001,0.001
Sjc_0005784	chr3	+	8630161	8631804	8631351	8631804	8629817	8629957	939	743,687,673	0,2,3	1339	149	1.0,0.975,0.961
Sjc_0005784	chr3	+	8631351	8632519	8632396	8632519	8629817	8629957	940	579,538,519	0,0,1	1194	149	1.0,1.0,0.985
Sjc_0009234	chr7	-	7890811	7895117	7890811	7892548	7900414	7900634	941	180,191,180	0,2,2	2718	149	1.0,0.84,0.831
Sjc_0009234	chr7	-	7903691	7903866	7903691	7903844	7903896	7903975	942	38,32,14	7,4,9	171	149	0.825,0.875,0.575
Sjc_0009479	chr7	-	18058852	18058993	18058852	18058915	18059034	18059241	943	39,54,47	3,0,0	227	149	0.895,1.0,1.0
Sjc_0005758	chr3	+	7810269	7810857	7810648	7810857	7809552	7809977	944	1959,1934,1987	3,1,5	528	149	0.995,0.998,0.991
Sjc_0001429	chr8	-	55681200	55681452	55681200	55681368	55683614	55683681	945	154,162,157	0,0,0	233	149	1.0,1.0,1.0
Sjc_0008212	chr2	-	15688969	15693335	15688969	15689075	15694429	15694487	946	1339,1405,1290	2,0,1	4409	149	0.958,1.0,0.978
Sjc_0008212	chr2	-	15693214	15694397	15693214	15693335	15694429	15694487	947	10,17,19	1282,1354,1215	1211	149	0.001,0.002,0.002
Sjc_0007039	chr5	+	15019601	15019682	15019615	15019682	15019407	15019574	948	42,62,44	577,639,652	163	149	0.062,0.081,0.058
Sjc_0008263	chr2	-	17351823	17352204	17351823	17352185	17353643	17353799	949	8,11,1	297,338,373	168	149	0.023,0.028,0.002
Sjc_0008263	chr2	-	17351823	17352383	17351823	17352185	17353643	17353799	950	24,23,9	297,338,373	347	149	0.034,0.028,0.01
Sjc_0008263	chr2	-	17351823	17352383	17351823	17352204	17353643	17353799	951	20,21,9	4,9,1	328	149	0.694,0.515,0.803
Sjc_0008263	chr2	-	17352248	17352491	17352248	17352383	17353643	17353799	952	8,1,5	10,9,4	257	149	0.317,0.061,0.42
Sjc_0003718	chr4	-	57248542	57249518	57248542	57249027	57250356	57251833	953	22,30,12	53,39,34	640	149	0.088,0.152,0.076
Sjc_0003718	chr4	-	57248542	57249518	57248542	57249027	57251870	57251945	954	18,31,12	0,0,2	640	149	1.0,1.0,0.583
Sjc_0003718	chr4	-	57248542	57251833	57248542	57249027	57251870	57251945	955	46,53,29	0,0,2	2955	149	1.0,1.0,0.422
Sjc_0003718	chr4	-	57248542	57251833	57248542	57249518	57251870	57251945	956	28,23,17	0,1,0	2464	149	1.0,0.582,1.0
Sjc_0002651	chr4	+	17101360	17101711	17101500	17101711	17101271	17101327	957	645,570,623	1,0,0	289	149	0.997,1.0,1.0
Sjc_0002651	chr4	+	17147615	17148107	17148041	17148107	17140152	17140578	958	163,138,139	0,0,0	575	149	1.0,1.0,1.0
Sjc_0004697	chr1	-	12231460	12231579	12231460	12231575	12231610	12231802	959	5,6,5	215,209,220	153	149	0.022,0.027,0.022
Sjc_0003282	chr4	+	40241107	40243040	40241425	40243040	40237889	40239441	960	0,0,0	0,2,0	467	149	NA,0.0,NA
Sjc_0003331	chr4	-	42075376	42075515	42075376	42075487	42075593	42075686	961	8,8,11	26,9,16	177	149	0.206,0.428,0.367
Sjc_0005725	chr3	+	6271448	6271743	6271451	6271743	6267711	6267919	962	14,22,8	4,0,0	152	149	0.774,1.0,1.0
Sjc_0005725	chr3	+	6271448	6271743	6271451	6271743	6270477	6270703	963	576,451,508	45,31,40	152	149	0.926,0.934,0.926
Sjc_0004187	chr4	-	77334474	77337677	77334474	77334561	77338594	77338682	964	47,46,39	233,237,263	3265	149	0.009,0.009,0.007
Sjc_0002088	chr8	+	81551281	81551491	81551383	81551491	81546673	81546907	965	64,31,46	0,0,0	251	149	1.0,1.0,1.0
Sjc_0007065	chr5	-	16068293	16068514	16068293	16068487	16068556	16068906	966	154,154,157	16,10,5	176	149	0.891,0.929,0.964
Sjc_0001191	chr8	-	47804034	47805876	47804034	47805328	47805936	47806010	967	59,32,59	2,0,0	697	149	0.863,1.0,1.0
Sjc_0001191	chr8	-	47805936	47806019	47805936	47806010	47810114	47810307	968	7,2,2	9,1,0	158	149	0.423,0.654,1.0
Sjc_0000345	chr8	-	15155781	15155884	15155781	15155871	15155915	15156095	969	52,46,36	0,0,0	162	149	1.0,1.0,1.0
Sjc_0006091	chr3	+	21840955	21842986	21842794	21842986	21833065	21833268	970	51,79,74	0,1,0	1988	149	1.0,0.856,1.0
Sjc_0005715	chr3	+	5840705	5840930	5840771	5840930	5835603	5835684	971	60,42,64	0,0,0	215	149	1.0,1.0,1.0
Sjc_0007632	chr5	+	38920027	38920550	38920134	38920550	38918210	38918399	972	4,22,7	0,0,0	256	149	1.0,1.0,1.0
Sjc_0007632	chr5	+	38920027	38920550	38920198	38920550	38918210	38918399	973	7,27,16	59,80,89	320	149	0.052,0.136,0.077
Sjc_0007632	chr5	+	38920134	38920550	38920198	38920550	38918210	38918399	974	3,5,9	59,80,89	213	149	0.034,0.042,0.066
Sjc_0007632	chr5	+	38920027	38920550	38920198	38920550	38918210	38918411	975	8,21,21	25,25,0	320	149	0.13,0.281,1.0
Sjc_0007632	chr5	+	38921344	38921465	38921356	38921465	38920585	38921310	976	2,3,2	10,23,6	161	149	0.156,0.108,0.236
Sjc_0005707	chr3	+	5411626	5411862	5411667	5411862	5410617	5410853	977	30,38,29	10,7,16	190	149	0.702,0.81,0.587
Sjc_0005707	chr3	+	5427130	5430122	5428618	5430122	5421279	5421443	978	62,74,75	0,0,0	1637	149	1.0,1.0,1.0
Sjc_0002865	chr4	+	25775149	25775341	25775209	25775341	25773783	25773879	979	0,3,2	270,277,255	209	149	0.0,0.008,0.006
Sjc_0005703	chr3	+	5270358	5272848	5271985	5272848	5269976	5270087	980	52,70,63	330,374,321	1776	149	0.013,0.015,0.016
Sjc_0005700	chr3	+	5168535	5170300	5170021	5170300	5168096	5168459	981	16819,17451,17217	0,0,2	1635	149	1.0,1.0,0.999
Sjc_0005700	chr3	+	5169766	5170300	5170021	5170300	5168535	5168956	982	7921,8178,8558	12,7,2	404	149	0.996,0.998,0.999
Sjc_0006053	chr3	-	20529238	20530163	20529238	20529458	20530209	20530251	983	35,17,14	359,321,333	854	149	0.017,0.009,0.007
Sjc_0007248	chr5	-	23229331	23229453	23229331	23229447	23229489	23229670	984	51,71,72	80,118,101	155	149	0.38,0.366,0.407
Sjc_0007248	chr5	-	23229331	23229670	23229331	23229453	23231943	23231993	985	167,165,157	2,5,11	366	149	0.971,0.931,0.853
Sjc_0001567	chr8	+	60908011	60908242	60908075	60908242	60904470	60904511	986	63,84,58	20,21,24	213	149	0.688,0.737,0.628
Sjc_0001567	chr8	+	60908011	60908242	60908075	60908242	60904614	60904761	987	27,49,26	0,1,0	213	149	1.0,0.972,1.0
Sjc_0006413	chr3	-	34027313	34027496	34027313	34027483	34027520	34027725	988	5,10,11	330,362,372	162	149	0.014,0.025,0.026
Sjc_0006393	chr3	+	33440621	33443717	33443586	33443717	33438274	33438390	989	840,893,931	0,1,3	3114	149	1.0,0.977,0.937
Sjc_0006393	chr3	+	33440774	33443717	33443586	33443717	33440621	33440734	990	915,950,1012	7,1,2	2961	149	0.868,0.98,0.962
Sjc_0005666	chr3	+	4042378	4043665	4042451	4043665	4041102	4041222	991	5,2,8	1,0,0	222	149	0.77,1.0,1.0
Sjc_0005666	chr3	+	4042378	4043665	4043582	4043665	4041102	4041222	992	23,8,17	190,181,206	1353	149	0.013,0.005,0.009
Sjc_0005666	chr3	+	4042451	4043665	4043582	4043665	4041102	4041222	993	19,6,9	190,181,206	1280	149	0.012,0.004,0.005
Sjc_0005666	chr3	+	4042451	4043665	4043582	4043665	4042378	4042409	994	21,12,22	0,0,1	1280	149	1.0,1.0,0.719
Sjc_0006117	chr3	+	22760082	22760362	22760100	22760362	22758625	22758863	995	23,11,14	426,412,476	167	149	0.046,0.023,0.026
Sjc_0008083	chr2	-	10817489	10819194	10817489	10817881	10824171	10824357	996	872,884,845	2,0,0	1462	149	0.978,1.0,1.0
Sjc_0008083	chr2	-	10841343	10841512	10841343	10841495	10841544	10841711	997	176,144,144	33,23,17	166	149	0.827,0.849,0.884
Sjc_0005371	chr1	+	39408130	39409153	39408721	39409153	39404568	39404756	998	197,181,187	7,8,5	740	149	0.85,0.82,0.883
Sjc_0009369	chr7	-	13785652	13791006	13785652	13785813	13794456	13794707	999	494,412,441	1,0,0	5342	149	0.932,1.0,1.0
Sjc_0009369	chr7	-	13820243	13820482	13820243	13820464	13823034	13823227	1000	177,194,198	0,0,0	167	149	1.0,1.0,1.0
Sjc_0009369	chr7	-	13824459	13825258	13824459	13824688	13825290	13825660	1001	47,35,28	205,219,205	719	149	0.045,0.032,0.028
Sjc_0007399	chr5	-	29452083	29452272	29452083	29452247	29452304	29452538	1002	296,267,287	14,24,13	174	149	0.948,0.905,0.95
Sjc_0007179	chr5	+	20409704	20411539	20411276	20411539	20409551	20409666	1003	40,35,32	168,142,169	1721	149	0.02,0.021,0.016
Sjc_0007179	chr5	+	20418058	20418618	20418558	20418618	20415361	20415656	1004	503,452,440	1,0,0	649	149	0.991,1.0,1.0
Sjc_0007179	chr5	+	20418558	20424882	20424522	20424882	20418058	20418322	1005	466,402,395	105,86,93	6113	149	0.098,0.102,0.094
Sjc_0008580	chr6	+	2583152	2583581	2583478	2583581	2578634	2578717	1006	0,0,0	25,28,36	475	149	0.0,0.0,0.0
Sjc_0008431	chr2	-	23584403	23584568	23584403	23584511	23584675	23584765	1007	0,2,0	0,0,0	206	149	NA,1.0,NA
Sjc_0007012	chr5	-	13728863	13729151	13728863	13729115	13730997	13731138	1008	47,45,43	0,0,0	185	149	1.0,1.0,1.0
Sjc_0007012	chr5	-	13735845	13735979	13735845	13735976	13736011	13736185	1009	0,0,0	23,19,20	152	149	0.0,0.0,0.0
Sjc_0003495	chr4	-	48016443	48016573	48016443	48016558	48019534	48019731	1010	93,93,92	0,0,0	164	149	1.0,1.0,1.0
Sjc_0001129	chr8	+	45566012	45566235	45566062	45566235	45563809	45563892	1011	106,79,101	37,17,25	199	149	0.682,0.777,0.752
Sjc_0001129	chr8	+	45574746	45578963	45578603	45578963	45573284	45573463	1012	95,117,86	0,8,5	4006	149	1.0,0.352,0.39
Sjc_0004590	chr1	+	7451238	7452205	7452017	7452205	7450844	7451194	1013	15,11,10	0,3,0	928	149	1.0,0.371,1.0
Sjc_0002315	chr4	+	152202	158123	157993	158123	150410	150560	1014	113,115,103	0,1,0	5940	149	1.0,0.743,1.0
Sjc_0002315	chr4	+	152339	158123	157993	158123	152202	152307	1015	68,66,58	51,50,42	5803	149	0.033,0.033,0.034
Sjc_0002318	chr4	+	198027	199077	198250	199077	193568	193784	1016	147,131,135	4,0,0	372	149	0.936,1.0,1.0
Sjc_0002574	chr4	+	11961927	11962031	11961946	11962031	11957674	11958043	1017	10,9,10	0,0,0	168	149	1.0,1.0,1.0
Sjc_0006183	chr3	+	25441446	25445238	25444665	25445238	25435223	25435440	1018	58,59,48	48,51,61	3368	149	0.051,0.049,0.034
Sjc_0002266	chr8	+	89133316	89133553	89133352	89133553	89132328	89132677	1019	0,0,0	0,0,0	185	149	NA,NA,NA
Sjc_0002418	chr4	-	5336196	5336637	5336196	5336610	5341414	5341511	1020	3,3,5	400,416,498	176	149	0.006,0.006,0.008
Sjc_0009038	chr6	-	22105493	22105697	22105493	22105655	22106386	22106564	1021	0,0,0	664,649,738	191	149	0.0,0.0,0.0
Sjc_0004090	chr4	+	73512247	73514130	73513951	73514130	73511929	73512212	1022	93,75,101	1,0,4	1853	149	0.882,1.0,0.67
Sjc_0009115	chr7	+	2870492	2871635	2871438	2871635	2868662	2868757	1023	30,23,35	123,86,81	1095	149	0.032,0.035,0.056
Sjc_0009115	chr7	+	2893381	2893519	2893389	2893519	2887881	2887981	1024	68,60,50	0,0,2	157	149	1.0,1.0,0.96
Sjc_0008500	chr2	-	25823479	25824122	25823479	25824119	25828367	25828474	1025	32,27,17	23,28,26	152	149	0.577,0.486,0.391
Sjc_0008500	chr2	-	25832450	25832745	25832450	25832703	25833848	25833966	1026	92,85,85	0,0,0	191	149	1.0,1.0,1.0
Sjc_0004351	chr4	-	84565143	84566871	84565143	84565201	84568723	84568800	1027	107,94,120	0,4,4	1819	149	1.0,0.658,0.711
Sjc_0008952	chr6	+	17986439	17986550	17986455	17986550	17984539	17984588	1028	4,1,1	26,22,31	165	149	0.122,0.039,0.028
Sjc_0008952	chr6	+	17986439	17987755	17987649	17987755	17984539	17984588	1029	11,20,16	2,0,4	1359	149	0.376,1.0,0.305
Sjc_0008952	chr6	+	17987584	17989932	17989715	17989932	17984539	17986550	1030	23,28,37	0,1,2	2280	149	1.0,0.647,0.547
Sjc_0005712	chr3	-	5680975	5683141	5680975	5681896	5687261	5687550	1031	103,137,124	1,3,0	1394	149	0.917,0.83,1.0
Sjc_0007423	chr5	+	30483634	30484574	30483682	30484574	30482846	30483069	1032	0,3,2	4,10,8	197	149	0.0,0.185,0.159
Sjc_0007423	chr5	+	30483634	30484574	30484082	30484574	30482846	30483069	1033	11,20,16	5,5,13	597	149	0.354,0.5,0.235
Sjc_0007423	chr5	+	30483634	30484574	30484100	30484574	30482846	30483069	1034	26,25,19	7,11,8	615	149	0.474,0.355,0.365
Sjc_0007423	chr5	+	30483682	30484574	30484082	30484574	30482846	30483069	1035	15,27,22	5,5,13	549	149	0.449,0.594,0.315
Sjc_0007423	chr5	+	30483682	30484574	30484100	30484574	30482846	30483069	1036	30,32,25	7,11,8	567	149	0.53,0.433,0.451
Sjc_0007423	chr5	+	30484082	30484574	30484100	30484574	30482846	30483069	1037	20,10,16	7,11,8	167	149	0.718,0.448,0.641
Sjc_0007423	chr5	+	30483682	30484574	30484082	30484574	30482846	30483078	1038	23,20,23	9,2,0	549	149	0.41,0.731,1.0
Sjc_0007423	chr5	+	30483682	30484574	30484100	30484574	30482846	30483078	1039	38,25,26	0,0,0	567	149	1.0,1.0,1.0
Sjc_0007423	chr5	+	30484082	30484574	30484100	30484574	30482846	30483078	1040	24,7,3	0,0,0	167	149	1.0,1.0,1.0
Sjc_0007423	chr5	+	30483634	30484574	30483682	30484574	30482846	30483578	1041	1,7,9	0,0,8	197	149	1.0,1.0,0.46
Sjc_0007423	chr5	+	30488831	30491169	30490570	30491169	30482846	30484574	1042	201,190,182	4,1,4	1888	149	0.799,0.937,0.782
Sjc_0007801	chr5	-	44653315	44655218	44653315	44653816	44656640	44656910	1043	90,87,87	0,0,0	1551	149	1.0,1.0,1.0
Sjc_0007801	chr5	-	44662822	44664572	44662822	44662991	44669579	44669858	1044	113,86,118	5,3,1	1730	149	0.661,0.712,0.91
Sjc_0002837	chr4	-	24627751	24627881	24627751	24627800	24629418	24629549	1045	5,2,0	138,145,152	230	149	0.023,0.009,0.0
Sjc_0002837	chr4	-	24629924	24630011	24629924	24629999	24630045	24630077	1046	44,39,29	93,92,67	161	149	0.305,0.282,0.286
Sjc_0006704	chr3	+	46644273	46644366	46644309	46644366	46642776	46642861	1047	62,56,75	0,0,0	185	149	1.0,1.0,1.0
Sjc_0008477	chr2	-	25051559	25051770	25051559	25051766	25051928	25051985	1048	601,487,495	8,24,48	153	149	0.987,0.952,0.909
Sjc_0008477	chr2	-	25053436	25053752	25053436	25053502	25054501	25054558	1049	1179,1091,1165	12,15,23	399	149	0.973,0.964,0.95
Sjc_0006080	chr3	-	21592880	21593134	21592880	21593116	21593164	21593232	1050	847,782,787	66,53,57	167	149	0.92,0.929,0.925
Sjc_0002166	chr8	-	85127580	85127717	85127580	85127705	85132628	85132946	1051	96,70,85	0,0,0	161	149	1.0,1.0,1.0
Sjc_0008470	chr2	-	24884137	24885075	24884137	24884632	24885105	24885696	1052	27,22,31	13,9,13	592	149	0.343,0.381,0.375
Sjc_0006005	chr3	+	18260317	18260509	18260353	18260509	18259689	18259812	1053	16,7,5	0,0,0	185	149	1.0,1.0,1.0
Sjc_0006005	chr3	+	18284379	18284724	18284436	18284724	18283645	18283739	1054	10,13,16	0,0,0	206	149	1.0,1.0,1.0
Sjc_0006005	chr3	+	18322677	18322847	18322790	18322847	18320959	18321735	1055	22,5,9	4,0,0	262	149	0.758,1.0,1.0
Sjc_0004669	chr1	+	11169371	11169870	11169561	11169870	11169190	11169327	1056	531,540,479	1075,1121,1106	339	149	0.178,0.175,0.16
Sjc_0008262	chr2	+	17341185	17342057	17341498	17342057	17337406	17337451	1057	1,0,4	2,0,0	462	149	0.139,NA,1.0
Sjc_0001897	chr8	+	74091647	74094506	74093941	74094506	74089050	74089189	1058	681,743,751	2,0,0	2443	149	0.954,1.0,1.0
Sjc_0008464	chr2	+	24601771	24601905	24601776	24601905	24599792	24599854	1059	73,66,74	3,0,0	154	149	0.959,1.0,1.0
Sjc_0008464	chr2	+	24614111	24615161	24614747	24615161	24613872	24614027	1060	183,139,135	0,1,0	785	149	1.0,0.963,1.0
Sjc_0008462	chr2	+	24467598	24468709	24468643	24468709	24458646	24458694	1061	454,448,543	0,1,0	1194	149	1.0,0.982,1.0
Sjc_0003842	chr4	+	62742140	62742288	62742257	62742288	62735085	62735375	1062	70,101,49	0,0,0	266	149	1.0,1.0,1.0
Sjc_0005998	chr3	-	18051823	18052059	18051823	18052047	18056775	18057037	1063	26,5,6	0,0,0	161	149	1.0,1.0,1.0
Sjc_0002675	chr4	+	18373357	18374659	18374370	18374659	18373110	18373313	1064	32,13,29	25,24,20	1162	149	0.141,0.065,0.157
Sjc_0000878	chr8	+	35901870	35902025	35901875	35902025	35901602	35901834	1065	128,145,142	37,26,54	154	149	0.77,0.844,0.718
Sjc_0000878	chr8	+	35901721	35901834	35901729	35901834	35901628	35901690	1066	7,5,0	30,18,24	157	149	0.181,0.209,0.0
Sjc_0000878	chr8	+	35905871	35907189	35907099	35907189	35904240	35904345	1067	290,228,296	2,0,0	1377	149	0.94,1.0,1.0
Sjc_0005716	chr3	-	5861341	5862801	5861341	5861466	5862832	5862935	1068	645,615,641	5,2,0	1484	149	0.928,0.969,1.0
Sjc_0008504	chr2	+	26024431	26025945	26025346	26025945	26021927	26022299	1069	518,540,494	7,1,5	1064	149	0.912,0.987,0.933
Sjc_0002793	chr4	+	22753815	22754140	22753883	22754140	22752640	22752805	1070	119,129,124	36,52,32	217	149	0.694,0.63,0.727
Sjc_0002793	chr4	+	22752852	22754140	22753815	22754140	22752640	22752809	1071	27,27,36	103,98,95	1112	149	0.034,0.036,0.048
Sjc_0002793	chr4	+	22752852	22754140	22753883	22754140	22752640	22752809	1072	115,121,112	61,54,51	1180	149	0.192,0.221,0.217
Sjc_0002793	chr4	+	22753815	22754140	22753883	22754140	22752640	22752809	1073	191,192,171	61,54,51	217	149	0.683,0.709,0.697
Sjc_0005209	chr1	-	32461430	32462947	32461430	32462504	32463204	32463306	1074	913,903,961	0,0,1	592	149	1.0,1.0,0.996
Sjc_0005209	chr1	-	32462829	32463158	32462829	32462947	32463204	32463306	1075	7,12,4	843,836,898	360	149	0.003,0.006,0.002
Sjc_0006141	chr3	+	23892364	23894119	23894079	23894119	23891697	23892113	1076	3264,3458,3390	10,1,6	1864	149	0.963,0.996,0.978
Sjc_0004850	chr1	-	18632540	18632711	18632540	18632685	18635070	18635494	1077	31,26,40	3,0,2	175	149	0.898,1.0,0.945
Sjc_0005179	chr1	-	31217366	31219004	31217366	31217676	31219159	31219253	1078	361,317,345	0,0,2	1477	149	1.0,1.0,0.946
Sjc_0006802	chr5	+	2166451	2166885	2166565	2166885	2149571	2149825	1079	105,95,67	1,0,5	263	149	0.983,1.0,0.884
Sjc_0008895	chr6	+	15853569	15855222	15853595	15855222	15852647	15852865	1080	3,1,0	51,54,76	175	149	0.048,0.016,0.0
Sjc_0004863	chr1	-	19004539	19004749	19004539	19004725	19006353	19006599	1081	71,96,64	1,4,2	173	149	0.984,0.954,0.965
Sjc_0004863	chr1	-	19004539	19004749	19004539	19004725	19006632	19007044	1082	80,101,80	18,17,19	173	149	0.793,0.837,0.784
Sjc_0004863	chr1	-	19004539	19006599	19004539	19004725	19006632	19007044	1083	181,175,162	18,17,19	2023	149	0.425,0.431,0.386
Sjc_0004863	chr1	-	19004539	19006599	19004539	19004749	19006632	19007044	1084	110,79,100	9,5,18	1999	149	0.477,0.541,0.293
Sjc_0004863	chr1	-	19004539	19004749	19004539	19004725	19006696	19007044	1085	924,880,898	466,569,489	173	149	0.631,0.571,0.613
Sjc_0002769	chr4	+	21815476	21817568	21817209	21817568	21815050	21815424	1086	24,35,16	19,16,21	1882	149	0.091,0.148,0.057
Sjc_0000626	chr8	+	26338495	26339354	26338736	26339354	26329159	26329242	1087	345,310,373	0,1,0	390	149	1.0,0.992,1.0
Sjc_0005206	chr1	-	32309786	32309965	32309786	32309910	32311171	32311263	1088	323,318,367	5,10,12	204	149	0.979,0.959,0.957
Sjc_0002334	chr4	+	930504	930954	930529	930954	930405	930472	1089	0,0,0	209,193,189	174	149	0.0,0.0,0.0
Sjc_0009389	chr7	+	14767724	14770268	14770140	14770268	14764658	14764709	1090	103,105,101	52,46,46	2565	149	0.103,0.117,0.113
Sjc_0009389	chr7	+	14781802	14783097	14783006	14783097	14773007	14773919	1091	547,599,577	0,1,0	1353	149	1.0,0.985,1.0
Sjc_0009389	chr7	+	14781802	14783934	14783861	14783934	14773007	14773919	1092	611,663,641	0,2,0	2208	149	1.0,0.957,1.0
Sjc_0009389	chr7	+	14783006	14783934	14783861	14783934	14773007	14773919	1093	64,65,67	0,2,0	1004	149	1.0,0.828,1.0
Sjc_0009389	chr7	+	14783006	14783934	14783861	14783934	14781802	14782248	1094	218,260,267	13,8,11	1004	149	0.713,0.828,0.783
Sjc_0006258	chr3	-	28608033	28608309	28608033	28608272	28609341	28609451	1095	70,73,78	0,0,0	186	149	1.0,1.0,1.0
Sjc_0006258	chr3	-	28608033	28608377	28608033	28608272	28609341	28609451	1096	347,377,388	0,0,0	254	149	1.0,1.0,1.0
Sjc_0006258	chr3	-	28608033	28608377	28608033	28608309	28609341	28609451	1097	280,305,310	3,1,0	217	149	0.985,0.995,1.0
Sjc_0006258	chr3	-	28608033	28608377	28608033	28608309	28609345	28609451	1098	82,96,111	0,0,0	217	149	1.0,1.0,1.0
Sjc_0000037	chr8	+	1714791	1715004	1714823	1715004	1712296	1712647	1099	89,129,81	29,27,28	181	149	0.716,0.797,0.704
Sjc_0000037	chr8	+	1712716	1715004	1714791	1715004	1712296	1712668	1100	55,43,56	70,85,79	2224	149	0.05,0.033,0.045
Sjc_0000037	chr8	+	1712716	1715004	1714823	1715004	1712296	1712668	1101	97,102,80	40,49,69	2256	149	0.138,0.121,0.071
Sjc_0000037	chr8	+	1714791	1715004	1714823	1715004	1712296	1712668	1102	112,144,103	40,49,69	181	149	0.697,0.708,0.551
Sjc_0000037	chr8	+	1719324	1720676	1719687	1720676	1717474	1717732	1103	83,62,81	52,74,78	512	149	0.317,0.196,0.232
Sjc_0005253	chr1	-	34495112	34496776	34495112	34496376	34497927	34498158	1104	1158,1050,1000	1,0,0	549	149	0.997,1.0,1.0
Sjc_0005253	chr1	-	34495112	34498158	34495112	34496776	34501494	34501585	1105	1419,1349,1346	0,2,0	1531	149	1.0,0.985,1.0
Sjc_0005253	chr1	-	34495112	34498158	34495112	34496776	34503160	34503214	1106	441,425,411	0,0,1	1531	149	1.0,1.0,0.976
Sjc_0001359	chr8	+	53075833	53077009	53076192	53077009	53062406	53062653	1107	12,29,21	88,80,112	508	149	0.038,0.096,0.052
Sjc_0001359	chr8	+	53075833	53077009	53076192	53077009	53071203	53071287	1108	2,8,8	25,22,15	508	149	0.023,0.096,0.135
Sjc_0005250	chr1	+	34227675	34228094	34227897	34228094	34225482	34226234	1109	134,146,126	0,0,0	371	149	1.0,1.0,1.0
Sjc_0005198	chr1	+	32090726	32091342	32090943	32091342	32089821	32090160	1110	0,0,0	33,13,37	366	149	0.0,0.0,0.0
Sjc_0005198	chr1	+	32100152	32102929	32102501	32102929	32097733	32098133	1111	107,151,166	0,8,0	2498	149	1.0,0.53,1.0
Sjc_0005198	chr1	+	32103029	32105219	32105055	32105219	32100152	32102929	1112	74,91,82	0,2,0	2175	149	1.0,0.757,1.0
Sjc_0008907	chr6	+	16312542	16315160	16315091	16315160	16309953	16311068	1113	337,279,279	24,25,16	2698	149	0.437,0.381,0.491
Sjc_0008907	chr6	+	16315212	16315606	16315224	16315606	16309953	16311068	1114	49,50,61	0,0,2	161	149	1.0,1.0,0.966
Sjc_0008907	chr6	+	16315212	16315606	16315224	16315606	16315091	16315160	1115	345,323,386	0,4,0	161	149	1.0,0.987,1.0
Sjc_0005829	chr3	+	10371973	10372081	10372007	10372081	10367831	10367948	1116	0,0,1	8,13,8	183	149	0.0,0.0,0.092
Sjc_0007342	chr5	-	27056219	27059009	27056219	27056399	27059058	27059178	1117	74,85,61	0,31,23	2759	149	1.0,0.129,0.125
Sjc_0005141	chr1	+	29712545	29712893	29712695	29712893	29711519	29712509	1118	25,32,35	1,0,0	299	149	0.926,1.0,1.0
Sjc_0009098	chr7	-	2067667	2067769	2067667	2067753	2067802	2067876	1119	459,420,499	22,30,21	165	149	0.95,0.927,0.955
Sjc_0008216	chr2	-	15780269	15780407	15780269	15780360	15781206	15781260	1120	0,0,0	0,0,0	196	149	NA,NA,NA
Sjc_0001195	chr8	+	47973288	47973976	47973501	47973976	47971366	47972075	1121	7304,7696,7738	0,0,3	362	149	1.0,1.0,0.999
Sjc_0008246	chr2	-	16692535	16692839	16692535	16692826	16692869	16693109	1122	1,0,0	47,59,43	162	149	0.019,0.0,0.0
Sjc_0006695	chr3	-	46126553	46127994	46126553	46127147	46136304	46137249	1123	23,28,31	7,5,3	996	149	0.33,0.456,0.607
Sjc_0002694	chr4	+	19146686	19153125	19149029	19153125	19146285	19146463	1124	9684,9585,9952	0,0,0	2492	149	1.0,1.0,1.0
Sjc_0002694	chr4	+	19146686	19153125	19152272	19153125	19146285	19146463	1125	9970,9771,10182	10,11,16	5735	149	0.963,0.958,0.943
Sjc_0002694	chr4	+	19149029	19153125	19152272	19153125	19146285	19146463	1126	286,186,230	10,11,16	3392	149	0.557,0.426,0.387
Sjc_0005265	chr1	-	35296885	35296967	35296885	35296937	35296993	35297162	1127	21,10,23	0,13,7	179	149	1.0,0.39,0.732
Sjc_0005265	chr1	-	35296885	35296967	35296885	35296937	35296999	35297162	1128	55,69,46	4,2,4	179	149	0.92,0.966,0.905
Sjc_0005265	chr1	-	35296814	35296937	35296814	35296852	35297370	35297436	1129	83,94,79	0,1,1	234	149	1.0,0.984,0.981
Sjc_0007965	chr2	-	5644367	5644751	5644367	5644709	5644783	5644967	1130	232,267,209	91,72,72	191	149	0.665,0.743,0.694
Sjc_0007756	chr5	+	43026698	43027168	43026811	43027168	43024067	43024339	1131	34,22,48	0,0,0	262	149	1.0,1.0,1.0
Sjc_0003093	chr4	-	33979140	33979341	33979140	33979275	33981030	33981110	1132	1,0,0	41,37,38	215	149	0.017,0.0,0.0
Sjc_0006087	chr3	+	21736704	21739516	21739390	21739516	21736522	21736674	1133	1229,1458,1468	0,1,0	2835	149	1.0,0.987,1.0
Sjc_0006087	chr3	+	21739390	21739629	21739555	21739629	21736704	21736862	1134	1713,1754,1685	13,18,18	314	149	0.984,0.979,0.978
Sjc_0005438	chr1	-	42378669	42378834	42378669	42378728	42378911	42378932	1135	58,40,44	24,12,26	255	149	0.585,0.661,0.497
Sjc_0005438	chr1	-	42377836	42378932	42377836	42378112	42379175	42379262	1136	3742,3972,3967	63,72,55	969	149	0.901,0.895,0.917
Sjc_0005438	chr1	-	42377836	42378932	42377836	42378112	42379489	42379638	1137	104,96,111	0,0,1	969	149	1.0,1.0,0.945
Sjc_0005114	chr1	-	28829512	28830246	28829512	28830241	28830284	28830532	1138	134,132,132	1,0,0	154	149	0.992,1.0,1.0
Sjc_0005114	chr1	-	28830284	28830532	28830284	28830395	28830575	28836518	1139	57,43,40	0,2,4	286	149	1.0,0.918,0.839
Sjc_0005128	chr1	-	29176542	29177751	29176542	29176839	29178702	29178834	1140	356,375,405	0,2,3	1061	149	1.0,0.963,0.95
Sjc_0004474	chr1	-	1842332	1842413	1842332	1842406	1844057	1844236	1141	13,8,10	41,35,31	156	149	0.232,0.179,0.236
Sjc_0005969	chr3	+	16305600	16305644	16305607	16305644	16302627	16305567	1142	13,35,16	38,26,22	156	149	0.246,0.563,0.41
Sjc_0005969	chr3	+	16305600	16305789	16305676	16305789	16302627	16305567	1143	16,33,21	0,1,0	225	149	1.0,0.956,1.0
Sjc_0005969	chr3	+	16305607	16305789	16305676	16305789	16305489	16305567	1144	41,26,27	0,1,0	218	149	1.0,0.947,1.0
Sjc_0005969	chr3	+	16309068	16310840	16310706	16310840	16308085	16308354	1145	149,124,126	3,0,0	1787	149	0.805,1.0,1.0
Sjc_0002916	chr4	-	27687311	27687827	27687311	27687683	27688897	27689245	1146	41,34,27	83,75,87	293	149	0.201,0.187,0.136
Sjc_0002916	chr4	-	27688897	27689299	27688897	27689245	27692210	27692477	1147	18,9,12	97,101,82	203	149	0.12,0.061,0.097
Sjc_0002916	chr4	-	27694710	27697664	27694710	27694929	27697701	27697847	1148	218,181,222	0,0,2	2884	149	1.0,1.0,0.852
Sjc_0008363	chr2	+	20868217	20868425	20868226	20868425	20867028	20867268	1149	197,177,215	0,0,0	158	149	1.0,1.0,1.0
Sjc_0006965	chr5	+	11151199	11151316	11151238	11151316	11148903	11150833	1150	97,140,126	0,0,0	188	149	1.0,1.0,1.0
Sjc_0009157	chr7	+	4497637	4497973	4497640	4497973	4495976	4496045	1151	418,444,522	0,0,1	152	149	1.0,1.0,0.998
Sjc_0006128	chr3	+	23238230	23238326	23238241	23238326	23231678	23231905	1152	6,5,8	0,0,2	160	149	1.0,1.0,0.788
Sjc_0006128	chr3	+	23238230	23238326	23238241	23238326	23233358	23233656	1153	157,132,153	30,31,52	160	149	0.83,0.799,0.733
Sjc_0008112	chr2	+	11926212	11926660	11926402	11926660	11921938	11922174	1154	7,20,8	278,260,279	339	149	0.011,0.033,0.012
Sjc_0008112	chr2	+	11926329	11926660	11926402	11926660	11926212	11926297	1155	15,20,11	3,1,3	222	149	0.77,0.931,0.711
Sjc_0006964	chr5	-	11134246	11135150	11134246	11134878	11136736	11138054	1156	5,16,7	15,18,5	421	149	0.106,0.239,0.331
Sjc_0008236	chr2	+	16390847	16391107	16390872	16391107	16390491	16390815	1157	328,341,300	12,7,0	174	149	0.959,0.977,1.0
Sjc_0008236	chr2	+	16422983	16423177	16423160	16423177	16421619	16421767	1158	1029,926,993	0,0,0	326	149	1.0,1.0,1.0
Sjc_0005709	chr3	+	5595424	5595753	5595559	5595753	5588044	5588378	1159	213,249,229	0,0,0	284	149	1.0,1.0,1.0
Sjc_0005709	chr3	+	5598980	5601426	5601005	5601426	5597094	5597273	1160	166,178,172	0,2,0	2174	149	1.0,0.859,1.0
Sjc_0001811	chr8	+	70453182	70453865	70453654	70453865	70452360	70452575	1161	6,3,11	0,1,0	621	149	1.0,0.419,1.0
Sjc_0003112	chr4	-	34496171	34499309	34496171	34498948	34500319	34500379	1162	329,354,318	15,12,19	510	149	0.865,0.896,0.83
Sjc_0003112	chr4	-	34498418	34500379	34498418	34499309	34503006	34503228	1163	275,281,285	0,0,0	1219	149	1.0,1.0,1.0
Sjc_0003112	chr4	-	34500319	34502387	34500319	34500379	34503006	34503228	1164	79,76,79	237,244,238	2157	149	0.023,0.021,0.022
Sjc_0003112	chr4	-	34507504	34507704	34507504	34507692	34507733	34507856	1165	126,75,135	62,48,46	161	149	0.653,0.591,0.731
Sjc_0005090	chr1	-	27849813	27850768	27849813	27850730	27850808	27851202	1166	4,1,3	5,14,1	187	149	0.389,0.054,0.705
Sjc_0005090	chr1	-	27848512	27850616	27848512	27849454	27852686	27853171	1167	2536,2579,2580	9,13,15	1311	149	0.97,0.958,0.951
Sjc_0005090	chr1	-	27849813	27850730	27849813	27850616	27852686	27853171	1168	17,8,11	448,514,507	263	149	0.021,0.009,0.012
Sjc_0005090	chr1	-	27849813	27850913	27849813	27850616	27852686	27853171	1169	37,36,32	448,514,507	446	149	0.027,0.023,0.021
Sjc_0005090	chr1	-	27849813	27850913	27849813	27850730	27852686	27853171	1170	20,28,21	0,0,0	332	149	1.0,1.0,1.0
Sjc_0005976	chr3	+	16779740	16782229	16782077	16782229	16776556	16776621	1171	186,217,249	0,5,1	2486	149	1.0,0.722,0.937
Sjc_0005067	chr1	+	27257521	27260004	27259784	27260004	27254405	27254821	1172	0,0,0	0,0,0	2412	149	NA,NA,NA
Sjc_0003239	chr4	-	39017981	39021426	39017981	39019683	39023764	39024363	1173	187,218,220	0,2,0	1892	149	1.0,0.896,1.0
Sjc_0003003	chr4	-	30499250	30500177	30499250	30499377	30501540	30501616	1174	7,0,1	14,6,12	949	149	0.073,0.0,0.013
Sjc_0004637	chr1	+	9664485	9667174	9667039	9667174	9664372	9664439	1175	24,23,13	0,1,0	2703	149	1.0,0.559,1.0
Sjc_0005060	chr1	-	26871234	26875659	26871234	26871343	26875702	26875758	1176	117,91,82	34,38,56	4465	149	0.103,0.074,0.047
Sjc_0007198	chr5	+	20942928	20943112	20943003	20943112	20942757	20942820	1177	28,25,43	159,152,204	224	149	0.105,0.099,0.123
Sjc_0007198	chr5	+	20950312	20950402	20950322	20950402	20944033	20944189	1178	22,20,19	0,0,0	159	149	1.0,1.0,1.0
Sjc_0007198	chr5	+	20953322	20957957	20957788	20957957	20944033	20944189	1179	340,317,312	0,0,2	4615	149	1.0,1.0,0.834
Sjc_0007198	chr5	+	20949107	20950402	20950312	20950402	20948057	20948123	1180	7,7,15	188,204,226	1354	149	0.004,0.004,0.007
Sjc_0007198	chr5	+	20953322	20955562	20954021	20955562	20950312	20950402	1181	445,461,452	9,6,2	848	149	0.897,0.931,0.975
Sjc_0005056	chr1	+	26762264	26765395	26763414	26765395	26760093	26761107	1182	102,101,120	13,14,13	1299	149	0.474,0.453,0.514
Sjc_0004702	chr1	-	12325976	12329366	12325976	12327328	12330770	12331180	1183	263,209,248	1,1,0	2187	149	0.947,0.934,1.0
Sjc_0004702	chr1	-	12333029	12333471	12333029	12333115	12335596	12335675	1184	224,305,287	0,1,0	505	149	1.0,0.989,1.0
Sjc_0005054	chr1	-	26716085	26719571	26716085	26719351	26723799	26724009	1185	4,2,15	87,90,73	369	149	0.018,0.009,0.077
Sjc_0005054	chr1	-	26729718	26731311	26729718	26731278	26732227	26732497	1186	80,74,64	5,2,4	182	149	0.929,0.968,0.929
Sjc_0005054	chr1	-	26729718	26731337	26729718	26731311	26732227	26733764	1187	2,1,7	71,63,51	175	149	0.023,0.013,0.105
Sjc_0007880	chr2	+	1920131	1920230	1920139	1920230	1918649	1918732	1188	11,26,26	0,33,37	157	149	1.0,0.428,0.4
Sjc_0005044	chr1	-	26289032	26292222	26289032	26290365	26295470	26295704	1189	60,61,53	316,338,393	2006	149	0.014,0.013,0.01
Sjc_0005044	chr1	-	26332470	26332667	26332470	26332563	26333346	26333384	1190	56,54,53	0,1,3	253	149	1.0,0.97,0.912
Sjc_0007946	chr2	-	4723980	4725195	4723980	4725135	4727300	4727561	1191	15,16,17	18,16,19	209	149	0.373,0.416,0.389
Sjc_0006512	chr3	-	38071393	38071780	38071393	38071744	38075367	38076069	1192	0,0,0	0,0,0	185	149	NA,NA,NA
Sjc_0006512	chr3	-	38071393	38071798	38071393	38071744	38075367	38076069	1193	0,0,2	0,0,0	203	149	NA,NA,1.0
Sjc_0006512	chr3	-	38071393	38071798	38071393	38071780	38075367	38076069	1194	0,0,2	0,0,0	167	149	NA,NA,1.0
Sjc_0008141	chr2	-	13171346	13171427	13171346	13171412	13171452	13171545	1195	0,0,0	0,0,1	164	149	NA,NA,0.0
Sjc_0007952	chr2	-	4982071	4982236	4982071	4982228	4983500	4983563	1196	128,115,122	4,0,2	157	149	0.968,1.0,0.983
Sjc_0007952	chr2	-	4986800	4987060	4986800	4986904	4988098	4988241	1197	31,69,34	0,0,1	305	149	1.0,1.0,0.943
Sjc_0008034	chr2	+	8684699	8684895	8684716	8684895	8678675	8678844	1198	10,2,3	22,13,29	166	149	0.29,0.121,0.085
Sjc_0008034	chr2	+	8684699	8684895	8684716	8684895	8682102	8682912	1199	11,7,3	129,154,234	166	149	0.071,0.039,0.011
Sjc_0005031	chr1	-	26002295	26002356	26002295	26002343	26003715	26003965	1200	55,34,32	0,1,7	162	149	1.0,0.969,0.808
Sjc_0003015	chr4	-	30824645	30825147	30824645	30825121	30827079	30827244	1201	3,0,0	164,146,158	175	149	0.015,0.0,0.0
Sjc_0003015	chr4	-	30829350	30829431	30829350	30829428	30829849	30830160	1202	32,41,44	49,28,47	152	149	0.39,0.589,0.479
Sjc_0003015	chr4	-	30829849	30830160	30829849	30830154	30831507	30831675	1203	128,96,125	6,1,14	155	149	0.954,0.989,0.896
Sjc_0003015	chr4	-	30831507	30831675	30831507	30831672	30832738	30833078	1204	103,113,124	2,6,6	152	149	0.981,0.949,0.953
Sjc_0003934	chr4	-	67695513	67696836	67695513	67695946	67701313	67701592	1205	684,631,723	0,0,2	1039	149	1.0,1.0,0.981
Sjc_0003571	chr4	+	50936623	50938055	50937847	50938055	50935063	50935295	1206	195,214,213	2,0,4	1373	149	0.914,1.0,0.852
Sjc_0000199	chr8	+	8829985	8830226	8830081	8830226	8828110	8828222	1207	127,148,146	0,0,0	245	149	1.0,1.0,1.0
Sjc_0004970	chr1	-	22531351	22531474	22531351	22531455	22531560	22531584	1208	0,1,0	0,0,0	168	149	NA,1.0,NA
Sjc_0006134	chr3	-	23547324	23547450	23547324	23547411	23548365	23548520	1209	11,17,15	0,0,3	188	149	1.0,1.0,0.798
Sjc_0009132	chr7	+	3487864	3488814	3488415	3488814	3487210	3487539	1210	5,6,9	161,141,181	700	149	0.007,0.009,0.01
Sjc_0000942	chr8	+	38239054	38240193	38240083	38240193	38236926	38237063	1211	0,3,0	2,9,4	1178	149	0.0,0.04,0.0
Sjc_0000942	chr8	+	38274856	38275013	38274933	38275013	38270699	38270886	1212	0,5,5	0,0,0	226	149	NA,1.0,1.0
Sjc_0000770	chr8	+	31942471	31942641	31942546	31942641	31941190	31941417	1213	241,208,244	707,742,764	224	149	0.185,0.157,0.175
Sjc_0001561	chr8	+	60691781	60692111	60691863	60692111	60688599	60688740	1214	10,6,3	213,197,225	231	149	0.029,0.019,0.009
Sjc_0008046	chr2	+	9417109	9417376	9417256	9417376	9410478	9410731	1215	35,62,47	0,0,2	296	149	1.0,1.0,0.922
Sjc_0005006	chr1	+	24640628	24640829	24640640	24640829	24637645	24637886	1216	29,32,29	0,0,0	161	149	1.0,1.0,1.0
Sjc_0005006	chr1	+	24640628	24640829	24640640	24640829	24638983	24639001	1217	12,3,1	0,0,0	161	149	1.0,1.0,1.0
Sjc_0005026	chr1	+	25772619	25772720	25772626	25772720	25771304	25771433	1218	1,4,9	421,479,463	156	149	0.002,0.008,0.018
Sjc_0001039	chr8	+	42161952	42162002	42161955	42162002	42161850	42161920	1219	3,3,7	42,52,47	152	149	0.065,0.054,0.127
Sjc_0002999	chr4	+	30421607	30423277	30423132	30423277	30420428	30420665	1220	34,51,25	2,4,5	1674	149	0.602,0.532,0.308
Sjc_0003090	chr4	-	33720913	33722566	33720913	33721032	33723399	33723452	1221	20,19,33	177,169,190	1683	149	0.01,0.01,0.015
Sjc_0005358	chr1	+	38788688	38788997	38788776	38788997	38787038	38787137	1222	43,40,29	0,0,0	237	149	1.0,1.0,1.0
Sjc_0005400	chr1	+	40538033	40538253	40538177	40538253	40536559	40536623	1223	0,2,0	26,20,37	293	149	0.0,0.048,0.0
Sjc_0004739	chr1	-	14035831	14035945	14035831	14035927	14035981	14036084	1224	1013,988,1107	38,33,49	167	149	0.96,0.964,0.953
Sjc_0004739	chr1	-	14035981	14036084	14035981	14036080	14036130	14038986	1225	19,33,31	1,0,0	153	149	0.949,1.0,1.0
Sjc_0004739	chr1	-	14035981	14036084	14035981	14036080	14038409	14038484	1226	77,76,94	5,5,12	153	149	0.937,0.937,0.884
Sjc_0004739	chr1	-	14035981	14036522	14035981	14036080	14038409	14038484	1227	224,184,198	5,5,12	591	149	0.919,0.903,0.806
Sjc_0004739	chr1	-	14035981	14036522	14035981	14036084	14038409	14038484	1228	212,173,188	65,65,84	587	149	0.453,0.403,0.362
Sjc_0004739	chr1	-	14035831	14035945	14035831	14035927	14038413	14038484	1229	91,86,82	4,1,3	167	149	0.953,0.987,0.961
Sjc_0004739	chr1	-	14035981	14036084	14035981	14036080	14038413	14038484	1230	132,90,87	40,33,14	153	149	0.763,0.726,0.858
Sjc_0004739	chr1	-	14035981	14036522	14035981	14036080	14038413	14038484	1231	227,185,210	40,33,14	591	149	0.589,0.586,0.791
Sjc_0004739	chr1	-	14035981	14036522	14035981	14036084	14038413	14038484	1232	215,174,200	120,79,77	587	149	0.313,0.359,0.397
Sjc_0004739	chr1	-	14035981	14036522	14035981	14036084	14038640	14038707	1233	212,172,186	0,54,56	587	149	1.0,0.447,0.457
Sjc_0004739	chr1	-	14035981	14038484	14035981	14036084	14038640	14038707	1234	464,352,392	0,54,56	2549	149	1.0,0.276,0.29
Sjc_0004739	chr1	-	14035981	14038484	14035981	14036522	14038640	14038707	1235	252,180,206	0,0,0	2111	149	1.0,1.0,1.0
Sjc_0004739	chr1	-	14035981	14036522	14035981	14036084	14038799	14038986	1236	212,173,187	4,5,1	587	149	0.931,0.898,0.979
Sjc_0003176	chr4	+	36479232	36483343	36483113	36483343	36478924	36479200	1237	1057,1082,1105	117,120,125	4030	149	0.25,0.25,0.246
Sjc_0003176	chr4	+	36479370	36483343	36483113	36483343	36479232	36479316	1238	160,131,115	833,750,737	3892	149	0.007,0.007,0.006
Sjc_0003176	chr4	+	36486873	36488677	36488416	36488677	36484403	36484547	1239	1897,1940,1978	41,45,45	1692	149	0.803,0.792,0.795
Sjc_0003029	chr4	+	31225116	31225930	31225823	31225930	31224970	31225079	1240	6,14,7	1,0,1	856	149	0.511,1.0,0.549
Sjc_0005007	chr1	-	24715948	24716351	24715948	24716140	24717070	24717844	1241	16,9,6	179,149,158	360	149	0.036,0.024,0.015
Sjc_0004978	chr1	-	22963687	22963717	22963687	22963714	22976103	22976177	1242	33,31,43	18,22,19	152	149	0.642,0.58,0.689
Sjc_0004978	chr1	-	22963687	22963717	22963687	22963714	22995880	22996002	1243	5,1,3	3,0,0	152	149	0.62,1.0,1.0
Sjc_0005150	chr1	-	29988402	29989527	29988402	29988507	29989750	29989872	1244	9,16,17	50,44,34	1169	149	0.022,0.044,0.06
Sjc_0002520	chr4	+	9409527	9411335	9411144	9411335	9409417	9409459	1245	20,35,13	111,95,105	1766	149	0.015,0.03,0.01
Sjc_0004691	chr1	+	12072332	12074447	12074420	12074447	12071758	12071771	1246	550,114,293	15,8,24	2237	149	0.709,0.487,0.448
Sjc_0004691	chr1	+	12089794	12091769	12091615	12091769	12086742	12086843	1247	1263,1141,1303	1,0,0	1970	149	0.99,1.0,1.0
Sjc_0008166	chr2	+	14053760	14054309	14054067	14054309	14053039	14053722	1248	1,3,3	1,0,0	456	149	0.246,1.0,1.0
Sjc_0004956	chr1	+	22147156	22147234	22147184	22147234	22146322	22146446	1249	3,5,14	0,0,0	177	149	1.0,1.0,1.0
Sjc_0009290	chr7	+	10220285	10220402	10220292	10220402	10219641	10220253	1250	80,76,91	0,2,2	156	149	1.0,0.973,0.978
Sjc_0004965	chr1	+	22441651	22442834	22441948	22442834	22438465	22438532	1251	29,22,23	801,695,741	446	149	0.012,0.01,0.01
Sjc_0004929	chr1	+	21271379	21274408	21274214	21274408	21268111	21268292	1252	856,802,932	2,0,0	2984	149	0.955,1.0,1.0
Sjc_0004605	chr1	-	8193253	8194740	8193253	8194407	8194785	8194878	1253	1039,923,1015	0,1,0	482	149	1.0,0.997,1.0
Sjc_0004605	chr1	-	8193253	8194740	8193253	8194407	8196910	8197021	1254	599,513,589	18,6,18	482	149	0.911,0.964,0.91
Sjc_0004605	chr1	-	8194448	8194878	8194448	8194740	8196910	8197021	1255	123,133,143	2,0,0	287	149	0.97,1.0,1.0
Sjc_0004918	chr1	-	20623054	20626421	20623054	20625260	20629780	20630232	1256	1376,1412,1357	6,5,8	1310	149	0.963,0.97,0.951
Sjc_0004918	chr1	-	20636084	20637066	20636084	20636341	20639498	20639907	1257	305,244,264	3,3,2	874	149	0.945,0.933,0.957
Sjc_0004096	chr4	+	73731930	73732176	73731940	73732176	73730943	73731112	1258	67,50,54	0,0,1	159	149	1.0,1.0,0.981
Sjc_0001853	chr8	-	72049512	72049649	72049512	72049610	72051323	72051524	1259	0,3,4	1,1,3	188	149	0.0,0.704,0.514
Sjc_0003128	chr4	+	34994360	34996957	34996352	34996957	34993508	34993722	1260	221,211,235	1,0,0	2141	149	0.939,1.0,1.0
Sjc_0003128	chr4	+	34994360	34996957	34996424	34996957	34993508	34993722	1261	231,221,246	0,2,0	2213	149	1.0,0.882,1.0
Sjc_0003128	chr4	+	34996352	34996957	34996424	34996957	34993508	34993722	1262	11,10,11	0,2,0	221	149	1.0,0.771,1.0
Sjc_0003128	chr4	+	34996352	34996957	34996424	34996957	34994360	34994518	1263	40,24,40	143,99,93	221	149	0.159,0.14,0.225
Sjc_0003128	chr4	+	34996352	34998045	34997532	34998045	34994360	34994518	1264	479,389,454	3,4,2	1329	149	0.947,0.916,0.962
Sjc_0003128	chr4	+	34996424	34998045	34997532	34998045	34994360	34994518	1265	582,464,507	3,4,2	1257	149	0.958,0.932,0.968
Sjc_0003128	chr4	+	34998087	34998244	34998204	34998244	34997532	34997985	1266	60,26,38	0,0,0	266	149	1.0,1.0,1.0
Sjc_0009445	chr7	+	16812948	16813274	16813153	16813274	16806620	16806742	1267	1,0,0	298,270,272	354	149	0.001,0.0,0.0
Sjc_0002010	chr8	-	78529576	78531676	78529576	78530802	78531714	78532407	1268	47,61,49	4611,5147,4957	1023	149	0.001,0.002,0.001
Sjc_0005289	chr1	+	36191170	36191285	36191204	36191285	36190396	36190706	1269	561,597,643	155,132,235	183	149	0.747,0.786,0.69
Sjc_0005289	chr1	+	36191170	36191285	36191204	36191285	36190396	36190723	1270	497,529,520	4,18,0	183	149	0.99,0.96,1.0
Sjc_0005289	chr1	+	36191170	36191285	36191204	36191285	36190396	36190760	1271	1576,1509,1691	13,28,16	183	149	0.99,0.978,0.989
Sjc_0003445	chr4	-	46319252	46319461	46319252	46319320	46319500	46319607	1272	13,8,11	0,0,0	290	149	1.0,1.0,1.0
Sjc_0002515	chr4	+	9180046	9180296	9180049	9180296	9177025	9177311	1273	0,0,0	0,0,0	152	149	NA,NA,NA
Sjc_0008111	chr2	-	11903123	11904589	11903123	11904583	11904618	11904709	1274	30,23,35	354,406,338	155	149	0.075,0.052,0.091
Sjc_0007796	chr5	-	44577870	44579896	44577870	44578135	44579944	44581050	1275	25,30,31	68,67,82	1910	149	0.028,0.034,0.029
Sjc_0003732	chr4	-	57877276	57877559	57877276	57877361	57878080	57878265	1276	229,184,172	37,22,29	347	149	0.727,0.782,0.718
Sjc_0001514	chr8	+	58953940	58954085	58953954	58954085	58953734	58953910	1277	4,1,5	43,23,20	163	149	0.078,0.038,0.186
Sjc_0001514	chr8	+	58981258	58981564	58981354	58981564	58980118	58980265	1278	63,52,56	0,0,0	245	149	1.0,1.0,1.0
Sjc_0001514	chr8	+	58999608	59000692	58999631	59000692	58998299	58998384	1279	103,126,124	2,4,0	172	149	0.978,0.965,1.0
Sjc_0005038	chr1	+	26212876	26215933	26213466	26215933	26212175	26212335	1280	594,690,665	4,0,1	739	149	0.968,1.0,0.993
Sjc_0005038	chr1	+	26212876	26215933	26215322	26215933	26212175	26212335	1281	725,802,841	27,23,30	2595	149	0.607,0.667,0.617
Sjc_0005038	chr1	+	26213466	26215933	26215322	26215933	26212175	26212335	1282	136,117,184	27,23,30	2005	149	0.272,0.274,0.313
Sjc_0005038	chr1	+	26213466	26215933	26215322	26215933	26212876	26212897	1283	506,521,592	205,246,228	2005	149	0.155,0.136,0.162
Sjc_0007105	chr5	-	17537635	17539321	17537635	17537982	17539565	17539646	1284	55,74,45	177,204,176	1488	149	0.03,0.035,0.025
Sjc_0001950	chr8	+	76352399	76352511	76352411	76352511	76350481	76350514	1285	475,427,462	0,1,0	161	149	1.0,0.997,1.0
Sjc_0001950	chr8	+	76360048	76360229	76360213	76360229	76358029	76358273	1286	1141,1095,1120	0,0,0	314	149	1.0,1.0,1.0
Sjc_0005172	chr1	-	30876132	30876469	30876132	30876463	30876501	30876722	1287	16,22,18	30,29,38	155	149	0.339,0.422,0.313
Sjc_0007682	chr5	+	40541798	40542055	40541833	40542055	40536023	40536218	1288	5,11,13	0,0,0	184	149	1.0,1.0,1.0
Sjc_0007682	chr5	+	40563377	40564601	40564452	40564601	40561847	40562172	1289	2,2,7	38,30,31	1224	149	0.006,0.008,0.027
Sjc_0003765	chr4	+	59410496	59411478	59410969	59411478	59409522	59409629	1290	35,10,16	618,713,694	622	149	0.013,0.003,0.005
Sjc_0000840	chr8	+	34597964	34600935	34600842	34600935	34594678	34594783	1291	431,507,451	2,1,0	3027	149	0.914,0.961,1.0
Sjc_0000840	chr8	+	34599532	34600935	34600842	34600935	34597964	34598021	1292	204,223,193	125,120,141	1459	149	0.143,0.16,0.123
Sjc_0004997	chr1	-	24069268	24069561	24069268	24069558	24071000	24071246	1293	42,23,28	73,69,78	152	149	0.361,0.246,0.26
Sjc_0006290	chr3	-	29894389	29895878	29894389	29894480	29895914	29896018	1294	14,24,11	451,437,446	1547	149	0.003,0.005,0.002
Sjc_0007602	chr5	-	37825938	37826274	37825938	37826223	37828404	37828541	1295	53,36,38	6,3,2	200	149	0.868,0.899,0.934
Sjc_0005108	chr1	-	28622247	28622648	28622247	28622616	28624309	28624662	1296	106,127,123	6,14,7	181	149	0.936,0.882,0.935
Sjc_0005955	chr3	-	15666778	15669348	15666778	15666938	15669789	15669908	1297	11,0,2	20,0,23	2559	149	0.031,NA,0.005
Sjc_0005955	chr3	-	15672425	15672642	15672425	15672579	15673838	15673943	1298	1,3,1	31,44,39	212	149	0.022,0.046,0.018
Sjc_0005955	chr3	-	15666778	15672579	15666778	15666938	15674459	15674562	1299	39,12,25	1,1,2	5790	149	0.501,0.236,0.243
Sjc_0003174	chr4	+	36449089	36449467	36449205	36449467	36449001	36449052	1300	57,89,104	1,0,0	265	149	0.97,1.0,1.0
Sjc_0003174	chr4	+	36449140	36449467	36449205	36449467	36449001	36449107	1301	21,35,37	11,8,14	214	149	0.571,0.753,0.648
Sjc_0003174	chr4	+	36450099	36450189	36450162	36450189	36449641	36449706	1302	33,34,30	166,136,167	212	149	0.123,0.149,0.112
Sjc_0003174	chr4	+	36451663	36451798	36451687	36451798	36451491	36451640	1303	4,2,10	508,556,559	173	149	0.007,0.003,0.015
Sjc_0004527	chr1	-	4621742	4622062	4621742	4622053	4622092	4622256	1304	2358,2255,2502	842,762,787	158	149	0.725,0.736,0.75
Sjc_0004397	chr4	-	85993024	85994149	85993024	85993225	85995108	85995331	1305	6,2,3	11,19,20	1073	149	0.07,0.014,0.02
Sjc_0005261	chr1	+	35196177	35196437	35196333	35196437	35195637	35196140	1306	190,161,179	0,0,0	305	149	1.0,1.0,1.0
Sjc_0005261	chr1	+	35209086	35209207	35209107	35209207	35204581	35204648	1307	1,0,0	136,152,162	170	149	0.006,0.0,0.0
Sjc_0003158	chr4	-	35939009	35939439	35939009	35939412	35939508	35939630	1308	5,4,0	91,97,79	176	149	0.044,0.034,0.0
Sjc_0007015	chr5	+	13783769	13785185	13784902	13785185	13782264	13782331	1309	60,23,40	31,43,33	1282	149	0.184,0.059,0.123
Sjc_0007015	chr5	+	13798168	13799585	13799208	13799585	13796061	13796244	1310	171,153,141	0,2,0	1189	149	1.0,0.906,1.0
Sjc_0001701	chr8	+	65927782	65928105	65927797	65928105	65917340	65917392	1311	0,0,3	62,59,59	164	149	0.0,0.0,0.044
Sjc_0002171	chr8	+	85323887	85325310	85324977	85325310	85322350	85322476	1312	0,0,0	0,0,0	1239	149	NA,NA,NA
Sjc_0004868	chr1	+	19148344	19148478	19148437	19148478	19147942	19148308	1313	52,61,38	0,7,1	242	149	1.0,0.843,0.959
Sjc_0004868	chr1	+	19148344	19149670	19149490	19149670	19147942	19148308	1314	33,48,31	27,16,18	1295	149	0.123,0.257,0.165
Sjc_0007738	chr5	-	42539632	42539923	42539632	42539869	42540662	42540799	1315	0,2,1	178,176,178	203	149	0.0,0.008,0.004
Sjc_0004959	chr1	+	22254781	22255251	22254938	22255251	22246948	22247062	1316	71,37,63	0,3,1	306	149	1.0,0.857,0.968
Sjc_0007617	chr5	-	38425867	38426117	38425867	38426085	38427373	38427518	1317	2,4,12	279,302,328	181	149	0.006,0.011,0.029
Sjc_0003014	chr4	+	30789276	30789568	30789488	30789568	30789069	30789191	1318	15,12,6	22,25,20	361	149	0.22,0.165,0.11
Sjc_0005847	chr3	+	11087289	11087655	11087529	11087655	11084676	11085781	1319	154,119,143	1,0,2	389	149	0.983,1.0,0.965
Sjc_0005200	chr1	-	32126078	32126298	32126078	32126258	32128754	32128768	1320	2,1,3	1,3,0	189	149	0.612,0.208,1.0
Sjc_0005200	chr1	-	32126078	32126298	32126078	32126258	32129906	32130000	1321	2,5,3	15,13,19	189	149	0.095,0.233,0.111
Sjc_0004416	chr4	+	86953080	86953235	86953133	86953235	86952592	86953040	1322	72,54,65	0,0,1	202	149	1.0,1.0,0.98
Sjc_0004416	chr4	+	86953080	86953235	86953133	86953235	86953038	86953044	1323	30,31,22	0,0,0	202	149	1.0,1.0,1.0
Sjc_0004416	chr4	+	86955049	86956206	86956144	86956206	86954159	86954215	1324	717,756,812	3,0,0	1244	149	0.966,1.0,1.0
Sjc_0004416	chr4	+	86957828	86959664	86959430	86959664	86957313	86957771	1325	18,14,10	551,571,546	1751	149	0.003,0.002,0.002
Sjc_0002426	chr4	+	5728452	5728576	5728474	5728576	5726883	5726937	1326	57,51,52	7,6,4	171	149	0.876,0.881,0.919
Sjc_0001294	chr8	-	51091142	51091283	51091142	51091211	51091330	51091384	1327	182,220,207	0,0,0	221	149	1.0,1.0,1.0
Sjc_0001294	chr8	-	51099144	51099324	51099144	51099297	51099355	51099443	1328	107,137,146	0,0,0	176	149	1.0,1.0,1.0
Sjc_0004856	chr1	+	18823609	18824082	18824019	18824082	18822039	18822267	1329	14,19,13	53,46,32	559	149	0.066,0.099,0.098
Sjc_0004856	chr1	+	18824019	18826701	18825971	18826701	18822039	18822267	1330	76,71,60	263,250,246	2101	149	0.02,0.02,0.017
Sjc_0007879	chr2	-	1883112	1883351	1883112	1883279	1884643	1884840	1331	492,488,500	0,0,0	221	149	1.0,1.0,1.0
Sjc_0007879	chr2	-	1883112	1884840	1883112	1883351	1885372	1885880	1332	420,460,403	1,0,4	1638	149	0.974,1.0,0.902
Sjc_0007879	chr2	-	1894549	1896971	1894549	1896961	1897003	1897144	1333	31,38,27	95,105,100	159	149	0.234,0.253,0.202
Sjc_0007322	chr5	-	26146930	26149401	26146930	26147362	26149436	26149785	1334	689,610,697	0,0,0	2188	149	1.0,1.0,1.0
Sjc_0002129	chr8	-	83168660	83168896	83168660	83168839	83169046	83169126	1335	25,29,22	0,0,0	206	149	1.0,1.0,1.0
Sjc_0003386	chr4	+	44155700	44155878	44155725	44155878	44154436	44154613	1336	0,0,0	0,7,8	174	149	NA,0.0,0.0
Sjc_0006063	chr3	-	20985388	20987672	20985388	20987669	21026535	21029127	1337	4,6,9	5,10,10	152	149	0.44,0.37,0.469
Sjc_0004852	chr1	-	18667273	18669775	18667273	18667984	18672420	18672494	1338	37,16,14	353,400,340	1940	149	0.008,0.003,0.003
Sjc_0000430	chr8	+	19119599	19122064	19120925	19122064	19112266	19112423	1339	414,393,435	0,6,0	1475	149	1.0,0.869,1.0
Sjc_0000430	chr8	+	19119599	19122064	19120925	19122064	19117647	19117889	1340	636,655,782	0,5,0	1475	149	1.0,0.93,1.0
Sjc_0005246	chr1	-	34062739	34065009	34062739	34063014	34067301	34067521	1341	454,477,539	0,4,0	2144	149	1.0,0.892,1.0
Sjc_0005246	chr1	-	34067753	34068793	34067753	34067959	34068842	34069046	1342	10,6,4	456,531,533	983	149	0.003,0.002,0.001
Sjc_0006968	chr5	+	11199856	11201698	11201217	11201698	11197667	11198076	1343	38,40,70	1,0,0	1510	149	0.789,1.0,1.0
Sjc_0004674	chr1	+	11387802	11387998	11387816	11387998	11385187	11385336	1344	6,4,7	0,0,0	163	149	1.0,1.0,1.0
Sjc_0007214	chr5	+	21651773	21655143	21654866	21655143	21649781	21651405	1345	38,45,36	18,6,11	3242	149	0.088,0.256,0.131
Sjc_0009356	chr7	+	13340234	13343376	13341290	13343376	13336419	13336633	1346	217,230,209	1,0,0	1205	149	0.964,1.0,1.0
Sjc_0005069	chr1	+	27307624	27307763	27307628	27307763	27307507	27307592	1347	0,0,0	26,35,31	153	149	0.0,0.0,0.0
Sjc_0000161	chr8	+	7014021	7015251	7015035	7015251	7013755	7013977	1348	7,5,7	73,77,84	1163	149	0.012,0.008,0.011
Sjc_0000161	chr8	+	7019123	7019331	7019164	7019331	7015283	7015390	1349	0,2,2	164,122,159	190	149	0.0,0.013,0.01
Sjc_0006967	chr5	-	11182526	11183872	11182526	11182692	11183920	11184052	1350	5,2,3	14,19,23	1329	149	0.038,0.012,0.014
Sjc_0001652	chr8	+	63949097	63949254	63949114	63949254	63948912	63948998	1351	4,1,8	189,162,132	166	149	0.019,0.006,0.052
Sjc_0008372	chr2	-	21197346	21198010	21197346	21197719	21199238	21199536	1352	3,0,6	19,11,20	440	149	0.051,0.0,0.092
Sjc_0004603	chr1	+	8113080	8113253	8113173	8113253	8111416	8111510	1353	85,78,65	19,15,15	242	149	0.734,0.762,0.727
Sjc_0009536	chrtig00001467_pilon_pilon_15	-	17060	17248	17060	17176	18269	18276	1354	0,0,0	0,0,0	221	149	NA,NA,NA
Sjc_0008884	chr6	-	15428338	15429935	15428338	15428659	15430664	15430978	1355	762,896,912	1,0,3	1425	149	0.988,1.0,0.969
Sjc_0008884	chr6	-	15435897	15436437	15435897	15436410	15437357	15437610	1356	1,3,1	224,220,245	176	149	0.004,0.011,0.003
Sjc_0003848	chr4	-	63474930	63475020	63474930	63475008	63477574	63477779	1357	6,12,7	190,160,168	161	149	0.028,0.065,0.037
Sjc_0003848	chr4	-	63477574	63479560	63477574	63477779	63479601	63479881	1358	55,61,68	0,1,0	1930	149	1.0,0.825,1.0
Sjc_0002568	chr4	+	11544499	11544972	11544552	11544972	11541025	11541463	1359	8,3,5	22,28,36	202	149	0.211,0.073,0.093
Sjc_0008232	chr2	+	16312374	16315069	16314332	16315069	16309596	16309652	1360	3908,3864,4225	0,1,0	2107	149	1.0,0.996,1.0
Sjc_0001272	chr8	-	50332623	50333048	50332623	50333042	50334398	50334649	1361	41,17,38	9,6,12	155	149	0.814,0.731,0.753
Sjc_0001272	chr8	-	50337699	50337805	50337699	50337724	50338429	50338523	1362	37,23,23	2,9,0	230	149	0.923,0.623,1.0
Sjc_0008130	chr2	-	12591019	12591180	12591019	12591174	12592619	12592882	1363	34,48,63	58,67,43	155	149	0.36,0.408,0.585
Sjc_0008130	chr2	-	12591019	12591180	12591019	12591174	12592812	12592892	1364	138,156,161	19,18,24	155	149	0.875,0.893,0.866
Sjc_0004906	chr1	-	20333871	20334385	20333871	20334115	20335344	20335671	1365	349,355,390	0,0,0	419	149	1.0,1.0,1.0
Sjc_0004906	chr1	-	20362105	20362388	20362105	20362329	20365109	20365198	1366	100,81,92	0,0,0	208	149	1.0,1.0,1.0
Sjc_0003847	chr4	+	62958979	62959110	62958991	62959110	62958659	62958945	1367	801,888,770	12,9,3	161	149	0.984,0.989,0.996
Sjc_0006362	chr3	+	32113913	32114057	32113916	32114057	32113784	32113877	1368	38,57,54	70,53,47	152	149	0.347,0.513,0.53
Sjc_0006362	chr3	+	32114090	32114162	32114102	32114162	32113916	32114057	1369	123,100,103	1,1,5	161	149	0.991,0.989,0.95
Sjc_0006362	chr3	+	32115123	32120590	32116834	32120590	32114090	32114162	1370	409,365,331	3,2,4	1860	149	0.916,0.936,0.869
Sjc_0002885	chr4	+	26374381	26375032	26374845	26375032	26374179	26374337	1371	23,19,23	6,2,2	613	149	0.482,0.698,0.737
Sjc_0003456	chr4	+	46681466	46681893	46681632	46681893	46680183	46680227	1372	18,14,9	56,65,58	315	149	0.132,0.092,0.068
Sjc_0003456	chr4	+	46681466	46681893	46681784	46681893	46680183	46680227	1373	108,110,109	5,6,4	467	149	0.873,0.854,0.897
Sjc_0003456	chr4	+	46681632	46681893	46681784	46681893	46680183	46680227	1374	146,161,158	5,6,4	301	149	0.935,0.93,0.951
Sjc_0007464	chr5	+	31822241	31823122	31823088	31823122	31821471	31821585	1375	0,0,0	0,0,0	996	149	NA,NA,NA
Sjc_0007464	chr5	+	31832977	31833018	31832979	31833018	31831829	31831934	1376	0,0,0	0,0,0	151	149	NA,NA,NA
Sjc_0005248	chr1	+	34197478	34198787	34198750	34198787	34193903	34194029	1377	142,142,147	0,0,3	1421	149	1.0,1.0,0.837
Sjc_0003044	chr4	+	31786678	31786853	31786699	31786853	31786560	31786642	1378	225,193,193	0,0,3	170	149	1.0,1.0,0.983
Sjc_0004579	chr1	+	7084445	7084594	7084537	7084594	7082363	7082432	1379	1,0,0	0,2,0	241	149	1.0,0.0,NA
Sjc_0007062	chr5	-	15953098	15953207	15953098	15953174	15954860	15954916	1380	0,0,0	41,33,44	182	149	0.0,0.0,0.0
Sjc_0007062	chr5	-	15954860	15954943	15954860	15954916	15955896	15956007	1381	0,0,0	26,20,21	176	149	0.0,0.0,0.0
Sjc_0001121	chr8	+	44960704	44960797	44960781	44960797	44950960	44951019	1382	42,43,41	0,0,0	226	149	1.0,1.0,1.0
Sjc_0001121	chr8	+	44961092	44962273	44962126	44962273	44960995	44961058	1383	12,9,8	60,73,57	1183	149	0.025,0.015,0.017
Sjc_0003320	chr4	-	41439237	41440400	41439237	41439323	41441749	41442009	1384	108,114,137	0,0,4	1226	149	1.0,1.0,0.806
Sjc_0007008	chr5	+	13347536	13347803	13347557	13347803	13346743	13346972	1385	0,3,5	0,0,0	170	149	NA,1.0,1.0
Sjc_0005093	chr1	+	28010292	28013497	28011166	28013497	28010080	28010254	1386	38,48,40	336,462,505	1023	149	0.016,0.015,0.011
Sjc_0005093	chr1	+	28010292	28013497	28013414	28013497	28010080	28010254	1387	93,111,90	0,1,0	3271	149	1.0,0.835,1.0
Sjc_0005093	chr1	+	28011166	28013497	28013414	28013497	28010080	28010254	1388	391,527,555	0,1,0	2397	149	1.0,0.97,1.0
Sjc_0005093	chr1	+	28025215	28026308	28026221	28026308	28019747	28020139	1389	435,477,435	2,3,1	1155	149	0.966,0.954,0.982
Sjc_0006161	chr3	+	24537372	24539219	24538936	24539219	24529318	24529365	1390	295,292,327	0,0,1	1713	149	1.0,1.0,0.966
Sjc_0006591	chr3	+	41226324	41226685	41226459	41226685	41224496	41224581	1391	195,143,202	0,0,0	284	149	1.0,1.0,1.0
Sjc_0007925	chr2	-	3944041	3944285	3944041	3944240	3950414	3950538	1392	33,38,47	0,0,0	194	149	1.0,1.0,1.0
Sjc_0004953	chr1	-	22070805	22073668	22070805	22071297	22073708	22073905	1393	1066,958,1077	0,8,1	2520	149	1.0,0.876,0.985
Sjc_0008842	chr6	-	13228474	13228545	13228474	13228510	13230713	13230893	1394	0,0,0	0,0,2	184	149	NA,NA,0.0
Sjc_0004977	chr1	+	22943454	22943637	22943587	22943637	22942548	22943083	1395	737,758,754	0,0,1	282	149	1.0,1.0,0.997
Sjc_0006033	chr3	+	19644517	19647061	19646908	19647061	19644000	19644150	1396	45,19,14	223,154,192	2540	149	0.012,0.007,0.004
Sjc_0004584	chr1	-	7244558	7244666	7244558	7244627	7245431	7245485	1397	0,0,0	549,574,590	188	149	0.0,0.0,0.0
Sjc_0002593	chr4	-	13573521	13574997	13573521	13573588	13576943	13577290	1398	421,344,455	0,0,2	1558	149	1.0,1.0,0.956
Sjc_0007834	chr2	-	592629	594065	592629	592959	594115	594562	1399	121,82,87	2,0,0	1255	149	0.878,1.0,1.0
Sjc_0006828	chr5	-	4360346	4361196	4360346	4361109	4361610	4361720	1400	64,95,84	0,0,0	236	149	1.0,1.0,1.0
Sjc_0003455	chr4	-	46591116	46596294	46591116	46591401	46598317	46598526	1401	650,721,677	0,2,0	5042	149	1.0,0.914,1.0
Sjc_0001214	chr8	+	48490413	48490558	48490473	48490558	48489021	48489355	1402	0,8,0	94,105,109	209	149	0.0,0.052,0.0
Sjc_0004851	chr1	+	18645039	18645292	18645218	18645292	18644860	18645005	1403	43,26,25	2,0,6	328	149	0.907,1.0,0.654
Sjc_0004851	chr1	+	18663998	18665020	18664914	18665020	18663241	18663355	1404	105,76,89	2,0,5	1065	149	0.88,1.0,0.713
Sjc_0001640	chr8	-	63315103	63315482	63315103	63315454	63317557	63317891	1405	147,100,132	161,206,198	177	149	0.435,0.29,0.359
Sjc_0001640	chr8	-	63315103	63315519	63315103	63315454	63317557	63317891	1406	42,46,67	161,206,198	214	149	0.154,0.135,0.191
Sjc_0001640	chr8	-	63315103	63315841	63315103	63315454	63317557	63317891	1407	35,29,42	161,206,198	536	149	0.057,0.038,0.056
Sjc_0001640	chr8	-	63315103	63315519	63315103	63315482	63317557	63317891	1408	15,26,31	120,80,96	186	149	0.091,0.207,0.206
Sjc_0001640	chr8	-	63315103	63315841	63315103	63315482	63317557	63317891	1409	8,9,6	120,80,96	508	149	0.019,0.032,0.018
Sjc_0001640	chr8	-	63315103	63315841	63315103	63315519	63317557	63317891	1410	5,6,5	12,23,30	471	149	0.116,0.076,0.05
Sjc_0005019	chr1	+	25473510	25473768	25473564	25473768	25470600	25470837	1411	1547,1369,1383	0,0,0	203	149	1.0,1.0,1.0
Sjc_0003858	chr4	-	63757227	63760089	63757227	63758181	63760554	63760658	1412	7,6,8	53,52,57	2057	149	0.009,0.008,0.01
Sjc_0005352	chr1	+	38447200	38450007	38449649	38450007	38446769	38447158	1413	101,94,94	9,8,9	2598	149	0.392,0.403,0.375
Sjc_0008013	chr2	+	8198644	8199217	8198699	8199217	8195659	8195863	1414	0,0,0	0,0,0	204	149	NA,NA,NA
Sjc_0008165	chr2	+	14028065	14030095	14030025	14030095	14027363	14027464	1415	25,42,35	0,0,0	2109	149	1.0,1.0,1.0
Sjc_0008165	chr2	+	14028065	14031163	14030862	14031163	14027363	14027464	1416	35,57,41	6,6,0	2946	149	0.228,0.325,1.0
Sjc_0003895	chr4	+	65968532	65969784	65968746	65969784	65966534	65966614	1417	11,8,18	26,16,14	363	149	0.148,0.17,0.345
Sjc_0004078	chr4	-	73213011	73213116	73213011	73213113	73213149	73213356	1418	21,40,21	573,582,676	152	149	0.035,0.063,0.03
Sjc_0005118	chr1	-	28926961	28927157	28926961	28927153	28935385	28935451	1419	103,91,78	18,19,15	153	149	0.848,0.823,0.835
Sjc_0005118	chr1	-	28926961	28927190	28926961	28927153	28935385	28935451	1420	6,6,5	18,19,15	186	149	0.211,0.202,0.211
Sjc_0005118	chr1	-	28926961	28928133	28926961	28927153	28935385	28935451	1421	66,45,44	18,19,15	1129	149	0.326,0.238,0.279
Sjc_0005118	chr1	-	28926961	28927190	28926961	28927157	28935385	28935451	1422	4,4,5	101,89,78	182	149	0.031,0.035,0.05
Sjc_0005118	chr1	-	28926961	28928133	28926961	28927157	28935385	28935451	1423	64,43,44	101,89,78	1125	149	0.077,0.06,0.07
Sjc_0005118	chr1	-	28926961	28928133	28926961	28927190	28935385	28935451	1424	60,40,39	0,1,0	1092	149	1.0,0.845,1.0
Sjc_0008729	chr6	+	8322151	8322478	8322199	8322478	8321170	8321362	1425	271,278,263	0,0,0	197	149	1.0,1.0,1.0
Sjc_0008729	chr6	+	8338208	8338339	8338265	8338339	8336206	8336402	1426	572,557,597	0,0,0	206	149	1.0,1.0,1.0
Sjc_0003958	chr4	-	68373152	68373446	68373152	68373401	68374721	68374947	1427	2664,2656,2584	8,11,4	194	149	0.996,0.995,0.998
Sjc_0007291	chr5	+	24995793	24995919	24995842	24995919	24995286	24995750	1428	597,613,593	20,35,11	198	149	0.957,0.929,0.976
Sjc_0002691	chr4	-	19003496	19003971	19003496	19003643	19005662	19005755	1429	35,34,39	0,5,0	477	149	1.0,0.68,1.0
Sjc_0006024	chr3	-	19138020	19139152	19138020	19138955	19141362	19141479	1430	2,6,4	96,114,124	346	149	0.009,0.022,0.014
Sjc_0005354	chr1	+	38722959	38723102	38722977	38723102	38720739	38720820	1431	28,45,45	0,0,0	167	149	1.0,1.0,1.0
Sjc_0005354	chr1	+	38732780	38733194	38732783	38733194	38731382	38731600	1432	3,7,12	43,50,53	152	149	0.064,0.121,0.182
Sjc_0003843	chr4	+	62835608	62835875	62835662	62835875	62833277	62833526	1433	176,222,195	0,0,0	203	149	1.0,1.0,1.0
Sjc_0003843	chr4	+	62836922	62839021	62838777	62839021	62835608	62835875	1434	350,357,371	0,0,1	2004	149	1.0,1.0,0.965
Sjc_0006089	chr3	+	21761331	21761888	21761669	21761888	21759132	21759426	1435	13,10,9	277,284,274	487	149	0.014,0.011,0.01
Sjc_0007420	chr5	+	30425364	30425516	30425372	30425516	30425132	30425335	1436	68,71,59	23,31,46	157	149	0.737,0.685,0.549
Sjc_0005649	chr3	+	3456582	3456691	3456621	3456691	3455036	3455084	1437	25,29,32	0,0,0	188	149	1.0,1.0,1.0
Sjc_0005649	chr3	+	3476736	3477566	3477282	3477566	3474342	3474427	1438	126,78,125	0,0,0	695	149	1.0,1.0,1.0
Sjc_0005390	chr1	+	40230109	40233687	40233475	40233687	40228454	40228851	1439	627,647,659	24,14,20	3515	149	0.525,0.662,0.583
Sjc_0007435	chr5	+	30906916	30907174	30907097	30907174	30902183	30902458	1440	103,82,91	0,3,0	330	149	1.0,0.925,1.0
Sjc_0006302	chr3	-	30435448	30436792	30435448	30435623	30442404	30442593	1441	13,15,19	0,0,0	1318	149	1.0,1.0,1.0
Sjc_0006664	chr3	+	45011744	45012015	45011813	45012015	45010833	45010908	1442	162,177,159	0,0,0	218	149	1.0,1.0,1.0
Sjc_0008337	chr2	+	19695058	19695164	19695095	19695164	19694259	19694435	1443	23,9,42	142,148,159	186	149	0.115,0.046,0.175
Sjc_0004554	chr1	+	5998866	5999760	5999602	5999760	5998569	5998829	1444	5462,5881,6029	0,2,3	885	149	1.0,0.998,0.997
Sjc_0005193	chr1	+	31972037	31975926	31975780	31975926	31968386	31968576	1445	43,30,46	15,11,11	3892	149	0.099,0.095,0.138
Sjc_0002609	chr4	-	14192587	14192685	14192587	14192649	14194175	14194431	1446	99,104,128	0,1,0	185	149	1.0,0.988,1.0
Sjc_0004520	chr1	+	4314720	4314955	4314757	4314955	4313885	4313974	1447	0,0,0	0,1,0	186	149	NA,0.0,NA
Sjc_0004520	chr1	+	4317405	4317733	4317452	4317733	4314997	4315138	1448	3,8,2	0,3,0	196	149	1.0,0.67,1.0
Sjc_0004520	chr1	+	4317405	4320301	4320071	4320301	4314997	4315138	1449	229,224,272	37,21,40	2815	149	0.247,0.361,0.265
Sjc_0006496	chr3	-	37485399	37485465	37485399	37485459	37487216	37487477	1450	14,8,9	2,0,0	155	149	0.871,1.0,1.0
Sjc_0003789	chr4	-	60601204	60601454	60601204	60601416	60602963	60603235	1451	0,0,0	29,19,11	187	149	0.0,0.0,0.0
Sjc_0008137	chr2	-	13016264	13016618	13016264	13016404	13018029	13018351	1452	141,165,163	0,0,0	363	149	1.0,1.0,1.0
Sjc_0008344	chr2	-	20135432	20135650	20135432	20135621	20135709	20136045	1453	0,0,2	18,38,40	178	149	0.0,0.0,0.04
Sjc_0005158	chr1	+	30227104	30227836	30227556	30227836	30223435	30223763	1454	133,161,139	6,2,1	601	149	0.846,0.952,0.972
Sjc_0005158	chr1	+	30227104	30227836	30227556	30227836	30226194	30226311	1455	143,165,136	73,46,59	601	149	0.327,0.471,0.364
Sjc_0005668	chr3	+	4062676	4063165	4063055	4063165	4060989	4061298	1456	21,37,33	175,203,218	528	149	0.033,0.049,0.041
Sjc_0007077	chr5	-	16396163	16396339	16396163	16396285	16396374	16396880	1457	2572,2736,2790	28,8,20	203	149	0.985,0.996,0.99
Sjc_0001286	chr8	-	50759999	50762682	50759999	50762383	50763815	50764330	1458	265,256,274	1,0,0	448	149	0.989,1.0,1.0
Sjc_0005974	chr3	+	16710163	16711572	16711006	16711572	16706749	16706908	1459	231,182,218	0,1,0	992	149	1.0,0.965,1.0
Sjc_0006843	chr5	-	5007984	5010470	5007984	5009904	5012446	5012556	1460	60,82,65	896,893,830	715	149	0.014,0.019,0.016
Sjc_0000257	chr8	-	10892764	10898558	10892764	10893626	10902809	10902935	1461	100,118,115	0,1,0	5081	149	1.0,0.776,1.0
Sjc_0000257	chr8	-	10898220	10900625	10898220	10898558	10902809	10902935	1462	19,5,8	34,35,40	2216	149	0.036,0.01,0.013
Sjc_0000257	chr8	-	10931318	10932668	10931318	10931789	10933168	10933358	1463	1,0,0	63,53,39	1028	149	0.002,0.0,0.0
Sjc_0007680	chr5	+	40489870	40490101	40489925	40490101	40489707	40489835	1464	88,77,66	2,5,0	204	149	0.97,0.918,1.0
Sjc_0005858	chr3	+	11594031	11597527	11597365	11597527	11592290	11592560	1465	481,377,387	0,2,0	3483	149	1.0,0.89,1.0
Sjc_0004491	chr1	+	3136394	3136667	3136448	3136667	3135109	3135423	1466	33,29,38	0,0,0	203	149	1.0,1.0,1.0
Sjc_0003272	chr4	+	39970633	39971673	39970950	39971673	39970275	39970590	1467	2,11,15	9,11,15	466	149	0.066,0.242,0.242
Sjc_0008773	chr6	-	10209376	10209460	10209376	10209454	10209494	10209853	1468	1718,1991,1961	27,21,31	155	149	0.984,0.989,0.984
Sjc_0006561	chr3	+	40239746	40239797	40239749	40239797	40239624	40239711	1469	114,145,158	11,7,9	152	149	0.91,0.953,0.945
Sjc_0006561	chr3	+	40259147	40263851	40262196	40263851	40255416	40255493	1470	197,196,189	7,6,5	3198	149	0.567,0.603,0.638
Sjc_0006283	chr3	+	29698543	29698826	29698551	29698826	29698431	29698511	1471	1362,1335,1511	5,2,8	157	149	0.996,0.998,0.994
Sjc_0006283	chr3	+	29704194	29706778	29706628	29706778	29702744	29702969	1472	1754,1741,1835	0,1,0	2583	149	1.0,0.99,1.0
Sjc_0005123	chr1	+	29064054	29064151	29064102	29064151	29063852	29064013	1473	2141,2251,2356	12,8,14	197	149	0.993,0.995,0.992
Sjc_0007058	chr5	+	15822379	15822481	15822435	15822481	15821952	15821960	1474	4,1,1	0,0,0	205	149	1.0,1.0,1.0
Sjc_0007242	chr5	+	23099196	23100478	23100209	23100478	23097833	23097917	1475	346,309,418	0,1,0	1162	149	1.0,0.975,1.0
Sjc_0007242	chr5	+	23099196	23103345	23100589	23103345	23097833	23097917	1476	370,326,442	3,1,0	1542	149	0.923,0.969,1.0
Sjc_0007242	chr5	+	23100209	23103345	23100589	23103345	23099196	23099538	1477	27,20,25	114,101,114	529	149	0.063,0.053,0.058
Sjc_0007242	chr5	+	23100525	23103345	23100589	23103345	23100209	23100478	1478	4,2,7	6,0,0	213	149	0.318,1.0,1.0
Sjc_0003230	chr4	+	38798364	38798589	38798379	38798589	38795530	38795877	1479	0,3,1	97,137,121	164	149	0.0,0.02,0.007
Sjc_0007804	chr5	-	44789737	44792713	44789737	44790299	44793854	44794089	1480	142,194,182	0,0,4	2563	149	1.0,1.0,0.726
Sjc_0005386	chr1	-	40131971	40132229	40131971	40132001	40138086	40138176	1481	2,2,3	217,237,210	377	149	0.004,0.003,0.006
Sjc_0005199	chr1	+	32112124	32114104	32113843	32114104	32108521	32109604	1482	150,118,123	0,0,1	1868	149	1.0,1.0,0.908
Sjc_0003509	chr4	+	48744385	48745065	48744763	48745065	48739139	48739211	1483	120,77,106	346,345,284	527	149	0.089,0.059,0.095
Sjc_0007711	chr5	+	41635493	41637991	41637144	41637991	41635307	41635456	1484	124,89,105	4,0,0	1800	149	0.72,1.0,1.0
Sjc_0002692	chr4	-	19013831	19014448	19013831	19014287	19015599	19015714	1485	31,23,37	319,342,329	310	149	0.045,0.031,0.051
Sjc_0007220	chr5	-	21896234	21896276	21896234	21896273	21896400	21896421	1486	3,7,5	1,2,1	152	149	0.746,0.774,0.831
Sjc_0007220	chr5	-	21896400	21896581	21896400	21896421	21897687	21897874	1487	0,0,0	4,5,5	309	149	0.0,0.0,0.0
Sjc_0002737	chr4	+	20735979	20737982	20737813	20737982	20735903	20735943	1488	59,51,59	59,54,58	1983	149	0.07,0.066,0.071
Sjc_0002737	chr4	+	20737813	20737982	20737844	20737982	20735975	20736284	1489	49,67,68	3,3,2	180	149	0.931,0.949,0.966
Sjc_0005529	chr1	-	46776807	46777884	46776807	46776894	46779304	46779400	1490	357,367,379	0,0,2	1139	149	1.0,1.0,0.961
Sjc_0004779	chr1	+	15655798	15655870	15655810	15655870	15655183	15655288	1491	177,159,192	0,0,0	161	149	1.0,1.0,1.0
Sjc_0004779	chr1	+	15666066	15667964	15667022	15667964	15662758	15662904	1492	443,525,587	1,3,0	1105	149	0.984,0.959,1.0
Sjc_0004444	chr1	-	929612	931307	929612	930074	932132	932301	1493	2612,2589,2645	1,2,0	1382	149	0.996,0.993,1.0
Sjc_0004444	chr1	-	930730	931307	930730	931208	932132	932301	1494	860,760,839	0,0,0	248	149	1.0,1.0,1.0
Sjc_0002534	chr4	-	10028297	10031181	10028297	10028528	10032155	10032216	1495	76,48,89	12,8,8	2802	149	0.252,0.242,0.372
Sjc_0002534	chr4	-	10028297	10031181	10028297	10028528	10037815	10037909	1496	68,47,83	0,0,1	2802	149	1.0,1.0,0.815
Sjc_0004760	chr1	-	15121347	15121430	15121347	15121425	15121463	15121503	1497	106,102,121	629,598,674	154	149	0.14,0.142,0.148
Sjc_0004760	chr1	-	15121347	15121430	15121347	15121425	15121481	15121600	1498	12,27,28	15,15,9	154	149	0.436,0.635,0.751
Sjc_0006256	chr3	-	28511634	28511757	28511634	28511721	28511816	28511912	1499	152,160,144	0,0,0	185	149	1.0,1.0,1.0
Sjc_0006256	chr3	-	28511634	28512125	28511634	28511757	28512166	28512202	1500	122,110,169	0,1,0	517	149	1.0,0.969,1.0
Sjc_0006256	chr3	-	28512166	28512244	28512166	28512202	28512273	28512592	1501	175,172,225	0,0,0	191	149	1.0,1.0,1.0
Sjc_0005462	chr1	-	43448206	43451248	43448206	43448416	43452482	43452733	1502	31,16,19	122,134,168	2981	149	0.013,0.006,0.006
Sjc_0005925	chr3	+	14117109	14118606	14118558	14118606	14116556	14116690	1503	1451,1557,1670	29,44,25	1598	149	0.823,0.767,0.862
Sjc_0008785	chr6	-	10659016	10659184	10659016	10659144	10661848	10662073	1504	43,47,59	0,0,0	189	149	1.0,1.0,1.0
Sjc_0002996	chr4	-	30298755	30300252	30298755	30299299	30303386	30303641	1505	1139,1292,1189	29,40,42	1102	149	0.842,0.814,0.793
Sjc_0005717	chr3	-	5873000	5878490	5873000	5873826	5882770	5883001	1506	2543,2242,2325	0,1,0	4813	149	1.0,0.986,1.0
Sjc_0005717	chr3	-	5882770	5883438	5882770	5883001	5886779	5887253	1507	16,13,17	651,663,596	586	149	0.006,0.005,0.007
Sjc_0002603	chr4	-	14037202	14039007	14037202	14037656	14039451	14039619	1508	6,6,13	112,166,127	1500	149	0.005,0.004,0.01
Sjc_0002603	chr4	-	14040589	14040692	14040589	14040675	14040729	14040791	1509	48,27,20	0,0,0	166	149	1.0,1.0,1.0
Sjc_0002603	chr4	-	14040589	14043421	14040589	14040791	14044078	14044169	1510	59,32,33	83,58,66	2779	149	0.037,0.029,0.026
Sjc_0003397	chr4	-	44475664	44476565	44475664	44475864	44477793	44477841	1511	41,18,29	90,64,96	850	149	0.074,0.047,0.05
Sjc_0008267	chr2	-	17545861	17549708	17545861	17548075	17553042	17553697	1512	101,106,107	223,187,219	1782	149	0.036,0.045,0.039
Sjc_0008267	chr2	-	17558175	17559519	17558175	17558879	17559565	17559638	1513	295,128,227	0,0,0	789	149	1.0,1.0,1.0
Sjc_0003530	chr4	-	49434399	49436628	49434399	49435439	49436666	49436983	1514	99,99,79	2,2,2	1338	149	0.846,0.846,0.815
Sjc_0004489	chr1	+	3108372	3108487	3108394	3108487	3104865	3105100	1515	62,72,61	0,0,0	171	149	1.0,1.0,1.0
Sjc_0003291	chr4	+	40521716	40521965	40521869	40521965	40518123	40518248	1516	8,2,4	63,50,80	302	149	0.059,0.019,0.024
Sjc_0003291	chr4	+	40525897	40526003	40525930	40526003	40523096	40523155	1517	0,3,0	83,60,58	182	149	0.0,0.039,0.0
Sjc_0002666	chr4	-	17992592	17992840	17992592	17992762	17994608	17994740	1518	19,19,27	0,0,0	227	149	1.0,1.0,1.0
Sjc_0002666	chr4	-	17996666	17997315	17996666	17996886	17997358	17997406	1519	5,7,0	21,20,20	578	149	0.058,0.083,0.0
Sjc_0005679	chr3	+	4375491	4375844	4375494	4375844	4372607	4372877	1520	0,0,0	0,1,3	152	149	NA,0.0,0.0
Sjc_0005679	chr3	+	4381375	4381734	4381441	4381734	4380708	4380813	1521	1,0,0	0,0,0	215	149	1.0,NA,NA
Sjc_0002618	chr4	+	14563415	14565075	14564787	14565075	14553600	14553755	1522	27,25,33	0,0,2	1521	149	1.0,1.0,0.618
Sjc_0002618	chr4	+	14563415	14565075	14564787	14565075	14560940	14561088	1523	65,65,63	1,0,0	1521	149	0.864,1.0,1.0
Sjc_0003199	chr4	-	37331320	37331448	37331320	37331437	37331483	37331644	1524	130,132,132	1,0,5	160	149	0.992,1.0,0.961
Sjc_0003199	chr4	-	37331320	37331479	37331320	37331437	37331520	37331644	1525	17,23,12	0,0,0	191	149	1.0,1.0,1.0
Sjc_0003512	chr4	+	48907223	48907296	48907225	48907296	48905615	48905697	1526	0,0,0	2,2,0	151	149	0.0,0.0,NA
Sjc_0000689	chr8	+	29098198	29099122	29098964	29099122	29093286	29093516	1527	210,186,178	1,0,0	915	149	0.972,1.0,1.0
Sjc_0009478	chr7	-	17949559	17951235	17949559	17950325	17951977	17952037	1528	25,37,47	0,0,1	1059	149	1.0,1.0,0.869
Sjc_0003468	chr4	+	47002629	47004237	47004078	47004237	47002015	47002086	1529	124,109,123	173,198,180	1598	149	0.063,0.049,0.06
Sjc_0003468	chr4	+	47002629	47004237	47004078	47004237	47002340	47002562	1530	124,102,116	6,1,0	1598	149	0.658,0.905,1.0
Sjc_0003468	chr4	+	47010769	47013215	47013080	47013215	47010657	47010719	1531	144,158,174	0,0,0	2460	149	1.0,1.0,1.0
Sjc_0005877	chr3	-	12292191	12292502	12292191	12292493	12295061	12295235	1532	7,11,10	0,0,0	158	149	1.0,1.0,1.0
Sjc_0006339	chr3	+	31355777	31355969	31355786	31355969	31355616	31355751	1533	4,2,0	35,47,50	158	149	0.097,0.039,0.0
Sjc_0007442	chr5	-	31198680	31200960	31198680	31198827	31200994	31201029	1534	312,265,318	0,2,0	2282	149	1.0,0.896,1.0
Sjc_0007442	chr5	-	31201409	31202278	31201409	31201463	31202319	31202416	1535	43,71,46	89,105,77	964	149	0.069,0.095,0.085
Sjc_0008057	chr2	-	9666146	9667673	9666146	9667601	9669620	9669777	1536	0,0,1	1,2,0	221	149	0.0,0.0,1.0
Sjc_0005426	chr1	-	42049631	42052244	42049631	42050092	42054406	42054748	1537	5334,4989,5346	0,1,4	2301	149	1.0,0.997,0.989
Sjc_0004805	chr1	+	17131552	17132504	17132456	17132504	17129606	17129697	1538	0,0,0	0,0,0	1053	149	NA,NA,NA
Sjc_0005291	chr1	-	36251186	36251547	36251186	36251544	36255531	36255701	1539	140,123,146	39,34,39	152	149	0.779,0.78,0.786
Sjc_0001471	chr8	+	57274576	57274878	57274582	57274878	57273300	57273518	1540	409,357,382	0,0,0	155	149	1.0,1.0,1.0
Sjc_0004853	chr1	+	18729212	18729670	18729431	18729670	18727735	18729182	1541	11,18,9	0,3,2	368	149	1.0,0.708,0.646
Sjc_0006201	chr3	+	26095147	26095397	26095156	26095397	26095010	26095118	1542	524,570,611	155,136,131	158	149	0.761,0.798,0.815
Sjc_0006201	chr3	+	26107713	26108163	26107716	26108163	26106894	26107377	1543	170,152,138	1276,1386,1355	152	149	0.116,0.097,0.091
Sjc_0007969	chr2	+	5953056	5959075	5956128	5959075	5952904	5953012	1544	580,633,672	9,8,8	3221	149	0.749,0.785,0.795
Sjc_0005631	chr3	-	2824095	2825102	2824095	2824178	2825828	2826052	1545	1594,1536,1668	37,18,25	1073	149	0.857,0.922,0.903
Sjc_0005631	chr3	-	2824945	2826052	2824945	2825102	2827080	2827158	1546	2166,1904,2090	13,4,6	1099	149	0.958,0.985,0.979
Sjc_0005631	chr3	-	2827555	2827733	2827555	2827625	2827868	2827967	1547	66,65,45	1069,1209,1226	257	149	0.035,0.03,0.021
Sjc_0005086	chr1	+	27773589	27774891	27774745	27774891	27767703	27767723	1548	74,52,92	46,55,70	1305	149	0.155,0.097,0.13
Sjc_0006715	chr3	-	47008714	47008869	47008714	47008858	47008920	47009256	1549	5,1,2	0,0,3	160	149	1.0,1.0,0.383
Sjc_0006715	chr3	-	47008714	47008890	47008714	47008858	47008920	47009256	1550	19,31,23	0,0,3	181	149	1.0,1.0,0.863
Sjc_0006715	chr3	-	47008714	47008890	47008714	47008869	47008920	47009256	1551	17,30,21	3,0,0	170	149	0.832,1.0,1.0
Sjc_0005124	chr1	-	29089976	29090181	29089976	29090104	29091856	29092302	1552	20,18,34	0,0,0	226	149	1.0,1.0,1.0
Sjc_0006112	chr3	+	22649498	22650002	22649655	22650002	22648151	22648319	1553	0,0,1	5,1,2	306	149	0.0,0.0,0.196
Sjc_0007405	chr5	-	29596866	29599133	29596866	29596970	29600207	29600330	1554	64,73,74	1,1,2	2312	149	0.805,0.825,0.705
Sjc_0000109	chr8	+	4916004	4916093	4916013	4916093	4914771	4914900	1555	48,65,60	0,0,0	158	149	1.0,1.0,1.0
Sjc_0003594	chr4	+	51874966	51875182	51874978	51875182	51874776	51874932	1556	26,23,29	210,196,180	161	149	0.103,0.098,0.13
Sjc_0004447	chr1	-	997651	997889	997651	997885	999594	999818	1557	119,106,136	0,3,0	153	149	1.0,0.972,1.0
Sjc_0004447	chr1	-	997651	997889	997651	997885	1000753	1001267	1558	1,1,2	0,0,0	153	149	1.0,1.0,1.0
Sjc_0003202	chr4	-	37443256	37443428	37443256	37443407	37445655	37445887	1559	13,11,12	129,106,109	170	149	0.081,0.083,0.088
Sjc_0003592	chr4	+	51850316	51852368	51852135	51852368	51845393	51845762	1560	583,637,608	0,1,0	1968	149	1.0,0.98,1.0
Sjc_0005018	chr1	+	25448676	25448720	25448691	25448720	25448311	25448390	1561	6,3,21	636,643,622	164	149	0.008,0.004,0.03
Sjc_0002619	chr4	+	14590813	14593567	14593044	14593567	14590438	14590595	1562	274,214,294	0,3,5	2380	149	1.0,0.817,0.786
Sjc_0005241	chr1	-	33911780	33916202	33911780	33911859	33917963	33918062	1563	435,413,433	0,3,6	4492	149	1.0,0.82,0.705
Sjc_0005191	chr1	-	31887714	31889000	31887714	31888079	31890839	31891357	1564	92,87,87	0,2,0	1070	149	1.0,0.858,1.0
Sjc_0007075	chr5	-	16322505	16324234	16322505	16322754	16324267	16324316	1565	628,703,792	3,2,0	1629	149	0.95,0.97,1.0
Sjc_0005738	chr3	+	6913153	6913346	6913279	6913346	6908875	6908969	1566	216,228,275	1,0,0	275	149	0.992,1.0,1.0
Sjc_0001356	chr8	-	52951970	52952124	52951970	52952058	52957281	52957428	1567	13,27,25	0,0,0	215	149	1.0,1.0,1.0
Sjc_0001356	chr8	-	52983797	52984544	52983797	52984535	52987299	52987414	1568	6,12,6	0,0,0	158	149	1.0,1.0,1.0
Sjc_0003496	chr4	+	48033835	48034180	48033849	48034180	48032937	48033112	1569	5,6,1	9,6,7	163	149	0.337,0.478,0.116
Sjc_0006603	chr3	-	41930584	41931620	41930584	41930824	41938193	41938458	1570	211,194,216	0,0,2	945	149	1.0,1.0,0.945
Sjc_0006603	chr3	-	41943871	41944025	41943871	41943962	41947580	41947740	1571	203,186,223	0,8,4	212	149	1.0,0.942,0.975
Sjc_0003017	chr4	+	30874279	30875990	30875826	30875990	30872272	30872373	1572	737,767,745	0,5,0	1696	149	1.0,0.931,1.0
Sjc_0001251	chr8	+	49764169	49768624	49765290	49768624	49763790	49763921	1573	58,58,91	77,104,95	1270	149	0.081,0.061,0.101
Sjc_0001251	chr8	+	49764169	49768624	49765290	49768624	49763790	49764131	1574	59,63,90	1,0,0	1270	149	0.874,1.0,1.0
Sjc_0008615	chr6	-	4023234	4023333	4023234	4023291	4024957	4025073	1575	137,157,115	0,27,16	191	149	1.0,0.819,0.849
Sjc_0002901	chr4	+	27069746	27070334	27069872	27070334	27064971	27066017	1576	7,7,15	253,259,279	275	149	0.015,0.014,0.028
Sjc_0002901	chr4	+	27069457	27070334	27069872	27070334	27065832	27066017	1577	20,25,27	253,259,279	564	149	0.02,0.025,0.025
Sjc_0002901	chr4	+	27069457	27071450	27070413	27071450	27065832	27066017	1578	445,436,422	10,25,33	1105	149	0.857,0.702,0.633
Sjc_0008042	chr2	-	9074651	9075565	9074651	9074821	9075596	9075737	1579	5568,5534,5760	2,1,0	893	149	0.998,0.999,1.0
Sjc_0008550	chr6	+	1249804	1251734	1251638	1251734	1249359	1249767	1580	74,62,72	14,15,4	1983	149	0.284,0.237,0.575
Sjc_0008550	chr6	+	1262102	1263314	1263163	1263314	1259907	1260139	1581	891,893,907	9,0,1	1210	149	0.924,1.0,0.991
Sjc_0004649	chr1	-	10349158	10350723	10349158	10349250	10354690	10354958	1582	49,58,44	0,0,2	1622	149	1.0,1.0,0.669
Sjc_0004459	chr1	+	1504859	1505042	1504904	1505042	1503348	1503448	1583	1,0,0	0,0,0	194	149	1.0,NA,NA
Sjc_0005488	chr1	-	44693128	44693239	44693128	44693188	44693924	44694035	1584	0,0,0	0,0,0	200	149	NA,NA,NA
Sjc_0005488	chr1	-	44697204	44697315	44697204	44697264	44698828	44698939	1585	0,0,0	0,0,0	200	149	NA,NA,NA
Sjc_0005488	chr1	-	44705266	44705377	44705266	44705326	44705981	44706092	1586	0,0,0	0,0,0	200	149	NA,NA,NA
Sjc_0005411	chr1	-	40937359	40939348	40937359	40937779	40940955	40941363	1587	30,29,20	9,6,8	1718	149	0.224,0.295,0.178
Sjc_0001922	chr8	+	74802942	74807313	74807031	74807313	74799231	74799431	1588	458,417,389	0,0,2	4238	149	1.0,1.0,0.872
Sjc_0001922	chr8	+	74811030	74812511	74812168	74812511	74808456	74808735	1589	53,60,43	232,230,248	1287	149	0.026,0.029,0.02
Sjc_0006342	chr3	-	31456118	31458747	31456118	31457568	31459456	31459774	1590	1389,1444,1519	0,2,0	1328	149	1.0,0.988,1.0
Sjc_0006342	chr3	-	31459456	31462885	31459456	31459774	31463687	31463922	1591	523,586,561	0,3,1	3260	149	1.0,0.899,0.962
Sjc_0007895	chr2	-	2553513	2556876	2553513	2553607	2556968	2557387	1592	494,493,501	1,0,0	3418	149	0.956,1.0,1.0
Sjc_0007895	chr2	-	2556274	2557387	2556274	2556876	2558463	2559720	1593	207,244,217	0,1,0	660	149	1.0,0.982,1.0
Sjc_0004533	chr1	-	5034828	5039588	5034828	5036200	5042977	5043065	1594	2210,2020,2189	0,4,0	3537	149	1.0,0.955,1.0
Sjc_0004533	chr1	-	5034828	5043065	5034828	5039588	5045688	5045842	1595	236,230,208	1,0,0	3626	149	0.907,1.0,1.0
Sjc_0006701	chr3	+	46430404	46431062	46430473	46431062	46430287	46430361	1596	4,5,18	0,1,1	218	149	1.0,0.774,0.925
Sjc_0004033	chr4	+	71653005	71656748	71655243	71656748	71650011	71650411	1597	6,10,34	0,0,1	2387	149	1.0,1.0,0.68
Sjc_0000908	chr8	+	37041158	37042785	37042593	37042785	37040977	37041106	1598	12,16,13	8,7,4	1584	149	0.124,0.177,0.234
Sjc_0004514	chr1	-	4003703	4004835	4003703	4003805	4015741	4015970	1599	136,125,128	0,0,3	1179	149	1.0,1.0,0.844
Sjc_0000431	chr8	-	19146592	19147202	19146592	19146750	19149320	19149637	1600	57,42,37	25,33,37	601	149	0.361,0.24,0.199
Sjc_0007950	chr2	+	4926842	4927253	4927029	4927253	4925815	4926038	1601	9,18,30	241,242,253	336	149	0.016,0.032,0.05
Sjc_0006464	chr3	-	36423779	36424707	36423779	36424127	36426232	36426660	1602	5214,5870,5958	0,1,0	729	149	1.0,0.999,1.0
Sjc_0006464	chr3	-	36424507	36425060	36424507	36424707	36426232	36426660	1603	12433,12971,12738	4,0,2	502	149	0.999,1.0,0.999
Sjc_0004644	chr1	+	10024389	10025976	10024519	10025976	10019591	10019699	1604	10,1,6	16,17,17	279	149	0.25,0.03,0.159
Sjc_0000944	chr8	-	38296156	38297097	38296156	38297010	38298541	38299139	1605	2,1,1	0,0,0	236	149	1.0,1.0,1.0
Sjc_0007532	chr5	-	35059385	35067794	35059385	35060713	35075515	35075749	1606	2685,2667,2651	2,9,2	7230	149	0.965,0.859,0.965
Sjc_0000562	chr8	-	23987240	23987387	23987240	23987357	23987419	23988130	1607	427,516,503	5,5,2	179	149	0.986,0.988,0.995
Sjc_0006501	chr3	-	37671559	37673392	37671559	37671714	37674993	37675289	1608	0,7,9	205,265,253	1827	149	0.0,0.002,0.003
Sjc_0001042	chr8	+	42294557	42294782	42294650	42294782	42293236	42293611	1609	1182,1011,1273	1527,1565,1656	242	149	0.323,0.285,0.321
Sjc_0001042	chr8	+	42294650	42295926	42295429	42295926	42293236	42293611	1610	1608,1653,1744	1,0,4	928	149	0.996,1.0,0.986
Sjc_0005109	chr1	+	28693993	28694185	28694053	28694185	28692761	28692869	1611	86,59,91	0,0,0	209	149	1.0,1.0,1.0
Sjc_0005109	chr1	+	28695878	28697237	28696846	28697237	28694807	28694894	1612	60,55,73	0,1,0	1117	149	1.0,0.88,1.0
Sjc_0005109	chr1	+	28696846	28697237	28696889	28697237	28695878	28696025	1613	85,75,58	2,0,4	192	149	0.971,1.0,0.918
Sjc_0005195	chr1	+	32036159	32036237	32036176	32036237	32031573	32031657	1614	124,120,119	3,6,3	166	149	0.974,0.947,0.973
Sjc_0003800	chr4	-	60925965	60926079	60925965	60926034	60928619	60928796	1615	0,0,0	1522,1754,1824	194	149	0.0,0.0,0.0
Sjc_0008900	chr6	-	16133579	16133737	16133579	16133658	16133775	16135625	1616	23,36,34	0,1,3	228	149	1.0,0.959,0.881
Sjc_0004160	chr4	-	76131948	76132407	76131948	76132071	76136731	76136957	1617	0,0,1	14,8,4	485	149	0.0,0.0,0.071
Sjc_0004160	chr4	-	76164405	76164534	76164405	76164522	76166029	76166161	1618	0,0,1	0,0,0	161	149	NA,NA,1.0
Sjc_0004501	chr1	-	3511262	3515910	3511262	3512333	3517191	3517346	1619	657,545,645	1,0,1	3726	149	0.963,1.0,0.963
Sjc_0004501	chr1	-	3515807	3517346	3515807	3515910	3517893	3518413	1620	435,416,507	0,0,2	1585	149	1.0,1.0,0.96
Sjc_0004501	chr1	-	3517191	3518413	3517191	3517346	3519289	3519510	1621	929,876,890	0,2,1	1216	149	1.0,0.982,0.991
Sjc_0004501	chr1	-	3519289	3519510	3519289	3519507	3519544	3520361	1622	193,210,178	68,60,56	152	149	0.736,0.774,0.757
Sjc_0001976	chr8	+	77549447	77549722	77549616	77549722	77548286	77548399	1623	372,311,404	5,1,3	318	149	0.972,0.993,0.984
Sjc_0000459	chr8	+	20313556	20317447	20317330	20317447	20310941	20310998	1624	134,127,92	20,14,13	3923	149	0.203,0.256,0.212
Sjc_0000459	chr8	+	20313556	20317447	20317330	20317447	20311164	20311324	1625	132,136,96	7,14,10	3923	149	0.417,0.27,0.267
Sjc_0007997	chr2	-	7099109	7100312	7099109	7099210	7103893	7104027	1626	76,72,83	0,4,0	1251	149	1.0,0.682,1.0
Sjc_0003581	chr4	+	51275072	51277112	51275769	51277112	51273814	51273982	1627	210,233,212	6,8,7	846	149	0.86,0.837,0.842
Sjc_0006508	chr3	+	37827213	37827552	37827417	37827552	37825199	37825313	1628	30,28,38	346,305,361	353	149	0.035,0.037,0.043
Sjc_0003226	chr4	-	38685026	38687185	38685026	38685225	38692055	38692163	1629	359,394,400	0,0,4	2109	149	1.0,1.0,0.876
Sjc_0004987	chr1	-	23615938	23617702	23615938	23616127	23617742	23617840	1630	468,441,446	0,0,2	1724	149	1.0,1.0,0.951
Sjc_0001173	chr8	-	46951713	46951883	46951713	46951867	46951917	46951988	1631	1,4,4	40,45,64	165	149	0.022,0.074,0.053
Sjc_0000062	chr8	-	2965540	2965689	2965540	2965642	2967410	2967466	1632	0,0,0	4,7,1	196	149	0.0,0.0,0.0
Sjc_0000062	chr8	-	2969290	2969420	2969290	2969333	2969491	2969560	1633	3,7,3	0,0,0	236	149	1.0,1.0,1.0
Sjc_0000545	chr8	+	23182141	23184168	23184099	23184168	23181738	23182109	1634	48,73,59	2,0,5	2107	149	0.629,1.0,0.455
Sjc_0004678	chr1	+	11564192	11566579	11566448	11566579	11564025	11564148	1635	26,14,32	0,1,0	2405	149	1.0,0.464,1.0
Sjc_0004678	chr1	+	11566448	11566579	11566457	11566579	11564282	11564320	1636	23,13,19	0,0,0	158	149	1.0,1.0,1.0
Sjc_0004872	chr1	-	19208451	19209456	19208451	19208688	19209500	19209564	1637	93,83,77	1,0,0	917	149	0.938,1.0,1.0
Sjc_0004872	chr1	-	19212789	19214135	19212789	19213604	19214838	19215085	1638	77,77,89	1,3,0	680	149	0.944,0.849,1.0
Sjc_0007581	chr5	+	36955060	36958003	36957892	36958003	36952725	36952839	1639	740,719,801	0,1,0	2981	149	1.0,0.973,1.0
Sjc_0004681	chr1	+	11653746	11653987	11653822	11653987	11653555	11653713	1640	16,14,4	119,105,128	225	149	0.082,0.081,0.02
Sjc_0008751	chr6	+	9390630	9391057	9390988	9391057	9387215	9387360	1641	5,0,1	61,83,70	507	149	0.024,0.0,0.004
Sjc_0006312	chr3	-	30783645	30784146	30783645	30783843	30785118	30785364	1642	620,594,722	5,0,0	452	149	0.976,1.0,1.0
Sjc_0003075	chr4	-	32804179	32804402	32804179	32804386	32807654	32807755	1643	28,32,38	0,0,0	165	149	1.0,1.0,1.0
Sjc_0007612	chr5	+	38226773	38226864	38226830	38226864	38224066	38224122	1644	0,0,0	5,0,0	206	149	0.0,NA,NA
Sjc_0009475	chr7	-	17814249	17814987	17814249	17814411	17815022	17815112	1645	4265,3934,4322	6,3,5	725	149	0.993,0.996,0.994
Sjc_0001056	chr8	+	42650898	42650962	42650901	42650962	42650706	42650868	1646	1593,1508,1649	28,18,24	152	149	0.982,0.988,0.985
Sjc_0001056	chr8	+	42650898	42652043	42651559	42652043	42650706	42650868	1647	1595,1532,1659	3,6,3	810	149	0.99,0.979,0.99
Sjc_0000136	chr8	-	5629170	5629279	5629170	5629243	5634660	5634839	1648	0,0,0	1,0,1	185	149	0.0,NA,0.0
Sjc_0000136	chr8	-	5636853	5637113	5636853	5636903	5638307	5638388	1649	1,1,0	0,0,0	359	149	1.0,1.0,NA
Sjc_0005540	chr1	+	47206246	47209228	47208306	47209228	47206084	47206214	1650	1016,924,993	0,0,1	2209	149	1.0,1.0,0.985
Sjc_0004832	chr1	-	17993829	17994082	17993829	17994007	17995791	17996131	1651	168,158,150	0,0,0	224	149	1.0,1.0,1.0
Sjc_0004832	chr1	-	18002801	18002995	18002801	18002992	18004917	18005015	1652	27,26,29	65,44,62	152	149	0.289,0.367,0.314
Sjc_0004832	chr1	-	18023716	18023982	18023716	18023916	18024022	18024289	1653	64,63,69	0,0,0	215	149	1.0,1.0,1.0
Sjc_0008228	chr2	-	16195872	16200120	16195872	16196661	16201342	16201793	1654	195,218,205	310,366,306	3608	149	0.025,0.024,0.027
Sjc_0005458	chr1	+	43147305	43147402	43147368	43147402	43146030	43146136	1655	420,445,461	0,0,0	212	149	1.0,1.0,1.0
Sjc_0005458	chr1	+	43149264	43151509	43151395	43151509	43149017	43149127	1656	509,513,523	0,1,0	2280	149	1.0,0.971,1.0
Sjc_0005458	chr1	+	43150066	43151509	43151395	43151509	43149264	43149389	1657	16,17,10	533,508,561	1478	149	0.003,0.003,0.002
Sjc_0003344	chr4	+	42465591	42471055	42466143	42471055	42464675	42464756	1658	1250,1204,1252	9,6,6	701	149	0.967,0.977,0.978
Sjc_0003344	chr4	+	42465591	42471055	42470133	42471055	42464675	42464756	1659	1708,1634,1701	0,5,0	4691	149	1.0,0.912,1.0
Sjc_0003344	chr4	+	42466143	42471055	42470133	42471055	42464675	42464756	1660	467,436,455	0,5,0	4139	149	1.0,0.758,1.0
Sjc_0003344	chr4	+	42466143	42471055	42470133	42471055	42465591	42465720	1661	557,504,533	974,1019,1078	4139	149	0.02,0.017,0.017
Sjc_0005740	chr3	-	6947922	6949863	6947922	6948642	6951493	6951936	1662	1051,1055,1051	0,2,0	1370	149	1.0,0.983,1.0
Sjc_0002354	chr4	-	1865915	1866199	1865915	1866103	1866435	1866903	1663	243,192,248	0,0,0	245	149	1.0,1.0,1.0
Sjc_0003777	chr4	-	60108664	60109624	60108664	60109619	60111220	60112234	1664	43,33,53	5,12,14	154	149	0.893,0.727,0.786
Sjc_0006771	chr5	-	1014985	1015066	1014985	1015057	1015093	1015154	1665	79,100,110	207,243,226	158	149	0.265,0.28,0.315
Sjc_0005046	chr1	-	26507398	26507855	26507398	26507597	26508412	26508937	1666	277,303,274	0,0,0	407	149	1.0,1.0,1.0
Sjc_0001159	chr8	-	46421261	46422370	46421261	46421950	46424444	46424518	1667	3585,3225,3327	12,17,17	569	149	0.987,0.98,0.981
Sjc_0001159	chr8	-	46424444	46428455	46424444	46424518	46429711	46429986	1668	1373,1312,1357	17,20,13	4086	149	0.747,0.705,0.792
Sjc_0001159	chr8	-	46424444	46429986	46424444	46424518	46434265	46434409	1669	2600,2419,2700	0,0,2	5617	149	1.0,1.0,0.973
Sjc_0007832	chr2	-	543617	544642	543617	543791	544675	544836	1670	177,144,182	6,0,0	1000	149	0.815,1.0,1.0
Sjc_0008059	chr2	-	9739561	9739813	9739561	9739781	9742417	9742992	1671	35,31,26	0,0,0	181	149	1.0,1.0,1.0
Sjc_0008059	chr2	-	9741240	9741397	9741240	9741361	9742417	9742992	1672	236,228,225	0,0,0	185	149	1.0,1.0,1.0
Sjc_0006624	chr3	-	43139413	43139705	43139413	43139700	43139741	43139893	1673	77,78,102	3,5,4	154	149	0.961,0.938,0.961
Sjc_0008084	chr2	+	10853018	10853152	10853048	10853152	10851490	10851574	1674	17,16,18	1038,1077,1090	179	149	0.013,0.012,0.014
Sjc_0008084	chr2	+	10857035	10857690	10857219	10857690	10855148	10855441	1675	190,144,148	1144,1109,1140	333	149	0.069,0.055,0.055
Sjc_0006143	chr3	+	23997856	23998051	23997892	23998051	23997291	23997360	1676	183,193,183	48,34,35	185	149	0.754,0.821,0.808
Sjc_0006143	chr3	+	23997856	23998051	23997892	23998051	23997291	23997613	1677	81,154,113	10,10,4	185	149	0.867,0.925,0.958
Sjc_0006143	chr3	+	24000026	24004705	24004566	24004705	23997856	23998051	1678	668,567,543	3,8,0	4689	149	0.876,0.693,1.0
Sjc_0004672	chr1	+	11354483	11354650	11354494	11354650	11354165	11354450	1679	90,117,101	10,17,15	160	149	0.893,0.865,0.862
Sjc_0004741	chr1	+	14082804	14084156	14082858	14084156	14082539	14082747	1680	54,61,56	0,0,2	203	149	1.0,1.0,0.954
Sjc_0005286	chr1	+	36165260	36165545	36165270	36165545	36164087	36164295	1681	13,8,11	0,0,0	159	149	1.0,1.0,1.0
Sjc_0005281	chr1	-	35967900	35968115	35967900	35968075	35970481	35970527	1682	31,33,34	10,5,8	189	149	0.71,0.839,0.77
Sjc_0003341	chr4	-	42343822	42344413	42343822	42343908	42351259	42351391	1683	33,24,32	12,2,5	654	149	0.385,0.732,0.593
Sjc_0003341	chr4	-	42343822	42348255	42343822	42343908	42351259	42351391	1684	110,91,91	12,2,5	4496	149	0.233,0.601,0.376
Sjc_0003341	chr4	-	42343822	42348255	42343822	42344413	42351259	42351391	1685	77,67,59	0,0,0	3991	149	1.0,1.0,1.0
Sjc_0005095	chr1	-	28093027	28093683	28093027	28093242	28093715	28094029	1686	817,782,902	2,5,5	590	149	0.99,0.975,0.979
Sjc_0004869	chr1	-	19181351	19181483	19181351	19181436	19181524	19186760	1687	54,56,69	29,20,21	196	149	0.586,0.68,0.714
Sjc_0005059	chr1	+	26837238	26839424	26839258	26839424	26832853	26834021	1688	264,269,302	4,7,8	2169	149	0.819,0.725,0.722
Sjc_0008213	chr2	-	15719027	15719315	15719027	15719291	15721467	15721618	1689	80,60,91	0,0,0	173	149	1.0,1.0,1.0
Sjc_0008213	chr2	-	15730287	15730375	15730287	15730364	15730605	15730611	1690	4,1,0	0,0,0	160	149	1.0,1.0,NA
Sjc_0006370	chr3	+	32677398	32677520	32677452	32677520	32673364	32673518	1691	271,301,203	0,0,0	203	149	1.0,1.0,1.0
Sjc_0003097	chr4	+	34137047	34137278	34137077	34137278	34136258	34136437	1692	0,0,2	12,6,5	179	149	0.0,0.0,0.25
Sjc_0000561	chr8	-	23906914	23909816	23906914	23907273	23910181	23910264	1693	70,62,78	0,0,0	2692	149	1.0,1.0,1.0
Sjc_0004753	chr1	-	14890458	14891930	14890458	14890568	14892734	14892822	1694	306,377,295	0,0,2	1511	149	1.0,1.0,0.936
Sjc_0002970	chr4	-	29370783	29376691	29370783	29374292	29378224	29378400	1695	108,55,109	5,0,1	2548	149	0.558,1.0,0.864
Sjc_0002970	chr4	-	29370783	29378400	29370783	29374292	29379345	29379429	1696	166,94,162	3,4,0	4257	149	0.659,0.451,1.0
Sjc_0004759	chr1	+	15111588	15115572	15114381	15115572	15111382	15111536	1697	465,383,501	0,0,3	2942	149	1.0,1.0,0.894
Sjc_0006286	chr3	+	29792385	29792519	29792446	29792519	29786773	29786792	1698	0,0,4	182,169,178	210	149	0.0,0.0,0.016
Sjc_0002790	chr4	+	22680504	22682282	22682014	22682282	22680035	22680458	1699	2,2,4	113,103,133	1659	149	0.002,0.002,0.003
Sjc_0002302	chr8	-	90061991	90063472	90061991	90062138	90064553	90064951	1700	10,3,9	2,5,1	1483	149	0.334,0.057,0.475
Sjc_0006615	chr3	-	42730473	42730579	42730473	42730564	42730621	42730696	1701	10,5,4	32,14,16	164	149	0.221,0.245,0.185
Sjc_0006069	chr3	+	21353185	21353290	21353209	21353290	21352358	21352705	1702	1,0,0	0,2,1	173	149	1.0,0.0,0.0
Sjc_0006069	chr3	+	21353185	21353290	21353249	21353290	21352358	21352705	1703	1,1,0	0,0,0	213	149	1.0,1.0,NA
Sjc_0006069	chr3	+	21353209	21353290	21353249	21353290	21352358	21352705	1704	0,3,1	0,0,0	189	149	NA,1.0,1.0
Sjc_0008077	chr2	+	10616252	10617395	10617148	10617395	10615715	10616212	1705	14,24,32	0,0,9	1045	149	1.0,1.0,0.336
Sjc_0006383	chr3	-	33023440	33024657	33023440	33024467	33026536	33026611	1706	130,124,137	0,6,5	339	149	1.0,0.901,0.923
Sjc_0006383	chr3	-	33023440	33026611	33023440	33024657	33027760	33027841	1707	114,79,110	0,0,10	2103	149	1.0,1.0,0.438
Sjc_0004931	chr1	-	21347065	21353798	21347065	21351633	21353830	21353941	1708	2054,1867,2051	7,2,1	2314	149	0.95,0.984,0.992
Sjc_0000627	chr8	+	26393835	26394044	26393877	26394044	26391427	26391541	1709	13,29,27	0,0,0	191	149	1.0,1.0,1.0
Sjc_0003296	chr4	-	40699198	40701496	40699198	40699306	40704318	40704470	1710	418,457,545	2,0,0	2339	149	0.93,1.0,1.0
Sjc_0003296	chr4	-	40699198	40703724	40699198	40699306	40704318	40704470	1711	281,310,267	2,0,0	4567	149	0.821,1.0,1.0
Sjc_0003296	chr4	-	40699198	40703724	40699198	40701496	40704318	40704470	1712	247,271,207	384,418,485	2377	149	0.039,0.039,0.026
Sjc_0003296	chr4	-	40699198	40704470	40699198	40701496	40708767	40708873	1713	722,752,699	4,4,0	3123	149	0.896,0.9,1.0
Sjc_0003296	chr4	-	40708767	40708897	40708767	40708873	40710332	40710441	1714	26,25,16	421,456,452	173	149	0.051,0.045,0.03
Sjc_0004676	chr1	-	11410782	11412043	11410782	11410926	11412210	11412762	1715	0,5,11	340,307,369	1266	149	0.0,0.002,0.003
Sjc_0004676	chr1	-	11421458	11425983	11421458	11421591	11429855	11430213	1716	560,462,584	6,1,4	4541	149	0.754,0.938,0.827
Sjc_0004676	chr1	-	11438166	11438206	11438166	11438203	11438353	11441536	1717	8,13,15	33,54,48	152	149	0.192,0.191,0.234
Sjc_0004676	chr1	-	11438166	11438206	11438166	11438203	11443212	11443395	1718	5,9,7	5,5,4	152	149	0.495,0.638,0.632
Sjc_0004676	chr1	-	11443212	11443704	11443212	11443395	11445681	11446250	1719	3583,4603,4191	410,460,511	458	149	0.74,0.765,0.727
Sjc_0008376	chr2	-	21298883	21300573	21298883	21299179	21302060	21302239	1720	130,126,118	3,5,6	1543	149	0.807,0.709,0.655
Sjc_0008376	chr2	-	21298883	21300573	21298883	21299179	21304433	21304586	1721	11,11,16	1,0,0	1543	149	0.515,1.0,1.0
Sjc_0004658	chr1	+	10691096	10691860	10691774	10691860	10690634	10690666	1722	126,120,164	4,6,5	827	149	0.85,0.783,0.855
Sjc_0004771	chr1	+	15480903	15481040	15480916	15481040	15480756	15480875	1723	145,143,169	5,1,5	162	149	0.964,0.992,0.969
Sjc_0004112	chr4	-	74321838	74321960	74321838	74321953	74321986	74322073	1724	0,0,0	76,71,64	156	149	0.0,0.0,0.0
Sjc_0004511	chr1	-	3866384	3866492	3866384	3866453	3871099	3871168	1725	2,0,0	0,0,0	188	149	1.0,NA,NA
Sjc_0003504	chr4	+	48416493	48416727	48416566	48416727	48415484	48415638	1726	0,0,0	46,37,31	222	149	0.0,0.0,0.0
Sjc_0000961	chr8	-	38972337	38974795	38972337	38972622	38974829	38974911	1727	107,96,106	3,6,1	2322	149	0.696,0.507,0.872
Sjc_0008104	chr2	+	11520031	11520281	11520099	11520281	11519910	11519994	1728	26,47,74	6,0,1	217	149	0.748,1.0,0.981
Sjc_0008243	chr2	-	16609880	16610403	16609880	16610156	16611411	16611481	1729	159,124,179	1,0,2	396	149	0.984,1.0,0.971
Sjc_0008243	chr2	-	16632576	16632917	16632576	16632741	16635618	16635795	1730	17,29,33	13,6,5	325	149	0.375,0.689,0.752
Sjc_0000479	chr8	-	21260341	21260584	21260341	21260536	21262248	21262551	1731	41,46,52	0,0,0	197	149	1.0,1.0,1.0
Sjc_0005353	chr1	-	38707707	38708260	38707707	38708236	38708289	38708390	1732	45,40,30	136,96,131	173	149	0.222,0.264,0.165
Sjc_0003311	chr4	-	41236412	41236870	41236412	41236813	41238660	41239602	1733	2,1,1	33,52,74	206	149	0.042,0.014,0.01
Sjc_0004962	chr1	-	22350458	22350671	22350458	22350668	22357096	22357179	1734	81,85,112	180,157,148	152	149	0.306,0.347,0.426
Sjc_0004962	chr1	-	22350458	22350671	22350458	22350668	22357100	22357122	1735	54,52,75	144,85,80	152	149	0.269,0.375,0.479
Sjc_0008490	chr2	-	25469535	25469840	25469535	25469619	25469885	25470828	1736	16,7,7	12,7,0	370	149	0.349,0.287,1.0
Sjc_0001435	chr8	+	55885785	55885807	55885788	55885807	55885557	55885747	1737	91,120,136	44,33,43	152	149	0.67,0.781,0.756
Sjc_0001435	chr8	+	55887342	55889870	55889826	55889870	55886005	55886126	1738	233,171,164	2,2,4	2633	149	0.868,0.829,0.699
Sjc_0001435	chr8	+	55891265	55894502	55894431	55894502	55887342	55889870	1739	278,318,284	1,0,0	3315	149	0.926,1.0,1.0
Sjc_0001435	chr8	+	55892457	55894502	55894431	55894502	55891265	55891425	1740	77,97,67	124,84,94	2123	149	0.042,0.075,0.048
Sjc_0008230	chr2	+	16246205	16246348	16246219	16246348	16246111	16246172	1741	288,263,271	12,6,10	163	149	0.956,0.976,0.961
Sjc_0008230	chr2	+	16246205	16246348	16246276	16246348	16246111	16246172	1742	285,262,263	0,0,1	220	149	1.0,1.0,0.994
Sjc_0008230	chr2	+	16246219	16246348	16246276	16246348	16246111	16246172	1743	21,17,12	0,0,1	206	149	1.0,1.0,0.897
Sjc_0008257	chr2	+	17111979	17112852	17112766	17112852	17105519	17105621	1744	836,842,860	2,6,8	936	149	0.985,0.957,0.945
Sjc_0008257	chr2	+	17112766	17118224	17113517	17118224	17111979	17112064	1745	882,955,969	0,0,2	900	149	1.0,1.0,0.988
Sjc_0008257	chr2	+	17112891	17118224	17113517	17118224	17112766	17112852	1746	24,42,38	648,636,685	775	149	0.007,0.013,0.011
Sjc_0005415	chr1	-	41007844	41008877	41007844	41008088	41010560	41010915	1747	85,82,88	3,0,0	938	149	0.818,1.0,1.0
Sjc_0002904	chr4	+	27163495	27164244	27164002	27164244	27155264	27155319	1748	11,13,4	166,145,182	656	149	0.015,0.02,0.005
Sjc_0002904	chr4	+	27180516	27181080	27180823	27181080	27180033	27180177	1749	324,354,310	0,0,1	456	149	1.0,1.0,0.99
Sjc_0008229	chr2	-	16225860	16226072	16225860	16225972	16233381	16233677	1750	10,10,7	0,2,2	249	149	1.0,0.749,0.677
Sjc_0004532	chr1	+	4996785	4998591	4998090	4998591	4995979	4996238	1751	12846,14265,14419	2,0,5	1454	149	0.998,1.0,0.997
Sjc_0004532	chr1	+	4998090	4998591	4998358	4998591	4996785	4996928	1752	27,18,21	3,1,3	417	149	0.763,0.865,0.714
Sjc_0006357	chr3	+	31967348	31967447	31967357	31967447	31964879	31967315	1753	49,25,30	5,10,7	158	149	0.902,0.702,0.802
Sjc_0006357	chr3	+	31967348	31968789	31968674	31968789	31964879	31967315	1754	85,48,87	4,5,0	1475	149	0.682,0.492,1.0
Sjc_0006357	chr3	+	31967488	31968789	31968674	31968789	31967348	31967447	1755	30,22,48	48,42,48	1335	149	0.065,0.055,0.1
Sjc_0004412	chr4	+	86730890	86731003	86730938	86731003	86729667	86729765	1756	73,71,67	0,0,0	197	149	1.0,1.0,1.0
Sjc_0004591	chr1	-	7487484	7487649	7487484	7487553	7487815	7487875	1757	565,938,598	0,1,3	245	149	1.0,0.998,0.992
Sjc_0004591	chr1	-	7490349	7490457	7490349	7490418	7491271	7491325	1758	0,1,2	147,138,149	188	149	0.0,0.006,0.011
Sjc_0004591	chr1	-	7492457	7492536	7492457	7492514	7493958	7494027	1759	1,0,0	0,0,0	171	149	1.0,NA,NA
Sjc_0002685	chr4	-	18730125	18730736	18730125	18730454	18734138	18734390	1760	99,68,70	71,69,51	431	149	0.325,0.254,0.322
Sjc_0002685	chr4	-	18741685	18741883	18741685	18741846	18743086	18746594	1761	15,12,27	2,0,0	186	149	0.857,1.0,1.0
Sjc_0002685	chr4	-	18741685	18741883	18741685	18741846	18746463	18746594	1762	64,42,60	2,7,9	186	149	0.962,0.828,0.842
Sjc_0008036	chr2	+	8789630	8789856	8789694	8789856	8788909	8788996	1763	199,171,225	3,0,0	213	149	0.979,1.0,1.0
Sjc_0001283	chr8	+	50674832	50678646	50678537	50678646	50671818	50672982	1764	670,603,632	1,1,0	3854	149	0.963,0.959,1.0
Sjc_0006009	chr3	+	18501486	18501721	18501639	18501721	18495835	18495956	1765	21,15,30	284,228,232	302	149	0.035,0.031,0.06
Sjc_0006009	chr3	+	18501639	18501898	18501761	18501898	18495835	18495956	1766	286,231,237	13,10,13	271	149	0.924,0.927,0.909
Sjc_0004479	chr1	+	1945309	1945400	1945366	1945400	1943314	1943368	1767	0,2,2	0,0,0	206	149	NA,1.0,1.0
Sjc_0004833	chr1	+	18053192	18054068	18053893	18054068	18052606	18052845	1768	173,169,151	0,0,0	850	149	1.0,1.0,1.0
Sjc_0009490	chr7	+	18762366	18762564	18762481	18762564	18762265	18762331	1769	97,77,126	3,0,0	264	149	0.948,1.0,1.0
Sjc_0009490	chr7	+	18764298	18764681	18764322	18764681	18762595	18762669	1770	0,1,1	58,49,61	173	149	0.0,0.017,0.014
Sjc_0005401	chr1	-	40541429	40543400	40541429	40541841	40543580	40545108	1771	72,105,105	0,0,1	1708	149	1.0,1.0,0.902
Sjc_0005401	chr1	-	40543580	40545108	40543580	40543893	40548461	40548568	1772	49,59,46	3,3,0	1364	149	0.641,0.682,1.0
Sjc_0001587	chr8	-	61662452	61662649	61662452	61662646	61663750	61663799	1773	99,95,103	24,27,26	152	149	0.802,0.775,0.795
Sjc_0001587	chr8	-	61662452	61662649	61662452	61662646	61664915	61665035	1774	25,18,32	0,10,5	152	149	1.0,0.638,0.863
Sjc_0000914	chr8	-	37158922	37160884	37158922	37159475	37162733	37163080	1775	1688,1599,1774	2,1,6	1558	149	0.988,0.994,0.966
Sjc_0005269	chr1	+	35547048	35549293	35549026	35549293	35546818	35547004	1776	22,32,29	1,0,1	2127	149	0.606,1.0,0.67
Sjc_0005269	chr1	+	35549802	35550993	35550893	35550993	35549722	35549757	1777	77,77,62	87,71,81	1240	149	0.096,0.115,0.084
Sjc_0005269	chr1	+	35551025	35552598	35552333	35552598	35549722	35549757	1778	8,29,18	3,0,0	1457	149	0.214,1.0,1.0
Sjc_0004302	chr4	+	82238814	82239241	82238837	82239241	82238203	82238278	1779	5,2,2	30,22,30	172	149	0.126,0.073,0.055
Sjc_0004302	chr4	+	82238814	82239241	82238837	82239241	82238324	82238692	1780	4,2,2	3,1,1	172	149	0.536,0.634,0.634
Sjc_0008417	chr2	+	23201549	23204236	23203197	23204236	23199960	23200044	1781	453,484,436	0,2,1	1797	149	1.0,0.953,0.973
Sjc_0008388	chr2	+	21823646	21824122	21823736	21824122	21821106	21821405	1782	247,212,255	0,0,0	239	149	1.0,1.0,1.0
Sjc_0008388	chr2	+	21826277	21827604	21826889	21827604	21823646	21824122	1783	38,25,21	278,239,243	761	149	0.026,0.02,0.017
Sjc_0006180	chr3	+	25359418	25361429	25360713	25361429	25358938	25359168	1784	939,948,969	3,0,1	1444	149	0.97,1.0,0.99
Sjc_0005343	chr1	-	38302003	38302995	38302003	38302075	38307616	38308558	1785	20,21,18	1,2,7	1069	149	0.736,0.594,0.264
Sjc_0005343	chr1	-	38302003	38302075	38302003	38302061	38308520	38308558	1786	25,18,13	60,68,93	163	149	0.276,0.195,0.113
Sjc_0002043	chr8	-	79565106	79567431	79565106	79565817	79567465	79567847	1787	4658,4780,4857	1,1,0	1763	149	0.997,0.998,1.0
Sjc_0001937	chr8	-	75745529	75745882	75745529	75745853	75747923	75748146	1788	43,43,60	2,0,0	178	149	0.947,1.0,1.0
Sjc_0000508	chr8	+	21812885	21812996	21812921	21812996	21812466	21812568	1789	63,53,49	0,0,6	185	149	1.0,1.0,0.868
Sjc_0005293	chr1	-	36388606	36395011	36388606	36389810	36396571	36396864	1790	151,152,144	0,0,1	5350	149	1.0,1.0,0.8
Sjc_0002130	chr8	+	83179474	83179731	83179597	83179731	83176404	83176530	1791	1,1,3	201,176,184	272	149	0.003,0.003,0.009
Sjc_0002130	chr8	+	83179474	83179731	83179603	83179731	83176404	83176530	1792	9,11,10	0,0,0	278	149	1.0,1.0,1.0
Sjc_0002130	chr8	+	83179597	83179731	83179603	83179731	83176404	83176530	1793	209,186,191	0,0,0	155	149	1.0,1.0,1.0
Sjc_0001261	chr8	+	50044151	50044456	50044244	50044456	50041247	50041407	1794	159,103,104	0,0,0	242	149	1.0,1.0,1.0
Sjc_0007042	chr5	+	15134041	15134309	15134293	15134309	15131959	15132369	1795	192,229,249	0,0,0	401	149	1.0,1.0,1.0
Sjc_0000739	chr8	+	30580569	30580650	30580581	30580650	30580477	30580532	1796	56,80,81	0,0,0	161	149	1.0,1.0,1.0
Sjc_0000739	chr8	+	30583296	30583369	30583308	30583369	30582489	30582594	1797	7,13,3	0,0,0	161	149	1.0,1.0,1.0
Sjc_0002977	chr4	+	29588593	29588798	29588662	29588798	29586359	29586508	1798	1390,1496,1406	0,0,0	218	149	1.0,1.0,1.0
Sjc_0005302	chr1	+	36861054	36861457	36861232	36861457	36860831	36861022	1799	42,44,70	718,695,743	327	149	0.026,0.028,0.041
Sjc_0006257	chr3	+	28527181	28528762	28528604	28528762	28527055	28527150	1800	124,110,125	7,3,1	1572	149	0.627,0.777,0.922
Sjc_0003233	chr4	+	38913280	38915668	38914769	38915668	38912276	38912297	1801	354,283,273	1,2,2	1638	149	0.97,0.928,0.925
Sjc_0007511	chr5	+	34166761	34166877	34166824	34166877	34165188	34165878	1802	45,55,55	0,0,0	212	149	1.0,1.0,1.0
Sjc_0005494	chr1	+	44875282	44877812	44877746	44877812	44867807	44867967	1803	95,86,68	2,0,0	2613	149	0.73,1.0,1.0
Sjc_0005494	chr1	+	44875282	44875374	44875333	44875374	44872055	44872452	1804	168,159,151	0,0,0	200	149	1.0,1.0,1.0
Sjc_0006476	chr3	-	36796899	36798392	36796899	36797160	36799768	36799951	1805	125,95,83	0,1,0	1381	149	1.0,0.911,1.0
Sjc_0006476	chr3	-	36803484	36805989	36803484	36803571	36807631	36807783	1806	63,68,66	51,40,24	2567	149	0.067,0.09,0.138
Sjc_0002832	chr4	+	24457185	24458139	24457697	24458139	24456717	24457139	1807	33,24,24	67,50,76	661	149	0.1,0.098,0.066
Sjc_0007347	chr5	+	27221776	27222016	27221914	27222016	27220157	27220226	1808	44,29,44	0,1,4	287	149	1.0,0.938,0.851
Sjc_0007347	chr5	+	27222350	27223937	27223878	27223937	27222056	27222151	1809	436,422,454	20,16,13	1677	149	0.66,0.701,0.756
Sjc_0005311	chr1	+	37275233	37275768	37275464	37275768	37270939	37271196	1810	209,163,173	66,71,40	380	149	0.554,0.474,0.629
Sjc_0004513	chr1	+	3984412	3984704	3984503	3984704	3982995	3983279	1811	56,75,93	24,23,25	240	149	0.592,0.669,0.698
Sjc_0004513	chr1	+	3999565	3999649	3999594	3999649	3993721	3994031	1812	1,0,0	19,13,18	178	149	0.042,0.0,0.0
Sjc_0007321	chr5	+	26139767	26140250	26140108	26140250	26139427	26139526	1813	0,2,3	201,199,209	490	149	0.0,0.003,0.004
Sjc_0007321	chr5	+	26143753	26144132	26144051	26144132	26140108	26140250	1814	10,9,6	240,244,267	447	149	0.014,0.012,0.007
Sjc_0007321	chr5	+	26144051	26145123	26144403	26145123	26140108	26140250	1815	240,244,269	2,9,4	501	149	0.973,0.89,0.952
Sjc_0001753	chr8	+	68097250	68097634	68097419	68097634	68097139	68097209	1816	113,91,118	51,22,0	318	149	0.509,0.66,1.0
Sjc_0003507	chr4	-	48645644	48645833	48645644	48645794	48646919	48647114	1817	39,25,20	938,1142,1055	188	149	0.032,0.017,0.015
Sjc_0001817	chr8	-	70531874	70532203	70531874	70531941	70532254	70532429	1818	17,11,18	360,352,339	411	149	0.017,0.011,0.019
Sjc_0004818	chr1	-	17472443	17472763	17472443	17472622	17474123	17474183	1819	4,7,9	7,12,18	290	149	0.227,0.231,0.204
Sjc_0007587	chr5	+	37073008	37075224	37073083	37075224	37072434	37072478	1820	0,3,2	24,32,27	224	149	0.0,0.059,0.047
Sjc_0007587	chr5	+	37073008	37075224	37075045	37075224	37072434	37072478	1821	93,79,81	41,32,37	2186	149	0.134,0.144,0.13
Sjc_0007587	chr5	+	37073083	37075224	37075045	37075224	37072434	37072478	1822	117,108,106	41,32,37	2111	149	0.168,0.192,0.168
Sjc_0007587	chr5	+	37073083	37075881	37075045	37075881	37072434	37072513	1823	94,78,82	0,0,0	2111	149	1.0,1.0,1.0
Sjc_0007772	chr5	-	43779856	43779970	43779856	43779898	43779992	43780127	1824	24,28,26	0,0,0	221	149	1.0,1.0,1.0
Sjc_0002814	chr4	-	23710023	23712226	23710023	23710262	23712395	23712543	1825	1080,1124,1132	0,0,2	2113	149	1.0,1.0,0.976
Sjc_0000173	chr8	-	7485076	7485298	7485076	7485112	7487601	7487769	1826	115,110,120	1,0,0	335	149	0.981,1.0,1.0
Sjc_0005493	chr1	-	44846470	44850799	44846470	44847983	44852238	44852360	1827	35,8,17	156,205,152	2965	149	0.011,0.002,0.006
Sjc_0000541	chr8	-	23043867	23044011	23043867	23043981	23044374	23044488	1828	0,0,0	7,13,8	179	149	0.0,0.0,0.0
Sjc_0005328	chr1	-	37838119	37840181	37838119	37838767	37847559	37847656	1829	443,444,464	1,1,1	1563	149	0.977,0.977,0.978
Sjc_0005512	chr1	-	45843342	45845382	45843342	45843411	45845877	45845958	1830	239,267,233	0,1,0	2120	149	1.0,0.949,1.0
Sjc_0005512	chr1	-	45886780	45886883	45886780	45886867	45886912	45887224	1831	46,45,52	2,4,6	165	149	0.954,0.91,0.887
Sjc_0002979	chr4	+	29643073	29643517	29643154	29643517	29641511	29641594	1832	330,315,344	22,18,17	230	149	0.907,0.919,0.929
Sjc_0005329	chr1	+	37859993	37863828	37863701	37863828	37858004	37858100	1833	51,26,50	1,3,1	3857	149	0.663,0.251,0.659
Sjc_0005329	chr1	+	37866674	37867412	37867191	37867412	37865341	37865629	1834	28,31,40	0,0,1	666	149	1.0,1.0,0.899
Sjc_0000147	chr8	+	6320818	6320933	6320863	6320933	6320669	6320738	1835	2,3,7	1,11,5	194	149	0.606,0.173,0.518
Sjc_0007093	chr5	+	17041073	17041324	17041152	17041324	17038631	17038707	1836	56,29,49	1,0,0	228	149	0.973,1.0,1.0
Sjc_0007093	chr5	+	17053524	17053632	17053597	17053632	17051461	17051483	1837	38,69,56	0,0,0	222	149	1.0,1.0,1.0
Sjc_0003874	chr4	+	64818044	64818197	64818052	64818197	64817834	64818013	1838	19,24,30	727,645,721	157	149	0.024,0.034,0.038
Sjc_0004883	chr1	+	19520544	19520689	19520623	19520689	19519984	19520043	1839	0,0,0	0,1,1	228	149	NA,0.0,0.0
Sjc_0001296	chr8	+	51114704	51114939	51114754	51114939	51111924	51111977	1840	417,322,372	6,2,3	199	149	0.981,0.992,0.989
Sjc_0001296	chr8	+	51114704	51114939	51114754	51114939	51111924	51112176	1841	171,124,160	0,0,0	199	149	1.0,1.0,1.0
Sjc_0001296	chr8	+	51116385	51116624	51116389	51116624	51115465	51115563	1842	16,9,13	0,0,1	153	149	1.0,1.0,0.927
Sjc_0007719	chr5	+	41920862	41924486	41921641	41924486	41916000	41916459	1843	63,56,62	103,74,67	928	149	0.089,0.108,0.129
Sjc_0003834	chr4	+	62476964	62480585	62478433	62480585	62475640	62475982	1844	636,646,684	1,1,0	1618	149	0.983,0.983,1.0
Sjc_0006538	chr3	-	38932761	38932852	38932761	38932829	38933865	38934003	1845	2,2,7	0,0,2	172	149	1.0,1.0,0.752
Sjc_0006538	chr3	-	38932761	38932852	38932761	38932829	38933899	38934003	1846	1,2,6	66,52,65	172	149	0.013,0.032,0.074
Sjc_0006931	chr5	+	9690386	9690623	9690405	9690623	9690270	9690357	1847	3724,3626,3614	30,35,26	168	149	0.991,0.989,0.992
Sjc_0002768	chr4	-	21788995	21789152	21788995	21789129	21790053	21790175	1848	195,166,186	23,34,14	172	149	0.88,0.809,0.92
Sjc_0002768	chr4	-	21788995	21789152	21788995	21789129	21790072	21790175	1849	57,43,55	7,7,16	172	149	0.876,0.842,0.749
Sjc_0002768	chr4	-	21792639	21792787	21792639	21792784	21792818	21792877	1850	1,4,1	183,178,186	152	149	0.005,0.022,0.005
Sjc_0002768	chr4	-	21792639	21792799	21792639	21792784	21792818	21792877	1851	0,0,1	183,178,186	164	149	0.0,0.0,0.005
Sjc_0002768	chr4	-	21792639	21792799	21792639	21792787	21792818	21792877	1852	0,0,1	1,4,1	161	149	0.0,0.0,0.481
Sjc_0008824	chr6	+	12078342	12079776	12079332	12079776	12077804	12078025	1853	38,22,18	728,766,743	1139	149	0.007,0.004,0.003
Sjc_0005344	chr1	+	38326530	38326818	38326533	38326818	38322140	38322654	1854	128,145,141	5,3,1	152	149	0.962,0.979,0.993
Sjc_0005344	chr1	+	38329186	38332255	38330062	38332255	38328033	38328275	1855	107,104,107	0,7,2	1025	149	1.0,0.684,0.886
Sjc_0009346	chr7	+	12996954	12998011	12997848	12998011	12996778	12996915	1856	105,85,103	152,147,142	1043	149	0.09,0.076,0.094
Sjc_0003269	chr4	+	39899547	39900638	39900374	39900638	39897930	39898221	1857	76,52,53	9,7,24	976	149	0.563,0.531,0.252
Sjc_0002800	chr4	-	23014622	23015081	23014622	23014772	23016691	23017195	1858	101,112,118	0,0,0	458	149	1.0,1.0,1.0
Sjc_0002800	chr4	-	23014622	23017195	23014622	23015081	23023679	23024124	1859	114,116,168	1,3,3	2263	149	0.882,0.718,0.787
Sjc_0004928	chr1	-	21233176	21234191	21233176	21233867	21247143	21248489	1860	37,26,33	406,442,454	473	149	0.028,0.018,0.022
Sjc_0008433	chr2	+	23588247	23588412	23588304	23588412	23588050	23588140	1861	0,3,0	0,0,0	206	149	NA,1.0,NA
Sjc_0005363	chr1	+	38995602	39000717	38997545	39000717	38990933	38991075	1862	294,297,265	3,0,3	2092	149	0.875,1.0,0.863
Sjc_0005760	chr3	-	7910199	7910426	7910199	7910355	7914209	7914286	1863	38,32,36	35,27,30	220	149	0.424,0.445,0.448
Sjc_0005364	chr1	-	39046646	39046891	39046646	39046862	39047566	39047731	1864	34,47,25	0,0,4	178	149	1.0,1.0,0.84
Sjc_0002983	chr4	+	29745524	29745679	29745607	29745679	29744291	29744367	1865	111,125,115	0,0,0	232	149	1.0,1.0,1.0
Sjc_0002983	chr4	+	29745524	29745679	29745607	29745679	29744291	29744790	1866	93,110,103	0,0,0	232	149	1.0,1.0,1.0
Sjc_0005367	chr1	-	39265773	39265984	39265773	39265922	39267703	39267766	1867	28,36,37	0,0,0	211	149	1.0,1.0,1.0
Sjc_0005367	chr1	-	39265773	39267666	39265773	39265922	39267703	39267766	1868	119,79,93	0,0,0	1893	149	1.0,1.0,1.0
Sjc_0005367	chr1	-	39265773	39267666	39265773	39265984	39267703	39267766	1869	101,59,62	10,16,6	1831	149	0.451,0.231,0.457
Sjc_0000194	chr8	+	8647435	8647498	8647447	8647498	8646026	8646096	1870	67,39,32	3,1,6	161	149	0.954,0.973,0.832
Sjc_0000194	chr8	+	8647435	8647498	8647447	8647498	8646692	8646794	1871	1286,1198,1178	0,0,0	161	149	1.0,1.0,1.0
Sjc_0003402	chr4	+	44655285	44655535	44655330	44655535	44649990	44650249	1872	67,77,74	0,0,0	194	149	1.0,1.0,1.0
Sjc_0008032	chr2	-	8635652	8635907	8635652	8635862	8635912	8636162	1873	657,637,648	0,17,0	194	149	1.0,0.966,1.0
Sjc_0008436	chr2	-	23660636	23660836	23660636	23660794	23661989	23662734	1874	99,79,87	0,0,0	191	149	1.0,1.0,1.0
Sjc_0004724	chr1	+	13203372	13203682	13203380	13203682	13202970	13203334	1875	0,3,0	1,0,0	157	149	0.0,1.0,NA
Sjc_0002781	chr4	-	22324558	22327779	22324558	22324741	22327957	22328117	1876	38,31,38	94,74,96	3187	149	0.019,0.019,0.018
Sjc_0008220	chr2	-	15874030	15876198	15874030	15874456	15878145	15878887	1877	274,284,284	0,0,0	1891	149	1.0,1.0,1.0
Sjc_0005397	chr1	-	40441760	40442056	40441760	40441954	40444237	40444343	1878	12,32,9	20,11,25	251	149	0.263,0.633,0.176
Sjc_0004165	chr4	+	76413111	76413461	76413129	76413461	76412234	76412383	1879	3,4,1	79,92,109	167	149	0.033,0.037,0.008
Sjc_0006497	chr3	+	37518603	37523843	37520077	37523843	37518278	37518445	1880	196,226,223	48,57,60	1623	149	0.273,0.267,0.254
Sjc_0006497	chr3	+	37520077	37523843	37520087	37523843	37518603	37518678	1881	184,222,218	0,0,0	159	149	1.0,1.0,1.0
Sjc_0006497	chr3	+	37531542	37533469	37532801	37533469	37528711	37528758	1882	250,281,308	4,0,2	1408	149	0.869,1.0,0.942
Sjc_0007159	chr5	-	19798066	19799567	19798066	19798628	19799603	19799865	1883	14,13,7	106,120,135	1088	149	0.018,0.015,0.007
Sjc_0004919	chr1	+	20646651	20646793	20646660	20646793	20646509	20646616	1884	774,777,725	112,113,98	158	149	0.867,0.866,0.875
Sjc_0002545	chr4	-	10428148	10429726	10428148	10429552	10434249	10434970	1885	24,17,25	7,0,14	323	149	0.613,1.0,0.452
Sjc_0002545	chr4	-	10428148	10429726	10428148	10429552	10434377	10434970	1886	23,11,19	13,25,10	323	149	0.449,0.169,0.467
Sjc_0005417	chr1	-	41245149	41245279	41245149	41245264	41245303	41245333	1887	10,10,5	710,667,760	164	149	0.013,0.013,0.006
Sjc_0004494	chr1	+	3270889	3272914	3272286	3272914	3269991	3270823	1888	23,31,32	261,273,279	1546	149	0.008,0.011,0.011
Sjc_0005419	chr1	+	41606115	41606391	41606134	41606391	41605145	41605382	1889	1,9,6	218,229,280	168	149	0.004,0.034,0.019
Sjc_0007643	chr5	-	39191917	39192176	39191917	39192145	39192441	39192483	1890	10,18,8	0,0,0	180	149	1.0,1.0,1.0
Sjc_0007643	chr5	-	39191917	39192207	39191917	39192145	39192441	39192483	1891	28,35,28	0,0,0	211	149	1.0,1.0,1.0
Sjc_0007643	chr5	-	39191917	39192207	39191917	39192176	39192441	39192483	1892	18,17,20	0,0,0	180	149	1.0,1.0,1.0
Sjc_0005431	chr1	-	42165694	42165792	42165694	42165773	42166402	42166484	1893	61,59,51	1,0,2	168	149	0.982,1.0,0.958
Sjc_0005442	chr1	+	42552663	42552814	42552702	42552814	42549639	42549912	1894	85,89,90	0,0,0	188	149	1.0,1.0,1.0
Sjc_0005442	chr1	+	42561152	42561239	42561156	42561239	42560040	42560241	1895	73,62,78	0,1,1	153	149	1.0,0.984,0.987
Sjc_0002241	chr8	+	88443653	88444045	88443792	88444045	88438714	88438967	1896	1,0,1	29,14,14	288	149	0.018,0.0,0.036
Sjc_0002681	chr4	-	18604964	18605071	18604964	18605041	18608675	18608742	1897	0,0,0	1039,1229,1286	179	149	0.0,0.0,0.0
Sjc_0000342	chr8	-	15068810	15069075	15068810	15068931	15071603	15071662	1898	256,217,244	0,2,0	293	149	1.0,0.982,1.0
Sjc_0008283	chr2	+	18084560	18086918	18086577	18086918	18082217	18082652	1899	7,9,17	107,139,160	2166	149	0.004,0.004,0.007
Sjc_0008283	chr2	+	18086577	18089512	18089457	18089512	18082551	18082652	1900	315,329,323	2,4,5	3029	149	0.886,0.802,0.761
Sjc_0008038	chr2	-	8865861	8865904	8865861	8865898	8865936	8867357	1901	80,105,126	87,110,96	155	149	0.469,0.479,0.558
Sjc_0004728	chr1	-	13654795	13654910	13654795	13654894	13654956	13655024	1902	0,0,0	0,0,0	165	149	NA,NA,NA
Sjc_0009218	chr7	+	7186997	7187933	7187809	7187933	7186848	7186957	1903	669,752,811	0,3,6	961	149	1.0,0.975,0.954
Sjc_0009218	chr7	+	7198191	7199232	7199156	7199232	7197964	7198069	1904	2047,2125,2213	2,0,0	1114	149	0.993,1.0,1.0
Sjc_0003082	chr4	+	32939939	32942176	32939990	32942176	32939706	32939873	1905	145,193,211	45,38,42	200	149	0.706,0.791,0.789
Sjc_0005464	chr1	-	43530380	43530542	43530380	43530434	43533034	43533134	1906	534,532,532	0,0,0	257	149	1.0,1.0,1.0
Sjc_0008146	chr2	+	13292443	13292521	13292466	13292521	13292099	13292404	1907	141,127,149	0,0,0	172	149	1.0,1.0,1.0
Sjc_0005469	chr1	-	43724995	43725389	43724995	43725177	43725641	43725676	1908	349,372,428	2,7,3	361	149	0.986,0.956,0.983
Sjc_0005469	chr1	-	43724995	43725389	43724995	43725177	43729448	43729594	1909	2,1,7	0,1,1	361	149	1.0,0.292,0.743
Sjc_0003115	chr4	+	34531787	34531982	34531812	34531982	34531236	34531752	1910	66,55,89	6,2,1	174	149	0.904,0.959,0.987
Sjc_0005959	chr3	-	15854074	15854157	15854074	15854146	15854162	15854188	1911	0,0,0	0,0,0	160	149	NA,NA,NA
Sjc_0008407	chr2	-	22936249	22936417	22936249	22936405	22938344	22939076	1912	1,5,6	0,2,0	161	149	1.0,0.698,1.0
Sjc_0008407	chr2	-	22936249	22936417	22936249	22936405	22939108	22939226	1913	1,5,6	0,0,0	161	149	1.0,1.0,1.0
Sjc_0008407	chr2	-	22936249	22936434	22936249	22936405	22939108	22939226	1914	12,13,19	0,0,0	178	149	1.0,1.0,1.0
Sjc_0008407	chr2	-	22936249	22939076	22936249	22936405	22939108	22939226	1915	26,28,34	0,0,0	2820	149	1.0,1.0,1.0
Sjc_0008407	chr2	-	22936249	22936434	22936249	22936417	22939108	22939226	1916	11,8,13	0,0,0	166	149	1.0,1.0,1.0
Sjc_0008407	chr2	-	22936249	22939076	22936249	22936417	22939108	22939226	1917	25,23,28	0,0,0	2808	149	1.0,1.0,1.0
Sjc_0008407	chr2	-	22936249	22939076	22936249	22936434	22939108	22939226	1918	14,15,15	0,0,0	2791	149	1.0,1.0,1.0
Sjc_0004944	chr1	-	21777275	21780568	21777275	21777549	21780617	21780791	1919	70,44,61	0,0,2	3168	149	1.0,1.0,0.589
Sjc_0002989	chr4	+	30008294	30009270	30008537	30009270	30006428	30006675	1920	16,28,14	95,58,64	392	149	0.06,0.155,0.077
Sjc_0002989	chr4	+	30013383	30020174	30018592	30020174	30008537	30009270	1921	849,856,822	4,6,0	5358	149	0.855,0.799,1.0
Sjc_0008863	chr6	+	14367601	14369557	14369322	14369557	14366690	14366771	1922	199,183,199	0,0,1	1870	149	1.0,1.0,0.941
Sjc_0008863	chr6	+	14368517	14369557	14369322	14369557	14367601	14367740	1923	83,89,80	124,153,172	954	149	0.095,0.083,0.068
Sjc_0001115	chr8	-	44697177	44697567	44697177	44697537	44699746	44700018	1924	18,21,16	95,97,88	179	149	0.136,0.153,0.131
Sjc_0001115	chr8	-	44697177	44697567	44697177	44697537	44701038	44701308	1925	10,21,8	12,11,5	179	149	0.41,0.614,0.571
Sjc_0001115	chr8	-	44697177	44700018	44697177	44697537	44701038	44701308	1926	457,467,441	12,11,5	2630	149	0.683,0.706,0.833
Sjc_0001115	chr8	-	44697177	44700603	44697177	44697537	44701038	44701308	1927	369,344,348	12,11,5	3215	149	0.588,0.592,0.763
Sjc_0001115	chr8	-	44697177	44700018	44697177	44697567	44701038	44701308	1928	452,454,436	5,8,3	2600	149	0.838,0.765,0.893
Sjc_0001115	chr8	-	44697177	44700603	44697177	44697567	44701038	44701308	1929	364,331,343	5,8,3	3185	149	0.773,0.659,0.842
Sjc_0001115	chr8	-	44697177	44700603	44697177	44700018	44701038	44701308	1930	13,0,6	101,123,99	734	149	0.025,0.0,0.012
Sjc_0005498	chr1	+	45088517	45089722	45089392	45089722	45088294	45088475	1931	13,20,16	176,207,202	1024	149	0.011,0.014,0.011
Sjc_0005106	chr1	+	28562583	28563312	28563089	28563312	28561420	28561485	1932	17,25,15	0,0,0	655	149	1.0,1.0,1.0
Sjc_0002850	chr4	-	25158125	25159975	25158125	25158435	25162599	25162741	1933	43,48,31	159,152,132	1689	149	0.023,0.027,0.02
Sjc_0004915	chr1	+	20566557	20566786	20566579	20566786	20566503	20566523	1934	23,20,15	0,7,3	171	149	1.0,0.713,0.813
Sjc_0006961	chr5	-	11061052	11062995	11061052	11061822	11063669	11064011	1935	301,339,383	0,1,0	1322	149	1.0,0.974,1.0
Sjc_0009226	chr7	-	7473001	7473270	7473001	7473201	7474960	7475123	1936	391,372,400	0,0,0	218	149	1.0,1.0,1.0
Sjc_0009502	chr7	+	19738393	19739371	19739084	19739371	19736847	19736900	1937	37,18,46	3,4,18	840	149	0.686,0.444,0.312
Sjc_0006061	chr3	-	20883930	20886622	20883930	20884329	20889811	20890126	1938	69,76,45	2,0,2	2442	149	0.678,1.0,0.579
Sjc_0006671	chr3	+	45307482	45307714	45307617	45307714	45307236	45307445	1939	255,156,252	0,0,0	284	149	1.0,1.0,1.0
Sjc_0005051	chr1	-	26601845	26603583	26601845	26602376	26608989	26609115	1940	613,604,531	0,1,5	1356	149	1.0,0.985,0.921
Sjc_0005595	chr3	+	1057143	1059650	1059263	1059650	1055537	1056285	1941	1197,1016,1014	1,2,4	2269	149	0.987,0.971,0.943
Sjc_0002913	chr4	-	27608796	27609026	27608796	27609023	27609141	27609326	1942	5075,4968,5041	69,73,66	152	149	0.986,0.985,0.987
Sjc_0005535	chr1	+	47091506	47093606	47093401	47093606	47090746	47091467	1943	12,13,11	173,156,193	2044	149	0.005,0.006,0.004
Sjc_0004122	chr4	+	74665830	74669719	74666559	74669719	74664714	74664923	1944	61,57,56	117,118,119	878	149	0.081,0.076,0.074
Sjc_0002661	chr4	+	17774189	17774976	17774878	17774976	17774044	17774141	1945	75,55,79	263,253,300	838	149	0.048,0.037,0.045
Sjc_0002661	chr4	+	17774189	17774976	17774905	17774976	17774044	17774141	1946	108,94,110	2298,2376,2677	865	149	0.008,0.007,0.007
Sjc_0002661	chr4	+	17774878	17774976	17774905	17774976	17774044	17774141	1947	296,292,331	2298,2376,2677	176	149	0.098,0.094,0.095
Sjc_0002661	chr4	+	17775009	17775858	17775422	17775858	17774044	17774141	1948	2077,1951,2116	0,0,1	562	149	1.0,1.0,0.998
Sjc_0000658	chr8	+	27274367	27274660	27274519	27274660	27274206	27274332	1949	498,465,487	1,0,0	301	149	0.996,1.0,1.0
Sjc_0000658	chr8	+	27274519	27274660	27274529	27274660	27274367	27274489	1950	322,292,306	4,2,9	159	149	0.987,0.993,0.97
Sjc_0000658	chr8	+	27280259	27282672	27281290	27282672	27280160	27280229	1951	86,88,90	1,0,0	1180	149	0.916,1.0,1.0
Sjc_0000658	chr8	+	27280365	27280512	27280474	27280512	27280259	27280325	1952	561,565,581	6,4,4	258	149	0.982,0.988,0.988
Sjc_0008174	chr2	+	14308618	14308683	14308623	14308683	14303150	14303229	1953	13,6,5	83,61,98	154	149	0.132,0.087,0.047
Sjc_0003268	chr4	-	39854295	39856928	39854295	39854585	39856993	39857245	1954	544,548,517	15,11,6	2492	149	0.684,0.749,0.837
Sjc_0000646	chr8	+	27002769	27005004	27004827	27005004	27001875	27002216	1955	28,66,49	2,0,2	2207	149	0.486,1.0,0.623
Sjc_0000646	chr8	+	27002769	27008919	27002784	27008919	27001875	27002216	1956	6,8,13	48,61,70	164	149	0.102,0.106,0.144
Sjc_0000646	chr8	+	27002769	27008919	27007303	27008919	27001875	27002216	1957	99,135,92	7,13,11	4683	149	0.31,0.248,0.21
Sjc_0000646	chr8	+	27002784	27008919	27007303	27008919	27001875	27002216	1958	143,189,152	7,13,11	4668	149	0.395,0.317,0.306
Sjc_0000646	chr8	+	27002915	27003075	27002941	27003075	27001875	27002904	1959	1,0,0	233,243,301	175	149	0.004,0.0,0.0
Sjc_0006770	chr5	+	929204	929776	929222	929776	928994	929172	1960	10921,10839,11568	191,197,203	167	149	0.981,0.98,0.981
Sjc_0000903	chr8	+	36787888	36788263	36788147	36788263	36787705	36787856	1961	352,321,430	1,0,1	408	149	0.992,1.0,0.994
Sjc_0000903	chr8	+	36788147	36790898	36789493	36790898	36787705	36787856	1962	60,46,62	1,0,0	1495	149	0.857,1.0,1.0
Sjc_0007122	chr5	+	18258054	18258725	18258140	18258725	18257047	18257108	1963	88,104,87	2,1,1	235	149	0.965,0.985,0.982
Sjc_0005555	chr1	+	47897426	47897493	47897430	47897493	47893133	47893438	1964	21,9,7	0,3,3	153	149	1.0,0.745,0.694
Sjc_0003652	chr4	-	54204050	54204125	54204050	54204120	54204164	54204769	1965	9,10,6	0,2,16	154	149	1.0,0.829,0.266
Sjc_0004208	chr4	-	77893153	77893479	77893153	77893470	77895084	77895175	1966	26,30,32	0,0,0	158	149	1.0,1.0,1.0
Sjc_0007250	chr5	+	23387895	23388030	23387897	23388030	23387812	23387841	1967	47,36,42	0,0,0	151	149	1.0,1.0,1.0
Sjc_0007250	chr5	+	23387895	23388030	23387909	23388030	23387812	23387841	1968	48,39,45	38,43,54	163	149	0.536,0.453,0.432
Sjc_0007250	chr5	+	23387897	23388030	23387909	23388030	23387812	23387841	1969	1,3,3	38,43,54	161	149	0.024,0.061,0.049
Sjc_0007250	chr5	+	23393827	23394778	23394680	23394778	23391638	23391721	1970	165,170,169	8,3,2	1002	149	0.754,0.894,0.926
Sjc_0007250	chr5	+	23398015	23399278	23399129	23399278	23397733	23397888	1971	133,173,158	1,0,0	1263	149	0.94,1.0,1.0
Sjc_0005573	chr1	-	48632087	48632234	48632087	48632219	48632269	48632362	1972	303,351,350	4,3,4	164	149	0.986,0.991,0.988
Sjc_0006219	chr3	+	26887904	26888325	26888233	26888325	26882354	26882487	1973	0,0,0	0,0,0	478	149	NA,NA,NA
Sjc_0008074	chr2	-	10497028	10497588	10497028	10497550	10498810	10499034	1974	82,86,83	709,700,737	187	149	0.084,0.089,0.082
Sjc_0006151	chr3	+	24210923	24213095	24212357	24213095	24207670	24207777	1975	463,387,419	0,6,5	1583	149	1.0,0.859,0.887
Sjc_0007820	chr2	-	45944	49934	45944	46683	51010	51657	1976	5032,5484,5523	11,6,10	3400	149	0.952,0.976,0.96
Sjc_0007820	chr2	-	45944	49934	45944	46683	51837	52031	1977	4016,4387,4422	0,2,0	3400	149	1.0,0.99,1.0
Sjc_0007820	chr2	-	49371	51657	49371	49934	51837	52031	1978	3978,4015,4070	0,4,2	1872	149	1.0,0.988,0.994
Sjc_0007820	chr2	-	56618	56972	56618	56789	58243	58366	1979	328,349,393	955,949,1028	332	149	0.134,0.142,0.146
Sjc_0007496	chr5	-	33561911	33562899	33561911	33562876	33571492	33571525	1980	0,0,0	0,0,0	172	149	NA,NA,NA
Sjc_0006979	chr5	-	11733668	11737354	11733668	11735266	11738082	11738291	1981	164,175,167	7,6,20	2237	149	0.609,0.66,0.357
Sjc_0007929	chr2	+	4102348	4102439	4102371	4102439	4100773	4100912	1982	0,0,0	0,0,0	172	149	NA,NA,NA
Sjc_0007929	chr2	+	4102875	4106742	4106499	4106742	4102478	4102836	1983	77,65,75	230,213,246	3773	149	0.013,0.012,0.012
Sjc_0007929	chr2	+	4103156	4106742	4106499	4106742	4103061	4103122	1984	70,54,55	3,11,14	3492	149	0.499,0.173,0.144
Sjc_0006268	chr3	-	28949790	28949968	28949790	28949904	28950212	28950268	1985	20,4,7	1,0,4	213	149	0.933,1.0,0.55
Sjc_0008849	chr6	-	13512477	13512601	13512477	13512594	13512629	13513040	1986	138,156,123	4,3,11	156	149	0.971,0.98,0.914
Sjc_0001562	chr8	+	60706247	60706515	60706304	60706515	60705377	60705447	1987	3,2,1	219,208,202	206	149	0.01,0.007,0.004
Sjc_0008375	chr2	-	21281884	21282133	21281884	21282114	21282168	21283570	1988	44,31,34	2,0,2	168	149	0.951,1.0,0.938
Sjc_0004721	chr1	-	13136184	13136656	13136184	13136552	13144378	13144433	1989	185,196,204	42,35,32	253	149	0.722,0.767,0.79
Sjc_0005749	chr3	-	7439613	7439683	7439613	7439662	7439725	7439939	1990	114,122,128	0,0,0	170	149	1.0,1.0,1.0
Sjc_0005516	chr1	-	46231080	46231808	46231080	46231805	46232984	46233054	1991	490,444,488	0,0,0	152	149	1.0,1.0,1.0
Sjc_0003549	chr4	+	50240474	50240564	50240495	50240564	50240291	50240442	1992	2525,2863,3034	62,63,37	170	149	0.973,0.976,0.986
Sjc_0003549	chr4	+	50242764	50243122	50242950	50243122	50240474	50240564	1993	2395,2543,2719	1,1,0	335	149	0.999,0.999,1.0
Sjc_0003549	chr4	+	50243830	50243928	50243848	50243928	50242950	50243122	1994	19,19,9	1709,1810,1893	167	149	0.01,0.009,0.004
Sjc_0000303	chr8	+	13222318	13223545	13223426	13223545	13220152	13220403	1995	1963,1999,2055	1,0,4	1257	149	0.996,1.0,0.984
Sjc_0005861	chr3	+	11696080	11696164	11696102	11696164	11694826	11694864	1996	1,3,3	0,0,0	171	149	1.0,1.0,1.0
Sjc_0006182	chr3	-	25397564	25400107	25397564	25399903	25400308	25400442	1997	157,157,156	272,244,294	353	149	0.196,0.214,0.183
Sjc_0006182	chr3	-	25399714	25400107	25399714	25399903	25400494	25400580	1998	167,142,189	131,120,0	353	149	0.35,0.333,1.0
[truncated: 1,368 more rows]

## Sheet: Alternative 5' splice site
GeneID	chr	strand	longExonStart_0base	longExonEnd	shortES	shortEE	flankingES	flankingEE	ID.1	IJC_SAMPLE_1	SJC_SAMPLE_1	IncFormLen	SkipFormLen	IncLevel1
Sjc_0009733	chrtig00001148_pilon_pilon_8	-	13598	13705	13692	13705	13393	13524	0	0,0,0	0,0,0	243	149	NA,NA,NA
Sjc_0009582	chrtig00000622:67343-3315238_pilon_pilon_2	+	102818	102922	102818	102902	102964	103067	1	1,0,0	14,12,14	169	149	0.059,0.0,0.0
Sjc_0009720	chrtig00000048_pilon_pilon_25	+	6456	6859	6456	6566	10439	10707	2	0,2,0	8,19,10	442	149	0.0,0.034,0.0
Sjc_0009671	chrtig00000048_pilon_pilon_23	+	45830	46691	45830	45900	47592	47739	3	1660,1788,1947	2,6,2	940	149	0.992,0.979,0.994
Sjc_0002314	chr8	-	90596261	90597126	90596896	90597126	90594349	90594454	4	2,6,1	43,33,27	784	149	0.009,0.033,0.007
Sjc_0002307	chr8	-	90252927	90253310	90252938	90253310	90248167	90248508	5	51,38,33	0,0,0	160	149	1.0,1.0,1.0
Sjc_0002300	chr8	-	90004056	90004237	90004068	90004237	90000783	90000834	6	1,9,4	0,114,4	161	149	1.0,0.068,0.481
Sjc_0002291	chr8	+	89740546	89740670	89740546	89740643	89742293	89742465	7	49,68,57	0,0,0	176	149	1.0,1.0,1.0
Sjc_0002285	chr8	-	89493408	89493589	89493420	89493589	89490136	89490187	8	3,1,2	5,0,3	161	149	0.357,1.0,0.382
Sjc_0002234	chr8	-	88235333	88235541	88235414	88235541	88233923	88234112	9	430,345,329	0,0,0	230	149	1.0,1.0,1.0
Sjc_0002234	chr8	-	88249577	88249748	88249589	88249748	88241245	88241581	10	0,0,0	0,0,0	161	149	NA,NA,NA
Sjc_0002234	chr8	-	88255603	88255760	88255644	88255760	88254284	88254532	11	1,0,2	10,18,27	190	149	0.073,0.0,0.055
Sjc_0002234	chr8	-	88255644	88255758	88255678	88255758	88254284	88254532	12	10,18,27	45,47,40	183	149	0.153,0.238,0.355
Sjc_0002232	chr8	-	88206886	88208444	88208240	88208444	88203031	88204299	13	39,29,42	0,1,6	1503	149	1.0,0.742,0.41
Sjc_0002207	chr8	-	86991782	86992033	86991799	86992033	86981703	86981787	14	4,1,0	0,0,0	166	149	1.0,1.0,NA
Sjc_0002190	chr8	-	86202657	86204304	86204159	86204304	86193154	86194443	15	227,236,227	0,0,2	1651	149	1.0,1.0,0.911
Sjc_0002187	chr8	+	86099100	86099181	86099100	86099156	86101253	86101567	16	32,29,31	22,27,11	174	149	0.555,0.479,0.707
Sjc_0002176	chr8	+	85569303	85569590	85569303	85569512	85571377	85571545	17	89,107,113	0,0,0	227	149	1.0,1.0,1.0
Sjc_0002162	chr8	+	85027057	85027847	85027057	85027513	85028341	85028420	18	0,2,11	9,15,1	483	149	0.0,0.04,0.772
Sjc_0002161	chr8	-	84682962	84683549	84683483	84683549	84682544	84682856	19	1301,1393,1425	0,0,1	670	149	1.0,1.0,0.997
Sjc_0002145	chr8	-	84170712	84170987	84170727	84170987	84166209	84166603	20	24,22,13	0,0,0	164	149	1.0,1.0,1.0
Sjc_0002143	chr8	+	84068547	84068640	84068547	84068619	84070644	84070802	21	1,2,2	7,3,9	170	149	0.111,0.369,0.163
Sjc_0002143	chr8	+	84068547	84068835	84068547	84068619	84070644	84070802	22	3,12,18	7,3,9	365	149	0.149,0.62,0.449
Sjc_0002143	chr8	+	84068547	84068835	84068547	84068640	84070644	84070802	23	2,10,16	0,0,0	344	149	1.0,1.0,1.0
Sjc_0002138	chr8	-	83801363	83801542	83801429	83801542	83800617	83800802	24	8,1,9	0,0,0	215	149	1.0,1.0,1.0
Sjc_0002118	chr8	-	82898993	82899075	82899028	82899075	82897714	82897825	25	10,13,23	0,0,0	184	149	1.0,1.0,1.0
Sjc_0002104	chr8	+	82244976	82245233	82244976	82245200	82248360	82248919	26	55,62,72	0,0,9	182	149	1.0,1.0,0.868
Sjc_0002075	chr8	+	80799715	80800048	80799715	80800004	80800958	80801194	27	32,20,23	0,0,0	193	149	1.0,1.0,1.0
Sjc_0002061	chr8	+	80307500	80307600	80307500	80307576	80308966	80309471	28	116,104,88	21,30,38	173	149	0.826,0.749,0.666
Sjc_0002047	chr8	-	79632861	79633214	79632873	79633214	79631013	79631538	29	1,3,1	144,178,175	161	149	0.006,0.015,0.005
Sjc_0002038	chr8	+	79435350	79435497	79435350	79435485	79445384	79445475	30	86,67,87	0,0,0	161	149	1.0,1.0,1.0
Sjc_0002038	chr8	+	79447978	79449084	79447978	79448096	79450131	79450439	31	274,302,277	1,10,4	1137	149	0.973,0.798,0.901
Sjc_0002036	chr8	-	79312149	79312288	79312193	79312288	79311057	79311199	32	111,103,105	0,0,0	193	149	1.0,1.0,1.0
Sjc_0002036	chr8	-	79326418	79326761	79326502	79326761	79323215	79323460	33	89,84,124	0,0,0	233	149	1.0,1.0,1.0
Sjc_0002017	chr8	-	78841457	78841643	78841465	78841643	78839125	78839261	34	80,52,64	3,15,12	157	149	0.962,0.767,0.835
Sjc_0002017	chr8	-	78841453	78841643	78841465	78841643	78840608	78840664	35	5,11,10	0,0,0	161	149	1.0,1.0,1.0
Sjc_0002016	chr8	+	78785722	78786153	78785722	78785871	78787118	78787174	36	20,10,13	71,65,71	431	149	0.089,0.05,0.06
Sjc_0002016	chr8	+	78789355	78793754	78789355	78789703	78801733	78802462	37	257,260,265	0,0,4	4200	149	1.0,1.0,0.702
Sjc_0002012	chr8	-	78640659	78641326	78641093	78641326	78635504	78639597	38	1,8,1	0,2,1	583	149	1.0,0.506,0.204
Sjc_0002012	chr8	-	78640659	78641326	78641166	78641326	78635504	78639597	39	1,8,1	0,0,0	656	149	1.0,1.0,1.0
Sjc_0002012	chr8	-	78641093	78641326	78641166	78641326	78635504	78639597	40	0,2,1	0,0,0	222	149	NA,1.0,1.0
Sjc_0002006	chr8	-	78418092	78418223	78418149	78418223	78402123	78402196	41	1,0,0	2,0,0	206	149	0.266,NA,NA
Sjc_0002006	chr8	-	78418092	78418223	78418149	78418223	78402123	78404458	42	1,3,2	3,3,2	206	149	0.194,0.42,0.42
Sjc_0002006	chr8	-	78414911	78415198	78414957	78415198	78404402	78404458	43	1,0,3	10,5,6	195	149	0.071,0.0,0.276
Sjc_0002006	chr8	-	78418092	78418223	78418149	78418223	78415237	78415350	44	32,29,45	185,171,168	206	149	0.111,0.109,0.162
Sjc_0002006	chr8	-	78418092	78418223	78418149	78418223	78415237	78415591	45	34,27,24	81,100,87	206	149	0.233,0.163,0.166
Sjc_0002006	chr8	-	78418092	78418223	78418149	78418223	78415237	78416323	46	6,12,12	24,25,32	206	149	0.153,0.258,0.213
Sjc_0002001	chr8	+	78290218	78290896	78290218	78290684	78293941	78294381	47	0,2,0	240,226,269	361	149	0.0,0.004,0.0
Sjc_0002001	chr8	+	78307610	78307859	78307610	78307730	78310502	78310979	48	317,346,383	0,0,0	278	149	1.0,1.0,1.0
Sjc_0001996	chr8	+	78187110	78187380	78187110	78187148	78189005	78189362	49	609,570,637	5,6,5	381	149	0.979,0.974,0.98
Sjc_0001991	chr8	-	77986493	77989173	77988947	77989173	77985337	77985482	50	13,20,16	0,0,0	2603	149	1.0,1.0,1.0
Sjc_0001991	chr8	-	77986493	77989173	77989032	77989173	77985337	77985482	51	13,20,16	8,10,14	2688	149	0.083,0.1,0.06
Sjc_0001991	chr8	-	77988947	77989173	77989032	77989173	77985337	77985482	52	0,0,0	8,10,14	234	149	0.0,0.0,0.0
Sjc_0001971	chr8	-	77290490	77294246	77294181	77294246	77286959	77287274	53	830,898,895	2,0,0	3840	149	0.942,1.0,1.0
Sjc_0001971	chr8	-	77300699	77303246	77303018	77303246	77299872	77299969	54	922,845,985	0,5,0	2468	149	1.0,0.911,1.0
Sjc_0001966	chr8	-	77030868	77031189	77031062	77031189	77026901	77029211	55	0,0,0	0,0,1	343	149	NA,NA,0.0
Sjc_0001961	chr8	-	76842974	76843466	76843424	76843466	76842094	76842199	56	1,6,1	1477,1556,1676	599	149	0.0,0.001,0.0
Sjc_0001935	chr8	-	75575586	75575852	75575597	75575852	75571655	75572428	57	15,21,26	0,0,0	160	149	1.0,1.0,1.0
Sjc_0001935	chr8	-	75575586	75577348	75577189	75577348	75575168	75575337	58	129,120,117	4,4,6	1752	149	0.733,0.718,0.624
Sjc_0001930	chr8	-	75353830	75354903	75354061	75354903	75352264	75352629	59	121,128,113	0,0,0	380	149	1.0,1.0,1.0
Sjc_0001927	chr8	-	75138786	75138995	75138885	75138995	75135829	75136109	60	63,46,79	0,0,0	248	149	1.0,1.0,1.0
Sjc_0001917	chr8	+	74609366	74609532	74609366	74609451	74610616	74610941	61	0,0,0	216,212,221	230	149	0.0,0.0,0.0
Sjc_0001912	chr8	+	74475364	74475753	74475364	74475628	74477073	74477191	62	5,0,1	103,88,91	274	149	0.026,0.0,0.006
Sjc_0001906	chr8	-	74332209	74333373	74333134	74333373	74330556	74331204	63	45,59,46	233,207,200	1074	149	0.026,0.038,0.031
Sjc_0001906	chr8	-	74333134	74333373	74333159	74333373	74330702	74331193	64	12,28,25	0,0,0	174	149	1.0,1.0,1.0
Sjc_0001898	chr8	-	74097738	74099206	74099047	74099206	74095583	74095816	65	268,173,236	0,0,2	1458	149	1.0,1.0,0.923
Sjc_0001898	chr8	-	74125967	74127263	74126750	74127263	74125168	74125410	66	4,3,15	12,24,19	932	149	0.051,0.02,0.112
Sjc_0001898	chr8	-	74134020	74135237	74134706	74135237	74133753	74133979	67	38,40,38	15,9,4	835	149	0.311,0.442,0.629
Sjc_0001885	chr8	+	73646703	73647685	73646703	73647653	73650148	73650619	68	29,26,29	0,0,1	181	149	1.0,1.0,0.96
Sjc_0001885	chr8	+	73646703	73647685	73646703	73647653	73664467	73666232	69	120,115,115	1,0,0	181	149	0.99,1.0,1.0
Sjc_0001885	chr8	+	73650148	73650362	73650148	73650228	73664467	73666232	70	22,22,40	0,0,2	283	149	1.0,1.0,0.913
Sjc_0001869	chr8	-	72984713	72985152	72984740	72985152	72978520	72979076	71	26,24,50	0,0,0	176	149	1.0,1.0,1.0
Sjc_0001867	chr8	+	72783472	72783649	72783472	72783643	72783690	72783764	72	152,178,182	70,42,54	155	149	0.676,0.803,0.764
Sjc_0001867	chr8	+	72783690	72783893	72783690	72783764	72791974	72792099	73	459,485,558	2,1,5	278	149	0.992,0.996,0.984
Sjc_0001820	chr8	+	70615000	70615130	70615000	70615045	70618958	70619109	74	26,14,14	233,292,277	234	149	0.066,0.03,0.031
Sjc_0001814	chr8	-	70490876	70491004	70490880	70491004	70490679	70490841	75	4,7,11	1381,1316,1225	153	149	0.003,0.005,0.009
Sjc_0001808	chr8	-	70393728	70394091	70393827	70394091	70392408	70392496	76	73,81,79	20,10,8	248	149	0.687,0.83,0.856
Sjc_0001801	chr8	+	70111649	70111950	70111649	70111854	70112985	70113157	77	34,28,47	274,326,295	245	149	0.07,0.05,0.088
Sjc_0001795	chr8	-	69858416	69858613	69858567	69858613	69853296	69853610	78	31,42,39	0,2,0	300	149	1.0,0.913,1.0
Sjc_0001780	chr8	-	69263227	69265349	69265221	69265349	69260649	69260914	79	4,13,12	0,0,0	2143	149	1.0,1.0,1.0
Sjc_0001780	chr8	-	69263227	69265349	69265225	69265349	69260649	69260914	80	4,13,12	10,3,0	2147	149	0.027,0.231,1.0
Sjc_0001780	chr8	-	69265221	69265349	69265225	69265349	69260649	69260914	81	0,0,0	10,3,0	153	149	0.0,0.0,NA
Sjc_0001748	chr8	-	67978489	67980815	67980353	67980815	67977473	67977948	82	316,295,330	20,15,17	2013	149	0.539,0.593,0.59
Sjc_0001740	chr8	-	67695806	67696053	67695971	67696053	67692382	67692589	83	63,58,15	4,6,0	314	149	0.882,0.821,1.0
Sjc_0001730	chr8	-	67168379	67168487	67168425	67168487	67166568	67167547	84	0,0,0	1,2,2	195	149	0.0,0.0,0.0
Sjc_0001730	chr8	-	67190845	67191128	67190881	67191128	67188788	67188920	85	161,174,170	0,0,0	185	149	1.0,1.0,1.0
Sjc_0001717	chr8	-	66672649	66672877	66672733	66672877	66671256	66671789	86	3,1,2	614,668,685	233	149	0.003,0.001,0.002
Sjc_0001713	chr8	-	66402556	66402732	66402576	66402732	66394657	66394963	87	53,49,59	0,2,0	169	149	1.0,0.956,1.0
Sjc_0001706	chr8	-	66076514	66081900	66081753	66081900	66070785	66070996	88	589,731,712	0,1,0	5388	149	1.0,0.953,1.0
Sjc_0001706	chr8	-	66076514	66081900	66081753	66081900	66073432	66074224	89	589,731,712	0,1,0	5388	149	1.0,0.953,1.0
Sjc_0001698	chr8	-	65824034	65825307	65825147	65825307	65821389	65823229	90	200,217,216	0,0,0	1262	149	1.0,1.0,1.0
Sjc_0001698	chr8	-	65824034	65825307	65825151	65825307	65821389	65823229	91	200,217,216	4,4,1	1266	149	0.855,0.865,0.962
Sjc_0001698	chr8	-	65824034	65825307	65825186	65825307	65821389	65823229	92	253,247,248	0,0,0	1301	149	1.0,1.0,1.0
Sjc_0001698	chr8	-	65825147	65825307	65825151	65825307	65821389	65823229	93	0,0,0	4,4,1	153	149	0.0,0.0,0.0
Sjc_0001698	chr8	-	65825147	65825307	65825186	65825307	65821389	65823229	94	53,30,32	0,0,0	188	149	1.0,1.0,1.0
Sjc_0001698	chr8	-	65825151	65825307	65825186	65825307	65821389	65823229	95	57,34,33	0,0,0	184	149	1.0,1.0,1.0
Sjc_0001698	chr8	-	65830117	65830239	65830149	65830239	65826552	65826702	96	29,26,36	0,0,0	181	149	1.0,1.0,1.0
Sjc_0001697	chr8	-	65807911	65808131	65807944	65808131	65804678	65804852	97	19,16,26	0,0,0	182	149	1.0,1.0,1.0
Sjc_0001693	chr8	+	65726044	65727201	65726044	65726493	65727300	65727476	98	140,108,140	749,829,831	857	149	0.031,0.022,0.028
Sjc_0001693	chr8	+	65726044	65727476	65726044	65726493	65729227	65729498	99	1242,1004,1015	6,14,13	1132	149	0.965,0.904,0.911
Sjc_0001693	chr8	+	65729783	65729939	65729783	65729880	65730821	65731070	100	6,7,12	5,1,0	208	149	0.462,0.834,1.0
Sjc_0001690	chr8	-	65577902	65578151	65578110	65578151	65576271	65576462	101	0,20,5	0,0,0	357	149	NA,1.0,1.0
Sjc_0001690	chr8	-	65583104	65583183	65583170	65583183	65576271	65576462	102	34,63,59	0,0,0	215	149	1.0,1.0,1.0
Sjc_0001689	chr8	+	65532676	65532757	65532676	65532706	65533099	65533514	103	19,27,15	21,21,24	200	149	0.403,0.489,0.318
Sjc_0001689	chr8	+	65532676	65532761	65532676	65532706	65533099	65533514	104	45,42,31	21,21,24	204	149	0.61,0.594,0.485
Sjc_0001689	chr8	+	65532676	65532785	65532676	65532706	65533099	65533514	105	26,51,20	21,21,24	228	149	0.447,0.613,0.353
Sjc_0001689	chr8	+	65532676	65532761	65532676	65532757	65533099	65533514	106	26,17,18	0,2,2	153	149	1.0,0.892,0.898
Sjc_0001689	chr8	+	65532676	65532785	65532676	65532757	65533099	65533514	107	7,26,7	0,2,2	177	149	1.0,0.916,0.747
Sjc_0001689	chr8	+	65532676	65532785	65532676	65532761	65533099	65533514	108	4,20,4	23,11,15	173	149	0.13,0.61,0.187
Sjc_0001687	chr8	+	65411183	65411925	65411183	65411874	65414309	65414542	109	5,5,3	0,0,0	200	149	1.0,1.0,1.0
Sjc_0001687	chr8	+	65430281	65430535	65430281	65430514	65431213	65431411	110	3,13,11	0,0,0	170	149	1.0,1.0,1.0
Sjc_0001685	chr8	-	65251472	65252949	65252738	65252949	65248549	65250162	111	1689,1649,1785	0,0,2	1415	149	1.0,1.0,0.989
Sjc_0001685	chr8	-	65258285	65258391	65258310	65258391	65258112	65258234	112	58,68,84	0,2,3	174	149	1.0,0.967,0.96
Sjc_0001670	chr8	+	64575796	64576174	64575796	64576152	64577520	64577751	113	19,20,22	110,123,98	171	149	0.131,0.124,0.164
Sjc_0001669	chr8	+	64540919	64541032	64540919	64541028	64548035	64548102	114	6,6,1	69,75,75	153	149	0.078,0.072,0.013
Sjc_0001669	chr8	+	64540919	64541032	64540919	64541028	64552581	64552666	115	1,0,0	0,2,1	153	149	1.0,0.0,0.0
Sjc_0001663	chr8	-	64439494	64439662	64439617	64439662	64436017	64436284	116	0,3,0	6,1,1	272	149	0.0,0.622,0.0
Sjc_0001656	chr8	+	64188332	64188592	64188332	64188478	64190203	64190472	117	1,1,9	41,45,35	263	149	0.014,0.012,0.127
Sjc_0001650	chr8	-	63895156	63895431	63895187	63895431	63891493	63892455	118	503,608,595	22,13,17	180	149	0.95,0.975,0.967
Sjc_0001650	chr8	-	63895156	63895431	63895192	63895431	63891493	63892455	119	508,616,600	17,35,49	185	149	0.96,0.934,0.908
Sjc_0001650	chr8	-	63895187	63895431	63895192	63895431	63891493	63892455	120	27,21,22	17,35,49	154	149	0.606,0.367,0.303
Sjc_0001627	chr8	-	63031548	63031777	63031668	63031777	63029999	63030171	121	0,1,0	87,71,101	269	149	0.0,0.008,0.0
Sjc_0001627	chr8	-	63035707	63036760	63035719	63036760	63031668	63031777	122	107,81,99	0,2,7	161	149	1.0,0.974,0.929
Sjc_0001626	chr8	+	63008380	63008662	63008380	63008492	63008696	63009020	123	125,141,129	0,0,2	319	149	1.0,1.0,0.968
Sjc_0001613	chr8	+	62696089	62696259	62696089	62696231	62698268	62698336	124	1,2,0	1,0,2	177	149	0.457,1.0,0.0
Sjc_0001605	chr8	-	62332182	62332381	62332235	62332381	62330445	62330579	125	227,242,202	5,5,7	202	149	0.971,0.973,0.955
Sjc_0001605	chr8	-	62353628	62354126	62354065	62354126	62352412	62352472	126	23,9,22	38,25,38	586	149	0.133,0.084,0.128
Sjc_0001600	chr8	+	62198064	62198168	62198064	62198156	62198194	62198282	127	0,0,0	4,3,2	161	149	0.0,0.0,0.0
Sjc_0001599	chr8	-	62185481	62185691	62185508	62185691	62183505	62183595	128	0,1,4	118,89,133	176	149	0.0,0.009,0.025
Sjc_0001599	chr8	-	62185481	62185691	62185529	62185691	62183505	62183595	129	8,7,7	0,0,0	197	149	1.0,1.0,1.0
Sjc_0001599	chr8	-	62185508	62185691	62185529	62185691	62183505	62183595	130	126,95,136	0,0,0	170	149	1.0,1.0,1.0
Sjc_0001599	chr8	-	62185859	62185963	62185871	62185963	62185745	62185833	131	0,0,0	18,45,8	161	149	0.0,0.0,0.0
Sjc_0001597	chr8	-	62135932	62136021	62135936	62136021	62135034	62135108	132	1,0,2	33,33,17	153	149	0.029,0.0,0.103
Sjc_0001597	chr8	-	62141171	62141591	62141189	62141591	62139394	62139460	133	32,26,27	0,0,0	167	149	1.0,1.0,1.0
Sjc_0001597	chr8	-	62149029	62150028	62149867	62150028	62141171	62141591	134	40,31,35	0,0,1	987	149	1.0,1.0,0.841
Sjc_0001582	chr8	-	61462272	61463960	61463867	61463960	61461116	61461319	135	7,16,0	8,25,8	1744	149	0.07,0.052,0.0
Sjc_0001569	chr8	-	60956150	60956647	60956320	60956647	60953644	60954461	136	47,48,83	129,159,166	319	149	0.145,0.124,0.189
Sjc_0001569	chr8	-	60956150	60956647	60956341	60956647	60953644	60954461	137	72,76,123	0,0,0	340	149	1.0,1.0,1.0
Sjc_0001569	chr8	-	60956320	60956647	60956341	60956647	60953644	60954461	138	154,187,206	0,0,0	170	149	1.0,1.0,1.0
Sjc_0001569	chr8	-	60968880	60972123	60971540	60972123	60967315	60967544	139	443,467,478	5,4,5	2809	149	0.825,0.861,0.835
Sjc_0001569	chr8	-	60968880	60972123	60971951	60972123	60967315	60967544	140	520,566,582	3,1,0	3220	149	0.889,0.963,1.0
Sjc_0001569	chr8	-	60971540	60972123	60971951	60972123	60967315	60967544	141	82,103,109	3,1,0	560	149	0.879,0.965,1.0
Sjc_0001569	chr8	-	60971540	60972123	60971572	60972123	60968880	60969158	142	42,34,48	7,3,7	181	149	0.832,0.903,0.85
Sjc_0001569	chr8	-	60971540	60972123	60971861	60972123	60968880	60969158	143	108,122,143	9,3,3	470	149	0.792,0.928,0.938
Sjc_0001569	chr8	-	60971540	60972123	60971951	60972123	60968880	60969158	144	108,122,143	30,25,29	560	149	0.489,0.565,0.567
Sjc_0001569	chr8	-	60971572	60972123	60971861	60972123	60968880	60969158	145	73,91,102	9,3,3	438	149	0.734,0.912,0.92
Sjc_0001569	chr8	-	60971572	60972123	60971951	60972123	60968880	60969158	146	73,91,102	30,25,29	528	149	0.407,0.507,0.498
Sjc_0001569	chr8	-	60971861	60972123	60971951	60972123	60968880	60969158	147	9,3,3	30,25,29	239	149	0.158,0.07,0.061
Sjc_0001559	chr8	+	60674996	60676470	60674996	60675068	60677147	60677334	148	180,149,159	0,2,0	1551	149	1.0,0.877,1.0
Sjc_0001559	chr8	+	60676317	60676470	60676317	60676455	60677147	60677334	149	174,153,154	0,0,0	164	149	1.0,1.0,1.0
Sjc_0001557	chr8	-	60599235	60600024	60599907	60600024	60598895	60599190	150	9,10,15	3,11,0	821	149	0.353,0.142,1.0
Sjc_0001556	chr8	-	60558360	60563084	60560137	60563084	60556290	60556371	151	24,38,42	0,0,0	1926	149	1.0,1.0,1.0
Sjc_0001553	chr8	+	60446726	60446873	60446726	60446840	60447506	60447666	152	0,0,0	22,12,22	182	149	0.0,0.0,0.0
Sjc_0001539	chr8	-	60043441	60045255	60045011	60045255	60042867	60043058	153	172,167,162	0,0,5	1719	149	1.0,1.0,0.737
Sjc_0001539	chr8	-	60043441	60045255	60045015	60045255	60042867	60043058	154	172,167,162	0,0,1	1723	149	1.0,1.0,0.933
Sjc_0001539	chr8	-	60045011	60045255	60045015	60045255	60042867	60043058	155	0,0,5	0,0,1	153	149	NA,NA,0.83
Sjc_0001539	chr8	-	60045011	60045255	60045015	60045255	60043441	60043648	156	23,24,39	337,350,296	153	149	0.062,0.063,0.114
Sjc_0001527	chr8	-	59490009	59490363	59490024	59490363	59489140	59489218	157	0,0,0	63,78,64	164	149	0.0,0.0,0.0
Sjc_0001518	chr8	-	59191633	59191864	59191681	59191864	59182076	59185757	158	548,627,644	0,0,0	197	149	1.0,1.0,1.0
Sjc_0002103	chr8	-	82219523	82219748	82219604	82219748	82218016	82218248	159	32,35,46	0,0,0	230	149	1.0,1.0,1.0
Sjc_0001487	chr8	+	58155268	58155468	58155268	58155464	58155514	58155581	160	60,45,64	18,19,27	153	149	0.764,0.698,0.698
Sjc_0001487	chr8	+	58155268	58157689	58155268	58155581	58159380	58160072	161	233,246,235	74,77,102	2257	149	0.172,0.174,0.132
Sjc_0001473	chr8	+	57328891	57329348	57328891	57328932	57330604	57330751	162	10,9,52	111,85,0	565	149	0.023,0.027,1.0
Sjc_0001473	chr8	+	57339206	57341379	57339206	57339297	57342002	57342339	163	107,132,136	0,5,0	2231	149	1.0,0.638,1.0
Sjc_0001473	chr8	+	57339206	57342339	57339206	57341379	57342824	57343637	164	406,365,381	0,1,0	1109	149	1.0,0.98,1.0
Sjc_0001473	chr8	+	57342002	57342339	57342002	57342210	57342824	57343637	165	287,266,268	0,0,0	278	149	1.0,1.0,1.0
Sjc_0001463	chr8	+	57067052	57067169	57067052	57067153	57067198	57067459	166	121,127,161	43,24,36	165	149	0.718,0.827,0.802
Sjc_0001448	chr8	-	56597416	56600874	56600734	56600874	56590449	56590567	167	343,297,350	0,0,3	3467	149	1.0,1.0,0.834
Sjc_0001448	chr8	-	56600734	56600874	56600848	56600874	56599365	56599457	168	352,336,377	0,0,0	263	149	1.0,1.0,1.0
Sjc_0001448	chr8	-	56603725	56608090	56607888	56608090	56601509	56601644	169	146,177,169	0,2,2	4312	149	1.0,0.754,0.745
Sjc_0001428	chr8	+	55644242	55644318	55644242	55644300	55644610	55644718	170	1,2,3	0,0,0	167	149	1.0,1.0,1.0
Sjc_0001428	chr8	+	55644753	55644830	55644753	55644821	55644860	55644979	171	4,7,5	346,280,304	158	149	0.011,0.023,0.015
Sjc_0001428	chr8	+	55644860	55645277	55644860	55644979	55649156	55649206	172	604,527,571	0,2,5	447	149	1.0,0.989,0.974
Sjc_0001421	chr8	-	55304557	55306380	55306280	55306380	55302030	55302822	173	1220,1175,1205	1,0,4	1872	149	0.99,1.0,0.96
Sjc_0001421	chr8	-	55315992	55316293	55316085	55316293	55314199	55314224	174	448,418,432	0,0,0	242	149	1.0,1.0,1.0
Sjc_0001416	chr8	-	55015611	55015855	55015725	55015855	55014623	55014833	175	27,22,36	0,0,0	263	149	1.0,1.0,1.0
Sjc_0001401	chr8	+	54468547	54469449	54468547	54468865	54470002	54471666	176	165,126,141	167,152,183	733	149	0.167,0.144,0.135
Sjc_0001400	chr8	+	54420222	54420879	54420222	54420797	54420915	54421029	177	382,520,471	0,0,1	231	149	1.0,1.0,0.997
Sjc_0001387	chr8	-	53967623	53967950	53967698	53967950	53964005	53964569	178	2,2,3	110,84,91	224	149	0.012,0.016,0.021
Sjc_0001382	chr8	-	53652211	53652390	53652313	53652390	53648265	53648337	179	76,85,76	0,0,0	251	149	1.0,1.0,1.0
Sjc_0001382	chr8	-	53652971	53654166	53653853	53654166	53652211	53652390	180	25,41,28	2,1,1	1031	149	0.644,0.856,0.802
Sjc_0001377	chr8	-	53549233	53549321	53549248	53549321	53549102	53549201	181	5,0,4	59,80,68	164	149	0.071,0.0,0.051
Sjc_0001366	chr8	-	53226793	53226952	53226882	53226952	53226036	53226097	182	238,224,236	0,0,0	238	149	1.0,1.0,1.0
Sjc_0001366	chr8	-	53226872	53226952	53226882	53226952	53226793	53226834	183	239,197,241	0,0,1	159	149	1.0,1.0,0.996
Sjc_0001365	chr8	+	53215387	53215685	53215387	53215664	53217590	53217680	184	3,0,2	0,0,0	170	149	1.0,NA,1.0
Sjc_0001360	chr8	+	53112853	53113065	53112853	53112904	53114358	53114627	185	2,2,12	0,0,0	310	149	1.0,1.0,1.0
Sjc_0001358	chr8	-	53037654	53038305	53038203	53038305	53036739	53037096	186	56,57,54	1483,1490,1527	698	149	0.008,0.008,0.007
Sjc_0001357	chr8	+	53022688	53025929	53022688	53022811	53026699	53027714	187	349,323,348	1,1,0	3267	149	0.941,0.936,1.0
Sjc_0001353	chr8	+	52849450	52850399	52849450	52849691	52853944	52854232	188	154,186,176	4,0,3	857	149	0.87,1.0,0.911
Sjc_0001351	chr8	+	52740094	52740254	52740094	52740145	52740285	52740420	189	369,333,393	1,0,0	258	149	0.995,1.0,1.0
Sjc_0001336	chr8	-	52295597	52298541	52298414	52298541	52294937	52295496	190	126,106,107	1,0,1	2966	149	0.864,1.0,0.843
Sjc_0001333	chr8	+	52193098	52193612	52193098	52193495	52193643	52193726	191	168,136,126	1,2,0	266	149	0.989,0.974,1.0
Sjc_0001324	chr8	-	51819343	51819548	51819379	51819548	51818041	51818115	192	0,0,0	30,24,52	185	149	0.0,0.0,0.0
Sjc_0001301	chr8	-	51209301	51209471	51209414	51209471	51207693	51207788	193	16,20,19	4,0,0	262	149	0.695,1.0,1.0
Sjc_0001288	chr8	+	50816670	50816954	50816670	50816768	50817059	50817512	194	638,710,698	0,0,0	335	149	1.0,1.0,1.0
Sjc_0001288	chr8	+	50820744	50821194	50820744	50821143	50827304	50827475	195	6,0,12	294,261,302	200	149	0.015,0.0,0.029
Sjc_0001288	chr8	+	50828085	50829081	50828085	50828307	50830266	50832084	196	760,791,773	0,0,0	923	149	1.0,1.0,1.0
Sjc_0001287	chr8	-	50791220	50791430	50791244	50791430	50790999	50791207	197	6,0,0	132,80,121	173	149	0.038,0.0,0.0
Sjc_0001281	chr8	+	50610745	50610903	50610745	50610879	50612186	50612269	198	1,1,0	66,58,64	173	149	0.013,0.015,0.0
Sjc_0001276	chr8	-	50425245	50427250	50427085	50427250	50424298	50424493	199	26,14,45	1,2,7	1989	149	0.661,0.344,0.325
Sjc_0001265	chr8	+	50148250	50149476	50148250	50148608	50150432	50150806	200	113,98,80	0,0,0	1017	149	1.0,1.0,1.0
Sjc_0001265	chr8	+	50169993	50170367	50169993	50170119	50171751	50172792	201	23,12,7	114,121,78	397	149	0.07,0.036,0.033
Sjc_0001265	chr8	+	50169993	50171610	50169993	50170119	50171751	50172792	202	34,12,11	114,121,78	1640	149	0.026,0.009,0.013
Sjc_0001265	chr8	+	50169993	50171610	50169993	50170367	50171751	50172792	203	14,3,8	3,3,4	1392	149	0.333,0.097,0.176
Sjc_0001257	chr8	+	49912816	49913072	49912816	49912842	49914260	49914440	204	1553,1629,1707	0,2,0	379	149	1.0,0.997,1.0
Sjc_0001254	chr8	+	49825086	49825286	49825086	49825184	49826864	49827102	205	0,0,0	13,19,22	251	149	0.0,0.0,0.0
Sjc_0001252	chr8	-	49786884	49789204	49789000	49789204	49778256	49779361	206	444,420,450	1,0,0	2265	149	0.967,1.0,1.0
Sjc_0001252	chr8	-	49789000	49790718	49790198	49790718	49786884	49787084	207	201,222,253	6,5,5	1347	149	0.787,0.831,0.848
Sjc_0001252	chr8	-	49793291	49793494	49793315	49793494	49791837	49791999	208	129,126,120	0,0,0	173	149	1.0,1.0,1.0
Sjc_0001246	chr8	+	49597244	49599140	49597244	49597542	49599624	49601401	209	1537,1475,1453	1,0,2	1747	149	0.992,1.0,0.984
Sjc_0001241	chr8	-	49480150	49482248	49482071	49482248	49478657	49479515	210	1899,1817,1992	8,13,5	2070	149	0.945,0.91,0.966
Sjc_0001241	chr8	-	49483443	49484331	49484151	49484331	49483194	49483399	211	265,336,278	666,645,739	857	149	0.065,0.083,0.061
Sjc_0001239	chr8	-	49389007	49390163	49390021	49390163	49388455	49388620	212	88,68,72	1,4,0	1163	149	0.919,0.685,1.0
Sjc_0001236	chr8	-	49283766	49283936	49283771	49283936	49279996	49280067	213	5,5,4	54,68,57	154	149	0.082,0.066,0.064
Sjc_0001405	chr8	+	54559153	54559469	54559153	54559295	54560522	54560625	214	5,2,6	108,111,117	323	149	0.021,0.008,0.023
Sjc_0001405	chr8	+	54559153	54559489	54559153	54559295	54560522	54560625	215	4,4,6	108,111,117	343	149	0.016,0.015,0.022
Sjc_0001405	chr8	+	54559153	54559489	54559153	54559469	54560522	54560625	216	1,2,0	2,0,0	169	149	0.306,1.0,NA
Sjc_0001405	chr8	+	54560660	54561666	54560660	54560779	54561741	54561967	217	366,355,355	5,1,3	1036	149	0.913,0.981,0.945
Sjc_0001405	chr8	+	54560660	54561967	54560660	54561666	54563045	54563171	218	191,207,193	0,2,2	450	149	1.0,0.972,0.97
Sjc_0001405	chr8	+	54560660	54563171	54560660	54561967	54563813	54563898	219	140,142,155	0,0,1	1353	149	1.0,1.0,0.945
Sjc_0001405	chr8	+	54563813	54563946	54563813	54563898	54565913	54566033	220	0,0,0	124,142,171	197	149	0.0,0.0,0.0
Sjc_0001405	chr8	+	54577637	54577739	54577637	54577735	54578885	54578923	221	3,0,4	182,196,190	153	149	0.016,0.0,0.02
Sjc_0001225	chr8	+	48922426	48922631	48922426	48922618	48922664	48922766	222	32,56,50	6,4,5	162	149	0.831,0.928,0.902
Sjc_0001225	chr8	+	48944597	48945645	48944597	48944923	48952204	48952452	223	57,52,46	0,3,2	871	149	1.0,0.748,0.797
Sjc_0001221	chr8	+	48782174	48782498	48782174	48782428	48783285	48783662	224	125,78,102	0,1,5	219	149	1.0,0.982,0.933
Sjc_0001221	chr8	+	48782174	48783662	48782174	48782498	48785134	48785581	225	114,92,95	2,0,0	1313	149	0.866,1.0,1.0
Sjc_0001221	chr8	+	48783285	48785581	48783285	48783662	48786617	48786976	226	152,169,124	4,1,2	2068	149	0.732,0.924,0.817
Sjc_0001213	chr8	-	48474254	48476669	48476521	48476669	48470666	48471063	227	108,103,90	0,0,1	2416	149	1.0,1.0,0.847
Sjc_0001208	chr8	+	48389202	48389625	48389202	48389553	48390692	48390950	228	134,114,149	0,0,0	221	149	1.0,1.0,1.0
Sjc_0001198	chr8	+	48083638	48083777	48083638	48083709	48083921	48083988	229	1,0,0	0,2,0	217	149	1.0,0.0,NA
Sjc_0001198	chr8	+	48084244	48084655	48084244	48084460	48084857	48084909	230	194,206,192	0,1,0	344	149	1.0,0.989,1.0
Sjc_0001198	chr8	+	48084488	48085043	48084488	48084655	48085247	48087109	231	137,146,122	0,0,2	537	149	1.0,1.0,0.944
Sjc_0001183	chr8	-	47358012	47358077	47358043	47358077	47357032	47357230	232	6,3,5	22,31,35	180	149	0.184,0.074,0.106
Sjc_0001182	chr8	-	47330751	47330913	47330839	47330913	47324814	47328110	233	27,48,56	28,23,17	237	149	0.377,0.567,0.674
Sjc_0001174	chr8	+	46968674	46968753	46968674	46968715	46969827	46969992	234	94,87,93	101,78,82	187	149	0.426,0.471,0.475
Sjc_0001133	chr8	+	45737248	45742280	45737248	45739226	45746094	45746452	235	27,21,23	0,1,0	3203	149	1.0,0.494,1.0
Sjc_0001132	chr8	-	45705030	45705226	45705066	45705226	45701895	45701999	236	53,39,31	0,0,0	185	149	1.0,1.0,1.0
Sjc_0001130	chr8	-	45607065	45607146	45607090	45607146	45603277	45603600	237	16,8,5	0,0,0	174	149	1.0,1.0,1.0
Sjc_0001130	chr8	-	45607182	45607288	45607194	45607288	45607065	45607146	238	17,11,19	6,0,1	161	149	0.724,1.0,0.946
Sjc_0001119	chr8	+	44910741	44910931	44910741	44910913	44911262	44911474	239	11,8,15	0,0,0	167	149	1.0,1.0,1.0
Sjc_0001119	chr8	+	44912889	44913114	44912889	44913063	44916349	44916472	240	23,21,20	0,0,0	200	149	1.0,1.0,1.0
Sjc_0001099	chr8	+	44156735	44157301	44156735	44156857	44157342	44157602	241	5839,5824,6438	1,0,0	593	149	0.999,1.0,1.0
Sjc_0001099	chr8	+	44157342	44157772	44157342	44157602	44157930	44158298	242	646,614,628	644,696,750	319	149	0.319,0.292,0.281
Sjc_0001099	chr8	+	44157637	44157772	44157637	44157692	44157930	44158298	243	638,622,636	9,5,8	229	149	0.979,0.988,0.981
Sjc_0001077	chr8	+	43388679	43390481	43388679	43388871	43390581	43390624	244	134,136,191	0,2,1	1759	149	1.0,0.852,0.942
Sjc_0001076	chr8	+	43293731	43293814	43293731	43293810	43294674	43294715	245	1,2,0	0,3,1	153	149	1.0,0.394,0.0
Sjc_0001072	chr8	+	43230217	43231154	43230217	43230532	43232014	43233188	246	469,475,442	134,94,98	771	149	0.403,0.494,0.466
Sjc_0001053	chr8	-	42598502	42598673	42598560	42598673	42595320	42596008	247	83,64,96	0,0,0	207	149	1.0,1.0,1.0
Sjc_0001044	chr8	-	42357605	42361937	42361160	42361937	42354065	42355943	248	1380,1353,1375	0,2,1	3704	149	1.0,0.965,0.982
Sjc_0001018	chr8	-	41187629	41188984	41188857	41188984	41184905	41185013	249	349,383,411	5,5,3	1377	149	0.883,0.892,0.937
Sjc_0001018	chr8	-	41187629	41188984	41188857	41188984	41184905	41185156	250	144,160,169	3,0,0	1377	149	0.839,1.0,1.0
Sjc_0001016	chr8	+	41124018	41124099	41124018	41124075	41126262	41126533	251	37,37,34	0,3,0	173	149	1.0,0.914,1.0
Sjc_0001016	chr8	+	41124018	41124165	41124018	41124075	41126262	41126533	252	10,15,11	0,3,0	239	149	1.0,0.757,1.0
Sjc_0001016	chr8	+	41124018	41124165	41124018	41124099	41126262	41126533	253	10,15,11	37,37,34	215	149	0.158,0.219,0.183
Sjc_0001016	chr8	+	41124018	41124165	41124018	41124099	41126685	41126952	254	2,0,1	1,0,1	215	149	0.581,NA,0.409
Sjc_0001015	chr8	-	41118609	41118762	41118640	41118762	41118418	41118559	255	20,9,15	1,1,0	180	149	0.943,0.882,1.0
Sjc_0000997	chr8	+	40410326	40411830	40410326	40410462	40415118	40415215	256	255,235,269	0,0,1	1517	149	1.0,1.0,0.964
Sjc_0000993	chr8	+	40299989	40300751	40299989	40300140	40317376	40318057	257	262,210,237	29,20,23	760	149	0.639,0.673,0.669
Sjc_0000990	chr8	+	40253298	40254434	40253298	40253434	40258287	40258380	258	1,5,4	418,460,434	1149	149	0.0,0.001,0.001
Sjc_0000988	chr8	+	40192431	40193888	40192431	40193073	40194242	40196930	259	2,19,6	1,6,8	964	149	0.236,0.329,0.104
Sjc_0000980	chr8	-	39735144	39735588	39735187	39735588	39734487	39734643	260	85,30,60	12,20,17	192	149	0.846,0.538,0.733
Sjc_0000980	chr8	-	39735144	39735588	39735187	39735588	39734958	39735109	261	26,7,11	0,3,0	192	149	1.0,0.644,1.0
Sjc_0000975	chr8	-	39583701	39587657	39587519	39587657	39578496	39578664	262	2242,2390,2282	2,0,3	3967	149	0.977,1.0,0.966
Sjc_0000975	chr8	-	39583701	39587657	39587519	39587657	39579649	39579793	263	2861,2979,2930	5,0,3	3967	149	0.956,1.0,0.973
Sjc_0000975	chr8	-	39583701	39587657	39587619	39587657	39579649	39579793	264	2862,2980,2930	1,0,1	4067	149	0.991,1.0,0.991
Sjc_0000975	chr8	-	39587519	39587657	39587619	39587657	39579649	39579793	265	6,1,3	1,0,1	249	149	0.782,1.0,0.642
Sjc_0000975	chr8	-	39587519	39587657	39587619	39587657	39583701	39584288	266	374,440,425	89,82,106	249	149	0.715,0.763,0.706
Sjc_0000975	chr8	-	39587519	39587657	39587619	39587657	39583701	39585004	267	1,3,8	0,0,0	249	149	1.0,1.0,1.0
Sjc_0000973	chr8	+	39426220	39426540	39426220	39426344	39426985	39429529	268	3,8,0	144,119,120	345	149	0.009,0.028,0.0
Sjc_0000973	chr8	+	39437490	39439463	39437490	39437628	39440779	39440922	269	345,392,434	1,0,0	1984	149	0.963,1.0,1.0
Sjc_0000972	chr8	-	39398473	39399979	39399814	39399979	39395764	39396940	270	28,31,15	328,419,337	1490	149	0.008,0.007,0.004
Sjc_0000954	chr8	+	38782196	38783286	38782196	38782264	38784173	38784683	271	564,703,629	1,2,1	1171	149	0.986,0.978,0.988
Sjc_0000953	chr8	+	38769503	38771146	38769503	38769842	38771795	38771913	272	130,163,134	1,4,0	1453	149	0.93,0.807,1.0
Sjc_0000950	chr8	+	38611509	38611763	38611509	38611640	38612383	38612510	273	68,70,79	0,0,0	272	149	1.0,1.0,1.0
Sjc_0000950	chr8	+	38617222	38619596	38617222	38617962	38622802	38623133	274	55,36,60	67,80,72	1783	149	0.064,0.036,0.065
Sjc_0000950	chr8	+	38617222	38621711	38617222	38617962	38622802	38623133	275	80,68,86	67,80,72	3898	149	0.044,0.031,0.044
Sjc_0000950	chr8	+	38617222	38621711	38617222	38619596	38622802	38623133	276	42,41,48	17,9,22	2264	149	0.14,0.231,0.126
Sjc_0000950	chr8	+	38622802	38623515	38622802	38623133	38624542	38624936	277	3,3,3	72,76,57	531	149	0.012,0.011,0.015
Sjc_0000949	chr8	-	38571825	38572351	38572217	38572351	38570629	38570917	278	74,95,101	0,0,0	541	149	1.0,1.0,1.0
Sjc_0000949	chr8	-	38572783	38573068	38572973	38573068	38571825	38572351	279	24,23,13	4,5,3	339	149	0.725,0.669,0.656
Sjc_0000933	chr8	-	37746231	37746412	37746294	37746412	37744937	37745036	280	193,237,219	0,0,0	212	149	1.0,1.0,1.0
Sjc_0000929	chr8	+	37616719	37619759	37616719	37617265	37622916	37623347	281	53,78,48	0,2,0	2643	149	1.0,0.687,1.0
Sjc_0000929	chr8	+	37626081	37626240	37626081	37626159	37628203	37629892	282	109,104,96	0,0,0	230	149	1.0,1.0,1.0
Sjc_0000928	chr8	-	37580798	37580988	37580913	37580988	37572729	37572920	283	39,32,31	5,4,9	264	149	0.815,0.819,0.66
Sjc_0000920	chr8	-	37311290	37311568	37311296	37311568	37311080	37311249	284	0,0,0	0,0,2	155	149	NA,NA,0.0
Sjc_0002305	chr8	-	90216480	90216816	90216762	90216816	90214061	90215253	285	27,30,29	292,320,291	431	149	0.031,0.031,0.033
Sjc_0000893	chr8	+	36442013	36442083	36442013	36442051	36444601	36444703	286	45,42,65	1,3,0	181	149	0.974,0.92,1.0
Sjc_0000893	chr8	+	36442013	36442364	36442013	36442051	36444601	36444703	287	6,0,8	1,3,0	462	149	0.659,0.0,1.0
Sjc_0000893	chr8	+	36442013	36442364	36442013	36442083	36444601	36444703	288	6,0,8	45,42,65	430	149	0.044,0.0,0.041
Sjc_0000889	chr8	+	36359853	36360022	36359853	36359962	36364072	36364211	289	33,38,47	0,0,0	209	149	1.0,1.0,1.0
Sjc_0000871	chr8	-	35720616	35720739	35720620	35720739	35719105	35719864	290	4,2,3	6,3,4	153	149	0.394,0.394,0.422
Sjc_0000871	chr8	-	35778641	35778781	35778695	35778781	35777805	35777960	291	0,0,0	132,116,165	203	149	0.0,0.0,0.0
Sjc_0000862	chr8	+	35193797	35193918	35193797	35193888	35195997	35197621	292	26,22,11	0,0,0	179	149	1.0,1.0,1.0
Sjc_0000862	chr8	+	35193797	35194126	35193797	35193888	35195997	35197621	293	0,1,0	0,0,0	387	149	NA,1.0,NA
Sjc_0000862	chr8	+	35193797	35194126	35193797	35193918	35195997	35197621	294	0,1,0	26,22,11	357	149	0.0,0.019,0.0
Sjc_0001475	chr8	+	57402850	57406140	57402850	57403019	57407309	57407459	295	150,172,175	1,0,0	3270	149	0.872,1.0,1.0
Sjc_0000849	chr8	-	34752425	34752601	34752433	34752601	34748522	34748708	296	6,8,14	0,0,0	157	149	1.0,1.0,1.0
Sjc_0000831	chr8	-	34326263	34328994	34328694	34328994	34324642	34324874	297	242,290,260	57,66,63	2580	149	0.197,0.202,0.192
Sjc_0000826	chr8	-	34045020	34045296	34045134	34045296	34039190	34039351	298	40,52,31	0,0,1	263	149	1.0,1.0,0.946
Sjc_0000818	chr8	+	33794167	33795829	33794167	33794268	33798100	33798539	299	76,64,61	0,0,3	1710	149	1.0,1.0,0.639
Sjc_0000810	chr8	+	33520958	33522065	33520958	33521142	33522837	33523516	300	342,344,435	8,4,6	1072	149	0.856,0.923,0.91
Sjc_0000805	chr8	-	33372314	33374056	33374002	33374056	33362429	33362585	301	304,383,338	0,1,0	1837	149	1.0,0.969,1.0
Sjc_0000805	chr8	-	33374971	33375110	33374976	33375110	33374002	33374056	302	130,152,159	6,3,8	154	149	0.954,0.98,0.951
Sjc_0000796	chr8	-	33026518	33027068	33026769	33027068	33025427	33025861	303	10,18,44	17,17,23	400	149	0.18,0.283,0.416
Sjc_0000796	chr8	-	33026518	33027068	33026922	33027068	33025427	33025861	304	18,26,58	2,6,1	553	149	0.708,0.539,0.94
Sjc_0000796	chr8	-	33026769	33027068	33026922	33027068	33025427	33025861	305	25,25,37	2,6,1	302	149	0.86,0.673,0.948
Sjc_0000792	chr8	-	32552173	32552243	32552196	32552243	32551394	32551480	306	0,3,1	0,0,0	172	149	NA,1.0,1.0
Sjc_0000962	chr8	+	38992297	38992649	38992297	38992445	38995699	38995945	307	36,47,47	733,630,736	353	149	0.02,0.031,0.026
Sjc_0000785	chr8	-	32309005	32309272	32309022	32309272	32307741	32307849	308	45,47,55	0,0,0	166	149	1.0,1.0,1.0
Sjc_0000782	chr8	+	32241222	32241378	32241222	32241357	32243135	32243355	309	0,3,1	68,95,94	170	149	0.0,0.027,0.009
Sjc_0000771	chr8	+	32006234	32008289	32006234	32006599	32010920	32011011	310	83,102,81	2,5,1	1839	149	0.771,0.623,0.868
Sjc_0000761	chr8	+	31541862	31543011	31541862	31541932	31544037	31544141	311	277,326,274	0,4,1	1228	149	1.0,0.908,0.971
Sjc_0000760	chr8	-	31534989	31536641	31535144	31536641	31533725	31534222	312	24,18,27	293,226,255	304	149	0.039,0.038,0.049
Sjc_0000760	chr8	-	31534989	31536641	31536536	31536641	31533725	31534222	313	55,42,53	1,2,0	1696	149	0.829,0.648,1.0
Sjc_0000760	chr8	-	31535144	31536641	31536536	31536641	31533725	31534222	314	324,250,281	1,2,0	1541	149	0.969,0.924,1.0
Sjc_0000752	chr8	-	31187473	31188135	31187753	31188135	31180889	31181044	315	722,729,754	0,0,1	429	149	1.0,1.0,0.996
Sjc_0000747	chr8	+	30941431	30943539	30941431	30941573	30949753	30950072	316	1510,1488,1548	0,3,0	2115	149	1.0,0.972,1.0
Sjc_0000746	chr8	-	30928605	30929022	30928839	30929022	30928184	30928572	317	76,104,85	0,0,0	383	149	1.0,1.0,1.0
Sjc_0000741	chr8	-	30649490	30650810	30650662	30650810	30648733	30649249	318	0,3,0	257,226,261	1321	149	0.0,0.001,0.0
Sjc_0000741	chr8	-	30674970	30675048	30674988	30675048	30674677	30674935	319	87,97,91	18,17,20	167	149	0.812,0.836,0.802
Sjc_0001642	chr8	-	63382573	63382856	63382600	63382856	63381152	63381337	320	426,430,451	0,0,0	176	149	1.0,1.0,1.0
Sjc_0001167	chr8	+	46754752	46755129	46754752	46755093	46756936	46757201	321	158,154,141	0,0,0	185	149	1.0,1.0,1.0
Sjc_0000711	chr8	+	29809795	29810131	29809795	29809984	29811501	29811566	322	100,79,100	0,0,0	296	149	1.0,1.0,1.0
Sjc_0000702	chr8	+	29574699	29575324	29574699	29575034	29583777	29583958	323	1,0,0	108,66,73	439	149	0.003,0.0,0.0
Sjc_0000702	chr8	+	29583599	29583744	29583599	29583691	29583777	29583958	324	3,1,10	6,4,6	202	149	0.269,0.156,0.551
Sjc_0000699	chr8	-	29515732	29515964	29515817	29515964	29511350	29511691	325	3,1,0	172,191,212	234	149	0.011,0.003,0.0
Sjc_0000691	chr8	-	29134294	29136420	29136004	29136420	29131767	29132242	326	88,105,99	227,225,212	1859	149	0.03,0.036,0.036
Sjc_0000688	chr8	-	29042650	29043345	29043168	29043345	29041438	29042257	327	3550,3670,3605	2,0,1	667	149	0.997,1.0,0.999
Sjc_0000681	chr8	-	28736375	28736930	28736471	28736930	28734123	28735783	328	69,91,76	35,61,54	245	149	0.545,0.476,0.461
Sjc_0000681	chr8	-	28736471	28738900	28738689	28738900	28735408	28735783	329	244,267,242	1,3,2	2367	149	0.939,0.849,0.884
Sjc_0000681	chr8	-	28751623	28751897	28751812	28751897	28749254	28749457	330	103,108,128	0,0,0	338	149	1.0,1.0,1.0
Sjc_0000766	chr8	-	31811283	31811439	31811358	31811439	31810243	31810291	331	3,4,3	606,684,585	224	149	0.003,0.004,0.003
Sjc_0000679	chr8	+	28608983	28609635	28608983	28609615	28611145	28611467	332	489,487,519	0,0,0	169	149	1.0,1.0,1.0
Sjc_0000675	chr8	-	28517617	28521079	28520013	28521079	28517323	28517554	333	244,332,309	1,0,0	2545	149	0.935,1.0,1.0
Sjc_0000675	chr8	-	28517617	28521079	28520192	28521079	28517323	28517554	334	247,334,310	0,1,0	2724	149	1.0,0.948,1.0
Sjc_0000675	chr8	-	28517617	28521079	28520876	28521079	28517323	28517554	335	297,399,384	0,6,5	3408	149	1.0,0.744,0.771
Sjc_0000675	chr8	-	28520013	28521079	28520192	28521079	28517323	28517554	336	4,2,1	0,1,0	328	149	1.0,0.476,1.0
Sjc_0000675	chr8	-	28520013	28521079	28520876	28521079	28517323	28517554	337	54,67,75	0,6,5	1012	149	1.0,0.622,0.688
Sjc_0000675	chr8	-	28520192	28521079	28520876	28521079	28517323	28517554	338	50,66,74	0,6,5	833	149	1.0,0.663,0.726
Sjc_0000675	chr8	-	28520013	28521079	28520446	28521079	28517617	28517685	339	28,15,30	1,6,1	582	149	0.878,0.39,0.885
Sjc_0000675	chr8	-	28520013	28521079	28520876	28521079	28517617	28517685	340	65,72,78	111,151,122	1012	149	0.079,0.066,0.086
Sjc_0000675	chr8	-	28520446	28521079	28520876	28521079	28517617	28517685	341	38,63,49	111,151,122	579	149	0.081,0.097,0.094
Sjc_0000674	chr8	-	28484315	28484524	28484324	28484524	28480899	28483713	342	199,166,186	0,0,0	158	149	1.0,1.0,1.0
Sjc_0000674	chr8	-	28484315	28484524	28484324	28484524	28483844	28483900	343	58,64,60	0,0,0	158	149	1.0,1.0,1.0
Sjc_0000667	chr8	-	27821999	27824211	27822789	27824211	27821155	27821293	344	146,166,173	0,0,2	939	149	1.0,1.0,0.932
Sjc_0000667	chr8	-	27821999	27824211	27823476	27824211	27821155	27821293	345	191,198,206	0,0,3	1626	149	1.0,1.0,0.863
Sjc_0000667	chr8	-	27821999	27824211	27824056	27824211	27821155	27821293	346	403,430,427	0,2,0	2206	149	1.0,0.936,1.0
Sjc_0000667	chr8	-	27822789	27824211	27823476	27824211	27821155	27821293	347	45,32,35	0,0,3	836	149	1.0,1.0,0.675
Sjc_0000667	chr8	-	27822789	27824211	27824056	27824211	27821155	27821293	348	257,264,256	0,2,0	1416	149	1.0,0.933,1.0
Sjc_0000667	chr8	-	27823476	27824211	27824056	27824211	27821155	27821293	349	212,232,224	0,2,0	729	149	1.0,0.96,1.0
Sjc_0000667	chr8	-	27822789	27824211	27823476	27824211	27821999	27822151	350	54,41,44	15,25,18	836	149	0.391,0.226,0.303
Sjc_0000667	chr8	-	27822789	27824211	27824056	27824211	27821999	27822151	351	266,273,265	11,3,17	1416	149	0.718,0.905,0.621
Sjc_0000667	chr8	-	27823476	27824211	27824056	27824211	27821999	27822151	352	227,257,239	11,3,17	729	149	0.808,0.946,0.742
Sjc_0000660	chr8	+	27359996	27360775	27359996	27360135	27360809	27360942	353	551,564,555	1,0,20	789	149	0.99,1.0,0.84
Sjc_0000660	chr8	+	27358972	27361144	27358972	27359098	27361182	27361245	354	972,906,880	1,0,5	2195	149	0.985,1.0,0.923
Sjc_0000660	chr8	+	27361498	27361936	27361498	27361597	27361969	27362031	355	1083,1113,1176	0,0,2	488	149	1.0,1.0,0.994
Sjc_0000657	chr8	+	27235668	27235727	27235668	27235724	27235762	27235868	356	0,0,0	8,3,8	152	149	0.0,0.0,0.0
Sjc_0000651	chr8	+	27153847	27154693	27153847	27154171	27155895	27155963	357	0,0,0	2,6,5	671	149	0.0,0.0,0.0
Sjc_0000648	chr8	+	27049884	27050320	27049884	27050082	27057601	27057723	358	0,0,0	0,0,0	387	149	NA,NA,NA
Sjc_0000648	chr8	+	27057601	27057847	27057601	27057723	27058835	27058889	359	0,0,0	0,0,0	273	149	NA,NA,NA
Sjc_0000647	chr8	-	27024456	27024640	27024502	27024640	27022939	27023596	360	8,2,0	716,650,680	195	149	0.008,0.002,0.0
Sjc_0000647	chr8	-	27034872	27034941	27034887	27034941	27034565	27034708	361	0,0,0	871,815,830	164	149	0.0,0.0,0.0
Sjc_0000647	chr8	-	27039264	27039435	27039309	27039435	27038185	27038293	362	95,95,72	147,111,123	194	149	0.332,0.397,0.31
Sjc_0000647	chr8	-	27039264	27039435	27039327	27039435	27038185	27038293	363	114,107,83	29,37,16	212	149	0.734,0.67,0.785
Sjc_0000647	chr8	-	27039264	27039435	27039419	27039435	27038185	27038293	364	173,173,131	67,66,81	304	149	0.559,0.562,0.442
Sjc_0000647	chr8	-	27039309	27039435	27039327	27039435	27038185	27038293	365	166,123,134	29,37,16	167	149	0.836,0.748,0.882
Sjc_0000647	chr8	-	27039309	27039435	27039419	27039435	27038185	27038293	366	225,189,182	67,66,81	259	149	0.659,0.622,0.564
Sjc_0000647	chr8	-	27039327	27039435	27039419	27039435	27038185	27038293	367	88,103,64	67,66,81	241	149	0.448,0.491,0.328
Sjc_0000647	chr8	-	27038341	27039435	27039419	27039435	27038185	27038310	368	364,336,312	1,0,0	1227	149	0.978,1.0,1.0
Sjc_0000647	chr8	-	27038520	27039435	27039264	27039435	27038341	27038486	369	198,182,197	3,0,0	893	149	0.917,1.0,1.0
Sjc_0000647	chr8	-	27038520	27039435	27039309	27039435	27038341	27038486	370	254,242,239	12,4,1	938	149	0.771,0.906,0.974
Sjc_0000647	chr8	-	27038520	27039435	27039419	27039435	27038341	27038486	371	332,320,298	0,3,3	1048	149	1.0,0.938,0.934
Sjc_0000647	chr8	-	27039264	27039435	27039309	27039435	27038341	27038486	372	59,60,42	12,4,1	194	149	0.791,0.92,0.97
Sjc_0000647	chr8	-	27039264	27039435	27039419	27039435	27038341	27038486	373	137,138,101	0,3,3	304	149	1.0,0.958,0.943
Sjc_0000647	chr8	-	27039309	27039435	27039419	27039435	27038341	27038486	374	90,82,60	0,3,3	259	149	1.0,0.94,0.92
Sjc_0000647	chr8	-	27039309	27039435	27039327	27039435	27038520	27038670	375	19,12,13	0,0,0	167	149	1.0,1.0,1.0
Sjc_0000647	chr8	-	27039309	27039435	27039419	27039435	27038520	27038670	376	78,78,61	1,0,3	259	149	0.978,1.0,0.921
Sjc_0000647	chr8	-	27039327	27039435	27039419	27039435	27038520	27038670	377	59,66,48	1,0,3	241	149	0.973,1.0,0.908
Sjc_0000647	chr8	-	27039264	27039435	27039309	27039435	27038621	27038652	378	56,60,42	2,2,1	194	149	0.956,0.958,0.97
Sjc_0000647	chr8	-	27039264	27039435	27039419	27039435	27038621	27038652	379	134,138,101	0,4,13	304	149	1.0,0.944,0.792
Sjc_0000647	chr8	-	27039309	27039435	27039419	27039435	27038621	27038652	380	80,80,60	0,4,13	259	149	1.0,0.92,0.726
Sjc_0000644	chr8	-	26985317	26985946	26985805	26985946	26984630	26984840	381	119,112,110	3,0,0	637	149	0.903,1.0,1.0
Sjc_0000643	chr8	-	26962419	26962752	26962655	26962752	26958823	26959012	382	212,169,191	0,0,3	385	149	1.0,1.0,0.961
Sjc_0000643	chr8	-	26962419	26962752	26962655	26962752	26961341	26961454	383	547,473,542	7,4,6	385	149	0.968,0.979,0.972
Sjc_0000636	chr8	+	26611715	26614529	26611715	26611880	26619755	26619836	384	11,5,5	3,11,5	2798	149	0.163,0.024,0.051
Sjc_0000636	chr8	+	26615090	26615433	26615090	26615166	26619755	26619836	385	12,6,7	396,413,462	416	149	0.011,0.005,0.005
Sjc_0000624	chr8	+	26289781	26290328	26289781	26289994	26291339	26291493	386	14,4,6	1,0,0	483	149	0.812,1.0,1.0
Sjc_0000620	chr8	-	26117094	26117269	26117136	26117269	26114250	26114930	387	1,0,0	112,97,115	191	149	0.007,0.0,0.0
Sjc_0000617	chr8	+	25899104	25899383	25899104	25899335	25900626	25901028	388	0,0,0	137,146,130	197	149	0.0,0.0,0.0
Sjc_0000617	chr8	+	25921969	25922102	25921969	25922086	25923588	25923662	389	2,0,2	106,94,113	165	149	0.017,0.0,0.016
Sjc_0000605	chr8	-	25593358	25593568	25593428	25593568	25590121	25590311	390	7,28,22	4,0,0	219	149	0.544,1.0,1.0
Sjc_0000587	chr8	+	24936973	24937206	24936973	24937203	24937238	24937383	391	1,10,3	191,170,232	152	149	0.005,0.055,0.013
Sjc_0000584	chr8	+	24885864	24886039	24885864	24885913	24887678	24888693	392	1089,1215,1243	0,0,0	275	149	1.0,1.0,1.0
Sjc_0000579	chr8	+	24698968	24700066	24698968	24699057	24702496	24702996	393	224,256,242	18,15,10	1158	149	0.616,0.687,0.757
Sjc_0000577	chr8	-	24670493	24672376	24671641	24672376	24668146	24669414	394	150,138,138	1,0,5	1297	149	0.945,1.0,0.76
Sjc_0000577	chr8	-	24670493	24672376	24671991	24672376	24668146	24669414	395	188,153,176	0,0,0	1647	149	1.0,1.0,1.0
Sjc_0000577	chr8	-	24671641	24672376	24671991	24672376	24668146	24669414	396	39,15,43	0,0,0	499	149	1.0,1.0,1.0
Sjc_0000568	chr8	-	24113840	24114050	24113876	24114050	24107730	24107918	397	12,6,8	3,1,13	185	149	0.763,0.829,0.331
Sjc_0000559	chr8	-	23869224	23871058	23870797	23871058	23868216	23868500	398	711,683,631	0,1,0	1722	149	1.0,0.983,1.0
Sjc_0000543	chr8	+	23143384	23143441	23143384	23143418	23146265	23147590	399	0,2,1	13,20,15	172	149	0.0,0.08,0.055
Sjc_0000540	chr8	+	23022790	23023416	23022790	23023135	23023774	23024115	400	124,156,158	0,6,0	430	149	1.0,0.9,1.0
Sjc_0000538	chr8	-	22949297	22949563	22949435	22949563	22946483	22948259	401	4,3,2	81,72,92	287	149	0.025,0.021,0.011
Sjc_0000538	chr8	-	22955191	22955407	22955369	22955407	22949435	22949563	402	8,9,8	100,91,107	327	149	0.035,0.043,0.033
Sjc_0000538	chr8	-	22955191	22956027	22955450	22956027	22949435	22949563	403	16,23,37	2,3,2	408	149	0.745,0.737,0.871
Sjc_0000538	chr8	-	22955369	22956027	22955450	22956027	22949435	22949563	404	108,110,136	2,3,2	230	149	0.972,0.96,0.978
Sjc_0000525	chr8	-	22360913	22361140	22360954	22361140	22359553	22359891	405	18,5,11	161,161,167	190	149	0.081,0.024,0.049
Sjc_0000510	chr8	+	21860660	21860713	21860660	21860701	21860738	21860941	406	4,1,0	178,213,232	161	149	0.02,0.004,0.0
Sjc_0000457	chr8	+	20254927	20256117	20254927	20255025	20258823	20259049	407	274,303,281	81,101,99	1241	149	0.289,0.265,0.254
Sjc_0000450	chr8	-	19999943	20000107	20000052	20000107	19995948	19996733	408	258,262,295	0,0,0	258	149	1.0,1.0,1.0
Sjc_0000433	chr8	+	19180585	19180667	19180585	19180650	19181301	19181528	409	5,1,9	0,0,1	166	149	1.0,1.0,0.89
Sjc_0000433	chr8	+	19180585	19180919	19180585	19180650	19181301	19181528	410	11,0,4	0,0,1	418	149	1.0,NA,0.588
Sjc_0000433	chr8	+	19180585	19180919	19180585	19180667	19181301	19181528	411	11,0,4	5,1,9	401	149	0.45,0.0,0.142
Sjc_0000433	chr8	+	19180585	19180667	19180585	19180650	19185488	19185595	412	42,38,39	0,3,0	166	149	1.0,0.919,1.0
Sjc_0000433	chr8	+	19180585	19180919	19180585	19180650	19185488	19185595	413	10,0,5	0,3,0	418	149	1.0,0.0,1.0
Sjc_0000433	chr8	+	19180585	19181528	19180585	19180650	19185488	19185595	414	46,3,31	0,3,0	1027	149	1.0,0.127,1.0
Sjc_0000433	chr8	+	19180585	19180919	19180585	19180667	19185488	19185595	415	10,0,5	42,38,39	401	149	0.081,0.0,0.045
Sjc_0000433	chr8	+	19180585	19181528	19180585	19180667	19185488	19185595	416	46,3,31	42,38,39	1010	149	0.139,0.012,0.105
Sjc_0000433	chr8	+	19180585	19181528	19180585	19180919	19185488	19185595	417	36,3,27	0,0,1	758	149	1.0,1.0,0.841
Sjc_0001903	chr8	-	74249097	74249350	74249115	74249350	74244690	74244863	418	231,233,220	0,0,0	167	149	1.0,1.0,1.0
Sjc_0000421	chr8	+	18814914	18816426	18814914	18815138	18816840	18817073	419	56,54,37	6,0,3	1437	149	0.492,1.0,0.561
Sjc_0000419	chr8	-	18499133	18499560	18499142	18499560	18497367	18497555	420	88,79,87	0,0,0	158	149	1.0,1.0,1.0
Sjc_0000413	chr8	+	18195257	18195939	18195257	18195722	18199746	18201028	421	381,360,374	0,0,1	366	149	1.0,1.0,0.993
Sjc_0000412	chr8	-	18185331	18185670	18185382	18185670	18183832	18184022	422	32,37,32	5,3,4	200	149	0.827,0.902,0.856
Sjc_0000411	chr8	+	18118751	18121742	18118751	18118906	18124318	18124537	423	640,568,671	0,1,5	2985	149	1.0,0.966,0.87
Sjc_0000411	chr8	+	18121512	18121742	18121512	18121711	18124318	18124537	424	284,239,287	100,57,115	180	149	0.702,0.776,0.674
Sjc_0000411	chr8	+	18121512	18122582	18121512	18121711	18124318	18124537	425	47,38,32	100,57,115	1020	149	0.064,0.089,0.039
Sjc_0000411	chr8	+	18121512	18122582	18121512	18121742	18124318	18124537	426	19,24,16	256,225,271	989	149	0.011,0.016,0.009
Sjc_0000408	chr8	-	18008981	18009373	18009113	18009373	18007356	18007589	427	424,393,424	0,0,0	281	149	1.0,1.0,1.0
Sjc_0000408	chr8	-	18011221	18011494	18011246	18011494	18008981	18009373	428	47,47,37	72,92,121	174	149	0.359,0.304,0.208
Sjc_0000881	chr8	+	36105252	36105629	36105252	36105354	36105764	36106210	429	406,465,428	426,425,464	424	149	0.251,0.278,0.245
Sjc_0000881	chr8	+	36105252	36106210	36105252	36105629	36106285	36106573	430	1745,1822,1977	0,1,0	730	149	1.0,0.997,1.0
Sjc_0000881	chr8	+	36121536	36122356	36121536	36121762	36122432	36122649	431	1364,1203,1339	0,0,4	743	149	1.0,1.0,0.985
Sjc_0000397	chr8	+	17368711	17368945	17368711	17368803	17371806	17372116	432	1,0,7	51,82,101	291	149	0.01,0.0,0.034
Sjc_0000397	chr8	+	17377019	17377265	17377019	17377181	17378063	17378159	433	710,837,784	0,0,0	233	149	1.0,1.0,1.0
Sjc_0000394	chr8	-	17242899	17243281	17243069	17243281	17236635	17236708	434	124,102,99	1,0,0	319	149	0.983,1.0,1.0
Sjc_0001402	chr8	+	54485477	54485900	54485477	54485759	54487366	54487800	435	98,100,118	0,0,0	290	149	1.0,1.0,1.0
Sjc_0001402	chr8	+	54487366	54487800	54487366	54487575	54487991	54488075	436	89,121,134	0,0,0	374	149	1.0,1.0,1.0
Sjc_0000386	chr8	+	16953995	16954089	16953995	16954085	16954125	16954232	437	112,105,116	2,0,0	153	149	0.982,1.0,1.0
Sjc_0000382	chr8	+	16821499	16821688	16821499	16821664	16823282	16823678	438	17,25,17	0,0,0	173	149	1.0,1.0,1.0
Sjc_0000365	chr8	-	16025464	16027527	16026962	16027527	16023637	16025364	439	60,50,68	77,80,89	1647	149	0.066,0.054,0.065
Sjc_0000365	chr8	-	16025464	16027527	16026962	16027527	16023637	16025406	440	63,62,73	2,0,0	1647	149	0.74,1.0,1.0
Sjc_0000360	chr8	-	15824954	15825096	15825001	15825096	15824803	15824899	441	82,104,86	0,1,0	196	149	1.0,0.988,1.0
Sjc_0000354	chr8	-	15402902	15403608	15402904	15403608	15402796	15402882	442	0,0,0	0,0,0	151	149	NA,NA,NA
Sjc_0000354	chr8	-	15402902	15403608	15402906	15403608	15402796	15402882	443	0,0,0	0,0,0	153	149	NA,NA,NA
Sjc_0000354	chr8	-	15402902	15403608	15402908	15403608	15402796	15402882	444	0,0,0	0,0,0	155	149	NA,NA,NA
Sjc_0000354	chr8	-	15402902	15403608	15402920	15403608	15402796	15402882	445	0,0,0	0,0,0	167	149	NA,NA,NA
Sjc_0000354	chr8	-	15402904	15403608	15402906	15403608	15402796	15402882	446	0,0,0	0,0,0	151	149	NA,NA,NA
Sjc_0000354	chr8	-	15402904	15403608	15402908	15403608	15402796	15402882	447	0,0,0	0,0,0	153	149	NA,NA,NA
Sjc_0000354	chr8	-	15402904	15403608	15402920	15403608	15402796	15402882	448	0,0,0	0,0,0	165	149	NA,NA,NA
Sjc_0000354	chr8	-	15402906	15403608	15402908	15403608	15402796	15402882	449	0,0,0	0,0,0	151	149	NA,NA,NA
Sjc_0000354	chr8	-	15402906	15403608	15402920	15403608	15402796	15402882	450	0,0,0	0,0,0	163	149	NA,NA,NA
Sjc_0000354	chr8	-	15402908	15403608	15402920	15403608	15402796	15402882	451	0,0,0	0,0,0	161	149	NA,NA,NA
Sjc_0000354	chr8	-	15410309	15410735	15410548	15410735	15407584	15408070	452	0,0,1	83,57,40	388	149	0.0,0.0,0.01
Sjc_0000354	chr8	-	15410309	15410735	15410650	15410735	15407584	15408070	453	43,53,53	0,0,0	490	149	1.0,1.0,1.0
Sjc_0000354	chr8	-	15410548	15410735	15410650	15410735	15407584	15408070	454	126,110,92	0,0,0	251	149	1.0,1.0,1.0
Sjc_0000354	chr8	-	15447794	15448029	15447930	15448029	15443169	15443235	455	0,0,0	0,0,0	285	149	NA,NA,NA
Sjc_0000349	chr8	+	15238344	15238939	15238344	15238566	15241007	15241184	456	15,13,20	5,9,3	522	149	0.461,0.292,0.656
Sjc_0000349	chr8	+	15248197	15248579	15248197	15248418	15251798	15252218	457	1,0,0	16,30,19	310	149	0.029,0.0,0.0
Sjc_0000338	chr8	+	14941635	14941715	14941635	14941710	14942709	14942858	458	10,1,6	180,167,219	154	149	0.051,0.006,0.026
Sjc_0000338	chr8	+	14982173	14982364	14982173	14982318	14984125	14984208	459	11,25,13	406,409,427	195	149	0.02,0.045,0.023
Sjc_0000338	chr8	+	14996250	14996525	14996250	14996508	14997530	14998046	460	771,843,882	36,30,37	166	149	0.951,0.962,0.955
Sjc_0000338	chr8	+	14997530	14998046	14997530	14997707	14999201	14999435	461	1244,1272,1247	7,9,6	488	149	0.982,0.977,0.984
Sjc_0000304	chr8	+	13285587	13285773	13285587	13285725	13289062	13289464	462	7,0,5	0,2,0	197	149	1.0,0.0,1.0
Sjc_0000304	chr8	+	13335645	13336348	13335645	13336333	13339896	13340353	463	84,88,62	0,0,0	164	149	1.0,1.0,1.0
Sjc_0000299	chr8	+	13091131	13092256	13091131	13091209	13095243	13096201	464	69,44,65	2,3,0	1196	149	0.811,0.646,1.0
Sjc_0008226	chr2	-	16062280	16064523	16064325	16064523	16059840	16060632	465	160,127,124	1,0,0	2194	149	0.916,1.0,1.0
Sjc_0008226	chr2	-	16068592	16068802	16068673	16068802	16064325	16064523	466	224,249,252	0,0,0	230	149	1.0,1.0,1.0
Sjc_0004941	chr1	-	21669389	21669648	21669416	21669648	21668677	21668839	467	155,133,138	0,0,0	176	149	1.0,1.0,1.0
Sjc_0004941	chr1	-	21672532	21673253	21672812	21673253	21671716	21671909	468	120,142,183	12,22,24	429	149	0.776,0.692,0.726
Sjc_0000801	chr8	-	33264785	33264893	33264833	33264893	33263945	33264392	469	0,0,2	151,201,220	197	149	0.0,0.0,0.007
Sjc_0003000	chr4	-	30447535	30449561	30449349	30449561	30446632	30446739	470	115,140,121	1,2,0	1963	149	0.897,0.842,1.0
Sjc_0003000	chr4	-	30451284	30451479	30451347	30451479	30449349	30449561	471	165,150,169	0,0,0	212	149	1.0,1.0,1.0
Sjc_0003000	chr4	-	30458975	30460226	30460103	30460226	30457128	30457312	472	46,28,51	49,56,52	1277	149	0.099,0.055,0.103
Sjc_0002998	chr4	-	30350822	30353085	30352967	30353085	30347552	30348489	473	203,231,192	442,471,461	2294	149	0.029,0.031,0.026
Sjc_0002998	chr4	-	30359863	30360069	30359873	30360069	30353503	30353612	474	93,119,121	12,6,12	159	149	0.879,0.949,0.904
Sjc_0002982	chr4	-	29696265	29696934	29696401	29696934	29691344	29692215	475	52,38,57	28,22,30	285	149	0.493,0.475,0.498
Sjc_0002807	chr4	+	23467917	23472095	23467917	23468159	23474138	23474383	476	82,83,74	2,0,0	4085	149	0.599,1.0,1.0
Sjc_0007621	chr5	-	38554600	38554852	38554629	38554852	38544592	38544674	477	25,33,36	25,44,30	178	149	0.456,0.386,0.501
Sjc_0007621	chr5	-	38554600	38554852	38554629	38554852	38553520	38553691	478	0,0,1	0,0,1	178	149	NA,NA,0.456
Sjc_0002963	chr4	-	29184213	29185559	29185327	29185559	29183097	29183506	479	246,212,245	0,1,0	1263	149	1.0,0.962,1.0
Sjc_0002950	chr4	+	28768943	28769709	28768943	28769125	28770595	28770763	480	471,519,490	8,11,1	733	149	0.923,0.906,0.99
Sjc_0002950	chr4	+	28768943	28769709	28768943	28769125	28772923	28773294	481	34,17,40	2,1,3	733	149	0.776,0.776,0.73
Sjc_0002950	chr4	+	28768943	28770763	28768943	28769125	28772923	28773294	482	481,535,551	2,1,3	1787	149	0.953,0.978,0.939
Sjc_0002950	chr4	+	28768943	28770763	28768943	28769709	28772923	28773294	483	465,523,521	18,5,10	1203	149	0.762,0.928,0.866
Sjc_0002949	chr4	+	28741915	28742129	28741915	28742095	28742179	28742295	484	2,2,0	0,0,3	183	149	1.0,1.0,0.0
Sjc_0004716	chr1	-	13018347	13018413	13018368	13018413	13015317	13015350	485	0,0,0	234,172,218	170	149	0.0,0.0,0.0
Sjc_0002483	chr4	+	7968294	7968452	7968294	7968411	7974119	7974398	486	44,49,63	0,0,0	190	149	1.0,1.0,1.0
Sjc_0007165	chr5	+	20051293	20053181	20051293	20051606	20054803	20054993	487	350,319,371	1,1,2	1724	149	0.968,0.965,0.941
Sjc_0007165	chr5	+	20053048	20054993	20053048	20053181	20055951	20059369	488	387,378,435	6,0,0	1961	149	0.831,1.0,1.0
Sjc_0002759	chr4	+	21575484	21575876	21575484	21575872	21579548	21580656	489	0,0,0	560,531,553	153	149	0.0,0.0,0.0
Sjc_0004185	chr4	-	77289735	77290691	77290600	77290691	77289447	77289700	490	22,11,25	30,40,32	1014	149	0.097,0.039,0.103
Sjc_0002921	chr4	-	27830899	27831255	27830937	27831255	27830801	27830858	491	0,2,4	236,226,302	187	149	0.0,0.007,0.01
Sjc_0002086	chr8	-	81495204	81496902	81496797	81496902	81494206	81494285	492	393,345,422	5,4,4	1742	149	0.871,0.881,0.9
Sjc_0002086	chr8	-	81496797	81499621	81499569	81499621	81494206	81494285	493	241,205,201	0,3,0	2921	149	1.0,0.777,1.0
Sjc_0002086	chr8	-	81496797	81497081	81497008	81497081	81495204	81495409	494	341,309,347	1,0,4	360	149	0.993,1.0,0.973
Sjc_0002086	chr8	-	81496797	81497081	81497020	81497081	81495204	81495409	495	341,309,347	0,0,1	372	149	1.0,1.0,0.993
Sjc_0002086	chr8	-	81497008	81497081	81497020	81497081	81495204	81495409	496	1,0,4	0,0,1	161	149	1.0,NA,0.787
Sjc_0002086	chr8	-	81496797	81499621	81499569	81499621	81495204	81495481	497	347,300,294	0,2,2	2921	149	1.0,0.884,0.882
Sjc_0002086	chr8	-	81497008	81497081	81497020	81497081	81495204	81495481	498	4,2,0	1,1,0	161	149	0.787,0.649,NA
Sjc_0008583	chr6	+	2670099	2670447	2670099	2670432	2670491	2670650	499	0,0,0	41,45,55	164	149	0.0,0.0,0.0
Sjc_0002900	chr4	-	27045323	27047162	27046946	27047162	27036864	27037573	500	229,266,268	0,0,1	1772	149	1.0,1.0,0.958
Sjc_0002900	chr4	-	27046946	27047458	27046953	27047458	27045323	27045530	501	95,105,118	0,4,2	156	149	1.0,0.962,0.983
Sjc_0002884	chr4	-	26362361	26362782	26362689	26362782	26362254	26362318	502	1563,1444,1541	0,3,0	477	149	1.0,0.993,1.0
Sjc_0002884	chr4	-	26362361	26364992	26364347	26364992	26362254	26362318	503	1833,1716,1793	20,21,0	2135	149	0.865,0.851,1.0
Sjc_0002884	chr4	-	26367253	26367669	26367376	26367669	26362689	26362782	504	1,0,4	0,1,0	272	149	1.0,0.0,1.0
Sjc_0001083	chr8	-	43579163	43580016	43579718	43580016	43574966	43576251	505	1192,1230,1169	45,36,42	704	149	0.849,0.879,0.855
Sjc_0001083	chr8	-	43589580	43590112	43589896	43590112	43589429	43589518	506	397,407,429	18,19,11	465	149	0.876,0.873,0.926
Sjc_0001083	chr8	-	43589580	43590112	43590048	43590112	43589429	43589518	507	461,478,488	0,7,7	617	149	1.0,0.943,0.944
Sjc_0001083	chr8	-	43589580	43590112	43590065	43590112	43589429	43589518	508	461,478,488	0,0,7	634	149	1.0,1.0,0.942
Sjc_0001083	chr8	-	43589896	43590112	43590048	43590112	43589429	43589518	509	82,90,70	0,7,7	301	149	1.0,0.864,0.832
Sjc_0001083	chr8	-	43589896	43590112	43590065	43590112	43589429	43589518	510	82,90,70	0,0,7	318	149	1.0,1.0,0.824
Sjc_0001083	chr8	-	43590048	43590112	43590065	43590112	43589429	43589518	511	0,7,7	0,0,7	166	149	NA,1.0,0.473
Sjc_0003149	chr4	-	35622137	35624118	35623896	35624118	35616334	35616579	512	521,440,557	1,0,0	1908	149	0.976,1.0,1.0
Sjc_0003149	chr4	-	35622483	35624118	35623896	35624118	35622137	35622421	513	25,11,14	264,235,257	1562	149	0.009,0.004,0.005
Sjc_0002812	chr4	+	23620127	23620217	23620127	23620195	23623203	23623305	514	19,6,10	6,0,18	171	149	0.734,1.0,0.326
Sjc_0002812	chr4	+	23620127	23620234	23620127	23620195	23623203	23623305	515	5,0,3	6,0,18	188	149	0.398,NA,0.117
Sjc_0002812	chr4	+	23620127	23620338	23620127	23620195	23623203	23623305	516	4,16,16	6,0,18	292	149	0.254,1.0,0.312
Sjc_0002812	chr4	+	23620127	23620356	23620127	23620195	23623203	23623305	517	4,7,11	6,0,18	310	149	0.243,1.0,0.227
Sjc_0002812	chr4	+	23620127	23620234	23620127	23620217	23623203	23623305	518	5,0,3	19,6,10	166	149	0.191,0.0,0.212
Sjc_0002812	chr4	+	23620127	23620338	23620127	23620217	23623203	23623305	519	4,16,16	19,6,10	270	149	0.104,0.595,0.469
Sjc_0002812	chr4	+	23620127	23620356	23620127	23620217	23623203	23623305	520	4,7,11	19,6,10	288	149	0.098,0.376,0.363
Sjc_0002812	chr4	+	23620127	23620338	23620127	23620234	23623203	23623305	521	4,16,16	5,0,3	253	149	0.32,1.0,0.759
Sjc_0002812	chr4	+	23620127	23620356	23620127	23620234	23623203	23623305	522	4,7,11	5,0,3	271	149	0.305,1.0,0.668
Sjc_0002812	chr4	+	23620127	23620356	23620127	23620338	23623203	23623305	523	1,3,5	1,12,10	167	149	0.472,0.182,0.308
Sjc_0002812	chr4	+	23620127	23620338	23620127	23620217	23623626	23623827	524	6,16,6	3,6,4	270	149	0.525,0.595,0.453
Sjc_0002812	chr4	+	23620127	23620356	23620127	23620217	23623626	23623827	525	4,5,13	3,6,4	288	149	0.408,0.301,0.627
Sjc_0002812	chr4	+	23620127	23620356	23620127	23620338	23623626	23623827	526	1,1,7	3,12,0	167	149	0.229,0.069,1.0
Sjc_0002812	chr4	+	23637003	23637243	23637003	23637228	23638258	23638539	527	212,200,211	15,20,19	164	149	0.928,0.901,0.91
Sjc_0006293	chr3	+	29943528	29943759	29943528	29943711	29946213	29946337	528	1,0,0	15,9,2	197	149	0.048,0.0,0.0
Sjc_0009202	chr7	-	6564374	6564626	6564525	6564626	6562845	6563024	529	40,53,56	0,0,0	300	149	1.0,1.0,1.0
Sjc_0009703	chrtig00013736_pilon_pilon_1	-	2700	3409	2801	3409	75	1794	530	0,0,0	0,0,0	250	149	NA,NA,NA
Sjc_0001160	chr8	-	46455279	46456485	46455801	46456485	46452224	46454210	531	185,179,158	1,2,0	671	149	0.976,0.952,1.0
Sjc_0007164	chr5	+	20024814	20025064	20024814	20024986	20025865	20026095	532	11,18,7	0,0,0	227	149	1.0,1.0,1.0
Sjc_0002792	chr4	-	22744978	22745897	22745788	22745897	22738644	22739188	533	329,313,332	1,0,0	959	149	0.981,1.0,1.0
Sjc_0002784	chr4	+	22506988	22507359	22506988	22507314	22508214	22508475	534	25,24,23	0,0,0	194	149	1.0,1.0,1.0
Sjc_0002779	chr4	-	22266960	22271404	22268354	22271404	22263021	22263896	535	9,3,6	84,85,82	1543	149	0.01,0.003,0.007
Sjc_0002779	chr4	-	22266960	22271404	22271231	22271404	22263021	22263896	536	301,244,296	0,0,2	4420	149	1.0,1.0,0.833
Sjc_0002779	chr4	-	22268354	22271404	22271231	22271404	22263021	22263896	537	376,326,372	0,0,2	3026	149	1.0,1.0,0.902
Sjc_0008501	chr2	+	25897179	25897238	25897179	25897202	25898741	25898946	538	60,37,69	0,0,0	185	149	1.0,1.0,1.0
Sjc_0002838	chr4	+	24636571	24637380	24636571	24636690	24640748	24640838	539	5,4,11	48,41,70	839	149	0.018,0.017,0.027
Sjc_0002838	chr4	+	24641411	24641480	24641411	24641452	24641511	24641617	540	48,25,33	0,1,0	177	149	1.0,0.955,1.0
Sjc_0002736	chr4	-	20703394	20704225	20703800	20704225	20701548	20701822	541	650,640,625	1,1,0	555	149	0.994,0.994,1.0
Sjc_0006552	chr3	-	39604822	39607509	39607247	39607509	39604431	39604725	542	203,206,245	0,1,0	2574	149	1.0,0.923,1.0
Sjc_0002717	chr4	-	19945294	19945519	19945316	19945519	19941154	19941850	543	12,6,2	0,0,0	171	149	1.0,1.0,1.0
Sjc_0002717	chr4	-	19964704	19966198	19965180	19966198	19961811	19962200	544	188,174,206	1,0,1	625	149	0.978,1.0,0.98
Sjc_0002686	chr4	+	18759649	18760358	18759649	18760232	18760402	18760555	545	640,664,638	397,341,416	275	149	0.466,0.513,0.454
Sjc_0000604	chr8	-	25562026	25564826	25564750	25564826	25542825	25546089	546	52,82,81	0,1,0	2873	149	1.0,0.81,1.0
Sjc_0007144	chr5	+	19144884	19145812	19144884	19145272	19145884	19146170	547	1457,1619,1586	1,0,0	689	149	0.997,1.0,1.0
Sjc_0002652	chr4	-	17188267	17188558	17188337	17188558	17180276	17180385	548	22,26,19	98,105,92	219	149	0.132,0.144,0.123
Sjc_0002652	chr4	-	17188267	17188558	17188410	17188558	17180276	17180385	549	25,30,22	6,7,12	292	149	0.68,0.686,0.483
Sjc_0002652	chr4	-	17188337	17188558	17188410	17188558	17180276	17180385	550	101,109,95	6,7,12	222	149	0.919,0.913,0.842
Sjc_0002638	chr4	-	16722871	16723069	16722876	16723069	16722678	16722827	551	470,472,438	2,2,11	154	149	0.996,0.996,0.975
Sjc_0002633	chr4	+	16409434	16409582	16409434	16409507	16410697	16410969	552	60,81,80	0,0,0	224	149	1.0,1.0,1.0
Sjc_0000098	chr8	-	4050027	4051659	4050330	4051659	4047174	4047735	553	47,60,39	0,0,0	452	149	1.0,1.0,1.0
Sjc_0000659	chr8	-	27305195	27305312	27305219	27305312	27304634	27304751	554	6,2,1	0,0,0	173	149	1.0,1.0,1.0
Sjc_0000659	chr8	-	27312768	27312952	27312873	27312952	27308463	27308586	555	254,264,248	0,0,0	254	149	1.0,1.0,1.0
Sjc_0002631	chr4	+	16324195	16324799	16324195	16324516	16325330	16326029	556	506,526,500	0,1,0	432	149	1.0,0.995,1.0
Sjc_0002879	chr4	-	26218315	26219461	26218992	26219461	26218054	26218271	557	18,9,10	70,76,62	826	149	0.044,0.021,0.028
Sjc_0002879	chr4	-	26232758	26235501	26232805	26235501	26231132	26231251	558	3,13,0	66,63,63	196	149	0.033,0.136,0.0
Sjc_0003801	chr4	+	60941759	60941806	60941759	60941796	60943955	60944100	559	135,147,127	0,0,0	159	149	1.0,1.0,1.0
Sjc_0000415	chr8	-	18283722	18284285	18283728	18284285	18283623	18283690	560	0,0,0	0,0,0	155	149	NA,NA,NA
Sjc_0000415	chr8	-	18290616	18292679	18292633	18292679	18288889	18288997	561	1155,1156,1130	1,0,0	2166	149	0.988,1.0,1.0
Sjc_0006471	chr3	+	36644210	36644420	36644210	36644416	36648672	36649977	562	2,0,0	0,2,1	153	149	1.0,0.0,0.0
Sjc_0006471	chr3	+	36644210	36644420	36644210	36644416	36649731	36649977	563	10,12,17	12,21,18	153	149	0.448,0.358,0.479
Sjc_0006471	chr3	+	36644210	36644420	36644210	36644416	36649934	36649977	564	81,60,77	95,129,107	153	149	0.454,0.312,0.412
Sjc_0006471	chr3	+	36644210	36644420	36644210	36644416	36650018	36650080	565	2,0,1	5,3,2	153	149	0.28,0.0,0.327
Sjc_0006471	chr3	+	36644210	36644420	36644210	36644416	36650120	36650248	566	0,0,2	0,1,2	153	149	NA,0.0,0.493
Sjc_0006471	chr3	+	36650018	36650080	36650018	36650039	36650120	36650248	567	374,452,414	0,0,0	190	149	1.0,1.0,1.0
Sjc_0006471	chr3	+	36644210	36644420	36644210	36644416	36650287	36650328	568	4,9,4	9,6,2	153	149	0.302,0.594,0.661
Sjc_0006471	chr3	+	36644210	36644420	36644210	36644416	36650360	36650502	569	12,0,5	0,13,0	153	149	1.0,0.0,1.0
Sjc_0006471	chr3	+	36644210	36644420	36644210	36644416	36661934	36662195	570	0,2,1	4,1,0	153	149	0.0,0.661,1.0
Sjc_0003601	chr4	+	52056426	52057994	52056426	52056474	52058799	52060733	571	557,529,546	34,51,40	1669	149	0.594,0.481,0.549
Sjc_0003676	chr4	+	55444601	55444901	55444601	55444740	55448270	55448486	572	1,1,0	0,0,4	310	149	1.0,1.0,0.0
Sjc_0000445	chr8	-	19734236	19737691	19737186	19737691	19734064	19734203	573	792,860,913	1,0,0	3099	149	0.974,1.0,1.0
Sjc_0002610	chr4	+	14219946	14220082	14219946	14220067	14221617	14222145	574	87,51,57	36,35,30	164	149	0.687,0.57,0.633
Sjc_0002610	chr4	+	14234928	14236389	14234928	14234974	14237900	14239846	575	147,141,133	0,1,0	1564	149	1.0,0.931,1.0
Sjc_0002610	chr4	+	14235347	14236389	14235347	14235409	14237900	14239846	576	145,139,133	7,10,7	1129	149	0.732,0.647,0.715
Sjc_0002608	chr4	+	14179696	14179877	14179696	14179851	14182059	14182114	577	35,39,54	25,27,24	175	149	0.544,0.552,0.657
Sjc_0002608	chr4	+	14179696	14181998	14179696	14179851	14182059	14182114	578	6,12,6	25,27,24	2296	149	0.015,0.028,0.016
Sjc_0002608	chr4	+	14179696	14181998	14179696	14179877	14182059	14182114	579	6,12,6	35,39,54	2270	149	0.011,0.02,0.007
Sjc_0002599	chr4	-	13909765	13911211	13911103	13911211	13909573	13909732	580	479,428,390	1,3,3	1487	149	0.98,0.935,0.929
Sjc_0002599	chr4	-	13909765	13911211	13911117	13911211	13909573	13909732	581	479,428,390	0,0,1	1501	149	1.0,1.0,0.975
Sjc_0002599	chr4	-	13911103	13911211	13911117	13911211	13909573	13909732	582	1,3,3	0,0,1	163	149	1.0,1.0,0.733
Sjc_0002599	chr4	-	13911103	13911211	13911117	13911211	13910039	13910126	583	44,53,46	4,10,7	163	149	0.91,0.829,0.857
Sjc_0002599	chr4	-	13911103	13911211	13911133	13911211	13910039	13910126	584	44,53,46	23,28,39	179	149	0.614,0.612,0.495
Sjc_0002599	chr4	-	13911117	13911211	13911133	13911211	13910039	13910126	585	4,10,7	23,28,39	165	149	0.136,0.244,0.139
Sjc_0003119	chr4	+	34650811	34651115	34650811	34650969	34658385	34659233	586	96,69,54	3,0,0	295	149	0.942,1.0,1.0
Sjc_0003119	chr4	+	34659911	34660725	34659911	34660213	34663799	34663861	587	4,10,11	60,83,89	661	149	0.015,0.026,0.027
Sjc_0003119	chr4	+	34663799	34663873	34663799	34663861	34665327	34665899	588	34,39,30	43,54,57	161	149	0.423,0.401,0.328
Sjc_0002624	chr4	+	14731957	14732029	14731957	14732026	14733151	14733307	589	198,202,165	0,0,0	152	149	1.0,1.0,1.0
Sjc_0002816	chr4	+	23752754	23753380	23752754	23752821	23756484	23757409	590	14,11,10	2,0,4	708	149	0.596,1.0,0.345
Sjc_0002595	chr4	-	13680618	13681032	13680660	13681032	13674808	13674982	591	0,0,0	9,17,12	191	149	0.0,0.0,0.0
Sjc_0002477	chr4	+	7772821	7773021	7772821	7772971	7775912	7776249	592	77,77,74	0,0,0	199	149	1.0,1.0,1.0
Sjc_0006011	chr3	-	18532018	18532932	18532793	18532932	18523964	18524125	593	0,0,0	49,36,50	924	149	0.0,0.0,0.0
Sjc_0003183	chr4	+	36649667	36649985	36649667	36649952	36651901	36652074	594	2060,2023,2096	0,0,0	182	149	1.0,1.0,1.0
Sjc_0000520	chr8	-	22183250	22187242	22183799	22187242	22181613	22182050	595	106,75,92	3,7,2	698	149	0.883,0.696,0.908
Sjc_0002528	chr4	-	9733156	9734771	9734208	9734771	9729192	9729580	596	83,117,134	0,6,7	1201	149	1.0,0.708,0.704
Sjc_0007896	chr2	+	2567788	2568758	2567788	2568079	2569520	2569658	597	509,530,510	1,0,3	828	149	0.989,1.0,0.968
Sjc_0002516	chr4	+	9197407	9197507	9197407	9197492	9198556	9198676	598	0,0,0	64,36,56	164	149	0.0,0.0,0.0
Sjc_0002516	chr4	+	9198556	9198724	9198556	9198676	9201564	9201677	599	0,0,0	0,0,0	197	149	NA,NA,NA
Sjc_0002516	chr4	+	9214594	9214911	9214594	9214869	9220891	9220971	600	87,66,73	0,0,0	191	149	1.0,1.0,1.0
Sjc_0002507	chr4	+	8782620	8782903	8782620	8782714	8786483	8786743	601	1573,1453,1467	0,0,0	338	149	1.0,1.0,1.0
Sjc_0003283	chr4	-	40249576	40249729	40249689	40249729	40249267	40249526	602	64,64,57	0,0,4	262	149	1.0,1.0,0.89
Sjc_0002491	chr4	-	8164432	8165450	8165235	8165450	8162604	8162699	603	40,47,39	9,5,3	952	149	0.41,0.595,0.67
Sjc_0007784	chr5	+	44266751	44266857	44266751	44266839	44267116	44267206	604	0,0,0	20,20,18	167	149	0.0,0.0,0.0
Sjc_0007784	chr5	+	44272091	44272223	44272091	44272149	44276044	44276286	605	14,9,12	0,0,0	223	149	1.0,1.0,1.0
Sjc_0005312	chr1	-	37308011	37308116	37308026	37308116	37306088	37306174	606	0,0,0	0,0,0	164	149	NA,NA,NA
Sjc_0009354	chr7	+	13263234	13263691	13263234	13263391	13264725	13265771	607	15,8,5	347,343,319	449	149	0.014,0.008,0.005
Sjc_0002852	chr4	-	25301027	25301652	25301033	25301652	25291470	25291843	608	39,21,29	0,0,0	155	149	1.0,1.0,1.0
Sjc_0002852	chr4	-	25322891	25323003	25322894	25323003	25319727	25319994	609	16,21,20	8,8,8	152	149	0.662,0.72,0.71
Sjc_0002841	chr4	-	24814141	24814340	24814240	24814340	24813969	24814108	610	403,444,354	0,0,0	248	149	1.0,1.0,1.0
Sjc_0002819	chr4	+	23825700	23825883	23825700	23825865	23827384	23827458	611	4,1,0	0,0,0	167	149	1.0,1.0,NA
Sjc_0002819	chr4	+	23833427	23833711	23833427	23833560	23836044	23836104	612	10,16,6	0,0,0	300	149	1.0,1.0,1.0
Sjc_0002452	chr4	+	6991792	6992018	6991792	6992001	6993589	6994087	613	28,30,17	205,180,240	166	149	0.109,0.13,0.06
Sjc_0003429	chr4	+	45794043	45795135	45794043	45794147	45798451	45798547	614	164,150,135	5,1,1	1137	149	0.811,0.952,0.946
Sjc_0003196	chr4	-	37164795	37166540	37166120	37166540	37158924	37161477	615	1155,1213,1287	2,3,0	1474	149	0.983,0.976,1.0
Sjc_0003196	chr4	-	37166120	37166540	37166414	37166540	37164795	37165243	616	943,1100,1063	3,3,0	443	149	0.991,0.992,1.0
Sjc_0003196	chr4	-	37166120	37166540	37166484	37166540	37164795	37165243	617	943,1100,1063	0,5,0	513	149	1.0,0.985,1.0
Sjc_0003196	chr4	-	37166414	37166540	37166484	37166540	37164795	37165243	618	3,3,0	0,5,0	219	149	1.0,0.29,NA
Sjc_0003196	chr4	-	37166414	37166540	37166484	37166540	37164795	37166307	619	26,19,0	0,21,19	219	149	1.0,0.381,0.0
Sjc_0002411	chr4	+	5085277	5085393	5085277	5085357	5086305	5086471	620	32,34,37	0,0,0	185	149	1.0,1.0,1.0
Sjc_0000680	chr8	-	28717867	28718103	28717927	28718103	28714412	28714487	621	0,0,0	46,69,57	209	149	0.0,0.0,0.0
Sjc_0002407	chr4	+	4889963	4890137	4889963	4890099	4895074	4895292	622	0,0,0	269,271,299	187	149	0.0,0.0,0.0
Sjc_0002407	chr4	+	4895074	4895292	4895074	4895223	4895332	4895451	623	594,581,640	1,5,0	218	149	0.998,0.988,1.0
Sjc_0006023	chr3	+	19120203	19120336	19120203	19120285	19126378	19126443	624	8891,8608,8905	0,0,0	200	149	1.0,1.0,1.0
Sjc_0006023	chr3	+	19130237	19130362	19130237	19130314	19131675	19131729	625	0,0,0	5349,5278,5287	197	149	0.0,0.0,0.0
Sjc_0002367	chr4	-	2602074	2602216	2602130	2602216	2600288	2600478	626	167,215,177	0,0,0	205	149	1.0,1.0,1.0
Sjc_0002358	chr4	+	1982888	1983056	1982888	1982952	1988667	1988721	627	143,111,115	0,0,0	253	149	1.0,1.0,1.0
Sjc_0002343	chr4	-	1327147	1327559	1327326	1327559	1327029	1327096	628	48,48,34	0,0,1	328	149	1.0,1.0,0.939
Sjc_0004891	chr1	+	19702858	19703175	19702858	19703155	19704646	19705962	629	0,0,0	0,1,0	169	149	NA,0.0,NA
Sjc_0004891	chr1	+	19702858	19703209	19702858	19703155	19704646	19705962	630	0,1,0	0,1,0	203	149	NA,0.423,NA
Sjc_0004891	chr1	+	19702858	19703209	19702858	19703175	19704646	19705962	631	0,1,0	0,0,0	183	149	NA,1.0,NA
Sjc_0004894	chr1	+	19837579	19838982	19837579	19837705	19841272	19841540	632	148,138,167	1,0,0	1426	149	0.939,1.0,1.0
Sjc_0004894	chr1	+	19837579	19839742	19837579	19837705	19841272	19841540	633	395,454,425	1,0,0	2186	149	0.964,1.0,1.0
Sjc_0004894	chr1	+	19837579	19839742	19837579	19838982	19841272	19841540	634	289,372,311	42,56,53	909	149	0.53,0.521,0.49
Sjc_0001657	chr8	-	64220615	64220751	64220669	64220751	64219033	64219104	635	250,272,308	0,0,0	203	149	1.0,1.0,1.0
Sjc_0008810	chr6	-	11631146	11631211	11631162	11631211	11629257	11629694	636	0,0,0	0,0,0	165	149	NA,NA,NA
Sjc_0002399	chr4	-	4563636	4563870	4563660	4563870	4559519	4559749	637	27,10,11	0,0,0	173	149	1.0,1.0,1.0
Sjc_0005279	chr1	+	35883039	35883939	35883039	35883855	35885904	35886055	638	13,17,15	0,0,0	233	149	1.0,1.0,1.0
Sjc_0002363	chr4	-	2442253	2442510	2442305	2442510	2441096	2441285	639	3,3,2	0,0,0	201	149	1.0,1.0,1.0
Sjc_0002363	chr4	-	2442253	2442510	2442332	2442510	2441096	2441285	640	3,3,2	51,54,43	228	149	0.037,0.035,0.029
Sjc_0002363	chr4	-	2442305	2442510	2442332	2442510	2441096	2441285	641	0,0,0	51,54,43	176	149	0.0,0.0,0.0
Sjc_0002363	chr4	-	2447120	2448332	2448131	2448332	2445881	2446067	642	173,124,171	11,0,1	1160	149	0.669,1.0,0.956
Sjc_0006717	chr3	-	47066472	47068900	47068686	47068900	47066387	47066432	643	1419,1335,1348	0,1,0	2363	149	1.0,0.988,1.0
Sjc_0000295	chr8	+	12784239	12784501	12784239	12784471	12787520	12787695	644	1200,1240,1301	0,0,0	179	149	1.0,1.0,1.0
Sjc_0000295	chr8	+	12797094	12797230	12797094	12797134	12797992	12798031	645	2,2,0	1128,1110,1166	245	149	0.001,0.001,0.0
Sjc_0006714	chr3	+	46959577	46959691	46959577	46959687	46959726	46960214	646	111,91,132	34,33,28	153	149	0.761,0.729,0.821
Sjc_0003389	chr4	+	44277153	44279234	44277153	44278255	44280643	44281128	647	4,0,2	0,0,0	1128	149	1.0,NA,1.0
Sjc_0003389	chr4	+	44279065	44279234	44279065	44279222	44280643	44281128	648	0,0,1	9,3,9	161	149	0.0,0.0,0.093
Sjc_0006713	chr3	-	46949053	46949150	46949082	46949150	46948784	46948949	649	426,456,423	0,0,1	178	149	1.0,1.0,0.997
Sjc_0006713	chr3	-	46949053	46949150	46949082	46949150	46949003	46949014	650	43,30,37	0,0,0	178	149	1.0,1.0,1.0
Sjc_0000547	chr8	-	23471331	23471468	23471353	23471468	23469175	23469324	651	0,5,0	1,0,0	171	149	0.0,1.0,NA
Sjc_0003020	chr4	+	30984622	30988023	30984622	30984674	30989080	30989337	652	141,168,213	32,33,35	3498	149	0.158,0.178,0.206
Sjc_0003020	chr4	+	30984622	30988023	30984622	30984674	30991191	30991288	653	20,27,46	0,1,2	3498	149	1.0,0.535,0.495
Sjc_0003031	chr4	-	31354685	31354908	31354736	31354908	31353575	31353639	654	0,0,0	96,72,89	200	149	0.0,0.0,0.0
Sjc_0006707	chr3	-	46797028	46797310	46797064	46797310	46792075	46792551	655	407,320,362	87,59,78	185	149	0.79,0.814,0.789
Sjc_0006705	chr3	-	46683907	46684142	46684049	46684142	46682252	46682451	656	0,0,0	0,1,0	291	149	NA,0.0,NA
Sjc_0006683	chr3	+	45624915	45625071	45624915	45625029	45626050	45626198	657	20,9,11	0,0,0	191	149	1.0,1.0,1.0
Sjc_0006683	chr3	+	45664657	45664846	45664657	45664777	45667690	45667875	658	13,10,12	0,0,0	218	149	1.0,1.0,1.0
Sjc_0006683	chr3	+	45685910	45686094	45685910	45686067	45688539	45688853	659	28,40,24	0,0,0	176	149	1.0,1.0,1.0
Sjc_0006683	chr3	+	45698091	45698265	45698091	45698184	45702387	45702522	660	104,76,69	0,0,0	230	149	1.0,1.0,1.0
Sjc_0000573	chr8	+	24515139	24515857	24515139	24515837	24516617	24517386	661	12,21,21	129,132,129	169	149	0.076,0.123,0.126
Sjc_0004133	chr4	+	75021525	75021653	75021525	75021546	75022001	75022148	662	133,128,114	0,0,0	256	149	1.0,1.0,1.0
Sjc_0002466	chr4	+	7313842	7314158	7313842	7313966	7315603	7316790	663	91,76,92	11,5,4	341	149	0.783,0.869,0.91
Sjc_0002466	chr4	+	7313842	7314536	7313842	7313966	7315603	7316790	664	254,296,258	11,5,4	719	149	0.827,0.925,0.93
Sjc_0002466	chr4	+	7313842	7314536	7313842	7314158	7315603	7316790	665	253,296,258	90,76,92	527	149	0.443,0.524,0.442
Sjc_0003973	chr4	-	69022204	69022268	69022216	69022268	69022143	69022174	666	27,17,23	7,2,1	161	149	0.781,0.887,0.955
Sjc_0002727	chr4	+	20267415	20267655	20267415	20267642	20313994	20315154	667	0,0,0	1,0,0	162	149	0.0,NA,NA
Sjc_0008237	chr2	-	16434176	16434362	16434209	16434362	16430119	16431656	668	0,0,0	62,41,80	182	149	0.0,0.0,0.0
Sjc_0008237	chr2	-	16443060	16444506	16443767	16444506	16442875	16442958	669	69,70,90	39,28,36	856	149	0.235,0.303,0.303
Sjc_0006621	chr3	+	43020935	43021144	43020935	43021081	43022670	43022753	670	362,407,412	0,0,0	212	149	1.0,1.0,1.0
Sjc_0006621	chr3	+	43030843	43030961	43030843	43030955	43031166	43031535	671	2,1,0	0,0,0	155	149	1.0,1.0,NA
Sjc_0006621	chr3	+	43032731	43032914	43032731	43032884	43033889	43034086	672	0,0,0	228,237,245	179	149	0.0,0.0,0.0
Sjc_0004296	chr4	-	81984985	81985033	81985026	81985033	81983599	81983701	673	130,99,81	0,0,0	190	149	1.0,1.0,1.0
Sjc_0002809	chr4	-	23531624	23534714	23531660	23534714	23528481	23528955	674	8,2,6	0,0,0	185	149	1.0,1.0,1.0
Sjc_0005159	chr1	-	30234358	30235689	30235525	30235689	30233993	30234243	675	180,238,233	3,2,0	1316	149	0.872,0.931,1.0
Sjc_0005159	chr1	-	30255538	30255968	30255778	30255968	30254434	30254648	676	97,118,115	0,0,0	389	149	1.0,1.0,1.0
Sjc_0006604	chr3	-	42199683	42199876	42199695	42199876	42199478	42199650	677	10,9,22	1,1,1	161	149	0.902,0.893,0.953
Sjc_0006601	chr3	-	41869812	41870148	41870042	41870148	41868732	41869748	678	27,18,35	7,1,1	379	149	0.603,0.876,0.932
Sjc_0009158	chr7	+	4523322	4523776	4523322	4523689	4528635	4528921	679	2,2,0	0,0,0	236	149	1.0,1.0,NA
Sjc_0009158	chr7	+	4539269	4539584	4539269	4539539	4542366	4542854	680	1,0,2	0,0,0	194	149	1.0,NA,1.0
Sjc_0002441	chr4	+	6417274	6417878	6417274	6417834	6419115	6419260	681	18,6,14	123,81,97	193	149	0.102,0.054,0.1
Sjc_0001338	chr8	+	52347945	52349557	52347945	52348032	52349589	52349669	682	838,876,835	0,12,3	1674	149	1.0,0.867,0.961
Sjc_0006769	chr5	-	909218	909332	909239	909332	906759	907083	683	524,592,464	0,0,0	170	149	1.0,1.0,1.0
Sjc_0006585	chr3	+	41054702	41055553	41054702	41055074	41057929	41058599	684	11,4,13	126,100,124	628	149	0.02,0.009,0.024
Sjc_0008345	chr2	+	20158241	20160041	20158241	20158358	20161099	20161296	685	27,43,36	653,664,793	1832	149	0.003,0.005,0.004
Sjc_0008345	chr2	+	20157727	20161296	20157727	20158358	20164187	20164375	686	775,679,739	0,3,2	3087	149	1.0,0.916,0.947
Sjc_0009439	chr7	+	16439487	16440735	16439487	16439715	16442075	16442325	687	3,0,6	82,68,59	1169	149	0.005,0.0,0.013
Sjc_0009004	chr6	-	20910095	20910920	20910851	20910920	20909720	20909941	688	806,804,828	299,313,375	905	149	0.307,0.297,0.267
Sjc_0009004	chr6	-	20915471	20915760	20915574	20915760	20914766	20914814	689	0,0,1	522,485,538	252	149	0.0,0.0,0.001
Sjc_0002172	chr8	-	85334530	85335991	85335773	85335991	85330437	85330734	690	454,373,358	0,3,1	1392	149	1.0,0.93,0.975
Sjc_0005126	chr1	-	29114234	29114611	29114429	29114611	29112836	29113133	691	659,613,655	0,0,0	344	149	1.0,1.0,1.0
Sjc_0006474	chr3	-	36753787	36756922	36756789	36756922	36753655	36753748	692	315,337,389	1,3,3	3151	149	0.937,0.842,0.86
Sjc_0002389	chr4	-	3945746	3945818	3945751	3945818	3943413	3944375	693	13,13,18	16,23,30	154	149	0.44,0.354,0.367
Sjc_0002639	chr4	+	16737343	16740035	16737343	16737466	16740489	16740732	694	160,148,158	8,4,3	2718	149	0.523,0.67,0.743
Sjc_0005794	chr3	+	8951406	8951512	8951406	8951468	8951569	8951707	695	125,125,139	0,1,0	193	149	1.0,0.99,1.0
Sjc_0005794	chr3	+	8952138	8952357	8952138	8952306	8953574	8954385	696	109,129,109	13,8,13	200	149	0.862,0.923,0.862
Sjc_0002862	chr4	-	25669911	25671631	25671560	25671631	25669175	25669305	697	804,781,843	0,1,0	1798	149	1.0,0.985,1.0
Sjc_0002862	chr4	-	25669911	25672205	25672072	25672205	25669175	25669305	698	822,799,849	1,1,0	2310	149	0.981,0.981,1.0
Sjc_0001818	chr8	-	70559702	70560694	70560477	70560694	70556120	70556546	699	261,270,321	0,1,0	924	149	1.0,0.978,1.0
Sjc_0001818	chr8	-	70570117	70570319	70570137	70570319	70569059	70569198	700	15,23,31	0,5,2	169	149	1.0,0.802,0.932
Sjc_0001818	chr8	-	70570117	70570319	70570197	70570319	70569059	70569198	701	15,23,31	13,0,10	229	149	0.429,1.0,0.669
Sjc_0001818	chr8	-	70570137	70570319	70570197	70570319	70569059	70569198	702	0,5,2	13,0,10	209	149	0.0,1.0,0.125
Sjc_0008089	chr2	-	10976958	10977796	10977624	10977796	10972378	10972756	703	2,4,4	15,27,13	815	149	0.024,0.026,0.053
Sjc_0006522	chr3	-	38423674	38423758	38423716	38423758	38423177	38423239	704	0,0,0	29,0,28	191	149	0.0,NA,0.0
Sjc_0006983	chr5	+	11870238	11870450	11870238	11870396	11871820	11871900	705	2,1,0	256,248,212	203	149	0.006,0.003,0.0
Sjc_0006983	chr5	+	11878112	11878412	11878112	11878396	11881208	11881239	706	28,23,32	0,0,0	165	149	1.0,1.0,1.0
Sjc_0009735	chrtig00083791:0-4766028_pilon_pilon_3	+	8740	9243	8740	8902	9646	10194	707	0,2,7	65,47,57	490	149	0.0,0.013,0.036
Sjc_0001233	chr8	+	49181442	49183029	49181442	49181789	49183453	49183528	708	23,40,33	19,48,15	1389	149	0.115,0.082,0.191
Sjc_0000838	chr8	+	34500018	34500439	34500018	34500025	34503427	34503669	709	117,162,148	0,0,0	563	149	1.0,1.0,1.0
Sjc_0000838	chr8	+	34527358	34527471	34527358	34527456	34529698	34529789	710	44,40,49	0,0,0	164	149	1.0,1.0,1.0
Sjc_0000491	chr8	+	21408129	21408428	21408129	21408322	21414426	21415104	711	31,19,45	165,175,169	255	149	0.099,0.06,0.135
Sjc_0006486	chr3	+	37229705	37229955	37229705	37229916	37232375	37232407	712	22,20,24	0,0,0	188	149	1.0,1.0,1.0
Sjc_0002299	chr8	-	89967167	89967476	89967352	89967476	89966579	89966771	713	1,1,0	51,49,46	334	149	0.009,0.009,0.0
Sjc_0006484	chr3	+	37122468	37123386	37122468	37122600	37123487	37123559	714	55,67,63	0,1,0	935	149	1.0,0.914,1.0
Sjc_0003672	chr4	-	55326588	55329588	55329265	55329588	55326147	55326400	715	37,55,46	9,18,11	2826	149	0.178,0.139,0.181
Sjc_0003672	chr4	-	55326588	55329588	55329397	55329588	55326147	55326400	716	37,55,46	15,13,23	2958	149	0.111,0.176,0.092
Sjc_0003672	chr4	-	55329265	55329588	55329397	55329588	55326147	55326400	717	9,18,11	15,13,23	281	149	0.241,0.423,0.202
Sjc_0003161	chr4	+	36026124	36026336	36026124	36026237	36032260	36032336	718	37,64,56	0,0,0	248	149	1.0,1.0,1.0
Sjc_0003161	chr4	+	36038088	36038157	36038088	36038096	36047521	36047595	719	4,16,2	0,0,0	210	149	1.0,1.0,1.0
Sjc_0003161	chr4	+	36051355	36051437	36051355	36051419	36058232	36058307	720	10,0,7	0,0,0	167	149	1.0,NA,1.0
Sjc_0003161	chr4	+	36066238	36066323	36066238	36066297	36067089	36067239	721	0,7,7	120,105,85	175	149	0.0,0.054,0.066
Sjc_0002637	chr4	+	16698918	16699065	16698918	16699002	16699981	16700071	722	2,4,2	88,111,99	212	149	0.016,0.025,0.014
Sjc_0008068	chr2	-	10382634	10382882	10382754	10382882	10373232	10375596	723	4,1,12	3,7,0	269	149	0.425,0.073,1.0
Sjc_0006442	chr3	+	35516038	35516098	35516038	35516079	35517385	35517488	724	0,0,0	0,0,5	168	149	NA,NA,0.0
Sjc_0006442	chr3	+	35526690	35526797	35526690	35526793	35529722	35529921	725	2,7,0	0,0,0	153	149	1.0,1.0,NA
Sjc_0001279	chr8	+	50553457	50554321	50553457	50553770	50558105	50558186	726	125,124,113	2,1,1	700	149	0.93,0.963,0.96
Sjc_0001279	chr8	+	50553457	50554321	50553457	50553770	50559465	50559654	727	142,124,112	136,137,121	700	149	0.182,0.162,0.165
Sjc_0001279	chr8	+	50553457	50554321	50553457	50553770	50559686	50559859	728	123,124,115	17,13,0	700	149	0.606,0.67,1.0
Sjc_0001279	chr8	+	50555500	50559654	50555500	50558186	50559686	50559859	729	532,522,582	1,0,0	1617	149	0.98,1.0,1.0
Sjc_0006409	chr3	+	33963135	33963565	33963135	33963227	33965030	33965235	730	321,410,360	0,1,0	487	149	1.0,0.992,1.0
Sjc_0006409	chr3	+	33963361	33965235	33963361	33963565	33969680	33969896	731	48,35,50	224,221,207	1819	149	0.017,0.013,0.019
Sjc_0006409	chr3	+	33976692	33977228	33976692	33976889	33979206	33979422	732	87,113,89	505,420,513	488	149	0.05,0.076,0.05
Sjc_0006409	chr3	+	33976692	33977228	33976692	33976889	33979568	33980139	733	27,38,39	3,6,2	488	149	0.733,0.659,0.856
Sjc_0006409	chr3	+	33976692	33979422	33976692	33976889	33979568	33980139	734	834,783,848	3,6,2	2682	149	0.939,0.879,0.959
Sjc_0006409	chr3	+	33976692	33979422	33976692	33977228	33979568	33980139	735	807,746,809	0,1,0	2343	149	1.0,0.979,1.0
Sjc_0006405	chr3	+	33787660	33788373	33787660	33788059	33790476	33790686	736	35,33,23	722,639,705	463	149	0.015,0.016,0.01
Sjc_0002719	chr4	+	20046255	20046478	20046255	20046469	20047670	20047831	737	350,340,332	110,82,72	158	149	0.75,0.796,0.813
Sjc_0002806	chr4	-	23452656	23455424	23455176	23455424	23445602	23445707	738	148,136,152	1,0,1	2669	149	0.892,1.0,0.895
Sjc_0001439	chr8	+	56006525	56006968	56006525	56006935	56009594	56009781	739	48,65,60	1,2,0	182	149	0.975,0.964,1.0
Sjc_0001439	chr8	+	56006525	56006968	56006525	56006935	56009738	56009781	740	284,368,364	110,114,102	182	149	0.679,0.725,0.745
Sjc_0008167	chr2	+	14107395	14107649	14107395	14107631	14116689	14116928	741	18,23,15	0,0,0	167	149	1.0,1.0,1.0
Sjc_0008167	chr2	+	14120088	14120150	14120088	14120147	14121312	14121519	742	39,42,36	0,0,0	152	149	1.0,1.0,1.0
Sjc_0008167	chr2	+	14126688	14130253	14126688	14126798	14130922	14131169	743	79,58,48	1,0,0	3604	149	0.766,1.0,1.0
Sjc_0006368	chr3	-	32611404	32612523	32612302	32612523	32582004	32582308	744	0,2,0	0,0,0	1047	149	NA,1.0,NA
Sjc_0006355	chr3	+	31948139	31948319	31948139	31948190	31949250	31952148	745	394,394,409	1,1,0	278	149	0.995,0.995,1.0
Sjc_0002011	chr8	+	78545751	78546194	78545751	78545959	78547125	78547199	746	120,100,112	2,0,1	384	149	0.959,1.0,0.978
Sjc_0006689	chr3	+	45924318	45924799	45924318	45924645	45927429	45928706	747	573,653,662	1,3,0	303	149	0.996,0.991,1.0
Sjc_0001868	chr8	+	72939951	72940371	72939951	72940323	72942934	72944233	748	77,105,99	1,6,4	197	149	0.983,0.93,0.949
Sjc_0003416	chr4	+	45341600	45342589	45341600	45341663	45342627	45342745	749	514,475,459	0,2,0	1075	149	1.0,0.971,1.0
Sjc_0003929	chr4	-	67435609	67435767	67435627	67435767	67430002	67430215	750	10,9,9	6,0,11	167	149	0.598,1.0,0.422
Sjc_0003929	chr4	-	67435609	67435767	67435627	67435767	67430002	67430227	751	2,1,1	0,0,2	167	149	1.0,1.0,0.308
Sjc_0002764	chr4	-	21658909	21659157	21658933	21659157	21657458	21657623	752	14,17,8	0,0,0	173	149	1.0,1.0,1.0
Sjc_0002764	chr4	-	21679255	21680128	21680042	21680128	21679089	21679220	753	20,36,21	0,1,0	936	149	1.0,0.851,1.0
Sjc_0006340	chr3	-	31384748	31385490	31384764	31385490	31379708	31380432	754	183,188,177	0,0,0	165	149	1.0,1.0,1.0
Sjc_0004503	chr1	+	3608559	3610299	3608559	3608766	3610632	3611313	755	200,206,227	0,4,2	1682	149	1.0,0.82,0.91
Sjc_0001260	chr8	-	50019701	50020508	50020376	50020508	50014759	50014886	756	84,72,62	1,0,0	824	149	0.938,1.0,1.0
Sjc_0006324	chr3	-	31085955	31086184	31086003	31086184	31084879	31085164	757	0,0,2	509,445,505	197	149	0.0,0.0,0.003
Sjc_0002383	chr4	-	3651128	3651490	3651260	3651490	3648787	3649027	758	371,335,344	0,0,0	281	149	1.0,1.0,1.0
Sjc_0002383	chr4	-	3659217	3660439	3660221	3660439	3656865	3657277	759	167,198,180	9,16,9	1153	149	0.706,0.615,0.721
Sjc_0002383	chr4	-	3659217	3660439	3660231	3660439	3656865	3657277	760	170,203,186	0,0,0	1163	149	1.0,1.0,1.0
Sjc_0002383	chr4	-	3660221	3660439	3660231	3660439	3656865	3657277	761	12,21,15	0,0,0	159	149	1.0,1.0,1.0
Sjc_0002383	chr4	-	3661305	3661697	3661399	3661697	3660477	3660752	762	105,126,112	41,32,29	243	149	0.611,0.707,0.703
Sjc_0003511	chr4	+	48840565	48840826	48840565	48840778	48843284	48843501	763	17,34,30	0,0,0	197	149	1.0,1.0,1.0
Sjc_0003511	chr4	+	48844061	48844247	48844061	48844214	48845242	48845646	764	55,56,51	0,0,0	182	149	1.0,1.0,1.0
Sjc_0003511	chr4	+	48848791	48849109	48848791	48849049	48853752	48854152	765	47,84,57	0,0,0	209	149	1.0,1.0,1.0
Sjc_0007579	chr5	-	36878828	36879100	36878855	36879100	36877087	36877570	766	0,0,0	37,48,26	176	149	0.0,0.0,0.0
Sjc_0006301	chr3	-	30235761	30235986	30235773	30235986	30231046	30231925	767	17,15,17	12,3,8	161	149	0.567,0.822,0.663
Sjc_0002229	chr8	+	88122000	88122612	88122000	88122336	88123175	88123345	768	4,8,5	74,49,65	425	149	0.019,0.054,0.026
Sjc_0006300	chr3	-	30204358	30206877	30206672	30206877	30202653	30202892	769	102,96,116	0,0,2	2463	149	1.0,1.0,0.778
Sjc_0004275	chr4	-	80845438	80845688	80845474	80845688	80843270	80843406	770	57,62,59	0,0,1	185	149	1.0,1.0,0.979
Sjc_0006288	chr3	-	29858522	29858653	29858630	29858653	29858053	29858335	771	44,44,31	11,0,6	257	149	0.699,1.0,0.75
Sjc_0002892	chr4	+	26672140	26672358	26672140	26672204	26673684	26674168	772	9,5,13	13,8,10	303	149	0.254,0.235,0.39
Sjc_0002892	chr4	+	26672140	26673396	26672140	26672204	26673684	26674168	773	50,59,81	13,8,10	1341	149	0.299,0.45,0.474
Sjc_0002892	chr4	+	26672140	26673396	26672140	26672358	26673684	26674168	774	44,56,73	3,2,5	1187	149	0.648,0.779,0.647
Sjc_0002892	chr4	+	26699483	26700129	26699483	26699723	26700599	26701048	775	28,28,30	111,126,160	555	149	0.063,0.056,0.048
Sjc_0000344	chr8	+	15082942	15083121	15082942	15083046	15084355	15084423	776	1,1,0	9,15,15	224	149	0.069,0.042,0.0
Sjc_0000344	chr8	+	15124377	15124557	15124377	15124488	15125616	15125766	777	84,101,92	0,0,0	218	149	1.0,1.0,1.0
Sjc_0002876	chr4	-	26133610	26134925	26134436	26134925	26132954	26133572	778	58,64,64	171,186,196	975	149	0.049,0.05,0.048
Sjc_0001303	chr8	-	51306936	51307453	51306952	51307453	51304926	51305208	779	41,47,50	0,0,0	165	149	1.0,1.0,1.0
Sjc_0000602	chr8	+	25395315	25395429	25395315	25395411	25396278	25396514	780	0,0,0	210,181,178	167	149	0.0,0.0,0.0
Sjc_0004030	chr4	-	71553978	71554345	71554160	71554345	71552625	71552870	781	67,98,81	8,38,10	331	149	0.79,0.537,0.785
Sjc_0004030	chr4	-	71553972	71554089	71553978	71554089	71552755	71552870	782	2,0,6	28,34,45	155	149	0.064,0.0,0.114
Sjc_0004030	chr4	-	71553978	71554345	71554151	71554345	71552755	71552870	783	67,98,81	7,7,0	322	149	0.816,0.866,1.0
Sjc_0004030	chr4	-	71554151	71554345	71554160	71554345	71552755	71552870	784	7,7,0	8,38,10	158	149	0.452,0.148,0.0
Sjc_0004030	chr4	-	71554151	71554345	71554160	71554345	71553978	71554089	785	7,8,12	1,0,0	158	149	0.868,1.0,1.0
Sjc_0007400	chr5	+	29459150	29463211	29459150	29459285	29463450	29465604	786	66,52,67	1274,1483,1392	4075	149	0.002,0.001,0.002
Sjc_0007400	chr5	+	29460642	29463211	29460642	29460658	29463450	29465604	787	47,42,49	14,0,4	2702	149	0.156,1.0,0.403
Sjc_0006252	chr3	-	28387596	28389797	28389646	28389797	28387385	28387564	788	1225,1183,1215	0,0,3	2199	149	1.0,1.0,0.965
Sjc_0006252	chr3	-	28389832	28389989	28389945	28389989	28387596	28387858	789	195,167,173	43,64,51	262	149	0.721,0.597,0.659
Sjc_0006242	chr3	-	28090563	28093597	28092987	28093597	28089649	28089762	790	410,315,333	88,76,90	2573	149	0.212,0.194,0.176
Sjc_0006242	chr3	-	28090563	28093597	28092987	28093597	28089947	28090351	791	429,326,339	21,28,25	2573	149	0.542,0.403,0.44
Sjc_0002024	chr8	+	79004687	79006995	79004687	79004811	79007524	79007597	792	630,622,680	6,0,2	2333	149	0.87,1.0,0.956
Sjc_0003831	chr4	-	62422976	62423481	62423208	62423481	62422489	62422556	793	4,2,5	23,20,22	381	149	0.064,0.038,0.082
Sjc_0006966	chr5	-	11158737	11159206	11159159	11159206	11156508	11156787	794	8,17,21	20,35,23	571	149	0.095,0.112,0.192
Sjc_0006233	chr3	+	27445710	27445914	27445710	27445884	27445921	27446011	795	1,0,2	42,23,55	179	149	0.019,0.0,0.029
Sjc_0006233	chr3	+	27457859	27457915	27457859	27457903	27461443	27461578	796	59,69,63	0,0,0	161	149	1.0,1.0,1.0
Sjc_0000722	chr8	-	30158308	30158394	30158323	30158394	30156579	30156769	797	52,43,49	0,0,0	164	149	1.0,1.0,1.0
Sjc_0008328	chr2	-	19447963	19448110	19448053	19448110	19446297	19446393	798	52,26,39	95,93,84	239	149	0.254,0.148,0.224
Sjc_0008328	chr2	-	19481131	19481306	19481209	19481306	19472608	19472720	799	0,0,1	0,0,0	227	149	NA,NA,1.0
Sjc_0008328	chr2	-	19481089	19481306	19481131	19481306	19472608	19472735	800	165,196,219	0,0,2	191	149	1.0,1.0,0.988
Sjc_0008328	chr2	-	19481089	19481306	19481209	19481306	19472608	19472735	801	163,196,220	8,4,4	269	149	0.919,0.964,0.968
Sjc_0008328	chr2	-	19481131	19481306	19481209	19481306	19472608	19472735	802	0,0,3	8,4,4	227	149	0.0,0.0,0.33
Sjc_0005341	chr1	-	38240183	38240906	38240705	38240906	38239095	38239229	803	723,770,692	1,0,4	671	149	0.994,1.0,0.975
Sjc_0005341	chr1	-	38240705	38240976	38240940	38240976	38239095	38239229	804	170,182,186	2,1,0	384	149	0.971,0.986,1.0
Sjc_0005341	chr1	-	38240705	38241162	38241019	38241162	38239095	38239229	805	156,174,175	7,18,21	463	149	0.878,0.757,0.728
Sjc_0005341	chr1	-	38240940	38241162	38241019	38241162	38239095	38239229	806	3,1,0	7,18,21	228	149	0.219,0.035,0.0
Sjc_0005850	chr3	+	11178422	11179748	11178422	11178853	11181977	11182462	807	1,5,0	95,71,94	1044	149	0.002,0.01,0.0
Sjc_0006212	chr3	-	26550959	26551903	26551740	26551903	26550701	26550927	808	6944,6785,7266	4,3,1	930	149	0.996,0.997,0.999
Sjc_0004066	chr4	+	72803155	72803392	72803155	72803390	72803431	72803456	809	206,183,184	37,28,32	151	149	0.846,0.866,0.85
Sjc_0006605	chr3	+	42209629	42209783	42209629	42209705	42211162	42211457	810	0,0,0	0,0,0	227	149	NA,NA,NA
Sjc_0007129	chr5	+	18437371	18437440	18437371	18437436	18437478	18437567	811	1,0,1	336,229,294	153	149	0.003,0.0,0.003
Sjc_0002687	chr4	-	18812983	18813225	18813141	18813225	18810684	18811186	812	39,55,50	60,82,68	307	149	0.24,0.246,0.263
Sjc_0006181	chr3	+	25385258	25385387	25385258	25385383	25388541	25388667	813	21,35,22	463,431,400	153	149	0.042,0.073,0.051
Sjc_0002037	chr8	-	79418174	79418597	79418418	79418597	79415247	79415346	814	17,4,14	0,1,2	393	149	1.0,0.603,0.726
Sjc_0001184	chr8	+	47410286	47410626	47410286	47410428	47412757	47412968	815	54,76,51	0,0,0	347	149	1.0,1.0,1.0
Sjc_0001184	chr8	+	47454680	47455171	47454680	47454756	47461558	47461583	816	18,23,19	0,2,0	564	149	1.0,0.752,1.0
Sjc_0001184	chr8	+	47454680	47455171	47454680	47454756	47463782	47464075	817	38,17,21	32,24,46	564	149	0.239,0.158,0.108
Sjc_0006179	chr3	-	25313914	25314221	25313950	25314221	25311616	25311683	818	5,0,1	45,42,37	185	149	0.082,0.0,0.021
Sjc_0008231	chr2	-	16301554	16301815	16301580	16301815	16299432	16299701	819	22,12,23	105,96,112	175	149	0.151,0.096,0.149
Sjc_0008231	chr2	-	16302990	16303707	16303552	16303707	16301580	16301815	820	343,345,364	1,0,1	711	149	0.986,1.0,0.987
Sjc_0008231	chr2	-	16303528	16303707	16303552	16303707	16302990	16303466	821	6,13,7	83,98,119	173	149	0.059,0.103,0.048
Sjc_0001918	chr8	-	74633727	74637582	74637110	74637582	74629900	74630116	822	598,541,534	7,6,4	3532	149	0.783,0.792,0.849
Sjc_0002083	chr8	-	81413372	81414561	81414457	81414561	81411039	81411136	823	203,197,222	0,0,0	1234	149	1.0,1.0,1.0
Sjc_0002083	chr8	-	81416578	81416774	81416583	81416774	81414457	81414561	824	229,194,231	0,0,0	154	149	1.0,1.0,1.0
Sjc_0006153	chr3	-	24282248	24282518	24282299	24282518	24278583	24279150	825	241,233,236	0,0,0	200	149	1.0,1.0,1.0
Sjc_0006153	chr3	-	24282248	24283804	24283537	24283804	24278583	24279150	826	412,387,382	1,1,1	1438	149	0.977,0.976,0.975
Sjc_0006153	chr3	-	24283537	24283804	24283541	24283804	24282248	24282518	827	43,51,55	16,12,17	153	149	0.724,0.805,0.759
Sjc_0006150	chr3	+	24171214	24172252	24171214	24171417	24172406	24172553	828	20,10,6	269,226,283	984	149	0.011,0.007,0.003
Sjc_0005154	chr1	-	30091401	30091461	30091429	30091461	30089300	30089458	829	8,11,8	73,74,88	177	149	0.084,0.111,0.071
Sjc_0006129	chr3	-	23312986	23313071	23313022	23313071	23307956	23307992	830	24,22,32	0,0,0	185	149	1.0,1.0,1.0
Sjc_0006122	chr3	+	22890021	22890147	22890021	22890080	22893330	22893438	831	70,81,74	153,143,155	216	149	0.24,0.281,0.248
Sjc_0006122	chr3	+	22890021	22890671	22890021	22890080	22893330	22893438	832	9,6,6	153,143,155	740	149	0.012,0.008,0.008
Sjc_0006122	chr3	+	22890021	22890671	22890021	22890147	22893330	22893438	833	9,6,6	70,81,74	673	149	0.028,0.016,0.018
Sjc_0006114	chr3	-	22683060	22685190	22685007	22685190	22681249	22681640	834	158,116,150	2,11,3	2096	149	0.849,0.428,0.78
Sjc_0006094	chr3	-	21889949	21890115	21889978	21890115	21887515	21888827	835	149,194,177	67,45,53	178	149	0.651,0.783,0.737
Sjc_0006077	chr3	-	21530481	21530716	21530529	21530716	21528767	21529092	836	0,0,1	74,84,56	197	149	0.0,0.0,0.013
Sjc_0003277	chr4	+	40079969	40080364	40079969	40080105	40083156	40083455	837	23,26,30	0,0,1	408	149	1.0,1.0,0.916
Sjc_0003277	chr4	+	40083156	40083455	40083156	40083434	40088234	40088338	838	20,25,28	6,6,2	170	149	0.745,0.785,0.925
Sjc_0003277	chr4	+	40092399	40092555	40092399	40092506	40093755	40094039	839	25,38,30	0,0,0	198	149	1.0,1.0,1.0
Sjc_0001725	chr8	+	67048779	67048874	67048779	67048848	67048916	67050910	840	4,10,5	0,12,1	175	149	1.0,0.415,0.81
Sjc_0001725	chr8	+	67050156	67050341	67050156	67050204	67050811	67050910	841	216,201,231	17,15,28	286	149	0.869,0.875,0.811
Sjc_0001725	chr8	+	67048779	67050204	67048779	67048848	67050811	67051878	842	146,119,153	4,0,0	1505	149	0.783,1.0,1.0
Sjc_0001725	chr8	+	67050156	67050910	67050156	67050341	67051519	67051878	843	305,287,322	16,13,22	718	149	0.798,0.821,0.752
Sjc_0006417	chr3	-	34386699	34386844	34386780	34386844	34386521	34386662	844	108,64,88	0,0,0	230	149	1.0,1.0,1.0
Sjc_0006417	chr3	-	34386854	34386947	34386878	34386947	34386710	34386844	845	8,3,2	69,35,42	173	149	0.091,0.069,0.039
Sjc_0006417	chr3	-	34389114	34389269	34389201	34389269	34387431	34387650	846	0,0,0	0,4,3	236	149	NA,0.0,0.0
Sjc_0006065	chr3	+	21152278	21152446	21152278	21152438	21152491	21152792	847	9,22,20	2,0,3	157	149	0.81,1.0,0.864
Sjc_0006536	chr3	+	38881011	38881176	38881011	38881085	38882323	38882701	848	7,3,3	104,98,117	240	149	0.04,0.019,0.016
Sjc_0001721	chr8	+	66905340	66905576	66905340	66905570	66912984	66914145	849	39,48,46	249,266,312	155	149	0.131,0.148,0.124
Sjc_0003016	chr4	+	30852445	30852551	30852445	30852524	30854321	30854702	850	1,5,2	0,0,0	176	149	1.0,1.0,1.0
Sjc_0003016	chr4	+	30852445	30852551	30852445	30852524	30854351	30854702	851	2,0,0	1,0,0	176	149	0.629,NA,NA
Sjc_0003016	chr4	+	30852445	30852551	30852445	30852524	30854375	30854702	852	22,46,44	75,67,78	176	149	0.199,0.368,0.323
Sjc_0007538	chr5	-	35245310	35247386	35247005	35247386	35244830	35244909	853	660,608,637	0,3,2	1844	149	1.0,0.942,0.963
Sjc_0003210	chr4	+	37942067	37942664	37942067	37942430	37943596	37944249	854	0,3,0	107,93,69	383	149	0.0,0.012,0.0
Sjc_0006054	chr3	-	20545988	20546360	20546010	20546360	20539979	20540228	855	25,12,7	0,0,0	171	149	1.0,1.0,1.0
Sjc_0004587	chr1	-	7326882	7327148	7327088	7327148	7326774	7326843	856	63,68,37	1,0,0	355	149	0.964,1.0,1.0
Sjc_0002817	chr4	-	23783976	23784110	23783982	23784110	23783850	23783937	857	1132,1174,1264	55,52,55	155	149	0.952,0.956,0.957
Sjc_0003545	chr4	+	50008084	50011948	50008084	50008466	50013045	50013999	858	247,187,217	0,5,5	3631	149	1.0,0.605,0.64
Sjc_0003545	chr4	+	50010154	50010250	50010154	50010235	50013045	50013999	859	30,40,8	7,8,4	164	149	0.796,0.82,0.645
Sjc_0003545	chr4	+	50010154	50011948	50010154	50010235	50013045	50013999	860	190,149,159	7,8,4	1862	149	0.685,0.598,0.761
Sjc_0003545	chr4	+	50010154	50011948	50010154	50010250	50013045	50013999	861	185,140,158	25,31,7	1847	149	0.374,0.267,0.645
Sjc_0006028	chr3	+	19291800	19291996	19291800	19291982	19292321	19292539	862	0,0,0	0,0,2	163	149	NA,NA,0.0
Sjc_0006028	chr3	+	19291800	19291996	19291800	19291982	19292355	19292539	863	23,25,0	175,177,172	163	149	0.107,0.114,0.0
Sjc_0006025	chr3	+	19166750	19172774	19166750	19168893	19174818	19174888	864	512,445,420	1,0,4	4030	149	0.95,1.0,0.795
Sjc_0004379	chr4	-	85289403	85289527	85289406	85289527	85289314	85289373	865	0,0,0	197,167,177	152	149	0.0,0.0,0.0
Sjc_0009464	chr7	-	17414005	17414288	17414092	17414288	17412200	17412436	866	278,304,349	0,0,0	236	149	1.0,1.0,1.0
Sjc_0009464	chr7	-	17422821	17423107	17422829	17423107	17419728	17419867	867	0,1,2	1,0,1	157	149	0.0,1.0,0.655
Sjc_0009464	chr7	-	17440988	17441324	17441243	17441324	17440173	17440399	868	0,4,0	0,2,3	404	149	NA,0.425,0.0
Sjc_0003897	chr4	+	66071364	66072153	66071364	66071907	66072568	66072745	869	0,2,0	241,245,258	395	149	0.0,0.003,0.0
Sjc_0006349	chr3	+	31650312	31650453	31650312	31650405	31653074	31653202	870	2359,2294,2391	0,0,0	197	149	1.0,1.0,1.0
Sjc_0002965	chr4	-	29251243	29251347	29251300	29251347	29249514	29249644	871	67,90,69	17,7,13	206	149	0.74,0.903,0.793
Sjc_0005452	chr1	+	42907248	42907436	42907248	42907348	42907473	42907551	872	59,74,72	136,127,128	237	149	0.214,0.268,0.261
Sjc_0005452	chr1	+	42907380	42907469	42907380	42907436	42907473	42907551	873	7,4,8	58,72,72	182	149	0.09,0.044,0.083
Sjc_0003661	chr4	+	54690940	54690985	54690940	54690960	54692761	54693617	874	13,21,17	61,61,46	174	149	0.154,0.228,0.24
Sjc_0003813	chr4	-	61711710	61712302	61712218	61712302	61709625	61709752	875	15,10,12	1,0,0	657	149	0.773,1.0,1.0
Sjc_0003813	chr4	-	61714918	61715639	61715100	61715639	61712801	61713027	876	354,413,370	4,0,3	331	149	0.976,1.0,0.982
Sjc_0006665	chr3	-	45054469	45054678	45054473	45054678	45052997	45054425	877	15,13,8	554,509,506	153	149	0.026,0.024,0.015
Sjc_0000835	chr8	+	34417684	34417827	34417684	34417811	34417859	34418030	878	332,390,373	21,26,7	165	149	0.935,0.931,0.98
Sjc_0000835	chr8	+	34417684	34417827	34417684	34417811	34423963	34424551	879	48,74,53	7,0,3	165	149	0.861,1.0,0.941
Sjc_0005482	chr1	+	44408082	44408155	44408082	44408125	44409683	44409942	880	7,5,7	5,13,12	179	149	0.538,0.243,0.327
Sjc_0005482	chr1	+	44408082	44408868	44408082	44408125	44409683	44409942	881	3,4,7	5,13,12	892	149	0.091,0.049,0.089
Sjc_0005482	chr1	+	44408082	44408868	44408082	44408155	44409683	44409942	882	0,3,7	4,4,7	862	149	0.0,0.115,0.147
Sjc_0008479	chr2	+	25161321	25161637	25161321	25161363	25162039	25162099	883	105,105,113	0,0,0	423	149	1.0,1.0,1.0
Sjc_0002453	chr4	-	7012279	7012541	7012370	7012541	7009653	7009864	884	286,262,322	20,17,36	240	149	0.899,0.905,0.847
Sjc_0002628	chr4	+	14864410	14867356	14864410	14864531	14871779	14871889	885	13,20,13	188,194,228	2974	149	0.003,0.005,0.003
Sjc_0008100	chr2	-	11420769	11423169	11422908	11423169	11418746	11419151	886	86,60,65	0,1,0	2288	149	1.0,0.796,1.0
Sjc_0005964	chr3	+	16089419	16089564	16089419	16089456	16094296	16094516	887	30,50,36	3,7,0	257	149	0.853,0.805,1.0
Sjc_0005964	chr3	+	16089419	16090205	16089419	16089456	16094296	16094516	888	7,16,12	3,7,0	898	149	0.279,0.275,1.0
Sjc_0005964	chr3	+	16089419	16090205	16089419	16089564	16094296	16094516	889	7,16,12	30,50,36	790	149	0.042,0.057,0.059
Sjc_0005964	chr3	+	16095343	16102845	16095343	16101751	16103107	16103405	890	134,94,137	76,71,61	1243	149	0.174,0.137,0.212
Sjc_0005964	chr3	+	16095343	16102845	16095343	16101751	16104267	16104770	891	165,114,167	3,1,1	1243	149	0.868,0.932,0.952
Sjc_0005964	chr3	+	16095343	16103405	16095343	16101751	16104267	16104770	892	367,307,338	3,1,1	1803	149	0.91,0.962,0.965
Sjc_0005964	chr3	+	16095343	16103405	16095343	16102845	16104267	16104770	893	240,218,207	38,25,36	709	149	0.57,0.647,0.547
Sjc_0004723	chr1	-	13197526	13197818	13197649	13197818	13197435	13197497	894	88,84,106	0,0,0	272	149	1.0,1.0,1.0
Sjc_0000358	chr8	+	15729401	15730215	15729401	15729630	15731332	15731516	895	4464,4443,4614	0,7,1	734	149	1.0,0.992,0.999
Sjc_0007102	chr5	-	17406364	17408219	17407915	17408219	17403376	17405956	896	871,888,812	1,0,1	1700	149	0.987,1.0,0.986
Sjc_0002811	chr4	-	23603697	23603824	23603700	23603824	23603599	23603660	897	0,0,0	16,13,16	152	149	0.0,0.0,0.0
Sjc_0007884	chr2	+	2076023	2076183	2076023	2076129	2078290	2078487	898	26,27,32	0,0,0	203	149	1.0,1.0,1.0
Sjc_0007884	chr2	+	2082397	2082485	2082397	2082428	2084311	2086032	899	203,178,226	0,0,0	206	149	1.0,1.0,1.0
Sjc_0000469	chr8	+	20865899	20866117	20865899	20866017	20868450	20869000	900	169,140,153	0,0,0	249	149	1.0,1.0,1.0
Sjc_0005931	chr3	-	14384808	14385226	14384853	14385226	14380922	14381218	901	132,112,122	0,0,0	194	149	1.0,1.0,1.0
Sjc_0005931	chr3	-	14397511	14400097	14399816	14400097	14395738	14395926	902	269,246,275	1,0,0	2454	149	0.942,1.0,1.0
Sjc_0002284	chr8	-	89456171	89456480	89456356	89456480	89455583	89455775	903	5,2,2	57,28,46	334	149	0.038,0.031,0.019
Sjc_0007253	chr5	+	23466798	23466886	23466798	23466828	23472751	23472933	904	44,0,33	65,84,69	207	149	0.328,0.0,0.256
Sjc_0001269	chr8	-	50257370	50257832	50257403	50257832	50256256	50256463	905	0,2,1	355,352,365	182	149	0.0,0.005,0.002
Sjc_0007219	chr5	+	21878324	21878777	21878324	21878366	21879040	21879063	906	2300,2173,2469	0,1,0	560	149	1.0,0.998,1.0
Sjc_0006231	chr3	+	27369020	27369193	27369020	27369175	27370151	27370290	907	43,40,54	0,0,0	167	149	1.0,1.0,1.0
Sjc_0006231	chr3	+	27374295	27374953	27374295	27374915	27378287	27378330	908	22,17,16	0,0,0	187	149	1.0,1.0,1.0
Sjc_0002827	chr4	+	24230570	24230918	24230570	24230668	24242439	24243442	909	0,0,1	33,20,27	399	149	0.0,0.0,0.014
Sjc_0002827	chr4	+	24232377	24232530	24232377	24232511	24242439	24243442	910	4,4,9	7,6,8	168	149	0.336,0.372,0.499
Sjc_0008891	chr6	+	15676234	15676551	15676234	15676414	15678202	15678506	911	46,59,43	0,0,0	286	149	1.0,1.0,1.0
Sjc_0000619	chr8	-	26100903	26101430	26101305	26101430	26100279	26100437	912	160,129,157	8,12,4	551	149	0.844,0.744,0.914
Sjc_0000444	chr8	-	19724409	19724862	19724413	19724862	19714155	19715396	913	639,636,680	11,12,5	153	149	0.983,0.981,0.993
Sjc_0001884	chr8	+	73595137	73595459	73595137	73595446	73596430	73596828	914	476,415,417	5,15,9	162	149	0.989,0.962,0.977
Sjc_0001884	chr8	+	73594044	73596828	73594044	73595459	73597974	73598132	915	1198,1222,1336	1,0,0	1518	149	0.992,1.0,1.0
Sjc_0001884	chr8	+	73600324	73600734	73600324	73600698	73602417	73602602	916	447,426,474	0,0,0	185	149	1.0,1.0,1.0
Sjc_0005895	chr3	+	13089789	13089955	13089789	13089867	13091711	13091912	917	28,47,40	0,0,0	237	149	1.0,1.0,1.0
Sjc_0003022	chr4	+	31042485	31042939	31042485	31042553	31043975	31044333	918	23,25,20	23,26,25	535	149	0.218,0.211,0.182
Sjc_0005906	chr3	-	13370916	13371047	13370994	13371047	13366986	13367234	919	118,93,134	0,0,0	227	149	1.0,1.0,1.0
Sjc_0005906	chr3	-	13379048	13379206	13379054	13379206	13376976	13377105	920	45,45,43	0,0,0	155	149	1.0,1.0,1.0
Sjc_0005906	chr3	-	13384857	13384942	13384860	13384942	13381859	13382236	921	51,73,73	0,0,0	152	149	1.0,1.0,1.0
Sjc_0008794	chr6	+	10976072	10976276	10976072	10976192	10977310	10977443	922	225,191,200	0,0,0	233	149	1.0,1.0,1.0
Sjc_0005890	chr3	+	12922567	12923932	12922567	12922683	12925384	12925470	923	4,5,4	69,73,101	1398	149	0.006,0.007,0.004
Sjc_0005890	chr3	+	12922567	12925470	12922567	12922683	12925518	12925579	924	130,124,145	1,0,0	2936	149	0.868,1.0,1.0
Sjc_0005890	chr3	+	12930877	12931019	12930877	12930989	12932394	12932500	925	150,112,127	0,0,0	179	149	1.0,1.0,1.0
Sjc_0005879	chr3	-	12388786	12388953	12388809	12388953	12384241	12384716	926	23,30,50	46,53,42	172	149	0.302,0.329,0.508
Sjc_0006840	chr5	+	4820586	4820776	4820586	4820752	4821615	4821703	927	0,0,1	114,100,120	173	149	0.0,0.0,0.007
Sjc_0003008	chr4	-	30650983	30652285	30651961	30652285	30649255	30649353	928	26,32,24	3,0,0	1127	149	0.534,1.0,1.0
Sjc_0003343	chr4	-	42422006	42422241	42422147	42422241	42419546	42420463	929	188,224,188	0,0,0	290	149	1.0,1.0,1.0
Sjc_0003343	chr4	-	42428386	42428797	42428452	42428797	42426262	42426608	930	38,54,54	26,13,11	215	149	0.503,0.742,0.773
Sjc_0003099	chr4	-	34190950	34192052	34191747	34192052	34189760	34189855	931	7,8,26	0,9,3	946	149	1.0,0.123,0.577
Sjc_0006528	chr3	-	38611523	38611703	38611551	38611703	38610535	38610599	932	4,5,6	121,113,99	177	149	0.027,0.036,0.049
Sjc_0001152	chr8	+	46234976	46235363	46234976	46235134	46235405	46235736	933	4,4,5	154,151,151	378	149	0.01,0.01,0.013
Sjc_0006113	chr3	+	22670071	22670292	22670071	22670208	22672411	22672511	934	0,0,0	8,3,7	233	149	0.0,0.0,0.0
Sjc_0000245	chr8	+	10456793	10457128	10456793	10457051	10457197	10457326	935	264,206,246	82,98,85	226	149	0.68,0.581,0.656
Sjc_0004268	chr4	+	80589771	80589931	80589771	80589873	80593572	80593657	936	0,1,0	0,0,3	207	149	NA,1.0,0.0
Sjc_0005015	chr1	-	25302802	25302983	25302817	25302983	25301977	25302264	937	1,4,2	15,22,13	164	149	0.057,0.142,0.123
Sjc_0005015	chr1	-	25302802	25302983	25302817	25302983	25301977	25302273	938	3,8,9	828,800,827	164	149	0.003,0.009,0.01
Sjc_0005015	chr1	-	25303034	25303194	25303048	25303194	25301977	25302273	939	118,106,111	36,33,41	163	149	0.75,0.746,0.712
Sjc_0005015	chr1	-	25303239	25305346	25305290	25305346	25303034	25303194	940	893,897,960	9,2,4	2200	149	0.87,0.968,0.942
Sjc_0007706	chr5	+	41447961	41448749	41447961	41448266	41448845	41449359	941	5,4,4	73,81,90	632	149	0.016,0.012,0.01
Sjc_0007706	chr5	+	41447961	41449359	41447961	41448266	41450137	41450583	942	186,202,229	4,3,3	1242	149	0.848,0.89,0.902
Sjc_0004991	chr1	+	23798872	23798918	23798872	23798915	23798951	23799061	943	19,29,31	278,272,280	152	149	0.063,0.095,0.098
Sjc_0000885	chr8	+	36191688	36191791	36191688	36191778	36198067	36198199	944	36,29,37	0,0,0	162	149	1.0,1.0,1.0
Sjc_0000885	chr8	+	36203778	36203946	36203778	36203904	36205873	36206015	945	66,95,67	0,0,0	191	149	1.0,1.0,1.0
Sjc_0003682	chr4	-	55674426	55674692	55674594	55674692	55672748	55672918	946	171,150,155	0,0,0	317	149	1.0,1.0,1.0
Sjc_0000468	chr8	-	20843857	20846018	20845918	20846018	20843618	20843810	947	458,461,494	0,0,2	2210	149	1.0,1.0,0.943
Sjc_0005832	chr3	-	10561046	10561394	10561066	10561394	10559253	10559523	948	39,36,41	0,0,0	169	149	1.0,1.0,1.0
Sjc_0005832	chr3	-	10561573	10561837	10561649	10561837	10561433	10561537	949	159,181,216	0,0,0	225	149	1.0,1.0,1.0
Sjc_0009108	chr7	+	2465877	2466403	2465877	2466378	2467091	2467241	950	9,6,0	15,7,25	174	149	0.339,0.423,0.0
Sjc_0005828	chr3	-	10331980	10334459	10334412	10334459	10330216	10330848	951	491,461,589	0,2,1	2581	149	1.0,0.93,0.971
Sjc_0002798	chr4	+	22873254	22873403	22873254	22873393	22875067	22875155	952	13,0,17	6,15,31	159	149	0.67,0.0,0.339
Sjc_0002798	chr4	+	22875529	22878661	22875529	22875679	22879982	22880400	953	129,97,130	0,0,8	3131	149	1.0,1.0,0.436
Sjc_0007830	chr2	+	425827	426078	425827	426074	430371	430669	954	0,0,0	70,80,103	153	149	0.0,0.0,0.0
Sjc_0008868	chr6	-	14688926	14690747	14689959	14690747	14680886	14681112	955	1,10,5	24,11,15	1182	149	0.005,0.103,0.04
Sjc_0005136	chr1	+	29453704	29454976	29453704	29453757	29455013	29455410	956	566,523,501	203,217,259	1368	149	0.233,0.208,0.174
Sjc_0007153	chr5	-	19497666	19497817	19497726	19497817	19496831	19496980	957	98,76,81	0,0,0	209	149	1.0,1.0,1.0
Sjc_0007153	chr5	-	19523536	19523693	19523593	19523693	19515074	19515314	958	70,53,54	0,0,0	206	149	1.0,1.0,1.0
Sjc_0006195	chr3	+	25937932	25938850	25937932	25938139	25950687	25950858	959	1184,1289,1280	5,1,4	860	149	0.976,0.996,0.982
Sjc_0006000	chr3	-	18120158	18121853	18121666	18121853	18119900	18120037	960	768,782,785	1,1,5	1657	149	0.986,0.986,0.934
Sjc_0006000	chr3	-	18124767	18125259	18125113	18125259	18123405	18123618	961	7,12,15	726,630,681	495	149	0.003,0.006,0.007
Sjc_0005978	chr3	-	16838525	16838750	16838644	16838750	16838404	16838490	962	131,106,144	0,1,0	268	149	1.0,0.983,1.0
Sjc_0005784	chr3	+	8625403	8625835	8625403	8625506	8626378	8626577	963	304,292,344	5,0,4	478	149	0.95,1.0,0.964
Sjc_0002756	chr4	+	21516297	21517025	21516297	21516939	21522563	21522753	964	350,281,318	70,76,75	235	149	0.76,0.701,0.729
Sjc_0007166	chr5	-	20062733	20066744	20066405	20066744	20061424	20061904	965	350,409,402	0,0,1	3821	149	1.0,1.0,0.94
Sjc_0007166	chr5	-	20069286	20071389	20071242	20071389	20066405	20066744	966	341,266,365	31,37,22	2105	149	0.438,0.337,0.54
Sjc_0005777	chr3	-	8405000	8406195	8406011	8406195	8401159	8401334	967	0,4,4	0,0,0	1160	149	NA,1.0,1.0
Sjc_0005777	chr3	-	8405000	8406195	8406030	8406195	8401159	8401334	968	0,4,4	59,50,96	1179	149	0.0,0.01,0.005
Sjc_0005777	chr3	-	8406011	8406195	8406030	8406195	8401159	8401334	969	0,0,0	59,50,96	168	149	0.0,0.0,0.0
Sjc_0005777	chr3	-	8423427	8423528	8423433	8423528	8423280	8423383	970	10,11,12	21,27,39	155	149	0.314,0.281,0.228
Sjc_0005777	chr3	-	8425121	8425263	8425185	8425263	8423280	8423383	971	38,20,23	0,0,0	213	149	1.0,1.0,1.0
Sjc_0007767	chr5	+	43581474	43581746	43581474	43581534	43586293	43586399	972	0,0,0	20,40,46	361	149	0.0,0.0,0.0
Sjc_0007767	chr5	+	43586817	43587010	43586817	43586848	43590371	43590751	973	160,184,152	7,11,16	311	149	0.916,0.889,0.82
Sjc_0008883	chr6	+	15393980	15394183	15393980	15394120	15395913	15396033	974	1,1,2	60,39,37	212	149	0.012,0.018,0.037
Sjc_0003326	chr4	-	41728863	41728939	41728920	41728939	41726662	41726795	975	25,26,40	0,0,0	206	149	1.0,1.0,1.0
Sjc_0003326	chr4	-	41736484	41736906	41736619	41736906	41733290	41733403	976	0,0,0	13,12,20	284	149	0.0,0.0,0.0
Sjc_0003326	chr4	-	41738016	41738356	41738280	41738356	41736619	41736906	977	67,48,66	0,0,0	413	149	1.0,1.0,1.0
Sjc_0003326	chr4	-	41761305	41761423	41761339	41761423	41760172	41760270	978	15,12,10	0,0,0	183	149	1.0,1.0,1.0
Sjc_0003326	chr4	-	41761556	41761717	41761560	41761717	41761453	41761524	979	0,0,0	0,1,0	153	149	NA,0.0,NA
Sjc_0003326	chr4	-	41761556	41761717	41761589	41761717	41761453	41761524	980	4,2,5	0,0,0	182	149	1.0,1.0,1.0
Sjc_0003326	chr4	-	41761560	41761717	41761589	41761717	41761453	41761524	981	4,3,5	0,0,0	178	149	1.0,1.0,1.0
Sjc_0001772	chr8	+	68722906	68723558	68722906	68723014	68723595	68723799	982	11,5,9	46,38,30	693	149	0.049,0.028,0.061
Sjc_0008212	chr2	-	15688864	15689075	15688969	15689075	15687085	15687171	983	1,6,5	1615,1574,1551	254	149	0.0,0.002,0.002
Sjc_0008212	chr2	-	15688969	15693335	15693214	15693335	15687085	15687171	984	1669,1622,1624	0,0,3	4394	149	1.0,1.0,0.948
Sjc_0002829	chr4	+	24398892	24399679	24398892	24399050	24401456	24401628	985	257,235,286	5,3,5	778	149	0.908,0.938,0.916
Sjc_0002829	chr4	+	24398892	24399679	24398892	24399050	24403455	24404168	986	9,9,11	8,7,11	778	149	0.177,0.198,0.161
Sjc_0002829	chr4	+	24401456	24401628	24401456	24401538	24403455	24404169	987	287,382,340	0,0,0	239	149	1.0,1.0,1.0
Sjc_0003718	chr4	-	57250356	57251945	57251870	57251945	57248542	57249027	988	63,41,42	0,0,2	1663	149	1.0,1.0,0.653
Sjc_0002651	chr4	+	17101176	17101464	17101176	17101233	17101500	17101711	989	571,582,634	0,3,0	380	149	1.0,0.987,1.0
Sjc_0002651	chr4	+	17101271	17101464	17101271	17101327	17101500	17101711	990	575,584,644	1,0,0	286	149	0.997,1.0,1.0
Sjc_0002651	chr4	+	17101360	17101711	17101360	17101464	17104081	17105519	991	330,302,329	1,2,1	396	149	0.992,0.983,0.992
Sjc_0007920	chr2	-	3699160	3699260	3699223	3699260	3696654	3696782	992	10,10,11	0,0,0	212	149	1.0,1.0,1.0
Sjc_0004697	chr1	-	12231460	12231575	12231508	12231575	12231334	12231427	993	318,311,313	0,0,0	197	149	1.0,1.0,1.0
Sjc_0006373	chr3	-	32754857	32758273	32757749	32758273	32754216	32754686	994	699,554,627	0,3,0	3041	149	1.0,0.9,1.0
Sjc_0006373	chr3	-	32759765	32760168	32759846	32760168	32757749	32758273	995	651,687,650	0,0,0	230	149	1.0,1.0,1.0
Sjc_0005889	chr3	+	12892510	12892742	12892510	12892697	12894380	12894719	996	0,1,6	0,0,0	194	149	NA,1.0,1.0
Sjc_0003282	chr4	+	40236464	40237054	40236464	40236601	40239079	40239209	997	1,2,6	0,0,0	602	149	1.0,1.0,1.0
Sjc_0004187	chr4	-	77347427	77347537	77347474	77347537	77341577	77341750	998	1,2,5	65,48,47	196	149	0.012,0.031,0.075
Sjc_0002370	chr4	+	3053965	3054124	3053965	3054063	3054164	3054297	999	80,65,105	2,7,2	210	149	0.966,0.868,0.974
Sjc_0002088	chr8	+	81552395	81552569	81552395	81552503	81559233	81559653	1000	70,76,58	0,0,0	215	149	1.0,1.0,1.0
Sjc_0007065	chr5	-	16070620	16070809	16070753	16070809	16068556	16068906	1001	8,35,14	2,7,11	282	149	0.679,0.725,0.402
Sjc_0007065	chr5	-	16070620	16070809	16070758	16070809	16068556	16068906	1002	8,35,14	77,66,65	287	149	0.051,0.216,0.101
Sjc_0007065	chr5	-	16070753	16070809	16070758	16070809	16068556	16068906	1003	2,7,11	77,66,65	154	149	0.025,0.093,0.141
Sjc_0001744	chr8	-	67881025	67881128	67881046	67881128	67875451	67875604	1004	27,18,22	0,0,0	170	149	1.0,1.0,1.0
Sjc_0005720	chr3	+	6007452	6009832	6007452	6007652	6012376	6013368	1005	4,31,37	1,0,0	2329	149	0.204,1.0,1.0
Sjc_0000345	chr8	-	15155915	15156095	15156022	15156095	15155781	15155884	1006	16,19,17	0,0,0	256	149	1.0,1.0,1.0
Sjc_0006091	chr3	+	21791110	21791175	21791110	21791154	21791973	21792276	1007	1,5,0	0,1,0	170	149	1.0,0.814,NA
Sjc_0005718	chr3	-	5902472	5902888	5902488	5902888	5900269	5901060	1008	14,13,5	85,56,77	165	149	0.129,0.173,0.055
Sjc_0005715	chr3	+	5800787	5800899	5800787	5800888	5807133	5807297	1009	13,5,4	0,0,0	160	149	1.0,1.0,1.0
Sjc_0005715	chr3	+	5820238	5820718	5820238	5820712	5825132	5825239	1010	20,20,22	0,0,0	155	149	1.0,1.0,1.0
Sjc_0005715	chr3	+	5849246	5849449	5849246	5849368	5849488	5849686	1011	26,24,17	0,0,0	230	149	1.0,1.0,1.0
Sjc_0005715	chr3	+	5849177	5851783	5849177	5849686	5852015	5852252	1012	16,43,31	58,54,43	2246	149	0.018,0.05,0.046
Sjc_0007632	chr5	+	38918210	38918411	38918210	38918399	38920027	38920550	1013	1,0,5	0,6,0	161	149	1.0,0.0,1.0
Sjc_0007632	chr5	+	38918210	38918411	38918210	38918399	38920198	38920550	1014	25,25,0	59,80,89	161	149	0.282,0.224,0.0
Sjc_0007632	chr5	+	38918210	38918411	38918210	38918399	38920585	38920846	1015	2,0,0	3,4,1	161	149	0.382,0.0,0.0
Sjc_0007632	chr5	+	38918210	38920550	38918210	38918399	38920585	38920846	1016	563,609,669	3,4,1	2300	149	0.924,0.908,0.977
Sjc_0007632	chr5	+	38918210	38920550	38918210	38918411	38920585	38920846	1017	563,609,669	2,0,0	2288	149	0.948,1.0,1.0
Sjc_0007712	chr5	-	41651173	41651747	41651625	41651747	41649769	41649866	1018	67,92,109	0,0,2	601	149	1.0,1.0,0.931
Sjc_0002865	chr4	+	25767452	25768488	25767452	25767639	25769328	25769459	1019	321,336,341	0,2,1	998	149	1.0,0.962,0.981
Sjc_0007280	chr5	+	24459009	24459146	24459009	24459110	24460773	24460923	1020	544,542,590	0,0,0	185	149	1.0,1.0,1.0
Sjc_0005170	chr1	+	30810618	30810728	30810618	30810648	30812768	30812962	1021	4,8,6	0,4,22	229	149	1.0,0.565,0.151
Sjc_0005700	chr3	+	5168535	5169945	5168535	5168956	5170021	5170300	1022	5351,5642,5936	12,7,2	1138	149	0.983,0.991,0.997
Sjc_0008347	chr2	-	20294639	20295630	20295114	20295630	20292629	20292684	1023	1669,1844,1916	0,1,0	624	149	1.0,0.998,1.0
Sjc_0006053	chr3	-	20527396	20527617	20527417	20527617	20520314	20525073	1024	1008,1103,1123	0,0,0	170	149	1.0,1.0,1.0
Sjc_0006053	chr3	-	20529238	20530163	20529914	20530163	20527396	20527617	1025	309,341,334	1,0,1	825	149	0.982,1.0,0.984
Sjc_0006053	chr3	-	20529914	20530251	20530209	20530251	20528413	20528732	1026	10,6,12	0,5,0	444	149	1.0,0.287,1.0
Sjc_0006053	chr3	-	20529914	20530251	20530209	20530251	20529238	20529458	1027	8,14,18	359,321,333	444	149	0.007,0.014,0.018
Sjc_0003048	chr4	+	31884422	31884880	31884422	31884639	31884934	31885243	1028	21,19,9	81,95,102	390	149	0.09,0.071,0.033
Sjc_0001567	chr8	+	60904470	60904566	60904470	60904511	60908011	60908242	1029	3,0,0	36,35,32	204	149	0.057,0.0,0.0
Sjc_0001567	chr8	+	60904470	60904761	60904470	60904511	60908011	60908242	1030	0,4,4	36,35,32	399	149	0.0,0.041,0.045
Sjc_0001567	chr8	+	60904470	60904761	60904470	60904566	60908011	60908242	1031	0,4,4	3,0,0	344	149	0.0,1.0,1.0
Sjc_0006393	chr3	+	33440621	33441942	33440621	33440734	33443586	33443717	1032	882,921,960	7,1,2	1357	149	0.933,0.99,0.981
Sjc_0006393	chr3	+	33440621	33441942	33440621	33440734	33445025	33445086	1033	770,825,853	0,3,0	1357	149	1.0,0.968,1.0
Sjc_0006393	chr3	+	33440621	33443717	33440621	33440734	33445025	33445086	1034	898,933,970	0,3,0	3132	149	1.0,0.937,1.0
Sjc_0006393	chr3	+	33440621	33443717	33440621	33441942	33445025	33445086	1035	138,115,123	10,7,6	1924	149	0.517,0.56,0.614
Sjc_0006393	chr3	+	33440621	33443717	33440621	33441942	33445132	33445365	1036	38,51,56	0,4,2	1924	149	1.0,0.497,0.684
Sjc_0005666	chr3	+	4041102	4043665	4041102	4041222	4045333	4045442	1037	430,384,432	2,0,1	2592	149	0.925,1.0,0.961
Sjc_0002971	chr4	+	29400078	29400922	29400078	29400436	29406330	29406541	1038	173,164,133	30,33,40	635	149	0.575,0.538,0.438
Sjc_0002971	chr4	+	29413443	29413570	29413443	29413528	29415374	29415414	1039	0,1,0	168,144,145	191	149	0.0,0.005,0.0
Sjc_0002971	chr4	+	29415374	29415454	29415374	29415414	29418110	29418176	1040	0,1,0	65,59,63	189	149	0.0,0.013,0.0
Sjc_0006117	chr3	+	22758821	22760362	22758821	22758843	22766771	22766946	1041	4239,4323,4456	0,0,1	1668	149	1.0,1.0,0.997
Sjc_0006764	chr5	+	588855	589048	588855	588946	591414	591572	1042	313,309,294	0,0,0	251	149	1.0,1.0,1.0
Sjc_0009369	chr7	-	13785952	13791006	13790813	13791006	13785652	13785813	1043	142,117,101	212,221,207	5010	149	0.02,0.016,0.014
Sjc_0007179	chr5	+	20418058	20418618	20418058	20418322	20424522	20424882	1044	147,133,142	105,86,93	445	149	0.319,0.341,0.338
Sjc_0008580	chr6	+	2586272	2586312	2586272	2586295	2590679	2590763	1045	69,54,81	0,0,0	166	149	1.0,1.0,1.0
Sjc_0007012	chr5	-	13735649	13735805	13735673	13735805	13735522	13735607	1046	36,26,27	0,0,0	173	149	1.0,1.0,1.0
Sjc_0007012	chr5	-	13736418	13736606	13736484	13736606	13736224	13736393	1047	14,21,24	0,0,0	215	149	1.0,1.0,1.0
Sjc_0003495	chr4	-	48021227	48021335	48021230	48021335	48019534	48019731	1048	95,97,118	0,0,0	152	149	1.0,1.0,1.0
Sjc_0001129	chr8	+	45563809	45566663	45563809	45563892	45572023	45572248	1049	447,430,478	5,3,4	2920	149	0.82,0.88,0.859
Sjc_0001129	chr8	+	45573284	45574861	45573284	45573463	45580836	45581288	1050	41,19,6	3,18,6	1547	149	0.568,0.092,0.088
Sjc_0005606	chr3	-	1487354	1487638	1487365	1487638	1485172	1485436	1051	4,6,2	42,46,48	160	149	0.081,0.108,0.037
Sjc_0002315	chr4	+	152202	158123	152202	152307	159842	159970	1052	134,128,121	3,2,4	5965	149	0.527,0.615,0.43
Sjc_0002318	chr4	+	198027	199077	198027	198187	204935	205101	1053	318,302,347	0,1,0	1039	149	1.0,0.977,1.0
Sjc_0002574	chr4	+	11955609	11956017	11955609	11955981	11957674	11958043	1054	49,76,66	0,0,0	185	149	1.0,1.0,1.0
Sjc_0002574	chr4	+	11961946	11962031	11961946	11962016	11963521	11964026	1055	15,16,14	0,1,0	164	149	1.0,0.936,1.0
Sjc_0006183	chr3	+	25433460	25433634	25433460	25433561	25434052	25434172	1056	31,26,41	0,2,2	222	149	1.0,0.897,0.932
Sjc_0006183	chr3	+	25447920	25448128	25447920	25448074	25448480	25449755	1057	96,93,124	0,0,0	203	149	1.0,1.0,1.0
Sjc_0005140	chr1	+	29657209	29659390	29657209	29658088	29660142	29660514	1058	81,57,69	0,1,3	1451	149	1.0,0.854,0.703
Sjc_0004090	chr4	+	73508149	73508305	73508149	73508225	73511929	73512212	1059	11,7,0	10,2,8	229	149	0.417,0.695,0.0
Sjc_0004090	chr4	+	73508149	73511243	73508149	73508225	73511929	73512212	1060	2,7,4	10,2,8	3167	149	0.009,0.141,0.023
Sjc_0004090	chr4	+	73508149	73511243	73508149	73508305	73511929	73512212	1061	2,7,4	11,7,0	3087	149	0.009,0.046,1.0
Sjc_0008500	chr2	-	25808852	25809609	25809365	25809609	25806727	25806755	1062	348,361,356	0,0,0	662	149	1.0,1.0,1.0
Sjc_0008500	chr2	-	25845693	25846038	25845795	25846038	25842957	25843033	1063	101,120,80	0,0,0	251	149	1.0,1.0,1.0
Sjc_0004351	chr4	-	84562063	84562406	84562222	84562406	84559945	84560769	1064	213,231,236	0,0,0	308	149	1.0,1.0,1.0
Sjc_0004351	chr4	-	84568682	84568800	84568723	84568800	84566840	84566871	1065	0,0,0	101,83,119	190	149	0.0,0.0,0.0
Sjc_0008952	chr6	+	17986439	17987755	17986439	17986550	17989715	17989884	1066	108,110,110	0,1,2	1354	149	1.0,0.924,0.858
Sjc_0008952	chr6	+	17984539	17986550	17984539	17984588	17989715	17989932	1067	17,28,26	0,2,0	2111	149	1.0,0.497,1.0
Sjc_0008952	chr6	+	17989715	17989932	17989715	17989884	17991742	17991860	1068	95,109,129	0,0,0	197	149	1.0,1.0,1.0
Sjc_0005712	chr3	-	5682688	5687550	5687261	5687550	5680440	5681896	1069	240,260,241	1,3,0	4722	149	0.883,0.732,1.0
Sjc_0007423	chr5	+	30482846	30483578	30482846	30483069	30483634	30484574	1070	11,13,36	0,1,0	658	149	1.0,0.746,1.0
Sjc_0007423	chr5	+	30482846	30483078	30482846	30483069	30483682	30484574	1071	12,3,9	4,10,8	158	149	0.739,0.221,0.515
Sjc_0007423	chr5	+	30482846	30483578	30482846	30483069	30483682	30484574	1072	10,8,37	4,10,8	658	149	0.361,0.153,0.512
Sjc_0007423	chr5	+	30482846	30483578	30482846	30483078	30483682	30484574	1073	10,8,37	12,3,9	649	149	0.161,0.38,0.486
Sjc_0007423	chr5	+	30482846	30483078	30482846	30483069	30484082	30484574	1074	9,2,0	5,5,13	158	149	0.629,0.274,0.0
Sjc_0007423	chr5	+	30482846	30483078	30482846	30483069	30484100	30484574	1075	0,0,0	7,11,8	158	149	0.0,0.0,0.0
Sjc_0007423	chr5	+	30488831	30490532	30488831	30489048	30490570	30491169	1076	48,30,31	148,157,144	1633	149	0.029,0.017,0.019
Sjc_0008488	chr2	+	25393841	25393904	25393841	25393897	25394596	25394644	1077	232,218,248	0,0,0	156	149	1.0,1.0,1.0
Sjc_0006246	chr3	+	28214463	28215834	28214463	28214779	28217684	28221847	1078	658,683,722	810,807,882	1204	149	0.091,0.095,0.092
Sjc_0008470	chr2	-	24884137	24885696	24885341	24885696	24883969	24884096	1079	635,635,699	1,0,0	1353	149	0.986,1.0,1.0
Sjc_0008470	chr2	-	24885105	24885696	24885311	24885696	24884137	24884632	1080	17,11,17	4,6,7	355	149	0.641,0.435,0.505
Sjc_0008470	chr2	-	24885105	24885696	24885341	24885696	24884137	24884632	1081	17,11,17	25,29,29	385	149	0.208,0.128,0.185
Sjc_0008470	chr2	-	24885311	24885696	24885341	24885696	24884137	24884632	1082	4,6,7	25,29,29	179	149	0.118,0.147,0.167
Sjc_0002693	chr4	-	19065621	19065753	19065630	19065753	19064602	19065022	1083	191,197,209	0,0,0	158	149	1.0,1.0,1.0
Sjc_0008466	chr2	+	24800636	24800737	24800636	24800696	24800929	24800998	1084	3,2,6	405,468,448	190	149	0.006,0.003,0.01
Sjc_0006005	chr3	+	18251557	18252770	18251557	18252753	18257605	18257920	1085	0,1,2	3,5,6	166	149	0.0,0.152,0.23
Sjc_0006005	chr3	+	18271787	18271892	18271787	18271871	18272874	18273034	1086	18,12,4	0,0,0	170	149	1.0,1.0,1.0
Sjc_0002993	chr4	-	30116822	30116984	30116853	30116984	30114975	30115928	1087	7,4,3	1,0,0	180	149	0.853,1.0,1.0
Sjc_0008464	chr2	+	24591428	24591531	24591428	24591520	24593439	24593496	1088	31,46,43	0,0,0	160	149	1.0,1.0,1.0
Sjc_0008464	chr2	+	24601771	24602046	24601771	24601905	24603917	24604062	1089	177,165,200	0,0,0	290	149	1.0,1.0,1.0
Sjc_0003842	chr4	+	62727844	62727966	62727844	62727945	62728025	62728126	1090	3,0,2	0,0,0	170	149	1.0,NA,1.0
Sjc_0002640	chr4	+	16780681	16780823	16780681	16780815	16780858	16780941	1091	11,12,13	105,129,120	157	149	0.09,0.081,0.093
Sjc_0005998	chr3	-	18059343	18059625	18059379	18059625	18059285	18059338	1092	0,1,0	16,7,13	185	149	0.0,0.103,0.0
Sjc_0004124	chr4	+	74700877	74702510	74700877	74701543	74704079	74705083	1093	21,12,16	1301,1313,1462	1116	149	0.002,0.001,0.001
Sjc_0000878	chr8	+	35902168	35902438	35902168	35902409	35902667	35902911	1094	1,0,0	207,170,174	178	149	0.004,0.0,0.0
Sjc_0005716	chr3	-	5862630	5862801	5862687	5862801	5861341	5861466	1095	9,12,8	403,320,345	206	149	0.016,0.026,0.016
Sjc_0005716	chr3	-	5862832	5862935	5862870	5862935	5861341	5861466	1096	107,126,114	113,92,130	187	149	0.43,0.522,0.411
Sjc_0005716	chr3	-	5862832	5862935	5862870	5862935	5862687	5862801	1097	490,509,509	0,0,1	187	149	1.0,1.0,0.998
Sjc_0008430	chr2	-	23552004	23552142	23552028	23552142	23546113	23546186	1098	214,206,208	0,0,0	173	149	1.0,1.0,1.0
Sjc_0008430	chr2	-	23568458	23568712	23568485	23568712	23564351	23564640	1099	4,2,1	195,197,178	176	149	0.017,0.009,0.005
Sjc_0002793	chr4	+	22752640	22752809	22752640	22752805	22753815	22754140	1100	103,98,95	31,35,48	153	149	0.764,0.732,0.658
Sjc_0002793	chr4	+	22752640	22752809	22752640	22752805	22753883	22754140	1101	61,54,51	36,52,32	153	149	0.623,0.503,0.608
Sjc_0004041	chr4	-	71945380	71945658	71945398	71945658	71943980	71944153	1102	0,1,3	247,214,209	167	149	0.0,0.004,0.013
Sjc_0005843	chr3	-	10906350	10909279	10909191	10909279	10901223	10901365	1103	5,2,5	0,0,1	2990	149	1.0,1.0,0.199
Sjc_0005843	chr3	-	10906350	10909279	10909191	10909279	10903623	10903722	1104	27,31,42	2,0,0	2990	149	0.402,1.0,1.0
Sjc_0005209	chr1	-	32462829	32463306	32463204	32463306	32461430	32462504	1105	915,866,904	0,0,1	524	149	1.0,1.0,0.996
Sjc_0002510	chr4	+	9098918	9099770	9098918	9099766	9103495	9103606	1106	0,0,0	1,3,4	153	149	0.0,0.0,0.0
Sjc_0006141	chr3	+	23892364	23894119	23892364	23892793	23894911	23895292	1107	1410,1510,1598	5,0,8	1475	149	0.966,1.0,0.953
Sjc_0005882	chr3	-	12463448	12463542	12463460	12463542	12462666	12462745	1108	0,1,0	52,60,65	161	149	0.0,0.015,0.0
Sjc_0004850	chr1	-	18611754	18611881	18611817	18611881	18610020	18610129	1109	54,23,49	0,0,0	212	149	1.0,1.0,1.0
Sjc_0005088	chr1	+	27818382	27819812	27818382	27818501	27819852	27820350	1110	784,696,721	1,0,1	1460	149	0.988,1.0,0.987
Sjc_0005799	chr3	+	9086937	9088308	9086937	9088246	9088345	9088400	1111	26,18,24	1,0,2	211	149	0.948,1.0,0.894
Sjc_0005799	chr3	+	9102074	9102353	9102074	9102260	9107878	9108008	1112	56,80,67	0,0,0	242	149	1.0,1.0,1.0
Sjc_0005799	chr3	+	9112204	9112499	9112204	9112432	9113073	9113962	1113	14,17,27	21,21,18	216	149	0.315,0.358,0.509
Sjc_0006893	chr5	-	7742206	7742296	7742219	7742296	7742150	7742188	1114	4,2,5	201,203,239	162	149	0.018,0.009,0.019
Sjc_0008895	chr6	+	15816902	15817090	15816902	15817002	15817862	15818121	1115	15,14,13	1,6,10	237	149	0.904,0.595,0.45
Sjc_0008895	chr6	+	15830916	15831325	15830916	15831322	15831433	15831943	1116	41,57,69	0,0,0	152	149	1.0,1.0,1.0
Sjc_0008895	chr6	+	15840036	15841761	15840036	15840332	15842700	15843180	1117	154,138,134	3,0,11	1578	149	0.829,1.0,0.535
Sjc_0004863	chr1	-	19006632	19007044	19006696	19007044	19004539	19004725	1118	20,17,19	466,569,489	213	149	0.029,0.02,0.026
Sjc_0004863	chr1	-	19006632	19007044	19006696	19007044	19004539	19004749	1119	11,5,18	853,784,836	213	149	0.009,0.004,0.015
Sjc_0002769	chr4	+	21815050	21815424	21815050	21815251	21817209	21817568	1120	27,22,28	13,19,54	322	149	0.49,0.349,0.194
Sjc_0002769	chr4	+	21815050	21815793	21815050	21815251	21817209	21817568	1121	20,20,10	13,19,54	691	149	0.249,0.185,0.038
Sjc_0002769	chr4	+	21815050	21815793	21815050	21815424	21817209	21817568	1122	12,14,3	19,16,21	518	149	0.154,0.201,0.039
Sjc_0002769	chr4	+	21839143	21839715	21839143	21839284	21840507	21840570	1123	84,109,147	54,62,67	580	149	0.286,0.311,0.36
Sjc_0006038	chr3	-	19927980	19929380	19929330	19929380	19927739	19927815	1124	16,2,5	48,59,48	1499	149	0.032,0.003,0.01
Sjc_0000626	chr8	+	26329159	26329242	26329159	26329238	26338495	26338702	1125	215,180,248	255,216,199	153	149	0.451,0.448,0.548
Sjc_0000626	chr8	+	26339879	26339991	26339879	26339977	26340033	26340077	1126	444,404,471	2,3,4	163	149	0.995,0.992,0.991
Sjc_0000626	chr8	+	26345090	26346505	26345090	26345189	26351478	26352800	1127	1879,1901,1999	6,4,9	1465	149	0.97,0.98,0.958
Sjc_0005206	chr1	-	32311120	32311204	32311171	32311204	32309786	32309910	1128	1,0,0	5,10,12	200	149	0.13,0.0,0.0
Sjc_0005206	chr1	-	32311120	32311204	32311171	32311204	32309937	32309965	1129	10,17,20	316,295,350	200	149	0.023,0.041,0.041
Sjc_0005115	chr1	+	28894252	28894935	28894252	28894499	28894975	28895136	1130	9,11,3	1,0,0	585	149	0.696,1.0,1.0
Sjc_0005115	chr1	+	28894252	28895903	28894252	28894499	28896550	28900815	1131	52,28,38	104,91,68	1553	149	0.046,0.029,0.051
Sjc_0009389	chr7	+	14764658	14767955	14764658	14764709	14770140	14770268	1132	156,115,130	52,46,46	3395	149	0.116,0.099,0.11
Sjc_0009389	chr7	+	14767724	14767955	14767724	14767897	14770140	14770268	1133	83,70,73	5,5,11	207	149	0.923,0.91,0.827
Sjc_0009389	chr7	+	14781802	14783097	14781802	14782248	14783861	14783934	1134	137,175,188	13,8,11	998	149	0.611,0.766,0.718
Sjc_0008826	chr6	+	12126286	12126347	12126286	12126320	12126365	12126467	1135	16,8,29	42,43,55	176	149	0.244,0.136,0.309
Sjc_0008826	chr6	+	12128080	12128251	12128080	12128212	12129490	12129703	1136	253,180,288	0,0,0	188	149	1.0,1.0,1.0
Sjc_0006258	chr3	-	28609341	28609451	28609345	28609451	28608033	28608309	1137	9,7,11	0,0,0	153	149	1.0,1.0,1.0
Sjc_0006258	chr3	-	28609341	28609451	28609345	28609451	28608033	28608377	1138	212,222,223	8,7,13	153	149	0.963,0.969,0.944
Sjc_0000037	chr8	+	1712296	1712668	1712296	1712647	1714791	1715004	1139	70,85,79	47,70,57	170	149	0.566,0.516,0.548
Sjc_0000037	chr8	+	1712296	1712668	1712296	1712647	1714823	1715004	1140	40,49,69	29,27,28	170	149	0.547,0.614,0.684
Sjc_0005250	chr1	+	34223198	34223509	34223198	34223403	34224721	34224990	1141	14,15,10	28,31,20	255	149	0.226,0.22,0.226
Sjc_0005250	chr1	+	34245720	34246242	34245720	34246159	34246290	34246402	1142	22,18,26	0,7,4	232	149	1.0,0.623,0.807
Sjc_0005250	chr1	+	34245720	34246402	34245720	34246159	34249374	34250127	1143	58,51,47	91,82,102	392	149	0.195,0.191,0.149
Sjc_0007173	chr5	-	20235512	20235976	20235923	20235976	20232973	20233503	1144	20,12,30	63,62,42	560	149	0.078,0.049,0.16
Sjc_0007890	chr2	-	2337986	2338588	2338325	2338588	2332696	2333185	1145	45,38,69	0,0,0	488	149	1.0,1.0,1.0
Sjc_0007890	chr2	-	2340722	2341347	2341143	2341347	2337986	2338588	1146	8,3,2	0,0,0	570	149	1.0,1.0,1.0
Sjc_0007890	chr2	-	2340722	2341347	2341315	2341347	2337986	2338588	1147	10,5,3	6,11,8	742	149	0.251,0.084,0.07
Sjc_0007890	chr2	-	2341143	2341347	2341315	2341347	2337986	2338588	1148	2,2,1	6,11,8	321	149	0.134,0.078,0.055
Sjc_0005198	chr1	+	32100152	32103157	32100152	32102929	32105055	32105219	1149	79,74,72	0,2,0	377	149	1.0,0.936,1.0
Sjc_0008907	chr6	+	16309953	16311068	16309953	16310459	16315010	16315052	1150	210,185,186	0,0,0	758	149	1.0,1.0,1.0
Sjc_0008907	chr6	+	16309953	16311068	16309953	16310459	16315212	16315606	1151	144,114,127	2,0,0	758	149	0.934,1.0,1.0
Sjc_0005829	chr3	+	10367831	10367948	10367831	10367940	10372007	10372081	1152	8,14,8	116,114,121	157	149	0.061,0.104,0.059
Sjc_0005829	chr3	+	10367831	10367948	10367831	10367940	10376157	10376295	1153	0,3,1	0,0,1	157	149	NA,1.0,0.487
Sjc_0005829	chr3	+	10376157	10376295	10376157	10376283	10380205	10380316	1154	119,177,139	0,0,0	161	149	1.0,1.0,1.0
Sjc_0005147	chr1	-	29929317	29929442	29929328	29929442	29929203	29929294	1155	4,0,6	188,190,151	160	149	0.019,0.0,0.036
Sjc_0003805	chr4	+	61188379	61188701	61188379	61188502	61191349	61191515	1156	0,0,4	20,32,24	348	149	0.0,0.0,0.067
Sjc_0003805	chr4	+	61208008	61208190	61208008	61208124	61212005	61212412	1157	0,0,0	8,8,3	215	149	0.0,0.0,0.0
Sjc_0005141	chr1	+	29711519	29712663	29711519	29712509	29712695	29712893	1158	41,24,16	1,0,0	303	149	0.953,1.0,1.0
Sjc_0008246	chr2	-	16692535	16692826	16692632	16692826	16689237	16690813	1159	4,3,1	33,38,56	246	149	0.068,0.046,0.011
Sjc_0005265	chr1	-	35296993	35297162	35296999	35297162	35296885	35296937	1160	0,13,7	4,2,4	155	149	0.0,0.862,0.627
Sjc_0005265	chr1	-	35296993	35297162	35296999	35297162	35296885	35296967	1161	12,2,8	46,61,31	155	149	0.2,0.031,0.199
Sjc_0004481	chr1	-	2060976	2061229	2061066	2061229	2054086	2054223	1162	14,19,16	0,0,0	239	149	1.0,1.0,1.0
Sjc_0007987	chr2	+	6709145	6709724	6709145	6709712	6713062	6715214	1163	9,4,2	0,0,0	161	149	1.0,1.0,1.0
Sjc_0006414	chr3	+	34037529	34037759	34037529	34037684	34039666	34039781	1164	1,2,3	151,202,198	224	149	0.004,0.007,0.01
Sjc_0006414	chr3	+	34045361	34045486	34045361	34045473	34050762	34050878	1165	11,8,14	145,96,99	162	149	0.065,0.071,0.115
Sjc_0006414	chr3	+	34037529	34039781	34037529	34037684	34062140	34062451	1166	18,15,36	0,2,0	2246	149	1.0,0.332,1.0
Sjc_0006087	chr3	+	21734668	21734808	21734668	21734780	21736246	21736369	1167	923,963,1010	42,49,51	177	149	0.949,0.943,0.943
Sjc_0006087	chr3	+	21734668	21735015	21734668	21734780	21736246	21736369	1168	17,9,15	42,49,51	384	149	0.136,0.067,0.102
Sjc_0006087	chr3	+	21734668	21735015	21734668	21734808	21736246	21736369	1169	17,9,15	923,963,1010	356	149	0.008,0.004,0.006
Sjc_0006087	chr3	+	21736704	21739516	21736704	21736862	21739555	21739629	1170	1285,1404,1246	13,18,18	2803	149	0.84,0.806,0.786
Sjc_0006087	chr3	+	21739390	21739629	21739390	21739533	21742667	21744144	1171	1189,1202,1068	0,0,0	245	149	1.0,1.0,1.0
Sjc_0005114	chr1	-	28829512	28830532	28830284	28830532	28827798	28828056	1172	508,511,546	4,10,15	921	149	0.954,0.892,0.855
Sjc_0005114	chr1	-	28830575	28836518	28836160	28836518	28827798	28828056	1173	303,241,368	0,5,5	5734	149	1.0,0.556,0.657
Sjc_0005114	chr1	-	28830575	28836518	28836315	28836518	28827798	28828056	1174	306,245,375	4,0,0	5889	149	0.659,1.0,1.0
Sjc_0005114	chr1	-	28836160	28836518	28836315	28836518	28827798	28828056	1175	3,9,12	4,0,0	304	149	0.269,1.0,1.0
Sjc_0005114	chr1	-	28830575	28836518	28836160	28836518	28830284	28830395	1176	302,242,372	7,5,5	5734	149	0.529,0.557,0.659
Sjc_0005114	chr1	-	28830575	28836518	28836315	28836518	28830284	28830395	1177	305,246,379	26,37,22	5889	149	0.229,0.144,0.304
Sjc_0005114	chr1	-	28836160	28836518	28836315	28836518	28830284	28830395	1178	10,9,12	26,37,22	304	149	0.159,0.107,0.211
Sjc_0005114	chr1	-	28836160	28836518	28836315	28836518	28830575	28830636	1179	3,4,12	5,5,0	304	149	0.227,0.282,1.0
Sjc_0005994	chr3	-	17961301	17961668	17961313	17961668	17958147	17958430	1180	0,0,0	0,0,0	161	149	NA,NA,NA
Sjc_0005994	chr3	-	17980346	17980939	17980391	17980939	17977998	17978122	1181	33,39,27	0,0,0	194	149	1.0,1.0,1.0
Sjc_0005994	chr3	-	17984598	17985375	17984924	17985375	17982464	17982543	1182	13,17,20	20,23,19	475	149	0.169,0.188,0.248
Sjc_0005969	chr3	+	16302627	16305567	16302627	16303366	16305676	16305789	1183	88,73,92	2,10,6	2350	149	0.736,0.316,0.493
Sjc_0005969	chr3	+	16305489	16305644	16305489	16305567	16305676	16305789	1184	50,53,34	0,1,0	226	149	1.0,0.972,1.0
Sjc_0005969	chr3	+	16305676	16305814	16305676	16305789	16308085	16308354	1185	0,2,2	3,0,1	174	149	0.0,1.0,0.631
Sjc_0002916	chr4	-	27697174	27697664	27697478	27697664	27694710	27694929	1186	32,26,40	72,57,73	453	149	0.128,0.13,0.153
Sjc_0005116	chr1	-	28911189	28911359	28911221	28911359	28910032	28910336	1187	0,8,7	34,67,33	181	149	0.0,0.089,0.149
Sjc_0005116	chr1	-	28911197	28911239	28911221	28911239	28910032	28910336	1188	117,200,114	34,67,33	173	149	0.748,0.72,0.748
Sjc_0006275	chr3	+	29383141	29383452	29383141	29383183	29385879	29386405	1189	3,6,3	91,74,102	418	149	0.012,0.028,0.01
Sjc_0006128	chr3	+	23233358	23233660	23233358	23233656	23238230	23238326	1190	0,0,1	151,127,146	153	149	0.0,0.0,0.007
Sjc_0008112	chr2	+	11920049	11920889	11920049	11920156	11921003	11921116	1191	1,10,0	239,243,232	882	149	0.001,0.007,0.0
Sjc_0008112	chr2	+	11921003	11921116	11921003	11921070	11921938	11922174	1192	390,417,385	1,2,1	195	149	0.997,0.994,0.997
Sjc_0005270	chr1	-	35571089	35571206	35571137	35571206	35567545	35567609	1193	0,3,5	6,1,6	197	149	0.0,0.694,0.387
Sjc_0006964	chr5	-	11139526	11144185	11143646	11144185	11139214	11139489	1194	629,614,654	0,2,0	4269	149	1.0,0.915,1.0
Sjc_0006964	chr5	-	11143646	11144185	11143795	11144185	11139526	11139695	1195	49,74,58	49,51,38	298	149	0.333,0.42,0.433
Sjc_0006964	chr5	-	11143646	11144185	11143942	11144185	11139526	11139695	1196	50,75,58	59,58,77	445	149	0.221,0.302,0.201
Sjc_0006964	chr5	-	11143795	11144185	11143942	11144185	11139526	11139695	1197	50,52,38	59,58,77	296	149	0.299,0.311,0.199
Sjc_0008236	chr2	+	16407398	16407688	16407398	16407649	16412066	16412266	1198	308,255,337	0,0,0	188	149	1.0,1.0,1.0
Sjc_0005325	chr1	-	37776143	37777449	37776351	37777449	37776000	37776100	1199	32,33,31	50,59,66	357	149	0.211,0.189,0.164
Sjc_0001811	chr8	+	70452360	70453140	70452360	70452575	70453182	70453306	1200	832,775,795	6,0,11	714	149	0.967,1.0,0.938
Sjc_0001919	chr8	+	74683090	74683611	74683090	74683203	74685916	74686281	1201	3,1,2	10,12,8	557	149	0.074,0.022,0.063
Sjc_0005090	chr1	-	27850806	27851202	27850808	27851202	27849813	27850768	1202	3,6,9	2,0,0	151	149	0.597,1.0,1.0
Sjc_0005090	chr1	-	27850806	27851202	27850808	27851202	27849963	27850616	1203	2,2,0	3,0,0	151	149	0.397,1.0,NA
Sjc_0003018	chr4	-	30907823	30908055	30907938	30908055	30901939	30902069	1204	129,98,124	0,4,0	264	149	1.0,0.933,1.0
Sjc_0005233	chr1	-	33435942	33437351	33437082	33437351	33428045	33428490	1205	3,0,4	4,2,6	1289	149	0.08,0.0,0.072
Sjc_0004637	chr1	+	9664372	9664778	9664372	9664439	9667039	9667174	1206	20,18,30	0,1,0	488	149	1.0,0.846,1.0
Sjc_0004637	chr1	+	9664485	9664778	9664485	9664565	9667039	9667174	1207	23,19,28	0,0,0	362	149	1.0,1.0,1.0
Sjc_0005058	chr1	-	26808736	26813774	26813641	26813774	26807175	26807652	1208	482,504,514	6,12,6	5054	149	0.703,0.553,0.716
Sjc_0005054	chr1	-	26729718	26733764	26732227	26733764	26728439	26728857	1209	614,615,589	0,1,0	2658	149	1.0,0.972,1.0
Sjc_0003204	chr4	+	37566510	37566825	37566510	37566810	37567716	37567879	1210	0,0,0	90,89,73	164	149	0.0,0.0,0.0
Sjc_0006343	chr3	+	31506683	31506999	31506683	31506816	31510034	31510198	1211	145,150,146	0,0,0	332	149	1.0,1.0,1.0
Sjc_0006343	chr3	+	31510670	31510910	31510670	31510816	31512409	31512616	1212	182,163,181	0,1,3	243	149	1.0,0.99,0.974
Sjc_0005044	chr1	-	26293167	26295704	26295470	26295704	26289032	26290365	1213	44,39,27	316,338,393	2452	149	0.008,0.007,0.004
Sjc_0005044	chr1	-	26304401	26304679	26304425	26304679	26301486	26301619	1214	0,0,0	27,2,18	173	149	0.0,0.0,0.0
Sjc_0005044	chr1	-	26304401	26304679	26304425	26304679	26302981	26303287	1215	0,0,0	202,188,194	173	149	0.0,0.0,0.0
Sjc_0005044	chr1	-	26327205	26327904	26327241	26327904	26323002	26323398	1216	194,179,226	0,0,0	185	149	1.0,1.0,1.0
Sjc_0005044	chr1	-	26332601	26333402	26333346	26333402	26332470	26332563	1217	275,209,229	0,1,3	894	149	1.0,0.972,0.927
Sjc_0007946	chr2	-	4737357	4737894	4737565	4737894	4735879	4736386	1218	13,4,4	28,29,30	357	149	0.162,0.054,0.053
Sjc_0007946	chr2	-	4737357	4737894	4737603	4737894	4735879	4736386	1219	15,5,5	1,3,2	395	149	0.85,0.386,0.485
Sjc_0007946	chr2	-	4737565	4737894	4737603	4737894	4735879	4736386	1220	30,30,31	1,3,2	187	149	0.96,0.888,0.925
Sjc_0006512	chr3	-	38024714	38024961	38024741	38024961	38022903	38022989	1221	6,1,6	0,0,0	176	149	1.0,1.0,1.0
Sjc_0008056	chr2	-	9643473	9643789	9643480	9643789	9640072	9640200	1222	18,12,17	0,0,0	156	149	1.0,1.0,1.0
Sjc_0008056	chr2	-	9657683	9658437	9658345	9658437	9656554	9656675	1223	54,45,62	182,186,193	811	149	0.052,0.043,0.056
Sjc_0004635	chr1	+	9613011	9613440	9613011	9613107	9616299	9616525	1224	3,1,10	130,106,120	482	149	0.007,0.003,0.025
Sjc_0004635	chr1	+	9613011	9616525	9613011	9613107	9616814	9616981	1225	394,402,408	0,0,3	3567	149	1.0,1.0,0.85
Sjc_0004635	chr1	+	9613011	9616525	9613011	9613107	9617343	9617516	1226	140,152,164	0,0,1	3567	149	1.0,1.0,0.873
Sjc_0008034	chr2	+	8680117	8680297	8680117	8680160	8682780	8682912	1227	80,50,42	21,3,7	286	149	0.665,0.897,0.758
Sjc_0008034	chr2	+	8680117	8680426	8680117	8680160	8682780	8682912	1228	141,108,103	21,3,7	415	149	0.707,0.928,0.841
Sjc_0008034	chr2	+	8680117	8680426	8680117	8680297	8682780	8682912	1229	83,58,61	22,0,0	278	149	0.669,1.0,1.0
Sjc_0003934	chr4	-	67701313	67702730	67702554	67702730	67695513	67696836	1230	1252,1333,1372	8,5,11	1390	149	0.944,0.966,0.93
Sjc_0003571	chr4	+	50935063	50938055	50935063	50935295	50939920	50940933	1231	319,275,339	2,2,3	2909	149	0.891,0.876,0.853
Sjc_0003571	chr4	+	50936623	50938055	50936623	50936820	50939920	50940933	1232	237,180,246	1,2,0	1384	149	0.962,0.906,1.0
Sjc_0000199	chr8	+	8833011	8833177	8833011	8833135	8834098	8834193	1233	9,0,0	74,51,74	191	149	0.087,0.0,0.0
Sjc_0006134	chr3	-	23554604	23554765	23554655	23554765	23554056	23554245	1234	18,26,35	0,0,0	200	149	1.0,1.0,1.0
Sjc_0009029	chr6	+	21893444	21893522	21893444	21893516	21893597	21894523	1235	1,0,0	0,0,0	155	149	1.0,NA,NA
Sjc_0000942	chr8	+	38270699	38270920	38270699	38270886	38274856	38275013	1236	0,0,0	0,2,3	183	149	NA,0.0,0.0
Sjc_0000516	chr8	-	22085577	22085694	22085587	22085694	22078876	22079084	1237	17,18,9	0,0,0	159	149	1.0,1.0,1.0
Sjc_0002576	chr4	+	12013164	12013273	12013164	12013267	12018116	12018683	1238	130,127,115	0,0,0	155	149	1.0,1.0,1.0
Sjc_0002576	chr4	+	12028362	12028912	12028362	12028413	12029052	12029153	1239	0,0,4	93,60,99	648	149	0.0,0.0,0.009
Sjc_0005006	chr1	+	24636985	24637104	24636985	24637068	24637645	24637886	1240	48,52,34	0,0,0	185	149	1.0,1.0,1.0
Sjc_0005006	chr1	+	24688838	24689012	24688838	24688985	24691543	24691702	1241	76,68,54	0,0,0	176	149	1.0,1.0,1.0
Sjc_0004998	chr1	-	24162174	24162795	24162316	24162795	24149288	24150745	1242	13,10,9	5,4,3	291	149	0.571,0.561,0.606
Sjc_0003150	chr4	+	35656336	35656975	35656336	35656951	35657014	35657185	1243	533,525,531	1,0,0	173	149	0.998,1.0,1.0
Sjc_0003150	chr4	+	35656336	35656951	35656336	35656549	35657989	35658683	1244	934,966,995	4,0,0	551	149	0.984,1.0,1.0
Sjc_0001039	chr8	+	42161850	42161920	42161850	42161878	42161952	42162002	1245	13,10,23	0,0,0	191	149	1.0,1.0,1.0
Sjc_0003090	chr4	-	33720648	33720870	33720653	33720870	33718406	33720609	1246	144,120,117	16,7,9	154	149	0.897,0.943,0.926
Sjc_0003090	chr4	-	33724170	33724270	33724183	33724270	33723399	33723452	1247	9,9,8	85,60,86	162	149	0.089,0.121,0.079
Sjc_0005358	chr1	+	38773251	38773317	38773251	38773304	38774339	38774440	1248	0,0,0	6,0,2	162	149	0.0,NA,0.0
Sjc_0005400	chr1	+	40536559	40536675	40536559	40536623	40538177	40538253	1249	0,0,0	26,20,37	201	149	0.0,0.0,0.0
Sjc_0005400	chr1	+	40536559	40538138	40536559	40536623	40538177	40538253	1250	28,28,28	26,20,37	1664	149	0.088,0.111,0.063
Sjc_0005400	chr1	+	40536559	40538138	40536559	40536675	40538177	40538253	1251	28,28,28	0,0,0	1612	149	1.0,1.0,1.0
Sjc_0004986	chr1	-	23556587	23556814	23556671	23556814	23552705	23553051	1252	0,0,1	53,84,73	233	149	0.0,0.0,0.009
Sjc_0007594	chr5	+	37337350	37337737	37337350	37337585	37338458	37338862	1253	9,11,9	10,21,21	301	149	0.308,0.206,0.175
Sjc_0006703	chr3	+	46571252	46571407	46571252	46571332	46576580	46576818	1254	85,81,81	0,0,0	224	149	1.0,1.0,1.0
Sjc_0004739	chr1	-	14038409	14038484	14038413	14038484	14035831	14035927	1255	1,1,0	4,1,3	153	149	0.196,0.493,0.0
Sjc_0004739	chr1	-	14035981	14038484	14038413	14038484	14035831	14035945	1256	1351,1252,1396	0,0,2	2581	149	1.0,1.0,0.976
Sjc_0004739	chr1	-	14038409	14038484	14038413	14038484	14035981	14036080	1257	6,5,12	40,33,14	153	149	0.127,0.129,0.455
Sjc_0004739	chr1	-	14036130	14038484	14038409	14038484	14035981	14036084	1258	372,313,331	65,65,84	2428	149	0.26,0.228,0.195
Sjc_0004739	chr1	-	14036130	14038484	14038413	14038484	14035981	14036084	1259	373,313,331	120,79,77	2432	149	0.16,0.195,0.208
Sjc_0004739	chr1	-	14036130	14038707	14038640	14038707	14035981	14036084	1260	407,351,358	0,54,56	2659	149	1.0,0.267,0.264
Sjc_0004739	chr1	-	14036130	14038986	14038799	14038986	14035981	14036084	1261	407,351,360	4,5,1	2818	149	0.843,0.788,0.95
Sjc_0004739	chr1	-	14038409	14038484	14038413	14038484	14035981	14036084	1262	66,65,84	120,79,77	153	149	0.349,0.445,0.515
Sjc_0004739	chr1	-	14038640	14038986	14038799	14038986	14035981	14036084	1263	0,54,58	4,5,1	308	149	0.0,0.839,0.966
Sjc_0004739	chr1	-	14038409	14038484	14038413	14038484	14035981	14036522	1264	1,1,2	3,2,14	153	149	0.245,0.327,0.122
Sjc_0003176	chr4	+	36484403	36487302	36484403	36484547	36488416	36488677	1265	2255,2422,2542	41,45,45	2904	149	0.738,0.734,0.743
Sjc_0003176	chr4	+	36484403	36487302	36484403	36484547	36488949	36490202	1266	1358,1492,1539	22,44,31	2904	149	0.76,0.635,0.718
Sjc_0003176	chr4	+	36484403	36488677	36484403	36484547	36488949	36490202	1267	3377,3443,3597	22,44,31	4279	149	0.842,0.732,0.802
Sjc_0003176	chr4	+	36484403	36488677	36484403	36487302	36488949	36490202	1268	2026,1960,2068	7,9,10	1524	149	0.966,0.955,0.953
Sjc_0009375	chr7	+	14037759	14038086	14037759	14037876	14039287	14039406	1269	80,51,68	1,0,0	359	149	0.971,1.0,1.0
Sjc_0009375	chr7	+	14037907	14039406	14037907	14038086	14041284	14041663	1270	38,41,33	0,2,2	1469	149	1.0,0.675,0.626
Sjc_0003029	chr4	+	31235185	31235300	31235185	31235242	31236224	31236780	1271	48,38,37	3,3,4	207	149	0.92,0.901,0.869
Sjc_0002662	chr4	-	17814990	17815656	17815190	17815656	17813363	17813718	1272	0,0,0	105,116,101	349	149	0.0,0.0,0.0
Sjc_0008260	chr2	-	17187519	17188255	17188093	17188255	17185178	17185387	1273	2059,1873,2162	2,0,0	723	149	0.995,1.0,1.0
Sjc_0008260	chr2	-	17187519	17188255	17188093	17188255	17186101	17186263	1274	2512,2335,2627	43,31,45	723	149	0.923,0.939,0.923
Sjc_0001408	chr8	+	54734070	54735139	54734070	54735135	54737970	54738499	1275	79,92,96	3,0,0	153	149	0.962,1.0,1.0
Sjc_0005150	chr1	-	30002595	30002711	30002617	30002711	29995087	29995215	1276	4,3,1	0,0,0	171	149	1.0,1.0,1.0
Sjc_0005150	chr1	-	30002867	30003036	30002882	30003036	30002743	30002824	1277	98,82,94	0,0,0	164	149	1.0,1.0,1.0
Sjc_0001078	chr8	+	43448396	43448418	43448396	43448416	43448460	43448611	1278	0,0,0	0,0,0	151	149	NA,NA,NA
Sjc_0005827	chr3	-	10282086	10282218	10282095	10282218	10281491	10281568	1279	28,39,31	8,3,6	158	149	0.767,0.925,0.83
Sjc_0005827	chr3	-	10282086	10282218	10282138	10282218	10281491	10281568	1280	39,48,39	0,0,0	201	149	1.0,1.0,1.0
Sjc_0005827	chr3	-	10282095	10282218	10282138	10282218	10281491	10281568	1281	19,12,14	0,0,0	192	149	1.0,1.0,1.0
Sjc_0004929	chr1	+	21274214	21274408	21274214	21274391	21276331	21277922	1282	698,678,647	2,0,0	166	149	0.997,1.0,1.0
Sjc_0004605	chr1	-	8194448	8194878	8194785	8194878	8194343	8194407	1283	1073,977,1097	0,1,0	486	149	1.0,0.997,1.0
Sjc_0004605	chr1	-	8195598	8196195	8195604	8196195	8195069	8195103	1284	0,2,0	256,216,273	155	149	0.0,0.009,0.0
Sjc_0004605	chr1	-	8204067	8204309	8204160	8204309	8197520	8197601	1285	299,277,311	1,0,0	242	149	0.995,1.0,1.0
Sjc_0006269	chr3	+	28956799	28957345	28956799	28957024	28962218	28962622	1286	534,479,538	4,0,0	470	149	0.977,1.0,1.0
Sjc_0006269	chr3	+	28972936	28973104	28972936	28973029	28974853	28974990	1287	297,341,361	0,0,0	224	149	1.0,1.0,1.0
Sjc_0006269	chr3	+	28972936	28973104	28972936	28973100	28975643	28976943	1288	13,11,4	0,0,0	153	149	1.0,1.0,1.0
Sjc_0004918	chr1	-	20636863	20639907	20639498	20639907	20636084	20636341	1289	416,321,371	3,3,2	2784	149	0.881,0.851,0.908
Sjc_0005859	chr3	-	11665116	11669911	11669643	11669911	11659039	11664026	1290	102,92,89	0,1,0	4676	149	1.0,0.746,1.0
Sjc_0004096	chr4	+	73730943	73731112	73730943	73731083	73731940	73732176	1291	18,29,12	0,0,0	178	149	1.0,1.0,1.0
Sjc_0008143	chr2	-	13212884	13214815	13214484	13214815	13209749	13210777	1292	2457,2312,2461	1,0,0	1749	149	0.995,1.0,1.0
Sjc_0001853	chr8	-	72038201	72038415	72038237	72038415	72037150	72037319	1293	0,9,7	0,0,2	185	149	NA,1.0,0.738
Sjc_0001853	chr8	-	72092642	72092811	72092711	72092811	72088571	72088644	1294	16,4,4	0,0,0	218	149	1.0,1.0,1.0
Sjc_0003128	chr4	+	34994360	34996957	34994360	34994518	34997532	34998045	1295	698,620,705	3,4,2	2588	149	0.931,0.899,0.953
Sjc_0008044	chr2	+	9239668	9239801	9239668	9239732	9241198	9241377	1296	163,128,168	0,0,0	218	149	1.0,1.0,1.0
Sjc_0007539	chr5	+	35266590	35266812	35266590	35266809	35266862	35267197	1297	29,37,43	1553,1568,1678	152	149	0.018,0.023,0.025
Sjc_0009445	chr7	+	16806620	16806742	16806620	16806691	16813153	16813274	1298	388,375,365	0,0,0	200	149	1.0,1.0,1.0
Sjc_0005289	chr1	+	36190396	36190723	36190396	36190706	36191170	36191285	1299	33,32,3	97,100,126	166	149	0.234,0.223,0.021
Sjc_0005289	chr1	+	36190396	36190760	36190396	36190706	36191170	36191285	1300	1112,1012,1174	97,100,126	203	149	0.894,0.881,0.872
Sjc_0005289	chr1	+	36190396	36190909	36190396	36190706	36191170	36191285	1301	104,80,124	97,100,126	352	149	0.312,0.253,0.294
Sjc_0005289	chr1	+	36190396	36190760	36190396	36190723	36191170	36191285	1302	1112,1012,1174	33,32,3	186	149	0.964,0.962,0.997
Sjc_0005289	chr1	+	36190396	36190909	36190396	36190723	36191170	36191285	1303	104,80,124	33,32,3	335	149	0.584,0.527,0.948
Sjc_0005289	chr1	+	36190396	36190909	36190396	36190760	36191170	36191285	1304	104,80,124	1112,1012,1174	298	149	0.045,0.038,0.05
Sjc_0005289	chr1	+	36190396	36190723	36190396	36190706	36191204	36191285	1305	4,18,0	155,132,235	166	149	0.023,0.109,0.0
Sjc_0005289	chr1	+	36190396	36190760	36190396	36190706	36191204	36191285	1306	13,28,16	155,132,235	203	149	0.058,0.135,0.048
Sjc_0005289	chr1	+	36190396	36190760	36190396	36190723	36191204	36191285	1307	13,28,16	4,18,0	186	149	0.722,0.555,1.0
Sjc_0008713	chr6	-	7691754	7691972	7691757	7691972	7690265	7690360	1308	10,10,17	45,31,55	152	149	0.179,0.24,0.233
Sjc_0004979	chr1	+	23069428	23069530	23069428	23069445	23071551	23071638	1309	6,16,8	0,0,0	234	149	1.0,1.0,1.0
Sjc_0004979	chr1	+	23087200	23087341	23087200	23087287	23092061	23092136	1310	6,14,13	0,0,0	203	149	1.0,1.0,1.0
Sjc_0004979	chr1	+	23115931	23116104	23115931	23116071	23122046	23122274	1311	17,9,8	0,0,0	182	149	1.0,1.0,1.0
Sjc_0001019	chr8	+	41243490	41243878	41243490	41243865	41245962	41246277	1312	12,8,12	0,0,0	162	149	1.0,1.0,1.0
Sjc_0001019	chr8	+	41249243	41249479	41249243	41249296	41250523	41252464	1313	16,37,28	0,0,0	332	149	1.0,1.0,1.0
Sjc_0004642	chr1	-	9948607	9948655	9948631	9948655	9948503	9948560	1314	4978,4682,4730	29,21,34	173	149	0.993,0.995,0.992
Sjc_0003445	chr4	-	46319252	46319607	46319500	46319607	46318375	46318580	1315	3,14,8	1,0,0	397	149	0.53,1.0,1.0
Sjc_0007796	chr5	-	44577870	44581050	44579944	44581050	44575566	44575907	1316	197,189,208	1,0,1	2223	149	0.93,1.0,0.933
Sjc_0007796	chr5	-	44583296	44583612	44583559	44583612	44579944	44581050	1317	0,2,6	22,37,40	412	149	0.0,0.019,0.051
Sjc_0004924	chr1	-	21093713	21093948	21093722	21093948	21090521	21090620	1318	30,40,28	62,97,87	158	149	0.313,0.28,0.233
Sjc_0005690	chr3	+	4721012	4721635	4721012	4721074	4722730	4723623	1319	12,6,13	242,205,271	710	149	0.01,0.006,0.01
Sjc_0001514	chr8	+	58954122	58954805	58954122	58954530	58955140	58955351	1320	67,50,84	2,0,0	424	149	0.922,1.0,1.0
Sjc_0001514	chr8	+	58955140	58955351	58955140	58955282	58957898	58958076	1321	59,57,83	0,0,0	218	149	1.0,1.0,1.0
Sjc_0007105	chr5	-	17542742	17543001	17542808	17543001	17539565	17539646	1322	1,2,0	252,280,255	215	149	0.003,0.005,0.0
Sjc_0007105	chr5	-	17551243	17553886	17553601	17553886	17542808	17543001	1323	284,266,254	0,0,2	2507	149	1.0,1.0,0.883
Sjc_0007105	chr5	-	17550086	17550280	17550185	17550280	17548341	17548481	1324	461,534,600	0,0,0	248	149	1.0,1.0,1.0
Sjc_0007105	chr5	-	17551825	17553886	17553601	17553886	17551525	17551786	1325	305,292,288	1,0,1	1925	149	0.959,1.0,0.957
Sjc_0001950	chr8	+	76361761	76361923	76361761	76361896	76363233	76363497	1326	488,472,479	0,0,0	176	149	1.0,1.0,1.0
Sjc_0007682	chr5	+	40534206	40534570	40534206	40534362	40536023	40536218	1327	188,185,214	0,0,2	357	149	1.0,1.0,0.978
Sjc_0007682	chr5	+	40549875	40550035	40549875	40549978	40550781	40551139	1328	26,13,16	0,0,0	206	149	1.0,1.0,1.0
Sjc_0004596	chr1	-	7768920	7769803	7768929	7769803	7764736	7765348	1329	32,29,40	0,0,0	158	149	1.0,1.0,1.0
Sjc_0000840	chr8	+	34600842	34600935	34600842	34600908	34603187	34603373	1330	174,201,198	0,0,0	176	149	1.0,1.0,1.0
Sjc_0007035	chr5	+	14629343	14629617	14629343	14629613	14632415	14632810	1331	1,2,6	9,10,9	153	149	0.098,0.163,0.394
Sjc_0005216	chr1	-	32929839	32930248	32929869	32930248	32928340	32928497	1332	362,375,346	0,0,0	179	149	1.0,1.0,1.0
Sjc_0005108	chr1	-	28666011	28666098	28666026	28666098	28665578	28665943	1333	8,6,13	45,49,74	164	149	0.139,0.1,0.138
Sjc_0003393	chr4	-	44369818	44370079	44369851	44370079	44369003	44369239	1334	51,61,50	0,0,0	182	149	1.0,1.0,1.0
Sjc_0003174	chr4	+	36449001	36449078	36449001	36449052	36449205	36449467	1335	43,29,28	1,0,0	175	149	0.973,1.0,1.0
Sjc_0003174	chr4	+	36449001	36449107	36449001	36449052	36449205	36449467	1336	11,9,15	1,0,0	204	149	0.889,1.0,1.0
Sjc_0003174	chr4	+	36449001	36449107	36449001	36449078	36449205	36449467	1337	11,9,15	43,29,28	178	149	0.176,0.206,0.31
Sjc_0003174	chr4	+	36449001	36450189	36449001	36449078	36451491	36451640	1338	678,656,764	1,0,0	1260	149	0.988,1.0,1.0
Sjc_0003174	chr4	+	36449641	36450189	36449641	36449706	36451491	36451640	1339	291,247,303	0,0,0	632	149	1.0,1.0,1.0
Sjc_0005091	chr1	-	27907028	27907985	27907293	27907985	27879499	27880800	1340	9,13,22	112,121,96	414	149	0.028,0.037,0.076
Sjc_0004527	chr1	-	4623727	4624295	4624042	4624295	4622092	4622256	1341	191,141,138	1882,1818,1996	464	149	0.032,0.024,0.022
Sjc_0004527	chr1	-	4623881	4624295	4623890	4624295	4623727	4623846	1342	65,42,37	21,60,29	158	149	0.745,0.398,0.546
Sjc_0004527	chr1	-	4624038	4624295	4624042	4624295	4623881	4623983	1343	40,46,34	8,7,6	153	149	0.83,0.865,0.847
Sjc_0005261	chr1	+	35195637	35196270	35195637	35196140	35196333	35196437	1344	162,144,131	0,0,0	279	149	1.0,1.0,1.0
Sjc_0007921	chr2	+	3729668	3729814	3729668	3729811	3732452	3732558	1345	301,313,315	1,1,0	152	149	0.997,0.997,1.0
Sjc_0003116	chr4	-	34551462	34552976	34552790	34552976	34547696	34550681	1346	271,336,333	1,1,0	1477	149	0.965,0.971,1.0
Sjc_0004154	chr4	-	75950878	75951006	75950919	75951006	75947672	75947964	1347	20,7,17	0,0,0	190	149	1.0,1.0,1.0
Sjc_0004868	chr1	+	19147942	19148478	19147942	19148308	19148512	19148628	1348	42,39,21	0,7,2	319	149	1.0,0.722,0.831
Sjc_0004868	chr1	+	19147942	19148628	19147942	19148308	19149490	19149670	1349	72,58,38	27,16,18	469	149	0.459,0.535,0.401
Sjc_0004827	chr1	-	17833599	17834003	17833706	17834003	17831784	17832438	1350	112,110,122	0,0,5	256	149	1.0,1.0,0.934
Sjc_0007617	chr5	-	38428007	38428152	38428085	38428152	38427373	38427518	1351	269,283,294	0,0,0	227	149	1.0,1.0,1.0
Sjc_0002966	chr4	+	29264959	29265177	29264959	29265161	29265211	29265303	1352	82,68,109	120,123,136	165	149	0.382,0.333,0.42
Sjc_0002966	chr4	+	29264959	29265177	29264959	29265161	29266743	29267270	1353	0,0,1	0,1,1	165	149	NA,0.0,0.475
Sjc_0002966	chr4	+	29264959	29265303	29264959	29265161	29266743	29267270	1354	35,48,36	0,1,1	291	149	1.0,0.961,0.949
Sjc_0002966	chr4	+	29264959	29265303	29264959	29265177	29266743	29267270	1355	35,48,36	0,0,1	275	149	1.0,1.0,0.951
Sjc_0002966	chr4	+	29264959	29265177	29264959	29265161	29274565	29274915	1356	0,1,0	42,17,21	165	149	0.0,0.05,0.0
Sjc_0002966	chr4	+	29264959	29265303	29264959	29265161	29274565	29274915	1357	499,533,616	42,17,21	291	149	0.859,0.941,0.938
Sjc_0002966	chr4	+	29264959	29265303	29264959	29265177	29274565	29274915	1358	499,533,616	0,1,0	275	149	1.0,0.997,1.0
Sjc_0004416	chr4	+	86954159	86956206	86954159	86954215	86957313	86957771	1359	645,588,656	0,0,1	2140	149	1.0,1.0,0.979
Sjc_0004416	chr4	+	86955049	86956206	86955049	86955101	86957313	86957771	1360	639,583,653	0,0,0	1254	149	1.0,1.0,1.0
Sjc_0004856	chr1	+	18822039	18824082	18822039	18822267	18825971	18826701	1361	78,59,62	263,250,246	1964	149	0.022,0.018,0.019
Sjc_0007879	chr2	-	1884643	1885880	1885372	1885880	1883112	1883351	1362	414,435,400	1,0,4	878	149	0.986,1.0,0.944
Sjc_0007879	chr2	-	1886601	1886813	1886610	1886813	1885372	1885880	1363	0,0,2	297,350,355	158	149	0.0,0.0,0.005
Sjc_0003386	chr4	+	44145707	44145850	44145707	44145815	44155725	44155878	1364	128,97,102	0,0,0	184	149	1.0,1.0,1.0
Sjc_0003386	chr4	+	44154436	44154617	44154436	44154613	44155725	44155878	1365	0,3,2	0,7,8	153	149	NA,0.294,0.196
Sjc_0003386	chr4	+	44155700	44155878	44155700	44155856	44161542	44163051	1366	14,25,18	0,0,0	171	149	1.0,1.0,1.0
Sjc_0005345	chr1	-	38357002	38359402	38358381	38359402	38355373	38356788	1367	6,8,26	17,15,31	1528	149	0.033,0.049,0.076
Sjc_0005345	chr1	-	38359315	38359402	38359374	38359402	38358381	38358490	1368	0,0,0	0,0,0	208	149	NA,NA,NA
[truncated: 2,154 more rows]

## Sheet: Mutually exclusive exon
GeneID	chr	strand	X1stExonStart_0base	X1stExonEnd	X2ndExonStart_0base	X2ndExonEnd	upstreamES	upstreamEE	downstreamES	downstreamEE	IJC_SAMPLE_1	SJC_SAMPLE_1	IncFormLen	SkipFormLen	IncLevel1
[truncated: 2,041 more rows]

[truncated: 2 more sheets: Retained intron, Skip exon]
