# Supplementary material for: Comparative transcriptome profiles of Schistosoma japonicum larval stages: Implications for parasite biology and host invasion
Source: PLoS Negl Trop Dis. 2022 Jan 13;16(1):e0009889. doi: 10.1371/journal.pntd.0009889 (PMC8791509; doi:10.1371/journal.pntd.0009889)
Supplement: S2 Dataset — (ZIP) [file pntd.0009889.s017.zip › AS_events_miracidium.xlsx]

## Sheet: Alternative 3' splice site
GeneID	chr	strand	longExonStart_0base	longExonEnd	shortES	shortEE	flankingES	flankingEE	ID.1	IJC_SAMPLE_1	SJC_SAMPLE_1	IncFormLen	SkipFormLen	IncLevel1
Sjc_0009654	chrtig00002168:31156-1898897_pilon_pilon_5	+	55961	56715	56619	56715	54918	54974	0	27354,22230,19046	1,0,0	807	149	1.0,1.0,1.0
Sjc_0009695	chrtig00001724_pilon_pilon_3	-	22497	22685	22497	22613	23053	23403	1	0,2,0	0,0,0	221	149	NA,1.0,NA
Sjc_0009706	chrtig00001711_pilon_pilon	+	153227	153775	153332	153775	152891	153127	2	0,0,0	0,0,0	254	149	NA,NA,NA
Sjc_0009677	chrtig00001467_pilon_pilon_1	-	9	191	9	119	575	665	3	0,0,0	0,0,0	221	149	NA,NA,NA
Sjc_0009583	chrtig00000622:67343-3315238_pilon_pilon_2	-	106787	107171	106787	107087	107202	107299	4	23,44,14	1,0,1	233	149	0.936,1.0,0.9
Sjc_0009583	chrtig00000622:67343-3315238_pilon_pilon_2	-	107332	107613	107332	107505	107643	107767	5	178,185,134	0,0,0	257	149	1.0,1.0,1.0
Sjc_0009582	chrtig00000622:67343-3315238_pilon_pilon_2	+	102964	103067	102980	103067	102818	102902	6	15,7,10	2,4,19	165	149	0.871,0.612,0.322
Sjc_0009671	chrtig00000048_pilon_pilon_23	+	45830	46691	46584	46691	45087	45310	7	3951,3352,2768	0,3,3	903	149	1.0,0.995,0.993
Sjc_0009698	chrtig00000048_pilon_pilon_21	-	1843	4802	1843	2901	7932	8204	8	49,43,27	153,114,59	2050	149	0.023,0.027,0.032
Sjc_0002314	chr8	-	90597743	90597981	90597743	90597960	90598049	90598116	9	5,0,2	0,0,3	170	149	1.0,NA,0.369
Sjc_0002293	chr8	+	89805828	89806089	89806018	89806089	89802024	89803462	10	12,5,3	0,1,3	339	149	1.0,0.687,0.305
Sjc_0002291	chr8	+	89730012	89730115	89730015	89730115	89729835	89729981	11	113,85,85	218,188,183	152	149	0.337,0.307,0.313
Sjc_0002273	chr8	+	89237413	89237650	89237449	89237650	89236425	89236774	12	0,0,0	0,0,0	185	149	NA,NA,NA
Sjc_0002187	chr8	+	86099100	86101567	86101253	86101567	86098829	86099055	13	357,351,328	152,114,106	2302	149	0.132,0.166,0.167
Sjc_0002187	chr8	+	86104853	86106515	86106359	86106515	86099100	86101567	14	203,226,192	69,35,38	1655	149	0.209,0.368,0.313
Sjc_0002187	chr8	+	86105652	86106515	86106359	86106515	86104853	86104933	15	77,77,60	25,30,45	856	149	0.349,0.309,0.188
Sjc_0002184	chr8	+	85871012	85872886	85872461	85872886	85869768	85869915	16	1315,1025,1028	1,4,2	1598	149	0.992,0.96,0.98
Sjc_0002177	chr8	-	85637699	85637784	85637699	85637781	85639211	85639780	17	39,33,45	38,23,23	152	149	0.502,0.584,0.657
Sjc_0002175	chr8	+	85505958	85506678	85506050	85506678	85504592	85504620	18	2,1,1	0,0,0	241	149	1.0,1.0,1.0
Sjc_0002174	chr8	-	85493186	85495055	85493186	85493277	85495093	85495169	19	36,28,29	649,570,500	1927	149	0.004,0.004,0.004
Sjc_0002161	chr8	-	84682544	84684711	84682544	84683549	84684750	84684885	20	35,45,39	1980,1670,1506	1311	149	0.002,0.003,0.003
Sjc_0002161	chr8	-	84682962	84683549	84682962	84683165	84684750	84684885	21	2023,1704,1530	1,0,0	533	149	0.998,1.0,1.0
Sjc_0002161	chr8	-	84684750	84684885	84684750	84684870	84684918	84685046	22	784,637,577	167,118,111	164	149	0.81,0.831,0.825
Sjc_0002152	chr8	-	84412488	84416603	84412488	84412811	84423923	84423996	23	239,229,201	1,0,0	3941	149	0.9,1.0,1.0
Sjc_0002152	chr8	-	84416313	84416603	84416313	84416427	84423923	84423996	24	169,164,144	0,0,0	325	149	1.0,1.0,1.0
Sjc_0002152	chr8	-	84423150	84423309	84423150	84423208	84423923	84423996	25	1,2,10	86,58,94	250	149	0.007,0.02,0.06
Sjc_0002152	chr8	-	84443925	84444051	84443925	84444027	84444082	84444125	26	40,38,62	8,10,1	173	149	0.812,0.766,0.982
Sjc_0002143	chr8	+	84067229	84067682	84067590	84067682	84066629	84066757	27	36,27,15	2,0,0	510	149	0.84,1.0,1.0
Sjc_0002143	chr8	+	84067450	84067552	84067457	84067552	84066629	84066757	28	18,15,11	0,0,0	156	149	1.0,1.0,1.0
Sjc_0002142	chr8	-	84055049	84055818	84055049	84055134	84061085	84061213	29	0,0,2	0,1,1	833	149	NA,0.0,0.263
Sjc_0002131	chr8	-	83310431	83310645	83310431	83310586	83318297	83318653	30	0,0,0	0,0,2	208	149	NA,NA,0.0
Sjc_0009731	chrtig00013705_pilon_pilon_2	+	7067	7626	7106	7626	5259	5422	31	3,5,3	8,1,1	188	149	0.229,0.798,0.704
Sjc_0009731	chrtig00013705_pilon_pilon_2	+	7067	7626	7437	7626	5259	5422	32	12,21,11	75,76,77	519	149	0.044,0.073,0.039
Sjc_0009731	chrtig00013705_pilon_pilon_2	+	7106	7626	7437	7626	5259	5422	33	17,17,9	75,76,77	480	149	0.066,0.065,0.035
Sjc_0002124	chr8	-	83023354	83023570	83023354	83023386	83027578	83027739	34	0,0,0	0,0,0	333	149	NA,NA,NA
Sjc_0002082	chr8	+	81407467	81407505	81407470	81407505	81407321	81407432	35	1008,696,817	23,23,17	152	149	0.977,0.967,0.979
Sjc_0002075	chr8	+	80800924	80801194	80800958	80801194	80799715	80800048	36	92,84,103	1,0,0	183	149	0.987,1.0,1.0
Sjc_0002075	chr8	+	80806425	80806614	80806545	80806614	80804019	80804613	37	222,206,213	2,0,1	269	149	0.984,1.0,0.992
Sjc_0002038	chr8	+	79448750	79450439	79450131	79450439	79447978	79448096	38	432,302,332	16,12,14	1530	149	0.724,0.71,0.698
Sjc_0002036	chr8	-	79301467	79301613	79301467	79301565	79306077	79306480	39	122,120,103	0,0,0	197	149	1.0,1.0,1.0
Sjc_0002036	chr8	-	79328197	79328563	79328197	79328389	79331477	79331912	40	39,41,32	18,35,13	323	149	0.5,0.351,0.532
Sjc_0002036	chr8	-	79328197	79328563	79328197	79328389	79336174	79336683	41	30,22,18	2,7,8	323	149	0.874,0.592,0.509
Sjc_0002016	chr8	+	78823981	78825391	78825117	78825391	78822649	78822901	42	234,202,200	0,0,1	1285	149	1.0,1.0,0.959
Sjc_0002006	chr8	-	78402123	78404458	78402123	78402196	78413152	78413297	43	1109,980,823	0,0,1	2411	149	1.0,1.0,0.981
Sjc_0002006	chr8	-	78415237	78415591	78415237	78415350	78416037	78416348	44	330,300,256	30,25,22	390	149	0.808,0.821,0.816
Sjc_0002006	chr8	-	78415237	78415591	78415237	78415350	78418092	78418223	45	375,324,283	38,59,40	390	149	0.79,0.677,0.73
Sjc_0002006	chr8	-	78415237	78416323	78415237	78415350	78418092	78418223	46	549,479,386	38,59,40	1122	149	0.657,0.519,0.562
Sjc_0002006	chr8	-	78415237	78416323	78415237	78415591	78418092	78418223	47	222,181,135	48,26,32	881	149	0.439,0.541,0.416
Sjc_0002006	chr8	-	78415237	78415591	78415237	78415350	78418149	78418223	48	392,370,291	177,125,128	390	149	0.458,0.531,0.465
Sjc_0002006	chr8	-	78415237	78416323	78415237	78415350	78418149	78418223	49	562,492,397	177,125,128	1122	149	0.297,0.343,0.292
Sjc_0002006	chr8	-	78415237	78416323	78415237	78415591	78418149	78418223	50	235,194,146	65,72,40	881	149	0.379,0.313,0.382
Sjc_0001999	chr8	-	78268607	78269109	78268607	78269071	78271266	78271329	51	244,185,171	0,0,0	187	149	1.0,1.0,1.0
Sjc_0001999	chr8	-	78268607	78269109	78268607	78269071	78277593	78277680	52	277,214,203	10,8,17	187	149	0.957,0.955,0.905
Sjc_0001999	chr8	-	78268607	78269109	78268607	78269071	78277626	78277666	53	261,191,181	1,0,0	187	149	0.995,1.0,1.0
Sjc_0001999	chr8	-	78268607	78269109	78268607	78269071	78277666	78277686	54	269,204,189	6,2,0	187	149	0.973,0.988,1.0
Sjc_0001996	chr8	+	78186181	78187380	78187110	78187380	78185012	78185033	55	114,86,89	0,6,0	1078	149	1.0,0.665,1.0
Sjc_0001996	chr8	+	78186508	78187380	78187110	78187380	78185027	78186475	56	96,82,89	0,0,2	751	149	1.0,1.0,0.898
Sjc_0001992	chr8	+	78016282	78016374	78016294	78016374	78016111	78016251	57	0,3,4	1,5,9	161	149	0.0,0.357,0.291
Sjc_0001972	chr8	+	77316514	77318865	77318174	77318865	77314024	77314222	58	2999,2415,2456	1,0,0	1809	149	0.996,1.0,1.0
Sjc_0001971	chr8	-	77290490	77294246	77290490	77290538	77300699	77300807	59	612,594,526	0,2,1	3857	149	1.0,0.92,0.953
Sjc_0001971	chr8	-	77294181	77295950	77294181	77294246	77300699	77300807	60	799,596,580	0,2,0	1853	149	1.0,0.96,1.0
Sjc_0001956	chr8	-	76627156	76627421	76627156	76627407	76628311	76628413	61	586,453,438	0,0,0	163	149	1.0,1.0,1.0
Sjc_0001953	chr8	+	76554096	76555905	76555532	76555905	76553502	76554053	62	150,124,127	0,0,1	1585	149	1.0,1.0,0.923
Sjc_0001946	chr8	+	76118473	76118561	76118508	76118561	76116438	76116476	63	106,73,54	28,0,5	184	149	0.754,1.0,0.897
Sjc_0001934	chr8	+	75560385	75560469	75560388	75560469	75558316	75558561	64	46,40,27	177,156,168	152	149	0.203,0.201,0.136
Sjc_0001915	chr8	+	74547607	74547684	74547621	74547684	74544967	74545247	65	16,28,13	0,0,0	163	149	1.0,1.0,1.0
Sjc_0001915	chr8	+	74545634	74545719	74545661	74545719	74545561	74545619	66	2,0,3	39,25,25	176	149	0.042,0.0,0.092
Sjc_0001915	chr8	+	74552668	74553504	74552927	74553504	74551609	74551723	67	13,22,11	63,58,53	408	149	0.07,0.122,0.07
Sjc_0001906	chr8	-	74336526	74338191	74336526	74336874	74339491	74339588	68	238,248,253	7,0,3	1466	149	0.776,1.0,0.896
Sjc_0001896	chr8	-	74072171	74072397	74072171	74072380	74074639	74074728	69	32,18,15	49,34,62	166	149	0.37,0.322,0.178
Sjc_0001891	chr8	+	73862300	73862922	73862603	73862922	73858382	73858613	70	194,139,153	0,0,0	452	149	1.0,1.0,1.0
Sjc_0001891	chr8	+	73878107	73878572	73878152	73878572	73876554	73877200	71	0,0,1	77,43,43	194	149	0.0,0.0,0.018
Sjc_0001886	chr8	-	73689162	73689388	73689162	73689322	73692274	73692464	72	12,9,11	0,5,5	215	149	1.0,0.555,0.604
Sjc_0001886	chr8	-	73689162	73689462	73689162	73689322	73692274	73692464	73	30,18,27	0,5,5	289	149	1.0,0.65,0.736
Sjc_0001886	chr8	-	73689162	73689462	73689162	73689388	73692274	73692464	74	19,12,20	1,3,4	223	149	0.927,0.728,0.77
Sjc_0001874	chr8	-	73218098	73219696	73218098	73218472	73219942	73220119	75	702,607,659	1,2,0	1373	149	0.987,0.971,1.0
Sjc_0001869	chr8	-	72951162	72951817	72951162	72951499	72957419	72957772	76	111,107,83	0,0,0	467	149	1.0,1.0,1.0
Sjc_0001866	chr8	-	72765548	72766114	72765548	72765916	72766784	72766944	77	26080,20723,22150	25,5,4	347	149	0.998,0.999,1.0
Sjc_0001866	chr8	-	72765548	72766944	72765548	72766114	72767291	72767456	78	12378,9814,11231	1,6,0	979	149	0.999,0.996,1.0
Sjc_0001866	chr8	-	72765548	72767456	72765548	72766944	72767488	72767885	79	11856,9430,10718	1,0,8	661	149	1.0,1.0,0.997
Sjc_0001864	chr8	+	72678038	72678288	72678186	72678288	72677900	72678002	80	1068,884,810	0,0,1	297	149	1.0,1.0,0.998
Sjc_0001864	chr8	+	72682826	72684547	72684216	72684547	72679306	72679488	81	2835,2382,2399	16,6,26	1539	149	0.945,0.975,0.899
Sjc_0001851	chr8	-	71904875	71905644	71904875	71905200	71907568	71907638	82	34,24,43	0,7,6	593	149	1.0,0.463,0.643
Sjc_0001850	chr8	+	71835658	71835878	71835665	71835878	71833526	71833688	83	42,30,24	4,2,0	156	149	0.909,0.935,1.0
Sjc_0001840	chr8	+	71367811	71369174	71368967	71369174	71363895	71364111	84	29,13,14	1,0,0	1305	149	0.768,1.0,1.0
Sjc_0001820	chr8	+	70627408	70629822	70629680	70629822	70625299	70625508	85	1074,900,773	1,0,0	2421	149	0.985,1.0,1.0
Sjc_0001810	chr8	+	70428936	70430410	70430275	70430410	70423679	70424090	86	227,254,160	0,0,1	1488	149	1.0,1.0,0.941
Sjc_0001806	chr8	+	70311476	70314427	70313525	70314427	70308306	70310176	87	604,496,439	0,0,3	2198	149	1.0,1.0,0.908
Sjc_0001793	chr8	-	69734636	69736088	69734636	69734983	69736862	69737433	88	50,103,66	0,4,1	1254	149	1.0,0.754,0.887
Sjc_0001793	chr8	-	69734636	69736088	69734636	69734983	69740500	69741140	89	50,100,66	0,3,0	1254	149	1.0,0.798,1.0
Sjc_0001793	chr8	-	69734636	69736987	69734636	69734983	69740500	69741140	90	912,850,771	0,3,0	2153	149	1.0,0.951,1.0
Sjc_0001793	chr8	-	69734636	69736987	69734636	69736088	69740500	69741140	91	862,750,705	0,0,0	1048	149	1.0,1.0,1.0
Sjc_0001776	chr8	-	68844082	68844933	68844082	68844271	68846254	68847079	92	263,202,235	0,0,2	811	149	1.0,1.0,0.956
Sjc_0001740	chr8	-	67692382	67692589	67692382	67692551	67695806	67696053	93	40,48,45	23,28,34	187	149	0.581,0.577,0.513
Sjc_0001735	chr8	-	67421672	67421808	67421672	67421799	67421834	67421884	94	265,209,226	513,480,397	158	149	0.328,0.291,0.349
Sjc_0001730	chr8	-	67168425	67170529	67168425	67168487	67173274	67173535	95	233,233,188	0,4,0	2191	149	1.0,0.798,1.0
Sjc_0001716	chr8	-	66602609	66604701	66602609	66602667	66606258	66606344	96	263,196,235	2,1,7	2183	149	0.9,0.93,0.696
Sjc_0001714	chr8	+	66462551	66464484	66463861	66464484	66461762	66462012	97	258,176,266	42,26,8	1459	149	0.385,0.409,0.773
Sjc_0001709	chr8	-	66183953	66184214	66183953	66184001	66184865	66185126	98	36,33,33	20,13,11	362	149	0.426,0.511,0.553
Sjc_0001709	chr8	-	66201678	66202114	66201678	66202078	66203010	66203238	99	72,55,62	0,0,0	185	149	1.0,1.0,1.0
Sjc_0001709	chr8	-	66228778	66230817	66228778	66229163	66233075	66233136	100	7,24,5	57,35,33	1803	149	0.01,0.054,0.012
Sjc_0001703	chr8	+	66004721	66004844	66004724	66004844	66004600	66004687	101	0,0,2	35,26,18	152	149	0.0,0.0,0.098
Sjc_0001698	chr8	-	65821389	65824142	65821389	65823229	65825151	65825307	102	46,60,43	1,0,2	1062	149	0.866,1.0,0.751
Sjc_0001698	chr8	-	65821389	65824142	65821389	65823229	65826552	65826702	103	26,48,28	0,0,1	1062	149	1.0,1.0,0.797
Sjc_0001698	chr8	-	65824034	65825307	65824034	65824125	65826552	65826702	104	361,366,328	0,6,5	1331	149	1.0,0.872,0.88
Sjc_0001698	chr8	-	65826552	65826702	65826552	65826680	65828490	65828668	105	115,98,101	13,9,13	171	149	0.885,0.905,0.871
Sjc_0001698	chr8	-	65824034	65825307	65824034	65824125	65838315	65838793	106	192,207,167	0,0,2	1331	149	1.0,1.0,0.903
Sjc_0001698	chr8	-	65826552	65826702	65826552	65826680	65838315	65838793	107	8,17,9	1,1,0	171	149	0.875,0.937,1.0
Sjc_0001698	chr8	-	65852743	65853124	65852743	65853121	65854474	65854718	108	194,175,158	25,36,20	152	149	0.884,0.827,0.886
Sjc_0001693	chr8	+	65726427	65726493	65726430	65726493	65726044	65726380	109	830,805,671	95,62,97	152	149	0.895,0.927,0.871
Sjc_0001693	chr8	+	65727283	65727476	65727300	65727476	65726044	65727201	110	127,133,118	76,72,88	166	149	0.6,0.624,0.546
Sjc_0001693	chr8	+	65727075	65727476	65727283	65727476	65726427	65726493	111	244,245,199	0,4,2	357	149	1.0,0.962,0.976
Sjc_0001693	chr8	+	65727075	65727476	65727300	65727476	65726427	65726493	112	257,254,205	1167,939,901	374	149	0.081,0.097,0.083
Sjc_0001693	chr8	+	65727283	65727476	65727300	65727476	65726427	65726493	113	13,13,8	1167,939,901	166	149	0.01,0.012,0.008
Sjc_0001693	chr8	+	65730821	65731070	65730843	65731070	65729783	65729880	114	5,5,5	667,635,542	171	149	0.006,0.007,0.008
Sjc_0001690	chr8	-	65546135	65547246	65546135	65546872	65552216	65552732	115	78,76,64	4,4,0	523	149	0.847,0.844,1.0
Sjc_0001690	chr8	-	65546135	65547312	65546135	65546872	65552216	65552732	116	115,105,73	4,4,0	589	149	0.879,0.869,1.0
Sjc_0001690	chr8	-	65546135	65547312	65546135	65547246	65552216	65552732	117	44,46,24	7,17,15	215	149	0.813,0.652,0.526
Sjc_0001690	chr8	-	65557252	65557535	65557252	65557532	65560790	65560994	118	28,43,48	12,9,4	152	149	0.696,0.824,0.922
Sjc_0001689	chr8	+	65530124	65533514	65533099	65533514	65526682	65527102	119	251,250,239	0,0,1	3124	149	1.0,1.0,0.919
Sjc_0001689	chr8	+	65532676	65533514	65533099	65533514	65530124	65530277	120	126,99,101	12,5,8	572	149	0.732,0.838,0.767
Sjc_0001685	chr8	-	65251472	65252949	65251472	65251852	65253758	65254130	121	1397,1153,1101	2,1,0	1246	149	0.988,0.993,1.0
Sjc_0001685	chr8	-	65258112	65258248	65258112	65258234	65258285	65258391	122	746,700,611	2,1,3	163	149	0.997,0.998,0.995
Sjc_0001677	chr8	+	64969998	64971767	64971564	64971767	64969050	64969180	123	161,153,140	1,0,0	1715	149	0.933,1.0,1.0
Sjc_0001677	chr8	+	64972081	64973342	64973193	64973342	64972011	64972045	124	5,10,10	3,4,1	1261	149	0.165,0.228,0.542
Sjc_0001766	chr8	-	68424399	68424943	68424399	68424559	68426450	68426813	125	558,511,455	0,0,0	533	149	1.0,1.0,1.0
Sjc_0001669	chr8	+	64559474	64559553	64559479	64559553	64552581	64552666	126	6,1,8	0,2,1	154	149	1.0,0.326,0.886
Sjc_0001669	chr8	+	64559859	64561045	64560727	64561045	64559474	64559553	127	2,1,3	7,7,9	1017	149	0.04,0.021,0.047
Sjc_0001656	chr8	+	64190203	64190472	64190337	64190472	64188332	64188478	128	107,115,100	4,0,7	283	149	0.934,1.0,0.883
Sjc_0001636	chr8	+	63259039	63259157	63259104	63259157	63257724	63257887	129	46,32,55	130,145,97	214	149	0.198,0.133,0.283
Sjc_0001636	chr8	+	63259529	63259830	63259724	63259830	63257724	63257887	130	10,11,9	1,0,0	344	149	0.812,1.0,1.0
Sjc_0001636	chr8	+	63259529	63259691	63259538	63259691	63259387	63259499	131	72,75,66	35,22,21	158	149	0.66,0.763,0.748
Sjc_0001636	chr8	+	63282812	63283077	63282876	63283077	63265919	63266067	132	31,20,37	0,1,2	213	149	1.0,0.933,0.928
Sjc_0001626	chr8	+	63009056	63009203	63009059	63009203	63008696	63009020	133	69,93,89	14,24,5	152	149	0.829,0.792,0.946
Sjc_0001626	chr8	+	63017859	63018108	63017994	63018108	63010734	63010840	134	164,145,129	3,2,0	284	149	0.966,0.974,1.0
Sjc_0001626	chr8	+	63024910	63025485	63025055	63025485	63020764	63020972	135	94,98,76	15,12,7	294	149	0.761,0.805,0.846
Sjc_0001605	chr8	-	62330445	62332381	62330445	62330579	62337913	62338043	136	245,149,171	0,1,0	1951	149	1.0,0.919,1.0
Sjc_0001605	chr8	-	62345696	62345863	62345696	62345791	62346487	62346651	137	0,0,0	147,137,85	221	149	0.0,0.0,0.0
Sjc_0001597	chr8	-	62137487	62137549	62137487	62137544	62139394	62139460	138	26,33,44	4,3,1	154	149	0.863,0.914,0.977
Sjc_0001597	chr8	-	62151031	62151316	62151031	62151244	62152895	62153174	139	0,0,0	41,45,26	221	149	0.0,0.0,0.0
Sjc_0001582	chr8	-	61461116	61461319	61461116	61461275	61463867	61463960	140	12,14,6	5,3,2	193	149	0.649,0.783,0.698
Sjc_0001576	chr8	-	61097828	61099858	61097828	61097903	61101459	61101671	141	242,221,199	3,3,3	2104	149	0.851,0.839,0.824
Sjc_0001569	chr8	-	60953644	60956647	60953644	60954461	60956775	60957141	142	849,699,791	1,0,0	2335	149	0.982,1.0,1.0
Sjc_0001568	chr8	-	60937996	60938554	60937996	60938551	60938625	60938922	143	55,39,48	107,112,86	152	149	0.335,0.254,0.354
Sjc_0001568	chr8	-	60937996	60938554	60937996	60938551	60939477	60939660	144	4,1,0	0,1,0	152	149	1.0,0.495,NA
Sjc_0001568	chr8	-	60940128	60940554	60940128	60940275	60940592	60940682	145	392,364,404	0,0,0	428	149	1.0,1.0,1.0
Sjc_0001557	chr8	-	60590051	60591903	60590051	60590127	60595035	60595137	146	33,38,21	6,8,5	1925	149	0.299,0.269,0.245
Sjc_0001557	chr8	-	60597695	60597835	60597695	60597748	60598895	60599132	147	2,13,7	0,0,0	236	149	1.0,1.0,1.0
Sjc_0001556	chr8	-	60558360	60563084	60558360	60560394	60564852	60565043	148	44,56,57	0,0,0	2839	149	1.0,1.0,1.0
Sjc_0001555	chr8	-	60503253	60505484	60503253	60504219	60506195	60506329	149	1198,1032,967	1,0,0	1414	149	0.992,1.0,1.0
Sjc_0001555	chr8	-	60504220	60507973	60504220	60506329	60509052	60509266	150	3293,2622,2753	1,0,0	1793	149	0.996,1.0,1.0
Sjc_0001555	chr8	-	60514728	60515078	60514728	60515051	60516035	60516171	151	3,4,1	876,935,761	176	149	0.003,0.004,0.001
Sjc_0001554	chr8	-	60476557	60477931	60476557	60476820	60478449	60478698	152	256,190,231	1,0,0	1260	149	0.968,1.0,1.0
Sjc_0001553	chr8	+	60434855	60435035	60434880	60435035	60434759	60434823	153	2,1,2	0,2,2	174	149	1.0,0.3,0.461
Sjc_0001553	chr8	+	60437403	60437520	60437433	60437520	60436647	60436752	154	0,0,0	3,3,4	179	149	0.0,0.0,0.0
Sjc_0001619	chr8	+	62852605	62853810	62853698	62853810	62851426	62851676	155	1326,1105,1079	1,0,0	1242	149	0.994,1.0,1.0
Sjc_0001619	chr8	+	62852958	62853810	62853698	62853810	62852605	62852723	156	1021,786,758	577,427,509	889	149	0.229,0.236,0.2
Sjc_0001619	chr8	+	62859856	62860528	62859875	62860528	62858257	62858305	157	193,133,128	724,581,611	168	149	0.191,0.169,0.157
Sjc_0001547	chr8	-	60258598	60264117	60258598	60260675	60266517	60266775	158	487,469,378	12,15,8	3591	149	0.627,0.565,0.662
Sjc_0001539	chr8	-	60037401	60039021	60037401	60038276	60039798	60039916	159	97,77,83	634,438,447	894	149	0.025,0.028,0.03
Sjc_0001539	chr8	-	60040929	60041187	60040929	60041133	60041451	60041685	160	5,1,0	701,536,490	203	149	0.005,0.001,0.0
Sjc_0001539	chr8	-	60042867	60043058	60042867	60042993	60043441	60043648	161	275,196,180	0,0,0	214	149	1.0,1.0,1.0
Sjc_0001519	chr8	+	59199462	59204680	59202980	59204680	59199358	59199423	162	766,838,744	0,0,0	3667	149	1.0,1.0,1.0
Sjc_0001519	chr8	+	59199462	59204680	59204497	59204680	59199358	59199423	163	1020,1122,959	237,188,181	5184	149	0.11,0.146,0.132
Sjc_0001519	chr8	+	59202980	59204680	59204497	59204680	59199358	59199423	164	254,284,215	237,188,181	1666	149	0.087,0.119,0.096
Sjc_0001519	chr8	+	59204570	59204680	59204581	59204680	59204497	59204541	165	78,54,47	43,36,46	160	149	0.628,0.583,0.488
Sjc_0001518	chr8	-	59182076	59186878	59182076	59185757	59188952	59189624	166	110,100,120	20,9,15	1270	149	0.392,0.566,0.484
Sjc_0001518	chr8	-	59182076	59186878	59182076	59185757	59191633	59191864	167	105,98,119	605,516,426	1270	149	0.02,0.022,0.032
Sjc_0001516	chr8	+	59153018	59153825	59153677	59153825	59150754	59150871	168	1204,953,798	6,4,4	808	149	0.974,0.978,0.974
Sjc_0001510	chr8	-	58827661	58827703	58827661	58827702	58827751	58827913	169	0,0,0	99,54,39	150	149	0.0,0.0,0.0
Sjc_0001509	chr8	-	58771154	58771383	58771154	58771287	58773359	58773478	170	0,2,0	0,0,1	245	149	NA,1.0,0.0
Sjc_0001509	chr8	-	58785283	58785430	58785283	58785355	58787439	58787536	171	0,0,2	0,0,0	224	149	NA,NA,1.0
Sjc_0001489	chr8	-	58198269	58201391	58198269	58200316	58202140	58202503	172	1609,1562,1570	5,11,2	1224	149	0.975,0.945,0.99
Sjc_0001472	chr8	-	57322643	57322947	57322643	57322944	57322978	57323312	173	32,36,34	209,174,172	152	149	0.131,0.169,0.162
Sjc_0001463	chr8	+	57067198	57067347	57067206	57067347	57067052	57067169	174	172,122,135	50,58,54	157	149	0.766,0.666,0.703
Sjc_0001463	chr8	+	57067493	57067842	57067504	57067842	57067198	57067459	175	187,160,147	18,27,12	160	149	0.906,0.847,0.919
Sjc_0001451	chr8	-	56700839	56701008	56700839	56701004	56702154	56702388	176	9,11,6	0,0,0	153	149	1.0,1.0,1.0
Sjc_0001448	chr8	-	56609124	56610588	56609124	56609242	56611801	56611985	177	156,185,143	3,6,3	1495	149	0.838,0.754,0.826
Sjc_0001438	chr8	-	55979051	55979130	55979051	55979100	55979159	55979230	178	241,189,198	0,0,1	179	149	1.0,1.0,0.994
Sjc_0001575	chr8	+	61072041	61072262	61072092	61072262	61070931	61070987	179	6,6,1	97,82,80	200	149	0.044,0.052,0.009
Sjc_0001428	chr8	+	55649156	55650488	55649944	55650488	55644860	55645277	180	364,353,317	3,5,2	937	149	0.951,0.918,0.962
Sjc_0001416	chr8	-	55007265	55008339	55007265	55007536	55009667	55009812	181	63,46,40	0,0,0	952	149	1.0,1.0,1.0
Sjc_0001414	chr8	+	54986752	54990462	54988535	54990462	54983578	54983772	182	239,298,234	0,0,0	1932	149	1.0,1.0,1.0
Sjc_0001412	chr8	-	54849207	54854918	54849207	54850209	54854961	54855243	183	370,384,329	1458,1192,1082	4858	149	0.008,0.01,0.009
Sjc_0001409	chr8	-	54745978	54746321	54745978	54746315	54746719	54747055	184	148,130,105	26,16,30	155	149	0.845,0.886,0.771
Sjc_0001406	chr8	-	54590181	54590404	54590181	54590399	54590439	54590506	185	51,54,57	5,3,7	154	149	0.908,0.946,0.887
Sjc_0001406	chr8	-	54604871	54605094	54604871	54605089	54605129	54605232	186	78,65,81	7,3,5	154	149	0.915,0.954,0.94
Sjc_0001400	chr8	+	54434334	54434640	54434567	54434640	54425769	54426006	187	229,197,185	92,121,96	382	149	0.493,0.388,0.429
Sjc_0001400	chr8	+	54434334	54439399	54439184	54439399	54425769	54426006	188	553,608,581	5,6,7	4999	149	0.767,0.751,0.712
Sjc_0001390	chr8	+	54066324	54066367	54066328	54066367	54066073	54066286	189	19,16,31	21,46,23	153	149	0.468,0.253,0.568
Sjc_0001390	chr8	+	54067711	54068365	54067768	54068365	54066415	54066819	190	250,313,272	17,25,34	206	149	0.914,0.901,0.853
Sjc_0001390	chr8	+	54070088	54072105	54071945	54072105	54066415	54066819	191	1707,1583,1616	2,7,5	2006	149	0.984,0.944,0.96
Sjc_0001390	chr8	+	54070088	54072105	54071945	54072105	54067711	54068612	192	1874,1739,1788	13,15,5	2006	149	0.915,0.896,0.964
Sjc_0001385	chr8	+	53725803	53726036	53725884	53726036	53725698	53725767	193	343,374,341	0,0,0	230	149	1.0,1.0,1.0
Sjc_0001385	chr8	+	53740029	53740231	53740049	53740231	53738384	53738722	194	353,303,317	0,1,0	169	149	1.0,0.996,1.0
Sjc_0001365	chr8	+	53218861	53220747	53220604	53220747	53217590	53217680	195	16,13,33	0,0,0	1892	149	1.0,1.0,1.0
Sjc_0001360	chr8	+	53128880	53130300	53130153	53130300	53128303	53128517	196	188,158,159	3,2,1	1422	149	0.868,0.892,0.943
Sjc_0001353	chr8	+	52842126	52842319	52842164	52842319	52839829	52840241	197	41,51,58	10,8,6	187	149	0.766,0.836,0.885
Sjc_0001351	chr8	+	52740179	52740254	52740226	52740254	52739825	52740145	198	722,645,592	119,114,127	196	149	0.822,0.811,0.78
Sjc_0001351	chr8	+	52744736	52744857	52744766	52744857	52740459	52740613	199	14,9,8	621,521,599	179	149	0.018,0.014,0.011
Sjc_0001348	chr8	+	52692915	52694595	52694081	52694595	52691278	52691529	200	759,616,609	19,7,13	1315	149	0.819,0.909,0.841
Sjc_0001346	chr8	-	52649489	52650407	52649489	52650175	52650443	52650822	201	1920,1472,1524	0,1,0	381	149	1.0,0.998,1.0
Sjc_0001344	chr8	-	52548009	52548361	52548009	52548344	52550669	52550763	202	16,13,14	9,8,4	166	149	0.615,0.593,0.759
Sjc_0001339	chr8	+	52406233	52409248	52407972	52409248	52402283	52402629	203	76,86,67	1,0,0	1888	149	0.857,1.0,1.0
Sjc_0001336	chr8	-	52299386	52299820	52299386	52299709	52300253	52300397	204	45,44,36	88,86,90	260	149	0.227,0.227,0.186
Sjc_0001336	chr8	-	52308836	52308970	52308836	52308958	52310717	52311087	205	150,126,125	0,0,1	161	149	1.0,1.0,0.991
Sjc_0001330	chr8	-	52084698	52086395	52084698	52086349	52095413	52095464	206	22,24,17	22,19,18	195	149	0.433,0.491,0.419
Sjc_0001330	chr8	-	52084698	52086395	52084698	52086349	52097002	52097128	207	19,13,19	68,56,36	195	149	0.176,0.151,0.287
Sjc_0001324	chr8	-	51807352	51809145	51807352	51807788	51818041	51818115	208	45,34,35	0,0,0	1506	149	1.0,1.0,1.0
Sjc_0001324	chr8	-	51818041	51818145	51818041	51818115	51819343	51819548	209	0,0,0	0,0,0	179	149	NA,NA,NA
Sjc_0001324	chr8	-	51818041	51818145	51818041	51818115	51819379	51819548	210	0,1,0	54,36,44	179	149	0.0,0.023,0.0
Sjc_0001323	chr8	+	51791882	51792054	51791998	51792054	51788890	51789039	211	299,259,225	0,0,1	265	149	1.0,1.0,0.992
Sjc_0001313	chr8	-	51590272	51592374	51590272	51590518	51594404	51594641	212	391,472,330	2,2,1	2005	149	0.936,0.946,0.961
Sjc_0001288	chr8	+	50828580	50829081	50828786	50829081	50828085	50828307	213	625,510,543	5,7,4	355	149	0.981,0.968,0.983
Sjc_0001288	chr8	+	50828786	50834410	50830266	50834410	50828580	50828662	214	1654,1420,1436	0,2,0	1629	149	1.0,0.985,1.0
Sjc_0001287	chr8	-	50773413	50776090	50773413	50774562	50784210	50784419	215	303,254,233	5,4,5	1677	149	0.843,0.849,0.805
Sjc_0001287	chr8	-	50791471	50791690	50791471	50791687	50791728	50791807	216	74,91,62	6,8,9	152	149	0.924,0.918,0.871
Sjc_0001285	chr8	-	50727273	50729270	50727273	50727805	50730182	50730376	217	360,338,326	371,285,297	1614	149	0.082,0.099,0.092
Sjc_0001281	chr8	+	50606766	50606836	50606769	50606836	50606650	50606734	218	1,2,2	0,0,0	152	149	1.0,1.0,1.0
Sjc_0001267	chr8	-	50191297	50191565	50191297	50191544	50194407	50194485	219	2,7,8	529,537,426	170	149	0.003,0.011,0.016
Sjc_0001267	chr8	-	50191297	50191565	50191297	50191544	50195723	50196566	220	2,7,7	14,15,5	170	149	0.111,0.29,0.551
Sjc_0001267	chr8	-	50191297	50194485	50191297	50191544	50195723	50196566	221	1364,1329,1107	14,15,5	3090	149	0.825,0.81,0.914
Sjc_0001267	chr8	-	50191297	50194485	50191297	50191565	50195723	50196566	222	1362,1322,1101	0,0,1	3069	149	1.0,1.0,0.982
Sjc_0001265	chr8	+	50148250	50149476	50149332	50149476	50144131	50144421	223	363,386,321	7,2,0	1231	149	0.863,0.959,1.0
Sjc_0001263	chr8	-	50091825	50093829	50091825	50092701	50094411	50095804	224	12,24,12	49,41,35	1277	149	0.028,0.064,0.038
Sjc_0001262	chr8	-	50053119	50053466	50053119	50053193	50056800	50057000	225	266,248,298	0,0,0	422	149	1.0,1.0,1.0
Sjc_0001257	chr8	+	49912816	49913072	49912895	49913072	49906505	49906594	226	609,451,358	384,267,250	228	149	0.509,0.525,0.483
Sjc_0001256	chr8	-	49882710	49883031	49882710	49882887	49884701	49884901	227	562,483,392	5,19,20	293	149	0.983,0.928,0.909
Sjc_0001256	chr8	-	49888322	49888449	49888322	49888390	49889777	49889997	228	1346,1046,864	0,2,3	208	149	1.0,0.997,0.995
Sjc_0001256	chr8	-	49888322	49888449	49888322	49888390	49890383	49890556	229	300,205,158	0,0,1	208	149	1.0,1.0,0.991
Sjc_0001256	chr8	-	49890383	49890556	49890383	49890538	49890590	49890840	230	1581,1432,1167	8,8,1	167	149	0.994,0.994,0.999
Sjc_0001254	chr8	+	49839038	49839211	49839083	49839211	49838012	49838470	231	129,149,143	0,0,0	194	149	1.0,1.0,1.0
Sjc_0001254	chr8	+	49849429	49849669	49849436	49849669	49845871	49846143	232	16,4,4	1,0,0	156	149	0.939,1.0,1.0
Sjc_0001254	chr8	+	49849429	49849669	49849436	49849669	49848302	49848353	233	135,121,90	0,0,2	156	149	1.0,1.0,0.977
Sjc_0001254	chr8	+	49849429	49849669	49849539	49849669	49848302	49848353	234	211,172,151	4,4,6	259	149	0.968,0.961,0.935
Sjc_0001254	chr8	+	49849436	49849669	49849539	49849669	49848302	49848353	235	76,51,63	4,4,6	252	149	0.918,0.883,0.861
Sjc_0001252	chr8	-	49786884	49788886	49786884	49787084	49789000	49789204	236	184,157,117	203,177,153	1951	149	0.065,0.063,0.055
Sjc_0001252	chr8	-	49786884	49788886	49786884	49787084	49790198	49790718	237	180,158,121	3,4,7	1951	149	0.821,0.751,0.569
Sjc_0001252	chr8	-	49786884	49789204	49786884	49787084	49790198	49790718	238	532,439,386	3,4,7	2269	149	0.921,0.878,0.784
Sjc_0001252	chr8	-	49786884	49789204	49786884	49788886	49790198	49790718	239	354,284,269	2,3,4	467	149	0.983,0.968,0.955
Sjc_0001249	chr8	-	49724457	49724949	49724457	49724946	49724982	49726661	240	156,122,166	13,8,19	152	149	0.922,0.937,0.895
Sjc_0001246	chr8	+	49595046	49595206	49595118	49595206	49594229	49594640	241	1,4,2	443,375,365	221	149	0.002,0.007,0.004
Sjc_0001246	chr8	+	49597244	49599140	49598618	49599140	49596417	49596777	242	987,890,799	4,2,4	1523	149	0.96,0.978,0.951
Sjc_0001241	chr8	-	49483194	49483443	49483194	49483399	49484120	49484248	243	20,17,33	1,0,0	193	149	0.939,1.0,1.0
Sjc_0001241	chr8	-	49483194	49484331	49483194	49483399	49485804	49485951	244	1437,1363,1278	3,1,4	1081	149	0.985,0.995,0.978
Sjc_0001239	chr8	-	49388455	49389107	49388455	49388620	49390021	49391960	245	102,108,76	0,0,2	636	149	1.0,1.0,0.899
Sjc_0001236	chr8	-	49279996	49280122	49279996	49280067	49281849	49281939	246	5,0,6	45,28,25	204	149	0.075,0.0,0.149
Sjc_0001236	chr8	-	49279996	49280122	49279996	49280067	49284230	49284351	247	5,0,7	27,27,19	204	149	0.119,0.0,0.212
Sjc_0001236	chr8	-	49284396	49284530	49284396	49284439	49284575	49285173	248	179,159,152	0,0,0	240	149	1.0,1.0,1.0
Sjc_0001405	chr8	+	54559531	54560625	54560522	54560625	54559153	54559489	249	33,58,23	0,0,4	1140	149	1.0,1.0,0.429
Sjc_0001405	chr8	+	54559531	54560625	54560522	54560625	54559193	54559469	250	34,57,21	3,4,4	1140	149	0.597,0.651,0.407
Sjc_0001225	chr8	+	48945570	48945645	48945572	48945645	48944597	48944923	251	52,31,27	3,0,0	151	149	0.945,1.0,1.0
Sjc_0002023	chr8	+	78981416	78981649	78981551	78981649	78979836	78980294	252	51,43,41	51,41,68	284	149	0.344,0.355,0.24
Sjc_0001198	chr8	+	48084488	48084655	48084611	48084655	48084244	48084460	253	296,277,229	0,0,0	272	149	1.0,1.0,1.0
Sjc_0001198	chr8	+	48085247	48087109	48086820	48087109	48084946	48085043	254	229,234,172	18,7,4	1722	149	0.524,0.743,0.788
Sjc_0001198	chr8	+	48089009	48090824	48089583	48090824	48085247	48087109	255	577,445,395	20,12,9	723	149	0.856,0.884,0.9
Sjc_0001197	chr8	+	48075818	48076868	48076781	48076868	48073551	48073625	256	19,3,12	2,6,5	1112	149	0.56,0.063,0.243
Sjc_0001194	chr8	-	47956241	47956370	47956241	47956359	47960202	47960288	257	1,0,3	1,6,1	160	149	0.482,0.0,0.736
Sjc_0001186	chr8	+	47547928	47548585	47548471	47548585	47546085	47546188	258	9,18,23	35,57,44	692	149	0.052,0.064,0.101
Sjc_0001186	chr8	+	47579347	47580316	47579506	47580316	47577805	47578220	259	159,209,134	0,0,0	308	149	1.0,1.0,1.0
Sjc_0001185	chr8	-	47484303	47486988	47484303	47485654	47499366	47499629	260	36,39,32	0,1,2	1483	149	1.0,0.797,0.616
Sjc_0001183	chr8	-	47341141	47342241	47341141	47341496	47349902	47350099	261	276,259,193	9,2,10	894	149	0.836,0.956,0.763
Sjc_0001183	chr8	-	47356252	47357230	47356252	47356533	47358043	47358393	262	47,25,51	0,1,1	846	149	1.0,0.815,0.9
Sjc_0001176	chr8	-	47019049	47019488	47019049	47019462	47021064	47021410	263	22,20,14	0,1,4	175	149	1.0,0.945,0.749
Sjc_0001174	chr8	+	46968674	46969992	46969827	46969992	46966646	46968559	264	557,503,422	1,0,3	1302	149	0.985,1.0,0.942
Sjc_0001153	chr8	+	46268865	46269102	46268880	46269102	46268847	46268852	265	2,0,3	0,0,0	164	149	1.0,NA,1.0
Sjc_0001150	chr8	+	46141994	46142328	46142028	46142328	46141876	46141950	266	9,16,11	36,20,32	183	149	0.169,0.394,0.219
Sjc_0001149	chr8	+	46090643	46090857	46090685	46090857	46089907	46090046	267	0,0,0	454,464,415	191	149	0.0,0.0,0.0
Sjc_0001149	chr8	+	46092216	46092480	46092333	46092480	46090685	46090857	268	489,471,483	153,130,114	266	149	0.642,0.67,0.704
Sjc_0001149	chr8	+	46092216	46096153	46095879	46096153	46090685	46090857	269	620,610,556	10,10,12	3812	149	0.708,0.705,0.644
Sjc_0001133	chr8	+	45744141	45746452	45746094	45746452	45742127	45742280	270	1420,1168,1029	24,23,22	2102	149	0.807,0.783,0.768
Sjc_0001132	chr8	-	45723438	45723584	45723438	45723484	45724508	45724630	271	20,32,23	0,0,0	249	149	1.0,1.0,1.0
Sjc_0001131	chr8	+	45647945	45648165	45647966	45648165	45647450	45647518	272	0,1,1	178,196,105	170	149	0.0,0.004,0.008
Sjc_0001131	chr8	+	45677608	45677660	45677611	45677660	45675361	45675692	273	285,212,223	20,18,6	152	149	0.933,0.92,0.973
Sjc_0001130	chr8	-	45606237	45606341	45606237	45606338	45607065	45607146	274	25,31,21	95,61,51	152	149	0.205,0.333,0.288
Sjc_0001122	chr8	-	45220346	45220456	45220346	45220439	45221152	45221274	275	12,13,18	0,0,0	166	149	1.0,1.0,1.0
Sjc_0001122	chr8	-	45221059	45221147	45221059	45221120	45221152	45221274	276	1,0,1	157,139,116	176	149	0.005,0.0,0.007
Sjc_0001119	chr8	+	44881591	44881783	44881609	44881783	44879989	44880225	277	2,8,4	0,0,0	167	149	1.0,1.0,1.0
Sjc_0001119	chr8	+	44899344	44899664	44899431	44899664	44896660	44896897	278	12,6,13	0,0,0	236	149	1.0,1.0,1.0
Sjc_0001119	chr8	+	44923278	44923399	44923299	44923399	44921614	44921710	279	11,11,15	0,0,0	170	149	1.0,1.0,1.0
Sjc_0001116	chr8	+	44722083	44722276	44722107	44722276	44720752	44720827	280	2,3,6	149,129,144	173	149	0.011,0.02,0.035
Sjc_0001116	chr8	+	44723325	44723418	44723345	44723418	44720752	44720827	281	104,105,87	0,0,0	169	149	1.0,1.0,1.0
Sjc_0001099	chr8	+	44157725	44158298	44157930	44158298	44156735	44156857	282	170,175,123	0,2,0	354	149	1.0,0.974,1.0
Sjc_0001099	chr8	+	44157342	44157772	44157725	44157772	44156735	44157301	283	3507,2819,2845	0,0,0	532	149	1.0,1.0,1.0
Sjc_0001099	chr8	+	44157637	44157772	44157725	44157772	44157342	44157602	284	743,689,536	205,167,196	237	149	0.695,0.722,0.632
Sjc_0001099	chr8	+	44157637	44158298	44157930	44158298	44157342	44157602	285	764,738,561	849,613,678	442	149	0.233,0.289,0.218
Sjc_0001099	chr8	+	44157725	44158298	44157930	44158298	44157637	44157692	286	562,487,376	8,23,5	354	149	0.967,0.899,0.969
Sjc_0001097	chr8	+	44115936	44116181	44115941	44116181	44115714	44115910	287	15,8,18	184,176,176	154	149	0.073,0.042,0.09
Sjc_0001097	chr8	+	44116359	44116776	44116474	44116776	44116215	44116323	288	163,172,170	0,0,0	264	149	1.0,1.0,1.0
Sjc_0001096	chr8	-	44066968	44069804	44066968	44067623	44069836	44070001	289	202,186,142	275,249,241	2330	149	0.045,0.046,0.036
Sjc_0001096	chr8	-	44070203	44070327	44070203	44070318	44070362	44070416	290	524,429,452	90,52,75	158	149	0.846,0.886,0.85
Sjc_0001968	chr8	+	77116138	77120821	77118602	77120821	77115810	77116097	291	91,78,89	440,370,383	2613	149	0.012,0.012,0.013
Sjc_0001082	chr8	+	43540805	43541007	43540946	43541007	43538999	43539031	292	29,38,30	0,0,0	290	149	1.0,1.0,1.0
Sjc_0001076	chr8	+	43293849	43296088	43294674	43296088	43293731	43293810	293	158,122,109	2,1,1	974	149	0.924,0.949,0.943
Sjc_0001076	chr8	+	43293849	43296088	43295935	43296088	43293731	43293810	294	207,188,164	37,67,74	2235	149	0.272,0.158,0.129
Sjc_0001076	chr8	+	43294674	43296088	43295935	43296088	43293731	43293810	295	53,71,59	37,67,74	1410	149	0.131,0.101,0.078
Sjc_0001076	chr8	+	43298233	43299611	43299437	43299611	43294674	43296088	296	84,87,79	50,64,64	1353	149	0.156,0.13,0.12
Sjc_0001063	chr8	-	42823988	42825643	42823988	42825415	42826869	42827020	297	1287,997,1113	0,3,0	377	149	1.0,0.992,1.0
Sjc_0001063	chr8	-	42826869	42829301	42826869	42827020	42829410	42829596	298	1310,1085,1008	9,20,6	2430	149	0.899,0.769,0.912
Sjc_0001062	chr8	+	42812645	42812895	42812661	42812895	42810608	42811176	299	5,2,3	127,83,100	165	149	0.034,0.021,0.026
Sjc_0001062	chr8	+	42812661	42814797	42814562	42814797	42810608	42811176	300	302,213,209	5,0,0	2050	149	0.814,1.0,1.0
Sjc_0001062	chr8	+	42812930	42813150	42812939	42813150	42812661	42812895	301	113,75,70	12,7,9	158	149	0.899,0.91,0.88
Sjc_0001062	chr8	+	42812930	42814797	42814562	42814797	42812661	42812895	302	200,145,114	1,1,0	1781	149	0.944,0.924,1.0
Sjc_0001059	chr8	-	42730335	42730860	42730335	42730507	42732459	42732867	303	99,59,71	215,161,131	502	149	0.12,0.098,0.139
Sjc_0001059	chr8	-	42730335	42730860	42730335	42730507	42732899	42732953	304	91,54,64	62,40,41	502	149	0.303,0.286,0.317
Sjc_0001059	chr8	-	42730335	42732867	42730335	42730507	42732899	42732953	305	1170,957,1001	62,40,41	2509	149	0.528,0.587,0.592
Sjc_0001059	chr8	-	42730335	42732867	42730335	42730860	42732899	42732953	306	1081,904,937	2,1,0	2156	149	0.974,0.984,1.0
Sjc_0001055	chr8	-	42643909	42644081	42643909	42644003	42644119	42644497	307	296,220,207	0,0,0	227	149	1.0,1.0,1.0
Sjc_0001053	chr8	-	42581258	42584657	42581258	42582066	42586050	42586410	308	504,512,537	103,102,100	2740	149	0.21,0.214,0.226
Sjc_0001053	chr8	-	42586050	42586410	42586050	42586377	42588335	42588464	309	373,281,370	61,74,50	182	149	0.834,0.757,0.858
Sjc_0001053	chr8	-	42586050	42587031	42586050	42586377	42588335	42588464	310	145,124,112	61,74,50	803	149	0.306,0.237,0.294
Sjc_0001053	chr8	-	42586050	42587031	42586050	42586410	42588335	42588464	311	76,69,49	304,226,307	770	149	0.046,0.056,0.03
Sjc_0001043	chr8	+	42329005	42329101	42329062	42329101	42326355	42326396	312	1,0,1	5,7,3	206	149	0.126,0.0,0.194
Sjc_0001043	chr8	+	42332291	42332562	42332342	42332562	42331178	42331277	313	295,246,214	0,0,0	200	149	1.0,1.0,1.0
Sjc_0001041	chr8	-	42255608	42255777	42255608	42255748	42257844	42257888	314	0,1,2	11,1,3	178	149	0.0,0.456,0.358
Sjc_0001034	chr8	+	42023893	42024576	42023953	42024576	42022074	42022348	315	9,0,2	0,0,0	209	149	1.0,NA,1.0
Sjc_0001029	chr8	+	41842172	41844949	41843196	41844949	41841164	41841406	316	648,531,514	7,3,3	1173	149	0.922,0.957,0.956
Sjc_0001018	chr8	-	41184905	41185156	41184905	41185013	41187629	41188984	317	65,47,38	369,365,290	292	149	0.082,0.062,0.063
Sjc_0001018	chr8	-	41184905	41185156	41184905	41185013	41188857	41188984	318	24,21,16	0,2,11	292	149	1.0,0.843,0.426
Sjc_0001016	chr8	+	41132458	41137613	41136797	41137613	41126992	41127042	319	274,278,223	13,21,5	4488	149	0.412,0.305,0.597
Sjc_0001015	chr8	-	41118418	41118572	41118418	41118559	41118609	41118762	320	11,2,8	0,0,0	162	149	1.0,1.0,1.0
Sjc_0000975	chr8	-	39583701	39585004	39583701	39584288	39587519	39587657	321	73,99,60	625,500,511	865	149	0.02,0.033,0.02
Sjc_0000975	chr8	-	39583701	39585004	39583701	39584288	39587619	39587657	322	70,97,58	140,106,129	865	149	0.079,0.136,0.072
Sjc_0000973	chr8	+	39437490	39439463	39439274	39439463	39436443	39436646	323	295,248,216	0,0,2	1933	149	1.0,1.0,0.893
Sjc_0000972	chr8	-	39395764	39398737	39395764	39396940	39399814	39399979	324	121,119,136	455,442,377	1946	149	0.02,0.02,0.027
Sjc_0000970	chr8	+	39204682	39204836	39204688	39204836	39204396	39204647	325	141,121,111	15,10,11	155	149	0.9,0.921,0.907
Sjc_0000970	chr8	+	39236056	39238277	39237550	39238277	39234588	39235027	326	1080,902,929	4,1,9	1643	149	0.961,0.988,0.903
Sjc_0000964	chr8	+	39054485	39055763	39055058	39055763	39026927	39027000	327	8,12,19	0,0,0	722	149	1.0,1.0,1.0
Sjc_0000964	chr8	+	39054485	39055763	39055058	39055763	39041380	39041679	328	11,18,14	2,0,1	722	149	0.532,1.0,0.743
Sjc_0001712	chr8	+	66335376	66335585	66335418	66335585	66333883	66333970	329	8,2,4	57,67,59	191	149	0.099,0.023,0.05
Sjc_0000958	chr8	-	38919091	38919641	38919091	38919563	38922195	38922342	330	79,59,52	0,0,0	227	149	1.0,1.0,1.0
Sjc_0000958	chr8	-	38919091	38919641	38919091	38919563	38924180	38924261	331	49,36,51	0,0,0	227	149	1.0,1.0,1.0
Sjc_0000955	chr8	+	38819850	38819888	38819868	38819888	38819753	38819828	332	3,4,3	119,113,100	167	149	0.022,0.031,0.026
Sjc_0000953	chr8	+	38770980	38771913	38771795	38771913	38769503	38769842	333	209,112,100	3,2,0	964	149	0.915,0.896,1.0
Sjc_0000950	chr8	+	38591462	38591658	38591601	38591658	38587514	38587564	334	0,0,2	15,31,21	288	149	0.0,0.0,0.047
Sjc_0000950	chr8	+	38626079	38626308	38626109	38626308	38624542	38624936	335	187,201,191	0,0,0	179	149	1.0,1.0,1.0
Sjc_0000949	chr8	-	38546789	38547771	38546789	38547724	38550536	38550823	336	38,22,31	19,14,28	196	149	0.603,0.544,0.457
Sjc_0000949	chr8	-	38572217	38572875	38572217	38572351	38572973	38573068	337	10,15,28	16,12,8	673	149	0.122,0.217,0.437
Sjc_0000941	chr8	+	38221300	38221484	38221320	38221484	38219754	38219953	338	29,22,15	0,0,0	169	149	1.0,1.0,1.0
Sjc_0000941	chr8	+	38230001	38230217	38230019	38230217	38229437	38229583	339	145,113,136	0,0,0	167	149	1.0,1.0,1.0
Sjc_0000934	chr8	+	37760972	37762077	37761982	37762077	37760753	37760931	340	225,177,168	2433,2030,1825	1159	149	0.012,0.011,0.012
Sjc_0000934	chr8	+	37763296	37763650	37763569	37763650	37761982	37762077	341	61,34,41	1073,953,798	422	149	0.02,0.012,0.018
Sjc_0000929	chr8	+	37624237	37629892	37628203	37629892	37624037	37624134	342	303,384,301	0,0,3	4115	149	1.0,1.0,0.784
Sjc_0000925	chr8	+	37440123	37440205	37440168	37440205	37438816	37439085	343	12,28,28	0,0,0	194	149	1.0,1.0,1.0
Sjc_0000913	chr8	+	37150010	37150111	37150062	37150111	37147817	37148315	344	0,7,1	0,33,36	201	149	NA,0.136,0.02
Sjc_0000911	chr8	-	37109894	37112378	37109894	37110136	37112414	37112492	345	37,35,21	5,7,7	2391	149	0.316,0.238,0.158
Sjc_0000907	chr8	+	36994549	36995086	36994562	36995086	36990592	36992192	346	32,47,39	1,1,0	162	149	0.967,0.977,1.0
Sjc_0000905	chr8	+	36847505	36847693	36847511	36847693	36847055	36847467	347	181,141,165	9,12,6	155	149	0.951,0.919,0.964
Sjc_0000905	chr8	+	36873079	36877198	36874579	36877198	36866965	36867159	348	234,280,199	1,0,2	1649	149	0.955,1.0,0.9
Sjc_0000904	chr8	-	36833658	36834131	36833658	36833774	36834179	36834368	349	6,5,1	329,247,241	506	149	0.005,0.006,0.001
Sjc_0000902	chr8	+	36769008	36769808	36769255	36769808	36768267	36768938	350	870,660,659	0,1,0	396	149	1.0,0.996,1.0
Sjc_0002305	chr8	-	90214061	90216816	90214061	90215253	90218138	90218329	351	709,586,525	1,0,0	1712	149	0.984,1.0,1.0
Sjc_0002305	chr8	-	90218366	90218596	90218366	90218589	90218630	90218744	352	487,329,369	286,215,236	156	149	0.619,0.594,0.599
Sjc_0000893	chr8	+	36459742	36460109	36459767	36460109	36451830	36452135	353	0,3,3	8,20,17	174	149	0.0,0.114,0.131
Sjc_0000893	chr8	+	36459742	36460109	36459767	36460109	36458694	36458807	354	0,4,2	23,12,0	174	149	0.0,0.222,1.0
Sjc_0000893	chr8	+	36482034	36482384	36482140	36482384	36480443	36480514	355	30,26,15	14,10,6	255	149	0.556,0.603,0.594
Sjc_0000893	chr8	+	36482034	36482384	36482296	36482384	36480443	36480514	356	58,50,35	91,93,41	411	149	0.188,0.163,0.236
Sjc_0000893	chr8	+	36482140	36482384	36482296	36482384	36480443	36480514	357	42,34,26	91,93,41	305	149	0.184,0.152,0.237
Sjc_0002169	chr8	-	85261409	85261507	85261409	85261450	85262528	85262568	358	1,1,1	806,712,687	206	149	0.001,0.001,0.001
Sjc_0000849	chr8	-	34752425	34752594	34752425	34752585	34752632	34752691	359	16,7,17	5,1,0	158	149	0.751,0.868,1.0
Sjc_0000849	chr8	-	34752425	34752601	34752425	34752585	34752632	34752691	360	47,43,45	5,1,0	165	149	0.895,0.975,1.0
Sjc_0000849	chr8	-	34752425	34752601	34752425	34752594	34752632	34752691	361	37,40,37	6,4,9	156	149	0.855,0.905,0.797
Sjc_0000833	chr8	-	34345535	34345717	34345535	34345670	34346921	34347107	362	65,55,71	463,370,420	196	149	0.096,0.102,0.114
Sjc_0000831	chr8	-	34299100	34299316	34299100	34299202	34299359	34299436	363	106,76,92	3,0,0	263	149	0.952,1.0,1.0
Sjc_0000831	chr8	-	34309543	34311814	34309543	34310152	34315948	34316149	364	724,663,603	0,0,1	1811	149	1.0,1.0,0.98
Sjc_0000831	chr8	-	34326263	34326450	34326263	34326377	34328694	34328994	365	8,6,6	167,120,115	222	149	0.031,0.032,0.034
Sjc_0000826	chr8	-	34042925	34044984	34042925	34043312	34045020	34045098	366	1318,1201,1084	0,0,0	1821	149	1.0,1.0,1.0
Sjc_0000819	chr8	-	33801663	33803472	33801663	33803361	33804342	33804512	367	3,1,1	1,4,0	260	149	0.632,0.125,1.0
Sjc_0000818	chr8	+	33795657	33798539	33798100	33798539	33794167	33794268	368	139,120,111	0,2,3	2592	149	1.0,0.775,0.68
Sjc_0000805	chr8	-	33373422	33373767	33373422	33373755	33373798	33373839	369	3,3,5	0,4,3	161	149	1.0,0.41,0.607
Sjc_0000797	chr8	+	33042628	33042876	33042821	33042876	33041095	33041386	370	296,304,236	0,0,0	342	149	1.0,1.0,1.0
Sjc_0000797	chr8	+	33048168	33048727	33048251	33048727	33046657	33046957	371	11,10,3	102,126,106	232	149	0.065,0.048,0.018
Sjc_0000797	chr8	+	33050772	33052698	33052540	33052698	33048251	33048727	372	561,485,454	0,0,1	1917	149	1.0,1.0,0.972
Sjc_0000796	chr8	-	33025427	33026478	33025427	33025861	33026518	33027068	373	42,38,24	8,1,1	766	149	0.505,0.881,0.824
Sjc_0000793	chr8	+	32657867	32660113	32659750	32660113	32648041	32648217	374	725,648,663	3,2,1	2032	149	0.947,0.96,0.98
Sjc_0000793	chr8	+	32673353	32675780	32674285	32675780	32666444	32666962	375	491,426,368	1,1,1	1081	149	0.985,0.983,0.981
Sjc_0000785	chr8	-	32305057	32309272	32305057	32306843	32311015	32311327	376	379,360,338	0,2,0	2578	149	1.0,0.912,1.0
Sjc_0000782	chr8	+	32238003	32238245	32238069	32238245	32233449	32233556	377	10,4,12	0,0,0	215	149	1.0,1.0,1.0
Sjc_0000771	chr8	+	32010920	32011915	32011602	32011915	32007038	32008289	378	83,73,33	0,4,1	831	149	1.0,0.766,0.855
Sjc_0000761	chr8	+	31542892	31543011	31542895	31543011	31541862	31541932	379	54,59,49	70,60,55	152	149	0.431,0.491,0.466
Sjc_0000760	chr8	-	31535144	31536641	31535144	31535312	31536683	31536763	380	406,268,318	1,0,3	1478	149	0.976,1.0,0.914
Sjc_0000753	chr8	+	31225007	31225538	31225076	31225538	31221832	31221883	381	18,14,16	10,9,5	218	149	0.552,0.515,0.686
Sjc_0000753	chr8	+	31232854	31236470	31236363	31236470	31230819	31230871	382	79,75,70	36,24,26	3658	149	0.082,0.113,0.099
Sjc_0000752	chr8	-	31168577	31169785	31168577	31168672	31175024	31175280	383	1813,1333,1295	1,0,0	1262	149	0.995,1.0,1.0
Sjc_0000746	chr8	-	30928184	30928651	30928184	30928572	30928684	30929022	384	40,44,39	0,0,1	228	149	1.0,1.0,0.962
Sjc_0000745	chr8	+	30819242	30819618	30819318	30819618	30818533	30818586	385	2805,2498,2138	2,0,1	225	149	0.999,1.0,0.999
Sjc_0000736	chr8	+	30454879	30454906	30454882	30454906	30453923	30453953	386	0,0,0	0,0,0	152	149	NA,NA,NA
Sjc_0001167	chr8	+	46747199	46747503	46747224	46747503	46747134	46747172	387	7,5,12	50,39,45	174	149	0.107,0.099,0.186
Sjc_0001602	chr8	-	62224322	62226527	62224322	62224459	62227083	62227556	388	251,245,250	0,0,1	2217	149	1.0,1.0,0.944
Sjc_0001602	chr8	-	62226330	62226584	62226330	62226527	62227083	62227556	389	6,8,4	102,72,73	206	149	0.041,0.074,0.038
Sjc_0000702	chr8	+	29583734	29583958	29583777	29583958	29583599	29583691	390	7,10,6	0,1,0	192	149	1.0,0.886,1.0
Sjc_0000701	chr8	-	29561731	29563142	29561731	29562124	29563176	29563685	391	4,20,5	4,4,4	1167	149	0.113,0.39,0.138
Sjc_0000700	chr8	+	29554268	29554519	29554410	29554519	29553015	29553168	392	16,13,22	1,0,2	291	149	0.891,1.0,0.849
Sjc_0000699	chr8	-	29511350	29515456	29511350	29511691	29515497	29515700	393	164,148,118	5,2,5	3914	149	0.555,0.738,0.473
Sjc_0000839	chr8	-	34559612	34563402	34559612	34560407	34564251	34564835	394	5416,4703,4983	16,3,12	3144	149	0.941,0.987,0.952
Sjc_0000691	chr8	-	29131767	29134454	29131767	29132242	29134489	29136420	395	119,127,116	0,0,1	2361	149	1.0,1.0,0.88
Sjc_0000688	chr8	-	29041438	29043082	29041438	29042257	29043168	29043345	396	3545,2817,3018	0,4,1	974	149	1.0,0.991,0.998
Sjc_0000688	chr8	-	29041438	29043082	29041438	29042257	29045405	29045627	397	2604,2042,2195	0,1,0	974	149	1.0,0.997,1.0
Sjc_0000685	chr8	+	29004205	29004576	29004268	29004576	29003345	29003489	398	0,2,5	346,409,345	212	149	0.0,0.003,0.01
Sjc_0000681	chr8	-	28735408	28736930	28735408	28735783	28738689	28738900	399	445,314,322	7,3,7	1296	149	0.88,0.923,0.841
Sjc_0000681	chr8	-	28736471	28736930	28736471	28736827	28738689	28738900	400	210,135,126	0,0,0	252	149	1.0,1.0,1.0
Sjc_0000681	chr8	-	28757351	28757409	28757351	28757395	28761566	28761681	401	6,8,5	0,0,0	163	149	1.0,1.0,1.0
Sjc_0000681	chr8	-	28759210	28759277	28759210	28759274	28761566	28761681	402	44,38,43	11,14,8	152	149	0.797,0.727,0.84
Sjc_0000766	chr8	-	31809497	31810291	31809497	31809601	31811358	31811439	403	686,592,541	0,0,2	839	149	1.0,1.0,0.98
Sjc_0000674	chr8	-	28480899	28483713	28480899	28482305	28484315	28484524	404	548,485,377	235,168,116	1557	149	0.182,0.216,0.237
Sjc_0000674	chr8	-	28480899	28484524	28480899	28483713	28486704	28486856	405	1318,1066,799	0,1,0	960	149	1.0,0.994,1.0
Sjc_0000673	chr8	-	28455222	28458347	28455222	28455469	28462041	28462150	406	848,703,677	1,2,2	3027	149	0.977,0.945,0.943
Sjc_0000668	chr8	+	27840389	27840724	27840581	27840724	27840190	27840355	407	376,318,344	30,32,22	341	149	0.846,0.813,0.872
Sjc_0000668	chr8	+	27841776	27845499	27844491	27845499	27840581	27840724	408	1056,890,849	1,0,0	2864	149	0.982,1.0,1.0
Sjc_0000660	chr8	+	27360425	27360543	27360479	27360543	27360169	27360396	409	397,375,288	0,0,0	203	149	1.0,1.0,1.0
Sjc_0000647	chr8	-	27022939	27025026	27022939	27024640	27026175	27026283	410	856,682,648	0,3,0	535	149	1.0,0.984,1.0
Sjc_0000647	chr8	-	27037811	27037936	27037811	27037889	27037972	27038059	411	1004,895,861	3,0,0	196	149	0.996,1.0,1.0
Sjc_0000647	chr8	-	27038185	27038310	27038185	27038293	27039419	27039435	412	21,11,13	60,65,58	166	149	0.239,0.132,0.167
Sjc_0000647	chr8	-	27037972	27038150	27037972	27038059	27039470	27039687	413	7,4,19	0,0,1	240	149	1.0,1.0,0.922
Sjc_0000647	chr8	-	27038185	27038310	27038185	27038293	27039470	27039687	414	26,16,20	183,129,172	166	149	0.113,0.1,0.095
Sjc_0000647	chr8	-	27038185	27038486	27038185	27038293	27039470	27039687	415	30,30,23	183,129,172	342	149	0.067,0.092,0.055
Sjc_0000647	chr8	-	27038185	27039435	27038185	27038293	27039470	27039687	416	503,535,411	183,129,172	1291	149	0.241,0.324,0.216
Sjc_0000647	chr8	-	27038185	27038486	27038185	27038310	27039470	27039687	417	11,19,10	7,5,7	325	149	0.419,0.635,0.396
Sjc_0000647	chr8	-	27038185	27039435	27038185	27038310	27039470	27039687	418	484,524,398	7,5,7	1274	149	0.89,0.925,0.869
Sjc_0000647	chr8	-	27038185	27039435	27038185	27038486	27039470	27039687	419	473,505,389	0,0,1	1098	149	1.0,1.0,0.981
Sjc_0000644	chr8	-	26985317	26985946	26985317	26985394	26988423	26988578	420	193,177,139	0,0,3	701	149	1.0,1.0,0.908
Sjc_0000643	chr8	-	26962419	26962755	26962419	26962752	26962789	26963062	421	1000,930,926	55,41,38	152	149	0.947,0.957,0.96
Sjc_0000636	chr8	+	26614567	26614797	26614731	26614797	26611715	26611880	422	27,27,51	1,0,1	313	149	0.928,1.0,0.96
Sjc_0000617	chr8	+	25927126	25933259	25933154	25933259	25924655	25924768	423	315,281,255	0,0,1	6177	149	1.0,1.0,0.86
Sjc_0000614	chr8	-	25818861	25819089	25818861	25819032	25819197	25819485	424	9,9,9	970,821,809	206	149	0.007,0.008,0.008
Sjc_0000612	chr8	-	25782183	25782411	25782183	25782354	25782519	25782807	425	0,0,0	4,5,12	206	149	0.0,0.0,0.0
Sjc_0000611	chr8	-	25755025	25756175	25755025	25755170	25756734	25756971	426	4320,3889,3739	0,14,5	1154	149	1.0,0.973,0.99
Sjc_0000571	chr8	+	24452044	24452173	24452084	24452173	24450045	24450290	427	31,35,27	1,3,0	189	149	0.961,0.902,1.0
Sjc_0000571	chr8	+	24452044	24452173	24452084	24452173	24450329	24450706	428	118,108,82	3,2,2	189	149	0.969,0.977,0.97
Sjc_0000566	chr8	+	24066190	24066468	24066364	24066468	24063727	24063844	429	5,6,1	3,0,0	323	149	0.435,1.0,1.0
Sjc_0000559	chr8	-	23868216	23869526	23868216	23868500	23870797	23871058	430	827,734,716	4,0,4	1175	149	0.963,1.0,0.958
Sjc_0000554	chr8	+	23758014	23758153	23758023	23758153	23757937	23757984	431	24,13,7	310,206,248	158	149	0.068,0.056,0.026
Sjc_0000548	chr8	+	23504536	23504771	23504587	23504771	23503171	23503296	432	0,0,0	16,18,14	200	149	0.0,0.0,0.0
Sjc_0000548	chr8	+	23504536	23504771	23504655	23504771	23503171	23503296	433	21,20,16	1,1,3	268	149	0.921,0.917,0.748
Sjc_0000548	chr8	+	23504587	23504771	23504655	23504771	23503171	23503296	434	37,38,30	1,1,3	217	149	0.962,0.963,0.873
Sjc_0000544	chr8	-	23163973	23164469	23163973	23164062	23164507	23164704	435	767,590,489	0,0,0	556	149	1.0,1.0,1.0
Sjc_0001924	chr8	+	74872326	74873302	74872400	74873302	74870112	74870429	436	13,12,8	4,5,6	223	149	0.685,0.616,0.471
Sjc_0000543	chr8	+	23143384	23147590	23146265	23147590	23143156	23143294	437	217,239,176	370,334,306	3030	149	0.028,0.034,0.028
Sjc_0000540	chr8	+	23023170	23024115	23023774	23024115	23022790	23023135	438	23,27,24	7,11,5	753	149	0.394,0.327,0.487
Sjc_0000538	chr8	-	22946483	22948259	22946483	22946554	22949297	22949563	439	96,96,98	1,2,2	1854	149	0.885,0.794,0.797
Sjc_0000538	chr8	-	22946483	22948259	22946483	22946554	22949435	22949563	440	209,197,189	40,39,24	1854	149	0.296,0.289,0.388
Sjc_0000538	chr8	-	22949435	22949563	22949435	22949491	22955369	22955407	441	201,168,144	0,0,0	221	149	1.0,1.0,1.0
Sjc_0000538	chr8	-	22955191	22955425	22955191	22955407	22955450	22956027	442	8,13,11	84,85,75	167	149	0.078,0.12,0.116
Sjc_0000523	chr8	-	22246569	22247597	22246569	22246794	22248129	22248437	443	6,4,5	18,12,10	952	149	0.05,0.05,0.073
Sjc_0000461	chr8	-	20423529	20424096	20423529	20424039	20433737	20433941	444	368,286,273	3,10,15	206	149	0.989,0.954,0.929
Sjc_0000449	chr8	+	20006479	20006772	20006655	20006772	20005853	20005943	445	10,11,10	326,257,244	325	149	0.014,0.019,0.018
Sjc_0000450	chr8	-	19995948	20000107	19995948	19996733	20000139	20000223	446	951,805,733	0,1,0	3523	149	1.0,0.971,1.0
Sjc_0000433	chr8	+	19195282	19197117	19196387	19197117	19193693	19193822	447	146,140,120	2,0,0	1254	149	0.897,1.0,1.0
Sjc_0000433	chr8	+	19195282	19197117	19196569	19197117	19193693	19193822	448	150,142,128	15,24,17	1436	149	0.509,0.38,0.439
Sjc_0000433	chr8	+	19196387	19197117	19196569	19197117	19193693	19193822	449	6,2,8	15,24,17	331	149	0.153,0.036,0.175
Sjc_0000433	chr8	+	19196387	19197117	19196569	19197117	19195282	19195356	450	7,4,8	142,105,88	331	149	0.022,0.017,0.039
Sjc_0000429	chr8	+	19084612	19085842	19085600	19085842	19082582	19082841	451	447,393,384	1,0,0	1137	149	0.983,1.0,1.0
Sjc_0000422	chr8	+	18863579	18863785	18863582	18863785	18860438	18860634	452	23,21,11	10,30,14	152	149	0.693,0.407,0.435
Sjc_0001903	chr8	-	74225469	74226384	74225469	74225538	74227246	74227382	453	296,280,222	0,1,1	995	149	1.0,0.977,0.971
Sjc_0000421	chr8	+	18813548	18813735	18813570	18813735	18807198	18807270	454	0,0,0	3,0,0	171	149	0.0,NA,NA
Sjc_0000421	chr8	+	18813548	18813735	18813620	18813735	18807198	18807270	455	20,16,13	0,0,0	221	149	1.0,1.0,1.0
Sjc_0000421	chr8	+	18813570	18813735	18813620	18813735	18807198	18807270	456	23,16,13	0,0,0	199	149	1.0,1.0,1.0
Sjc_0000421	chr8	+	18813548	18813735	18813570	18813735	18811659	18811810	457	0,0,1	44,42,26	171	149	0.0,0.0,0.032
Sjc_0000421	chr8	+	18825466	18825547	18825541	18825547	18819198	18819511	458	93,100,90	0,0,0	224	149	1.0,1.0,1.0
Sjc_0000421	chr8	+	18830709	18830834	18830794	18830834	18829366	18829572	459	130,116,120	0,0,0	234	149	1.0,1.0,1.0
Sjc_0000421	chr8	+	18830709	18830834	18830814	18830834	18829366	18829572	460	147,124,126	0,0,0	254	149	1.0,1.0,1.0
Sjc_0000421	chr8	+	18830794	18830834	18830814	18830834	18829366	18829572	461	17,8,6	0,0,0	169	149	1.0,1.0,1.0
Sjc_0000411	chr8	+	18121512	18124537	18124318	18124537	18118751	18118906	462	1232,997,974	0,3,0	2955	149	1.0,0.944,1.0
Sjc_0000881	chr8	+	36105389	36106210	36105403	36106210	36105252	36105354	463	246,224,207	36,39,49	163	149	0.862,0.84,0.794
Sjc_0000881	chr8	+	36105389	36106210	36105444	36106210	36105252	36105354	464	268,240,232	228,263,257	204	149	0.462,0.4,0.397
Sjc_0000881	chr8	+	36105389	36106210	36105764	36106210	36105252	36105354	465	438,448,384	608,645,652	524	149	0.17,0.165,0.143
Sjc_0000881	chr8	+	36105389	36106573	36106285	36106573	36105252	36105354	466	2132,2086,2072	1,0,0	1045	149	0.997,1.0,1.0
Sjc_0000881	chr8	+	36105403	36106210	36105444	36106210	36105252	36105354	467	58,55,74	228,263,257	190	149	0.166,0.141,0.184
Sjc_0000881	chr8	+	36105403	36106210	36105764	36106210	36105252	36105354	468	228,263,226	608,645,652	510	149	0.099,0.106,0.092
Sjc_0000881	chr8	+	36105444	36106210	36105764	36106210	36105252	36105354	469	398,471,409	608,645,652	469	149	0.172,0.188,0.166
Sjc_0000881	chr8	+	36105764	36106573	36106285	36106573	36105252	36105354	470	2302,2283,2340	1,0,0	670	149	0.998,1.0,1.0
Sjc_0000881	chr8	+	36105764	36106573	36106285	36106573	36105252	36105629	471	2057,2001,2016	19,17,31	670	149	0.96,0.963,0.935
Sjc_0000881	chr8	+	36106251	36106573	36106285	36106573	36105252	36106210	472	29,48,59	1114,1011,1043	183	149	0.021,0.037,0.044
Sjc_0000881	chr8	+	36121536	36122356	36122123	36122356	36120298	36120520	473	693,542,576	0,2,2	736	149	1.0,0.982,0.983
Sjc_0000881	chr8	+	36122123	36122649	36122432	36122649	36121536	36121762	474	2104,1743,1729	2,3,0	458	149	0.997,0.995,1.0
Sjc_0000401	chr8	+	17494366	17498844	17495334	17498844	17486936	17487142	475	1385,1197,1239	2,3,0	1117	149	0.989,0.982,1.0
Sjc_0000400	chr8	-	17478333	17478440	17478333	17478383	17478504	17478624	476	23,43,25	317,259,206	206	149	0.05,0.107,0.081
Sjc_0000397	chr8	+	17368991	17372116	17371806	17372116	17368711	17368945	477	105,112,98	8,3,0	2964	149	0.398,0.652,1.0
Sjc_0000394	chr8	-	17236190	17236446	17236190	17236277	17236478	17236604	478	225,212,158	0,0,0	318	149	1.0,1.0,1.0
Sjc_0000382	chr8	+	16818666	16821688	16821499	16821688	16815591	16815731	479	22,9,18	0,0,1	2982	149	1.0,1.0,0.474
Sjc_0000365	chr8	-	16023637	16025406	16023637	16025364	16025464	16027527	480	27,21,20	5,4,8	191	149	0.808,0.804,0.661
Sjc_0000365	chr8	-	16023637	16025406	16023637	16025364	16026962	16027527	481	16,10,13	212,177,149	191	149	0.056,0.042,0.064
Sjc_0000365	chr8	-	16023637	16025783	16023637	16025364	16026962	16027527	482	97,100,68	212,177,149	568	149	0.107,0.129,0.107
Sjc_0000365	chr8	-	16023637	16025783	16023637	16025406	16026962	16027527	483	84,92,57	3,2,2	526	149	0.888,0.929,0.89
Sjc_0000354	chr8	-	15402796	15402882	15402796	15402880	15402906	15403608	484	0,0,0	0,0,0	151	149	NA,NA,NA
Sjc_0000354	chr8	-	15437107	15437221	15437107	15437161	15438696	15438756	485	0,1,0	0,0,0	209	149	NA,1.0,NA
Sjc_0000348	chr8	-	15189562	15192856	15189562	15190571	15196615	15196675	486	324,310,241	0,0,1	2434	149	1.0,1.0,0.937
Sjc_0000348	chr8	-	15189562	15192856	15189562	15190571	15198083	15198179	487	215,217,171	0,1,0	2434	149	1.0,0.93,1.0
Sjc_0000346	chr8	+	15166142	15169884	15167971	15169884	15165805	15166086	488	93,105,73	61,39,34	1978	149	0.103,0.169,0.139
Sjc_0000341	chr8	+	15053818	15056477	15056072	15056477	15053241	15053778	489	1004,930,863	1,0,0	2403	149	0.984,1.0,1.0
Sjc_0000341	chr8	+	15059116	15060731	15060536	15060731	15058264	15058525	490	50,47,39	1142,809,930	1569	149	0.004,0.005,0.004
Sjc_0000338	chr8	+	14996250	14996525	14996253	14996525	14993797	14993936	491	516,404,406	95,105,96	152	149	0.842,0.79,0.806
Sjc_0000330	chr8	-	14799139	14799602	14799139	14799599	14803707	14803805	492	0,0,0	0,0,0	152	149	NA,NA,NA
Sjc_0000327	chr8	+	14759093	14759309	14759196	14759309	14757713	14758004	493	270,213,202	4,0,5	252	149	0.976,1.0,0.96
Sjc_0000320	chr8	-	14320330	14320628	14320330	14320547	14321339	14321656	494	0,3,6	0,0,0	230	149	NA,1.0,1.0
Sjc_0000310	chr8	+	13571249	13571711	13571595	13571711	13570424	13571177	495	29,16,11	0,0,1	495	149	1.0,1.0,0.768
Sjc_0000299	chr8	+	13060474	13060614	13060528	13060614	13058754	13058845	496	62,51,38	0,0,0	203	149	1.0,1.0,1.0
Sjc_0000299	chr8	+	13079496	13080090	13079964	13080090	13079363	13079453	497	39,46,37	12,12,8	617	149	0.44,0.481,0.528
Sjc_0003030	chr4	-	31276239	31278327	31276239	31277090	31279683	31279911	498	349,452,334	86,65,81	1386	149	0.304,0.428,0.307
Sjc_0003030	chr4	-	31283182	31283570	31283182	31283526	31292172	31292218	499	6,0,3	84,73,72	193	149	0.052,0.0,0.031
Sjc_0008226	chr2	-	16059840	16062376	16059840	16060632	16064325	16064523	500	228,219,203	1,0,0	1893	149	0.947,1.0,1.0
Sjc_0008226	chr2	-	16082839	16082981	16082839	16082976	16083016	16083175	501	0,0,0	0,0,0	154	149	NA,NA,NA
Sjc_0000801	chr8	-	33260258	33261031	33260258	33260868	33261962	33262283	502	2,6,8	216,159,124	312	149	0.004,0.018,0.03
Sjc_0000801	chr8	-	33260258	33262283	33260258	33260868	33262861	33262996	503	561,519,490	0,1,0	1564	149	1.0,0.98,1.0
Sjc_0000801	chr8	-	33261962	33262996	33261962	33262283	33263945	33264392	504	348,315,252	0,0,0	862	149	1.0,1.0,1.0
Sjc_0004831	chr1	+	17953831	17953910	17953856	17953910	17951502	17951730	505	0,0,0	6,13,7	174	149	0.0,0.0,0.0
Sjc_0003011	chr4	+	30700925	30700976	30700927	30700976	30694009	30694084	506	76,73,72	0,0,0	151	149	1.0,1.0,1.0
Sjc_0003011	chr4	+	30713681	30714109	30713684	30714109	30712760	30712915	507	88,83,86	2,5,0	152	149	0.977,0.942,1.0
Sjc_0003011	chr4	+	30713681	30714109	30713695	30714109	30712760	30712915	508	100,85,92	1,0,0	163	149	0.989,1.0,1.0
Sjc_0003011	chr4	+	30713681	30715398	30715204	30715398	30712760	30712915	509	393,309,295	3,4,1	1672	149	0.921,0.873,0.963
Sjc_0003011	chr4	+	30713684	30714109	30713695	30714109	30712760	30712915	510	14,7,6	1,0,0	160	149	0.929,1.0,1.0
Sjc_0003002	chr4	-	30485147	30485627	30485147	30485366	30487066	30487223	511	126,120,122	1,0,0	410	149	0.979,1.0,1.0
Sjc_0003000	chr4	-	30446632	30448520	30446632	30446739	30449349	30449561	512	244,263,204	0,0,1	1930	149	1.0,1.0,0.94
Sjc_0002998	chr4	-	30347552	30352509	30347552	30348489	30352544	30352767	513	452,495,375	1,0,0	4169	149	0.942,1.0,1.0
Sjc_0002998	chr4	-	30352544	30352767	30352544	30352764	30352807	30353085	514	137,130,107	18,16,11	152	149	0.882,0.888,0.905
Sjc_0002982	chr4	-	29691344	29696934	29691344	29692215	29701309	29701671	515	792,732,660	0,0,2	4868	149	1.0,1.0,0.91
Sjc_0002807	chr4	+	23467917	23472095	23471865	23472095	23465437	23465530	516	231,247,229	0,2,1	4097	149	1.0,0.818,0.893
Sjc_0002973	chr4	+	29457876	29458536	29458244	29458536	29454114	29454412	517	39,33,27	237,161,163	517	149	0.045,0.056,0.046
Sjc_0002950	chr4	+	28766101	28766405	28766226	28766405	28765947	28766006	518	336,273,274	35,24,16	274	149	0.839,0.861,0.903
Sjc_0002950	chr4	+	28770595	28773294	28772923	28773294	28768943	28769125	519	401,326,302	0,3,0	2477	149	1.0,0.867,1.0
Sjc_0002950	chr4	+	28770595	28773294	28772923	28773294	28769564	28769709	520	1017,824,735	12,14,9	2477	149	0.836,0.78,0.831
Sjc_0002941	chr4	+	28461221	28461694	28461481	28461694	28459920	28460328	521	12,7,19	265,225,210	409	149	0.016,0.011,0.032
Sjc_0002483	chr4	+	7968283	7968452	7968294	7968452	7968164	7968252	522	143,132,97	15,16,15	160	149	0.899,0.885,0.858
Sjc_0007165	chr5	+	20054803	20059369	20055951	20059369	20047577	20047741	523	116,97,109	0,0,1	1297	149	1.0,1.0,0.926
Sjc_0007165	chr5	+	20053048	20054993	20054803	20054993	20051293	20051606	524	509,425,434	2,8,0	1904	149	0.952,0.806,1.0
Sjc_0007165	chr5	+	20054803	20059369	20055951	20059369	20053048	20053181	525	610,502,534	0,0,2	1297	149	1.0,1.0,0.968
Sjc_0004076	chr4	-	73167313	73167673	73167313	73167571	73174500	73174670	526	0,1,4	402,330,282	251	149	0.0,0.002,0.008
Sjc_0002759	chr4	+	21575484	21575872	21575488	21575872	21569944	21570076	527	1160,988,954	13,16,12	153	149	0.989,0.984,0.987
Sjc_0004185	chr4	-	77289447	77289929	77289447	77289700	77290600	77290691	528	12,26,15	41,21,27	378	149	0.103,0.328,0.18
Sjc_0004185	chr4	-	77289735	77289929	77289735	77289916	77290600	77290691	529	10,18,2	4,3,0	162	149	0.697,0.847,1.0
Sjc_0002921	chr4	-	27823500	27831255	27823500	27830858	27831656	27831867	530	611,640,535	0,1,0	546	149	1.0,0.994,1.0
Sjc_0008937	chr6	+	17384337	17385853	17385439	17385853	17383914	17384108	531	843,650,656	8,11,5	1251	149	0.926,0.876,0.94
Sjc_0002918	chr4	-	27718185	27721341	27718185	27721019	27722852	27723138	532	690,509,485	124,130,89	471	149	0.638,0.553,0.633
Sjc_0002086	chr8	-	81495204	81495481	81495204	81495409	81496797	81496902	533	212,202,191	123,92,101	221	149	0.537,0.597,0.56
Sjc_0002086	chr8	-	81495204	81495481	81495204	81495409	81497008	81497081	534	78,75,62	0,1,0	221	149	1.0,0.981,1.0
Sjc_0002086	chr8	-	81495204	81495481	81495204	81495409	81497020	81497081	535	78,75,59	4,1,1	221	149	0.929,0.981,0.975
Sjc_0002086	chr8	-	81495204	81497081	81495204	81495409	81499569	81499621	536	630,677,564	0,3,1	1821	149	1.0,0.949,0.979
Sjc_0002900	chr4	-	27036864	27037573	27036864	27037523	27045323	27045530	537	308,314,217	11,6,6	199	149	0.954,0.975,0.964
Sjc_0002896	chr4	-	26869582	26870065	26869582	26869802	26883477	26884262	538	12,38,17	10,7,5	412	149	0.303,0.663,0.551
Sjc_0001084	chr8	+	43612597	43617420	43617207	43617420	43612501	43612549	539	406,321,319	167,126,118	4759	149	0.071,0.074,0.078
Sjc_0002888	chr4	+	26505741	26506394	26505792	26506394	26502770	26503863	540	0,0,0	1,0,1	200	149	0.0,NA,0.0
Sjc_0002887	chr4	-	26481273	26481755	26481273	26481333	26483847	26483942	541	6,23,26	5,5,3	571	149	0.238,0.546,0.693
Sjc_0002887	chr4	-	26487498	26487611	26487498	26487608	26487644	26487744	542	18,13,4	251,248,181	152	149	0.066,0.049,0.021
Sjc_0002884	chr4	-	26362361	26362782	26362361	26362650	26364017	26364051	543	1315,1035,939	5,3,3	281	149	0.993,0.995,0.994
Sjc_0002884	chr4	-	26362361	26362782	26362361	26362650	26365026	26365137	544	28,28,24	1,0,0	281	149	0.937,1.0,1.0
Sjc_0002884	chr4	-	26362361	26364992	26362361	26362650	26365026	26365137	545	7232,6645,5971	1,0,0	2491	149	0.998,1.0,1.0
Sjc_0002884	chr4	-	26362361	26364992	26362361	26362782	26365026	26365137	546	7256,6675,5984	13,12,7	2359	149	0.972,0.972,0.982
Sjc_0002884	chr4	-	26365671	26366097	26365671	26365749	26367253	26367268	547	159,97,88	531,498,366	497	149	0.082,0.055,0.067
Sjc_0002884	chr4	-	26365671	26367203	26365671	26365749	26367253	26367268	548	540,468,390	531,498,366	1603	149	0.086,0.08,0.09
Sjc_0002884	chr4	-	26365671	26367203	26365671	26366097	26367253	26367268	549	390,379,302	9,8,0	1255	149	0.837,0.849,1.0
Sjc_0002884	chr4	-	26365671	26367268	26365671	26365749	26367376	26367669	550	915,826,654	1,3,1	1668	149	0.988,0.961,0.983
Sjc_0001532	chr8	+	59710610	59710957	59710646	59710957	59710404	59710555	551	0,0,0	0,1,0	185	149	NA,0.0,NA
Sjc_0001083	chr8	-	43589429	43589546	43589429	43589518	43589580	43590112	552	673,559,538	1,11,4	177	149	0.998,0.977,0.991
Sjc_0002225	chr8	-	88009583	88011428	88009583	88010031	88011471	88011549	553	89,153,81	4,4,0	1546	149	0.682,0.787,1.0
Sjc_0007941	chr2	+	4413396	4413451	4413405	4413451	4412439	4412556	554	12,9,21	117,92,77	158	149	0.088,0.084,0.205
Sjc_0007941	chr2	+	4424770	4426219	4426145	4426219	4423765	4424168	555	2,2,3	196,200,147	1524	149	0.001,0.001,0.002
Sjc_0009202	chr7	-	6562845	6563041	6562845	6563024	6564374	6564626	556	0,0,2	19,2,8	166	149	0.0,0.0,0.183
Sjc_0007164	chr5	+	20032224	20032663	20032266	20032663	20029566	20030003	557	13,18,9	0,0,0	191	149	1.0,1.0,1.0
Sjc_0003896	chr4	+	66068193	66068273	66068201	66068273	66064554	66064789	558	17,25,11	0,0,0	157	149	1.0,1.0,1.0
Sjc_0002783	chr4	-	22461582	22461925	22461582	22461886	22464730	22464861	559	1,4,0	0,0,0	188	149	1.0,1.0,NA
Sjc_0008158	chr2	-	13628748	13631056	13628748	13629209	13631685	13631963	560	398,376,315	0,3,0	1996	149	1.0,0.903,1.0
Sjc_0008158	chr2	-	13632447	13632707	13632447	13632571	13634341	13634431	561	136,105,101	0,1,0	285	149	1.0,0.982,1.0
Sjc_0002778	chr4	-	22220894	22221021	22220894	22220978	22222229	22222436	562	0,0,0	0,0,1	192	149	NA,NA,0.0
Sjc_0008501	chr2	+	25870694	25870864	25870714	25870864	25868430	25868555	563	30,36,20	0,0,1	169	149	1.0,1.0,0.946
Sjc_0002838	chr4	+	24641511	24641617	24641515	24641617	24641411	24641480	564	48,45,60	37,38,29	153	149	0.558,0.536,0.668
Sjc_0001023	chr8	+	41544645	41549893	41549744	41549893	41542759	41543083	565	332,315,317	0,14,4	5248	149	1.0,0.39,0.692
Sjc_0001023	chr8	+	41549744	41554555	41550615	41554555	41542759	41543083	566	42,85,65	1,0,0	1020	149	0.86,1.0,1.0
Sjc_0006709	chr3	-	46840882	46841498	46840882	46841118	46841542	46841621	567	33,29,24	58,51,49	529	149	0.138,0.138,0.121
Sjc_0002749	chr4	+	21382998	21383242	21383103	21383242	21379460	21379725	568	467,369,298	6,3,0	254	149	0.979,0.986,1.0
Sjc_0002736	chr4	-	20710336	20710599	20710336	20710596	20711413	20711643	569	126,107,71	137,105,120	152	149	0.474,0.5,0.367
Sjc_0002728	chr4	-	20354155	20356067	20354155	20354722	20356758	20357013	570	112,122,102	124,94,88	1494	149	0.083,0.115,0.104
Sjc_0002728	chr4	-	20359686	20362452	20359686	20362430	20362485	20362558	571	73,88,58	45,53,45	171	149	0.586,0.591,0.529
Sjc_0006552	chr3	-	39604822	39607509	39604822	39604945	39608474	39608920	572	391,398,322	0,7,2	2713	149	1.0,0.757,0.898
Sjc_0006552	chr3	-	39608474	39608945	39608474	39608920	39610130	39610521	573	18,11,8	195,211,129	174	149	0.073,0.043,0.05
Sjc_0006552	chr3	-	39610130	39610590	39610130	39610521	39617475	39617553	574	23,34,23	75,57,56	218	149	0.173,0.29,0.219
Sjc_0002667	chr4	+	18017419	18018977	18018874	18018977	18015656	18015822	575	418,357,324	0,1,2	1604	149	1.0,0.971,0.938
Sjc_0003274	chr4	-	40022496	40023675	40022496	40023241	40025437	40025782	576	11,14,11	66,46,32	583	149	0.041,0.072,0.081
Sjc_0007144	chr5	+	19145306	19146170	19145884	19146170	19144884	19145272	577	2052,1891,1779	7,4,4	727	149	0.984,0.99,0.989
Sjc_0007144	chr5	+	19145884	19146359	19146203	19146359	19144884	19145272	578	484,435,406	1,0,1	468	149	0.994,1.0,0.992
Sjc_0007144	chr5	+	19145884	19146359	19146203	19146359	19145306	19145812	579	980,827,818	0,0,1	468	149	1.0,1.0,0.996
Sjc_0007144	chr5	+	19146407	19148036	19147686	19148036	19146203	19146359	580	66,73,64	543,489,437	1428	149	0.013,0.015,0.015
Sjc_0007144	chr5	+	19150326	19150571	19150464	19150571	19147686	19148036	581	1219,891,1041	0,0,0	287	149	1.0,1.0,1.0
Sjc_0002633	chr4	+	16409142	16409582	16409434	16409582	16407380	16407707	582	41,25,32	0,0,1	441	149	1.0,1.0,0.915
Sjc_0002633	chr4	+	16410598	16410969	16410697	16410969	16409434	16409582	583	1,3,0	52,33,50	248	149	0.011,0.052,0.0
Sjc_0002629	chr4	-	14993719	14996860	14993719	14994082	14997142	14997405	584	45,45,48	58,34,50	2927	149	0.038,0.063,0.047
Sjc_0008139	chr2	-	13089579	13089841	13089579	13089835	13091526	13091877	585	111,69,80	0,0,0	155	149	1.0,1.0,1.0
Sjc_0003801	chr4	+	60941639	60941719	60941659	60941719	60941545	60941625	586	4,5,9	0,0,6	169	149	1.0,1.0,0.569
Sjc_0003801	chr4	+	60944134	60945359	60945079	60945359	60943955	60944100	587	413,359,238	780,617,558	1094	149	0.067,0.073,0.055
Sjc_0000415	chr8	-	18288889	18288997	18288889	18288993	18290616	18292679	588	352,287,359	2,1,0	153	149	0.994,0.996,1.0
Sjc_0000415	chr8	-	18290616	18291273	18290616	18291207	18292633	18292679	589	1,7,3	195,187,173	215	149	0.004,0.025,0.012
Sjc_0000415	chr8	-	18290616	18292679	18290616	18291207	18299463	18300064	590	183,201,216	0,0,0	1621	149	1.0,1.0,1.0
Sjc_0006471	chr3	+	36648672	36649977	36649731	36649977	36644210	36644416	591	274,301,317	19,17,13	1208	149	0.64,0.686,0.75
Sjc_0006471	chr3	+	36648672	36649977	36649890	36649977	36644210	36644416	592	327,362,368	5,0,0	1367	149	0.877,1.0,1.0
Sjc_0006471	chr3	+	36648672	36649977	36649934	36649977	36644210	36644416	593	356,384,386	136,110,121	1411	149	0.217,0.269,0.252
Sjc_0006471	chr3	+	36649731	36649977	36649890	36649977	36644210	36644416	594	73,78,65	5,0,0	308	149	0.876,1.0,1.0
Sjc_0006471	chr3	+	36649731	36649977	36649934	36649977	36644210	36644416	595	102,100,83	136,110,121	352	149	0.241,0.278,0.225
Sjc_0006471	chr3	+	36649890	36649977	36649934	36649977	36644210	36644416	596	34,22,18	136,110,121	193	149	0.162,0.134,0.103
Sjc_0006471	chr3	+	36648672	36649977	36649731	36649977	36644210	36644420	597	274,294,309	19,16,7	1208	149	0.64,0.694,0.845
Sjc_0006471	chr3	+	36648672	36649977	36649890	36649977	36644210	36644420	598	327,355,360	0,7,0	1367	149	1.0,0.847,1.0
Sjc_0006471	chr3	+	36648672	36649977	36649934	36649977	36644210	36644420	599	356,377,378	96,73,73	1411	149	0.281,0.353,0.354
Sjc_0006471	chr3	+	36649731	36649977	36649890	36649977	36644210	36644420	600	73,77,59	0,7,0	308	149	1.0,0.842,1.0
Sjc_0006471	chr3	+	36649731	36649977	36649934	36649977	36644210	36644420	601	102,99,77	96,73,73	352	149	0.31,0.365,0.309
Sjc_0006471	chr3	+	36649890	36649977	36649934	36649977	36644210	36644420	602	29,29,18	96,73,73	193	149	0.189,0.235,0.16
Sjc_0006471	chr3	+	36649998	36650080	36650018	36650080	36648630	36649958	603	83,65,69	2,2,0	169	149	0.973,0.966,1.0
Sjc_0006471	chr3	+	36650533	36650650	36650546	36650650	36650360	36650502	604	821,701,551	82,72,83	162	149	0.902,0.9,0.859
Sjc_0000682	chr8	+	28800211	28801487	28801054	28801487	28799250	28799436	605	919,709,746	2,0,0	992	149	0.986,1.0,1.0
Sjc_0003601	chr4	+	52057789	52060733	52058799	52060733	52056426	52056474	606	449,369,384	40,47,35	1159	149	0.591,0.502,0.585
Sjc_0002615	chr4	+	14458259	14458561	14458343	14458561	14453231	14453494	607	779,534,538	0,0,0	233	149	1.0,1.0,1.0
Sjc_0002610	chr4	+	14218469	14218882	14218610	14218882	14217459	14217534	608	305,212,187	0,0,0	290	149	1.0,1.0,1.0
Sjc_0002610	chr4	+	14235347	14236389	14236290	14236389	14234928	14234974	609	210,182,180	0,0,0	1092	149	1.0,1.0,1.0
Sjc_0002610	chr4	+	14235347	14236389	14236325	14236389	14234928	14234974	610	210,182,181	1,3,0	1127	149	0.965,0.889,1.0
Sjc_0002610	chr4	+	14236290	14236389	14236325	14236389	14234928	14234974	611	0,0,1	1,3,0	184	149	0.0,0.0,1.0
Sjc_0002608	chr4	+	14181905	14182114	14182059	14182114	14179696	14179851	612	1,4,1	3,5,6	303	149	0.141,0.282,0.076
Sjc_0003119	chr4	+	34651006	34651115	34651019	34651115	34650811	34650969	613	37,41,29	16,18,15	162	149	0.68,0.677,0.64
Sjc_0002597	chr4	-	13856359	13856573	13856359	13856534	13857130	13857369	614	0,0,0	36,32,30	188	149	0.0,0.0,0.0
Sjc_0002595	chr4	-	13630886	13632580	13630886	13631670	13632646	13632934	615	14,12,12	4,0,0	1059	149	0.33,1.0,1.0
Sjc_0002577	chr4	-	12064958	12065046	12064958	12065010	12066652	12066713	616	0,0,0	173,133,96	185	149	0.0,0.0,0.0
Sjc_0003183	chr4	+	36646798	36647112	36646969	36647112	36646689	36646758	617	5870,5118,5032	0,0,0	320	149	1.0,1.0,1.0
Sjc_0002528	chr4	-	9751624	9752077	9751624	9751819	9752114	9752683	618	105,84,111	0,0,0	407	149	1.0,1.0,1.0
Sjc_0007896	chr2	+	2568118	2568758	2568243	2568758	2567788	2568079	619	49,29,25	11,2,7	274	149	0.708,0.887,0.66
Sjc_0002507	chr4	+	8779455	8779528	8779459	8779528	8779304	8779421	620	449,427,384	0,0,1	153	149	1.0,1.0,0.997
Sjc_0007418	chr5	-	30335732	30338069	30335732	30335888	30338757	30339030	621	0,13,13	0,0,0	2330	149	NA,1.0,1.0
Sjc_0000569	chr8	+	24174690	24181324	24181205	24181324	24172705	24173015	622	1115,1094,1016	7,8,9	6664	149	0.781,0.754,0.716
Sjc_0007523	chr5	+	34811053	34811479	34811055	34811479	34810722	34811021	623	10292,8325,8605	223,140,168	151	149	0.979,0.983,0.981
Sjc_0002490	chr4	-	8121709	8124581	8121709	8122406	8126495	8126780	624	1253,1107,1093	9,19,5	2324	149	0.899,0.789,0.933
Sjc_0007784	chr5	+	44264950	44265209	44264966	44265209	44261139	44261632	625	0,1,1	5,7,7	165	149	0.0,0.114,0.114
Sjc_0007784	chr5	+	44264950	44265209	44264966	44265209	44261661	44262462	626	1,0,0	3,0,1	165	149	0.231,NA,0.0
Sjc_0007784	chr5	+	44278430	44279304	44278467	44279304	44276044	44276286	627	16,16,9	1,1,0	186	149	0.928,0.928,1.0
Sjc_0009354	chr7	+	13259565	13259659	13259568	13259659	13259001	13259535	628	334,342,335	2,2,0	152	149	0.994,0.994,1.0
Sjc_0009354	chr7	+	13263234	13265771	13264725	13265771	13259694	13259833	629	318,238,253	0,0,1	1640	149	1.0,1.0,0.958
Sjc_0002852	chr4	-	25289993	25290672	25289993	25290500	25291470	25291843	630	5,0,6	1,0,3	321	149	0.699,NA,0.481
Sjc_0002852	chr4	-	25319727	25319939	25319727	25319926	25319970	25319994	631	4,11,4	12,15,15	162	149	0.235,0.403,0.197
Sjc_0002819	chr4	+	23817894	23818108	23817949	23818108	23816300	23816515	632	0,0,0	0,4,1	204	149	NA,0.0,0.0
Sjc_0002819	chr4	+	23836044	23836104	23836046	23836104	23833427	23833560	633	0,1,1	0,0,0	151	149	NA,1.0,1.0
Sjc_0002452	chr4	+	7005170	7008060	7007023	7008060	7003459	7003522	634	438,342,331	6,12,5	2002	149	0.845,0.68,0.831
Sjc_0003429	chr4	+	45794043	45795135	45795045	45795135	45792387	45792660	635	223,174,157	0,0,1	1151	149	1.0,1.0,0.953
Sjc_0003429	chr4	+	45795018	45795135	45795045	45795135	45794043	45794147	636	5,1,1	204,141,131	176	149	0.02,0.006,0.006
Sjc_0002428	chr4	+	5792459	5792646	5792493	5792646	5792359	5792415	637	129,127,102	28,27,30	183	149	0.79,0.793,0.735
Sjc_0003196	chr4	-	37164795	37166307	37164795	37165243	37166414	37166540	638	307,283,235	2,5,0	1213	149	0.95,0.874,1.0
Sjc_0003196	chr4	-	37164795	37166383	37164795	37165243	37166414	37166540	639	530,472,398	2,5,0	1289	149	0.968,0.916,1.0
Sjc_0003196	chr4	-	37164795	37166383	37164795	37166307	37166414	37166540	640	243,198,177	20,9,14	225	149	0.889,0.936,0.893
Sjc_0003196	chr4	-	37164795	37166307	37164795	37165243	37166484	37166540	641	287,295,229	6,0,2	1213	149	0.855,1.0,0.934
Sjc_0002407	chr4	+	4907843	4908448	4908186	4908448	4906324	4906542	642	32,17,17	204,184,188	492	149	0.045,0.027,0.027
Sjc_0000504	chr8	-	21665661	21666425	21665661	21666353	21667274	21667389	643	0,0,1	1,1,2	221	149	0.0,0.0,0.252
Sjc_0002402	chr4	+	4614910	4615402	4614939	4615402	4614481	4614872	644	7,6,3	0,0,0	178	149	1.0,1.0,1.0
Sjc_0006023	chr3	+	19131675	19131860	19131810	19131860	19130237	19130314	645	10607,8249,6864	7,3,12	284	149	0.999,0.999,0.997
Sjc_0002391	chr4	+	4263973	4268566	4268286	4268566	4262706	4262824	646	29,65,34	77,56,53	4462	149	0.012,0.037,0.021
Sjc_0009467	chr7	+	17753380	17753811	17753770	17753811	17752565	17752759	647	284,244,196	0,0,0	539	149	1.0,1.0,1.0
Sjc_0002372	chr4	-	3110844	3111034	3110844	3111028	3111064	3111199	648	1475,1318,1225	286,252,340	155	149	0.832,0.834,0.776
Sjc_0006364	chr3	+	32306077	32307320	32307184	32307320	32303772	32303825	649	116,97,53	0,1,0	1256	149	1.0,0.92,1.0
Sjc_0003587	chr4	+	51587478	51590268	51589550	51590268	51587373	51587424	650	284,351,288	1,0,0	2221	149	0.95,1.0,1.0
Sjc_0009488	chr7	-	18693472	18696029	18693472	18693640	18696599	18696769	651	1931,1514,1408	1,0,5	2538	149	0.991,1.0,0.943
Sjc_0009488	chr7	-	18695890	18696769	18695890	18696029	18698616	18698697	652	1894,1478,1444	0,1,0	889	149	1.0,0.996,1.0
Sjc_0009488	chr7	-	18698906	18699533	18698906	18699049	18702301	18702461	653	3,2,1	812,622,550	633	149	0.001,0.001,0.0
Sjc_0002343	chr4	-	1315397	1317137	1315397	1315761	1318919	1318977	654	27,39,42	73,57,60	1525	149	0.035,0.063,0.064
Sjc_0009199	chr7	+	6473560	6473979	6473888	6473979	6473345	6473528	655	3,0,2	0,0,0	477	149	1.0,NA,1.0
Sjc_0004891	chr1	+	19715136	19715532	19715163	19715532	19713674	19713791	656	30,18,10	363,314,288	176	149	0.065,0.046,0.029
Sjc_0008370	chr2	+	21161237	21163767	21163414	21163767	21160913	21161201	657	171,202,186	85,61,59	2326	149	0.114,0.175,0.168
Sjc_0002320	chr4	-	301387	302522	301387	301732	310834	311035	658	33,45,25	451,430,294	939	149	0.011,0.016,0.013
Sjc_0008810	chr6	-	11640981	11641056	11640981	11641015	11644090	11644407	659	0,2,0	0,0,0	190	149	NA,1.0,NA
Sjc_0002363	chr4	-	2441096	2442510	2441096	2441285	2443831	2444300	660	117,114,96	0,0,1	1374	149	1.0,1.0,0.912
Sjc_0002363	chr4	-	2447120	2447508	2447120	2447384	2448131	2448441	661	6,12,8	66,62,51	273	149	0.047,0.096,0.079
Sjc_0002363	chr4	-	2447120	2448441	2447120	2447384	2448485	2448720	662	223,207,233	2,0,0	1206	149	0.932,1.0,1.0
Sjc_0003775	chr4	-	59919200	59919450	59919200	59919435	59926735	59926768	663	0,1,0	17,10,13	164	149	0.0,0.083,0.0
Sjc_0000295	chr8	+	12804201	12808143	12806600	12808143	12803086	12803195	664	2427,1847,1617	0,2,0	2548	149	1.0,0.982,1.0
Sjc_0000295	chr8	+	12804201	12808143	12807964	12808143	12803086	12803195	665	2508,1934,1718	3,0,0	3912	149	0.97,1.0,1.0
Sjc_0000295	chr8	+	12806600	12808143	12807964	12808143	12803086	12803195	666	83,89,101	3,0,0	1513	149	0.732,1.0,1.0
Sjc_0000295	chr8	+	12806600	12808143	12807964	12808143	12805443	12805512	667	2714,2067,1824	3,5,3	1513	149	0.989,0.976,0.984
Sjc_0003389	chr4	+	44279065	44281128	44280643	44281128	44277153	44278255	668	3,6,5	0,0,0	1727	149	1.0,1.0,1.0
Sjc_0006713	chr3	-	46943220	46943861	46943220	46943511	46947875	46948113	669	220,228,229	405,383,287	499	149	0.14,0.151,0.192
Sjc_0006713	chr3	-	46943220	46944054	46943220	46943511	46947875	46948113	670	180,194,189	405,383,287	692	149	0.087,0.098,0.124
Sjc_0006713	chr3	-	46943220	46944054	46943220	46943861	46947875	46948113	671	14,27,26	54,61,66	342	149	0.101,0.162,0.146
Sjc_0003020	chr4	+	30999052	31000371	30999558	31000371	30993334	30993447	672	7,3,6	0,1,0	655	149	1.0,0.406,1.0
Sjc_0006407	chr3	-	33880096	33884938	33880096	33882905	33897448	33897571	673	219,230,216	1,1,0	2182	149	0.937,0.94,1.0
Sjc_0006702	chr3	-	46514008	46514482	46514008	46514443	46515142	46515225	674	44,31,49	0,0,0	188	149	1.0,1.0,1.0
Sjc_0006712	chr3	+	46909227	46910070	46909317	46910070	46908954	46909185	675	10361,9036,9478	3,0,0	239	149	1.0,1.0,1.0
Sjc_0006661	chr3	+	44911562	44911675	44911598	44911675	44904426	44904694	676	1,0,4	292,226,149	185	149	0.003,0.0,0.021
Sjc_0006660	chr3	-	44821406	44821686	44821406	44821668	44822085	44822296	677	201,214,173	0,0,0	167	149	1.0,1.0,1.0
Sjc_0006660	chr3	-	44828018	44828126	44828018	44828099	44833904	44833979	678	15,22,8	79,83,83	176	149	0.138,0.183,0.075
Sjc_0000573	chr8	+	24520047	24522251	24520393	24522251	24515139	24515837	679	192,210,188	0,1,0	495	149	1.0,0.984,1.0
Sjc_0000573	chr8	+	24518423	24522251	24520047	24522251	24516617	24517386	680	435,421,318	8,7,0	1773	149	0.82,0.835,1.0
Sjc_0000573	chr8	+	24518423	24522251	24520393	24522251	24516617	24517386	681	627,631,505	1,0,0	2119	149	0.978,1.0,1.0
Sjc_0000573	chr8	+	24520047	24522251	24520393	24522251	24516617	24517386	682	200,217,187	1,0,0	495	149	0.984,1.0,1.0
Sjc_0000573	chr8	+	24520047	24522251	24520393	24522251	24518423	24518660	683	581,537,519	78,34,60	495	149	0.692,0.826,0.723
Sjc_0004133	chr4	+	75021581	75021653	75021602	75021653	75021525	75021546	684	95,66,88	25,20,11	170	149	0.769,0.743,0.875
Sjc_0002466	chr4	+	7314568	7316790	7315603	7316790	7313842	7314536	685	174,158,141	75,81,72	1184	149	0.226,0.197,0.198
Sjc_0005153	chr1	-	30050769	30053225	30050769	30053219	30053255	30053354	686	0,1,0	2,11,3	155	149	0.0,0.08,0.0
Sjc_0003190	chr4	+	36973510	36975393	36975204	36975393	36973064	36973128	687	610,512,516	0,0,0	1843	149	1.0,1.0,1.0
Sjc_0003190	chr4	+	36973510	36975393	36975318	36975393	36973064	36973128	688	1391,1186,1107	0,0,0	1957	149	1.0,1.0,1.0
Sjc_0003190	chr4	+	36975204	36975393	36975318	36975393	36973064	36973128	689	781,674,591	0,0,0	263	149	1.0,1.0,1.0
Sjc_0003190	chr4	+	36975204	36975393	36975318	36975393	36973508	36973799	690	787,678,597	8,1,5	263	149	0.982,0.997,0.985
Sjc_0003190	chr4	+	36975204	36975393	36975318	36975393	36973510	36973681	691	810,726,634	11,0,2	263	149	0.977,1.0,0.994
Sjc_0003190	chr4	+	36975599	36975731	36975614	36975731	36975423	36975567	692	1002,801,764	159,116,106	164	149	0.851,0.863,0.868
Sjc_0003973	chr4	-	69022059	69022109	69022059	69022100	69022143	69022174	693	215,191,221	33,33,22	158	149	0.86,0.845,0.905
Sjc_0006627	chr3	+	43274537	43275588	43275205	43275588	43274263	43274495	694	318,263,245	5,0,4	817	149	0.921,1.0,0.918
Sjc_0008237	chr2	-	16442875	16443016	16442875	16442958	16443060	16444506	695	31,20,11	0,8,3	207	149	1.0,0.643,0.725
Sjc_0008237	chr2	-	16442875	16443487	16442875	16442958	16443524	16443722	696	109,125,86	1,0,0	678	149	0.96,1.0,1.0
Sjc_0009342	chr7	+	12743071	12743234	12743101	12743234	12740937	12741104	697	108,90,94	0,0,0	179	149	1.0,1.0,1.0
Sjc_0006625	chr3	+	43156863	43156999	43156899	43156999	43154644	43154770	698	150,110,105	0,0,0	185	149	1.0,1.0,1.0
Sjc_0006621	chr3	+	43046087	43047093	43046750	43047093	43043305	43043401	699	1331,1096,1078	9,7,2	812	149	0.964,0.966,0.99
Sjc_0004296	chr4	-	81983599	81983750	81983599	81983701	81984985	81985033	700	593,561,509	3,0,2	198	149	0.993,1.0,0.995
Sjc_0004296	chr4	-	81987309	81987549	81987309	81987537	81987597	81987719	701	321,247,193	3,6,3	161	149	0.99,0.974,0.983
Sjc_0004296	chr4	-	81990815	81991030	81990815	81990940	81995275	81995339	702	75,52,61	40,40,35	239	149	0.539,0.448,0.521
Sjc_0006619	chr3	+	42868537	42868624	42868584	42868624	42852530	42854463	703	14,3,3	0,2,1	196	149	1.0,0.533,0.695
Sjc_0002458	chr4	+	7107314	7109159	7108484	7109159	7100329	7100568	704	327,260,282	3,5,0	1319	149	0.925,0.855,1.0
Sjc_0001494	chr8	+	58445642	58446636	58446280	58446636	58442572	58442770	705	195,184,160	2,0,0	787	149	0.949,1.0,1.0
Sjc_0005159	chr1	-	30232085	30232413	30232085	30232344	30233993	30234243	706	3,1,3	141,157,148	218	149	0.014,0.004,0.014
Sjc_0002384	chr4	+	3678956	3679128	3679067	3679128	3675238	3675348	707	1006,857,759	0,0,0	260	149	1.0,1.0,1.0
Sjc_0001338	chr8	+	52349006	52349557	52349304	52349557	52347945	52348032	708	35,35,37	0,7,0	447	149	1.0,0.625,1.0
Sjc_0001338	chr8	+	52349006	52349557	52349475	52349557	52347945	52348032	709	50,47,48	369,331,287	618	149	0.032,0.033,0.039
Sjc_0001338	chr8	+	52349304	52349557	52349475	52349557	52347945	52348032	710	15,19,11	369,331,287	320	149	0.019,0.026,0.018
Sjc_0004660	chr1	-	10881240	10881350	10881240	10881342	10881382	10881886	711	4245,5218,4691	131,92,51	157	149	0.969,0.982,0.989
Sjc_0006585	chr3	+	41054702	41057911	41055414	41057911	41048796	41051214	712	453,342,285	0,1,0	861	149	1.0,0.983,1.0
Sjc_0008345	chr2	+	20161099	20164375	20164187	20164375	20157727	20158358	713	996,938,797	1,0,0	3237	149	0.979,1.0,1.0
Sjc_0008345	chr2	+	20158397	20161296	20161099	20161296	20158241	20158358	714	237,254,200	585,529,462	2851	149	0.021,0.024,0.022
Sjc_0008345	chr2	+	20158397	20164375	20164187	20164375	20158241	20158358	715	648,663,535	1,0,0	5939	149	0.942,1.0,1.0
Sjc_0009439	chr7	+	16433310	16436307	16436114	16436307	16432216	16432396	716	36,27,37	24,32,24	2953	149	0.07,0.041,0.072
Sjc_0009004	chr6	-	20910095	20910920	20910095	20910152	20911130	20911190	717	1953,1559,1170	1,2,1	917	149	0.997,0.992,0.995
Sjc_0009004	chr6	-	20912365	20912410	20912365	20912398	20913152	20913209	718	1547,1354,874	1,0,0	161	149	0.999,1.0,1.0
Sjc_0009004	chr6	-	20912365	20912410	20912365	20912398	20913256	20913304	719	84,87,53	0,1,0	161	149	1.0,0.988,1.0
Sjc_0005126	chr1	-	29129829	29132917	29129829	29129855	29134994	29135158	720	269,366,316	176,147,148	3211	149	0.066,0.104,0.09
Sjc_0006474	chr3	-	36750165	36751188	36750165	36750275	36753321	36753411	721	31,16,11	301,248,210	1062	149	0.014,0.009,0.007
Sjc_0006474	chr3	-	36753787	36753979	36753787	36753919	36756789	36756922	722	248,221,214	69,66,53	209	149	0.719,0.705,0.742
Sjc_0006575	chr3	+	40791952	40794969	40794519	40794969	40790441	40790787	723	336,204,199	544,444,415	2716	149	0.033,0.025,0.026
Sjc_0003411	chr4	-	45170938	45177628	45170938	45172915	45177671	45177800	724	815,783,725	3,4,7	4862	149	0.893,0.857,0.76
Sjc_0005794	chr3	+	8951406	8951512	8951435	8951512	8951307	8951359	725	22,19,20	10,16,6	178	149	0.648,0.499,0.736
Sjc_0005794	chr3	+	8951569	8951707	8951579	8951707	8951406	8951468	726	8,9,8	0,0,0	159	149	1.0,1.0,1.0
Sjc_0005794	chr3	+	8952138	8954385	8953574	8954385	8951569	8951707	727	209,163,126	10,1,8	1585	149	0.663,0.939,0.597
Sjc_0002862	chr4	-	25666962	25669126	25666962	25667619	25669175	25669305	728	62,52,75	1869,1558,1334	1656	149	0.003,0.003,0.005
Sjc_0002862	chr4	-	25669175	25670027	25669175	25669305	25672072	25672205	729	31,11,17	0,0,1	871	149	1.0,1.0,0.744
Sjc_0002862	chr4	-	25669911	25671631	25669911	25670027	25672072	25672205	730	2159,1868,1777	15,3,11	1753	149	0.924,0.981,0.932
Sjc_0002862	chr4	-	25669911	25672205	25669911	25671631	25673220	25673324	731	1840,1504,1170	0,1,0	723	149	1.0,0.997,1.0
Sjc_0005009	chr1	+	24824057	24824213	24824117	24824213	24822873	24823113	732	392,293,228	0,0,0	209	149	1.0,1.0,1.0
Sjc_0001818	chr8	-	70559702	70560091	70559702	70559909	70560477	70560694	733	0,3,0	150,125,122	331	149	0.0,0.011,0.0
Sjc_0001818	chr8	-	70559702	70560694	70559702	70559909	70561758	70562084	734	327,275,262	1,0,0	934	149	0.981,1.0,1.0
Sjc_0006542	chr3	+	39030817	39033146	39031716	39033146	39026227	39026300	735	1938,1694,1512	4,0,0	1048	149	0.986,1.0,1.0
Sjc_0008089	chr2	-	10977624	10979849	10977624	10977796	10981392	10981562	736	0,3,6	0,0,1	2202	149	NA,1.0,0.289
Sjc_0005335	chr1	+	38077789	38078107	38077791	38078107	38077527	38077757	737	9,16,15	256,202,171	151	149	0.034,0.072,0.08
Sjc_0006519	chr3	-	38296424	38296695	38296424	38296626	38303106	38303199	738	81,82,37	0,0,0	218	149	1.0,1.0,1.0
Sjc_0002760	chr4	-	21584108	21586139	21584108	21584410	21586376	21586608	739	1811,1339,1350	0,1,0	1878	149	1.0,0.991,1.0
Sjc_0001233	chr8	+	49184732	49185003	49184736	49185003	49183453	49183528	740	1695,1508,1391	296,226,267	153	149	0.848,0.867,0.835
Sjc_0000838	chr8	+	34529698	34532301	34529897	34532301	34527358	34527471	741	61,54,37	1,0,0	348	149	0.963,1.0,1.0
Sjc_0002880	chr4	-	26250503	26250699	26250503	26250537	26251620	26251868	742	287,240,201	7,12,12	311	149	0.952,0.905,0.889
Sjc_0002880	chr4	-	26250503	26250699	26250503	26250537	26253199	26253390	743	193,143,132	26,0,1	311	149	0.781,1.0,0.984
Sjc_0002880	chr4	-	26250503	26250836	26250503	26250699	26253199	26253665	744	15,16,16	29,24,24	286	149	0.212,0.258,0.258
Sjc_0000187	chr8	+	8101202	8101634	8101307	8101634	8100030	8100115	745	109,160,86	2,9,7	254	149	0.97,0.913,0.878
Sjc_0003519	chr4	+	49084491	49084595	49084563	49084595	49084040	49084461	746	118,136,86	0,0,0	221	149	1.0,1.0,1.0
Sjc_0002299	chr8	-	89965271	89966771	89965271	89965395	89967352	89967476	747	113,107,91	1,0,0	1525	149	0.917,1.0,1.0
Sjc_0006484	chr3	+	37122976	37123386	37123163	37123386	37122850	37122924	748	16,10,11	0,0,1	336	149	1.0,1.0,0.83
Sjc_0006483	chr3	-	37111769	37111900	37111769	37111869	37111925	37112072	749	1,1,0	19,10,13	180	149	0.042,0.076,0.0
Sjc_0003161	chr4	+	36025495	36025565	36025546	36025565	36025341	36025462	750	234,275,159	0,0,0	200	149	1.0,1.0,1.0
Sjc_0003161	chr4	+	36026109	36026237	36026124	36026237	36026002	36026084	751	9,6,8	87,81,70	164	149	0.086,0.063,0.094
Sjc_0003161	chr4	+	36026124	36026336	36026270	36026336	36026002	36026084	752	98,97,86	3,0,0	295	149	0.943,1.0,1.0
Sjc_0003161	chr4	+	36037995	36038096	36038088	36038096	36035369	36035425	753	0,0,1	0,1,0	242	149	NA,0.0,1.0
Sjc_0003161	chr4	+	36047450	36047595	36047521	36047595	36038088	36038157	754	96,131,90	7,15,14	220	149	0.903,0.855,0.813
Sjc_0003161	chr4	+	36059027	36059391	36059075	36059391	36058232	36058307	755	2,1,0	96,83,56	197	149	0.016,0.009,0.0
Sjc_0003161	chr4	+	36066184	36066297	36066238	36066297	36063502	36063613	756	33,34,24	55,40,34	203	149	0.306,0.384,0.341
Sjc_0003161	chr4	+	36066184	36066297	36066238	36066297	36065439	36065589	757	30,21,17	68,60,60	203	149	0.245,0.204,0.172
Sjc_0006457	chr3	-	36222528	36222736	36222528	36222679	36222936	36223097	758	189,164,166	0,0,0	206	149	1.0,1.0,1.0
Sjc_0006455	chr3	-	36165950	36166213	36165950	36166201	36166243	36166498	759	16,11,8	3,4,0	161	149	0.832,0.718,1.0
Sjc_0001362	chr8	-	53145038	53145381	53145038	53145376	53147484	53147787	760	66,49,41	316,265,252	154	149	0.168,0.152,0.136
Sjc_0006452	chr3	+	35999781	36000599	36000479	36000599	35999609	35999734	761	42,27,33	0,2,0	847	149	1.0,0.704,1.0
Sjc_0006452	chr3	+	36000821	36000993	36000878	36000993	36000636	36000792	762	222,152,156	0,0,0	206	149	1.0,1.0,1.0
Sjc_0008068	chr2	-	10382634	10382888	10382634	10382882	10382915	10383380	763	6,11,6	15,14,9	155	149	0.278,0.43,0.391
Sjc_0006442	chr3	+	35497298	35497486	35497348	35497486	35492034	35492539	764	28,21,27	0,0,0	199	149	1.0,1.0,1.0
Sjc_0006442	chr3	+	35506193	35506705	35506402	35506705	35500974	35501331	765	0,8,1	119,83,91	358	149	0.0,0.039,0.005
Sjc_0006442	chr3	+	35522982	35523103	35523075	35523103	35521253	35521311	766	21,24,12	0,0,0	242	149	1.0,1.0,1.0
Sjc_0006443	chr3	-	35541101	35541234	35541101	35541172	35541269	35541369	767	338,358,255	7,8,8	211	149	0.972,0.969,0.957
Sjc_0006409	chr3	+	33963361	33965235	33965030	33965235	33963135	33963227	768	302,380,256	1,0,0	1818	149	0.961,1.0,1.0
Sjc_0006409	chr3	+	33979206	33980139	33979568	33980139	33976692	33976889	769	1228,923,878	9,6,7	511	149	0.975,0.978,0.973
Sjc_0005466	chr1	-	43623561	43628226	43623561	43627858	43629085	43629199	770	350,335,300	1,0,0	517	149	0.99,1.0,1.0
Sjc_0007571	chr5	-	36541499	36546740	36541499	36544953	36547460	36547665	771	31,22,26	190,137,142	1936	149	0.012,0.012,0.014
Sjc_0007571	chr5	-	36562673	36562736	36562673	36562733	36562768	36562867	772	0,0,0	91,62,70	152	149	0.0,0.0,0.0
Sjc_0006306	chr3	-	30529878	30530361	30529878	30530064	30531027	30531156	773	0,6,13	0,0,0	446	149	NA,1.0,1.0
Sjc_0006391	chr3	+	33314225	33314510	33314288	33314510	33312828	33312933	774	2,0,0	64,31,43	212	149	0.021,0.0,0.0
Sjc_0005418	chr1	-	41537398	41538875	41537398	41538536	41542382	41542429	775	71,73,62	0,0,0	488	149	1.0,1.0,1.0
Sjc_0001439	chr8	+	56006525	56009781	56009738	56009781	55998885	55999110	776	2371,2724,2556	0,1,0	3362	149	1.0,0.992,1.0
Sjc_0001439	chr8	+	56009594	56009781	56009738	56009781	56006525	56006935	777	56,75,71	129,130,126	293	149	0.181,0.227,0.223
Sjc_0001439	chr8	+	56009594	56009781	56009738	56009781	56006525	56006968	778	66,79,77	347,385,313	293	149	0.088,0.094,0.111
Sjc_0001439	chr8	+	56012988	56016581	56015136	56016581	56010399	56011242	779	1123,1027,1040	12,15,6	2297	149	0.859,0.816,0.918
Sjc_0009071	chr7	+	820330	821496	821420	821496	820120	820281	780	63,66,49	122,112,106	1239	149	0.058,0.066,0.053
Sjc_0009071	chr7	+	821390	821496	821420	821496	820330	821359	781	15,18,6	3,0,5	179	149	0.806,1.0,0.5
Sjc_0002641	chr4	+	16813914	16814980	16814324	16814980	16813223	16813414	782	19,5,10	619,514,382	559	149	0.008,0.003,0.007
Sjc_0008167	chr2	+	14125353	14125572	14125460	14125572	14123351	14123557	783	8,9,9	34,23,18	256	149	0.12,0.186,0.225
Sjc_0008167	chr2	+	14128651	14128787	14128702	14128787	14126688	14126798	784	33,36,28	0,0,0	200	149	1.0,1.0,1.0
Sjc_0008167	chr2	+	14128651	14130253	14130208	14130253	14126688	14126798	785	43,45,56	2,1,3	1706	149	0.653,0.797,0.62
Sjc_0006355	chr3	+	31948229	31952148	31949250	31952148	31948139	31948190	786	779,621,565	1,1,1	1170	149	0.99,0.988,0.986
Sjc_0002011	chr8	+	78545751	78546194	78546095	78546194	78543459	78543712	787	102,120,91	32,27,37	493	149	0.491,0.573,0.426
Sjc_0002011	chr8	+	78545422	78546194	78545751	78546194	78545208	78545385	788	12,19,23	1,0,4	478	149	0.789,1.0,0.642
Sjc_0002011	chr8	+	78554645	78554788	78554714	78554788	78550935	78551153	789	227,187,189	0,0,0	218	149	1.0,1.0,1.0
Sjc_0001868	chr8	+	72939951	72944233	72942934	72944233	72937095	72937263	790	175,146,134	0,0,0	3132	149	1.0,1.0,1.0
Sjc_0003929	chr4	-	67430002	67430227	67430002	67430215	67435609	67435767	791	2,0,1	11,12,3	161	149	0.144,0.0,0.236
Sjc_0003929	chr4	-	67430002	67430227	67430002	67430215	67435627	67435767	792	0,2,4	24,6,9	161	149	0.0,0.236,0.291
Sjc_0002764	chr4	-	21648959	21649954	21648959	21649403	21653438	21653536	793	35,22,30	0,0,1	700	149	1.0,1.0,0.865
Sjc_0002764	chr4	-	21648959	21652822	21648959	21649403	21653438	21653536	794	39,44,54	0,0,1	3568	149	1.0,1.0,0.693
Sjc_0002764	chr4	-	21648959	21652822	21648959	21649954	21653438	21653536	795	11,24,27	7,2,3	3017	149	0.072,0.372,0.308
Sjc_0004503	chr1	+	3609936	3610299	3609963	3610299	3608559	3608766	796	106,84,79	0,0,0	176	149	1.0,1.0,1.0
Sjc_0002383	chr4	-	3654740	3655198	3654740	3655084	3656865	3657277	797	353,361,255	0,0,0	263	149	1.0,1.0,1.0
Sjc_0002383	chr4	-	3659217	3660439	3659217	3659417	3660477	3661697	798	350,257,280	2,1,4	1171	149	0.957,0.97,0.899
Sjc_0003492	chr4	+	47915527	47916030	47915934	47916030	47910749	47910843	799	160,235,163	0,7,5	556	149	1.0,0.9,0.897
Sjc_0003492	chr4	+	47915904	47916030	47915934	47916030	47915527	47915864	800	43,47,35	11,10,7	179	149	0.765,0.796,0.806
Sjc_0003511	chr4	+	48849559	48854152	48853752	48854152	48848791	48849109	801	40,50,28	7,4,3	4342	149	0.164,0.3,0.243
Sjc_0007579	chr5	-	36881683	36881969	36881683	36881834	36887253	36888096	802	95,94,78	0,0,0	284	149	1.0,1.0,1.0
Sjc_0002229	chr8	+	88122589	88123345	88123175	88123345	88122000	88122336	803	49,32,37	87,82,56	735	149	0.102,0.073,0.118
Sjc_0000344	chr8	+	15083500	15084423	15084355	15084423	15083350	15083446	804	37,24,14	6,4,0	1004	149	0.478,0.471,1.0
Sjc_0000344	chr8	+	15106124	15106356	15106154	15106356	15103352	15103660	805	63,64,48	0,0,0	179	149	1.0,1.0,1.0
Sjc_0002876	chr4	-	26132954	26133606	26132954	26133572	26134436	26134925	806	2695,2256,2083	338,288,242	183	149	0.867,0.864,0.875
Sjc_0007046	chr5	+	15232502	15238840	15238656	15238840	15223093	15223299	807	1620,1535,1572	1,1,0	6303	149	0.975,0.973,1.0
Sjc_0001303	chr8	-	51304926	51305222	51304926	51305208	51306936	51307453	808	97,68,87	44,34,52	163	149	0.668,0.646,0.605
Sjc_0000602	chr8	+	25353151	25353875	25353817	25353875	25353001	25353097	809	29,32,33	0,0,0	815	149	1.0,1.0,1.0
Sjc_0007547	chr5	+	35551305	35552691	35552353	35552691	35550112	35550433	810	79,54,52	232,158,160	1197	149	0.041,0.041,0.039
Sjc_0007400	chr5	+	29460642	29463211	29463015	29463211	29459150	29459285	811	165,186,122	19,22,24	2522	149	0.339,0.333,0.231
Sjc_0007400	chr5	+	29460642	29465604	29463450	29465604	29459150	29459285	812	191,215,142	2078,1935,1582	2957	149	0.005,0.006,0.005
Sjc_0006266	chr3	+	28873203	28874931	28874655	28874931	28872747	28872943	813	46,40,31	57,44,59	1601	149	0.07,0.078,0.047
Sjc_0006266	chr3	+	28875736	28875903	28875766	28875903	28874655	28874931	814	0,0,1	114,73,73	179	149	0.0,0.0,0.011
Sjc_0006266	chr3	+	28890897	28891153	28890922	28891153	28889307	28889521	815	0,1,0	75,74,60	174	149	0.0,0.011,0.0
Sjc_0006252	chr3	-	28387596	28387894	28387596	28387858	28389646	28389797	816	67,50,50	13,18,25	185	149	0.806,0.691,0.617
Sjc_0006252	chr3	-	28387596	28387894	28387596	28387858	28389945	28389989	817	88,62,72	63,33,33	185	149	0.529,0.602,0.637
Sjc_0008832	chr6	+	12697790	12698728	12698516	12698728	12695231	12695414	818	0,0,0	1,0,5	875	149	0.0,NA,0.0
Sjc_0006248	chr3	+	28292998	28293230	28293096	28293230	28288244	28288342	819	790,651,770	14,9,11	247	149	0.971,0.978,0.977
Sjc_0006248	chr3	+	28293373	28295652	28295390	28295652	28288244	28288342	820	1463,1138,1213	0,1,1	2166	149	1.0,0.987,0.988
Sjc_0006248	chr3	+	28293373	28295652	28295390	28295652	28292998	28293230	821	2038,1560,1623	0,0,11	2166	149	1.0,1.0,0.91
Sjc_0002024	chr8	+	79008629	79008813	79008694	79008813	79004687	79006995	822	9,5,4	38,27,46	214	149	0.142,0.114,0.057
Sjc_0002024	chr8	+	79008629	79008813	79008694	79008813	79007524	79007597	823	16,16,25	478,360,346	214	149	0.023,0.03,0.048
Sjc_0006241	chr3	-	28012838	28014832	28012838	28013893	28015542	28015802	824	44,23,21	29,23,0	1088	149	0.172,0.12,1.0
Sjc_0007254	chr5	-	23510465	23510533	23510465	23510519	23515673	23515742	825	11,6,19	0,0,0	163	149	1.0,1.0,1.0
Sjc_0006238	chr3	+	27916713	27919673	27918063	27919673	27915303	27915534	826	161,161,146	0,0,1	1499	149	1.0,1.0,0.936
Sjc_0008218	chr2	-	15824062	15824157	15824062	15824155	15824191	15824279	827	341,104,117	0,0,0	151	149	1.0,1.0,1.0
Sjc_0006966	chr5	-	11170404	11170507	11170404	11170502	11170539	11170672	828	6,13,10	7,7,2	154	149	0.453,0.642,0.829
Sjc_0002894	chr4	+	26756255	26757110	26756937	26757110	26755368	26755638	829	696,588,521	1,0,0	831	149	0.992,1.0,1.0
Sjc_0000722	chr8	-	30169757	30170077	30169757	30169919	30170115	30171465	830	15,9,7	2,6,17	307	149	0.784,0.421,0.167
Sjc_0008328	chr2	-	19444927	19445984	19444927	19445981	19446297	19446393	831	232,183,154	38,27,31	152	149	0.857,0.869,0.83
Sjc_0008328	chr2	-	19446297	19451846	19446297	19446393	19453303	19453850	832	712,679,528	0,2,0	5602	149	1.0,0.9,1.0
Sjc_0008328	chr2	-	19472608	19472735	19472608	19472720	19481209	19481306	833	24,26,15	0,0,0	164	149	1.0,1.0,1.0
Sjc_0005341	chr1	-	38236967	38237874	38236967	38237847	38237906	38238028	834	765,616,573	30,21,26	176	149	0.956,0.961,0.949
Sjc_0008793	chr6	-	10948308	10950772	10948308	10948583	10952664	10952732	835	2560,1979,2194	0,0,1	2338	149	1.0,1.0,0.993
Sjc_0006210	chr3	+	26517583	26521511	26521286	26521511	26516055	26516200	836	276,263,213	1,0,0	3852	149	0.914,1.0,1.0
Sjc_0004066	chr4	+	72804774	72804874	72804792	72804874	72804703	72804746	837	17,8,9	659,468,447	167	149	0.022,0.015,0.018
Sjc_0006605	chr3	+	42203375	42203454	42203388	42203454	42203297	42203346	838	0,0,0	0,0,0	162	149	NA,NA,NA
Sjc_0007129	chr5	+	18437478	18437567	18437500	18437567	18437371	18437440	839	39,46,33	0,0,0	171	149	1.0,1.0,1.0
Sjc_0006204	chr3	-	26245834	26249280	26245834	26246121	26254930	26255206	840	679,656,643	10,6,0	3308	149	0.754,0.831,1.0
Sjc_0006204	chr3	-	26248925	26249280	26248925	26249226	26254930	26255206	841	307,287,279	6,2,0	203	149	0.974,0.991,1.0
Sjc_0001863	chr8	-	72660166	72661650	72660166	72660260	72662494	72662655	842	149,150,183	3,0,2	1539	149	0.828,1.0,0.899
Sjc_0001328	chr8	-	52010084	52010246	52010084	52010229	52010290	52010326	843	123,124,83	1,1,1	166	149	0.991,0.991,0.987
Sjc_0001328	chr8	-	52010084	52010246	52010084	52010229	52011007	52011127	844	24,16,11	502,482,427	166	149	0.041,0.029,0.023
Sjc_0001328	chr8	-	52010084	52010326	52010084	52010229	52011007	52011127	845	166,160,129	502,482,427	246	149	0.167,0.167,0.155
Sjc_0001328	chr8	-	52010084	52010326	52010084	52010246	52011007	52011127	846	142,144,120	0,0,2	229	149	1.0,1.0,0.975
Sjc_0001328	chr8	-	52010084	52010326	52010084	52010229	52011595	52011713	847	59,46,38	7,5,7	246	149	0.836,0.848,0.767
Sjc_0008254	chr2	-	17013067	17015378	17013067	17013129	17015418	17015522	848	369,355,295	11,13,13	2398	149	0.676,0.629,0.585
Sjc_0008254	chr2	-	17015554	17015695	17015554	17015608	17016894	17017077	849	360,376,306	22,13,19	236	149	0.912,0.948,0.91
Sjc_0006181	chr3	+	25391819	25394422	25393597	25394422	25388541	25388667	850	277,259,281	867,636,638	1927	149	0.024,0.031,0.033
Sjc_0006181	chr3	+	25391819	25394422	25393898	25394422	25388541	25388667	851	706,550,529	149,98,144	2228	149	0.241,0.273,0.197
Sjc_0006181	chr3	+	25393597	25394422	25393898	25394422	25388541	25388667	852	1296,927,886	149,98,144	450	149	0.742,0.758,0.671
Sjc_0001184	chr8	+	47415687	47415977	47415759	47415977	47412757	47412968	853	62,55,51	0,0,0	221	149	1.0,1.0,1.0
Sjc_0006179	chr3	-	25310906	25311020	25310906	25310966	25311616	25311683	854	1,1,2	184,128,115	203	149	0.004,0.006,0.013
Sjc_0004237	chr4	-	79087507	79087805	79087507	79087661	79090003	79090083	855	0,0,0	0,0,0	293	149	NA,NA,NA
Sjc_0001918	chr8	-	74633727	74637582	74633727	74634122	74639596	74639860	856	1509,1564,1355	13,1,13	3609	149	0.827,0.985,0.811
Sjc_0002083	chr8	-	81416583	81416774	81416583	81416730	81424481	81424808	857	103,62,83	0,0,0	193	149	1.0,1.0,1.0
Sjc_0006153	chr3	-	24279104	24288059	24279104	24283804	24288090	24288225	858	26,54,46	180,144,154	4404	149	0.005,0.013,0.01
Sjc_0006475	chr3	+	36786162	36790871	36790511	36790871	36785931	36786123	859	276,223,187	164,131,118	4498	149	0.053,0.053,0.05
Sjc_0006149	chr3	+	24165461	24165527	24165493	24165527	24156387	24156516	860	82,94,65	0,0,0	181	149	1.0,1.0,1.0
Sjc_0005154	chr1	-	30083678	30085230	30083678	30083847	30086826	30087095	861	719,570,504	6,2,1	1532	149	0.921,0.965,0.98
Sjc_0005154	chr1	-	30086826	30088760	30086826	30087095	30088816	30088919	862	204,203,143	296,238,146	1814	149	0.054,0.065,0.074
Sjc_0005154	chr1	-	30088955	30089129	30088955	30089093	30089176	30089458	863	12,18,15	2,1,0	185	149	0.829,0.935,1.0
Sjc_0006129	chr3	-	23327584	23327744	23327584	23327705	23329250	23329310	864	24,27,32	0,0,0	188	149	1.0,1.0,1.0
Sjc_0006559	chr3	+	40171325	40171620	40171338	40171620	40171047	40171295	865	50,42,37	8,7,0	162	149	0.852,0.847,1.0
Sjc_0007014	chr5	+	13775448	13775648	13775468	13775648	13775202	13775384	866	0,0,0	0,0,0	169	149	NA,NA,NA
Sjc_0008792	chr6	+	10947370	10947692	10947374	10947692	10945509	10945736	867	45,44,27	2,2,5	153	149	0.956,0.955,0.84
Sjc_0006094	chr3	-	21887515	21890115	21887515	21888827	21890436	21890609	868	390,332,281	24,20,8	1437	149	0.628,0.633,0.785
Sjc_0006094	chr3	-	21894377	21895859	21894377	21894479	21898596	21898775	869	250,180,143	2,0,0	1529	149	0.924,1.0,1.0
Sjc_0006094	chr3	-	21895801	21898549	21895801	21895859	21898596	21898775	870	249,300,243	201,144,114	2839	149	0.061,0.099,0.101
Sjc_0006632	chr3	+	43406501	43410834	43407013	43410834	43378132	43378323	871	4,4,1	1,0,0	661	149	0.474,1.0,1.0
Sjc_0007495	chr5	+	33531534	33533151	33532946	33533151	33531208	33531361	872	33,64,28	97,75,68	1561	149	0.031,0.075,0.038
Sjc_0006077	chr3	-	21520952	21522488	21520952	21522485	21524792	21525503	873	61,56,59	39,29,27	152	149	0.605,0.654,0.682
Sjc_0006077	chr3	-	21531091	21531401	21531091	21531383	21531439	21533114	874	12,15,12	1,0,0	167	149	0.915,1.0,1.0
Sjc_0006077	chr3	-	21531091	21531535	21531091	21531383	21532977	21533114	875	2,8,15	11,20,20	301	149	0.083,0.165,0.271
Sjc_0003277	chr4	+	40088214	40090844	40088234	40090844	40083156	40083455	876	5,1,4	4,12,3	169	149	0.524,0.068,0.54
Sjc_0001725	chr8	+	67041500	67050910	67048779	67050910	67041390	67041465	877	916,956,871	0,1,0	7428	149	1.0,0.95,1.0
Sjc_0001725	chr8	+	67041500	67050910	67048916	67050910	67041390	67041465	878	927,965,885	0,5,0	7565	149	1.0,0.792,1.0
Sjc_0001725	chr8	+	67048779	67050204	67048916	67050204	67041390	67041465	879	11,10,14	0,5,0	286	149	1.0,0.51,1.0
Sjc_0001725	chr8	+	67048779	67050910	67050811	67050910	67042290	67042574	880	290,227,256	0,0,1	2181	149	1.0,1.0,0.946
Sjc_0001725	chr8	+	67050811	67051878	67051519	67051878	67042290	67042574	881	52,64,53	0,1,2	857	149	1.0,0.918,0.822
Sjc_0001725	chr8	+	67048779	67050204	67048916	67050204	67047995	67048058	882	88,48,50	241,208,183	286	149	0.16,0.107,0.125
Sjc_0001725	chr8	+	67048779	67050910	67050811	67050910	67047995	67048058	883	366,266,289	0,4,0	2181	149	1.0,0.82,1.0
Sjc_0001725	chr8	+	67048916	67050910	67050156	67050910	67048779	67048848	884	191,149,164	35,21,18	1389	149	0.369,0.432,0.494
Sjc_0001725	chr8	+	67050156	67050910	67050811	67050910	67048916	67049086	885	438,326,324	0,5,3	804	149	1.0,0.924,0.952
Sjc_0001725	chr8	+	67050244	67050910	67050811	67050910	67050156	67050204	886	503,387,362	41,20,40	716	149	0.719,0.801,0.653
Sjc_0006417	chr3	-	34384814	34384995	34384814	34384904	34386521	34386662	887	205,180,155	0,0,1	240	149	1.0,1.0,0.99
Sjc_0006417	chr3	-	34387350	34387650	34387350	34387379	34389201	34389269	888	14,20,10	6,11,7	420	149	0.453,0.392,0.336
Sjc_0006065	chr3	+	21152474	21152792	21152491	21152792	21152278	21152438	889	60,83,74	1,1,4	166	149	0.982,0.987,0.943
Sjc_0006536	chr3	+	38879014	38879161	38879054	38879161	38877179	38877305	890	1,3,1	125,88,71	189	149	0.006,0.026,0.011
Sjc_0003762	chr4	-	59357537	59359883	59357537	59358202	59362204	59362304	891	885,702,666	0,1,1	1830	149	1.0,0.983,0.982
Sjc_0003762	chr4	-	59357537	59359883	59357537	59358202	59362337	59362404	892	488,404,437	0,0,1	1830	149	1.0,1.0,0.973
Sjc_0002830	chr4	-	24408928	24409043	24408928	24409028	24412681	24412890	893	0,0,2	37,20,20	164	149	0.0,0.0,0.083
Sjc_0001721	chr8	+	66898523	66898654	66898532	66898654	66898398	66898491	894	172,132,123	14,3,20	158	149	0.921,0.976,0.853
Sjc_0003962	chr4	+	68537937	68538043	68537950	68538043	68537822	68537905	895	2,2,2	0,0,0	162	149	1.0,1.0,1.0
Sjc_0003962	chr4	+	68545321	68545434	68545354	68545434	68538214	68538266	896	0,0,0	0,0,0	182	149	NA,NA,NA
Sjc_0003016	chr4	+	30854321	30854702	30854351	30854702	30852445	30852524	897	13,17,10	0,1,0	179	149	1.0,0.934,1.0
Sjc_0003016	chr4	+	30854321	30854702	30854375	30854702	30852445	30852524	898	25,23,21	74,83,61	203	149	0.199,0.169,0.202
Sjc_0003016	chr4	+	30854351	30854702	30854375	30854702	30852445	30852524	899	12,7,11	74,83,61	173	149	0.123,0.068,0.134
Sjc_0003016	chr4	+	30852600	30854702	30854321	30854702	30852445	30852551	900	315,317,241	6,4,3	1870	149	0.807,0.863,0.865
Sjc_0003016	chr4	+	30852600	30854702	30854375	30854702	30852445	30852551	901	334,337,259	38,25,34	1924	149	0.405,0.511,0.371
Sjc_0003016	chr4	+	30854321	30854702	30854375	30854702	30852445	30852551	902	25,24,21	38,25,34	203	149	0.326,0.413,0.312
Sjc_0003016	chr4	+	30854321	30854702	30854375	30854702	30852761	30852951	903	19,21,18	6,6,0	203	149	0.699,0.72,1.0
Sjc_0003016	chr4	+	30854351	30854702	30854375	30854702	30854257	30854320	904	12,6,11	2,1,0	173	149	0.838,0.838,1.0
Sjc_0003016	chr4	+	30858228	30858411	30858315	30858411	30855847	30856007	905	14,7,2	190,175,177	236	149	0.044,0.025,0.007
Sjc_0003210	chr4	+	37949790	37950670	37949807	37950670	37947394	37947585	906	3,6,0	134,130,107	166	149	0.02,0.04,0.0
Sjc_0006825	chr5	-	4183930	4185179	4183930	4184593	4185884	4186080	907	0,0,0	64,57,41	735	149	0.0,0.0,0.0
Sjc_0004587	chr1	-	7326882	7327148	7326882	7326939	7328070	7328133	908	65,55,52	0,0,0	358	149	1.0,1.0,1.0
Sjc_0004587	chr1	-	7329646	7329754	7329646	7329715	7330531	7330585	909	1,0,0	91,150,80	188	149	0.009,0.0,0.0
Sjc_0006043	chr3	+	20059421	20059696	20059562	20059696	20058525	20058824	910	11,8,7	0,1,2	290	149	1.0,0.804,0.643
Sjc_0006043	chr3	+	20061614	20062177	20061963	20062177	20059421	20059696	911	27,23,13	241,193,131	498	149	0.032,0.034,0.029
Sjc_0002817	chr4	-	23781646	23782169	23781646	23782025	23782290	23782350	912	1327,1092,1042	0,0,0	293	149	1.0,1.0,1.0
Sjc_0002817	chr4	-	23783407	23783532	23783407	23783430	23783561	23783686	913	2479,1971,2021	0,0,0	251	149	1.0,1.0,1.0
Sjc_0003545	chr4	+	50010154	50013999	50013045	50013999	50008084	50008466	914	432,444,360	0,0,7	3040	149	1.0,1.0,0.716
Sjc_0006028	chr3	+	19290295	19290357	19290310	19290357	19290200	19290258	915	260,236,190	25,28,21	164	149	0.904,0.884,0.892
Sjc_0006028	chr3	+	19292321	19292539	19292355	19292539	19291800	19291982	916	0,9,1	232,178,168	183	149	0.0,0.04,0.005
Sjc_0006028	chr3	+	19292321	19292539	19292355	19292539	19291800	19291996	917	0,8,1	29,33,15	183	149	0.0,0.165,0.051
Sjc_0006028	chr3	+	19300930	19301860	19301258	19301860	19300000	19300271	918	84,76,64	244,201,176	477	149	0.097,0.106,0.102
Sjc_0004379	chr4	-	85286800	85286951	85286800	85286912	85289032	85289100	919	19,13,3	517,425,344	188	149	0.028,0.024,0.007
Sjc_0009464	chr7	-	17431068	17431245	17431068	17431235	17437466	17437558	920	0,0,0	0,0,0	159	149	NA,NA,NA
Sjc_0006018	chr3	+	18961373	18961461	18961381	18961461	18961316	18961342	921	28,26,23	135,127,121	157	149	0.164,0.163,0.153
Sjc_0006018	chr3	+	18987353	18988217	18987839	18988217	18985432	18985676	922	15,17,13	58,62,43	635	149	0.057,0.06,0.066
Sjc_0006017	chr3	-	18947556	18950017	18947556	18947656	18950267	18950441	923	83,78,43	287,208,209	2510	149	0.017,0.022,0.012
Sjc_0002965	chr4	-	29233593	29233680	29233593	29233620	29234802	29234874	924	430,323,258	0,0,0	209	149	1.0,1.0,1.0
Sjc_0005452	chr1	+	42907380	42907551	42907473	42907551	42907248	42907348	925	113,111,85	193,169,135	242	149	0.265,0.288,0.279
Sjc_0006003	chr3	+	18207145	18209038	18207927	18209038	18202389	18202761	926	250,218,204	22,13,11	931	149	0.645,0.729,0.748
Sjc_0003661	chr4	+	54690940	54693617	54692761	54693617	54687494	54687771	927	217,162,112	106,83,37	1970	149	0.134,0.129,0.186
Sjc_0002831	chr4	-	24439228	24439343	24439228	24439328	24442982	24443191	928	0,1,0	11,45,11	164	149	0.0,0.02,0.0
Sjc_0006665	chr3	-	45054473	45054678	45054473	45054672	45060115	45060773	929	453,379,349	0,0,1	155	149	1.0,1.0,0.997
Sjc_0000835	chr8	+	34423963	34424551	34424415	34424551	34417684	34417827	930	635,521,479	0,2,1	601	149	1.0,0.985,0.992
Sjc_0000835	chr8	+	34423963	34424551	34424415	34424551	34417859	34418030	931	1346,1086,1032	22,14,0	601	149	0.938,0.951,1.0
Sjc_0005993	chr3	-	17931984	17933072	17931984	17932342	17933114	17933685	932	422,325,358	257,187,173	879	149	0.218,0.228,0.26
Sjc_0005993	chr3	-	17931984	17933685	17931984	17932342	17937422	17937675	933	4506,3642,3906	9,10,4	1492	149	0.98,0.973,0.99
Sjc_0005993	chr3	-	17938864	17939398	17938864	17939395	17939431	17939637	934	32,29,33	662,554,586	152	149	0.045,0.049,0.052
Sjc_0005988	chr3	-	17473868	17474028	17473868	17473985	17474066	17474119	935	149,115,111	0,0,0	192	149	1.0,1.0,1.0
Sjc_0007443	chr5	-	31208485	31212355	31208485	31209541	31213184	31213846	936	729,649,516	0,0,2	2963	149	1.0,1.0,0.928
Sjc_0007443	chr5	-	31211765	31213846	31211765	31212355	31220928	31220985	937	700,616,552	0,1,0	1640	149	1.0,0.982,1.0
Sjc_0006244	chr3	+	28141261	28143953	28143637	28143953	28140954	28141209	938	56,55,54	23,14,20	2525	149	0.126,0.188,0.137
Sjc_0005137	chr1	-	29461010	29462516	29461010	29461863	29463711	29463866	939	16,23,31	16,15,28	802	149	0.157,0.222,0.171
Sjc_0008100	chr2	-	11420769	11423169	11420769	11420859	11424549	11424844	940	87,107,78	0,1,0	2459	149	1.0,0.866,1.0
Sjc_0008100	chr2	-	11430696	11430955	11430696	11430932	11435848	11436109	941	15,9,10	0,0,0	172	149	1.0,1.0,1.0
Sjc_0008100	chr2	-	11445116	11445255	11445116	11445207	11445289	11445495	942	71,47,44	0,1,0	197	149	1.0,0.973,1.0
Sjc_0005964	chr3	+	16094560	16095729	16095343	16095729	16094296	16094516	943	140,152,135	2,3,14	932	149	0.918,0.89,0.607
Sjc_0005964	chr3	+	16095343	16097813	16097727	16097813	16094560	16094735	944	439,404,360	3,1,3	2533	149	0.896,0.96,0.876
Sjc_0005964	chr3	+	16103107	16104770	16104267	16104770	16095343	16102845	945	137,139,112	28,16,20	1309	149	0.358,0.497,0.389
Sjc_0004723	chr1	-	13197283	13197497	13197283	13197360	13197526	13197620	946	197,180,162	0,0,0	286	149	1.0,1.0,1.0
Sjc_0000358	chr8	+	15729401	15730215	15730049	15730215	15728465	15728648	947	7349,5992,4269	0,0,3	797	149	1.0,1.0,0.996
Sjc_0000358	chr8	+	15731332	15733076	15732750	15733076	15730049	15730215	948	8696,6682,5285	4,0,0	1567	149	0.995,1.0,1.0
Sjc_0006593	chr3	-	41280736	41280871	41280736	41280856	41281855	41282023	949	65,52,40	0,0,0	164	149	1.0,1.0,1.0
Sjc_0006593	chr3	-	41293139	41293331	41293139	41293268	41295934	41296046	950	112,104,106	0,0,0	212	149	1.0,1.0,1.0
Sjc_0006593	chr3	-	41296708	41298183	41296708	41296830	41298224	41298272	951	87,76,75	8,0,2	1502	149	0.519,1.0,0.788
Sjc_0007263	chr5	-	23839604	23839764	23839604	23839733	23846305	23846360	952	20,13,13	121,105,77	180	149	0.12,0.093,0.123
Sjc_0007102	chr5	-	17401933	17405956	17401933	17403085	17406364	17406992	953	404,373,337	2,0,0	3020	149	0.909,1.0,1.0
Sjc_0007102	chr5	-	17421354	17421567	17421354	17421555	17421606	17422195	954	159,181,177	4,9,5	161	149	0.974,0.949,0.97
Sjc_0002811	chr4	-	23605285	23605469	23605285	23605424	23606815	23607012	955	40,30,13	0,0,0	194	149	1.0,1.0,1.0
Sjc_0002811	chr4	-	23607534	23607744	23607534	23607735	23607773	23607908	956	9,17,6	0,0,2	158	149	1.0,1.0,0.739
Sjc_0007884	chr2	+	2071530	2071745	2071575	2071745	2066727	2066837	957	179,142,101	0,0,0	194	149	1.0,1.0,1.0
Sjc_0005931	chr3	-	14397511	14397953	14397511	14397910	14399816	14400097	958	60,54,42	15,4,12	192	149	0.756,0.913,0.731
Sjc_0007253	chr5	+	23472751	23473242	23472980	23473242	23466798	23466886	959	171,135,108	1,0,0	378	149	0.985,1.0,1.0
Sjc_0001269	chr8	-	50254961	50256463	50254961	50255168	50257403	50257832	960	913,872,753	39,18,14	1444	149	0.707,0.833,0.847
Sjc_0005918	chr3	-	13859645	13859958	13859645	13859861	13860206	13860280	961	5,1,3	0,0,1	246	149	1.0,1.0,0.645
Sjc_0007219	chr5	+	21875184	21875226	21875187	21875226	21873562	21873772	962	458,89,243	0,2,0	152	149	1.0,0.978,1.0
Sjc_0007219	chr5	+	21874879	21875060	21875039	21875060	21873587	21873772	963	4,9,1	9800,7977,6589	309	149	0.0,0.001,0.0
Sjc_0007219	chr5	+	21875184	21875226	21875187	21875226	21875039	21875060	964	7548,5824,5126	1325,1167,1002	152	149	0.848,0.83,0.834
Sjc_0007219	chr5	+	21878324	21878777	21878724	21878777	21877849	21877885	965	3620,2769,2104	1,1,0	549	149	0.999,0.999,1.0
Sjc_0002799	chr4	+	22979284	22979334	22979287	22979334	22976470	22977579	966	14,13,10	0,3,5	152	149	1.0,0.809,0.662
Sjc_0005912	chr3	-	13605422	13605694	13605422	13605664	13608353	13608602	967	0,2,0	3,3,15	179	149	0.0,0.357,0.0
Sjc_0004072	chr4	+	72967019	72967158	72967039	72967158	72966929	72966990	968	35,37,30	1,1,6	169	149	0.969,0.97,0.815
Sjc_0004072	chr4	+	72975959	72976085	72975971	72976085	72974234	72974411	969	42,47,33	0,0,0	161	149	1.0,1.0,1.0
Sjc_0000519	chr8	+	22150124	22150595	22150351	22150595	22147808	22148116	970	18,30,18	33,18,31	376	149	0.178,0.398,0.187
Sjc_0000519	chr8	+	22150124	22150595	22150522	22150595	22147808	22148116	971	100,102,72	516,420,398	547	149	0.05,0.062,0.047
Sjc_0000519	chr8	+	22150351	22150595	22150522	22150595	22147808	22148116	972	115,90,85	516,420,398	320	149	0.094,0.091,0.09
Sjc_0008891	chr6	+	15688742	15690866	15690762	15690866	15686775	15686857	973	94,115,107	203,172,204	2169	149	0.031,0.044,0.035
Sjc_0001884	chr8	+	73605907	73606143	73605976	73606143	73603780	73604091	974	1305,1127,1050	14,13,7	218	149	0.985,0.983,0.99
Sjc_0004909	chr1	-	20488930	20489076	20488930	20489063	20491201	20491255	975	24,21,13	0,0,0	162	149	1.0,1.0,1.0
Sjc_0005906	chr3	-	13372772	13373010	13372772	13372980	13374194	13374383	976	137,136,102	0,0,0	179	149	1.0,1.0,1.0
Sjc_0006254	chr3	+	28466105	28467296	28466792	28467296	28464596	28464742	977	37,32,47	0,6,6	836	149	1.0,0.487,0.583
Sjc_0008506	chr2	-	26085087	26086229	26085087	26085571	26087064	26087359	978	8,4,1	5,4,6	807	149	0.228,0.156,0.03
Sjc_0003803	chr4	+	61038613	61046054	61039672	61046054	61035330	61036803	979	940,993,995	14,5,13	1208	149	0.892,0.961,0.904
Sjc_0004268	chr4	+	80593694	80593780	80593705	80593780	80593572	80593657	980	2,2,3	0,0,0	160	149	1.0,1.0,1.0
Sjc_0005844	chr3	-	10941791	10942240	10941791	10941864	10949912	10950464	981	2,5,2	52,41,24	525	149	0.011,0.033,0.023
Sjc_0005015	chr1	-	25301977	25302273	25301977	25302264	25302802	25302983	982	67,56,54	0,0,0	158	149	1.0,1.0,1.0
Sjc_0005015	chr1	-	25301977	25302273	25301977	25302264	25302817	25302983	983	1918,1392,1372	0,33,9	158	149	1.0,0.975,0.993
Sjc_0005015	chr1	-	25303239	25303414	25303239	25303410	25305290	25305346	984	6,44,50	78,54,68	153	149	0.07,0.442,0.417
Sjc_0006156	chr3	-	24363384	24363464	24363384	24363456	24367548	24368276	985	6,0,2	0,0,0	157	149	1.0,NA,1.0
Sjc_0001521	chr8	+	59223825	59230889	59225986	59230889	59222822	59222996	986	1580,1340,1149	0,1,0	2310	149	1.0,0.989,1.0
Sjc_0001521	chr8	+	59223825	59230889	59226787	59230889	59222822	59222996	987	1715,1457,1234	2,0,0	3111	149	0.976,1.0,1.0
Sjc_0001521	chr8	+	59225986	59230889	59226787	59230889	59222822	59222996	988	135,118,85	2,0,0	950	149	0.914,1.0,1.0
Sjc_0001521	chr8	+	59225986	59230889	59226787	59230889	59223825	59224122	989	160,144,100	575,461,408	950	149	0.042,0.047,0.037
Sjc_0004457	chr1	+	1406197	1406419	1406210	1406419	1403833	1403901	990	114,84,56	0,10,0	162	149	1.0,0.885,1.0
Sjc_0000885	chr8	+	36215150	36217509	36217187	36217509	36214902	36215106	991	90,63,53	157,143,116	2186	149	0.038,0.029,0.03
Sjc_0000468	chr8	-	20842557	20843810	20842557	20842637	20843857	20844005	992	743,570,504	0,0,2	1322	149	1.0,1.0,0.966
Sjc_0000468	chr8	-	20843857	20844005	20843857	20844001	20844682	20844783	993	554,387,431	4,2,0	153	149	0.993,0.995,1.0
Sjc_0000468	chr8	-	20843857	20844005	20843857	20844001	20845918	20846018	994	29,26,26	0,0,2	153	149	1.0,1.0,0.927
Sjc_0000468	chr8	-	20844682	20844783	20844682	20844735	20845918	20846018	995	772,618,667	0,0,0	197	149	1.0,1.0,1.0
Sjc_0005832	chr3	-	10557613	10558283	10557613	10558235	10559253	10559523	996	276,239,245	0,0,0	197	149	1.0,1.0,1.0
Sjc_0005832	chr3	-	10561433	10561615	10561433	10561537	10561649	10561837	997	238,198,227	0,1,0	227	149	1.0,0.992,1.0
Sjc_0005828	chr3	-	10331980	10334459	10331980	10332057	10335364	10335465	998	927,825,791	1,0,1	2551	149	0.982,1.0,0.979
Sjc_0001692	chr8	-	65709323	65709415	65709323	65709403	65709447	65709649	999	678,593,561	35,22,27	161	149	0.947,0.961,0.951
Sjc_0001692	chr8	-	65709790	65712846	65709790	65710160	65716242	65716496	1000	1596,1478,1583	269,342,265	2835	149	0.238,0.185,0.239
Sjc_0002798	chr4	+	22875726	22878661	22878590	22878661	22875529	22875679	1001	76,66,64	69,69,51	3013	149	0.052,0.045,0.058
Sjc_0000351	chr8	+	15315373	15315446	15315430	15315446	15308848	15308932	1002	3,1,0	0,0,0	206	149	1.0,1.0,NA
Sjc_0008868	chr6	-	14680886	14682221	14680886	14681112	14684868	14687383	1003	19,12,11	0,0,0	1258	149	1.0,1.0,1.0
Sjc_0008868	chr6	-	14680886	14682221	14680886	14681112	14688926	14690747	1004	19,15,11	0,0,0	1258	149	1.0,1.0,1.0
Sjc_0008868	chr6	-	14680886	14682221	14680886	14681112	14689959	14690747	1005	24,12,11	14,10,9	1258	149	0.169,0.124,0.126
Sjc_0005136	chr1	+	29453858	29455410	29455013	29455410	29453704	29453825	1006	638,588,517	0,1,2	1304	149	1.0,0.985,0.967
Sjc_0007153	chr5	-	19510620	19510915	19510620	19510885	19512857	19513383	1007	55,55,55	6,6,4	179	149	0.884,0.884,0.92
Sjc_0007153	chr5	-	19525964	19526171	19525964	19526117	19529106	19529307	1008	73,76,78	0,0,0	203	149	1.0,1.0,1.0
Sjc_0006000	chr3	-	18119900	18121222	18119900	18120037	18121666	18121853	1009	213,184,193	1,0,0	1334	149	0.96,1.0,1.0
Sjc_0006000	chr3	-	18121666	18121853	18121666	18121763	18122609	18122709	1010	281,223,260	0,0,0	239	149	1.0,1.0,1.0
Sjc_0005790	chr3	+	8860660	8860964	8860664	8860964	8860457	8860624	1011	248,144,174	767,585,590	153	149	0.239,0.193,0.223
Sjc_0005790	chr3	+	8860660	8860964	8860836	8860964	8860457	8860624	1012	456,331,317	17,8,20	325	149	0.925,0.95,0.879
Sjc_0005790	chr3	+	8860664	8860964	8860836	8860964	8860457	8860624	1013	984,777,739	17,8,20	321	149	0.964,0.978,0.945
Sjc_0005790	chr3	+	8860805	8860964	8860836	8860964	8860660	8860777	1014	90,72,55	16,8,8	180	149	0.823,0.882,0.851
Sjc_0005790	chr3	+	8860805	8860964	8860836	8860964	8860664	8860717	1015	19,25,22	564,411,454	180	149	0.027,0.048,0.039
Sjc_0005784	chr3	+	8623156	8625361	8625282	8625361	8622915	8623114	1016	75,102,81	478,534,501	2275	149	0.01,0.012,0.01
Sjc_0005784	chr3	+	8630161	8631804	8631351	8631804	8629817	8629957	1017	1613,1643,1453	33,31,51	1339	149	0.845,0.855,0.76
Sjc_0005784	chr3	+	8631351	8632519	8632396	8632519	8629817	8629957	1018	1262,1170,1236	2,0,0	1194	149	0.987,1.0,1.0
Sjc_0005784	chr3	+	8631351	8632519	8632396	8632519	8630161	8630675	1019	1601,1480,1509	0,0,1	1194	149	1.0,1.0,0.995
Sjc_0007767	chr5	+	43586817	43587010	43586896	43587010	43586682	43586774	1020	183,153,151	1,0,0	228	149	0.992,1.0,1.0
Sjc_0009234	chr7	-	7890811	7895117	7890811	7892548	7900414	7900634	1021	357,335,285	1,2,0	2718	149	0.951,0.902,1.0
Sjc_0009234	chr7	-	7903691	7903866	7903691	7903844	7903896	7903975	1022	48,71,53	7,23,10	171	149	0.857,0.729,0.822
Sjc_0009479	chr7	-	18058852	18058993	18058852	18058915	18059034	18059241	1023	111,100,102	2,0,3	227	149	0.973,1.0,0.957
Sjc_0005758	chr3	+	7810269	7810857	7810648	7810857	7809552	7809977	1024	2540,2392,2293	12,19,18	528	149	0.984,0.973,0.973
Sjc_0001429	chr8	-	55681200	55681452	55681200	55681368	55683614	55683681	1025	117,103,106	0,0,0	233	149	1.0,1.0,1.0
Sjc_0008212	chr2	-	15687085	15689075	15687085	15687171	15694429	15694487	1026	269,239,320	0,1,2	2053	149	1.0,0.945,0.921
Sjc_0008212	chr2	-	15688969	15693335	15688969	15689075	15694429	15694487	1027	2486,2164,2057	16,11,9	4409	149	0.84,0.869,0.885
Sjc_0008212	chr2	-	15693214	15694397	15693214	15693335	15694429	15694487	1028	97,64,88	2279,1898,1803	1211	149	0.005,0.004,0.006
Sjc_0007039	chr5	+	15019601	15019682	15019615	15019682	15019407	15019574	1029	62,40,43	713,579,589	163	149	0.074,0.059,0.063
Sjc_0008140	chr2	+	13163779	13168405	13167364	13168405	13161632	13161730	1030	905,916,886	0,1,0	3734	149	1.0,0.973,1.0
Sjc_0008263	chr2	-	17351823	17352204	17351823	17352185	17353643	17353799	1031	10,11,4	273,238,207	168	149	0.031,0.039,0.017
Sjc_0008263	chr2	-	17351823	17352383	17351823	17352185	17353643	17353799	1032	35,33,30	273,238,207	347	149	0.052,0.056,0.059
Sjc_0008263	chr2	-	17351823	17352383	17351823	17352204	17353643	17353799	1033	32,25,26	7,3,0	328	149	0.675,0.791,1.0
Sjc_0008263	chr2	-	17352248	17352491	17352248	17352383	17353643	17353799	1034	40,41,21	5,3,2	257	149	0.823,0.888,0.859
Sjc_0003718	chr4	-	57248542	57249518	57248542	57249027	57250356	57251833	1035	22,29,17	72,55,48	640	149	0.066,0.109,0.076
Sjc_0003718	chr4	-	57248542	57251833	57248542	57249027	57251870	57251945	1036	90,70,68	3,1,0	2955	149	0.602,0.779,1.0
Sjc_0002651	chr4	+	17101360	17101711	17101500	17101711	17101271	17101327	1037	1195,596,885	3,0,2	289	149	0.995,1.0,0.996
Sjc_0002651	chr4	+	17102576	17105519	17104081	17105519	17101360	17101464	1038	190,145,109	1,0,0	1654	149	0.945,1.0,1.0
Sjc_0002651	chr4	+	17147615	17148107	17148041	17148107	17140152	17140578	1039	375,333,265	0,0,0	575	149	1.0,1.0,1.0
Sjc_0004697	chr1	-	12231460	12231579	12231460	12231575	12231610	12231802	1040	11,18,6	343,355,335	153	149	0.03,0.047,0.017
Sjc_0006373	chr3	-	32754857	32758270	32754857	32754979	32759765	32760168	1041	3703,3365,3125	1,0,0	3440	149	0.994,1.0,1.0
Sjc_0003282	chr4	+	40241102	40243040	40241107	40243040	40237889	40239441	1042	1,0,0	2,0,0	154	149	0.326,NA,NA
Sjc_0003282	chr4	+	40241102	40243040	40241425	40243040	40237889	40239441	1043	6,1,5	1,1,1	472	149	0.654,0.24,0.612
Sjc_0003282	chr4	+	40241107	40243040	40241425	40243040	40237889	40239441	1044	7,1,5	1,1,1	467	149	0.691,0.242,0.615
Sjc_0003282	chr4	+	40241102	40243040	40241107	40243040	40239130	40239209	1045	0,0,3	0,1,0	154	149	NA,0.0,1.0
Sjc_0003331	chr4	-	42075376	42075515	42075376	42075487	42075593	42075686	1046	10,8,7	17,24,13	177	149	0.331,0.219,0.312
Sjc_0005725	chr3	+	6271448	6271743	6271451	6271743	6270477	6270703	1047	889,564,605	43,45,31	152	149	0.953,0.925,0.95
Sjc_0004187	chr4	-	77334474	77337677	77334474	77334561	77338594	77338682	1048	137,151,112	407,323,302	3265	149	0.015,0.021,0.017
Sjc_0002088	chr8	+	81551281	81551491	81551383	81551491	81546673	81546907	1049	63,47,50	0,0,0	251	149	1.0,1.0,1.0
Sjc_0007065	chr5	-	16068293	16068514	16068293	16068487	16068556	16068906	1050	203,208,147	8,7,7	176	149	0.956,0.962,0.947
Sjc_0005723	chr3	-	6107784	6110689	6107784	6108398	6110720	6110998	1051	127,105,113	0,3,0	2440	149	1.0,0.681,1.0
Sjc_0001191	chr8	-	47804034	47805876	47804034	47805328	47805936	47806010	1052	8,12,11	0,0,0	697	149	1.0,1.0,1.0
Sjc_0001191	chr8	-	47805936	47806019	47805936	47806010	47810114	47810307	1053	3,0,0	0,2,1	158	149	1.0,0.0,0.0
Sjc_0007367	chr5	-	27941418	27943609	27941418	27941722	27948092	27948207	1054	99,73,45	0,1,1	2036	149	1.0,0.842,0.767
Sjc_0005720	chr3	+	6003605	6004211	6003908	6004211	6003435	6003574	1055	169,127,88	1,1,0	452	149	0.982,0.977,1.0
Sjc_0006091	chr3	+	21840955	21842986	21842794	21842986	21833065	21833268	1056	50,71,43	0,4,1	1988	149	1.0,0.571,0.763
Sjc_0005715	chr3	+	5840705	5840930	5840771	5840930	5835603	5835684	1057	67,86,58	0,0,0	215	149	1.0,1.0,1.0
Sjc_0005715	chr3	+	5849177	5849686	5849488	5849686	5846763	5847250	1058	256,242,215	0,1,0	460	149	1.0,0.987,1.0
Sjc_0007632	chr5	+	38920027	38920550	38920134	38920550	38918210	38918399	1059	41,20,21	2,1,1	256	149	0.923,0.921,0.924
Sjc_0007632	chr5	+	38920027	38920550	38920198	38920550	38918210	38918399	1060	57,37,28	62,51,72	320	149	0.3,0.253,0.153
Sjc_0007632	chr5	+	38920134	38920550	38920198	38920550	38918210	38918399	1061	18,18,8	62,51,72	213	149	0.169,0.198,0.072
Sjc_0007632	chr5	+	38920027	38920550	38920198	38920550	38918210	38918411	1062	46,40,30	24,25,23	320	149	0.472,0.427,0.378
Sjc_0007632	chr5	+	38921344	38921465	38921356	38921465	38920585	38921310	1063	0,4,7	23,23,20	161	149	0.0,0.139,0.245
Sjc_0007712	chr5	-	41651339	41651483	41651339	41651395	41651625	41651747	1064	2,9,0	0,1,0	237	149	1.0,0.85,NA
Sjc_0005707	chr3	+	5411626	5411862	5411667	5411862	5410617	5410853	1065	11,4,7	2,0,2	190	149	0.812,1.0,0.733
Sjc_0005707	chr3	+	5427130	5430122	5428618	5430122	5421279	5421443	1066	98,80,80	0,0,0	1637	149	1.0,1.0,1.0
Sjc_0002865	chr4	+	25775149	25775341	25775209	25775341	25773783	25773879	1067	14,14,7	183,138,142	209	149	0.052,0.067,0.034
Sjc_0005703	chr3	+	5270358	5272848	5271985	5272848	5269976	5270087	1068	162,171,153	482,408,427	1776	149	0.027,0.034,0.029
Sjc_0005700	chr3	+	5168535	5169945	5169766	5169945	5168096	5168459	1069	19862,16368,16162	1,0,0	1380	149	1.0,1.0,1.0
Sjc_0005700	chr3	+	5169766	5170300	5170021	5170300	5168535	5168956	1070	9069,7325,7070	29,34,34	404	149	0.991,0.988,0.987
Sjc_0006053	chr3	-	20529238	20530163	20529238	20529458	20530209	20530251	1071	32,17,27	527,413,418	854	149	0.01,0.007,0.011
Sjc_0007248	chr5	-	23229331	23229453	23229331	23229447	23229489	23229670	1072	84,88,66	112,120,109	155	149	0.419,0.413,0.368
Sjc_0007248	chr5	-	23229331	23229670	23229331	23229453	23231943	23231993	1073	214,218,134	3,5,9	366	149	0.967,0.947,0.858
Sjc_0001567	chr8	+	60908011	60908242	60908075	60908242	60904470	60904511	1074	83,108,66	18,26,27	213	149	0.763,0.744,0.631
Sjc_0001567	chr8	+	60908011	60908242	60908075	60908242	60904614	60904761	1075	42,58,32	2,4,1	213	149	0.936,0.91,0.957
Sjc_0001567	chr8	+	60908278	60909615	60909130	60909615	60906838	60908242	1076	180,195,167	0,0,1	1001	149	1.0,1.0,0.961
Sjc_0006413	chr3	-	34027313	34027496	34027313	34027483	34027520	34027725	1077	3,9,11	269,236,241	162	149	0.01,0.034,0.04
Sjc_0006393	chr3	+	33440621	33443717	33443586	33443717	33438274	33438390	1078	404,393,336	1,0,0	3114	149	0.951,1.0,1.0
Sjc_0006393	chr3	+	33440774	33443717	33443586	33443717	33440621	33440734	1079	421,411,342	5,3,6	2961	149	0.809,0.873,0.741
Sjc_0005666	chr3	+	4042378	4043665	4043582	4043665	4041102	4041222	1080	100,63,69	157,129,133	1353	149	0.066,0.051,0.054
Sjc_0005666	chr3	+	4042451	4043665	4043582	4043665	4042378	4042409	1081	93,67,74	3,1,0	1280	149	0.783,0.886,1.0
Sjc_0006117	chr3	+	22760082	22760362	22760100	22760362	22758625	22758863	1082	4,3,6	366,300,316	167	149	0.01,0.009,0.017
Sjc_0008083	chr2	-	10817489	10819194	10817489	10817881	10824171	10824357	1083	1423,1183,1083	0,3,1	1462	149	1.0,0.976,0.991
Sjc_0008083	chr2	-	10841343	10841512	10841343	10841495	10841544	10841711	1084	319,319,264	42,38,37	166	149	0.872,0.883,0.865
Sjc_0005371	chr1	+	39408130	39409153	39408721	39409153	39404568	39404756	1085	320,255,213	14,16,11	740	149	0.822,0.762,0.796
Sjc_0009369	chr7	-	13785652	13791006	13785652	13785813	13794456	13794707	1086	266,259,265	1,4,0	5342	149	0.881,0.644,1.0
Sjc_0009369	chr7	-	13820243	13820482	13820243	13820464	13823034	13823227	1087	83,89,70	0,0,0	167	149	1.0,1.0,1.0
Sjc_0009369	chr7	-	13824459	13825258	13824459	13824688	13825290	13825660	1088	35,43,37	85,94,82	719	149	0.079,0.087,0.086
Sjc_0007399	chr5	-	29452083	29452272	29452083	29452247	29452304	29452538	1089	410,366,306	31,42,36	174	149	0.919,0.882,0.879
Sjc_0002967	chr4	-	29307818	29308037	29307818	29307951	29308548	29308957	1090	45,21,31	8,2,4	235	149	0.781,0.869,0.831
Sjc_0007179	chr5	+	20409704	20411539	20411276	20411539	20409551	20409666	1091	97,94,105	265,282,217	1721	149	0.031,0.028,0.04
Sjc_0007179	chr5	+	20418058	20418618	20418558	20418618	20415361	20415656	1092	831,947,932	4,0,0	649	149	0.979,1.0,1.0
Sjc_0007179	chr5	+	20418558	20424882	20424522	20424882	20418058	20418322	1093	808,871,785	140,153,102	6113	149	0.123,0.122,0.158
Sjc_0002980	chr4	-	29657839	29657978	29657839	29657975	29664994	29665101	1094	33,17,15	1,0,0	152	149	0.97,1.0,1.0
Sjc_0008580	chr6	+	2583152	2583581	2583478	2583581	2578634	2578717	1095	1,3,2	40,26,20	475	149	0.008,0.035,0.03
Sjc_0008431	chr2	-	23584403	23584568	23584403	23584511	23584675	23584765	1096	0,0,0	0,0,0	206	149	NA,NA,NA
Sjc_0007012	chr5	-	13728863	13729151	13728863	13729115	13730997	13731138	1097	15,23,8	0,0,0	185	149	1.0,1.0,1.0
Sjc_0007012	chr5	-	13735845	13735979	13735845	13735976	13736011	13736185	1098	0,0,2	14,16,8	152	149	0.0,0.0,0.197
Sjc_0003495	chr4	-	48016443	48016573	48016443	48016558	48019534	48019731	1099	192,151,113	0,0,0	164	149	1.0,1.0,1.0
Sjc_0001129	chr8	+	45566012	45566235	45566062	45566235	45563809	45563892	1100	141,117,114	36,22,15	199	149	0.746,0.799,0.851
Sjc_0001129	chr8	+	45574746	45578963	45578603	45578963	45573284	45573463	1101	163,170,94	15,4,0	4006	149	0.288,0.613,1.0
Sjc_0004590	chr1	+	7451238	7452205	7452017	7452205	7450844	7451194	1102	23,17,4	5,4,1	928	149	0.425,0.406,0.391
Sjc_0002315	chr4	+	152339	158123	157993	158123	152202	152307	1103	95,105,114	77,86,76	5803	149	0.031,0.03,0.037
Sjc_0004990	chr1	-	23756893	23761721	23756893	23757377	23761773	23761894	1104	155,121,101	0,1,0	4493	149	1.0,0.801,1.0
Sjc_0002574	chr4	+	11961927	11962031	11961946	11962031	11957674	11958043	1105	24,19,17	0,0,0	168	149	1.0,1.0,1.0
Sjc_0006183	chr3	+	25434052	25435440	25435223	25435440	25433460	25433561	1106	49,70,36	1,0,0	1320	149	0.847,1.0,1.0
Sjc_0006183	chr3	+	25434052	25435440	25435223	25435440	25433460	25433634	1107	74,89,53	0,1,0	1320	149	1.0,0.909,1.0
Sjc_0006183	chr3	+	25441446	25445238	25444665	25445238	25435223	25435440	1108	136,226,192	26,52,30	3368	149	0.188,0.161,0.221
Sjc_0002266	chr8	+	89133316	89133553	89133352	89133553	89132328	89132677	1109	0,0,0	0,0,0	185	149	NA,NA,NA
Sjc_0002418	chr4	-	5333966	5335877	5333966	5335053	5336196	5336610	1110	968,753,686	7,0,0	973	149	0.955,1.0,1.0
Sjc_0002418	chr4	-	5336196	5336637	5336196	5336610	5341414	5341511	1111	3,1,0	609,541,567	176	149	0.004,0.002,0.0
Sjc_0009038	chr6	-	22105493	22105697	22105493	22105655	22106386	22106564	1112	1,1,1	663,493,450	191	149	0.001,0.002,0.002
Sjc_0004090	chr4	+	73512247	73514130	73513951	73514130	73511929	73512212	1113	33,44,44	0,2,0	1853	149	1.0,0.639,1.0
Sjc_0009115	chr7	+	2870492	2871635	2871438	2871635	2868662	2868757	1114	38,20,27	109,96,90	1095	149	0.045,0.028,0.039
Sjc_0008500	chr2	-	25823479	25824122	25823479	25824119	25828367	25828474	1115	39,47,38	32,40,15	152	149	0.544,0.535,0.713
Sjc_0008500	chr2	-	25832450	25832745	25832450	25832703	25833848	25833966	1116	134,147,105	0,0,0	191	149	1.0,1.0,1.0
Sjc_0004351	chr4	-	84565143	84566871	84565143	84565201	84568723	84568800	1117	140,136,134	0,1,0	1819	149	1.0,0.918,1.0
Sjc_0008952	chr6	+	17986439	17986550	17986455	17986550	17984539	17984588	1118	6,1,6	21,10,20	165	149	0.205,0.083,0.213
Sjc_0008952	chr6	+	17986439	17987755	17987649	17987755	17984539	17984588	1119	7,21,17	0,0,1	1359	149	1.0,1.0,0.651
Sjc_0007423	chr5	+	30483682	30484574	30484082	30484574	30482846	30483069	1120	27,38,48	4,5,0	549	149	0.647,0.673,1.0
Sjc_0007423	chr5	+	30483682	30484574	30484100	30484574	30482846	30483069	1121	39,51,55	8,13,0	567	149	0.562,0.508,1.0
Sjc_0007423	chr5	+	30484082	30484574	30484100	30484574	30482846	30483069	1122	16,18,7	8,13,0	167	149	0.641,0.553,1.0
Sjc_0007423	chr5	+	30483682	30484574	30484082	30484574	30482846	30483078	1123	29,38,53	5,0,3	549	149	0.612,1.0,0.827
Sjc_0007423	chr5	+	30483682	30484574	30484100	30484574	30482846	30483078	1124	41,51,60	0,0,9	567	149	1.0,1.0,0.637
Sjc_0007423	chr5	+	30484082	30484574	30484100	30484574	30482846	30483078	1125	17,13,10	0,0,9	167	149	1.0,1.0,0.498
Sjc_0007423	chr5	+	30483634	30484574	30483682	30484574	30482846	30483578	1126	25,15,25	0,0,7	197	149	1.0,1.0,0.73
Sjc_0007423	chr5	+	30488831	30491169	30490570	30491169	30482846	30484574	1127	318,331,249	3,5,3	1888	149	0.893,0.839,0.868
Sjc_0007801	chr5	-	44653315	44655218	44653315	44653816	44656640	44656910	1128	97,94,85	0,0,0	1551	149	1.0,1.0,1.0
Sjc_0007801	chr5	-	44662822	44664572	44662822	44662991	44669579	44669858	1129	122,127,117	1,5,0	1730	149	0.913,0.686,1.0
Sjc_0002837	chr4	-	24627751	24627881	24627751	24627800	24629418	24629549	1130	2,4,3	183,154,160	230	149	0.007,0.017,0.012
Sjc_0002837	chr4	-	24629924	24630011	24629924	24629999	24630045	24630077	1131	49,55,33	105,100,70	161	149	0.302,0.337,0.304
Sjc_0002837	chr4	-	24629924	24630011	24629924	24629999	24631027	24631061	1132	4,8,3	2,0,4	161	149	0.649,1.0,0.41
Sjc_0006704	chr3	+	46644273	46644366	46644309	46644366	46642776	46642861	1133	271,250,280	0,0,0	185	149	1.0,1.0,1.0
Sjc_0008477	chr2	-	25051559	25051770	25051559	25051766	25051928	25051985	1134	1075,951,729	43,34,49	153	149	0.961,0.965,0.935
Sjc_0008477	chr2	-	25053436	25053752	25053436	25053502	25054501	25054558	1135	2623,2148,1815	26,11,14	399	149	0.974,0.986,0.98
Sjc_0006080	chr3	-	21576995	21577367	21576995	21577238	21585897	21586000	1136	567,457,420	0,1,0	278	149	1.0,0.996,1.0
Sjc_0006080	chr3	-	21592880	21593134	21592880	21593116	21593164	21593232	1137	924,731,769	83,72,53	167	149	0.909,0.901,0.928
Sjc_0008472	chr2	-	24909970	24911853	24909970	24910431	24912662	24912909	1138	400,304,323	2,0,0	1571	149	0.95,1.0,1.0
Sjc_0002166	chr8	-	85127580	85127717	85127580	85127705	85132628	85132946	1139	103,81,80	0,0,0	161	149	1.0,1.0,1.0
Sjc_0008470	chr2	-	24884137	24885075	24884137	24884632	24885105	24885696	1140	52,46,19	17,10,2	592	149	0.435,0.537,0.705
Sjc_0006005	chr3	+	18260317	18260509	18260353	18260509	18259689	18259812	1141	8,7,5	0,0,0	185	149	1.0,1.0,1.0
Sjc_0006005	chr3	+	18284379	18284724	18284436	18284724	18283645	18283739	1142	10,13,15	0,0,0	206	149	1.0,1.0,1.0
Sjc_0006005	chr3	+	18322677	18322847	18322790	18322847	18320959	18321735	1143	4,8,11	0,0,1	262	149	1.0,1.0,0.862
Sjc_0004669	chr1	+	11169371	11169870	11169561	11169870	11169190	11169327	1144	660,520,511	1615,1328,1164	339	149	0.152,0.147,0.162
Sjc_0008262	chr2	+	17341185	17342057	17341498	17342057	17337406	17337451	1145	1,6,1	0,0,0	462	149	1.0,1.0,1.0
Sjc_0001897	chr8	+	74091647	74094506	74093941	74094506	74089050	74089189	1146	649,499,454	0,1,0	2443	149	1.0,0.968,1.0
Sjc_0008464	chr2	+	24614111	24615161	24614747	24615161	24613872	24614027	1147	154,95,124	0,0,2	785	149	1.0,1.0,0.922
Sjc_0003842	chr4	+	62742140	62742288	62742257	62742288	62735085	62735375	1148	94,83,78	0,0,0	266	149	1.0,1.0,1.0
Sjc_0002640	chr4	+	16799196	16800510	16800338	16800510	16797449	16797766	1149	16,17,32	1,2,1	1291	149	0.649,0.495,0.787
Sjc_0005998	chr3	-	18051823	18052059	18051823	18052047	18056775	18057037	1150	4,1,0	0,0,0	161	149	1.0,1.0,NA
Sjc_0002675	chr4	+	18373357	18374659	18374370	18374659	18373110	18373313	1151	18,19,20	35,29,15	1162	149	0.062,0.078,0.146
Sjc_0000878	chr8	+	35901870	35902025	35901875	35902025	35901602	35901834	1152	208,169,188	83,74,67	154	149	0.708,0.688,0.731
Sjc_0000878	chr8	+	35901721	35901834	35901729	35901834	35901628	35901690	1153	6,5,6	39,34,45	157	149	0.127,0.122,0.112
Sjc_0005716	chr3	-	5860335	5861466	5860335	5860746	5862687	5862801	1154	319,258,194	6,3,2	869	149	0.901,0.936,0.943
Sjc_0005716	chr3	-	5861341	5862801	5861341	5861466	5862832	5862935	1155	680,518,436	4,2,0	1484	149	0.945,0.963,1.0
Sjc_0008504	chr2	+	26024431	26025945	26025346	26025945	26021927	26022299	1156	725,610,573	8,8,7	1064	149	0.927,0.914,0.92
Sjc_0002793	chr4	+	22753815	22754140	22753883	22754140	22752640	22752805	1157	129,117,117	40,21,31	217	149	0.689,0.793,0.722
Sjc_0002793	chr4	+	22752852	22754140	22753815	22754140	22752640	22752809	1158	144,115,89	111,79,69	1112	149	0.148,0.163,0.147
Sjc_0002793	chr4	+	22752852	22754140	22753883	22754140	22752640	22752809	1159	239,198,177	76,65,70	1180	149	0.284,0.278,0.242
Sjc_0002793	chr4	+	22753815	22754140	22753883	22754140	22752640	22752809	1160	206,162,157	76,65,70	217	149	0.65,0.631,0.606
Sjc_0005209	chr1	-	32461430	32462947	32461430	32462504	32463204	32463306	1161	1298,1033,1048	5,1,0	592	149	0.985,0.996,1.0
Sjc_0005209	chr1	-	32462829	32463158	32462829	32462947	32463204	32463306	1162	9,11,8	1266,964,988	360	149	0.003,0.005,0.003
Sjc_0005209	chr1	-	32462829	32463306	32462829	32462947	32468269	32468567	1163	1324,1085,1044	0,0,1	508	149	1.0,1.0,0.997
Sjc_0006141	chr3	+	23892364	23894119	23894079	23894119	23891697	23892113	1164	5517,4931,4946	12,6,19	1864	149	0.974,0.985,0.954
Sjc_0005119	chr1	+	28954177	28954304	28954218	28954304	28951714	28951986	1165	24,11,17	0,1,3	190	149	1.0,0.896,0.816
Sjc_0005119	chr1	+	28954177	28954304	28954218	28954304	28952022	28952170	1166	23,11,18	672,558,482	190	149	0.026,0.015,0.028
Sjc_0004850	chr1	-	18632540	18632711	18632540	18632685	18635070	18635494	1167	34,29,48	3,6,8	175	149	0.906,0.805,0.836
Sjc_0005179	chr1	-	31217366	31219004	31217366	31217676	31219159	31219253	1168	392,389,345	1,7,3	1477	149	0.975,0.849,0.921
Sjc_0005799	chr3	+	9087930	9088246	9087986	9088246	9080816	9080887	1169	2,0,1	1,0,0	205	149	0.592,NA,1.0
Sjc_0006802	chr5	+	2166451	2166885	2166565	2166885	2149571	2149825	1170	91,123,126	3,10,5	263	149	0.945,0.875,0.935
Sjc_0008895	chr6	+	15853569	15855222	15853595	15855222	15852647	15852865	1171	0,0,2	95,70,58	175	149	0.0,0.0,0.029
Sjc_0004863	chr1	-	19004539	19004749	19004539	19004725	19006353	19006599	1172	82,58,36	2,0,5	173	149	0.972,1.0,0.861
Sjc_0004863	chr1	-	19004539	19004749	19004539	19004725	19006632	19007044	1173	97,64,47	6,18,15	173	149	0.933,0.754,0.73
Sjc_0004863	chr1	-	19004539	19006599	19004539	19004725	19006632	19007044	1174	249,270,175	6,18,15	2023	149	0.753,0.525,0.462
Sjc_0004863	chr1	-	19004539	19006599	19004539	19004749	19006632	19007044	1175	167,213,139	15,7,11	1999	149	0.454,0.694,0.485
Sjc_0004863	chr1	-	19004539	19004749	19004539	19004725	19006696	19007044	1176	989,831,663	559,456,380	173	149	0.604,0.611,0.6
Sjc_0002769	chr4	+	21815476	21817568	21817209	21817568	21815050	21815424	1177	106,111,93	17,25,19	1882	149	0.331,0.26,0.279
Sjc_0000626	chr8	+	26340033	26344315	26343790	26344315	26339879	26339991	1178	1248,1186,1138	0,1,0	3906	149	1.0,0.978,1.0
Sjc_0000626	chr8	+	26345090	26346505	26345792	26346505	26343790	26344315	1179	1730,1559,1399	0,3,4	851	149	1.0,0.989,0.984
Sjc_0005206	chr1	-	32309786	32309965	32309786	32309910	32311171	32311263	1180	357,286,277	8,3,10	204	149	0.97,0.986,0.953
Sjc_0002334	chr4	+	930504	930954	930529	930954	930405	930472	1181	0,0,0	193,182,112	174	149	0.0,0.0,0.0
Sjc_0009389	chr7	+	14767724	14770268	14770140	14770268	14764658	14764709	1182	189,228,235	50,50,0	2565	149	0.18,0.209,1.0
Sjc_0009389	chr7	+	14781802	14783097	14783006	14783097	14773007	14773919	1183	884,753,764	19,15,23	1353	149	0.837,0.847,0.785
Sjc_0009389	chr7	+	14783006	14783934	14783861	14783934	14781802	14782248	1184	309,268,263	0,7,3	1004	149	1.0,0.85,0.929
Sjc_0006258	chr3	-	28608033	28608377	28608033	28608272	28609341	28609451	1185	418,363,320	0,0,0	254	149	1.0,1.0,1.0
Sjc_0006258	chr3	-	28608033	28608377	28608033	28608309	28609345	28609451	1186	118,109,85	0,0,0	217	149	1.0,1.0,1.0
Sjc_0000037	chr8	+	1714791	1715004	1714823	1715004	1712296	1712647	1187	82,62,64	42,34,30	181	149	0.616,0.6,0.637
Sjc_0000037	chr8	+	1712716	1715004	1714791	1715004	1712296	1712668	1188	124,172,155	41,37,28	2224	149	0.168,0.237,0.271
Sjc_0000037	chr8	+	1712716	1715004	1714823	1715004	1712296	1712668	1189	155,198,183	46,51,35	2256	149	0.182,0.204,0.257
Sjc_0000037	chr8	+	1714791	1715004	1714823	1715004	1712296	1712668	1190	72,63,56	46,51,35	181	149	0.563,0.504,0.568
Sjc_0000037	chr8	+	1719324	1720676	1719687	1720676	1717474	1717732	1191	130,108,106	72,60,69	512	149	0.344,0.344,0.309
Sjc_0005253	chr1	-	34495112	34496776	34495112	34496376	34497927	34498158	1192	1762,1482,1266	2,0,0	549	149	0.996,1.0,1.0
Sjc_0005253	chr1	-	34495112	34498158	34495112	34496776	34501494	34501585	1193	2592,1988,1807	1,0,0	1531	149	0.996,1.0,1.0
Sjc_0005253	chr1	-	34495112	34498158	34495112	34496776	34503160	34503214	1194	734,565,493	0,0,6	1531	149	1.0,1.0,0.889
Sjc_0004802	chr1	-	17068289	17070025	17068289	17068607	17070509	17070881	1195	6451,5145,5673	2,0,2	1567	149	0.997,1.0,0.996
Sjc_0001359	chr8	+	53075833	53077009	53076192	53077009	53062406	53062653	1196	40,38,32	130,118,106	508	149	0.083,0.086,0.081
Sjc_0001359	chr8	+	53075833	53077009	53076192	53077009	53071203	53071287	1197	12,11,20	0,10,7	508	149	1.0,0.244,0.456
Sjc_0005250	chr1	+	34227675	34228094	34227897	34228094	34225482	34226234	1198	188,175,168	0,0,0	371	149	1.0,1.0,1.0
Sjc_0005198	chr1	+	32090726	32091342	32090943	32091342	32089821	32090160	1199	2,0,0	32,21,28	366	149	0.025,0.0,0.0
Sjc_0005198	chr1	+	32100152	32102929	32102501	32102929	32097733	32098133	1200	170,198,144	2,11,3	2498	149	0.835,0.518,0.741
Sjc_0005198	chr1	+	32103029	32105219	32105055	32105219	32100152	32102929	1201	53,57,54	4,5,2	2175	149	0.476,0.439,0.649
Sjc_0008907	chr6	+	16312542	16315160	16315091	16315160	16309953	16311068	1202	639,693,655	22,24,21	2698	149	0.616,0.615,0.633
Sjc_0008907	chr6	+	16315212	16315606	16315224	16315606	16315091	16315160	1203	484,430,352	4,0,1	161	149	0.991,1.0,0.997
Sjc_0005829	chr3	+	10371973	10372081	10372007	10372081	10367831	10367948	1204	0,1,0	9,10,9	183	149	0.0,0.075,0.0
Sjc_0007342	chr5	-	27056219	27059009	27056219	27056399	27059058	27059178	1205	206,192,201	0,26,18	2759	149	1.0,0.285,0.376
Sjc_0009098	chr7	-	2067667	2067769	2067667	2067753	2067802	2067876	1206	637,483,446	50,67,34	165	149	0.92,0.867,0.922
Sjc_0008216	chr2	-	15780269	15780407	15780269	15780360	15781206	15781260	1207	0,0,0	0,0,0	196	149	NA,NA,NA
Sjc_0001195	chr8	+	47973288	47973976	47973501	47973976	47971366	47972075	1208	5454,4429,4048	1,0,0	362	149	1.0,1.0,1.0
Sjc_0008246	chr2	-	16692535	16692839	16692535	16692826	16692869	16693109	1209	0,0,0	10,15,16	162	149	0.0,0.0,0.0
Sjc_0006695	chr3	-	46126553	46127994	46126553	46127147	46136304	46137249	1210	59,70,43	11,6,5	996	149	0.445,0.636,0.563
Sjc_0002694	chr4	+	19146686	19153125	19149029	19153125	19146285	19146463	1211	9784,8184,6756	0,0,0	2492	149	1.0,1.0,1.0
Sjc_0002694	chr4	+	19146686	19153125	19152272	19153125	19146285	19146463	1212	10004,8412,6997	5,16,0	5735	149	0.981,0.932,1.0
Sjc_0002694	chr4	+	19149029	19153125	19152272	19153125	19146285	19146463	1213	220,228,241	5,16,0	3392	149	0.659,0.385,1.0
Sjc_0005265	chr1	-	35296885	35296967	35296885	35296937	35296993	35297162	1214	12,14,16	11,16,10	179	149	0.476,0.421,0.571
Sjc_0005265	chr1	-	35296885	35296967	35296885	35296937	35296999	35297162	1215	65,72,51	10,4,3	179	149	0.844,0.937,0.934
Sjc_0005265	chr1	-	35296814	35296937	35296814	35296852	35297370	35297436	1216	101,85,73	1,0,0	234	149	0.985,1.0,1.0
Sjc_0007965	chr2	-	5644367	5644751	5644367	5644709	5644783	5644967	1217	261,223,239	149,90,70	191	149	0.577,0.659,0.727
Sjc_0007756	chr5	+	43026698	43027168	43026811	43027168	43024067	43024339	1218	67,18,34	0,0,0	262	149	1.0,1.0,1.0
Sjc_0003093	chr4	-	33979140	33979341	33979140	33979275	33981030	33981110	1219	0,2,0	46,56,30	215	149	0.0,0.024,0.0
Sjc_0006087	chr3	+	21739390	21739629	21739555	21739629	21736704	21736862	1220	1835,1552,1542	22,16,18	314	149	0.975,0.979,0.976
Sjc_0005438	chr1	-	42378669	42378834	42378669	42378728	42378911	42378932	1221	68,43,36	29,26,17	255	149	0.578,0.491,0.553
Sjc_0005438	chr1	-	42377836	42378932	42377836	42378112	42379175	42379262	1222	6394,4920,4690	36,33,30	969	149	0.965,0.958,0.96
Sjc_0005114	chr1	-	28829512	28830246	28829512	28830241	28830284	28830532	1223	107,114,117	0,0,5	154	149	1.0,1.0,0.958
Sjc_0005114	chr1	-	28830284	28830532	28830284	28830395	28830575	28836518	1224	64,79,38	0,1,0	286	149	1.0,0.976,1.0
Sjc_0005114	chr1	-	28830284	28830532	28830284	28830395	28836315	28836518	1225	44,40,19	23,27,13	286	149	0.499,0.436,0.432
Sjc_0005128	chr1	-	29176542	29177751	29176542	29176839	29178702	29178834	1226	452,338,274	4,0,0	1061	149	0.941,1.0,1.0
Sjc_0004474	chr1	-	1842332	1842413	1842332	1842406	1843807	1843952	1227	19,9,16	8,10,4	156	149	0.694,0.462,0.793
Sjc_0004474	chr1	-	1842332	1842413	1842332	1842406	1844057	1844236	1228	33,14,29	113,90,68	156	149	0.218,0.129,0.289
Sjc_0005969	chr3	+	16305600	16305644	16305607	16305644	16302627	16305567	1229	31,15,17	66,29,38	156	149	0.31,0.331,0.299
Sjc_0002916	chr4	-	27687311	27687827	27687311	27687683	27688897	27689245	1230	72,43,64	139,86,114	293	149	0.208,0.203,0.222
Sjc_0002916	chr4	-	27686711	27689245	27686711	27687827	27692210	27692477	1231	363,347,361	0,0,1	1567	149	1.0,1.0,0.972
Sjc_0002916	chr4	-	27688897	27689299	27688897	27689245	27692210	27692477	1232	10,17,16	159,156,152	203	149	0.044,0.074,0.072
Sjc_0002916	chr4	-	27694710	27697664	27694710	27694929	27697701	27697847	1233	278,239,264	0,0,1	2884	149	1.0,1.0,0.932
Sjc_0008363	chr2	+	20868217	20868425	20868226	20868425	20867028	20867268	1234	261,245,229	0,0,0	158	149	1.0,1.0,1.0
Sjc_0006965	chr5	+	11151199	11151316	11151238	11151316	11148903	11150833	1235	206,206,148	0,0,0	188	149	1.0,1.0,1.0
Sjc_0006400	chr3	-	33660583	33664014	33660583	33661056	33664062	33665063	1236	150,207,170	1,2,0	3107	149	0.878,0.832,1.0
Sjc_0009157	chr7	+	4497637	4497973	4497640	4497973	4495976	4496045	1237	807,612,591	2,0,4	152	149	0.997,1.0,0.993
Sjc_0005098	chr1	-	28141723	28144738	28141723	28142047	28145238	28145933	1238	467,514,371	3,5,5	2840	149	0.891,0.844,0.796
Sjc_0006128	chr3	+	23238230	23238326	23238241	23238326	23233358	23233656	1239	252,241,192	60,51,32	160	149	0.796,0.815,0.848
Sjc_0006128	chr3	+	23242504	23244532	23243512	23244532	23240887	23241167	1240	307,296,253	0,0,3	1157	149	1.0,1.0,0.916
Sjc_0008112	chr2	+	11926212	11926660	11926402	11926660	11921938	11922174	1241	33,31,43	447,402,391	339	149	0.031,0.033,0.046
Sjc_0008112	chr2	+	11926329	11926660	11926402	11926660	11926212	11926297	1242	31,21,43	1,5,3	222	149	0.954,0.738,0.906
Sjc_0008112	chr2	+	11932342	11937124	11936008	11937124	11931188	11931377	1243	1272,1172,948	1,0,2	3815	149	0.98,1.0,0.949
Sjc_0006964	chr5	-	11134246	11135150	11134246	11134878	11136736	11138054	1244	13,22,24	14,12,8	421	149	0.247,0.394,0.515
Sjc_0008236	chr2	+	16390847	16391107	16390872	16391107	16390491	16390815	1245	467,490,418	8,4,5	174	149	0.98,0.991,0.986
Sjc_0008236	chr2	+	16422983	16423177	16423160	16423177	16421619	16421767	1246	1509,1149,1134	0,0,0	326	149	1.0,1.0,1.0
Sjc_0005709	chr3	+	5595424	5595753	5595559	5595753	5588044	5588378	1247	334,267,257	0,0,0	284	149	1.0,1.0,1.0
Sjc_0005709	chr3	+	5598980	5601426	5601005	5601426	5597094	5597273	1248	293,261,202	0,0,4	2174	149	1.0,1.0,0.776
Sjc_0003112	chr4	-	34496171	34499309	34496171	34498948	34500319	34500379	1249	458,396,322	39,17,13	510	149	0.774,0.872,0.879
Sjc_0003112	chr4	-	34498418	34500379	34498418	34499309	34503006	34503228	1250	481,494,384	0,0,0	1219	149	1.0,1.0,1.0
Sjc_0003112	chr4	-	34500319	34502387	34500319	34500379	34503006	34503228	1251	125,152,165	311,251,223	2157	149	0.027,0.04,0.049
Sjc_0003112	chr4	-	34507504	34507704	34507504	34507692	34507733	34507856	1252	164,123,98	67,43,43	161	149	0.694,0.726,0.678
Sjc_0005090	chr1	-	27849813	27850768	27849813	27850730	27850808	27851202	1253	6,19,12	21,28,9	187	149	0.185,0.351,0.515
Sjc_0005090	chr1	-	27848512	27850616	27848512	27849454	27852686	27853171	1254	2629,2477,2375	62,60,64	1311	149	0.828,0.824,0.808
Sjc_0005090	chr1	-	27849813	27850730	27849813	27850616	27852686	27853171	1255	43,49,47	406,432,392	263	149	0.057,0.06,0.064
Sjc_0005090	chr1	-	27849813	27850913	27849813	27850616	27852686	27853171	1256	111,130,119	406,432,392	446	149	0.084,0.091,0.092
Sjc_0005090	chr1	-	27849813	27850913	27849813	27850730	27852686	27853171	1257	68,81,72	0,0,0	332	149	1.0,1.0,1.0
Sjc_0005976	chr3	+	16779740	16782229	16782077	16782229	16776556	16776621	1258	320,327,363	3,3,0	2486	149	0.865,0.867,1.0
Sjc_0005067	chr1	+	27257521	27260004	27259784	27260004	27254405	27254821	1259	0,0,0	0,1,1	2412	149	NA,0.0,0.0
Sjc_0003239	chr4	-	39017981	39021426	39017981	39019683	39023764	39024363	1260	260,238,171	1,3,2	1892	149	0.953,0.862,0.871
Sjc_0003003	chr4	-	30499250	30500177	30499250	30499377	30501540	30501616	1261	1,4,5	9,15,7	949	149	0.017,0.04,0.101
Sjc_0004637	chr1	+	9664485	9667174	9667039	9667174	9664372	9664439	1262	34,21,30	1,2,0	2703	149	0.652,0.367,1.0
Sjc_0005060	chr1	-	26871234	26875659	26871234	26871343	26875702	26875758	1263	101,122,103	47,51,49	4465	149	0.067,0.074,0.066
Sjc_0005058	chr1	-	26808736	26813774	26808736	26808880	26814482	26814804	1264	942,952,796	0,2,0	5043	149	1.0,0.934,1.0
Sjc_0007198	chr5	+	20942928	20943112	20943003	20943112	20942757	20942820	1265	43,34,28	244,198,154	224	149	0.105,0.103,0.108
Sjc_0007198	chr5	+	20953322	20957957	20957788	20957957	20944033	20944189	1266	454,374,317	0,1,1	4615	149	1.0,0.924,0.911
Sjc_0007198	chr5	+	20949107	20950402	20950312	20950402	20948057	20948123	1267	14,37,18	271,232,254	1354	149	0.006,0.017,0.008
Sjc_0007198	chr5	+	20953322	20955562	20954021	20955562	20950312	20950402	1268	602,496,436	5,9,8	848	149	0.955,0.906,0.905
Sjc_0005056	chr1	+	26762264	26765395	26763414	26765395	26760093	26761107	1269	172,168,137	25,14,22	1299	149	0.441,0.579,0.417
Sjc_0004702	chr1	-	12333029	12333471	12333029	12333115	12335596	12335675	1270	163,156,177	0,0,2	505	149	1.0,1.0,0.963
Sjc_0005054	chr1	-	26716085	26719571	26716085	26719351	26723799	26724009	1271	11,18,13	82,73,71	369	149	0.051,0.091,0.069
Sjc_0005054	chr1	-	26729718	26731311	26729718	26731278	26732227	26732497	1272	85,82,78	2,6,4	182	149	0.972,0.918,0.941
Sjc_0005054	chr1	-	26729718	26731337	26729718	26731311	26732227	26733764	1273	8,8,7	68,60,69	175	149	0.091,0.102,0.08
Sjc_0007880	chr2	+	1920131	1920230	1920139	1920230	1918649	1918732	1274	20,7,9	0,18,0	157	149	1.0,0.27,1.0
Sjc_0005044	chr1	-	26289032	26292222	26289032	26290365	26295470	26295704	1275	179,224,222	564,571,482	2006	149	0.023,0.028,0.033
Sjc_0005044	chr1	-	26332470	26332667	26332470	26332563	26333346	26333384	1276	101,99,94	0,1,3	253	149	1.0,0.983,0.949
Sjc_0007946	chr2	-	4723980	4725195	4723980	4725135	4727300	4727561	1277	12,10,5	53,29,18	209	149	0.139,0.197,0.165
Sjc_0006512	chr3	-	38071393	38071780	38071393	38071744	38075367	38076069	1278	0,0,0	0,0,0	185	149	NA,NA,NA
Sjc_0006512	chr3	-	38071393	38071798	38071393	38071744	38075367	38076069	1279	0,1,0	0,0,0	203	149	NA,1.0,NA
Sjc_0006512	chr3	-	38071393	38071798	38071393	38071780	38075367	38076069	1280	0,1,0	0,0,0	167	149	NA,1.0,NA
Sjc_0008141	chr2	-	13171346	13171427	13171346	13171412	13171452	13171545	1281	0,0,0	0,1,0	164	149	NA,0.0,NA
Sjc_0007952	chr2	-	4982071	4982236	4982071	4982228	4983500	4983563	1282	214,145,122	2,0,0	157	149	0.99,1.0,1.0
Sjc_0008034	chr2	+	8684699	8684895	8684716	8684895	8678562	8678636	1283	3,2,4	0,5,0	166	149	1.0,0.264,1.0
Sjc_0008034	chr2	+	8684699	8684895	8684716	8684895	8678675	8678844	1284	7,8,7	41,34,15	166	149	0.133,0.174,0.295
Sjc_0008034	chr2	+	8684699	8684895	8684716	8684895	8680355	8680426	1285	3,2,5	0,3,3	166	149	1.0,0.374,0.599
Sjc_0008034	chr2	+	8684699	8684895	8684716	8684895	8682102	8682912	1286	17,15,19	205,219,213	166	149	0.069,0.058,0.074
Sjc_0005031	chr1	-	26002295	26002356	26002295	26002343	26003715	26003965	1287	57,38,34	4,4,3	162	149	0.929,0.897,0.912
Sjc_0003015	chr4	-	30824645	30825147	30824645	30825121	30827079	30827244	1288	7,10,1	259,256,190	175	149	0.022,0.032,0.004
Sjc_0003015	chr4	-	30829350	30829431	30829350	30829428	30829849	30830160	1289	92,54,76	103,79,73	152	149	0.467,0.401,0.505
Sjc_0003015	chr4	-	30829849	30830160	30829849	30830154	30831507	30831675	1290	197,175,158	14,6,5	155	149	0.931,0.966,0.968
Sjc_0003015	chr4	-	30831507	30831675	30831507	30831672	30832738	30833078	1291	180,156,161	0,0,0	152	149	1.0,1.0,1.0
Sjc_0003934	chr4	-	67695513	67696836	67695513	67695946	67701313	67701592	1292	1395,1235,1003	1,3,2	1039	149	0.995,0.983,0.986
Sjc_0003571	chr4	+	50933432	50934003	50933853	50934003	50932585	50932829	1293	304,367,271	0,0,4	570	149	1.0,1.0,0.947
Sjc_0003571	chr4	+	50936623	50938055	50937847	50938055	50935063	50935295	1294	271,237,238	19,15,13	1373	149	0.608,0.632,0.665
Sjc_0000199	chr8	+	8829985	8830226	8830081	8830226	8828110	8828222	1295	137,131,168	0,0,0	245	149	1.0,1.0,1.0
Sjc_0004970	chr1	-	22531351	22531474	22531351	22531455	22531560	22531584	1296	0,0,0	0,0,0	168	149	NA,NA,NA
Sjc_0006134	chr3	-	23543128	23544480	23543128	23543624	23547324	23547450	1297	22,33,14	0,0,1	1005	149	1.0,1.0,0.675
Sjc_0006134	chr3	-	23547324	23547450	23547324	23547411	23548365	23548520	1298	25,18,16	5,0,0	188	149	0.798,1.0,1.0
Sjc_0009132	chr7	+	3487864	3488814	3488415	3488814	3487210	3487539	1299	42,45,47	239,223,185	700	149	0.036,0.041,0.051
Sjc_0000942	chr8	+	38239054	38240193	38240083	38240193	38236926	38237063	1300	4,6,2	1,4,0	1178	149	0.336,0.159,1.0
Sjc_0000942	chr8	+	38274856	38275013	38274933	38275013	38270699	38270886	1301	5,2,0	0,0,0	226	149	1.0,1.0,NA
Sjc_0000770	chr8	+	31942471	31942641	31942546	31942641	31941190	31941417	1302	354,281,290	991,771,692	224	149	0.192,0.195,0.218
Sjc_0001561	chr8	+	60691781	60692111	60691863	60692111	60688599	60688740	1303	25,16,27	279,247,245	231	149	0.055,0.04,0.066
Sjc_0008046	chr2	+	9417109	9417376	9417256	9417376	9410478	9410731	1304	98,74,61	0,0,0	296	149	1.0,1.0,1.0
Sjc_0005006	chr1	+	24640628	24640829	24640640	24640829	24637645	24637886	1305	56,43,40	0,0,0	161	149	1.0,1.0,1.0
Sjc_0005006	chr1	+	24640628	24640829	24640640	24640829	24638983	24639001	1306	17,12,12	0,0,0	161	149	1.0,1.0,1.0
Sjc_0005026	chr1	+	25772619	25772720	25772626	25772720	25771304	25771433	1307	12,7,0	654,523,403	156	149	0.017,0.013,0.0
Sjc_0001039	chr8	+	42161952	42162002	42161955	42162002	42161850	42161920	1308	10,20,14	54,68,37	152	149	0.154,0.224,0.271
Sjc_0002999	chr4	+	30421607	30423277	30423132	30423277	30420428	30420665	1309	90,84,70	17,16,14	1674	149	0.32,0.318,0.308
Sjc_0003090	chr4	-	33720913	33722566	33720913	33721032	33723399	33723452	1310	25,35,35	188,138,137	1683	149	0.012,0.022,0.022
Sjc_0005358	chr1	+	38788688	38788997	38788776	38788997	38787038	38787137	1311	35,23,34	0,0,0	237	149	1.0,1.0,1.0
Sjc_0005400	chr1	+	40538033	40538253	40538177	40538253	40536559	40536623	1312	4,5,0	0,10,9	293	149	1.0,0.203,0.0
Sjc_0005400	chr1	+	40538033	40538253	40538177	40538253	40536559	40536675	1313	4,7,0	1,0,0	293	149	0.67,1.0,NA
Sjc_0007700	chr5	+	41272215	41272318	41272232	41272318	41271214	41271446	1314	15,12,13	0,0,0	166	149	1.0,1.0,1.0
Sjc_0006751	chr5	-	195396	197264	195396	196451	202613	202683	1315	232,168,168	0,1,0	962	149	1.0,0.963,1.0
Sjc_0004739	chr1	-	14035831	14035945	14035831	14035927	14035981	14036084	1316	973,881,732	46,36,29	167	149	0.95,0.956,0.957
Sjc_0004739	chr1	-	14035981	14036084	14035981	14036080	14036130	14038986	1317	42,42,43	0,1,1	153	149	1.0,0.976,0.977
Sjc_0004739	chr1	-	14035981	14036084	14035981	14036080	14038409	14038484	1318	95,111,82	7,10,6	153	149	0.93,0.915,0.93
Sjc_0004739	chr1	-	14035981	14036522	14035981	14036080	14038409	14038484	1319	287,258,204	7,10,6	591	149	0.912,0.867,0.896
Sjc_0004739	chr1	-	14035981	14036522	14035981	14036084	14038409	14038484	1320	277,244,182	85,97,60	587	149	0.453,0.39,0.435
Sjc_0004739	chr1	-	14035981	14036084	14035981	14036080	14038413	14038484	1321	114,92,73	30,14,22	153	149	0.787,0.865,0.764
Sjc_0004739	chr1	-	14035981	14036522	14035981	14036080	14038413	14038484	1322	287,259,205	30,14,22	591	149	0.707,0.823,0.701
Sjc_0004739	chr1	-	14035981	14036522	14035981	14036084	14038413	14038484	1323	277,245,183	104,78,51	587	149	0.403,0.444,0.477
Sjc_0004739	chr1	-	14035981	14036522	14035981	14036084	14038640	14038707	1324	269,237,178	0,0,0	587	149	1.0,1.0,1.0
Sjc_0004739	chr1	-	14035981	14038484	14035981	14036084	14038640	14038707	1325	692,652,530	0,0,0	2549	149	1.0,1.0,1.0
Sjc_0004739	chr1	-	14035981	14038484	14035981	14036522	14038640	14038707	1326	423,415,352	0,0,0	2111	149	1.0,1.0,1.0
Sjc_0004679	chr1	-	11602327	11604931	11602327	11603822	11606423	11606514	1327	8173,6772,6329	0,0,3	1258	149	1.0,1.0,0.996
Sjc_0003176	chr4	+	36479232	36483343	36483113	36483343	36478924	36479200	1328	1801,1652,1628	164,119,141	4030	149	0.289,0.339,0.299
Sjc_0003176	chr4	+	36479370	36483343	36483113	36483343	36479232	36479316	1329	277,348,308	1318,1047,1084	3892	149	0.008,0.013,0.011
Sjc_0003176	chr4	+	36486873	36488677	36488416	36488677	36484403	36484547	1330	3356,2743,2575	63,62,38	1692	149	0.824,0.796,0.856
Sjc_0003974	chr4	+	69039362	69039682	69039470	69039682	69036089	69036146	1331	361,286,243	0,1,0	257	149	1.0,0.994,1.0
Sjc_0005007	chr1	-	24715948	24716351	24715948	24716140	24717070	24717844	1332	38,21,36	216,187,197	360	149	0.068,0.044,0.07
Sjc_0004978	chr1	-	22963687	22963717	22963687	22963714	22976103	22976177	1333	65,56,52	24,19,9	152	149	0.726,0.743,0.85
Sjc_0004978	chr1	-	22963687	22963717	22963687	22963714	22995880	22996002	1334	3,3,1	3,0,2	152	149	0.495,1.0,0.329
Sjc_0005150	chr1	-	29988402	29989527	29988402	29988507	29989750	29989872	1335	26,17,26	60,59,34	1169	149	0.052,0.035,0.089
Sjc_0002520	chr4	+	9409527	9411335	9411144	9411335	9409417	9409459	1336	140,78,107	141,120,109	1766	149	0.077,0.052,0.076
Sjc_0004691	chr1	+	12072332	12074447	12074420	12074447	12071758	12071771	1337	352,372,232	22,27,11	2237	149	0.516,0.479,0.584
Sjc_0004691	chr1	+	12089794	12091769	12091615	12091769	12086742	12086843	1338	1515,1319,1032	2,4,0	1970	149	0.983,0.961,1.0
Sjc_0008166	chr2	+	14053760	14054309	14054067	14054309	14053039	14053722	1339	5,10,8	3,0,0	456	149	0.353,1.0,1.0
Sjc_0004956	chr1	+	22147156	22147234	22147184	22147234	22146322	22146446	1340	0,0,0	0,0,0	177	149	NA,NA,NA
Sjc_0009290	chr7	+	10220285	10220402	10220292	10220402	10219641	10220253	1341	88,95,90	2,3,5	156	149	0.977,0.968,0.945
Sjc_0004965	chr1	+	22441651	22442834	22441948	22442834	22438369	22438433	1342	46,48,34	15,10,11	446	149	0.506,0.616,0.508
Sjc_0004965	chr1	+	22441651	22442834	22441948	22442834	22438465	22438532	1343	64,66,47	1062,821,719	446	149	0.02,0.026,0.021
Sjc_0004929	chr1	+	21271379	21274408	21274214	21274408	21268111	21268292	1344	1580,1449,1246	0,0,0	2984	149	1.0,1.0,1.0
Sjc_0004929	chr1	+	21274214	21277922	21276331	21277922	21271379	21271567	1345	1075,940,767	0,0,1	2266	149	1.0,1.0,0.981
Sjc_0004605	chr1	-	8193253	8194740	8193253	8194407	8194785	8194878	1346	1335,1238,1083	1,0,0	482	149	0.998,1.0,1.0
Sjc_0004605	chr1	-	8193253	8194407	8193253	8194290	8196910	8197021	1347	44,33,34	0,1,0	266	149	1.0,0.949,1.0
Sjc_0004605	chr1	-	8193253	8194740	8193253	8194290	8196910	8197021	1348	766,712,651	0,1,0	599	149	1.0,0.994,1.0
Sjc_0004605	chr1	-	8193253	8194740	8193253	8194407	8196910	8197021	1349	750,699,624	14,14,6	482	149	0.943,0.939,0.97
Sjc_0004605	chr1	-	8194448	8194878	8194448	8194740	8196910	8197021	1350	180,179,169	0,0,1	287	149	1.0,1.0,0.989
Sjc_0004918	chr1	-	20623054	20626421	20623054	20625260	20629780	20630232	1351	2037,1622,1761	7,6,5	1310	149	0.971,0.969,0.976
Sjc_0004918	chr1	-	20623054	20626421	20623054	20625260	20630919	20631376	1352	1721,1352,1536	1,0,0	1310	149	0.995,1.0,1.0
Sjc_0004918	chr1	-	20636084	20637066	20636084	20636341	20639498	20639907	1353	376,446,355	3,0,0	874	149	0.955,1.0,1.0
Sjc_0004096	chr4	+	73731930	73732176	73731940	73732176	73730943	73731112	1354	96,86,72	1,5,3	159	149	0.989,0.942,0.957
Sjc_0001853	chr8	-	72049512	72049649	72049512	72049610	72051323	72051524	1355	9,5,5	2,5,6	188	149	0.781,0.442,0.398
Sjc_0003128	chr4	+	34994360	34996957	34996424	34996957	34993508	34993722	1356	666,644,538	10,4,6	2213	149	0.818,0.916,0.858
Sjc_0003128	chr4	+	34996352	34996957	34996424	34996957	34994360	34994518	1357	44,58,43	193,131,180	221	149	0.133,0.23,0.139
Sjc_0003128	chr4	+	34996352	34998045	34997532	34998045	34994360	34994518	1358	808,853,721	17,11,5	1329	149	0.842,0.897,0.942
Sjc_0003128	chr4	+	34996424	34998045	34997532	34998045	34994360	34994518	1359	957,926,858	17,11,5	1257	149	0.87,0.909,0.953
Sjc_0003128	chr4	+	34998087	34998244	34998204	34998244	34997532	34997985	1360	72,57,41	0,0,0	266	149	1.0,1.0,1.0
Sjc_0009445	chr7	+	16812948	16813274	16813153	16813274	16806620	16806742	1361	4,2,1	145,173,124	354	149	0.011,0.005,0.003
Sjc_0002010	chr8	-	78529576	78531554	78529576	78530802	78531601	78531676	1362	106,89,83	5,0,0	901	149	0.778,1.0,1.0
Sjc_0002010	chr8	-	78529576	78531554	78529576	78530802	78531714	78532407	1363	82,65,67	5822,4665,4579	901	149	0.002,0.002,0.002
Sjc_0002010	chr8	-	78529576	78531676	78529576	78530802	78531714	78532407	1364	144,117,112	5822,4665,4579	1023	149	0.004,0.004,0.004
Sjc_0002010	chr8	-	78529576	78531676	78529576	78531554	78531714	78532407	1365	65,52,47	3,0,2	271	149	0.923,1.0,0.928
Sjc_0005289	chr1	+	36191170	36191285	36191204	36191285	36190396	36190706	1366	416,324,243	117,150,117	183	149	0.743,0.638,0.628
Sjc_0005289	chr1	+	36191170	36191285	36191204	36191285	36190396	36190723	1367	332,262,185	0,0,0	183	149	1.0,1.0,1.0
Sjc_0005289	chr1	+	36191170	36191285	36191204	36191285	36190396	36190760	1368	1241,951,712	21,12,12	183	149	0.98,0.985,0.98
Sjc_0008713	chr6	-	7643615	7645268	7643615	7644393	7646457	7646835	1369	3866,3554,3514	6,4,9	1024	149	0.989,0.992,0.983
Sjc_0001019	chr8	+	41249243	41252614	41250523	41252614	41245962	41246277	1370	123,140,98	1,0,0	1429	149	0.928,1.0,1.0
Sjc_0003445	chr4	-	46319252	46319461	46319252	46319320	46319500	46319607	1371	1,5,2	0,0,0	290	149	1.0,1.0,1.0
Sjc_0002515	chr4	+	9180046	9180296	9180049	9180296	9177025	9177311	1372	0,0,0	0,0,0	152	149	NA,NA,NA
Sjc_0008111	chr2	-	11903123	11904589	11903123	11904583	11904618	11904709	1373	13,6,8	267,274,220	155	149	0.045,0.021,0.034
Sjc_0007796	chr5	-	44577870	44579896	44577870	44578135	44579944	44581050	1374	126,108,107	88,82,81	1910	149	0.1,0.093,0.093
Sjc_0003732	chr4	-	57877276	57877559	57877276	57877361	57878080	57878265	1375	233,225,165	34,33,32	347	149	0.746,0.745,0.689
Sjc_0001514	chr8	+	58953940	58954085	58953954	58954085	58953734	58953910	1376	13,16,5	25,40,30	163	149	0.322,0.268,0.132
Sjc_0001514	chr8	+	58981258	58981564	58981354	58981564	58980118	58980265	1377	79,104,83	0,0,0	245	149	1.0,1.0,1.0
Sjc_0001514	chr8	+	58999608	59000692	58999631	59000692	58998299	58998384	1378	119,99,100	6,4,4	172	149	0.945,0.955,0.956
Sjc_0005038	chr1	+	26212876	26215933	26213466	26215933	26212175	26212335	1379	912,748,628	1,0,0	739	149	0.995,1.0,1.0
Sjc_0005038	chr1	+	26212876	26215933	26215322	26215933	26212175	26212335	1380	1335,1203,951	9,8,0	2595	149	0.895,0.896,1.0
Sjc_0005038	chr1	+	26213466	26215933	26215322	26215933	26212175	26212335	1381	426,455,325	9,8,0	2005	149	0.779,0.809,1.0
Sjc_0005038	chr1	+	26213466	26215933	26215322	26215933	26212876	26212897	1382	1003,934,663	274,224,225	2005	149	0.214,0.237,0.18
Sjc_0007105	chr5	-	17537635	17539321	17537635	17537982	17539565	17539646	1383	153,158,131	256,250,188	1488	149	0.056,0.06,0.065
Sjc_0001950	chr8	+	76352399	76352511	76352411	76352511	76350481	76350514	1384	661,551,423	0,2,0	161	149	1.0,0.996,1.0
Sjc_0001950	chr8	+	76360048	76360229	76360213	76360229	76358029	76358273	1385	1722,1501,1132	0,0,0	314	149	1.0,1.0,1.0
Sjc_0005172	chr1	-	30876132	30876469	30876132	30876463	30876501	30876722	1386	56,57,45	51,42,48	155	149	0.514,0.566,0.474
Sjc_0007682	chr5	+	40541798	40542055	40541833	40542055	40536023	40536218	1387	13,15,11	0,0,0	184	149	1.0,1.0,1.0
Sjc_0007682	chr5	+	40563377	40564601	40564452	40564601	40561847	40562172	1388	19,12,19	25,31,11	1224	149	0.085,0.045,0.174
Sjc_0003765	chr4	+	59409360	59411478	59410969	59411478	59409234	59409326	1389	954,745,656	1,0,0	1758	149	0.988,1.0,1.0
Sjc_0003765	chr4	+	59410496	59411478	59410969	59411478	59409522	59409629	1390	77,94,67	624,478,476	622	149	0.029,0.045,0.033
Sjc_0000840	chr8	+	34597964	34600935	34600842	34600935	34594678	34594783	1391	840,868,822	6,4,6	3027	149	0.873,0.914,0.871
Sjc_0000840	chr8	+	34599532	34600935	34600842	34600935	34597964	34598021	1392	347,352,372	277,229,211	1459	149	0.113,0.136,0.153
Sjc_0004997	chr1	-	24069268	24069561	24069268	24069558	24071000	24071246	1393	71,40,62	112,96,72	152	149	0.383,0.29,0.458
Sjc_0006290	chr3	-	29894389	29895878	29894389	29894480	29895914	29896018	1394	38,35,22	487,379,343	1547	149	0.007,0.009,0.006
Sjc_0007602	chr5	-	37825938	37826274	37825938	37826223	37828404	37828541	1395	18,23,14	2,0,0	200	149	0.87,1.0,1.0
Sjc_0005108	chr1	-	28622247	28622648	28622247	28622616	28624309	28624662	1396	125,84,96	10,4,7	181	149	0.911,0.945,0.919
Sjc_0005955	chr3	-	15666778	15669348	15666778	15666938	15669789	15669908	1397	6,4,0	5,12,4	2559	149	0.065,0.019,0.0
Sjc_0005955	chr3	-	15672425	15672642	15672425	15672579	15673838	15673943	1398	0,0,1	5,9,0	212	149	0.0,0.0,1.0
Sjc_0005955	chr3	-	15666778	15672579	15666778	15666938	15674459	15674562	1399	17,18,11	0,0,1	5790	149	1.0,1.0,0.221
Sjc_0003174	chr4	+	36449140	36449467	36449205	36449467	36449001	36449107	1400	66,66,59	2,8,7	214	149	0.958,0.852,0.854
Sjc_0003174	chr4	+	36450099	36450189	36450162	36450189	36449498	36449610	1401	37,31,35	0,0,0	212	149	1.0,1.0,1.0
Sjc_0003174	chr4	+	36450099	36450189	36450162	36450189	36449641	36449706	1402	37,34,46	184,168,158	212	149	0.124,0.125,0.17
Sjc_0003174	chr4	+	36450108	36450189	36450162	36450189	36449641	36449781	1403	27,28,30	0,1,0	203	149	1.0,0.954,1.0
Sjc_0003174	chr4	+	36451663	36451798	36451687	36451798	36451491	36451640	1404	12,10,13	447,375,367	173	149	0.023,0.022,0.03
Sjc_0004527	chr1	-	4621742	4622062	4621742	4622053	4622092	4622256	1405	2906,2429,2513	953,812,733	158	149	0.742,0.738,0.764
Sjc_0006004	chr3	-	18241506	18242663	18241506	18241683	18242704	18242763	1406	30,32,27	0,1,0	1129	149	1.0,0.809,1.0
Sjc_0004397	chr4	-	85993024	85994149	85993024	85993225	85995108	85995331	1407	7,10,1	5,6,4	1073	149	0.163,0.188,0.034
Sjc_0005261	chr1	+	35196177	35196437	35196333	35196437	35195637	35196140	1408	284,239,211	0,0,0	305	149	1.0,1.0,1.0
Sjc_0005261	chr1	+	35209086	35209207	35209107	35209207	35204581	35204648	1409	0,0,2	249,194,179	170	149	0.0,0.0,0.01
Sjc_0003158	chr4	-	35939009	35939439	35939009	35939412	35939508	35939630	1410	5,5,4	93,77,101	176	149	0.044,0.052,0.032
Sjc_0007015	chr5	+	13783769	13785185	13784902	13785185	13782264	13782331	1411	55,57,84	19,7,21	1282	149	0.252,0.486,0.317
Sjc_0007015	chr5	+	13798168	13799585	13799208	13799585	13796061	13796244	1412	117,117,101	0,3,0	1189	149	1.0,0.83,1.0
Sjc_0007921	chr2	+	3732410	3732558	3732452	3732558	3732245	3732365	1413	8,16,4	0,1,0	191	149	1.0,0.926,1.0
Sjc_0002171	chr8	+	85323887	85325310	85324977	85325310	85322350	85322476	1414	0,2,0	0,0,1	1239	149	NA,1.0,0.0
Sjc_0004868	chr1	+	19148344	19148478	19148437	19148478	19147942	19148308	1415	44,59,49	10,4,4	242	149	0.73,0.901,0.883
Sjc_0004868	chr1	+	19148344	19149670	19149490	19149670	19147942	19148308	1416	41,48,37	27,16,8	1295	149	0.149,0.257,0.347
Sjc_0007738	chr5	-	42539632	42539923	42539632	42539869	42540662	42540799	1417	7,1,4	226,213,149	203	149	0.022,0.003,0.019
Sjc_0004959	chr1	+	22254781	22255251	22254938	22255251	22246948	22247062	1418	77,87,62	2,8,3	306	149	0.949,0.841,0.91
Sjc_0003014	chr4	+	30789276	30789568	30789488	30789568	30789069	30789191	1419	16,30,15	21,10,9	361	149	0.239,0.553,0.408
Sjc_0005847	chr3	+	11087289	11087655	11087529	11087655	11084676	11085781	1420	141,140,132	1,3,6	389	149	0.982,0.947,0.894
Sjc_0005200	chr1	-	32126078	32126298	32126078	32126258	32128754	32128768	1421	1,0,1	3,0,0	189	149	0.208,NA,1.0
Sjc_0005200	chr1	-	32126078	32126298	32126078	32126258	32129906	32130000	1422	3,0,1	1,1,0	189	149	0.703,0.0,1.0
Sjc_0004416	chr4	+	86953080	86953235	86953133	86953235	86953038	86953044	1423	83,109,84	0,0,0	202	149	1.0,1.0,1.0
Sjc_0004416	chr4	+	86954159	86956206	86956144	86956206	86953133	86953235	1424	1241,1172,1117	0,1,0	2134	149	1.0,0.988,1.0
Sjc_0004416	chr4	+	86955049	86956206	86956144	86956206	86954159	86954215	1425	1367,1227,1212	5,0,0	1244	149	0.97,1.0,1.0
Sjc_0004416	chr4	+	86957828	86959664	86959430	86959664	86957313	86957771	1426	32,35,24	1019,899,935	1751	149	0.003,0.003,0.002
Sjc_0002426	chr4	+	5728452	5728576	5728474	5728576	5726883	5726937	1427	22,33,24	7,3,6	171	149	0.733,0.906,0.777
Sjc_0001294	chr8	-	51091142	51091283	51091142	51091211	51091330	51091384	1428	326,281,240	0,0,0	221	149	1.0,1.0,1.0
Sjc_0001294	chr8	-	51099144	51099324	51099144	51099297	51099355	51099443	1429	180,188,169	0,0,1	176	149	1.0,1.0,0.993
Sjc_0004856	chr1	+	18823609	18824082	18824019	18824082	18822039	18822267	1430	37,41,33	66,64,57	559	149	0.13,0.146,0.134
Sjc_0004856	chr1	+	18824019	18826701	18825971	18826701	18822039	18822267	1431	221,183,180	232,172,162	2101	149	0.063,0.07,0.073
Sjc_0007879	chr2	-	1883112	1883351	1883112	1883279	1884643	1884840	1432	778,679,676	0,0,0	221	149	1.0,1.0,1.0
Sjc_0007879	chr2	-	1883112	1884840	1883112	1883351	1885372	1885880	1433	810,677,680	0,0,1	1638	149	1.0,1.0,0.984
Sjc_0007879	chr2	-	1894549	1896971	1894549	1896961	1897003	1897144	1434	30,41,42	120,77,92	159	149	0.19,0.333,0.3
Sjc_0007322	chr5	-	26146930	26149401	26146930	26147362	26149436	26149785	1435	1285,1011,917	0,0,0	2188	149	1.0,1.0,1.0
Sjc_0002129	chr8	-	83168660	83168896	83168660	83168839	83169046	83169126	1436	30,28,17	0,0,0	206	149	1.0,1.0,1.0
Sjc_0003386	chr4	+	44155700	44155878	44155725	44155878	44154436	44154613	1437	1,2,0	7,0,9	174	149	0.109,1.0,0.0
Sjc_0006063	chr3	-	20985388	20987672	20985388	20987669	21026535	21029127	1438	7,4,9	16,6,6	152	149	0.3,0.395,0.595
Sjc_0004852	chr1	-	18667273	18669775	18667273	18667984	18672420	18672494	1439	71,95,59	407,325,283	1940	149	0.013,0.022,0.016
Sjc_0000430	chr8	+	19119599	19122064	19120925	19122064	19112266	19112423	1440	899,778,772	17,3,0	1475	149	0.842,0.963,1.0
Sjc_0000430	chr8	+	19119599	19122064	19120925	19122064	19117647	19117889	1441	1634,1349,1361	1,10,6	1475	149	0.994,0.932,0.958
Sjc_0005246	chr1	-	34062739	34065009	34062739	34063014	34067301	34067521	1442	698,521,477	0,1,2	2144	149	1.0,0.973,0.943
Sjc_0005246	chr1	-	34067753	34068793	34067753	34067959	34068842	34069046	1443	11,11,14	485,428,393	983	149	0.003,0.004,0.005
Sjc_0006968	chr5	+	11199856	11201698	11201217	11201698	11197667	11198076	1444	86,85,74	0,0,1	1510	149	1.0,1.0,0.88
Sjc_0004674	chr1	+	11387802	11387998	11387816	11387998	11385187	11385336	1445	4,6,2	0,0,0	163	149	1.0,1.0,1.0
Sjc_0007214	chr5	+	21651773	21655143	21654866	21655143	21649781	21651405	1446	49,64,83	0,0,2	3242	149	1.0,1.0,0.656
Sjc_0009356	chr7	+	13340234	13343376	13341290	13343376	13336419	13336633	1447	243,199,165	3,0,0	1205	149	0.909,1.0,1.0
Sjc_0005069	chr1	+	27307624	27307763	27307628	27307763	27307507	27307592	1448	0,1,0	46,47,35	153	149	0.0,0.02,0.0
Sjc_0000161	chr8	+	7015035	7015390	7015283	7015390	7013755	7013868	1449	173,144,138	0,0,1	397	149	1.0,1.0,0.981
Sjc_0000161	chr8	+	7014021	7015251	7015035	7015251	7013755	7013977	1450	6,18,13	112,82,90	1163	149	0.007,0.027,0.018
Sjc_0000161	chr8	+	7019123	7019331	7019164	7019331	7015283	7015390	1451	6,8,5	202,171,179	190	149	0.023,0.035,0.021
Sjc_0006967	chr5	-	11182526	11183872	11182526	11182692	11183920	11184052	1452	3,8,4	17,30,19	1329	149	0.019,0.029,0.023
Sjc_0001652	chr8	+	63949097	63949254	63949114	63949254	63948390	63948450	1453	19,13,15	451,377,321	166	149	0.036,0.03,0.04
Sjc_0001652	chr8	+	63949097	63949254	63949114	63949254	63948912	63948998	1454	17,12,15	199,180,184	166	149	0.071,0.056,0.068
Sjc_0008372	chr2	-	21197346	21198010	21197346	21197719	21199238	21199536	1455	0,0,0	2,1,0	440	149	0.0,0.0,NA
Sjc_0000447	chr8	-	19790990	19793772	19790990	19791518	19796986	19797071	1456	1849,1497,1361	0,0,3	2403	149	1.0,1.0,0.966
Sjc_0004603	chr1	+	8113080	8113253	8113173	8113253	8111416	8111510	1457	74,47,56	22,9,12	242	149	0.674,0.763,0.742
Sjc_0009536	chrtig00001467_pilon_pilon_15	-	17060	17248	17060	17176	18269	18276	1458	0,0,0	0,0,0	221	149	NA,NA,NA
Sjc_0004719	chr1	+	13070639	13073366	13072939	13073366	13070299	13070601	1459	14,22,37	0,0,4	2449	149	1.0,1.0,0.36
Sjc_0002815	chr4	+	23742058	23744670	23744119	23744670	23739754	23739832	1460	471,465,363	0,0,1	2210	149	1.0,1.0,0.961
Sjc_0008884	chr6	-	15421156	15425642	15421156	15424509	15427171	15427373	1461	998,1167,997	0,0,3	1282	149	1.0,1.0,0.975
Sjc_0008884	chr6	-	15428338	15429935	15428338	15428659	15430664	15430978	1462	1463,1709,1576	7,10,1	1425	149	0.956,0.947,0.994
Sjc_0008884	chr6	-	15435897	15436437	15435897	15436410	15437357	15437610	1463	6,5,2	391,416,341	176	149	0.013,0.01,0.005
Sjc_0003848	chr4	-	63474930	63475020	63474930	63475008	63477574	63477779	1464	26,10,5	210,182,149	161	149	0.103,0.048,0.03
Sjc_0002568	chr4	+	11544499	11544972	11544552	11544972	11541025	11541463	1465	2,18,14	46,55,49	202	149	0.031,0.194,0.174
Sjc_0001272	chr8	-	50332623	50333048	50332623	50333042	50334398	50334649	1466	43,54,35	3,14,6	155	149	0.932,0.788,0.849
Sjc_0001272	chr8	-	50337699	50337805	50337699	50337724	50338429	50338523	1467	35,34,30	7,2,0	230	149	0.764,0.917,1.0
Sjc_0008130	chr2	-	12591019	12591180	12591019	12591174	12592619	12592882	1468	103,117,62	111,85,89	155	149	0.471,0.57,0.401
Sjc_0008130	chr2	-	12591019	12591180	12591019	12591174	12592812	12592892	1469	179,165,157	24,23,27	155	149	0.878,0.873,0.848
Sjc_0004906	chr1	-	20333871	20334385	20333871	20334115	20335344	20335671	1470	415,309,347	0,0,0	419	149	1.0,1.0,1.0
Sjc_0004906	chr1	-	20362105	20362388	20362105	20362329	20365109	20365198	1471	126,137,106	0,0,0	208	149	1.0,1.0,1.0
Sjc_0003847	chr4	+	62958979	62959110	62958991	62959110	62958659	62958945	1472	971,869,883	21,9,15	161	149	0.977,0.989,0.982
Sjc_0006362	chr3	+	32113913	32114057	32113916	32114057	32113784	32113877	1473	140,177,159	139,102,125	152	149	0.497,0.63,0.555
Sjc_0006362	chr3	+	32114090	32114162	32114102	32114162	32113916	32114057	1474	229,229,231	9,13,11	161	149	0.959,0.942,0.951
Sjc_0006362	chr3	+	32115123	32120590	32116834	32120590	32114090	32114162	1475	838,707,763	35,34,41	1860	149	0.657,0.625,0.599
Sjc_0004657	chr1	-	10638642	10641878	10638642	10638835	10644768	10644976	1476	1696,1452,1234	0,0,1	3192	149	1.0,1.0,0.983
Sjc_0002885	chr4	+	26374381	26375032	26374845	26375032	26374179	26374337	1477	48,50,45	3,6,3	613	149	0.795,0.669,0.785
Sjc_0003456	chr4	+	46681466	46681893	46681632	46681893	46680183	46680227	1478	18,28,24	116,96,67	315	149	0.068,0.121,0.145
Sjc_0003456	chr4	+	46681466	46681893	46681784	46681893	46680183	46680227	1479	198,181,162	5,1,0	467	149	0.927,0.983,1.0
Sjc_0003456	chr4	+	46681632	46681893	46681784	46681893	46680183	46680227	1480	296,249,205	5,1,0	301	149	0.967,0.992,1.0
Sjc_0007464	chr5	+	31822241	31823122	31823088	31823122	31821471	31821585	1481	0,0,0	0,0,0	996	149	NA,NA,NA
Sjc_0007464	chr5	+	31832977	31833018	31832979	31833018	31831829	31831934	1482	0,0,0	0,0,0	151	149	NA,NA,NA
Sjc_0003044	chr4	+	31786678	31786853	31786699	31786853	31786560	31786642	1483	274,213,200	9,0,3	170	149	0.964,1.0,0.983
Sjc_0007062	chr5	-	15953098	15953207	15953098	15953174	15954860	15954916	1484	0,0,1	25,14,37	182	149	0.0,0.0,0.022
Sjc_0007062	chr5	-	15954860	15954943	15954860	15954916	15955896	15956007	1485	0,0,1	13,23,15	176	149	0.0,0.0,0.053
Sjc_0001121	chr8	+	44960704	44960797	44960781	44960797	44950960	44951019	1486	55,68,53	0,0,0	226	149	1.0,1.0,1.0
Sjc_0001121	chr8	+	44961092	44962273	44962126	44962273	44960995	44961058	1487	29,34,25	71,48,63	1183	149	0.049,0.082,0.048
Sjc_0003320	chr4	-	41439237	41440400	41439237	41439323	41441749	41442009	1488	200,208,224	0,2,8	1226	149	1.0,0.927,0.773
Sjc_0003320	chr4	-	41437774	41442009	41437774	41440400	41448282	41448390	1489	245,213,256	2,0,0	1758	149	0.912,1.0,1.0
Sjc_0007008	chr5	+	13347536	13347803	13347557	13347803	13346743	13346972	1490	0,0,0	0,0,0	170	149	NA,NA,NA
Sjc_0005093	chr1	+	28010292	28013497	28011166	28013497	28010080	28010254	1491	147,188,97	381,290,304	1023	149	0.053,0.086,0.044
Sjc_0005093	chr1	+	28025215	28026308	28026221	28026308	28019747	28020139	1492	497,432,457	0,5,2	1155	149	1.0,0.918,0.967
Sjc_0006161	chr3	+	24537372	24539219	24538936	24539219	24530090	24530158	1493	1024,911,846	0,0,1	1713	149	1.0,1.0,0.987
Sjc_0006591	chr3	+	41226324	41226685	41226459	41226685	41224496	41224581	1494	268,229,172	0,0,0	284	149	1.0,1.0,1.0
Sjc_0007925	chr2	-	3944041	3944285	3944041	3944240	3950414	3950538	1495	5,13,9	0,0,0	194	149	1.0,1.0,1.0
Sjc_0004953	chr1	-	22070805	22073668	22070805	22071297	22073708	22073905	1496	1552,1376,1141	1,3,0	2520	149	0.989,0.964,1.0
Sjc_0006033	chr3	+	19644517	19647061	19646908	19647061	19644000	19644150	1497	37,25,26	228,174,173	2540	149	0.009,0.008,0.009
Sjc_0004584	chr1	-	7244558	7244666	7244558	7244627	7245431	7245485	1498	6,5,4	1243,1062,773	188	149	0.004,0.004,0.004
Sjc_0006828	chr5	-	4360346	4361196	4360346	4361109	4361610	4361720	1499	131,120,87	0,0,0	236	149	1.0,1.0,1.0
Sjc_0003455	chr4	-	46591116	46596294	46591116	46591401	46598317	46598526	1500	584,498,489	0,7,1	5042	149	1.0,0.678,0.935
Sjc_0001214	chr8	+	48490413	48490558	48490473	48490558	48489021	48489355	1501	3,1,0	8,5,3	209	149	0.211,0.125,0.0
Sjc_0004851	chr1	+	18645039	18645292	18645218	18645292	18644860	18645005	1502	53,35,28	1,0,4	328	149	0.96,1.0,0.761
Sjc_0004851	chr1	+	18663998	18665020	18664914	18665020	18663241	18663355	1503	78,47,84	2,2,3	1065	149	0.845,0.767,0.797
Sjc_0001640	chr8	-	63315103	63315482	63315103	63315454	63317557	63317891	1504	224,197,186	167,162,154	177	149	0.53,0.506,0.504
Sjc_0001640	chr8	-	63315103	63315519	63315103	63315454	63317557	63317891	1505	73,63,70	167,162,154	214	149	0.233,0.213,0.24
Sjc_0001640	chr8	-	63315103	63315841	63315103	63315454	63317557	63317891	1506	104,85,84	167,162,154	536	149	0.148,0.127,0.132
Sjc_0001640	chr8	-	63315103	63315519	63315103	63315482	63317557	63317891	1507	40,25,33	191,159,149	186	149	0.144,0.112,0.151
Sjc_0001640	chr8	-	63315103	63315841	63315103	63315482	63317557	63317891	1508	71,47,47	191,159,149	508	149	0.098,0.08,0.085
Sjc_0001640	chr8	-	63315103	63315841	63315103	63315519	63317557	63317891	1509	54,40,28	23,18,14	471	149	0.426,0.413,0.388
Sjc_0005019	chr1	+	25473510	25473768	25473564	25473768	25470600	25470837	1510	2025,1672,1400	0,0,0	203	149	1.0,1.0,1.0
Sjc_0003858	chr4	-	63757227	63760089	63757227	63758181	63760554	63760658	1511	23,24,8	87,82,64	2057	149	0.019,0.021,0.009
Sjc_0005352	chr1	+	38447200	38450007	38449649	38450007	38446769	38447158	1512	137,136,121	6,4,6	2598	149	0.567,0.661,0.536
Sjc_0008013	chr2	+	8198644	8199217	8198699	8199217	8195659	8195863	1513	0,0,0	0,0,0	204	149	NA,NA,NA
Sjc_0008165	chr2	+	14028065	14030095	14030025	14030095	14027363	14027464	1514	90,83,82	0,0,0	2109	149	1.0,1.0,1.0
Sjc_0008165	chr2	+	14028065	14031163	14030862	14031163	14027363	14027464	1515	109,116,104	4,4,0	2946	149	0.58,0.595,1.0
Sjc_0003895	chr4	+	65968532	65969784	65968746	65969784	65966534	65966614	1516	20,28,16	21,21,19	363	149	0.281,0.354,0.257
Sjc_0004078	chr4	-	73213011	73213116	73213011	73213113	73213149	73213356	1517	18,29,24	520,431,376	152	149	0.033,0.062,0.059
Sjc_0005118	chr1	-	28926961	28927157	28926961	28927153	28935385	28935451	1518	70,61,71	8,8,7	153	149	0.895,0.881,0.908
Sjc_0005118	chr1	-	28926961	28927190	28926961	28927153	28935385	28935451	1519	6,13,12	8,8,7	186	149	0.375,0.566,0.579
Sjc_0005118	chr1	-	28926961	28928133	28926961	28927153	28935385	28935451	1520	174,181,180	8,8,7	1129	149	0.742,0.749,0.772
Sjc_0005118	chr1	-	28926961	28927190	28926961	28927157	28935385	28935451	1521	6,8,8	70,56,67	182	149	0.066,0.105,0.089
Sjc_0005118	chr1	-	28926961	28928133	28926961	28927157	28935385	28935451	1522	174,176,176	70,56,67	1125	149	0.248,0.294,0.258
Sjc_0005118	chr1	-	28926961	28928133	28926961	28927190	28935385	28935451	1523	170,169,168	2,1,0	1092	149	0.921,0.958,1.0
Sjc_0002803	chr4	-	23208850	23209011	23208850	23208940	23209046	23209072	1524	355,239,228	0,0,1	220	149	1.0,1.0,0.994
Sjc_0008729	chr6	+	8322151	8322478	8322199	8322478	8321170	8321362	1525	651,576,451	0,0,0	197	149	1.0,1.0,1.0
Sjc_0008729	chr6	+	8336206	8338339	8338208	8338339	8334430	8334760	1526	1014,817,700	0,2,0	2151	149	1.0,0.966,1.0
Sjc_0008729	chr6	+	8338208	8338339	8338265	8338339	8336206	8336402	1527	1039,811,757	0,0,0	206	149	1.0,1.0,1.0
Sjc_0003958	chr4	-	68373152	68373446	68373152	68373401	68374721	68374947	1528	25,48,45	0,0,0	194	149	1.0,1.0,1.0
Sjc_0006606	chr3	+	42261179	42262789	42262414	42262789	42258033	42258194	1529	144,149,134	2,0,1	1384	149	0.886,1.0,0.935
Sjc_0007291	chr5	+	24995793	24995919	24995842	24995919	24995286	24995750	1530	731,607,608	22,30,25	198	149	0.962,0.938,0.948
Sjc_0006024	chr3	-	19138020	19139152	19138020	19138955	19141362	19141479	1531	0,0,0	32,26,11	346	149	0.0,0.0,0.0
Sjc_0005354	chr1	+	38722959	38723102	38722977	38723102	38720739	38720820	1532	2,1,0	0,0,0	167	149	1.0,1.0,NA
Sjc_0005354	chr1	+	38732780	38733194	38732783	38733194	38731382	38731600	1533	0,1,0	0,1,1	152	149	NA,0.495,0.0
Sjc_0003843	chr4	+	62835608	62835875	62835662	62835875	62833277	62833526	1534	311,295,293	0,0,0	203	149	1.0,1.0,1.0
Sjc_0006089	chr3	+	21761331	21761888	21761669	21761888	21759132	21759426	1535	27,30,30	349,220,285	487	149	0.023,0.04,0.031
Sjc_0007420	chr5	+	30425364	30425516	30425372	30425516	30425132	30425335	1536	96,74,80	38,35,32	157	149	0.706,0.667,0.703
Sjc_0005649	chr3	+	3456582	3456691	3456621	3456691	3455036	3455084	1537	27,40,30	0,0,0	188	149	1.0,1.0,1.0
Sjc_0005649	chr3	+	3476736	3477566	3477282	3477566	3474342	3474427	1538	142,184,157	0,0,0	695	149	1.0,1.0,1.0
Sjc_0005390	chr1	+	40230109	40233687	40233475	40233687	40228454	40228851	1539	943,865,721	9,16,7	3515	149	0.816,0.696,0.814
Sjc_0007435	chr5	+	30906916	30907174	30907097	30907174	30902183	30902458	1540	102,95,92	0,4,0	330	149	1.0,0.915,1.0
Sjc_0006302	chr3	-	30435448	30436792	30435448	30435623	30442404	30442593	1541	72,60,63	1,0,0	1318	149	0.891,1.0,1.0
Sjc_0006664	chr3	+	45011744	45012015	45011813	45012015	45010833	45010908	1542	284,255,189	0,0,0	218	149	1.0,1.0,1.0
Sjc_0002713	chr4	+	19843295	19844629	19844546	19844629	19842885	19843246	1543	40,31,43	2,0,0	1400	149	0.68,1.0,1.0
Sjc_0008337	chr2	+	19695058	19695164	19695095	19695164	19694259	19694435	1544	25,18,24	249,220,264	186	149	0.074,0.062,0.068
Sjc_0004554	chr1	+	5998866	5999760	5999602	5999760	5998569	5998829	1545	6611,5345,5734	11,13,16	885	149	0.99,0.986,0.984
Sjc_0005193	chr1	+	31972037	31975926	31975780	31975926	31968386	31968576	1546	95,90,85	11,6,11	3892	149	0.248,0.365,0.228
Sjc_0004520	chr1	+	4317405	4317733	4317452	4317733	4314997	4315138	1547	13,11,12	3,2,0	196	149	0.767,0.807,1.0
Sjc_0004520	chr1	+	4317405	4320301	4320071	4320301	4314997	4315138	1548	363,306,289	0,8,8	2815	149	1.0,0.669,0.657
Sjc_0006496	chr3	-	37485399	37485465	37485399	37485459	37487216	37487477	1549	32,38,34	2,0,0	155	149	0.939,1.0,1.0
Sjc_0003789	chr4	-	60601204	60601454	60601204	60601416	60602963	60603235	1550	0,0,0	16,22,13	187	149	0.0,0.0,0.0
Sjc_0005065	chr1	+	27138778	27138945	27138807	27138945	27136619	27136824	1551	0,0,3	15,18,19	178	149	0.0,0.0,0.117
Sjc_0008137	chr2	-	13016264	13016618	13016264	13016404	13018029	13018351	1552	91,105,107	0,0,0	363	149	1.0,1.0,1.0
Sjc_0008344	chr2	-	20135432	20135650	20135432	20135621	20135709	20136045	1553	13,7,0	64,60,57	178	149	0.145,0.089,0.0
Sjc_0005158	chr1	+	30227104	30227836	30227556	30227836	30223435	30223763	1554	169,172,113	13,5,3	601	149	0.763,0.895,0.903
Sjc_0005158	chr1	+	30227104	30227836	30227556	30227836	30226194	30226311	1555	192,180,121	108,94,99	601	149	0.306,0.322,0.233
Sjc_0005668	chr3	+	4062676	4063165	4063055	4063165	4060989	4061298	1556	68,63,54	257,242,164	528	149	0.069,0.068,0.085
Sjc_0007077	chr5	-	16396163	16396339	16396163	16396285	16396374	16396880	1557	1790,1428,1304	16,0,3	203	149	0.988,1.0,0.997
Sjc_0001286	chr8	-	50759999	50762682	50759999	50762383	50763815	50764330	1558	287,212,173	0,0,0	448	149	1.0,1.0,1.0
Sjc_0001286	chr8	-	50759999	50764330	50759999	50762682	50766022	50766115	1559	418,294,326	0,0,1	1797	149	1.0,1.0,0.964
Sjc_0006843	chr5	-	5007984	5010470	5007984	5009904	5012446	5012556	1560	104,79,74	1937,1795,1320	715	149	0.011,0.009,0.012
Sjc_0000257	chr8	-	10892764	10898558	10892764	10893626	10902809	10902935	1561	164,158,151	2,0,1	5081	149	0.706,1.0,0.816
Sjc_0000257	chr8	-	10898220	10900625	10898220	10898558	10902809	10902935	1562	39,38,24	50,46,37	2216	149	0.05,0.053,0.042
Sjc_0000257	chr8	-	10931318	10932668	10931318	10931789	10933168	10933358	1563	7,3,3	55,55,61	1028	149	0.018,0.008,0.007
Sjc_0007680	chr5	+	40489870	40490101	40489925	40490101	40489707	40489835	1564	62,58,38	3,0,2	204	149	0.938,1.0,0.933
Sjc_0005858	chr3	+	11592746	11597527	11594031	11597527	11592290	11592560	1565	116,180,117	148,131,100	1434	149	0.075,0.125,0.108
Sjc_0005858	chr3	+	11592746	11597527	11597365	11597527	11592290	11592560	1566	1166,1472,1042	5,4,5	4768	149	0.879,0.92,0.867
Sjc_0005858	chr3	+	11594031	11597527	11597365	11597527	11592290	11592560	1567	1198,1423,1025	5,4,5	3483	149	0.911,0.938,0.898
Sjc_0005858	chr3	+	11592746	11597527	11597365	11597527	11592539	11592696	1568	1176,1485,1051	2,0,0	4768	149	0.948,1.0,1.0
Sjc_0004491	chr1	+	3136394	3136667	3136448	3136667	3135109	3135423	1569	29,21,18	0,0,0	203	149	1.0,1.0,1.0
Sjc_0003272	chr4	+	39970633	39971673	39970950	39971673	39970275	39970590	1570	36,34,16	18,7,5	466	149	0.39,0.608,0.506
Sjc_0008773	chr6	-	10209376	10209460	10209376	10209454	10209494	10209853	1571	2531,2229,1808	23,21,26	155	149	0.991,0.99,0.985
Sjc_0006561	chr3	+	40239746	40239797	40239749	40239797	40239624	40239711	1572	227,223,185	8,16,12	152	149	0.965,0.932,0.938
Sjc_0006561	chr3	+	40259147	40263851	40262196	40263851	40255416	40255493	1573	350,320,252	12,8,1	3198	149	0.576,0.651,0.922
Sjc_0006283	chr3	+	29698543	29698826	29698551	29698826	29698431	29698511	1574	1529,1283,1388	8,8,10	157	149	0.995,0.993,0.992
Sjc_0005123	chr1	+	29064054	29064151	29064102	29064151	29063852	29064013	1575	2198,1823,1923	18,5,12	197	149	0.989,0.996,0.992
Sjc_0007058	chr5	+	15822379	15822481	15822435	15822481	15821952	15821960	1576	1,6,0	0,0,0	205	149	1.0,1.0,NA
Sjc_0007242	chr5	+	23099196	23100478	23100209	23100478	23097833	23097917	1577	375,393,357	0,0,8	1162	149	1.0,1.0,0.851
Sjc_0007242	chr5	+	23099196	23103345	23100589	23103345	23097833	23097917	1578	461,505,451	0,1,0	1542	149	1.0,0.98,1.0
Sjc_0007242	chr5	+	23100209	23103345	23100589	23103345	23099196	23099538	1579	104,137,110	140,115,94	529	149	0.173,0.251,0.248
Sjc_0007242	chr5	+	23100525	23103345	23100589	23103345	23100209	23100478	1580	19,27,20	13,12,9	213	149	0.506,0.611,0.609
Sjc_0007242	chr5	+	23112524	23115168	23114457	23115168	23108021	23108315	1581	192,152,129	1,0,0	2082	149	0.932,1.0,1.0
Sjc_0003230	chr4	+	38798364	38798589	38798379	38798589	38795530	38795877	1582	6,0,0	112,113,93	164	149	0.046,0.0,0.0
Sjc_0002337	chr4	+	991700	993206	993017	993206	991042	991119	1583	1943,1666,1879	0,4,0	1466	149	1.0,0.977,1.0
Sjc_0003580	chr4	-	51239116	51239351	51239116	51239317	51239445	51239456	1584	0,0,1	1,0,0	183	149	0.0,NA,1.0
Sjc_0003580	chr4	-	51239116	51239351	51239116	51239317	51240286	51240519	1585	3,1,4	184,198,165	183	149	0.013,0.004,0.019
Sjc_0007804	chr5	-	44789737	44792713	44789737	44790299	44793854	44794089	1586	318,222,194	0,5,0	2563	149	1.0,0.721,1.0
Sjc_0005386	chr1	-	40131971	40132229	40131971	40132001	40138086	40138176	1587	17,12,3	376,279,326	377	149	0.018,0.017,0.004
Sjc_0005386	chr1	-	40131971	40132229	40131971	40132001	40138246	40138436	1588	19,12,3	16,8,9	377	149	0.319,0.372,0.116
Sjc_0003509	chr4	+	48744385	48745065	48744763	48745065	48739139	48739211	1589	184,173,153	336,256,244	527	149	0.134,0.16,0.151
Sjc_0007711	chr5	+	41635307	41637991	41637144	41637991	41634069	41635266	1590	341,257,246	1,1,0	1986	149	0.962,0.951,1.0
Sjc_0007711	chr5	+	41635493	41637991	41637144	41637991	41635307	41635456	1591	217,177,168	1,1,0	1800	149	0.947,0.936,1.0
Sjc_0002692	chr4	-	19011957	19014287	19011957	19012181	19015599	19015714	1592	1599,1317,1453	0,2,0	2255	149	1.0,0.978,1.0
Sjc_0002692	chr4	-	19013831	19014448	19013831	19014287	19015599	19015714	1593	28,12,26	429,379,334	310	149	0.03,0.015,0.036
Sjc_0007220	chr5	-	21896234	21896276	21896234	21896273	21896400	21896421	1594	20,19,11	2,3,3	152	149	0.907,0.861,0.782
Sjc_0007220	chr5	-	21896400	21896581	21896400	21896421	21897687	21897874	1595	0,0,0	12,13,8	309	149	0.0,0.0,0.0
Sjc_0002737	chr4	+	20735979	20737982	20737813	20737982	20735903	20735943	1596	74,94,49	23,29,33	1983	149	0.195,0.196,0.1
Sjc_0002737	chr4	+	20737813	20737982	20737844	20737982	20735975	20736284	1597	52,43,53	13,5,10	180	149	0.768,0.877,0.814
Sjc_0004779	chr1	+	15655798	15655870	15655810	15655870	15655183	15655288	1598	351,318,277	0,0,0	161	149	1.0,1.0,1.0
Sjc_0004779	chr1	+	15666066	15667964	15667022	15667964	15662758	15662904	1599	1173,918,827	8,15,5	1105	149	0.952,0.892,0.957
Sjc_0004444	chr1	-	929612	931307	929612	930074	932132	932301	1600	4998,4154,4067	1,10,1	1382	149	0.998,0.978,0.998
Sjc_0004444	chr1	-	930730	931307	930730	931208	932132	932301	1601	1597,1347,1266	0,0,0	248	149	1.0,1.0,1.0
Sjc_0004444	chr1	-	929612	931307	929612	930074	933885	934153	1602	4222,3527,3469	0,1,0	1382	149	1.0,0.997,1.0
Sjc_0002534	chr4	-	10028297	10031181	10028297	10028528	10032155	10032216	1603	310,284,221	17,19,9	2802	149	0.492,0.443,0.566
Sjc_0004760	chr1	-	15121347	15121430	15121347	15121425	15121463	15121503	1604	201,160,179	931,751,687	154	149	0.173,0.171,0.201
Sjc_0004760	chr1	-	15121347	15121430	15121347	15121425	15121481	15121600	1605	56,46,40	15,20,18	154	149	0.783,0.69,0.683
Sjc_0006256	chr3	-	28511634	28511757	28511634	28511721	28511816	28511912	1606	194,229,201	0,0,0	185	149	1.0,1.0,1.0
Sjc_0006256	chr3	-	28511634	28512125	28511634	28511757	28512166	28512202	1607	206,188,183	1,0,1	517	149	0.983,1.0,0.981
Sjc_0006256	chr3	-	28512166	28512244	28512166	28512202	28512273	28512592	1608	217,201,189	0,0,0	191	149	1.0,1.0,1.0
Sjc_0009145	chr7	-	3964547	3966705	3964547	3965020	3971213	3971283	1609	830,660,526	0,1,0	1834	149	1.0,0.982,1.0
Sjc_0005462	chr1	-	43448206	43451248	43448206	43448416	43452482	43452733	1610	73,73,90	99,94,97	2981	149	0.036,0.037,0.044
Sjc_0005925	chr3	+	14117109	14118606	14118558	14118606	14116556	14116690	1611	1972,1605,1633	50,37,24	1598	149	0.786,0.802,0.864
Sjc_0008785	chr6	-	10659016	10659184	10659016	10659144	10661848	10662073	1612	52,57,56	0,0,0	189	149	1.0,1.0,1.0
Sjc_0002996	chr4	-	30298755	30300252	30298755	30299299	30303386	30303641	1613	1388,1128,961	18,31,34	1102	149	0.912,0.831,0.793
Sjc_0005717	chr3	-	5873000	5878490	5873000	5873826	5882770	5883001	1614	3705,3003,2448	1,0,0	4813	149	0.991,1.0,1.0
Sjc_0005717	chr3	-	5882770	5883204	5882770	5883001	5886779	5887253	1615	20,9,8	933,712,570	352	149	0.009,0.005,0.006
Sjc_0005717	chr3	-	5882770	5883438	5882770	5883001	5886779	5887253	1616	30,17,21	933,712,570	586	149	0.008,0.006,0.009
Sjc_0005717	chr3	-	5882770	5883438	5882770	5883204	5886779	5887253	1617	13,8,13	3,0,0	383	149	0.628,1.0,1.0
Sjc_0002603	chr4	-	14037202	14039007	14037202	14037656	14039451	14039619	1618	7,33,3	302,195,209	1500	149	0.002,0.017,0.001
Sjc_0002603	chr4	-	14040589	14040692	14040589	14040675	14040729	14040791	1619	74,54,52	0,0,0	166	149	1.0,1.0,1.0
Sjc_0002603	chr4	-	14040589	14043421	14040589	14040791	14044078	14044169	1620	54,74,37	143,107,118	2779	149	0.02,0.036,0.017
Sjc_0002603	chr4	-	14040589	14044169	14040589	14040791	14044528	14044691	1621	200,227,184	3,0,4	3527	149	0.738,1.0,0.66
Sjc_0003397	chr4	-	44475664	44476565	44475664	44475864	44477793	44477841	1622	39,51,64	132,129,96	850	149	0.049,0.065,0.105
Sjc_0008267	chr2	-	17545861	17549708	17545861	17548075	17553042	17553697	1623	267,331,202	311,282,250	1782	149	0.067,0.089,0.063
Sjc_0008267	chr2	-	17558175	17559519	17558175	17558879	17559565	17559638	1624	449,368,397	0,0,0	789	149	1.0,1.0,1.0
Sjc_0003530	chr4	-	49434399	49436628	49434399	49435439	49436666	49436983	1625	204,171,144	7,4,0	1338	149	0.764,0.826,1.0
Sjc_0004489	chr1	+	3108372	3108487	3108394	3108487	3104865	3105100	1626	84,53,47	0,0,0	171	149	1.0,1.0,1.0
Sjc_0003291	chr4	+	40521716	40521965	40521869	40521965	40518123	40518248	1627	12,22,22	114,92,54	302	149	0.049,0.106,0.167
Sjc_0003291	chr4	+	40525897	40526003	40525930	40526003	40523096	40523155	1628	2,0,5	168,123,109	182	149	0.01,0.0,0.036
Sjc_0002666	chr4	-	17992592	17992840	17992592	17992762	17994608	17994740	1629	18,39,27	0,0,0	227	149	1.0,1.0,1.0
Sjc_0002666	chr4	-	17996666	17997315	17996666	17996886	17997358	17997406	1630	10,7,11	39,24,30	578	149	0.062,0.07,0.086
Sjc_0005679	chr3	+	4375491	4375844	4375494	4375844	4372607	4372877	1631	0,0,0	2,0,0	152	149	0.0,NA,NA
Sjc_0005679	chr3	+	4381375	4381734	4381441	4381734	4380708	4380813	1632	2,0,0	0,0,0	215	149	1.0,NA,NA
Sjc_0003199	chr4	-	37331320	37331448	37331320	37331437	37331483	37331644	1633	136,106,108	3,9,1	160	149	0.977,0.916,0.99
Sjc_0003199	chr4	-	37331320	37331479	37331320	37331437	37331520	37331644	1634	4,15,10	0,0,0	191	149	1.0,1.0,1.0
Sjc_0003512	chr4	+	48907223	48907296	48907225	48907296	48905615	48905697	1635	0,0,0	0,2,0	151	149	NA,0.0,NA
Sjc_0005049	chr1	+	26574146	26575500	26575197	26575500	26572519	26572745	1636	666,526,572	1,0,0	1200	149	0.988,1.0,1.0
Sjc_0009478	chr7	-	17949559	17951235	17949559	17950325	17951977	17952037	1637	69,64,50	0,0,0	1059	149	1.0,1.0,1.0
Sjc_0003468	chr4	+	47002629	47004237	47004078	47004237	47002015	47002086	1638	327,244,202	237,203,175	1598	149	0.114,0.101,0.097
Sjc_0003468	chr4	+	47002629	47004237	47004078	47004237	47002340	47002562	1639	303,233,188	7,11,6	1598	149	0.801,0.664,0.745
Sjc_0003468	chr4	+	47010769	47013215	47013080	47013215	47010657	47010719	1640	183,194,103	0,1,3	2460	149	1.0,0.922,0.675
Sjc_0005877	chr3	-	12292191	12292502	12292191	12292493	12295061	12295235	1641	21,10,7	0,0,0	158	149	1.0,1.0,1.0
Sjc_0006339	chr3	+	31355777	31355969	31355786	31355969	31355616	31355751	1642	2,4,0	58,46,48	158	149	0.031,0.076,0.0
Sjc_0006339	chr3	+	31368242	31368633	31368277	31368633	31361828	31361960	1643	177,123,131	0,0,1	184	149	1.0,1.0,0.991
Sjc_0007442	chr5	-	31198680	31200960	31198680	31198827	31200994	31201029	1644	334,286,252	3,0,1	2282	149	0.879,1.0,0.943
Sjc_0007442	chr5	-	31198680	31201374	31198680	31198827	31202319	31202416	1645	210,187,182	16,21,35	2696	149	0.42,0.33,0.223
Sjc_0007442	chr5	-	31201409	31202278	31201409	31201463	31202319	31202416	1646	101,109,82	109,40,45	964	149	0.125,0.296,0.22
Sjc_0008057	chr2	-	9666146	9667673	9666146	9667601	9669620	9669777	1647	1,0,1	0,0,0	221	149	1.0,NA,1.0
Sjc_0002860	chr4	-	25563419	25564929	25563419	25563665	25565468	25565828	1648	103,137,97	1,3,2	1413	149	0.916,0.828,0.836
Sjc_0005426	chr1	-	42049631	42052244	42049631	42050092	42054406	42054748	1649	8147,6633,6617	0,1,3	2301	149	1.0,0.998,0.993
Sjc_0004805	chr1	+	17131552	17132504	17132456	17132504	17129606	17129697	1650	0,4,0	0,0,0	1053	149	NA,1.0,NA
Sjc_0003110	chr4	+	34465131	34465608	34465513	34465608	34463430	34465095	1651	58,40,52	3,0,1	531	149	0.844,1.0,0.936
Sjc_0005291	chr1	-	36251186	36251547	36251186	36251544	36255531	36255701	1652	218,162,153	44,37,41	152	149	0.829,0.811,0.785
Sjc_0001471	chr8	+	57274576	57274878	57274582	57274878	57273300	57273518	1653	467,374,326	0,0,0	155	149	1.0,1.0,1.0
Sjc_0004853	chr1	+	18729212	18729670	18729431	18729670	18727735	18729182	1654	11,16,8	16,16,3	368	149	0.218,0.288,0.519
Sjc_0006201	chr3	+	26095147	26095397	26095156	26095397	26095010	26095118	1655	816,727,714	125,128,159	158	149	0.86,0.843,0.809
Sjc_0006201	chr3	+	26107713	26108163	26107716	26108163	26106894	26107377	1656	263,186,187	1960,1528,1587	152	149	0.116,0.107,0.104
Sjc_0003584	chr4	+	51535282	51535633	51535498	51535633	51534204	51534424	1657	1314,1087,1113	1,0,0	365	149	0.998,1.0,1.0
Sjc_0007969	chr2	+	5953056	5959075	5956128	5959075	5952904	5953012	1658	684,628,511	11,6,0	3221	149	0.742,0.829,1.0
Sjc_0007969	chr2	+	5956678	5959075	5957428	5959075	5956128	5956630	1659	166,176,143	0,5,0	899	149	1.0,0.854,1.0
Sjc_0005631	chr3	-	2824095	2825102	2824095	2824178	2825828	2826052	1660	2228,1675,1614	14,20,15	1073	149	0.957,0.921,0.937
Sjc_0005631	chr3	-	2824945	2826052	2824945	2825102	2827080	2827158	1661	2961,2393,2095	21,17,9	1099	149	0.95,0.95,0.969
Sjc_0005631	chr3	-	2827555	2827733	2827555	2827625	2827868	2827967	1662	109,104,103	1393,1245,1103	257	149	0.043,0.046,0.051
Sjc_0005086	chr1	+	27773589	27774891	27774745	27774891	27767703	27767723	1663	142,136,100	43,75,63	1305	149	0.274,0.172,0.153
Sjc_0006715	chr3	-	47008714	47008869	47008714	47008858	47008920	47009256	1664	7,7,13	7,12,4	160	149	0.482,0.352,0.752
Sjc_0006715	chr3	-	47008714	47008890	47008714	47008858	47008920	47009256	1665	127,103,83	7,12,4	181	149	0.937,0.876,0.945
Sjc_0006715	chr3	-	47008714	47008890	47008714	47008869	47008920	47009256	1666	123,99,78	3,3,8	170	149	0.973,0.967,0.895
Sjc_0005124	chr1	-	29089976	29090181	29089976	29090104	29091856	29092302	1667	11,18,9	0,0,0	226	149	1.0,1.0,1.0
Sjc_0006112	chr3	+	22649498	22650002	22649655	22650002	22648151	22648319	1668	1,0,2	3,0,1	306	149	0.14,NA,0.493
Sjc_0007405	chr5	-	29596866	29599133	29596866	29596970	29600207	29600330	1669	63,57,77	11,5,6	2312	149	0.27,0.424,0.453
Sjc_0000109	chr8	+	4916004	4916093	4916013	4916093	4914771	4914900	1670	79,101,67	0,0,0	158	149	1.0,1.0,1.0
Sjc_0003594	chr4	+	51874966	51875182	51874978	51875182	51874776	51874932	1671	25,34,20	307,266,282	161	149	0.07,0.106,0.062
Sjc_0004447	chr1	-	997651	997889	997651	997885	999594	999818	1672	248,111,123	2,0,0	153	149	0.992,1.0,1.0
Sjc_0004447	chr1	-	997651	997889	997651	997885	1000753	1001267	1673	20,8,11	0,0,0	153	149	1.0,1.0,1.0
Sjc_0003202	chr4	-	37443256	37443428	37443256	37443407	37445655	37445887	1674	15,1,11	124,102,119	170	149	0.096,0.009,0.075
Sjc_0003202	chr4	-	37443256	37443428	37443256	37443407	37449518	37449590	1675	3,0,1	1,1,2	170	149	0.724,0.0,0.305
Sjc_0003592	chr4	+	51850316	51852368	51852135	51852368	51845393	51845762	1676	940,745,718	0,5,0	1968	149	1.0,0.919,1.0
Sjc_0005018	chr1	+	25448676	25448720	25448691	25448720	25448311	25448390	1677	35,23,31	931,774,721	164	149	0.033,0.026,0.038
Sjc_0002619	chr4	+	14590813	14593567	14593044	14593567	14590438	14590595	1678	398,350,253	3,0,6	2380	149	0.893,1.0,0.725
Sjc_0005241	chr1	-	33911780	33916202	33911780	33911859	33917963	33918062	1679	838,718,620	8,3,1	4492	149	0.777,0.888,0.954
Sjc_0005241	chr1	-	33911780	33916202	33911780	33911859	33936826	33936914	1680	317,325,258	1,11,1	4492	149	0.913,0.495,0.895
Sjc_0005191	chr1	-	31887714	31889000	31887714	31888079	31890839	31891357	1681	163,153,126	0,1,0	1070	149	1.0,0.955,1.0
Sjc_0007075	chr5	-	16322505	16324234	16322505	16322754	16324267	16324316	1682	1524,1330,1341	1,1,0	1629	149	0.993,0.992,1.0
Sjc_0001356	chr8	-	52951970	52952124	52951970	52952058	52957281	52957428	1683	70,40,46	0,0,0	215	149	1.0,1.0,1.0
Sjc_0001356	chr8	-	52983797	52984544	52983797	52984535	52987299	52987414	1684	9,23,15	1,0,1	158	149	0.895,1.0,0.934
Sjc_0003496	chr4	+	48033835	48034180	48033849	48034180	48032937	48033112	1685	1,1,0	14,14,9	163	149	0.061,0.061,0.0
Sjc_0006603	chr3	-	41943871	41944025	41943871	41943962	41947580	41947740	1686	219,185,165	6,10,6	212	149	0.962,0.929,0.951
Sjc_0003017	chr4	+	30874279	30875990	30875826	30875990	30872272	30872373	1687	1476,1288,1240	6,0,1	1696	149	0.956,1.0,0.991
Sjc_0001251	chr8	+	49765290	49768624	49768160	49768624	49763790	49763921	1688	523,608,452	0,4,0	3019	149	1.0,0.882,1.0
Sjc_0001251	chr8	+	49764169	49768624	49765290	49768624	49763790	49764131	1689	119,138,103	1,0,0	1270	149	0.933,1.0,1.0
Sjc_0008615	chr6	-	4023234	4023333	4023234	4023291	4024957	4025073	1690	157,114,103	24,8,0	191	149	0.836,0.917,1.0
Sjc_0002901	chr4	+	27069746	27070334	27069872	27070334	27064971	27066017	1691	26,32,27	351,351,302	275	149	0.039,0.047,0.046
Sjc_0002901	chr4	+	27069457	27070334	27069872	27070334	27065832	27066017	1692	100,106,118	351,351,302	564	149	0.07,0.074,0.094
Sjc_0002901	chr4	+	27069457	27071450	27070413	27071450	27065832	27066017	1693	800,687,736	26,25,13	1105	149	0.806,0.787,0.884
Sjc_0008042	chr2	-	9071449	9075565	9071449	9071586	9075596	9075737	1694	7709,6040,6098	0,0,1	4128	149	1.0,1.0,0.995
Sjc_0008042	chr2	-	9074651	9075565	9074651	9074821	9075596	9075737	1695	7153,5540,5680	9,3,0	893	149	0.993,0.997,1.0
Sjc_0008550	chr6	+	1249804	1251734	1251638	1251734	1249359	1249767	1696	60,83,87	6,6,4	1983	149	0.429,0.51,0.62
Sjc_0008550	chr6	+	1262102	1263314	1263163	1263314	1259907	1260139	1697	1170,1052,961	8,1,3	1210	149	0.947,0.992,0.975
Sjc_0004459	chr1	+	1504859	1505042	1504904	1505042	1503348	1503448	1698	0,0,0	0,0,0	194	149	NA,NA,NA
Sjc_0005488	chr1	-	44693128	44693239	44693128	44693188	44693924	44694035	1699	0,0,0	0,0,0	200	149	NA,NA,NA
Sjc_0005488	chr1	-	44697204	44697315	44697204	44697264	44698828	44698939	1700	0,0,0	0,0,0	200	149	NA,NA,NA
Sjc_0005488	chr1	-	44705266	44705377	44705266	44705326	44705981	44706092	1701	0,0,0	0,0,0	200	149	NA,NA,NA
Sjc_0005411	chr1	-	40937359	40939348	40937359	40937779	40940955	40941363	1702	45,40,50	11,9,11	1718	149	0.262,0.278,0.283
Sjc_0001922	chr8	+	74802942	74807313	74807031	74807313	74799231	74799431	1703	645,680,617	1,0,0	4238	149	0.958,1.0,1.0
Sjc_0001922	chr8	+	74811030	74812511	74812168	74812511	74808456	74808735	1704	114,97,77	333,309,253	1287	149	0.038,0.035,0.034
Sjc_0006342	chr3	-	31456118	31458747	31456118	31457568	31459456	31459774	1705	1734,1463,1498	0,2,0	1328	149	1.0,0.988,1.0
Sjc_0006342	chr3	-	31456118	31459774	31456118	31458747	31462639	31462885	1706	926,722,727	1,0,0	1176	149	0.992,1.0,1.0
Sjc_0006342	chr3	-	31467313	31469115	31467313	31467965	31480308	31480514	1707	118,112,99	0,2,0	1299	149	1.0,0.865,1.0
Sjc_0007895	chr2	-	2553513	2556876	2553513	2553607	2556968	2557387	1708	820,672,737	3,4,3	3418	149	0.923,0.88,0.915
Sjc_0007895	chr2	-	2556274	2557387	2556274	2556876	2558463	2559720	1709	370,345,286	0,0,1	660	149	1.0,1.0,0.985
Sjc_0007895	chr2	-	2556274	2557387	2556274	2556876	2560379	2560528	1710	276,241,223	2,0,1	660	149	0.969,1.0,0.981
Sjc_0004533	chr1	-	5034828	5039588	5034828	5036200	5042977	5043065	1711	3074,2881,2782	13,3,9	3537	149	0.909,0.976,0.929
Sjc_0004533	chr1	-	5034828	5043065	5034828	5039588	5050578	5051373	1712	202,218,140	4,0,0	3626	149	0.675,1.0,1.0
Sjc_0006701	chr3	+	46430287	46431062	46430473	46431062	46429716	46430245	1713	27,21,12	3,0,1	335	149	0.8,1.0,0.842
Sjc_0006701	chr3	+	46430404	46431062	46430473	46431062	46430287	46430361	1714	16,11,7	2,4,1	218	149	0.845,0.653,0.827
Sjc_0006701	chr3	+	46440931	46442951	46442714	46442951	46437555	46437971	1715	403,350,382	1,0,0	1932	149	0.969,1.0,1.0
Sjc_0000908	chr8	+	37041158	37042785	37042593	37042785	37040977	37041106	1716	21,20,8	4,4,0	1584	149	0.331,0.32,1.0
Sjc_0000431	chr8	-	19146592	19147202	19146592	19146750	19149320	19149637	1717	127,86,167	76,90,83	601	149	0.293,0.192,0.333
Sjc_0007950	chr2	+	4926842	4927253	4927029	4927253	4925815	4926038	1718	25,27,40	85,66,45	336	149	0.115,0.154,0.283
Sjc_0006464	chr3	-	36424507	36425060	36424507	36424707	36426232	36426660	1719	24231,19599,16923	27,28,17	502	149	0.996,0.995,0.997
Sjc_0004644	chr1	+	10024389	10025976	10024519	10025976	10019591	10019699	1720	5,12,9	7,9,7	279	149	0.276,0.416,0.407
Sjc_0002591	chr4	+	13498140	13499274	13498899	13499274	13497786	13498059	1721	9630,7404,6141	1,0,0	908	149	0.999,1.0,1.0
Sjc_0000944	chr8	-	38296156	38297097	38296156	38297010	38298541	38299139	1722	0,0,0	0,0,0	236	149	NA,NA,NA
Sjc_0007532	chr5	-	35059385	35067794	35059385	35060713	35075515	35075749	1723	3214,3283,3128	8,10,6	7230	149	0.892,0.871,0.915
Sjc_0000562	chr8	-	23987240	23987387	23987240	23987357	23987419	23988130	1724	593,487,502	6,4,1	179	149	0.988,0.99,0.998
Sjc_0006501	chr3	-	37671559	37673392	37671559	37671714	37674993	37675289	1725	22,34,24	304,289,227	1827	149	0.006,0.01,0.009
Sjc_0001042	chr8	+	42294557	42294782	42294650	42294782	42293236	42293611	1726	1971,1596,1373	2819,2472,2245	242	149	0.301,0.284,0.274
Sjc_0001042	chr8	+	42294650	42295926	42295429	42295926	42293236	42293611	1727	3068,2768,2465	13,14,11	928	149	0.974,0.969,0.973
Sjc_0005109	chr1	+	28693993	28694185	28694053	28694185	28692761	28692869	1728	112,100,56	0,0,0	209	149	1.0,1.0,1.0
Sjc_0005109	chr1	+	28695878	28697237	28696846	28697237	28694807	28694894	1729	75,101,61	0,0,1	1117	149	1.0,1.0,0.891
Sjc_0005109	chr1	+	28696846	28697237	28696889	28697237	28695878	28696025	1730	74,81,85	5,8,1	192	149	0.92,0.887,0.985
Sjc_0005195	chr1	+	32036159	32036237	32036176	32036237	32031573	32031657	1731	156,108,86	3,0,5	166	149	0.979,1.0,0.939
Sjc_0003800	chr4	-	60925965	60926079	60925965	60926034	60928619	60928796	1732	1,0,0	2286,1864,1833	194	149	0.0,0.0,0.0
Sjc_0008900	chr6	-	16133579	16133737	16133579	16133658	16133775	16135625	1733	2,4,5	1,0,0	228	149	0.567,1.0,1.0
Sjc_0004160	chr4	-	76131948	76132407	76131948	76132071	76136731	76136957	1734	4,2,0	9,19,20	485	149	0.12,0.031,0.0
Sjc_0004160	chr4	-	76164405	76164534	76164405	76164522	76166029	76166161	1735	0,0,0	0,0,0	161	149	NA,NA,NA
Sjc_0008026	chr2	-	8468131	8476453	8468131	8472545	8477846	8478339	1736	1202,1087,1030	1,0,0	4057	149	0.978,1.0,1.0
Sjc_0004501	chr1	-	3511262	3515910	3511262	3512333	3517191	3517346	1737	296,282,215	1,0,0	3726	149	0.922,1.0,1.0
Sjc_0004501	chr1	-	3517191	3518413	3517191	3517346	3519289	3519510	1738	288,252,137	1,1,0	1216	149	0.972,0.969,1.0
Sjc_0004501	chr1	-	3519289	3519510	3519289	3519507	3519544	3520361	1739	62,42,40	18,13,10	152	149	0.772,0.76,0.797
Sjc_0001976	chr8	+	77549447	77549722	77549616	77549722	77548286	77548399	1740	490,392,333	0,2,0	318	149	1.0,0.989,1.0
Sjc_0000459	chr8	+	20310941	20317447	20317330	20317447	20310796	20310909	1741	299,319,264	2,0,0	6538	149	0.773,1.0,1.0
Sjc_0000459	chr8	+	20313556	20317447	20317330	20317447	20310941	20310998	1742	169,195,132	21,14,14	3923	149	0.234,0.346,0.264
Sjc_0000459	chr8	+	20313556	20317447	20317330	20317447	20311164	20311324	1743	172,204,137	4,0,0	3923	149	0.62,1.0,1.0
Sjc_0007997	chr2	-	7099109	7100312	7099109	7099210	7103893	7104027	1744	85,106,62	1,0,0	1251	149	0.91,1.0,1.0
Sjc_0003581	chr4	+	51275072	51277112	51275769	51277112	51273814	51273982	1745	446,485,365	21,14,10	846	149	0.789,0.859,0.865
Sjc_0006508	chr3	+	37827213	37827552	37827417	37827552	37825199	37825313	1746	0,0,0	0,3,0	353	149	NA,0.0,NA
Sjc_0003226	chr4	-	38685026	38687185	38685026	38685225	38692055	38692163	1747	401,359,250	0,0,1	2109	149	1.0,1.0,0.946
Sjc_0007928	chr2	+	4045797	4045932	4045834	4045932	4043546	4043693	1748	56,42,35	0,0,2	186	149	1.0,1.0,0.933
Sjc_0004987	chr1	-	23615938	23617702	23615938	23616127	23617742	23617840	1749	287,281,253	5,10,5	1724	149	0.832,0.708,0.814
Sjc_0001173	chr8	-	46951713	46951883	46951713	46951867	46951917	46951988	1750	7,1,0	0,0,1	165	149	1.0,1.0,0.0
Sjc_0000062	chr8	-	2965540	2965689	2965540	2965642	2967410	2967466	1751	0,0,0	1,1,3	196	149	0.0,0.0,0.0
Sjc_0000062	chr8	-	2969290	2969420	2969290	2969333	2969491	2969560	1752	8,4,7	0,0,2	236	149	1.0,1.0,0.688
Sjc_0000545	chr8	+	23182141	23184168	23184099	23184168	23181738	23182109	1753	120,147,70	0,7,0	2107	149	1.0,0.598,1.0
Sjc_0004678	chr1	+	11566448	11566579	11566457	11566579	11564282	11564320	1754	3,1,10	0,0,0	158	149	1.0,1.0,1.0
Sjc_0004872	chr1	-	19208451	19209456	19208451	19208688	19209500	19209564	1755	132,101,99	1,0,0	917	149	0.955,1.0,1.0
Sjc_0004872	chr1	-	19212789	19214135	19212789	19213604	19214838	19215085	1756	128,132,128	1,1,0	680	149	0.966,0.967,1.0
Sjc_0004681	chr1	+	11653746	11653987	11653822	11653987	11653555	11653713	1757	29,22,15	167,116,152	225	149	0.103,0.112,0.061
Sjc_0008751	chr6	+	9390630	9391057	9390988	9391057	9387215	9387360	1758	9,22,12	37,26,28	507	149	0.067,0.199,0.112
Sjc_0006312	chr3	-	30783645	30784146	30783645	30783843	30785118	30785364	1759	966,801,770	2,4,0	452	149	0.994,0.985,1.0
Sjc_0003075	chr4	-	32804179	32804402	32804179	32804386	32807654	32807755	1760	29,42,30	0,0,0	165	149	1.0,1.0,1.0
Sjc_0003075	chr4	-	32807654	32808788	32807654	32807755	32811754	32811862	1761	418,322,308	0,0,2	1182	149	1.0,1.0,0.951
Sjc_0007612	chr5	+	38226773	38226864	38226830	38226864	38224066	38224122	1762	0,0,0	0,0,0	206	149	NA,NA,NA
Sjc_0009475	chr7	-	17814249	17814987	17814249	17814411	17815022	17815112	1763	3750,3032,2990	17,14,8	725	149	0.978,0.978,0.987
Sjc_0001056	chr8	+	42650898	42650962	42650901	42650962	42650706	42650868	1764	2574,2011,1993	49,46,32	152	149	0.981,0.977,0.984
Sjc_0001056	chr8	+	42650898	42652043	42651559	42652043	42650706	42650868	1765	2583,2020,2011	1,10,0	810	149	0.998,0.974,1.0
Sjc_0000136	chr8	-	5629170	5629279	5629170	5629243	5634660	5634839	1766	0,0,0	0,0,0	185	149	NA,NA,NA
Sjc_0000136	chr8	-	5636853	5637113	5636853	5636903	5638307	5638388	1767	1,2,0	0,0,0	359	149	1.0,1.0,NA
Sjc_0005540	chr1	+	47206246	47209228	47208306	47209228	47206084	47206214	1768	760,606,586	1,0,0	2209	149	0.981,1.0,1.0
Sjc_0004832	chr1	-	17993829	17994082	17993829	17994007	17995791	17996131	1769	204,193,161	0,0,0	224	149	1.0,1.0,1.0
Sjc_0004832	chr1	-	18002801	18002995	18002801	18002992	18004917	18005015	1770	32,27,25	47,49,60	152	149	0.4,0.351,0.29
Sjc_0004832	chr1	-	18023716	18023982	18023716	18023916	18024022	18024289	1771	76,73,57	0,0,0	215	149	1.0,1.0,1.0
Sjc_0005528	chr1	-	46734346	46734730	46734346	46734419	46741281	46741410	1772	8,7,10	0,0,2	460	149	1.0,1.0,0.618
Sjc_0008228	chr2	-	16195872	16200120	16195872	16196661	16201342	16201793	1773	478,447,379	520,443,406	3608	149	0.037,0.04,0.037
Sjc_0005458	chr1	+	43147305	43147402	43147368	43147402	43146030	43146136	1774	626,524,459	0,0,0	212	149	1.0,1.0,1.0
Sjc_0005458	chr1	+	43149264	43151509	43150066	43151509	43149017	43149127	1775	696,547,525	0,1,0	951	149	1.0,0.988,1.0
Sjc_0005458	chr1	+	43149264	43151509	43151395	43151509	43149017	43149127	1776	737,598,556	0,5,0	2280	149	1.0,0.887,1.0
Sjc_0005458	chr1	+	43149264	43152944	43152850	43152944	43149017	43149127	1777	773,635,590	0,0,1	3735	149	1.0,1.0,0.959
Sjc_0005458	chr1	+	43150066	43151509	43151395	43151509	43149017	43149127	1778	41,52,31	0,5,0	1478	149	1.0,0.512,1.0
Sjc_0005458	chr1	+	43150066	43151509	43151395	43151509	43149264	43149389	1779	44,53,34	832,692,711	1478	149	0.005,0.008,0.005
Sjc_0003344	chr4	+	42465591	42471055	42466143	42471055	42464675	42464756	1780	1933,1446,1407	5,2,2	701	149	0.988,0.994,0.993
Sjc_0003344	chr4	+	42465591	42471055	42470133	42471055	42464675	42464756	1781	3076,2656,2457	0,5,5	4691	149	1.0,0.944,0.94
Sjc_0003344	chr4	+	42466143	42471055	42470133	42471055	42464675	42464756	1782	1148,1212,1052	0,5,5	4139	149	1.0,0.897,0.883
Sjc_0003344	chr4	+	42466143	42471055	42470133	42471055	42465591	42465720	1783	1268,1320,1153	1500,1162,1010	4139	149	0.03,0.039,0.039
Sjc_0002354	chr4	-	1865915	1866199	1865915	1866103	1866435	1866903	1784	319,301,279	0,0,0	245	149	1.0,1.0,1.0
Sjc_0003777	chr4	-	60108664	60109624	60108664	60109619	60111220	60112234	1785	65,49,36	22,6,15	154	149	0.741,0.888,0.699
Sjc_0006771	chr5	-	1014985	1015066	1014985	1015057	1015093	1015154	1786	172,141,163	347,289,308	158	149	0.319,0.315,0.333
Sjc_0005046	chr1	-	26507398	26507855	26507398	26507597	26508412	26508937	1787	415,359,351	0,0,0	407	149	1.0,1.0,1.0
Sjc_0001159	chr8	-	46421261	46422370	46421261	46421950	46424444	46424518	1788	2990,2401,1923	36,28,11	569	149	0.956,0.957,0.979
Sjc_0001159	chr8	-	46424444	46428455	46424444	46424518	46429711	46429986	1789	1366,1025,831	22,31,15	4086	149	0.694,0.547,0.669
Sjc_0001159	chr8	-	46424444	46429986	46424444	46424518	46434265	46434409	1790	2448,2084,1735	4,4,0	5617	149	0.942,0.933,1.0
Sjc_0007832	chr2	-	519985	523204	519985	520099	528160	528323	1791	272,192,240	3,1,0	3254	149	0.806,0.898,1.0
Sjc_0007832	chr2	-	543617	544642	543617	543791	544675	544836	1792	209,188,181	3,0,5	1000	149	0.912,1.0,0.844
Sjc_0006899	chr5	-	7865883	7867492	7865883	7866146	7867545	7867833	1793	2324,1904,1850	0,1,0	1495	149	1.0,0.995,1.0
Sjc_0008059	chr2	-	9739561	9739813	9739561	9739781	9742417	9742992	1794	47,61,44	0,0,0	181	149	1.0,1.0,1.0
Sjc_0008059	chr2	-	9741240	9741397	9741240	9741361	9742417	9742992	1795	302,346,307	0,0,0	185	149	1.0,1.0,1.0
Sjc_0006624	chr3	-	43139413	43139705	43139413	43139700	43139741	43139893	1796	147,103,92	13,8,4	154	149	0.916,0.926,0.957
Sjc_0008084	chr2	+	10853018	10853152	10853048	10853152	10851490	10851574	1797	8,16,10	1309,1124,971	179	149	0.005,0.012,0.008
Sjc_0008084	chr2	+	10857035	10857690	10857219	10857690	10855148	10855441	1798	267,175,183	1523,1278,1172	333	149	0.073,0.058,0.065
Sjc_0006143	chr3	+	23997291	23998051	23997856	23998051	23993868	23993945	1799	338,342,314	0,2,0	714	149	1.0,0.973,1.0
Sjc_0006143	chr3	+	23997856	23998051	23997892	23998051	23997291	23997360	1800	204,188,181	22,37,31	185	149	0.882,0.804,0.825
Sjc_0006143	chr3	+	24000026	24004705	24004566	24004705	23997291	23997360	1801	619,682,534	0,1,2	4689	149	1.0,0.956,0.895
Sjc_0006143	chr3	+	23997856	23998051	23997892	23998051	23997291	23997613	1802	139,107,123	11,7,12	185	149	0.911,0.925,0.892
Sjc_0006143	chr3	+	24000026	24004705	24004566	24004705	23997856	23998051	1803	883,913,780	0,0,0	4689	149	1.0,1.0,1.0
Sjc_0004672	chr1	+	11354483	11354650	11354494	11354650	11354165	11354450	1804	158,148,130	16,32,32	160	149	0.902,0.812,0.791
Sjc_0004741	chr1	+	14082804	14084156	14082858	14084156	14082539	14082747	1805	21,20,16	0,2,0	203	149	1.0,0.88,1.0
Sjc_0005286	chr1	+	36165260	36165545	36165270	36165545	36164087	36164295	1806	13,9,11	0,0,0	159	149	1.0,1.0,1.0
Sjc_0005281	chr1	-	35967900	35968115	35967900	35968075	35970481	35970527	1807	0,0,0	0,0,0	189	149	NA,NA,NA
Sjc_0003341	chr4	-	42343822	42344413	42343822	42343908	42351259	42351391	1808	161,164,169	14,19,9	654	149	0.724,0.663,0.811
Sjc_0003341	chr4	-	42343822	42348255	42343822	42343908	42351259	42351391	1809	325,434,386	14,19,9	4496	149	0.435,0.431,0.587
Sjc_0003341	chr4	-	42343822	42348255	42343822	42344413	42351259	42351391	1810	164,274,217	0,4,0	3991	149	1.0,0.719,1.0
Sjc_0003341	chr4	-	42343822	42344413	42343822	42343908	42354301	42354430	1811	165,160,175	374,329,306	654	149	0.091,0.1,0.115
Sjc_0008264	chr2	-	17375908	17378760	17375908	17376320	17384814	17385107	1812	274,225,203	0,1,0	2589	149	1.0,0.928,1.0
Sjc_0005095	chr1	-	28093027	28093683	28093027	28093242	28093715	28094029	1813	1094,871,814	8,10,7	590	149	0.972,0.957,0.967
Sjc_0004869	chr1	-	19181351	19181483	19181351	19181436	19181524	19186760	1814	112,117,87	60,37,30	196	149	0.587,0.706,0.688
Sjc_0005059	chr1	+	26837238	26839424	26839258	26839424	26832853	26834021	1815	512,474,408	3,1,3	2169	149	0.921,0.97,0.903
Sjc_0008213	chr2	-	15719027	15719315	15719027	15719291	15721467	15721618	1816	91,86,67	0,0,0	173	149	1.0,1.0,1.0
Sjc_0008213	chr2	-	15730287	15730375	15730287	15730364	15730605	15730611	1817	2,1,6	0,0,0	160	149	1.0,1.0,1.0
Sjc_0006370	chr3	+	32677398	32677520	32677452	32677520	32673364	32673518	1818	385,349,274	0,0,0	203	149	1.0,1.0,1.0
Sjc_0003097	chr4	+	34137047	34137278	34137077	34137278	34136258	34136437	1819	1,1,2	3,3,6	179	149	0.217,0.217,0.217
Sjc_0000561	chr8	-	23906914	23909816	23906914	23907273	23910181	23910264	1820	58,64,55	0,0,0	2692	149	1.0,1.0,1.0
Sjc_0004753	chr1	-	14890458	14891930	14890458	14890568	14892734	14892822	1821	645,439,517	4,5,3	1511	149	0.941,0.896,0.944
Sjc_0002970	chr4	-	29370783	29376691	29370783	29374292	29378224	29378400	1822	131,154,90	2,14,11	2548	149	0.793,0.391,0.324
Sjc_0002970	chr4	-	29370783	29378400	29370783	29374292	29379345	29379429	1823	206,239,160	1,3,0	4257	149	0.878,0.736,1.0
Sjc_0004759	chr1	+	15109356	15109614	15109587	15109614	15100969	15101103	1824	178,165,110	0,0,2	380	149	1.0,1.0,0.956
Sjc_0004759	chr1	+	15111588	15115572	15114381	15115572	15111382	15111536	1825	666,587,382	0,8,1	2942	149	1.0,0.788,0.951
Sjc_0006286	chr3	+	29792385	29792519	29792446	29792519	29786773	29786792	1826	7,3,2	298,263,212	210	149	0.016,0.008,0.007
Sjc_0002790	chr4	+	22680504	22682282	22682014	22682282	22680035	22680458	1827	19,19,5	138,116,135	1659	149	0.012,0.014,0.003
Sjc_0002302	chr8	-	90061991	90063472	90061991	90062138	90064553	90064951	1828	7,3,8	2,0,13	1483	149	0.26,1.0,0.058
Sjc_0006615	chr3	-	42730473	42730579	42730473	42730564	42730621	42730696	1829	3,13,22	28,21,27	164	149	0.089,0.36,0.425
Sjc_0006069	chr3	+	21353185	21353290	21353209	21353290	21352358	21352705	1830	0,0,0	1,0,0	173	149	0.0,NA,NA
Sjc_0006069	chr3	+	21353185	21353290	21353249	21353290	21352358	21352705	1831	2,0,1	0,0,0	213	149	1.0,NA,1.0
Sjc_0006069	chr3	+	21353209	21353290	21353249	21353290	21352358	21352705	1832	3,0,1	0,0,0	189	149	1.0,NA,1.0
Sjc_0008077	chr2	+	10616252	10617395	10617148	10617395	10615715	10616212	1833	149,194,77	19,4,0	1045	149	0.528,0.874,1.0
Sjc_0006383	chr3	-	33023440	33024657	33023440	33024467	33026536	33026611	1834	183,102,150	1,8,7	339	149	0.988,0.849,0.904
Sjc_0006383	chr3	-	33023440	33026611	33023440	33024657	33027760	33027841	1835	224,198,159	1,1,5	2103	149	0.941,0.933,0.693
Sjc_0004931	chr1	-	21347065	21353798	21347065	21351633	21353830	21353941	1836	1728,1564,1292	0,0,1	2314	149	1.0,1.0,0.988
Sjc_0000627	chr8	+	26393835	26394044	26393877	26394044	26391427	26391541	1837	3,22,19	0,0,0	191	149	1.0,1.0,1.0
Sjc_0003296	chr4	-	40699198	40701496	40699198	40699306	40704318	40704470	1838	508,436,387	1,2,0	2339	149	0.97,0.933,1.0
Sjc_0003296	chr4	-	40699198	40703724	40699198	40699306	40704318	40704470	1839	484,384,345	1,2,0	4567	149	0.94,0.862,1.0
Sjc_0003296	chr4	-	40699198	40703724	40699198	40701496	40704318	40704470	1840	374,315,263	398,367,305	2377	149	0.056,0.051,0.051
Sjc_0003296	chr4	-	40708767	40708897	40708767	40708873	40710332	40710441	1841	17,21,15	492,406,390	173	149	0.029,0.043,0.032
Sjc_0004676	chr1	-	11410782	11412043	11410782	11410926	11412210	11412762	1842	25,9,4	566,445,456	1266	149	0.005,0.002,0.001
Sjc_0004676	chr1	-	11421458	11425983	11421458	11421591	11429855	11430213	1843	907,880,754	5,0,0	4541	149	0.856,1.0,1.0
Sjc_0004676	chr1	-	11438166	11438206	11438166	11438203	11438353	11441536	1844	19,12,16	61,34,75	152	149	0.234,0.257,0.173
Sjc_0004676	chr1	-	11438166	11438206	11438166	11438203	11443212	11443395	1845	2,9,15	4,2,0	152	149	0.329,0.815,1.0
Sjc_0004676	chr1	-	11438166	11438206	11438166	11438203	11445681	11446250	1846	0,1,11	1,0,0	152	149	0.0,1.0,1.0
Sjc_0004676	chr1	-	11443212	11443704	11443212	11443395	11445681	11446250	1847	4305,4122,3886	499,440,392	458	149	0.737,0.753,0.763
Sjc_0008376	chr2	-	21298883	21300573	21298883	21299179	21302060	21302239	1848	213,208,189	0,1,2	1543	149	1.0,0.953,0.901
Sjc_0004658	chr1	+	10691096	10691860	10691774	10691860	10690634	10690666	1849	149,145,135	7,3,2	827	149	0.793,0.897,0.924
Sjc_0004771	chr1	+	15480903	15481040	15480916	15481040	15480756	15480875	1850	123,104,127	11,11,9	162	149	0.911,0.897,0.928
Sjc_0004112	chr4	-	74321838	74321960	74321838	74321953	74321986	74322073	1851	0,0,0	69,64,63	156	149	0.0,0.0,0.0
Sjc_0004511	chr1	-	3866384	3866492	3866384	3866453	3871099	3871168	1852	0,4,2	0,0,0	188	149	NA,1.0,1.0
Sjc_0003504	chr4	+	48416493	48416727	48416566	48416727	48415484	48415638	1853	0,0,0	71,83,74	222	149	0.0,0.0,0.0
Sjc_0006344	chr3	-	31533665	31534390	31533665	31533790	31535975	31536325	1854	219,203,147	0,2,0	749	149	1.0,0.953,1.0
Sjc_0006344	chr3	-	31533665	31534390	31533665	31533790	31536969	31537129	1855	177,167,113	0,1,0	749	149	1.0,0.971,1.0
Sjc_0008243	chr2	-	16609880	16610403	16609880	16610156	16611411	16611481	1856	333,321,280	2,5,1	396	149	0.984,0.96,0.991
Sjc_0008243	chr2	-	16632576	16632917	16632576	16632741	16635618	16635795	1857	31,66,43	9,15,4	325	149	0.612,0.669,0.831
Sjc_0000479	chr8	-	21260341	21260584	21260341	21260536	21262248	21262551	1858	43,39,33	0,0,0	197	149	1.0,1.0,1.0
Sjc_0000479	chr8	-	21265589	21268653	21265589	21265837	21273926	21274007	1859	41,41,48	0,0,1	2965	149	1.0,1.0,0.707
Sjc_0005353	chr1	-	38707707	38708260	38707707	38708236	38708289	38708390	1860	35,44,38	102,81,78	173	149	0.228,0.319,0.296
Sjc_0003311	chr4	-	41226692	41228195	41226692	41226886	41235321	41235902	1861	178,143,129	0,2,6	1458	149	1.0,0.88,0.687
Sjc_0003311	chr4	-	41236412	41236870	41236412	41236813	41238660	41239602	1862	2,3,1	118,83,106	206	149	0.012,0.025,0.007
Sjc_0004962	chr1	-	22350458	22350671	22350458	22350668	22357096	22357179	1863	110,59,93	157,122,158	152	149	0.407,0.322,0.366
Sjc_0004962	chr1	-	22350458	22350671	22350458	22350668	22357100	22357122	1864	64,37,59	142,102,134	152	149	0.306,0.262,0.301
Sjc_0008490	chr2	-	25469535	25469840	25469535	25469619	25469885	25470828	1865	14,10,7	13,9,12	370	149	0.302,0.309,0.19
Sjc_0001435	chr8	+	55885785	55885807	55885788	55885807	55885557	55885747	1866	151,146,110	59,50,44	152	149	0.715,0.741,0.71
Sjc_0001435	chr8	+	55887342	55889870	55889826	55889870	55886005	55886126	1867	269,314,180	14,1,4	2633	149	0.521,0.947,0.718
Sjc_0001435	chr8	+	55889826	55894502	55894431	55894502	55887342	55887429	1868	396,510,349	0,0,1	4754	149	1.0,1.0,0.916
Sjc_0001435	chr8	+	55892457	55894502	55894431	55894502	55891265	55891425	1869	83,95,102	220,175,107	2123	149	0.026,0.037,0.063
Sjc_0008230	chr2	+	16246205	16246348	16246219	16246348	16246111	16246172	1870	321,301,272	16,23,5	163	149	0.948,0.923,0.98
Sjc_0008230	chr2	+	16246205	16246348	16246276	16246348	16246111	16246172	1871	322,294,257	0,0,1	220	149	1.0,1.0,0.994
Sjc_0008230	chr2	+	16246219	16246348	16246276	16246348	16246111	16246172	1872	33,30,8	0,0,1	206	149	1.0,1.0,0.853
Sjc_0008257	chr2	+	17111979	17112852	17112766	17112852	17105519	17105621	1873	996,762,816	6,0,5	936	149	0.964,1.0,0.963
Sjc_0008257	chr2	+	17112766	17118224	17113517	17118224	17111979	17112064	1874	1070,801,880	0,4,0	900	149	1.0,0.971,1.0
Sjc_0008257	chr2	+	17112891	17118224	17113517	17118224	17112766	17112852	1875	88,50,63	704,532,580	775	149	0.023,0.018,0.02
Sjc_0002904	chr4	+	27163495	27164244	27164002	27164244	27155264	27155319	1876	29,19,30	205,201,136	656	149	0.031,0.021,0.048
Sjc_0008229	chr2	-	16225716	16226072	16225716	16225816	16233381	16233677	1877	40,27,49	1,0,0	405	149	0.936,1.0,1.0
Sjc_0008229	chr2	-	16225860	16226072	16225860	16225972	16233381	16233677	1878	46,25,40	2,0,0	249	149	0.932,1.0,1.0
Sjc_0004532	chr1	+	4996785	4998591	4998090	4998591	4995979	4996238	1879	15541,13612,13005	10,5,0	1454	149	0.994,0.996,1.0
Sjc_0004532	chr1	+	4996785	4998591	4998358	4998591	4995979	4996238	1880	15593,13664,13080	2,1,0	1722	149	0.999,0.999,1.0
Sjc_0004532	chr1	+	4998090	4998591	4998358	4998591	4995979	4996238	1881	62,57,75	2,1,0	417	149	0.917,0.953,1.0
Sjc_0004532	chr1	+	4998090	4998591	4998358	4998591	4996785	4996928	1882	80,77,116	11,10,3	417	149	0.722,0.733,0.933
Sjc_0006357	chr3	+	31967348	31967447	31967357	31967447	31964879	31967315	1883	29,34,32	5,4,11	158	149	0.845,0.889,0.733
Sjc_0006357	chr3	+	31967488	31968789	31968674	31968789	31967348	31967447	1884	39,20,45	37,13,20	1335	149	0.105,0.147,0.201
Sjc_0005530	chr1	+	46820719	46821793	46821706	46821793	46817640	46817769	1885	21,12,17	0,1,0	1136	149	1.0,0.611,1.0
Sjc_0005530	chr1	+	46820719	46821793	46821706	46821793	46819200	46819296	1886	58,40,46	0,1,0	1136	149	1.0,0.84,1.0
Sjc_0004412	chr4	+	86730890	86731003	86730938	86731003	86729667	86729765	1887	170,192,138	0,0,0	197	149	1.0,1.0,1.0
Sjc_0004591	chr1	-	7487484	7487649	7487484	7487553	7487815	7487875	1888	1110,938,1160	2,0,0	245	149	0.997,1.0,1.0
Sjc_0004591	chr1	-	7490349	7490457	7490349	7490418	7491271	7491325	1889	2,3,4	409,289,308	188	149	0.004,0.008,0.01
Sjc_0004591	chr1	-	7492457	7492536	7492457	7492514	7493958	7494027	1890	0,0,1	0,0,0	171	149	NA,NA,1.0
Sjc_0002685	chr4	-	18730125	18730736	18730125	18730454	18734138	18734390	1891	133,95,82	64,82,44	431	149	0.418,0.286,0.392
Sjc_0002685	chr4	-	18741685	18741883	18741685	18741846	18743086	18746594	1892	26,8,9	0,3,0	186	149	1.0,0.681,1.0
Sjc_0002685	chr4	-	18741685	18741883	18741685	18741846	18746463	18746594	1893	72,56,47	49,36,33	186	149	0.541,0.555,0.533
Sjc_0008036	chr2	+	8789630	8789856	8789694	8789856	8788909	8788996	1894	254,227,225	5,0,0	213	149	0.973,1.0,1.0
Sjc_0001283	chr8	+	50674832	50678646	50678537	50678646	50671818	50672982	1895	717,676,596	5,8,4	3854	149	0.847,0.766,0.852
Sjc_0006009	chr3	+	18501486	18501721	18501639	18501721	18495835	18495956	1896	22,17,7	277,223,245	302	149	0.038,0.036,0.014
Sjc_0006009	chr3	+	18501639	18501898	18501761	18501898	18495835	18495956	1897	284,235,249	19,0,11	271	149	0.892,1.0,0.926
Sjc_0006009	chr3	+	18502112	18504925	18504836	18504925	18501639	18501898	1898	223,203,172	0,1,0	2873	149	1.0,0.913,1.0
Sjc_0004479	chr1	+	1945309	1945400	1945366	1945400	1943314	1943368	1899	1,0,3	0,0,0	206	149	1.0,NA,1.0
Sjc_0004833	chr1	+	18053192	18054068	18053893	18054068	18052606	18052845	1900	231,207,249	6,2,2	850	149	0.871,0.948,0.956
Sjc_0009490	chr7	+	18764298	18764681	18764322	18764681	18762595	18762669	1901	2,1,4	112,101,91	173	149	0.015,0.008,0.036
Sjc_0005401	chr1	-	40543580	40545108	40543580	40543893	40548461	40548568	1902	45,40,36	2,0,0	1364	149	0.711,1.0,1.0
Sjc_0001587	chr8	-	61662452	61662649	61662452	61662646	61663750	61663799	1903	181,130,127	43,39,31	152	149	0.805,0.766,0.801
Sjc_0001587	chr8	-	61662452	61662649	61662452	61662646	61664915	61665035	1904	31,46,27	0,0,7	152	149	1.0,1.0,0.791
Sjc_0001587	chr8	-	61662452	61662649	61662452	61662646	61665512	61665735	1905	4,0,0	0,5,0	152	149	1.0,0.0,NA
Sjc_0001587	chr8	-	61662452	61665035	61662452	61662646	61665512	61665735	1906	617,608,557	0,5,0	2538	149	1.0,0.877,1.0
Sjc_0001587	chr8	-	61662452	61665035	61662452	61662649	61665512	61665735	1907	615,608,557	2,0,0	2535	149	0.948,1.0,1.0
Sjc_0000914	chr8	-	37158922	37160884	37158922	37159475	37162733	37163080	1908	2034,1668,1374	9,5,1	1558	149	0.956,0.97,0.992
Sjc_0005269	chr1	+	35547048	35549293	35549026	35549293	35546818	35547004	1909	120,131,86	0,1,3	2127	149	1.0,0.902,0.668
Sjc_0005269	chr1	+	35549802	35550993	35550893	35550993	35549722	35549757	1910	299,225,198	93,88,70	1240	149	0.279,0.235,0.254
Sjc_0005269	chr1	+	35551025	35552598	35552333	35552598	35549722	35549757	1911	42,36,59	0,1,0	1457	149	1.0,0.786,1.0
Sjc_0004302	chr4	+	82238814	82239241	82238837	82239241	82238324	82238692	1912	6,7,5	5,0,1	172	149	0.51,1.0,0.812
Sjc_0008417	chr2	+	23201549	23204236	23203197	23204236	23195863	23196175	1913	576,529,470	0,2,0	1797	149	1.0,0.956,1.0
Sjc_0008417	chr2	+	23201549	23204236	23203197	23204236	23199960	23200044	1914	834,744,678	8,7,4	1797	149	0.896,0.898,0.934
Sjc_0008388	chr2	+	21823646	21824122	21823736	21824122	21821106	21821405	1915	475,373,301	0,0,0	239	149	1.0,1.0,1.0
Sjc_0008388	chr2	+	21826277	21827604	21826889	21827604	21823646	21824122	1916	47,70,51	488,406,357	761	149	0.019,0.033,0.027
Sjc_0000404	chr8	+	17749248	17752308	17750965	17752308	17748047	17748747	1917	91,78,95	0,1,1	1866	149	1.0,0.862,0.884
Sjc_0005343	chr1	-	38302003	38302995	38302003	38302075	38307616	38308558	1918	30,54,35	4,3,3	1069	149	0.511,0.715,0.619
Sjc_0005343	chr1	-	38302003	38302075	38302003	38302061	38308520	38308558	1919	34,28,21	121,84,80	163	149	0.204,0.234,0.194
Sjc_0005343	chr1	-	38302003	38302995	38302003	38302061	38308520	38308558	1920	47,62,43	121,84,80	1083	149	0.051,0.092,0.069
Sjc_0005343	chr1	-	38302003	38302995	38302003	38302075	38308520	38308558	1921	30,54,36	17,20,14	1069	149	0.197,0.273,0.264
Sjc_0001937	chr8	-	75745529	75745882	75745529	75745853	75747923	75748146	1922	57,63,36	0,0,0	178	149	1.0,1.0,1.0
Sjc_0000508	chr8	+	21812885	21812996	21812921	21812996	21812466	21812568	1923	52,67,53	0,4,0	185	149	1.0,0.931,1.0
Sjc_0007744	chr5	-	42708205	42712846	42708205	42710773	42714851	42714930	1924	623,568,488	1,0,0	2222	149	0.977,1.0,1.0
Sjc_0002130	chr8	+	83179474	83179731	83179597	83179731	83176404	83176530	1925	0,0,0	133,108,93	272	149	0.0,0.0,0.0
Sjc_0002130	chr8	+	83179474	83179731	83179603	83179731	83176404	83176530	1926	3,4,5	0,0,0	278	149	1.0,1.0,1.0
Sjc_0002130	chr8	+	83179597	83179731	83179603	83179731	83176404	83176530	1927	136,112,98	0,0,0	155	149	1.0,1.0,1.0
Sjc_0001261	chr8	+	50044151	50044456	50044244	50044456	50041247	50041407	1928	198,147,126	0,0,0	242	149	1.0,1.0,1.0
Sjc_0001506	chr8	-	58699084	58699987	58699084	58699252	58700031	58700512	1929	116,177,159	0,1,0	884	149	1.0,0.968,1.0
Sjc_0007042	chr5	+	15134041	15134309	15134293	15134309	15131959	15132369	1930	307,342,344	0,0,0	401	149	1.0,1.0,1.0
Sjc_0000739	chr8	+	30562892	30568651	30568442	30568651	30562774	30562857	1931	173,199,222	0,1,0	5699	149	1.0,0.839,1.0
Sjc_0000739	chr8	+	30580569	30580650	30580581	30580650	30580477	30580532	1932	80,83,87	0,0,0	161	149	1.0,1.0,1.0
Sjc_0000739	chr8	+	30583296	30583369	30583308	30583369	30582489	30582594	1933	3,4,4	0,0,0	161	149	1.0,1.0,1.0
Sjc_0002977	chr4	+	29588593	29588798	29588662	29588798	29586359	29586508	1934	2235,1742,1612	0,0,0	218	149	1.0,1.0,1.0
Sjc_0002459	chr4	-	7137487	7137649	7137487	7137607	7137690	7137774	1935	1,0,0	1,0,0	191	149	0.438,NA,NA
Sjc_0005302	chr1	+	36861054	36861457	36861232	36861457	36860831	36861022	1936	142,110,95	724,560,523	327	149	0.082,0.082,0.076
Sjc_0006257	chr3	+	28527181	28528762	28528604	28528762	28527055	28527150	1937	152,136,93	1,3,0	1572	149	0.935,0.811,1.0
Sjc_0007511	chr5	+	34166761	34166877	34166824	34166877	34165188	34165878	1938	83,84,61	0,0,0	212	149	1.0,1.0,1.0
Sjc_0007511	chr5	+	34201540	34202775	34202719	34202775	34199089	34199185	1939	97,100,60	0,1,0	1328	149	1.0,0.918,1.0
Sjc_0005494	chr1	+	44875282	44875374	44875333	44875374	44872055	44872452	1940	388,435,318	0,0,0	200	149	1.0,1.0,1.0
Sjc_0006476	chr3	-	36803484	36805989	36803484	36803571	36807631	36807783	1941	226,205,128	29,35,48	2567	149	0.311,0.254,0.134
Sjc_0002832	chr4	+	24457185	24458139	24457697	24458139	24456717	24457139	1942	29,26,24	69,47,48	661	149	0.087,0.111,0.101
Sjc_0007347	chr5	+	27222350	27223937	27223878	27223937	27222056	27222151	1943	798,690,635	7,9,14	1677	149	0.91,0.872,0.801
Sjc_0005311	chr1	+	37275233	37275768	37275464	37275768	37270939	37271196	1944	148,171,83	38,27,25	380	149	0.604,0.713,0.566
Sjc_0004513	chr1	+	3984412	3984704	3984503	3984704	3982995	3983279	1945	145,125,79	18,14,14	240	149	0.833,0.847,0.778
Sjc_0004513	chr1	+	3984412	3984704	3984503	3984704	3982995	3983839	1946	146,124,75	0,1,0	240	149	1.0,0.987,1.0
Sjc_0004513	chr1	+	3983978	3984704	3984412	3984704	3983896	3983949	1947	336,331,249	1,0,0	583	149	0.988,1.0,1.0
Sjc_0004513	chr1	+	3999565	3999649	3999594	3999649	3993721	3994012	1948	1,0,1	660,540,439	178	149	0.001,0.0,0.002
Sjc_0004513	chr1	+	3999565	3999649	3999594	3999649	3993721	3994031	1949	0,0,1	29,38,17	178	149	0.0,0.0,0.047
Sjc_0007321	chr5	+	26139767	26140250	26140108	26140250	26139427	26139526	1950	0,6,0	130,84,95	490	149	0.0,0.021,0.0
Sjc_0007321	chr5	+	26143753	26144132	26144051	26144132	26140108	26140250	1951	17,5,14	189,121,130	447	149	0.029,0.014,0.035
Sjc_0007321	chr5	+	26144051	26145123	26144403	26145123	26140108	26140250	1952	193,122,133	3,4,4	501	149	0.95,0.901,0.908
Sjc_0001753	chr8	+	68097250	68097634	68097419	68097634	68097139	68097209	1953	118,110,72	13,0,22	318	149	0.81,1.0,0.605
Sjc_0003507	chr4	-	48645644	48645833	48645644	48645794	48646919	48647114	1954	16,22,11	907,718,659	188	149	0.014,0.024,0.013
Sjc_0001817	chr8	-	70531874	70532203	70531874	70531941	70532254	70532429	1955	25,12,25	596,508,492	411	149	0.015,0.008,0.018
Sjc_0004818	chr1	-	17472443	17472763	17472443	17472622	17474123	17474183	1956	1,1,5	0,1,0	290	149	1.0,0.339,1.0
Sjc_0007587	chr5	+	37073008	37075224	37073083	37075224	37072434	37072478	1957	5,14,3	49,45,47	224	149	0.064,0.171,0.041
Sjc_0007587	chr5	+	37073008	37075224	37075045	37075224	37072434	37072478	1958	180,140,139	69,51,63	2186	149	0.151,0.158,0.131
Sjc_0007587	chr5	+	37073083	37075224	37075045	37075224	37072434	37072478	1959	224,171,183	69,51,63	2111	149	0.186,0.191,0.17
Sjc_0007587	chr5	+	37073008	37075224	37075045	37075224	37072434	37072513	1960	178,137,139	0,0,0	2186	149	1.0,1.0,1.0
Sjc_0007587	chr5	+	37073083	37075881	37075045	37075881	37072434	37072513	1961	181,129,140	0,0,0	2111	149	1.0,1.0,1.0
Sjc_0007587	chr5	+	37073083	37075224	37075045	37075224	37072434	37072961	1962	175,127,136	5,7,3	2111	149	0.712,0.562,0.762
Sjc_0007772	chr5	-	43779856	43779970	43779856	43779898	43779992	43780127	1963	28,29,32	0,0,0	221	149	1.0,1.0,1.0
Sjc_0002814	chr4	-	23710023	23712226	23710023	23710262	23712395	23712543	1964	2043,1899,1719	1,2,0	2113	149	0.993,0.985,1.0
Sjc_0002814	chr4	-	23710023	23712226	23710023	23710262	23712911	23713163	1965	1728,1617,1417	0,1,2	2113	149	1.0,0.991,0.98
Sjc_0002814	chr4	-	23712911	23713177	23712911	23713163	23713622	23713812	1966	1,4,4	481,531,403	163	149	0.002,0.007,0.009
Sjc_0002946	chr4	+	28603186	28604530	28604163	28604530	28602190	28603001	1967	171,182,137	0,0,1	1126	149	1.0,1.0,0.948
Sjc_0000173	chr8	-	7485076	7485298	7485076	7485112	7487601	7487769	1968	190,170,197	2,3,5	335	149	0.977,0.962,0.946
Sjc_0005493	chr1	-	44846470	44850799	44846470	44847983	44852238	44852360	1969	169,174,168	452,384,363	2965	149	0.018,0.022,0.023
Sjc_0000541	chr8	-	23043867	23044011	23043867	23043981	23044374	23044488	1970	3,1,1	0,10,17	179	149	1.0,0.077,0.047
Sjc_0005328	chr1	-	37838119	37840181	37838119	37838767	37847559	37847656	1971	662,524,467	1,0,1	1563	149	0.984,1.0,0.978
Sjc_0005512	chr1	-	45843342	45845382	45843342	45843411	45845877	45845958	1972	351,249,234	3,0,2	2120	149	0.892,1.0,0.892
Sjc_0005512	chr1	-	45886780	45886883	45886780	45886867	45886912	45887224	1973	74,67,83	7,9,9	165	149	0.905,0.871,0.893
Sjc_0002979	chr4	+	29643073	29643517	29643154	29643517	29641511	29641594	1974	563,439,450	39,31,25	230	149	0.903,0.902,0.921
Sjc_0002979	chr4	+	29643073	29646313	29645956	29646313	29641511	29641594	1975	1481,1328,1264	1,0,0	3032	149	0.986,1.0,1.0
Sjc_0005329	chr1	+	37859993	37863828	37863701	37863828	37858004	37858100	1976	55,57,52	2,0,2	3857	149	0.515,1.0,0.501
Sjc_0000147	chr8	+	6320818	6320933	6320863	6320933	6320669	6320738	1977	10,6,6	10,10,6	194	149	0.434,0.315,0.434
Sjc_0007093	chr5	+	17041073	17041324	17041152	17041324	17038631	17038707	1978	41,2,43	0,2,2	228	149	1.0,0.395,0.934
Sjc_0007093	chr5	+	17053524	17053632	17053597	17053632	17051461	17051483	1979	58,52,53	0,0,0	222	149	1.0,1.0,1.0
Sjc_0003874	chr4	+	64818044	64818197	64818052	64818197	64817834	64818013	1980	36,22,34	1022,850,809	157	149	0.032,0.024,0.038
Sjc_0004883	chr1	+	19520544	19520689	19520623	19520689	19519984	19520043	1981	0,0,0	1,0,0	228	149	0.0,NA,NA
Sjc_0001296	chr8	+	51114704	51114939	51114754	51114939	51111924	51111977	1982	383,320,328	2,0,0	199	149	0.993,1.0,1.0
Sjc_0001296	chr8	+	51114704	51114939	51114754	51114939	51111924	51112176	1983	155,132,126	0,0,0	199	149	1.0,1.0,1.0
Sjc_0001296	chr8	+	51116385	51116624	51116389	51116624	51115465	51115563	1984	8,7,18	1,0,0	153	149	0.886,1.0,1.0
Sjc_0007719	chr5	+	41920862	41924486	41921641	41924486	41916000	41916459	1985	114,147,119	132,92,111	928	149	0.122,0.204,0.147
Sjc_0003834	chr4	+	62476964	62480585	62478433	62480585	62475640	62475982	1986	346,257,287	0,3,0	1618	149	1.0,0.888,1.0
Sjc_0006538	chr3	-	38932761	38932852	38932761	38932829	38933899	38934003	1987	10,4,2	57,63,50	172	149	0.132,0.052,0.033
Sjc_0006931	chr5	+	9690386	9690623	9690405	9690623	9690270	9690357	1988	3544,2686,2703	38,30,32	168	149	0.988,0.988,0.987
Sjc_0002768	chr4	-	21788995	21789152	21788995	21789129	21790053	21790175	1989	227,179,165	42,38,23	172	149	0.824,0.803,0.861
Sjc_0002768	chr4	-	21788995	21789152	21788995	21789129	21790072	21790175	1990	59,35,47	14,19,5	172	149	0.785,0.615,0.891
Sjc_0002768	chr4	-	21792639	21792787	21792639	21792784	21792818	21792877	1991	6,0,0	230,146,170	152	149	0.025,0.0,0.0
Sjc_0002768	chr4	-	21792639	21792799	21792639	21792784	21792818	21792877	1992	0,0,3	230,146,170	164	149	0.0,0.0,0.016
Sjc_0002768	chr4	-	21792639	21792799	21792639	21792787	21792818	21792877	1993	0,0,3	6,0,0	161	149	0.0,NA,1.0
Sjc_0008824	chr6	+	12077804	12079776	12079332	12079776	12072195	12072331	1994	88,106,65	1,0,0	1677	149	0.887,1.0,1.0
Sjc_0008824	chr6	+	12078342	12079776	12079332	12079776	12077804	12078025	1995	45,27,28	890,695,583	1139	149	0.007,0.005,0.006
Sjc_0000290	chr8	+	12443999	12447562	12447444	12447562	12439937	12440102	1996	250,290,192	1,0,0	3594	149	0.912,1.0,1.0
Sjc_0005344	chr1	+	38326530	38326818	38326533	38326818	38322140	38322654	1997	180,160,149	4,5,9	152	149	0.978,0.969,0.942
Sjc_0005344	chr1	+	38329186	38332255	38330062	38332255	38328033	38328275	1998	152,115,106	5,0,2	1025	149	0.815,1.0,0.885
[truncated: 1,619 more rows]

## Sheet: Alternative 5' splice site
GeneID	chr	strand	longExonStart_0base	longExonEnd	shortES	shortEE	flankingES	flankingEE	ID.1	IJC_SAMPLE_1	SJC_SAMPLE_1	IncFormLen	SkipFormLen	IncLevel1
Sjc_0009733	chrtig00001148_pilon_pilon_8	-	13598	13705	13692	13705	13393	13524	0	0,0,0	0,0,0	243	149	NA,NA,NA
Sjc_0009582	chrtig00000622:67343-3315238_pilon_pilon_2	+	97341	98891	97341	97407	100716	100803	1	167,110,182	2,0,0	1633	149	0.884,1.0,1.0
Sjc_0009582	chrtig00000622:67343-3315238_pilon_pilon_2	+	102818	102922	102818	102902	102964	103067	2	0,5,0	11,2,8	169	149	0.0,0.688,0.0
Sjc_0009720	chrtig00000048_pilon_pilon_25	+	6456	6859	6456	6566	10439	10707	3	0,0,0	10,12,7	442	149	0.0,0.0,0.0
Sjc_0009671	chrtig00000048_pilon_pilon_23	+	45830	46691	45830	45900	47592	47739	4	3705,3008,2613	0,0,11	940	149	1.0,1.0,0.974
Sjc_0002314	chr8	-	90596261	90597126	90596896	90597126	90594349	90594454	5	9,14,10	70,72,85	784	149	0.024,0.036,0.022
Sjc_0002307	chr8	-	90252927	90253310	90252938	90253310	90248167	90248508	6	53,31,34	0,0,0	160	149	1.0,1.0,1.0
Sjc_0002300	chr8	-	90004056	90004237	90004068	90004237	90000783	90000834	7	2,2,3	4,3,1	161	149	0.316,0.382,0.735
Sjc_0002291	chr8	+	89740546	89740670	89740546	89740643	89742293	89742465	8	112,84,99	0,0,0	176	149	1.0,1.0,1.0
Sjc_0002285	chr8	-	89493408	89493589	89493420	89493589	89490136	89490187	9	3,0,14	3,5,66	161	149	0.481,0.0,0.164
Sjc_0002234	chr8	-	88235333	88235541	88235414	88235541	88233923	88234112	10	521,462,382	0,0,0	230	149	1.0,1.0,1.0
Sjc_0002234	chr8	-	88249577	88249748	88249589	88249748	88241245	88241581	11	0,0,0	0,0,0	161	149	NA,NA,NA
Sjc_0002234	chr8	-	88255603	88255760	88255644	88255760	88254284	88254532	12	0,0,0	24,14,12	190	149	0.0,0.0,0.0
Sjc_0002234	chr8	-	88255644	88255758	88255678	88255758	88254284	88254532	13	24,14,12	57,53,42	183	149	0.255,0.177,0.189
Sjc_0002232	chr8	-	88206886	88208444	88208240	88208444	88205804	88205873	14	89,71,58	0,1,0	1503	149	1.0,0.876,1.0
Sjc_0002190	chr8	-	86202657	86204304	86204159	86204304	86193154	86194443	15	300,299,252	0,0,1	1651	149	1.0,1.0,0.958
Sjc_0002187	chr8	+	86099100	86099181	86099100	86099156	86101253	86101567	16	68,45,39	0,0,5	174	149	1.0,1.0,0.87
Sjc_0002176	chr8	+	85569303	85569590	85569303	85569512	85571377	85571545	17	208,179,220	0,0,0	227	149	1.0,1.0,1.0
Sjc_0002162	chr8	+	85027057	85027847	85027057	85027513	85028341	85028420	18	7,4,13	7,5,2	483	149	0.236,0.198,0.667
Sjc_0002161	chr8	-	84682544	84683549	84682962	84683549	84679772	84679887	19	3037,2274,2206	0,0,1	567	149	1.0,1.0,0.998
Sjc_0002161	chr8	-	84682962	84683549	84683483	84683549	84682544	84682856	20	1839,1467,1391	7,7,1	670	149	0.983,0.979,0.997
Sjc_0002161	chr8	-	84684750	84685046	84684918	84685046	84682962	84683549	21	2049,1737,1544	0,0,1	317	149	1.0,1.0,0.999
Sjc_0002145	chr8	-	84170712	84170987	84170727	84170987	84166209	84166603	22	33,24,13	0,0,0	164	149	1.0,1.0,1.0
Sjc_0002143	chr8	+	84068547	84068640	84068547	84068619	84070644	84070802	23	2,1,2	12,1,11	170	149	0.127,0.467,0.137
Sjc_0002143	chr8	+	84068547	84068835	84068547	84068619	84070644	84070802	24	13,21,9	12,1,11	365	149	0.307,0.896,0.25
Sjc_0002143	chr8	+	84068547	84068835	84068547	84068640	84070644	84070802	25	11,20,7	0,0,0	344	149	1.0,1.0,1.0
Sjc_0002138	chr8	-	83801363	83801542	83801429	83801542	83800617	83800802	26	13,4,2	0,0,0	215	149	1.0,1.0,1.0
Sjc_0002104	chr8	+	82244976	82245233	82244976	82245200	82248360	82248919	27	34,32,33	4,0,0	182	149	0.874,1.0,1.0
Sjc_0002089	chr8	-	81578587	81578843	81578771	81578843	81577288	81577559	28	2,6,1	136,137,93	333	149	0.007,0.019,0.005
Sjc_0002075	chr8	+	80799715	80800048	80799715	80800004	80800958	80801194	29	30,39,36	0,0,0	193	149	1.0,1.0,1.0
Sjc_0002061	chr8	+	80307500	80307600	80307500	80307576	80308966	80309471	30	71,57,44	15,20,16	173	149	0.803,0.711,0.703
Sjc_0002061	chr8	+	80307500	80309471	80307500	80307600	80314866	80315266	31	690,666,529	1,0,0	2020	149	0.981,1.0,1.0
Sjc_0002047	chr8	-	79632861	79633214	79632873	79633214	79631013	79631538	32	0,1,1	197,203,174	161	149	0.0,0.005,0.005
Sjc_0002038	chr8	+	79435350	79435497	79435350	79435485	79445384	79445475	33	145,122,111	0,0,0	161	149	1.0,1.0,1.0
Sjc_0002038	chr8	+	79447978	79449084	79447978	79448096	79450131	79450439	34	477,335,366	16,12,14	1137	149	0.796,0.785,0.774
Sjc_0002036	chr8	-	79312149	79312288	79312193	79312288	79311057	79311199	35	65,78,76	0,0,0	193	149	1.0,1.0,1.0
Sjc_0002036	chr8	-	79326418	79326761	79326502	79326761	79323215	79323460	36	84,90,81	0,0,0	233	149	1.0,1.0,1.0
Sjc_0002017	chr8	-	78836371	78839261	78839125	78839261	78834789	78834861	37	131,143,117	2,0,0	2903	149	0.771,1.0,1.0
Sjc_0002017	chr8	-	78841457	78841643	78841465	78841643	78839125	78839261	38	90,68,59	7,4,12	157	149	0.924,0.942,0.824
Sjc_0002017	chr8	-	78841453	78841643	78841465	78841643	78840608	78840664	39	12,11,9	0,0,0	161	149	1.0,1.0,1.0
Sjc_0002016	chr8	+	78785722	78786153	78785722	78785871	78787118	78787174	40	39,15,38	86,119,86	431	149	0.136,0.042,0.133
Sjc_0002016	chr8	+	78789355	78793754	78789355	78789703	78801733	78802462	41	479,470,327	0,1,0	4200	149	1.0,0.943,1.0
Sjc_0002012	chr8	-	78640659	78641326	78641093	78641326	78635504	78639597	42	9,3,3	6,3,5	583	149	0.277,0.204,0.133
Sjc_0002012	chr8	-	78640659	78641326	78641166	78641326	78635504	78639597	43	9,3,3	0,0,0	656	149	1.0,1.0,1.0
Sjc_0002012	chr8	-	78641093	78641326	78641166	78641326	78635504	78639597	44	6,3,5	0,0,0	222	149	1.0,1.0,1.0
Sjc_0002006	chr8	-	78418092	78418223	78418149	78418223	78402123	78404458	45	4,2,0	3,4,1	206	149	0.491,0.266,0.0
Sjc_0002006	chr8	-	78414911	78415198	78414957	78415198	78404402	78404458	46	0,3,0	13,6,5	195	149	0.0,0.276,0.0
Sjc_0002006	chr8	-	78418092	78418223	78418149	78418223	78415237	78415350	47	38,59,40	177,125,128	206	149	0.134,0.255,0.184
Sjc_0002006	chr8	-	78418092	78418223	78418149	78418223	78415237	78415591	48	48,26,32	65,72,40	206	149	0.348,0.207,0.367
Sjc_0002006	chr8	-	78418092	78418223	78418149	78418223	78415237	78416323	49	10,9,7	23,22,18	206	149	0.239,0.228,0.22
Sjc_0002001	chr8	+	78290218	78290896	78290218	78290684	78293941	78294381	50	0,0,1	314,242,274	361	149	0.0,0.0,0.002
Sjc_0002001	chr8	+	78307610	78307859	78307610	78307730	78310502	78310979	51	448,447,395	0,0,0	278	149	1.0,1.0,1.0
Sjc_0001996	chr8	+	78185027	78186475	78185027	78186298	78187110	78187380	52	12,13,8	246,225,262	326	149	0.022,0.026,0.014
Sjc_0001996	chr8	+	78187110	78187380	78187110	78187148	78189005	78189362	53	851,763,676	5,7,5	381	149	0.985,0.977,0.981
Sjc_0001991	chr8	-	77986493	77989173	77988947	77989173	77985337	77985482	54	40,20,28	0,0,0	2603	149	1.0,1.0,1.0
Sjc_0001991	chr8	-	77986493	77989173	77989032	77989173	77985337	77985482	55	40,20,28	19,23,15	2688	149	0.105,0.046,0.094
Sjc_0001991	chr8	-	77988947	77989173	77989032	77989173	77985337	77985482	56	0,0,0	19,23,15	234	149	0.0,0.0,0.0
Sjc_0001971	chr8	-	77290490	77294246	77294181	77294246	77286959	77287274	57	1448,1286,1125	2,0,0	3840	149	0.966,1.0,1.0
Sjc_0001971	chr8	-	77300699	77303246	77303018	77303246	77295717	77295950	58	103,114,83	1,0,0	2468	149	0.861,1.0,1.0
Sjc_0001971	chr8	-	77300699	77303246	77303018	77303246	77299872	77299969	59	1642,1304,1146	1,1,2	2468	149	0.99,0.987,0.972
Sjc_0001966	chr8	-	77030868	77031189	77031062	77031189	77026901	77029211	60	0,0,0	0,0,0	343	149	NA,NA,NA
Sjc_0001961	chr8	-	76842974	76843466	76843424	76843466	76842094	76842199	61	1,6,3	867,665,404	599	149	0.0,0.002,0.002
Sjc_0001935	chr8	-	75575586	75575852	75575597	75575852	75571655	75572428	62	13,4,13	0,0,0	160	149	1.0,1.0,1.0
Sjc_0001935	chr8	-	75575586	75577348	75577189	75577348	75575168	75575337	63	114,115,92	6,11,8	1752	149	0.618,0.471,0.494
Sjc_0001952	chr8	-	76529832	76530207	76529861	76530207	76527391	76527985	64	108,91,93	0,1,2	178	149	1.0,0.987,0.975
Sjc_0001930	chr8	-	75353830	75354903	75354061	75354903	75352264	75352629	65	94,113,92	0,0,0	380	149	1.0,1.0,1.0
Sjc_0001927	chr8	-	75138786	75138995	75138885	75138995	75135829	75136109	66	6,9,3	0,0,0	248	149	1.0,1.0,1.0
Sjc_0001923	chr8	-	74832492	74833374	74833165	74833374	74831210	74831422	67	47,49,48	0,0,3	822	149	1.0,1.0,0.744
Sjc_0001917	chr8	+	74609366	74609532	74609366	74609451	74610616	74610941	68	1,0,3	242,170,178	230	149	0.003,0.0,0.011
Sjc_0001912	chr8	+	74475364	74475753	74475364	74475628	74477073	74477191	69	10,4,2	68,55,49	274	149	0.074,0.038,0.022
Sjc_0001906	chr8	-	74332209	74333373	74333134	74333373	74330556	74331204	70	116,102,92	295,283,235	1074	149	0.052,0.048,0.052
Sjc_0001906	chr8	-	74333134	74333373	74333159	74333373	74330702	74331193	71	36,45,41	0,0,0	174	149	1.0,1.0,1.0
Sjc_0001898	chr8	-	74125967	74127263	74126750	74127263	74125168	74125410	72	8,13,12	43,40,41	932	149	0.029,0.049,0.045
Sjc_0001898	chr8	-	74134020	74135237	74134706	74135237	74133753	74133979	73	45,55,48	5,10,9	835	149	0.616,0.495,0.488
Sjc_0001891	chr8	+	73878152	73880676	73878152	73878572	73882815	73882918	74	93,81,91	0,3,0	2253	149	1.0,0.641,1.0
Sjc_0001885	chr8	+	73646703	73647685	73646703	73647653	73650148	73650619	75	70,46,40	0,4,0	181	149	1.0,0.904,1.0
Sjc_0001885	chr8	+	73646703	73647685	73646703	73647653	73664467	73666232	76	187,172,142	8,11,10	181	149	0.951,0.928,0.921
Sjc_0001885	chr8	+	73650148	73650362	73650148	73650228	73664467	73666232	77	51,26,37	0,0,1	283	149	1.0,1.0,0.951
Sjc_0001874	chr8	-	73218969	73220119	73219942	73220119	73218098	73218472	78	642,607,594	1,2,0	1122	149	0.988,0.976,1.0
Sjc_0001869	chr8	-	72984713	72985152	72984740	72985152	72978520	72979076	79	19,25,10	0,0,0	176	149	1.0,1.0,1.0
Sjc_0001867	chr8	+	72783472	72783649	72783472	72783643	72783690	72783764	80	202,113,174	40,31,29	155	149	0.829,0.778,0.852
Sjc_0001866	chr8	-	72766784	72767456	72767291	72767456	72765548	72766114	81	14256,11327,12491	1,6,0	656	149	1.0,0.998,1.0
Sjc_0001820	chr8	+	70615000	70615130	70615000	70615045	70618958	70619109	82	58,50,32	368,261,286	234	149	0.091,0.109,0.067
Sjc_0001820	chr8	+	70615000	70619109	70615000	70615130	70625299	70625508	83	1539,1291,1209	0,1,0	4128	149	1.0,0.979,1.0
Sjc_0001814	chr8	-	70490876	70491004	70490880	70491004	70490679	70490841	84	10,23,9	2152,1675,1275	153	149	0.005,0.013,0.007
Sjc_0001808	chr8	-	70393728	70394091	70393827	70394091	70392408	70392496	85	123,102,104	16,14,10	248	149	0.822,0.814,0.862
Sjc_0001806	chr8	+	70309794	70312000	70309794	70310176	70313525	70314427	86	598,560,486	0,0,3	1973	149	1.0,1.0,0.924
Sjc_0001801	chr8	+	70111649	70111950	70111649	70111854	70112985	70113157	87	53,48,45	312,295,301	245	149	0.094,0.09,0.083
Sjc_0001795	chr8	-	69858416	69858613	69858567	69858613	69853296	69853610	88	14,17,23	1,0,2	300	149	0.874,1.0,0.851
Sjc_0001793	chr8	-	69736347	69736987	69736862	69736987	69734636	69734983	89	989,855,779	0,4,1	664	149	1.0,0.98,0.994
Sjc_0001780	chr8	-	69263227	69265349	69265221	69265349	69260649	69260914	90	16,29,15	0,0,0	2143	149	1.0,1.0,1.0
Sjc_0001780	chr8	-	69263227	69265349	69265225	69265349	69260649	69260914	91	16,29,15	0,2,1	2147	149	1.0,0.502,0.51
Sjc_0001780	chr8	-	69265221	69265349	69265225	69265349	69260649	69260914	92	0,0,0	0,2,1	153	149	NA,0.0,0.0
Sjc_0001780	chr8	-	69265221	69265349	69265225	69265349	69263227	69263369	93	0,0,2	20,26,22	153	149	0.0,0.0,0.081
Sjc_0001748	chr8	-	67978489	67980815	67980353	67980815	67977473	67977948	94	483,407,434	9,10,0	2013	149	0.799,0.751,1.0
Sjc_0001740	chr8	-	67695806	67696053	67695971	67696053	67692382	67692589	95	38,29,19	5,2,0	314	149	0.783,0.873,1.0
Sjc_0001730	chr8	-	67168379	67168487	67168425	67168487	67166568	67167547	96	1,4,0	2,6,2	195	149	0.276,0.337,0.0
Sjc_0001730	chr8	-	67190845	67191128	67190881	67191128	67188788	67188920	97	231,222,200	0,0,0	185	149	1.0,1.0,1.0
Sjc_0001717	chr8	-	66672649	66672877	66672733	66672877	66671256	66671789	98	6,9,4	985,773,685	233	149	0.004,0.007,0.004
Sjc_0001717	chr8	-	66680929	66681308	66681187	66681308	66672912	66673183	99	1711,1386,1301	6,2,0	407	149	0.991,0.996,1.0
Sjc_0001709	chr8	-	66186083	66186432	66186338	66186432	66184865	66185126	100	275,205,210	7,2,5	404	149	0.935,0.974,0.939
Sjc_0001706	chr8	-	66076514	66081900	66081753	66081900	66070785	66070996	101	761,792,662	5,2,0	5388	149	0.808,0.916,1.0
Sjc_0001706	chr8	-	66076514	66081900	66081753	66081900	66073432	66074224	102	761,792,665	0,2,3	5388	149	1.0,0.916,0.86
Sjc_0001698	chr8	-	65824034	65825307	65825147	65825307	65821389	65823229	103	320,321,277	0,0,0	1262	149	1.0,1.0,1.0
Sjc_0001698	chr8	-	65824034	65825307	65825151	65825307	65821389	65823229	104	322,324,277	1,0,2	1266	149	0.974,1.0,0.942
Sjc_0001698	chr8	-	65824034	65825307	65825186	65825307	65821389	65823229	105	364,361,324	0,0,0	1301	149	1.0,1.0,1.0
Sjc_0001698	chr8	-	65825147	65825307	65825151	65825307	65821389	65823229	106	2,3,0	1,0,2	153	149	0.661,1.0,0.0
Sjc_0001698	chr8	-	65825147	65825307	65825186	65825307	65821389	65823229	107	44,40,47	0,0,0	188	149	1.0,1.0,1.0
Sjc_0001698	chr8	-	65825151	65825307	65825186	65825307	65821389	65823229	108	43,37,49	0,0,0	184	149	1.0,1.0,1.0
Sjc_0001698	chr8	-	65830117	65830239	65830149	65830239	65826552	65826702	109	42,35,35	0,0,0	181	149	1.0,1.0,1.0
Sjc_0001697	chr8	-	65807911	65808131	65807944	65808131	65804678	65804852	110	16,16,5	0,0,0	182	149	1.0,1.0,1.0
Sjc_0001693	chr8	+	65726044	65727201	65726044	65726493	65727300	65727476	111	229,243,240	1167,939,901	857	149	0.033,0.043,0.044
Sjc_0001693	chr8	+	65726044	65727201	65726044	65726493	65729227	65729498	112	155,175,156	28,25,21	857	149	0.49,0.549,0.564
Sjc_0001693	chr8	+	65726044	65727476	65726044	65726493	65729227	65729498	113	1703,1532,1380	28,25,21	1132	149	0.889,0.89,0.896
Sjc_0001693	chr8	+	65726044	65727476	65726044	65727201	65729227	65729498	114	1550,1361,1229	2,4,4	424	149	0.996,0.992,0.991
Sjc_0001693	chr8	+	65729783	65729939	65729783	65729880	65730821	65731070	115	28,13,22	0,1,1	208	149	1.0,0.903,0.94
Sjc_0001690	chr8	-	65577902	65578151	65578110	65578151	65576271	65576462	116	23,14,12	0,0,0	357	149	1.0,1.0,1.0
Sjc_0001690	chr8	-	65583104	65583183	65583170	65583183	65576271	65576462	117	68,54,42	0,0,0	215	149	1.0,1.0,1.0
Sjc_0001689	chr8	+	65532676	65532757	65532676	65532706	65533099	65533514	118	29,17,28	16,4,19	200	149	0.575,0.76,0.523
Sjc_0001689	chr8	+	65532676	65532761	65532676	65532706	65533099	65533514	119	70,47,54	16,4,19	204	149	0.762,0.896,0.675
Sjc_0001689	chr8	+	65532676	65532785	65532676	65532706	65533099	65533514	120	54,28,31	16,4,19	228	149	0.688,0.821,0.516
Sjc_0001689	chr8	+	65532676	65532761	65532676	65532757	65533099	65533514	121	41,30,26	0,0,0	153	149	1.0,1.0,1.0
Sjc_0001689	chr8	+	65532676	65532785	65532676	65532757	65533099	65533514	122	25,11,3	0,0,0	177	149	1.0,1.0,1.0
Sjc_0001689	chr8	+	65532676	65532785	65532676	65532761	65533099	65533514	123	17,7,2	33,26,25	173	149	0.307,0.188,0.064
Sjc_0001687	chr8	+	65411183	65411925	65411183	65411874	65414309	65414542	124	0,0,0	0,0,0	200	149	NA,NA,NA
Sjc_0001687	chr8	+	65430281	65430535	65430281	65430514	65431213	65431411	125	0,2,0	0,0,0	170	149	NA,1.0,NA
Sjc_0001685	chr8	-	65251472	65252949	65252738	65252949	65248549	65250162	126	2552,1991,1901	2,0,0	1415	149	0.993,1.0,1.0
Sjc_0001685	chr8	-	65258285	65258391	65258310	65258391	65258112	65258234	127	83,78,65	2,2,4	174	149	0.973,0.971,0.933
Sjc_0001670	chr8	+	64575796	64576174	64575796	64576152	64577520	64577751	128	28,18,3	149,114,118	171	149	0.141,0.121,0.022
Sjc_0001670	chr8	+	64577520	64578827	64577520	64577751	64579876	64581377	129	350,251,267	0,1,2	1225	149	1.0,0.968,0.942
Sjc_0001669	chr8	+	64540919	64541032	64540919	64541028	64548035	64548102	130	0,1,0	13,8,5	153	149	0.0,0.109,0.0
Sjc_0001667	chr8	-	64487832	64488538	64488212	64488538	64486410	64487797	131	3711,3124,3026	0,1,0	529	149	1.0,0.999,1.0
Sjc_0001663	chr8	-	64439494	64439662	64439617	64439662	64436017	64436284	132	2,1,1	5,12,9	272	149	0.18,0.044,0.057
Sjc_0001656	chr8	+	64188332	64188592	64188332	64188478	64190203	64190472	133	3,4,4	61,62,62	263	149	0.027,0.035,0.035
Sjc_0001650	chr8	-	63895156	63895431	63895187	63895431	63891493	63892455	134	983,762,701	30,32,22	180	149	0.964,0.952,0.963
Sjc_0001650	chr8	-	63895156	63895431	63895192	63895431	63891493	63892455	135	990,763,710	34,44,43	185	149	0.959,0.933,0.93
Sjc_0001650	chr8	-	63895187	63895431	63895192	63895431	63891493	63892455	136	37,33,31	34,44,43	154	149	0.513,0.421,0.411
Sjc_0001627	chr8	-	63031548	63031777	63031668	63031777	63029999	63030171	137	1,2,0	117,98,80	269	149	0.005,0.011,0.0
Sjc_0001627	chr8	-	63035707	63036760	63035719	63036760	63031668	63031777	138	94,103,75	0,1,0	161	149	1.0,0.99,1.0
Sjc_0001613	chr8	+	62696089	62696259	62696089	62696231	62698268	62698336	139	0,1,0	0,0,2	177	149	NA,1.0,0.0
Sjc_0001605	chr8	-	62332182	62332381	62332235	62332381	62330445	62330579	140	278,162,131	6,0,3	202	149	0.972,1.0,0.97
Sjc_0001605	chr8	-	62353628	62354126	62354065	62354126	62352412	62352472	141	24,16,36	19,20,17	586	149	0.243,0.169,0.35
Sjc_0001600	chr8	+	62198064	62198168	62198064	62198156	62198194	62198282	142	0,0,0	3,3,4	161	149	0.0,0.0,0.0
Sjc_0001599	chr8	-	62185481	62185691	62185508	62185691	62183505	62183595	143	2,0,2	152,175,94	176	149	0.011,0.0,0.018
Sjc_0001599	chr8	-	62185481	62185691	62185529	62185691	62183505	62183595	144	6,7,5	0,0,0	197	149	1.0,1.0,1.0
Sjc_0001599	chr8	-	62185508	62185691	62185529	62185691	62183505	62183595	145	156,182,97	0,0,0	170	149	1.0,1.0,1.0
Sjc_0001599	chr8	-	62185859	62185963	62185871	62185963	62185745	62185833	146	0,0,0	14,10,11	161	149	0.0,0.0,0.0
Sjc_0001597	chr8	-	62135932	62136021	62135936	62136021	62135034	62135108	147	3,2,2	48,34,26	153	149	0.057,0.054,0.07
Sjc_0001597	chr8	-	62141171	62141591	62141189	62141591	62139394	62139460	148	47,54,49	0,0,0	167	149	1.0,1.0,1.0
Sjc_0001597	chr8	-	62149029	62150028	62149867	62150028	62141171	62141591	149	40,39,37	0,4,2	987	149	1.0,0.595,0.736
Sjc_0001595	chr8	-	62111169	62112231	62112054	62112231	62110178	62110412	150	53,82,46	1,0,0	1034	149	0.884,1.0,1.0
Sjc_0001582	chr8	-	61462272	61463960	61463867	61463960	61461116	61461319	151	22,19,40	8,10,4	1744	149	0.19,0.14,0.461
Sjc_0001569	chr8	-	60956150	60956647	60956320	60956647	60953644	60954461	152	83,67,60	243,212,190	319	149	0.138,0.129,0.129
Sjc_0001569	chr8	-	60956150	60956647	60956341	60956647	60953644	60954461	153	132,101,126	0,0,0	340	149	1.0,1.0,1.0
Sjc_0001569	chr8	-	60956320	60956647	60956341	60956647	60953644	60954461	154	292,246,256	0,0,0	170	149	1.0,1.0,1.0
Sjc_0001569	chr8	-	60968880	60972123	60971540	60972123	60967315	60967544	155	722,794,713	6,9,7	2809	149	0.865,0.824,0.844
Sjc_0001569	chr8	-	60968880	60972123	60971572	60972123	60967315	60967544	156	738,807,727	1,0,2	2841	149	0.975,1.0,0.95
Sjc_0001569	chr8	-	60968880	60972123	60971861	60972123	60967315	60967544	157	864,942,847	0,0,2	3130	149	1.0,1.0,0.953
Sjc_0001569	chr8	-	60968880	60972123	60971951	60972123	60967315	60967544	158	865,942,847	4,1,0	3220	149	0.909,0.978,1.0
Sjc_0001569	chr8	-	60971540	60972123	60971572	60972123	60967315	60967544	159	22,22,21	1,0,2	181	149	0.948,1.0,0.896
Sjc_0001569	chr8	-	60971540	60972123	60971861	60972123	60967315	60967544	160	148,157,141	0,0,2	470	149	1.0,1.0,0.957
Sjc_0001569	chr8	-	60971540	60972123	60971951	60972123	60967315	60967544	161	149,157,141	4,1,0	560	149	0.908,0.977,1.0
Sjc_0001569	chr8	-	60971572	60972123	60971861	60972123	60967315	60967544	162	127,135,122	0,0,2	438	149	1.0,1.0,0.954
Sjc_0001569	chr8	-	60971572	60972123	60971951	60972123	60967315	60967544	163	128,135,122	4,1,0	528	149	0.9,0.974,1.0
Sjc_0001569	chr8	-	60971861	60972123	60971951	60972123	60967315	60967544	164	1,0,2	4,1,0	239	149	0.135,0.0,1.0
Sjc_0001569	chr8	-	60971540	60972123	60971572	60972123	60968880	60969158	165	87,66,97	18,14,14	181	149	0.799,0.795,0.851
Sjc_0001569	chr8	-	60971540	60972123	60971861	60972123	60968880	60969158	166	213,201,217	7,2,2	470	149	0.906,0.97,0.972
Sjc_0001569	chr8	-	60971540	60972123	60971951	60972123	60968880	60969158	167	214,201,217	30,17,29	560	149	0.655,0.759,0.666
Sjc_0001569	chr8	-	60971572	60972123	60971861	60972123	60968880	60969158	168	144,149,134	7,2,2	438	149	0.875,0.962,0.958
Sjc_0001569	chr8	-	60971572	60972123	60971951	60972123	60968880	60969158	169	145,149,134	30,17,29	528	149	0.577,0.712,0.566
Sjc_0001569	chr8	-	60971861	60972123	60971951	60972123	60968880	60969158	170	8,2,2	30,17,29	239	149	0.143,0.068,0.041
Sjc_0001559	chr8	+	60674996	60676470	60674996	60675068	60677147	60677334	171	197,193,165	2,0,1	1551	149	0.904,1.0,0.941
Sjc_0001559	chr8	+	60676317	60676470	60676317	60676455	60677147	60677334	172	201,193,158	0,0,0	164	149	1.0,1.0,1.0
Sjc_0001557	chr8	-	60599235	60600024	60599907	60600024	60598895	60599190	173	8,7,6	3,3,0	821	149	0.326,0.297,1.0
Sjc_0001556	chr8	-	60558360	60563084	60560137	60563084	60556290	60556371	174	54,55,73	1,1,0	1926	149	0.807,0.81,1.0
Sjc_0001555	chr8	-	60506195	60507973	60507677	60507973	60503253	60505484	175	1273,1097,1007	0,2,1	1631	149	1.0,0.98,0.989
Sjc_0001553	chr8	+	60446726	60446873	60446726	60446840	60447506	60447666	176	0,0,0	4,0,1	182	149	0.0,NA,0.0
Sjc_0001539	chr8	-	60043441	60045255	60045011	60045255	60042867	60043058	177	265,200,207	3,3,1	1719	149	0.884,0.852,0.947
Sjc_0001539	chr8	-	60043441	60045255	60045011	60045255	60043280	60043407	178	832,638,595	0,0,1	1719	149	1.0,1.0,0.981
Sjc_0001539	chr8	-	60045011	60045255	60045015	60045255	60043441	60043648	179	28,51,33	530,440,420	153	149	0.049,0.101,0.071
Sjc_0001527	chr8	-	59490009	59490363	59490024	59490363	59489140	59489218	180	0,0,1	43,58,49	164	149	0.0,0.0,0.018
Sjc_0001518	chr8	-	59191633	59191864	59191681	59191864	59182076	59185757	181	777,670,569	0,0,0	197	149	1.0,1.0,1.0
Sjc_0001513	chr8	+	58924468	58926757	58924468	58924637	58928891	58929529	182	294,335,316	2,0,4	2269	149	0.906,1.0,0.838
Sjc_0002103	chr8	-	82219523	82219748	82219604	82219748	82218016	82218248	183	52,36,46	0,0,0	230	149	1.0,1.0,1.0
Sjc_0001487	chr8	+	58155268	58155468	58155268	58155464	58155514	58155581	184	129,81,65	43,33,49	153	149	0.745,0.705,0.564
Sjc_0001487	chr8	+	58155268	58157689	58155268	58155581	58159380	58160072	185	551,487,495	109,95,83	2257	149	0.25,0.253,0.282
Sjc_0001479	chr8	-	57827854	57828830	57828472	57828830	57825280	57825493	186	1501,1728,1490	2,3,0	767	149	0.993,0.991,1.0
Sjc_0001473	chr8	+	57328891	57329348	57328891	57328932	57330604	57330751	187	86,71,49	75,76,68	565	149	0.232,0.198,0.16
Sjc_0001473	chr8	+	57339206	57341379	57339206	57339297	57342002	57342339	188	302,297,238	9,10,5	2231	149	0.691,0.665,0.761
Sjc_0001473	chr8	+	57339206	57341379	57339206	57339297	57342824	57343637	189	221,230,166	1,0,1	2231	149	0.937,1.0,0.917
Sjc_0001473	chr8	+	57339206	57342339	57339206	57339297	57342824	57343637	190	713,743,630	1,0,1	3191	149	0.971,1.0,0.967
Sjc_0001473	chr8	+	57339206	57342339	57339206	57341379	57342824	57343637	191	493,513,464	1,0,0	1109	149	0.985,1.0,1.0
Sjc_0001473	chr8	+	57342002	57342339	57342002	57342210	57342824	57343637	192	302,298,295	0,0,0	278	149	1.0,1.0,1.0
Sjc_0001463	chr8	+	57067052	57067169	57067052	57067153	57067198	57067459	193	174,134,143	27,44,24	165	149	0.853,0.733,0.843
Sjc_0001448	chr8	-	56600734	56600874	56600848	56600874	56599365	56599457	194	90,92,86	0,0,0	263	149	1.0,1.0,1.0
Sjc_0001448	chr8	-	56603725	56608090	56607888	56608090	56601509	56601644	195	130,177,128	1,0,0	4312	149	0.818,1.0,1.0
Sjc_0001428	chr8	+	55644242	55644318	55644242	55644300	55644610	55644718	196	1,2,2	0,0,0	167	149	1.0,1.0,1.0
Sjc_0001428	chr8	+	55644753	55644830	55644753	55644821	55644860	55644979	197	3,6,1	298,276,229	158	149	0.009,0.02,0.004
Sjc_0001428	chr8	+	55644860	55645277	55644860	55644979	55649156	55649206	198	682,576,503	0,0,7	447	149	1.0,1.0,0.96
Sjc_0001421	chr8	-	55304557	55306380	55306280	55306380	55302030	55302822	199	1603,1520,1557	4,3,5	1872	149	0.97,0.976,0.961
Sjc_0001421	chr8	-	55315992	55316293	55316085	55316293	55314199	55314224	200	572,558,533	0,0,0	242	149	1.0,1.0,1.0
Sjc_0001418	chr8	-	55099263	55099541	55099277	55099541	55095787	55095899	201	0,0,0	0,6,1	163	149	NA,0.0,0.0
Sjc_0001416	chr8	-	55015611	55015855	55015725	55015855	55014623	55014833	202	35,19,28	0,0,0	263	149	1.0,1.0,1.0
Sjc_0001401	chr8	+	54449706	54450626	54449706	54450183	54453055	54453275	203	508,592,478	1,2,0	592	149	0.992,0.987,1.0
Sjc_0001401	chr8	+	54457131	54457515	54457131	54457363	54458668	54459268	204	0,0,4	1,1,0	301	149	0.0,0.0,1.0
Sjc_0001401	chr8	+	54468547	54469449	54468547	54468865	54470002	54471666	205	195,145,147	265,190,192	733	149	0.13,0.134,0.135
Sjc_0001387	chr8	-	53967623	53967950	53967698	53967950	53964005	53964569	206	2,3,1	64,37,38	224	149	0.02,0.051,0.017
Sjc_0001382	chr8	-	53652211	53652390	53652313	53652390	53648265	53648337	207	31,43,22	0,0,0	251	149	1.0,1.0,1.0
Sjc_0001377	chr8	-	53549233	53549321	53549248	53549321	53549102	53549201	208	0,0,0	7,8,4	164	149	0.0,0.0,0.0
Sjc_0001366	chr8	-	53226793	53226952	53226882	53226952	53226036	53226097	209	335,260,209	0,0,0	238	149	1.0,1.0,1.0
Sjc_0001366	chr8	-	53226981	53227225	53227117	53227225	53226036	53226097	210	4,3,4	420,307,348	285	149	0.005,0.005,0.006
Sjc_0001366	chr8	-	53226872	53226952	53226882	53226952	53226793	53226834	211	364,228,223	3,2,0	159	149	0.991,0.991,1.0
Sjc_0001365	chr8	+	53215387	53215685	53215387	53215664	53217590	53217680	212	8,3,5	0,0,0	170	149	1.0,1.0,1.0
Sjc_0001360	chr8	+	53112853	53113065	53112853	53112904	53114358	53114627	213	4,9,4	0,0,0	310	149	1.0,1.0,1.0
Sjc_0001358	chr8	-	53037654	53038305	53038203	53038305	53036739	53037096	214	213,160,124	1692,1395,1348	698	149	0.026,0.024,0.019
Sjc_0001357	chr8	+	53022688	53025929	53022688	53022811	53026699	53027714	215	671,486,441	4,1,3	3267	149	0.884,0.957,0.87
Sjc_0001353	chr8	+	52849450	52850399	52849450	52849691	52853944	52854232	216	262,223,147	9,5,1	857	149	0.835,0.886,0.962
Sjc_0001351	chr8	+	52740094	52740254	52740094	52740145	52740285	52740420	217	563,542,473	1,0,1	258	149	0.997,1.0,0.996
Sjc_0001336	chr8	-	52295597	52298541	52298414	52298541	52294937	52295496	218	231,237,221	1,2,0	2966	149	0.921,0.856,1.0
Sjc_0001333	chr8	+	52193098	52193612	52193098	52193495	52193643	52193726	219	129,124,153	3,0,0	266	149	0.96,1.0,1.0
Sjc_0001324	chr8	-	51819343	51819548	51819379	51819548	51818041	51818115	220	0,0,0	54,36,44	185	149	0.0,0.0,0.0
Sjc_0001324	chr8	-	51819343	51819548	51819379	51819548	51818041	51818145	221	0,0,0	0,1,0	185	149	NA,0.0,NA
Sjc_0001320	chr8	-	51715707	51715846	51715783	51715846	51714425	51714738	222	4,4,2	11,6,7	225	149	0.194,0.306,0.159
Sjc_0001301	chr8	-	51209301	51209471	51209414	51209471	51207693	51207788	223	4,7,3	3,1,0	262	149	0.431,0.799,1.0
Sjc_0001288	chr8	+	50816670	50816954	50816670	50816768	50817059	50817512	224	1106,1137,925	0,0,0	335	149	1.0,1.0,1.0
Sjc_0001288	chr8	+	50820744	50821194	50820744	50821143	50827304	50827475	225	9,4,5	415,352,324	200	149	0.016,0.008,0.011
Sjc_0001288	chr8	+	50828085	50829081	50828085	50828307	50830266	50832084	226	1070,946,881	0,3,0	923	149	1.0,0.981,1.0
Sjc_0001288	chr8	+	50828580	50829081	50828580	50828662	50830266	50832084	227	1072,941,882	0,2,0	568	149	1.0,0.992,1.0
Sjc_0001287	chr8	-	50791220	50791430	50791244	50791430	50790999	50791207	228	0,0,3	172,130,150	173	149	0.0,0.0,0.017
Sjc_0001281	chr8	+	50610745	50610903	50610745	50610879	50612186	50612269	229	0,0,0	41,36,19	173	149	0.0,0.0,0.0
Sjc_0001276	chr8	-	50425245	50427250	50427085	50427250	50424298	50424493	230	31,27,32	2,4,0	1989	149	0.537,0.336,1.0
Sjc_0001265	chr8	+	50148250	50149476	50148250	50148608	50150432	50150806	231	209,215,182	0,0,0	1017	149	1.0,1.0,1.0
Sjc_0001265	chr8	+	50169993	50170367	50169993	50170119	50171751	50172792	232	25,16,18	161,130,127	397	149	0.055,0.044,0.051
Sjc_0001265	chr8	+	50169993	50171610	50169993	50170119	50171751	50172792	233	66,68,95	161,130,127	1640	149	0.036,0.045,0.064
Sjc_0001265	chr8	+	50169993	50171610	50169993	50170367	50171751	50172792	234	51,59,77	10,7,0	1392	149	0.353,0.474,1.0
Sjc_0001254	chr8	+	49825086	49825286	49825086	49825184	49826864	49827102	235	0,0,0	11,22,10	251	149	0.0,0.0,0.0
Sjc_0001252	chr8	-	49786884	49789204	49789000	49789204	49778256	49779361	236	602,490,445	1,0,0	2265	149	0.975,1.0,1.0
Sjc_0001252	chr8	-	49789000	49790718	49790198	49790718	49786884	49787084	237	333,272,271	3,4,7	1347	149	0.925,0.883,0.811
Sjc_0001252	chr8	-	49790850	49791999	49791837	49791999	49790198	49790718	238	378,294,278	7,1,2	1136	149	0.876,0.975,0.948
Sjc_0001252	chr8	-	49793291	49793494	49793315	49793494	49791837	49791999	239	202,137,109	0,0,0	173	149	1.0,1.0,1.0
Sjc_0001246	chr8	+	49597244	49599140	49597244	49597542	49599624	49601401	240	2248,1847,1927	3,3,6	1747	149	0.985,0.981,0.965
Sjc_0001241	chr8	-	49480150	49482248	49482071	49482248	49478657	49479515	241	3360,2980,2734	4,2,6	2070	149	0.984,0.991,0.97
Sjc_0001241	chr8	-	49483443	49484331	49484151	49484331	49483194	49483399	242	432,450,372	1208,1114,1011	857	149	0.059,0.066,0.06
Sjc_0001239	chr8	-	49389007	49390163	49390021	49390163	49388455	49388620	243	86,121,109	0,0,2	1163	149	1.0,1.0,0.875
Sjc_0001236	chr8	-	49283766	49283936	49283771	49283936	49279996	49280067	244	5,11,6	95,105,81	154	149	0.048,0.092,0.067
Sjc_0001405	chr8	+	54559153	54559469	54559153	54559295	54560522	54560625	245	13,12,16	169,154,143	323	149	0.034,0.035,0.049
Sjc_0001405	chr8	+	54559153	54559489	54559153	54559295	54560522	54560625	246	10,8,18	169,154,143	343	149	0.025,0.022,0.052
Sjc_0001405	chr8	+	54559153	54559489	54559153	54559469	54560522	54560625	247	0,0,6	3,4,4	169	149	0.0,0.0,0.569
Sjc_0001405	chr8	+	54560660	54561666	54560660	54560779	54561741	54561967	248	620,523,567	4,8,5	1036	149	0.957,0.904,0.942
Sjc_0001405	chr8	+	54560660	54561967	54560660	54561666	54563045	54563171	249	374,347,331	5,1,1	450	149	0.961,0.991,0.991
Sjc_0001405	chr8	+	54560660	54561967	54560660	54561666	54563813	54563898	250	144,146,153	0,0,1	450	149	1.0,1.0,0.981
Sjc_0001405	chr8	+	54560660	54563171	54560660	54561666	54563813	54563898	251	445,477,418	0,0,1	1654	149	1.0,1.0,0.974
Sjc_0001405	chr8	+	54560660	54563171	54560660	54561967	54563813	54563898	252	302,331,265	1,0,0	1353	149	0.971,1.0,1.0
Sjc_0001405	chr8	+	54563813	54563946	54563813	54563898	54565913	54566033	253	0,0,0	218,174,189	197	149	0.0,0.0,0.0
Sjc_0001405	chr8	+	54577637	54577739	54577637	54577735	54578885	54578923	254	5,2,3	348,218,269	153	149	0.014,0.009,0.011
Sjc_0001225	chr8	+	48922426	48922631	48922426	48922618	48922664	48922766	255	55,52,32	2,9,5	162	149	0.962,0.842,0.855
Sjc_0001225	chr8	+	48944597	48945645	48944597	48944923	48952204	48952452	256	83,60,63	2,1,0	871	149	0.877,0.911,1.0
Sjc_0001221	chr8	+	48782174	48782498	48782174	48782428	48783285	48783662	257	121,70,85	8,3,1	219	149	0.911,0.941,0.983
Sjc_0001221	chr8	+	48782174	48783662	48782174	48782498	48785134	48785581	258	158,140,151	0,1,0	1313	149	1.0,0.941,1.0
Sjc_0001221	chr8	+	48783285	48785581	48783285	48783662	48786617	48786976	259	248,228,163	3,11,0	2068	149	0.856,0.599,1.0
Sjc_0001208	chr8	+	48389202	48389625	48389202	48389553	48390692	48390950	260	187,173,145	0,0,0	221	149	1.0,1.0,1.0
Sjc_0001198	chr8	+	48084244	48084655	48084244	48084460	48084857	48084909	261	222,205,154	4,0,0	344	149	0.96,1.0,1.0
Sjc_0001186	chr8	+	47588328	47590870	47588328	47588745	47596909	47598749	262	836,733,861	0,0,2	2274	149	1.0,1.0,0.966
Sjc_0001183	chr8	-	47358012	47358077	47358043	47358077	47357032	47357230	263	0,0,1	17,9,19	180	149	0.0,0.0,0.042
Sjc_0001182	chr8	-	47324814	47330913	47330751	47330913	47323233	47323499	264	4588,4333,3466	0,0,1	6086	149	1.0,1.0,0.988
Sjc_0001182	chr8	-	47324814	47330913	47330839	47330913	47323233	47323499	265	4590,4338,3468	2,1,0	6174	149	0.982,0.991,1.0
Sjc_0001182	chr8	-	47330751	47330913	47330839	47330913	47323233	47323499	266	2,5,3	2,1,0	237	149	0.386,0.759,1.0
Sjc_0001182	chr8	-	47330751	47330913	47330839	47330913	47324814	47328110	267	86,48,55	39,43,23	237	149	0.581,0.412,0.601
Sjc_0001174	chr8	+	46968674	46968753	46968674	46968715	46969827	46969992	268	129,106,85	161,138,161	187	149	0.39,0.38,0.296
Sjc_0001174	chr8	+	46968674	46968753	46968674	46968715	46970548	46971212	269	20,11,12	2,0,0	187	149	0.888,1.0,1.0
Sjc_0001174	chr8	+	46968674	46969992	46968674	46968715	46970548	46971212	270	956,766,685	2,0,0	1426	149	0.98,1.0,1.0
Sjc_0001174	chr8	+	46968674	46969992	46968674	46968753	46970548	46971212	271	936,755,677	0,0,4	1388	149	1.0,1.0,0.948
Sjc_0001150	chr8	+	46173743	46174695	46173743	46173862	46176249	46176813	272	125,103,97	0,2,0	982	149	1.0,0.887,1.0
Sjc_0001149	chr8	+	46092216	46096153	46092216	46092480	46098252	46098542	273	796,717,626	3,4,9	3822	149	0.912,0.875,0.731
Sjc_0001132	chr8	-	45705030	45705226	45705066	45705226	45701895	45701999	274	37,35,17	0,0,0	185	149	1.0,1.0,1.0
Sjc_0001130	chr8	-	45607182	45607288	45607194	45607288	45607065	45607146	275	26,11,6	3,3,3	161	149	0.889,0.772,0.649
Sjc_0001119	chr8	+	44910741	44910931	44910741	44910913	44911262	44911474	276	6,7,3	0,0,0	167	149	1.0,1.0,1.0
Sjc_0001119	chr8	+	44912889	44913114	44912889	44913063	44916349	44916472	277	19,13,24	0,0,0	200	149	1.0,1.0,1.0
Sjc_0001099	chr8	+	44157342	44157772	44157342	44157602	44157930	44158298	278	998,854,713	849,613,678	319	149	0.354,0.394,0.329
Sjc_0001099	chr8	+	44157637	44157772	44157637	44157692	44157930	44158298	279	1040,915,781	8,23,5	229	149	0.988,0.963,0.99
Sjc_0001077	chr8	+	43388679	43390481	43388679	43388871	43390581	43390624	280	61,49,68	5,15,13	1759	149	0.508,0.217,0.307
Sjc_0001076	chr8	+	43293731	43293814	43293731	43293810	43294674	43294715	281	0,0,0	2,1,1	153	149	0.0,0.0,0.0
Sjc_0001072	chr8	+	43230217	43231154	43230217	43230532	43232014	43233188	282	605,527,474	92,91,86	771	149	0.56,0.528,0.516
Sjc_0001061	chr8	-	42787686	42790823	42790762	42790823	42778813	42779150	283	1192,1007,932	3,0,0	3225	149	0.948,1.0,1.0
Sjc_0001059	chr8	-	42730335	42732867	42732459	42732867	42728815	42728877	284	491,427,411	0,0,1	2273	149	1.0,1.0,0.964
Sjc_0001053	chr8	-	42598502	42598673	42598560	42598673	42595320	42596008	285	149,114,138	0,0,0	207	149	1.0,1.0,1.0
Sjc_0001044	chr8	-	42357605	42361937	42361160	42361937	42354065	42355943	286	2369,2643,1891	5,3,7	3704	149	0.95,0.973,0.916
Sjc_0001018	chr8	-	41187629	41188984	41188857	41188984	41184905	41185013	287	595,579,556	0,2,11	1377	149	1.0,0.969,0.845
Sjc_0001018	chr8	-	41187629	41188984	41188857	41188984	41184905	41185156	288	267,244,289	0,4,1	1377	149	1.0,0.868,0.969
Sjc_0001016	chr8	+	41124018	41124099	41124018	41124075	41126262	41126533	289	40,21,24	0,1,0	173	149	1.0,0.948,1.0
Sjc_0001016	chr8	+	41124018	41124165	41124018	41124075	41126262	41126533	290	34,31,17	0,1,0	239	149	1.0,0.951,1.0
Sjc_0001016	chr8	+	41124018	41124165	41124018	41124099	41126262	41126533	291	34,31,17	40,21,24	215	149	0.371,0.506,0.329
Sjc_0001016	chr8	+	41124018	41126533	41124018	41124165	41126685	41126952	292	251,203,176	0,4,0	2517	149	1.0,0.75,1.0
Sjc_0001015	chr8	-	41118609	41118762	41118640	41118762	41118418	41118572	293	32,35,26	0,0,0	180	149	1.0,1.0,1.0
Sjc_0000993	chr8	+	40299989	40300751	40299989	40300140	40317376	40318057	294	327,283,228	23,27,24	760	149	0.736,0.673,0.651
Sjc_0000990	chr8	+	40253298	40254434	40253298	40253434	40258287	40258380	295	10,26,25	525,427,356	1149	149	0.002,0.008,0.009
Sjc_0000988	chr8	+	40192431	40193888	40192431	40193073	40194242	40196930	296	10,22,12	6,4,2	964	149	0.205,0.459,0.481
Sjc_0000980	chr8	-	39735144	39735588	39735187	39735588	39734487	39734643	297	58,101,52	31,34,26	192	149	0.592,0.697,0.608
Sjc_0000980	chr8	-	39735144	39735588	39735187	39735588	39734958	39735109	298	18,29,23	1,2,2	192	149	0.933,0.918,0.899
Sjc_0000975	chr8	-	39583701	39587657	39587519	39587657	39578496	39578664	299	3899,3423,3294	13,5,3	3967	149	0.918,0.963,0.976
Sjc_0000975	chr8	-	39583701	39587657	39587619	39587657	39578496	39578664	300	3899,3423,3294	0,0,1	4067	149	1.0,1.0,0.992
Sjc_0000975	chr8	-	39587519	39587657	39587619	39587657	39578496	39578664	301	13,5,3	0,0,1	249	149	1.0,1.0,0.642
Sjc_0000975	chr8	-	39583701	39587657	39587519	39587657	39579649	39579793	302	5145,4308,4207	0,10,0	3967	149	1.0,0.942,1.0
Sjc_0000975	chr8	-	39583701	39587657	39587619	39587657	39579649	39579793	303	5145,4308,4207	6,4,5	4067	149	0.969,0.975,0.969
Sjc_0000975	chr8	-	39587519	39587657	39587619	39587657	39579649	39579793	304	0,10,0	6,4,5	249	149	0.0,0.599,0.0
Sjc_0000975	chr8	-	39587519	39587657	39587619	39587657	39583701	39584288	305	625,500,511	140,106,129	249	149	0.728,0.738,0.703
Sjc_0000975	chr8	-	39587519	39587657	39587619	39587657	39583701	39585004	306	4,2,2	1,0,0	249	149	0.705,1.0,1.0
Sjc_0000973	chr8	+	39426220	39426540	39426220	39426344	39426985	39429529	307	12,5,10	166,160,143	345	149	0.03,0.013,0.029
Sjc_0000973	chr8	+	39426985	39429529	39426985	39427166	39430175	39430283	308	383,428,349	0,1,1	2512	149	1.0,0.962,0.954
Sjc_0000972	chr8	-	39398473	39399979	39399814	39399979	39395764	39396940	309	98,75,88	455,442,377	1490	149	0.021,0.017,0.023
Sjc_0000954	chr8	+	38782196	38783286	38782196	38782264	38784173	38784683	310	768,753,573	3,4,1	1171	149	0.97,0.96,0.986
Sjc_0000953	chr8	+	38769503	38771146	38769503	38769842	38771795	38771913	311	141,108,111	3,2,0	1453	149	0.828,0.847,1.0
Sjc_0000950	chr8	+	38611509	38611763	38611509	38611640	38612383	38612510	312	72,70,79	0,0,0	272	149	1.0,1.0,1.0
Sjc_0000950	chr8	+	38617222	38619596	38617222	38617962	38622802	38623133	313	67,79,58	89,92,84	1783	149	0.059,0.067,0.055
Sjc_0000950	chr8	+	38617222	38621711	38617222	38617962	38622802	38623133	314	132,172,101	89,92,84	3898	149	0.054,0.067,0.044
Sjc_0000950	chr8	+	38617222	38621711	38617222	38619596	38622802	38623133	315	91,126,61	26,29,18	2264	149	0.187,0.222,0.182
Sjc_0000950	chr8	+	38622802	38623515	38622802	38623133	38624542	38624936	316	7,10,3	114,109,124	531	149	0.017,0.025,0.007
Sjc_0000949	chr8	-	38571825	38572351	38572217	38572351	38570629	38570917	317	163,196,146	0,0,0	541	149	1.0,1.0,1.0
Sjc_0000949	chr8	-	38572783	38573068	38572973	38573068	38571825	38572351	318	26,44,39	16,12,8	339	149	0.417,0.617,0.682
Sjc_0000941	chr8	+	38219754	38219969	38219754	38219953	38221300	38221484	319	442,317,264	1,0,0	165	149	0.998,1.0,1.0
Sjc_0000933	chr8	-	37746231	37746412	37746294	37746412	37744937	37745036	320	198,104,137	0,0,0	212	149	1.0,1.0,1.0
Sjc_0000929	chr8	+	37616719	37619759	37616719	37617265	37622916	37623347	321	79,85,75	2,0,1	2643	149	0.69,1.0,0.809
Sjc_0000929	chr8	+	37626081	37626240	37626081	37626159	37628203	37629892	322	117,119,109	0,0,0	230	149	1.0,1.0,1.0
Sjc_0000928	chr8	-	37580798	37580988	37580913	37580988	37572729	37572920	323	50,65,50	13,9,7	264	149	0.685,0.803,0.801
Sjc_0000920	chr8	-	37311290	37311568	37311296	37311568	37311080	37311249	324	0,0,0	0,0,0	155	149	NA,NA,NA
Sjc_0002305	chr8	-	90216480	90216816	90216762	90216816	90214061	90215253	325	67,65,51	351,271,256	431	149	0.062,0.077,0.064
Sjc_0000893	chr8	+	36442013	36442083	36442013	36442051	36444601	36444703	326	40,49,34	0,0,3	181	149	1.0,1.0,0.903
Sjc_0000893	chr8	+	36442013	36442364	36442013	36442051	36444601	36444703	327	18,4,4	0,0,3	462	149	1.0,1.0,0.301
Sjc_0000893	chr8	+	36442013	36442364	36442013	36442083	36444601	36444703	328	18,4,4	40,49,34	430	149	0.135,0.028,0.039
Sjc_0000889	chr8	+	36359853	36360022	36359853	36359962	36364072	36364211	329	5,12,5	0,0,0	209	149	1.0,1.0,1.0
Sjc_0000871	chr8	-	35720616	35720739	35720620	35720739	35719105	35719864	330	3,2,3	2,2,2	153	149	0.594,0.493,0.594
Sjc_0000871	chr8	-	35778641	35778781	35778695	35778781	35777805	35777960	331	0,1,4	250,238,183	203	149	0.0,0.003,0.016
Sjc_0000862	chr8	+	35193797	35193918	35193797	35193888	35195997	35197621	332	24,18,27	1,0,1	179	149	0.952,1.0,0.957
Sjc_0000862	chr8	+	35193797	35194126	35193797	35193888	35195997	35197621	333	5,1,5	1,0,1	387	149	0.658,1.0,0.658
Sjc_0000862	chr8	+	35193797	35194126	35193797	35193918	35195997	35197621	334	5,1,5	24,18,27	357	149	0.08,0.023,0.072
Sjc_0000849	chr8	-	34752425	34752601	34752433	34752601	34748522	34748708	335	5,3,8	0,0,0	157	149	1.0,1.0,1.0
Sjc_0000849	chr8	-	34752632	34752691	34752647	34752691	34752425	34752585	336	8,3,1	2,2,0	164	149	0.784,0.577,1.0
Sjc_0000831	chr8	-	34326263	34328994	34328694	34328994	34324642	34324874	337	429,350,353	59,47,62	2580	149	0.296,0.301,0.247
Sjc_0000826	chr8	-	34042925	34044984	34043504	34044984	34039190	34039351	338	415,424,314	0,1,0	728	149	1.0,0.989,1.0
Sjc_0000826	chr8	-	34045020	34045296	34045134	34045296	34039190	34039351	339	29,43,29	1,0,0	263	149	0.943,1.0,1.0
Sjc_0000818	chr8	+	33794167	33795829	33794167	33794268	33798100	33798539	340	113,92,86	0,2,3	1710	149	1.0,0.8,0.714
Sjc_0000810	chr8	+	33520958	33522065	33520958	33521142	33522837	33523516	341	114,79,115	2,0,4	1072	149	0.888,1.0,0.8
Sjc_0000805	chr8	-	33374971	33375110	33374976	33375110	33374002	33374056	342	140,103,99	9,11,7	154	149	0.938,0.901,0.932
Sjc_0000797	chr8	+	33050772	33052698	33050772	33051078	33054024	33054270	343	262,247,240	6,3,1	1769	149	0.786,0.874,0.953
Sjc_0000796	chr8	-	33026518	33027068	33026769	33027068	33025427	33025861	344	32,21,25	17,24,17	400	149	0.412,0.246,0.354
Sjc_0000796	chr8	-	33026518	33027068	33026922	33027068	33025427	33025861	345	48,28,46	3,5,1	553	149	0.812,0.601,0.925
Sjc_0000796	chr8	-	33026769	33027068	33026922	33027068	33025427	33025861	346	33,31,38	3,5,1	302	149	0.844,0.754,0.949
Sjc_0000792	chr8	-	32552173	32552243	32552196	32552243	32551394	32551480	347	4,3,0	0,0,0	172	149	1.0,1.0,NA
Sjc_0000962	chr8	+	38992297	38992649	38992297	38992445	38995699	38995945	348	88,105,104	787,643,609	353	149	0.045,0.064,0.067
Sjc_0000785	chr8	-	32309005	32309272	32309022	32309272	32307741	32307849	349	68,66,65	0,0,0	166	149	1.0,1.0,1.0
Sjc_0000782	chr8	+	32241222	32241378	32241222	32241357	32243135	32243355	350	0,1,1	65,56,37	170	149	0.0,0.015,0.023
Sjc_0000771	chr8	+	31985013	31985167	31985013	31985105	31985202	31985461	351	195,159,172	0,1,0	211	149	1.0,0.991,1.0
Sjc_0000771	chr8	+	32006234	32008289	32006234	32006599	32010920	32011011	352	157,159,74	0,1,0	1839	149	1.0,0.928,1.0
Sjc_0000761	chr8	+	31541862	31543011	31541862	31541932	31544037	31544141	353	288,301,219	1,3,1	1228	149	0.972,0.924,0.964
Sjc_0000760	chr8	-	31534989	31536641	31535144	31536641	31533725	31534222	354	20,23,20	309,239,213	304	149	0.031,0.045,0.044
Sjc_0000752	chr8	-	31187473	31188135	31187753	31188135	31180889	31181044	355	1094,917,884	1,2,0	429	149	0.997,0.994,1.0
Sjc_0000747	chr8	+	30941431	30943539	30941431	30941573	30949753	30950072	356	1601,1240,1108	2,0,0	2115	149	0.983,1.0,1.0
Sjc_0000746	chr8	-	30928605	30929022	30928684	30929022	30928184	30928572	357	100,93,80	0,0,1	228	149	1.0,1.0,0.981
Sjc_0000746	chr8	-	30928605	30929022	30928839	30929022	30928184	30928572	358	102,93,81	0,0,0	383	149	1.0,1.0,1.0
Sjc_0000746	chr8	-	30928684	30929022	30928839	30929022	30928184	30928572	359	2,0,2	0,0,0	304	149	1.0,NA,1.0
Sjc_0000741	chr8	-	30649490	30650810	30650662	30650810	30648733	30649249	360	1,5,7	108,98,102	1321	149	0.001,0.006,0.008
Sjc_0000741	chr8	-	30674970	30675048	30674988	30675048	30674677	30674935	361	32,43,40	18,24,22	167	149	0.613,0.615,0.619
Sjc_0001642	chr8	-	63382573	63382856	63382600	63382856	63381152	63381337	362	364,261,271	0,0,0	176	149	1.0,1.0,1.0
Sjc_0001167	chr8	+	46754752	46755129	46754752	46755093	46756936	46757201	363	146,133,120	0,0,0	185	149	1.0,1.0,1.0
Sjc_0001602	chr8	-	62227083	62227556	62227335	62227556	62226330	62226584	364	120,117,96	0,0,0	401	149	1.0,1.0,1.0
Sjc_0000726	chr8	-	30201376	30201489	30201380	30201489	30199547	30199750	365	0,0,0	0,0,1	153	149	NA,NA,0.0
Sjc_0000711	chr8	+	29809795	29810131	29809795	29809984	29811501	29811566	366	26,37,24	0,0,0	296	149	1.0,1.0,1.0
Sjc_0000702	chr8	+	29574699	29575324	29574699	29575034	29583777	29583958	367	0,1,0	68,62,49	439	149	0.0,0.005,0.0
Sjc_0000702	chr8	+	29583599	29583744	29583599	29583691	29583777	29583958	368	19,7,8	0,1,0	202	149	1.0,0.838,1.0
Sjc_0000691	chr8	-	29134294	29136420	29134489	29136420	29131767	29132242	369	46,48,37	0,0,1	344	149	1.0,1.0,0.941
Sjc_0000691	chr8	-	29134294	29136420	29136004	29136420	29131767	29132242	370	250,230,166	229,224,184	1859	149	0.08,0.076,0.067
Sjc_0000691	chr8	-	29134489	29136420	29136004	29136420	29131767	29132242	371	204,182,130	229,224,184	1664	149	0.074,0.068,0.06
Sjc_0000691	chr8	-	29134489	29136420	29136004	29136420	29134294	29134454	372	220,205,149	4,0,0	1664	149	0.831,1.0,1.0
Sjc_0000688	chr8	-	29042650	29043345	29043168	29043345	29041438	29042257	373	4123,3250,3394	0,4,1	667	149	1.0,0.995,0.999
Sjc_0000681	chr8	-	28736375	28736930	28736471	28736930	28734123	28735783	374	128,95,119	77,43,69	245	149	0.503,0.573,0.512
Sjc_0000681	chr8	-	28736471	28738900	28738689	28738900	28735408	28735783	375	333,259,291	7,3,7	2367	149	0.75,0.845,0.724
Sjc_0000681	chr8	-	28751623	28751897	28751812	28751897	28749254	28749457	376	167,231,143	0,0,0	338	149	1.0,1.0,1.0
Sjc_0000681	chr8	-	28761562	28761681	28761566	28761681	28757351	28757409	377	0,0,0	1,0,0	153	149	0.0,NA,NA
Sjc_0000766	chr8	-	31811283	31811439	31811358	31811439	31810243	31810291	378	3,2,3	682,580,535	224	149	0.003,0.002,0.004
Sjc_0000679	chr8	+	28608983	28609635	28608983	28609615	28611145	28611467	379	975,755,786	0,0,0	169	149	1.0,1.0,1.0
Sjc_0000675	chr8	-	28517617	28521079	28520013	28521079	28517323	28517554	380	403,328,269	0,2,2	2545	149	1.0,0.906,0.887
Sjc_0000675	chr8	-	28517617	28521079	28520446	28521079	28517323	28517554	381	443,388,298	3,2,0	2978	149	0.881,0.907,1.0
Sjc_0000675	chr8	-	28517617	28521079	28520876	28521079	28517323	28517554	382	524,475,365	2,0,1	3408	149	0.92,1.0,0.941
Sjc_0000675	chr8	-	28520013	28521079	28520446	28521079	28517323	28517554	383	40,62,31	3,2,0	582	149	0.773,0.888,1.0
Sjc_0000675	chr8	-	28520013	28521079	28520876	28521079	28517323	28517554	384	121,149,98	2,0,1	1012	149	0.899,1.0,0.935
Sjc_0000675	chr8	-	28520446	28521079	28520876	28521079	28517323	28517554	385	84,89,67	2,0,1	579	149	0.915,1.0,0.945
Sjc_0000675	chr8	-	28520013	28521079	28520446	28521079	28517617	28517685	386	45,70,37	16,16,7	582	149	0.419,0.528,0.575
Sjc_0000675	chr8	-	28520013	28521079	28520876	28521079	28517617	28517685	387	126,157,104	139,125,114	1012	149	0.118,0.156,0.118
Sjc_0000675	chr8	-	28520446	28521079	28520876	28521079	28517617	28517685	388	97,103,74	139,125,114	579	149	0.152,0.175,0.143
Sjc_0000674	chr8	-	28484315	28484524	28484324	28484524	28480899	28483713	389	444,343,267	0,0,0	158	149	1.0,1.0,1.0
Sjc_0000674	chr8	-	28484315	28484524	28484324	28484524	28483844	28483900	390	124,75,55	0,0,0	158	149	1.0,1.0,1.0
Sjc_0000668	chr8	+	27835683	27836141	27835683	27836035	27837786	27838068	391	798,685,616	0,1,0	255	149	1.0,0.998,1.0
Sjc_0000667	chr8	-	27821999	27824211	27822789	27824211	27821155	27821293	392	159,144,138	4,1,0	939	149	0.863,0.958,1.0
Sjc_0000667	chr8	-	27821999	27824211	27823476	27824211	27821155	27821293	393	199,191,180	0,1,0	1626	149	1.0,0.946,1.0
Sjc_0000667	chr8	-	27822789	27824211	27823476	27824211	27821155	27821293	394	44,48,42	0,1,0	836	149	1.0,0.895,1.0
Sjc_0000667	chr8	-	27822789	27824211	27823476	27824211	27821999	27822151	395	46,61,49	24,28,15	836	149	0.255,0.28,0.368
Sjc_0000667	chr8	-	27822789	27824211	27824056	27824211	27821999	27822151	396	201,287,231	2,1,9	1416	149	0.914,0.968,0.73
Sjc_0000667	chr8	-	27823476	27824211	27824056	27824211	27821999	27822151	397	179,254,197	2,1,9	729	149	0.948,0.981,0.817
Sjc_0000660	chr8	+	27359996	27360775	27359996	27360135	27360809	27360942	398	817,776,710	12,7,0	789	149	0.928,0.954,1.0
Sjc_0000660	chr8	+	27358972	27361144	27358972	27359098	27361182	27361245	399	1399,1134,1078	2,0,1	2195	149	0.979,1.0,0.987
Sjc_0000660	chr8	+	27358972	27360882	27358972	27359098	27361498	27361936	400	617,562,541	17,31,39	1933	149	0.737,0.583,0.517
Sjc_0000660	chr8	+	27361498	27361936	27361498	27361818	27361969	27362031	401	997,957,825	0,1,0	267	149	1.0,0.998,1.0
Sjc_0000657	chr8	+	27235668	27235727	27235668	27235724	27235762	27235868	402	0,0,0	0,3,0	152	149	NA,0.0,NA
Sjc_0000651	chr8	+	27153847	27154693	27153847	27154171	27155895	27155963	403	0,0,0	5,2,7	671	149	0.0,0.0,0.0
Sjc_0000648	chr8	+	27049884	27050320	27049884	27050082	27057601	27057723	404	0,0,0	0,0,0	387	149	NA,NA,NA
Sjc_0000648	chr8	+	27057601	27057847	27057601	27057723	27058835	27058889	405	0,0,0	0,0,0	273	149	NA,NA,NA
Sjc_0000647	chr8	-	27024456	27024640	27024502	27024640	27022939	27023596	406	9,9,2	568,478,382	195	149	0.012,0.014,0.004
Sjc_0000647	chr8	-	27024933	27026283	27026175	27026283	27024502	27024640	407	772,600,513	0,3,0	1391	149	1.0,0.955,1.0
Sjc_0000647	chr8	-	27034872	27034941	27034887	27034941	27034565	27034708	408	0,0,0	729,621,523	164	149	0.0,0.0,0.0
Sjc_0000647	chr8	-	27039264	27039435	27039309	27039435	27038185	27038293	409	113,103,76	203,161,186	194	149	0.299,0.329,0.239
Sjc_0000647	chr8	-	27039264	27039435	27039327	27039435	27038185	27038293	410	131,131,99	32,54,37	212	149	0.742,0.63,0.653
Sjc_0000647	chr8	-	27039264	27039435	27039419	27039435	27038185	27038293	411	189,204,156	60,65,58	304	149	0.607,0.606,0.569
Sjc_0000647	chr8	-	27039309	27039435	27039327	27039435	27038185	27038293	412	221,189,209	32,54,37	167	149	0.86,0.757,0.834
Sjc_0000647	chr8	-	27039309	27039435	27039419	27039435	27038185	27038293	413	279,262,266	60,65,58	259	149	0.728,0.699,0.725
Sjc_0000647	chr8	-	27039327	27039435	27039419	27039435	27038185	27038293	414	90,127,94	60,65,58	241	149	0.481,0.547,0.501
Sjc_0000647	chr8	-	27038341	27039435	27039419	27039435	27038185	27038310	415	413,463,338	2,0,0	1227	149	0.962,1.0,1.0
Sjc_0000647	chr8	-	27038520	27039435	27039309	27039435	27038341	27038486	416	303,349,225	1,6,12	938	149	0.98,0.902,0.749
Sjc_0000647	chr8	-	27038520	27039435	27039419	27039435	27038341	27038486	417	379,450,305	1,4,2	1048	149	0.982,0.941,0.956
Sjc_0000647	chr8	-	27039309	27039435	27039419	27039435	27038341	27038486	418	77,107,92	1,4,2	259	149	0.978,0.939,0.964
Sjc_0000647	chr8	-	27039264	27039435	27039309	27039435	27038520	27038670	419	67,64,49	0,0,4	194	149	1.0,1.0,0.904
Sjc_0000647	chr8	-	27039264	27039435	27039327	27039435	27038520	27038670	420	85,92,72	0,1,0	212	149	1.0,0.985,1.0
Sjc_0000647	chr8	-	27039264	27039435	27039419	27039435	27038520	27038670	421	143,165,129	0,0,1	304	149	1.0,1.0,0.984
Sjc_0000647	chr8	-	27039309	27039435	27039327	27039435	27038520	27038670	422	18,28,27	0,1,0	167	149	1.0,0.962,1.0
Sjc_0000647	chr8	-	27039309	27039435	27039419	27039435	27038520	27038670	423	76,101,84	0,0,1	259	149	1.0,1.0,0.98
Sjc_0000647	chr8	-	27039327	27039435	27039419	27039435	27038520	27038670	424	58,74,57	0,0,1	241	149	1.0,1.0,0.972
Sjc_0000647	chr8	-	27039264	27039435	27039309	27039435	27038621	27038652	425	67,64,48	5,2,6	194	149	0.911,0.961,0.86
Sjc_0000647	chr8	-	27039264	27039435	27039327	27039435	27038621	27038652	426	85,92,71	4,0,0	212	149	0.937,1.0,1.0
Sjc_0000647	chr8	-	27039264	27039435	27039419	27039435	27038621	27038652	427	143,165,128	3,0,0	304	149	0.959,1.0,1.0
Sjc_0000647	chr8	-	27039309	27039435	27039327	27039435	27038621	27038652	428	23,30,29	4,0,0	167	149	0.837,1.0,1.0
Sjc_0000647	chr8	-	27039309	27039435	27039419	27039435	27038621	27038652	429	81,103,86	3,0,0	259	149	0.94,1.0,1.0
Sjc_0000647	chr8	-	27039327	27039435	27039419	27039435	27038621	27038652	430	62,73,57	3,0,0	241	149	0.927,1.0,1.0
Sjc_0000643	chr8	-	26962419	26962752	26962655	26962752	26961341	26961454	431	751,676,551	9,6,18	385	149	0.97,0.978,0.922
Sjc_0000637	chr8	-	26637008	26638271	26638178	26638271	26635437	26636062	432	327,321,281	0,0,1	1319	149	1.0,1.0,0.969
Sjc_0000636	chr8	+	26611715	26614529	26611715	26611880	26619755	26619836	433	37,25,36	6,6,10	2798	149	0.247,0.182,0.161
Sjc_0000636	chr8	+	26615090	26615433	26615090	26615166	26619755	26619836	434	28,39,20	728,622,637	416	149	0.014,0.022,0.011
Sjc_0000624	chr8	+	26289781	26290328	26289781	26289994	26291339	26291493	435	14,11,19	1,0,0	483	149	0.812,1.0,1.0
Sjc_0000620	chr8	-	26117094	26117269	26117136	26117269	26114250	26114930	436	0,2,0	137,89,88	191	149	0.0,0.017,0.0
Sjc_0000617	chr8	+	25899104	25899383	25899104	25899335	25900626	25901028	437	1,8,1	194,175,197	197	149	0.004,0.033,0.004
Sjc_0000617	chr8	+	25921969	25922102	25921969	25922086	25923588	25923662	438	12,8,7	159,118,106	165	149	0.064,0.058,0.056
Sjc_0000617	chr8	+	25921969	25922102	25921969	25922086	25924655	25924768	439	5,4,0	10,7,1	165	149	0.311,0.34,0.0
Sjc_0000614	chr8	-	25818861	25819485	25819197	25819485	25818560	25818758	440	833,698,1252	0,1,0	485	149	1.0,0.995,1.0
Sjc_0000611	chr8	-	25755025	25756175	25755977	25756175	25754297	25754936	441	5599,4863,4359	23,29,31	1101	149	0.971,0.958,0.95
Sjc_0000605	chr8	-	25593358	25593568	25593428	25593568	25590121	25590311	442	11,8,8	0,2,1	219	149	1.0,0.731,0.845
Sjc_0000600	chr8	-	25269025	25271718	25271247	25271718	25266083	25266193	443	865,800,630	0,0,2	2371	149	1.0,1.0,0.952
Sjc_0000587	chr8	+	24936973	24937206	24936973	24937203	24937238	24937383	444	4,4,4	281,247,245	152	149	0.014,0.016,0.016
Sjc_0000584	chr8	+	24885864	24886039	24885864	24885913	24887678	24888693	445	1576,1283,1087	0,0,0	275	149	1.0,1.0,1.0
Sjc_0000579	chr8	+	24698968	24700066	24698968	24699057	24702496	24702996	446	531,389,340	18,15,8	1158	149	0.791,0.769,0.845
Sjc_0000577	chr8	-	24670493	24672376	24671641	24672376	24668146	24669414	447	44,70,47	0,1,1	1297	149	1.0,0.889,0.844
Sjc_0000577	chr8	-	24670493	24672376	24671991	24672376	24668146	24669414	448	68,96,61	0,0,1	1647	149	1.0,1.0,0.847
Sjc_0000577	chr8	-	24671641	24672376	24671991	24672376	24668146	24669414	449	24,27,15	0,0,1	499	149	1.0,1.0,0.817
Sjc_0000571	chr8	+	24450045	24450290	24450045	24450286	24450329	24450706	450	111,120,91	6,1,1	153	149	0.947,0.992,0.989
Sjc_0000571	chr8	+	24450045	24450290	24450045	24450286	24452084	24452173	451	6,14,3	0,0,5	153	149	1.0,1.0,0.369
Sjc_0000568	chr8	-	24113840	24114050	24113876	24114050	24107730	24107918	452	23,31,21	7,15,6	185	149	0.726,0.625,0.738
Sjc_0000559	chr8	-	23869224	23871058	23870797	23871058	23868216	23868500	453	885,824,778	4,0,4	1722	149	0.95,1.0,0.944
Sjc_0000543	chr8	+	23143384	23143441	23143384	23143418	23146265	23147590	454	1,0,0	24,30,15	172	149	0.035,0.0,0.0
Sjc_0000540	chr8	+	23022790	23023416	23022790	23023135	23023774	23024115	455	196,199,167	7,11,5	430	149	0.907,0.862,0.92
Sjc_0000538	chr8	-	22943764	22944247	22944076	22944247	22942050	22942889	456	207,185,171	1,0,1	461	149	0.985,1.0,0.982
Sjc_0000538	chr8	-	22949297	22949563	22949435	22949563	22946483	22946554	457	6,7,2	40,39,24	287	149	0.072,0.085,0.041
Sjc_0000538	chr8	-	22949297	22949563	22949435	22949563	22946483	22948259	458	11,10,9	119,106,100	287	149	0.046,0.047,0.045
Sjc_0000538	chr8	-	22955191	22955407	22955369	22955407	22949435	22949563	459	18,24,15	99,106,76	327	149	0.077,0.094,0.083
Sjc_0000538	chr8	-	22955191	22956027	22955450	22956027	22949435	22949563	460	35,41,38	0,0,2	408	149	1.0,1.0,0.874
Sjc_0000538	chr8	-	22955369	22956027	22955450	22956027	22949435	22949563	461	118,123,100	0,0,2	230	149	1.0,1.0,0.97
Sjc_0000525	chr8	-	22360913	22361140	22360954	22361140	22359553	22359891	462	18,36,20	217,199,188	190	149	0.061,0.124,0.077
Sjc_0000510	chr8	+	21860660	21860713	21860660	21860701	21860738	21860941	463	7,1,0	163,130,132	161	149	0.038,0.007,0.0
Sjc_0000457	chr8	+	20254927	20256117	20254927	20255025	20258823	20259049	464	255,251,243	93,72,69	1241	149	0.248,0.295,0.297
Sjc_0000450	chr8	-	19999943	20000107	20000052	20000107	19995948	19996733	465	474,356,358	0,0,0	258	149	1.0,1.0,1.0
Sjc_0000433	chr8	+	19180585	19180667	19180585	19180650	19181301	19181528	466	3,2,2	2,0,0	166	149	0.574,1.0,1.0
Sjc_0000433	chr8	+	19180585	19180919	19180585	19180650	19181301	19181528	467	10,4,8	2,0,0	418	149	0.641,1.0,1.0
Sjc_0000433	chr8	+	19180585	19180919	19180585	19180667	19181301	19181528	468	10,4,8	3,2,2	401	149	0.553,0.426,0.598
Sjc_0000433	chr8	+	19180585	19180919	19180585	19180667	19184799	19184883	469	11,3,7	0,0,0	401	149	1.0,1.0,1.0
Sjc_0000433	chr8	+	19180585	19180667	19180585	19180650	19185488	19185595	470	23,29,38	0,0,0	166	149	1.0,1.0,1.0
Sjc_0000433	chr8	+	19180585	19180919	19180585	19180650	19185488	19185595	471	12,3,7	0,0,0	418	149	1.0,1.0,1.0
Sjc_0000433	chr8	+	19180585	19181528	19180585	19180650	19185488	19185595	472	42,28,23	0,0,0	1027	149	1.0,1.0,1.0
Sjc_0000433	chr8	+	19180585	19180919	19180585	19180667	19185488	19185595	473	12,3,7	23,29,38	401	149	0.162,0.037,0.064
Sjc_0000433	chr8	+	19180585	19181528	19180585	19180667	19185488	19185595	474	42,28,23	23,29,38	1010	149	0.212,0.125,0.082
Sjc_0000433	chr8	+	19180585	19181528	19180585	19180919	19185488	19185595	475	32,25,16	2,0,0	758	149	0.759,1.0,1.0
Sjc_0001903	chr8	-	74249097	74249350	74249115	74249350	74244690	74244863	476	333,296,204	0,0,0	167	149	1.0,1.0,1.0
Sjc_0000421	chr8	+	18814914	18816426	18814914	18815138	18816840	18817073	477	106,97,77	4,1,2	1437	149	0.733,0.91,0.8
Sjc_0000421	chr8	+	18814914	18817073	18814914	18816426	18818144	18818558	478	105,142,124	1,1,0	796	149	0.952,0.964,1.0
Sjc_0000419	chr8	-	18499133	18499560	18499142	18499560	18497367	18497555	479	123,137,131	0,0,0	158	149	1.0,1.0,1.0
Sjc_0000412	chr8	-	18185331	18185670	18185382	18185670	18183832	18184022	480	18,8,17	0,2,0	200	149	1.0,0.749,1.0
Sjc_0000411	chr8	+	18118751	18121742	18118751	18118906	18124318	18124537	481	1052,949,845	0,3,0	2985	149	1.0,0.94,1.0
Sjc_0000411	chr8	+	18121512	18121742	18121512	18121711	18124318	18124537	482	434,384,319	158,131,109	180	149	0.695,0.708,0.708
Sjc_0000411	chr8	+	18121512	18122582	18121512	18121711	18124318	18124537	483	69,70,47	158,131,109	1020	149	0.06,0.072,0.059
Sjc_0000411	chr8	+	18121512	18122582	18121512	18121742	18124318	18124537	484	28,27,20	393,341,292	989	149	0.011,0.012,0.01
Sjc_0000408	chr8	-	18008981	18009373	18009113	18009373	18007356	18007589	485	559,450,475	0,0,0	281	149	1.0,1.0,1.0
Sjc_0000408	chr8	-	18011221	18011494	18011246	18011494	18008981	18009373	486	42,30,31	114,112,81	174	149	0.24,0.187,0.247
Sjc_0000881	chr8	+	36105252	36105629	36105252	36105354	36105764	36106210	487	599,633,562	608,645,652	424	149	0.257,0.256,0.232
Sjc_0000881	chr8	+	36105252	36105629	36105252	36105354	36106285	36106573	488	255,287,265	1,0,0	424	149	0.989,1.0,1.0
Sjc_0000881	chr8	+	36105252	36106210	36105252	36105354	36106285	36106573	489	3111,2971,2998	1,0,0	1005	149	0.998,1.0,1.0
Sjc_0000881	chr8	+	36105252	36106210	36105252	36105629	36106285	36106573	490	2875,2701,2764	19,17,31	730	149	0.969,0.97,0.948
Sjc_0000881	chr8	+	36121536	36122356	36121536	36121762	36122432	36122649	491	2141,1672,1780	2,3,0	743	149	0.995,0.991,1.0
Sjc_0000397	chr8	+	17368711	17368945	17368711	17368803	17371806	17372116	492	9,3,2	101,95,102	291	149	0.044,0.016,0.01
Sjc_0000397	chr8	+	17377019	17377265	17377019	17377181	17378063	17378159	493	1128,995,866	0,0,0	233	149	1.0,1.0,1.0
Sjc_0000394	chr8	-	17242899	17243281	17243069	17243281	17236635	17236708	494	130,130,104	0,2,0	319	149	1.0,0.968,1.0
Sjc_0001402	chr8	+	54485477	54485900	54485477	54485759	54487366	54487800	495	71,65,61	0,0,0	290	149	1.0,1.0,1.0
Sjc_0001402	chr8	+	54487366	54487800	54487366	54487575	54487991	54488075	496	58,52,55	0,0,0	374	149	1.0,1.0,1.0
Sjc_0000386	chr8	+	16953995	16954089	16953995	16954085	16954125	16954232	497	135,125,90	2,4,0	153	149	0.985,0.968,1.0
Sjc_0000386	chr8	+	16953995	16954089	16953995	16954085	16956805	16957135	498	2,0,2	0,0,0	153	149	1.0,NA,1.0
Sjc_0000382	chr8	+	16821499	16821688	16821499	16821664	16823282	16823678	499	11,3,8	0,0,0	173	149	1.0,1.0,1.0
Sjc_0000365	chr8	-	16025464	16027527	16026962	16027527	16023637	16025364	500	146,178,145	212,177,149	1647	149	0.059,0.083,0.081
Sjc_0000365	chr8	-	16025464	16027527	16026962	16027527	16023637	16025406	501	155,187,146	3,2,2	1647	149	0.824,0.894,0.868
Sjc_0000354	chr8	-	15402902	15403608	15402904	15403608	15402796	15402882	502	0,0,0	0,0,0	151	149	NA,NA,NA
Sjc_0000354	chr8	-	15402902	15403608	15402906	15403608	15402796	15402882	503	0,0,0	0,0,0	153	149	NA,NA,NA
Sjc_0000354	chr8	-	15402902	15403608	15402908	15403608	15402796	15402882	504	0,0,0	0,0,0	155	149	NA,NA,NA
Sjc_0000354	chr8	-	15402902	15403608	15402920	15403608	15402796	15402882	505	0,0,0	0,0,0	167	149	NA,NA,NA
Sjc_0000354	chr8	-	15402904	15403608	15402906	15403608	15402796	15402882	506	0,0,0	0,0,0	151	149	NA,NA,NA
Sjc_0000354	chr8	-	15402904	15403608	15402908	15403608	15402796	15402882	507	0,0,0	0,0,0	153	149	NA,NA,NA
Sjc_0000354	chr8	-	15402904	15403608	15402920	15403608	15402796	15402882	508	0,0,0	0,0,0	165	149	NA,NA,NA
Sjc_0000354	chr8	-	15402906	15403608	15402908	15403608	15402796	15402882	509	0,0,0	0,0,0	151	149	NA,NA,NA
Sjc_0000354	chr8	-	15402906	15403608	15402920	15403608	15402796	15402882	510	0,0,0	0,0,0	163	149	NA,NA,NA
Sjc_0000354	chr8	-	15402908	15403608	15402920	15403608	15402796	15402882	511	0,0,0	0,0,0	161	149	NA,NA,NA
Sjc_0000354	chr8	-	15410309	15410735	15410548	15410735	15407584	15408070	512	4,12,6	134,91,90	388	149	0.011,0.048,0.025
Sjc_0000354	chr8	-	15410309	15410735	15410650	15410735	15407584	15408070	513	103,106,78	0,0,0	490	149	1.0,1.0,1.0
Sjc_0000354	chr8	-	15410548	15410735	15410650	15410735	15407584	15408070	514	233,185,162	0,0,0	251	149	1.0,1.0,1.0
Sjc_0000354	chr8	-	15447794	15448029	15447930	15448029	15443169	15443235	515	1,1,2	0,0,0	285	149	1.0,1.0,1.0
Sjc_0000349	chr8	+	15238344	15238939	15238344	15238566	15241007	15241184	516	23,22,14	4,5,1	522	149	0.621,0.557,0.8
Sjc_0000349	chr8	+	15248197	15248579	15248197	15248418	15251798	15252218	517	1,0,0	15,5,10	310	149	0.031,0.0,0.0
Sjc_0000348	chr8	-	15196615	15198179	15198083	15198179	15189562	15190571	518	21,29,19	0,1,0	1617	149	1.0,0.728,1.0
Sjc_0000348	chr8	-	15196615	15198179	15198083	15198179	15189562	15192856	519	131,122,88	1,0,0	1617	149	0.923,1.0,1.0
Sjc_0000341	chr8	+	15053818	15056477	15053818	15053970	15058264	15058525	520	2807,2107,2335	2,0,0	2656	149	0.987,1.0,1.0
Sjc_0000338	chr8	+	14941635	14941715	14941635	14941710	14942709	14942858	521	3,2,3	261,256,211	154	149	0.011,0.008,0.014
Sjc_0000338	chr8	+	14982173	14982364	14982173	14982318	14984125	14984208	522	18,17,12	436,440,348	195	149	0.031,0.029,0.026
Sjc_0000338	chr8	+	14996250	14996525	14996250	14996508	14997530	14998046	523	794,635,679	40,21,20	166	149	0.947,0.964,0.968
Sjc_0000338	chr8	+	14997530	14998046	14997530	14997707	14999201	14999435	524	1290,1103,974	12,1,1	488	149	0.97,0.997,0.997
Sjc_0000304	chr8	+	13285587	13285773	13285587	13285725	13289062	13289464	525	6,7,7	1,2,0	197	149	0.819,0.726,1.0
Sjc_0000304	chr8	+	13335645	13336348	13335645	13336333	13339896	13340353	526	159,102,120	0,0,0	164	149	1.0,1.0,1.0
Sjc_0000299	chr8	+	13091131	13092256	13091131	13091209	13095243	13096201	527	84,46,47	0,0,2	1196	149	1.0,1.0,0.745
Sjc_0008226	chr2	-	16062280	16064523	16064325	16064523	16059840	16060632	528	190,166,149	1,0,0	2194	149	0.928,1.0,1.0
Sjc_0008226	chr2	-	16068592	16068802	16068673	16068802	16064325	16064523	529	284,228,224	0,0,0	230	149	1.0,1.0,1.0
Sjc_0004941	chr1	-	21669389	21669648	21669416	21669648	21668677	21668839	530	252,201,163	0,0,0	176	149	1.0,1.0,1.0
Sjc_0004941	chr1	-	21672532	21673253	21672812	21673253	21671716	21671909	531	214,196,201	54,25,21	429	149	0.579,0.731,0.769
Sjc_0000801	chr8	-	33261962	33262996	33262861	33262996	33260258	33260868	532	506,433,373	0,1,0	1048	149	1.0,0.984,1.0
Sjc_0000801	chr8	-	33264785	33264893	33264833	33264893	33263945	33264392	533	0,3,1	31,31,19	197	149	0.0,0.068,0.038
Sjc_0003000	chr4	-	30447535	30449561	30449349	30449561	30446632	30446739	534	155,145,104	0,0,1	1963	149	1.0,1.0,0.888
Sjc_0003000	chr4	-	30451284	30451479	30451347	30451479	30449349	30449561	535	181,189,182	0,0,0	212	149	1.0,1.0,1.0
Sjc_0003000	chr4	-	30458975	30460226	30460103	30460226	30457128	30457312	536	47,69,38	61,63,39	1277	149	0.082,0.113,0.102
Sjc_0002998	chr4	-	30350822	30353085	30352807	30353085	30347552	30348489	537	330,339,246	1,0,0	2134	149	0.958,1.0,1.0
Sjc_0002998	chr4	-	30350822	30353085	30352967	30353085	30347552	30348489	538	478,447,340	560,414,389	2294	149	0.053,0.066,0.054
Sjc_0002998	chr4	-	30352807	30353085	30352967	30353085	30347552	30348489	539	149,108,94	560,414,389	309	149	0.114,0.112,0.104
Sjc_0002998	chr4	-	30359863	30360069	30359873	30360069	30353503	30353612	540	119,98,107	17,5,10	159	149	0.868,0.948,0.909
Sjc_0002982	chr4	-	29696265	29696934	29696401	29696934	29691344	29692215	541	71,71,56	38,38,40	285	149	0.494,0.494,0.423
Sjc_0007621	chr5	-	38554600	38554852	38554629	38554852	38544592	38544674	542	45,54,35	30,39,28	178	149	0.557,0.537,0.511
Sjc_0007621	chr5	-	38554600	38554852	38554629	38554852	38553520	38553691	543	1,0,0	0,4,0	178	149	1.0,0.0,NA
Sjc_0002963	chr4	-	29184213	29185559	29185327	29185559	29183097	29183506	544	295,288,228	1,1,0	1263	149	0.972,0.971,1.0
Sjc_0002950	chr4	+	28766101	28766642	28766101	28766175	28767448	28767761	545	1509,1368,1207	0,0,2	616	149	1.0,1.0,0.993
Sjc_0002950	chr4	+	28768943	28769709	28768943	28769125	28770595	28770763	546	700,582,500	18,18,12	733	149	0.888,0.868,0.894
Sjc_0002950	chr4	+	28768943	28769709	28768943	28769125	28772923	28773294	547	78,80,64	0,3,0	733	149	1.0,0.844,1.0
Sjc_0002950	chr4	+	28768943	28770763	28768943	28769125	28772923	28773294	548	835,696,592	0,3,0	1787	149	1.0,0.951,1.0
Sjc_0002950	chr4	+	28768943	28770763	28768943	28769709	28772923	28773294	549	770,630,537	12,14,9	1203	149	0.888,0.848,0.881
Sjc_0002949	chr4	+	28741915	28742129	28741915	28742095	28742179	28742295	550	5,5,8	0,2,0	183	149	1.0,0.671,1.0
Sjc_0004716	chr1	-	13018347	13018413	13018368	13018413	13015317	13015350	551	0,0,0	229,155,121	170	149	0.0,0.0,0.0
Sjc_0002483	chr4	+	7968294	7968452	7968294	7968411	7974119	7974398	552	61,59,55	0,0,0	190	149	1.0,1.0,1.0
Sjc_0007165	chr5	+	20051293	20053181	20051293	20051606	20054803	20054993	553	516,427,454	2,8,0	1724	149	0.957,0.822,1.0
Sjc_0007165	chr5	+	20053048	20054993	20053048	20053181	20055951	20059369	554	555,478,445	0,0,2	1961	149	1.0,1.0,0.944
Sjc_0002759	chr4	+	21575484	21575876	21575484	21575872	21579548	21580656	555	0,1,0	845,568,640	153	149	0.0,0.002,0.0
Sjc_0004185	chr4	-	77289735	77290691	77290600	77290691	77289447	77289700	556	41,44,20	41,21,27	1014	149	0.128,0.235,0.098
Sjc_0002921	chr4	-	27830899	27831255	27830937	27831255	27830801	27830858	557	4,3,3	299,229,252	187	149	0.011,0.01,0.009
Sjc_0002086	chr8	-	81495204	81496902	81496797	81496902	81494206	81494285	558	699,651,533	15,21,15	1742	149	0.799,0.726,0.752
Sjc_0002086	chr8	-	81495204	81497081	81497008	81497081	81494206	81494285	559	1005,978,828	5,0,2	1953	149	0.939,1.0,0.969
Sjc_0002086	chr8	-	81495204	81497081	81497020	81497081	81494206	81494285	560	1005,978,828	0,3,0	1965	149	1.0,0.961,1.0
Sjc_0002086	chr8	-	81496797	81497081	81497008	81497081	81494206	81494285	561	322,348,310	5,0,2	360	149	0.964,1.0,0.985
Sjc_0002086	chr8	-	81496797	81497081	81497020	81497081	81494206	81494285	562	322,348,310	0,3,0	372	149	1.0,0.979,1.0
Sjc_0002086	chr8	-	81496797	81499621	81499569	81499621	81494206	81494285	563	451,409,371	0,2,0	2921	149	1.0,0.913,1.0
Sjc_0002086	chr8	-	81497008	81497081	81497020	81497081	81494206	81494285	564	5,0,2	0,3,0	161	149	1.0,0.0,1.0
Sjc_0002086	chr8	-	81496797	81497081	81497008	81497081	81495204	81495409	565	430,419,396	0,1,0	360	149	1.0,0.994,1.0
Sjc_0002086	chr8	-	81496797	81497081	81497020	81497081	81495204	81495409	566	430,419,396	4,1,1	372	149	0.977,0.994,0.994
Sjc_0002086	chr8	-	81497008	81497081	81497020	81497081	81495204	81495409	567	0,1,0	4,1,1	161	149	0.0,0.481,0.0
Sjc_0002086	chr8	-	81497008	81497081	81497020	81497081	81495204	81495481	568	0,2,3	0,2,0	161	149	NA,0.481,1.0
Sjc_0008583	chr6	+	2670099	2670447	2670099	2670432	2670491	2670650	569	0,0,0	56,45,26	164	149	0.0,0.0,0.0
Sjc_0002900	chr4	-	27046946	27047458	27046953	27047458	27045323	27045530	570	121,137,115	1,5,2	156	149	0.991,0.963,0.982
Sjc_0002884	chr4	-	26362361	26362782	26362689	26362782	26362254	26362318	571	2119,1851,1526	9,1,6	477	149	0.987,0.998,0.988
Sjc_0002884	chr4	-	26362361	26364992	26364347	26364992	26362254	26362318	572	3023,2749,2192	29,14,12	2135	149	0.879,0.932,0.927
Sjc_0002884	chr4	-	26367253	26367669	26367376	26367669	26365671	26365749	573	536,499,366	1,3,1	272	149	0.997,0.989,0.995
Sjc_0001083	chr8	-	43579163	43580016	43579718	43580016	43574966	43576251	574	1646,1441,1064	56,55,53	704	149	0.862,0.847,0.809
Sjc_0001083	chr8	-	43588898	43589546	43589429	43589546	43578000	43580016	575	3459,2843,2489	1,0,0	680	149	0.999,1.0,1.0
Sjc_0001083	chr8	-	43589580	43590112	43589896	43590112	43589429	43589518	576	507,443,416	48,34,29	465	149	0.772,0.807,0.821
Sjc_0001083	chr8	-	43589580	43590112	43590048	43590112	43589429	43589518	577	616,526,476	6,4,0	617	149	0.961,0.969,1.0
Sjc_0001083	chr8	-	43589580	43590112	43590065	43590112	43589429	43589518	578	616,526,476	0,0,0	634	149	1.0,1.0,1.0
Sjc_0001083	chr8	-	43589896	43590112	43590048	43590112	43589429	43589518	579	157,117,89	6,4,0	301	149	0.928,0.935,1.0
Sjc_0001083	chr8	-	43589896	43590112	43590065	43590112	43589429	43589518	580	157,117,89	0,0,0	318	149	1.0,1.0,1.0
Sjc_0001083	chr8	-	43590048	43590112	43590065	43590112	43589429	43589518	581	6,4,0	0,0,0	166	149	1.0,1.0,NA
Sjc_0003149	chr4	-	35622137	35624118	35623896	35624118	35616334	35616579	582	511,487,468	6,4,6	1908	149	0.869,0.905,0.859
Sjc_0003149	chr4	-	35622483	35624118	35623896	35624118	35622137	35622421	583	39,76,56	283,255,205	1562	149	0.013,0.028,0.025
Sjc_0002812	chr4	+	23620127	23620217	23620127	23620195	23623203	23623305	584	13,0,16	15,12,7	171	149	0.43,0.0,0.666
Sjc_0002812	chr4	+	23620127	23620234	23620127	23620195	23623203	23623305	585	0,0,0	15,12,7	188	149	0.0,0.0,0.0
Sjc_0002812	chr4	+	23620127	23620338	23620127	23620195	23623203	23623305	586	26,33,22	15,12,7	292	149	0.469,0.584,0.616
Sjc_0002812	chr4	+	23620127	23620356	23620127	23620195	23623203	23623305	587	19,19,20	15,12,7	310	149	0.378,0.432,0.579
Sjc_0002812	chr4	+	23620127	23620234	23620127	23620217	23623203	23623305	588	0,0,0	13,0,16	166	149	0.0,NA,0.0
Sjc_0002812	chr4	+	23620127	23620338	23620127	23620217	23623203	23623305	589	26,33,22	13,0,16	270	149	0.525,1.0,0.431
Sjc_0002812	chr4	+	23620127	23620356	23620127	23620217	23623203	23623305	590	19,19,20	13,0,16	288	149	0.431,1.0,0.393
Sjc_0002812	chr4	+	23620127	23620338	23620127	23620234	23623203	23623305	591	26,33,22	0,0,0	253	149	1.0,1.0,1.0
Sjc_0002812	chr4	+	23620127	23620356	23620127	23620234	23623203	23623305	592	19,19,20	0,0,0	271	149	1.0,1.0,1.0
Sjc_0002812	chr4	+	23620127	23620356	23620127	23620338	23623203	23623305	593	13,14,15	20,28,17	167	149	0.367,0.308,0.44
Sjc_0002812	chr4	+	23620127	23620217	23620127	23620195	23623626	23623827	594	0,5,7	2,4,0	171	149	0.0,0.521,1.0
Sjc_0002812	chr4	+	23620127	23620338	23620127	23620195	23623626	23623827	595	15,5,14	2,4,0	292	149	0.793,0.389,1.0
Sjc_0002812	chr4	+	23620127	23620356	23620127	23620195	23623626	23623827	596	8,10,12	2,4,0	310	149	0.658,0.546,1.0
Sjc_0002812	chr4	+	23620127	23620338	23620127	23620217	23623626	23623827	597	15,5,14	0,5,7	270	149	1.0,0.356,0.525
Sjc_0002812	chr4	+	23620127	23620356	23620127	23620217	23623626	23623827	598	8,10,12	0,5,7	288	149	1.0,0.509,0.47
Sjc_0002812	chr4	+	23620127	23620356	23620127	23620338	23623626	23623827	599	2,5,7	9,0,9	167	149	0.165,1.0,0.41
Sjc_0002812	chr4	+	23637003	23637243	23637003	23637228	23638258	23638539	600	352,265,299	36,28,45	164	149	0.899,0.896,0.858
Sjc_0006293	chr3	+	29943528	29943759	29943528	29943711	29946213	29946337	601	0,0,0	2,1,4	197	149	0.0,0.0,0.0
Sjc_0009202	chr7	-	6564374	6564626	6564525	6564626	6562845	6563024	602	19,4,8	0,0,0	300	149	1.0,1.0,1.0
Sjc_0009703	chrtig00013736_pilon_pilon_1	-	2700	3409	2801	3409	75	1794	603	0,0,0	0,0,0	250	149	NA,NA,NA
Sjc_0001160	chr8	-	46455279	46456485	46455801	46456485	46452224	46454210	604	125,111,96	0,4,1	671	149	1.0,0.86,0.955
Sjc_0007164	chr5	+	20024814	20025064	20024814	20024986	20025865	20026095	605	13,22,9	0,0,0	227	149	1.0,1.0,1.0
Sjc_0007164	chr5	+	20029566	20032663	20029566	20030003	20034042	20036704	606	66,72,69	0,0,3	2809	149	1.0,1.0,0.55
Sjc_0002784	chr4	+	22506988	22507359	22506988	22507314	22508214	22508475	607	16,18,13	0,0,0	194	149	1.0,1.0,1.0
Sjc_0008158	chr2	-	13630926	13631963	13631685	13631963	13628748	13629209	608	383,311,333	0,3,0	908	149	1.0,0.944,1.0
Sjc_0002779	chr4	-	22266960	22271404	22268354	22271404	22263021	22263896	609	28,21,24	63,51,35	1543	149	0.041,0.038,0.062
Sjc_0002778	chr4	-	22222229	22222436	22222246	22222436	22220894	22220978	610	0,0,1	0,0,0	166	149	NA,NA,1.0
Sjc_0008501	chr2	+	25897179	25897238	25897179	25897202	25898741	25898946	611	52,48,24	0,0,0	185	149	1.0,1.0,1.0
Sjc_0002838	chr4	+	24636571	24637380	24636571	24636690	24640748	24640838	612	31,39,27	102,73,72	839	149	0.051,0.087,0.062
Sjc_0002838	chr4	+	24641411	24641480	24641411	24641452	24641511	24641617	613	64,69,81	0,0,0	177	149	1.0,1.0,1.0
Sjc_0002736	chr4	-	20700654	20701822	20701548	20701822	20699770	20700035	614	347,320,322	0,4,0	1043	149	1.0,0.92,1.0
Sjc_0002736	chr4	-	20703394	20704225	20703800	20704225	20701548	20701822	615	1017,971,918	0,1,2	555	149	1.0,0.996,0.992
Sjc_0002717	chr4	-	19945294	19945519	19945316	19945519	19941154	19941850	616	6,4,9	0,0,0	171	149	1.0,1.0,1.0
Sjc_0002717	chr4	-	19964704	19966198	19965180	19966198	19961811	19962200	617	284,233,190	2,4,3	625	149	0.971,0.933,0.938
Sjc_0002686	chr4	+	18759649	18760358	18759649	18760232	18760402	18760555	618	1151,855,849	574,475,492	275	149	0.521,0.494,0.483
Sjc_0007144	chr5	+	19144884	19145812	19144884	19145272	19145884	19146170	619	2066,1801,1795	7,4,4	689	149	0.985,0.99,0.99
Sjc_0007144	chr5	+	19144884	19145812	19144884	19145272	19146203	19146359	620	1563,1405,1380	1,0,1	689	149	0.997,1.0,0.997
Sjc_0007144	chr5	+	19145306	19146170	19145306	19145812	19146203	19146359	621	962,851,803	0,0,1	507	149	1.0,1.0,0.996
Sjc_0002652	chr4	-	17188267	17188558	17188337	17188558	17180276	17180385	622	30,20,18	113,89,62	219	149	0.153,0.133,0.165
Sjc_0002652	chr4	-	17188267	17188558	17188410	17188558	17180276	17180385	623	32,23,21	9,17,11	292	149	0.645,0.408,0.493
Sjc_0002652	chr4	-	17188337	17188558	17188410	17188558	17180276	17180385	624	115,92,65	9,17,11	222	149	0.896,0.784,0.799
Sjc_0002638	chr4	-	16722871	16723069	16722876	16723069	16722678	16722827	625	711,529,596	6,2,4	154	149	0.991,0.996,0.993
Sjc_0002633	chr4	+	16409434	16409582	16409434	16409507	16410697	16410969	626	84,57,71	0,0,0	224	149	1.0,1.0,1.0
Sjc_0000098	chr8	-	4050027	4051659	4050330	4051659	4047174	4047735	627	67,83,47	0,0,0	452	149	1.0,1.0,1.0
Sjc_0000659	chr8	-	27305195	27305312	27305219	27305312	27304634	27304751	628	5,5,3	0,0,0	173	149	1.0,1.0,1.0
Sjc_0000659	chr8	-	27312768	27312952	27312873	27312952	27308463	27308586	629	380,359,337	0,0,0	254	149	1.0,1.0,1.0
Sjc_0002879	chr4	-	26218315	26219461	26218992	26219461	26218054	26218271	630	22,18,26	110,90,88	826	149	0.035,0.035,0.051
Sjc_0002879	chr4	-	26232758	26235501	26232805	26235501	26231132	26231251	631	2,6,2	72,83,64	196	149	0.021,0.052,0.023
Sjc_0003801	chr4	+	60941759	60941806	60941759	60941796	60943955	60944100	632	173,121,99	0,0,0	159	149	1.0,1.0,1.0
Sjc_0000415	chr8	-	18288889	18292679	18292633	18292679	18283610	18284285	633	1631,1358,1593	0,1,2	3893	149	1.0,0.981,0.968
Sjc_0000415	chr8	-	18283722	18284285	18283728	18284285	18283623	18283690	634	0,0,0	0,0,0	155	149	NA,NA,NA
Sjc_0000415	chr8	-	18290616	18292679	18292633	18292679	18288889	18288997	635	1547,1265,1526	5,7,14	2166	149	0.955,0.926,0.882
Sjc_0006471	chr3	+	36644210	36644420	36644210	36644416	36648672	36649977	636	9,4,2	9,11,10	153	149	0.493,0.262,0.163
Sjc_0006471	chr3	+	36644210	36644420	36644210	36644416	36649731	36649977	637	19,16,7	19,17,13	153	149	0.493,0.478,0.344
Sjc_0006471	chr3	+	36644210	36644420	36644210	36644416	36649890	36649977	638	0,7,0	5,0,0	153	149	0.0,1.0,NA
Sjc_0006471	chr3	+	36644210	36644420	36644210	36644416	36649934	36649977	639	96,73,73	136,110,121	153	149	0.407,0.393,0.37
Sjc_0006471	chr3	+	36644210	36644420	36644210	36644416	36650018	36650080	640	3,3,2	2,9,0	153	149	0.594,0.245,1.0
Sjc_0006471	chr3	+	36644210	36644420	36644210	36644416	36650120	36650248	641	0,2,1	1,0,0	153	149	0.0,1.0,1.0
Sjc_0006471	chr3	+	36650018	36650080	36650018	36650039	36650120	36650248	642	517,435,435	0,0,0	190	149	1.0,1.0,1.0
Sjc_0006471	chr3	+	36644210	36644420	36644210	36644416	36650287	36650328	643	2,6,8	8,0,6	153	149	0.196,1.0,0.565
Sjc_0006471	chr3	+	36644210	36644420	36644210	36644416	36650360	36650502	644	0,3,3	10,0,0	153	149	0.0,1.0,1.0
Sjc_0006471	chr3	+	36644210	36644420	36644210	36644416	36661934	36662195	645	0,2,1	2,0,1	153	149	0.0,1.0,0.493
Sjc_0003601	chr4	+	52056426	52057994	52056426	52056474	52058799	52060733	646	832,642,618	40,47,35	1669	149	0.65,0.549,0.612
Sjc_0003676	chr4	+	55444601	55444901	55444601	55444740	55448270	55448486	647	1,0,0	0,1,0	310	149	1.0,0.0,NA
Sjc_0002610	chr4	+	14219946	14220082	14219946	14220067	14221617	14222145	648	85,72,67	61,63,58	164	149	0.559,0.509,0.512
Sjc_0002610	chr4	+	14234928	14236389	14234928	14234974	14237900	14239846	649	226,203,208	0,1,1	1564	149	1.0,0.951,0.952
Sjc_0002610	chr4	+	14235347	14236389	14235347	14235409	14237900	14239846	650	218,196,197	3,0,4	1129	149	0.906,1.0,0.867
Sjc_0002608	chr4	+	14179696	14179877	14179696	14179851	14182059	14182114	651	2,6,3	3,5,6	175	149	0.362,0.505,0.299
Sjc_0002608	chr4	+	14179696	14181998	14179696	14179851	14182059	14182114	652	33,39,25	3,5,6	2296	149	0.417,0.336,0.213
Sjc_0002608	chr4	+	14179696	14181998	14179696	14179877	14182059	14182114	653	33,39,25	2,6,3	2270	149	0.52,0.299,0.354
Sjc_0002599	chr4	-	13909148	13909541	13909441	13909541	13906025	13906441	654	1045,873,741	0,0,1	442	149	1.0,1.0,0.996
Sjc_0002599	chr4	-	13909765	13911211	13909875	13911211	13909573	13909732	655	530,421,381	1,0,2	259	149	0.997,1.0,0.991
Sjc_0002599	chr4	-	13909765	13911211	13911103	13911211	13909573	13909732	656	732,609,566	2,6,2	1487	149	0.973,0.91,0.966
Sjc_0002599	chr4	-	13909765	13911211	13911133	13911211	13909573	13909732	657	732,609,566	0,2,0	1517	149	1.0,0.968,1.0
Sjc_0002599	chr4	-	13909875	13911211	13911103	13911211	13909573	13909732	658	203,188,187	2,6,2	1377	149	0.917,0.772,0.91
Sjc_0002599	chr4	-	13909875	13911211	13911133	13911211	13909573	13909732	659	203,188,187	0,2,0	1407	149	1.0,0.909,1.0
Sjc_0002599	chr4	-	13911103	13911211	13911133	13911211	13909573	13909732	660	2,6,2	0,2,0	179	149	1.0,0.714,1.0
Sjc_0002599	chr4	-	13909875	13911211	13911117	13911211	13909765	13909843	661	640,563,530	0,0,1	1391	149	1.0,1.0,0.983
Sjc_0002599	chr4	-	13911103	13911211	13911117	13911211	13910039	13910126	662	35,42,35	0,9,12	163	149	1.0,0.81,0.727
Sjc_0002599	chr4	-	13911103	13911211	13911133	13911211	13910039	13910126	663	35,42,35	48,28,29	179	149	0.378,0.555,0.501
Sjc_0002599	chr4	-	13911117	13911211	13911133	13911211	13910039	13910126	664	0,9,12	48,28,29	165	149	0.0,0.225,0.272
Sjc_0003119	chr4	+	34650811	34651115	34650811	34650969	34658385	34659233	665	97,103,102	6,8,2	295	149	0.891,0.867,0.963
Sjc_0003119	chr4	+	34659911	34660725	34659911	34660213	34663799	34663861	666	26,38,37	79,55,49	661	149	0.069,0.135,0.145
Sjc_0003119	chr4	+	34663799	34663873	34663799	34663861	34665327	34665899	667	62,53,34	44,31,26	161	149	0.566,0.613,0.548
Sjc_0002624	chr4	+	14731957	14732029	14731957	14732026	14733151	14733307	668	297,231,195	0,0,0	152	149	1.0,1.0,1.0
Sjc_0002816	chr4	+	23752754	23753380	23752754	23752821	23756484	23757409	669	7,4,5	0,0,0	708	149	1.0,1.0,1.0
Sjc_0005330	chr1	-	37878868	37879978	37879566	37879978	37873574	37873700	670	317,286,268	1,0,0	847	149	0.982,1.0,1.0
Sjc_0002595	chr4	-	13680618	13681032	13680660	13681032	13674808	13674982	671	0,4,0	29,29,19	191	149	0.0,0.097,0.0
Sjc_0002477	chr4	+	7772821	7773021	7772821	7772971	7775912	7776249	672	163,143,128	0,0,0	199	149	1.0,1.0,1.0
Sjc_0006011	chr3	-	18532018	18532932	18532793	18532932	18523964	18524125	673	1,11,3	50,34,24	924	149	0.003,0.05,0.02
Sjc_0003183	chr4	+	36649667	36649985	36649667	36649952	36651901	36652074	674	2837,2363,2337	0,0,0	182	149	1.0,1.0,1.0
Sjc_0000520	chr8	-	22183250	22187242	22183799	22187242	22181613	22182050	675	149,111,112	10,13,7	698	149	0.761,0.646,0.774
Sjc_0002528	chr4	-	9733156	9734771	9734208	9734771	9729192	9729580	676	133,175,169	2,0,1	1201	149	0.892,1.0,0.954
Sjc_0007896	chr2	+	2567788	2568758	2567788	2568079	2569520	2569658	677	615,440,480	15,8,5	828	149	0.881,0.908,0.945
Sjc_0002516	chr4	+	9197407	9197507	9197407	9197492	9198556	9198676	678	0,0,0	62,58,75	164	149	0.0,0.0,0.0
Sjc_0002516	chr4	+	9198556	9198717	9198556	9198676	9200197	9200392	679	1,2,0	65,51,62	190	149	0.012,0.03,0.0
Sjc_0002516	chr4	+	9198556	9198724	9198556	9198676	9201564	9201677	680	0,2,0	0,0,0	197	149	NA,1.0,NA
Sjc_0002516	chr4	+	9214594	9214911	9214594	9214869	9220891	9220971	681	105,118,99	0,0,0	191	149	1.0,1.0,1.0
Sjc_0002507	chr4	+	8782620	8782903	8782620	8782714	8786483	8786743	682	2665,2283,1924	0,0,0	338	149	1.0,1.0,1.0
Sjc_0000569	chr8	+	24174690	24181324	24174690	24175237	24182018	24182196	683	599,686,631	0,0,1	6236	149	1.0,1.0,0.938
Sjc_0003283	chr4	-	40249576	40249729	40249689	40249729	40249267	40249526	684	91,58,61	19,18,29	262	149	0.731,0.647,0.545
Sjc_0002491	chr4	-	8164432	8165450	8165235	8165450	8162604	8162699	685	53,53,34	4,13,7	952	149	0.675,0.39,0.432
Sjc_0007784	chr5	+	44266751	44266857	44266751	44266839	44267116	44267206	686	0,0,1	9,5,3	167	149	0.0,0.0,0.229
Sjc_0007784	chr5	+	44272091	44272223	44272091	44272149	44276044	44276286	687	6,1,4	0,0,0	223	149	1.0,1.0,1.0
Sjc_0005312	chr1	-	37308011	37308116	37308026	37308116	37306088	37306174	688	0,0,1	0,0,0	164	149	NA,NA,1.0
Sjc_0009354	chr7	+	13263234	13263691	13263234	13263391	13264725	13265771	689	17,18,19	264,278,239	449	149	0.021,0.021,0.026
Sjc_0002852	chr4	-	25291105	25291843	25291470	25291843	25289993	25290672	690	3,2,8	2,0,4	514	149	0.303,1.0,0.367
Sjc_0002852	chr4	-	25301027	25301652	25301033	25301652	25291470	25291843	691	29,39,23	0,0,0	155	149	1.0,1.0,1.0
Sjc_0002852	chr4	-	25301027	25301652	25301046	25301652	25291470	25291843	692	31,40,24	1,0,0	168	149	0.965,1.0,1.0
Sjc_0002852	chr4	-	25301033	25301652	25301046	25301652	25291470	25291843	693	2,1,1	1,0,0	162	149	0.648,1.0,1.0
Sjc_0002852	chr4	-	25322891	25323003	25322894	25323003	25319727	25319994	694	30,24,34	5,17,7	152	149	0.855,0.581,0.826
Sjc_0002841	chr4	-	24814141	24814340	24814240	24814340	24813969	24814108	695	612,482,466	0,0,0	248	149	1.0,1.0,1.0
Sjc_0002819	chr4	+	23825700	23825883	23825700	23825865	23827384	23827458	696	5,0,5	0,0,0	167	149	1.0,NA,1.0
Sjc_0002819	chr4	+	23833427	23833711	23833427	23833560	23836044	23836104	697	4,6,9	0,1,1	300	149	1.0,0.749,0.817
Sjc_0002452	chr4	+	6991792	6992018	6991792	6992001	6993589	6994087	698	9,21,19	262,274,209	166	149	0.03,0.064,0.075
Sjc_0002452	chr4	+	6991792	6992018	6991792	6992001	6998479	6998665	699	2,0,0	0,0,18	166	149	1.0,NA,0.0
Sjc_0003429	chr4	+	45794043	45795135	45794043	45794147	45798451	45798547	700	242,176,173	0,4,2	1137	149	1.0,0.852,0.919
Sjc_0002427	chr4	-	5767717	5770085	5770013	5770085	5766523	5766764	701	631,686,751	2,0,0	2445	149	0.951,1.0,1.0
Sjc_0003196	chr4	-	37164795	37166540	37166120	37166540	37158924	37161477	702	1604,1446,1146	8,3,5	1474	149	0.953,0.98,0.959
Sjc_0003196	chr4	-	37166120	37166540	37166414	37166540	37164795	37165243	703	1001,959,753	2,5,0	443	149	0.994,0.985,1.0
Sjc_0003196	chr4	-	37166120	37166540	37166484	37166540	37164795	37165243	704	1001,959,753	6,0,2	513	149	0.98,1.0,0.991
Sjc_0003196	chr4	-	37166414	37166540	37166484	37166540	37164795	37165243	705	2,5,0	6,0,2	219	149	0.185,1.0,0.0
Sjc_0003196	chr4	-	37166414	37166540	37166484	37166540	37164795	37166307	706	20,9,14	0,21,8	219	149	1.0,0.226,0.544
Sjc_0002411	chr4	+	5085277	5085393	5085277	5085357	5086305	5086471	707	64,45,50	0,0,0	185	149	1.0,1.0,1.0
Sjc_0000680	chr8	-	28717867	28718103	28717927	28718103	28714412	28714487	708	1,0,0	92,98,72	209	149	0.008,0.0,0.0
Sjc_0002407	chr4	+	4889963	4890137	4889963	4890099	4895074	4895292	709	0,0,0	337,263,250	187	149	0.0,0.0,0.0
Sjc_0006023	chr3	+	19120203	19120336	19120203	19120285	19126378	19126443	710	18618,15090,13403	0,0,0	200	149	1.0,1.0,1.0
Sjc_0006023	chr3	+	19130237	19130362	19130237	19130314	19131675	19131729	711	0,0,0	10590,8220,6842	197	149	0.0,0.0,0.0
Sjc_0009467	chr7	+	17706939	17708563	17706939	17707042	17709543	17709644	712	190,131,193	0,1,3	1670	149	1.0,0.921,0.852
Sjc_0002367	chr4	-	2602074	2602216	2602130	2602216	2600288	2600478	713	270,203,222	1,0,6	205	149	0.995,1.0,0.964
Sjc_0002358	chr4	+	1982888	1983056	1982888	1982952	1988667	1988721	714	174,251,180	0,0,0	253	149	1.0,1.0,1.0
Sjc_0003587	chr4	+	51585176	51590268	51585176	51585786	51594828	51595120	715	1807,1786,1728	5,0,0	4631	149	0.921,1.0,1.0
Sjc_0009488	chr7	-	18695890	18696769	18696599	18696769	18693472	18693640	716	1498,1202,1109	1,0,5	858	149	0.996,1.0,0.975
Sjc_0004891	chr1	+	19702858	19703175	19702858	19703155	19704646	19705962	717	0,0,0	0,3,0	169	149	NA,0.0,NA
Sjc_0004891	chr1	+	19702858	19703209	19702858	19703155	19704646	19705962	718	2,4,3	0,3,0	203	149	1.0,0.495,1.0
Sjc_0004891	chr1	+	19702858	19703209	19702858	19703175	19704646	19705962	719	2,4,3	0,0,0	183	149	1.0,1.0,1.0
Sjc_0004894	chr1	+	19837579	19839742	19837579	19838982	19841272	19841540	720	617,520,432	56,49,52	909	149	0.644,0.635,0.577
Sjc_0001657	chr8	-	64220615	64220751	64220669	64220751	64219033	64219104	721	516,421,354	0,0,0	203	149	1.0,1.0,1.0
Sjc_0008810	chr6	-	11631146	11631211	11631162	11631211	11629257	11629694	722	0,0,0	0,0,0	165	149	NA,NA,NA
Sjc_0002399	chr4	-	4563636	4563870	4563660	4563870	4559519	4559749	723	0,0,4	0,1,0	173	149	NA,0.0,1.0
Sjc_0005279	chr1	+	35883039	35883939	35883039	35883855	35885904	35886055	724	13,17,17	0,0,0	233	149	1.0,1.0,1.0
Sjc_0002363	chr4	-	2442253	2442510	2442305	2442510	2441096	2441285	725	3,3,2	0,0,0	201	149	1.0,1.0,1.0
Sjc_0002363	chr4	-	2442253	2442510	2442332	2442510	2441096	2441285	726	3,4,2	78,53,50	228	149	0.025,0.047,0.025
Sjc_0002363	chr4	-	2442305	2442510	2442332	2442510	2441096	2441285	727	0,1,0	78,53,50	176	149	0.0,0.016,0.0
Sjc_0002363	chr4	-	2447120	2448332	2448131	2448332	2445881	2446067	728	258,267,243	1,9,9	1160	149	0.971,0.792,0.776
Sjc_0002363	chr4	-	2448131	2448720	2448485	2448720	2447120	2447384	729	116,121,114	2,0,0	503	149	0.945,1.0,1.0
Sjc_0000295	chr8	+	12784239	12784501	12784239	12784471	12787520	12787695	730	2197,1977,1729	0,0,0	179	149	1.0,1.0,1.0
Sjc_0000295	chr8	+	12787520	12787806	12787520	12787695	12790430	12790597	731	1,6,2	0,2,0	260	149	1.0,0.632,1.0
Sjc_0000295	chr8	+	12797094	12797230	12797094	12797134	12797992	12798031	732	0,1,4	1993,1624,1223	245	149	0.0,0.0,0.002
Sjc_0006714	chr3	+	46959577	46959691	46959577	46959687	46959726	46960214	733	208,172,116	63,51,46	153	149	0.763,0.767,0.711
Sjc_0003389	chr4	+	44277153	44279234	44277153	44278255	44280643	44281128	734	1,2,2	0,0,0	1128	149	1.0,1.0,1.0
Sjc_0003389	chr4	+	44279065	44279234	44279065	44279222	44280643	44281128	735	0,0,0	0,2,0	161	149	NA,0.0,NA
Sjc_0006713	chr3	-	46949053	46949150	46949082	46949150	46949003	46949014	736	48,51,58	0,0,0	178	149	1.0,1.0,1.0
Sjc_0000547	chr8	-	23471331	23471468	23471353	23471468	23469175	23469324	737	0,3,0	0,1,0	171	149	NA,0.723,NA
Sjc_0003020	chr4	+	30984622	30988023	30984622	30984674	30989080	30989337	738	444,351,367	24,22,0	3498	149	0.441,0.405,1.0
Sjc_0003031	chr4	-	31354685	31354908	31354736	31354908	31353575	31353639	739	0,1,0	109,118,116	200	149	0.0,0.006,0.0
Sjc_0006707	chr3	-	46797028	46797310	46797064	46797310	46792075	46792551	740	562,467,529	111,114,121	185	149	0.803,0.767,0.779
Sjc_0006705	chr3	-	46683907	46684142	46684049	46684142	46682252	46682451	741	0,0,0	3,1,2	291	149	0.0,0.0,0.0
Sjc_0006683	chr3	+	45624915	45625071	45624915	45625029	45626050	45626198	742	6,2,5	0,0,0	191	149	1.0,1.0,1.0
Sjc_0006683	chr3	+	45664657	45664846	45664657	45664777	45667690	45667875	743	4,1,2	0,0,0	218	149	1.0,1.0,1.0
Sjc_0006683	chr3	+	45685910	45686094	45685910	45686067	45688539	45688853	744	10,9,4	0,0,0	176	149	1.0,1.0,1.0
Sjc_0006683	chr3	+	45698091	45698265	45698091	45698184	45702387	45702522	745	20,16,10	0,0,0	230	149	1.0,1.0,1.0
Sjc_0000573	chr8	+	24515139	24515857	24515139	24515837	24516617	24517386	746	37,26,21	196,139,143	169	149	0.143,0.142,0.115
Sjc_0004133	chr4	+	75021525	75021653	75021525	75021546	75022001	75022148	747	131,98,97	0,0,0	256	149	1.0,1.0,1.0
Sjc_0002466	chr4	+	7313842	7314158	7313842	7313966	7315603	7316790	748	122,107,107	0,0,3	341	149	1.0,1.0,0.94
Sjc_0002466	chr4	+	7313842	7314536	7313842	7313966	7315603	7316790	749	401,367,348	0,0,3	719	149	1.0,1.0,0.96
Sjc_0002466	chr4	+	7313842	7314536	7313842	7314158	7315603	7316790	750	401,365,346	122,105,105	527	149	0.482,0.496,0.482
Sjc_0003973	chr4	-	69022204	69022268	69022216	69022268	69022143	69022174	751	45,40,46	10,25,29	161	149	0.806,0.597,0.595
Sjc_0002727	chr4	+	20267415	20267655	20267415	20267642	20313994	20315154	752	0,0,0	0,3,0	162	149	NA,0.0,NA
Sjc_0008237	chr2	-	16434176	16434362	16434209	16434362	16430119	16431656	753	4,1,1	80,74,65	182	149	0.039,0.011,0.012
Sjc_0008237	chr2	-	16443060	16444506	16443767	16444506	16442875	16442958	754	91,105,84	25,25,25	856	149	0.388,0.422,0.369
Sjc_0006621	chr3	+	43020935	43021144	43020935	43021081	43022670	43022753	755	483,578,516	0,0,0	212	149	1.0,1.0,1.0
Sjc_0006621	chr3	+	43030843	43030961	43030843	43030955	43031166	43031535	756	5,2,0	0,0,0	155	149	1.0,1.0,NA
Sjc_0006621	chr3	+	43032731	43032914	43032731	43032884	43033889	43034086	757	1,0,0	349,284,291	179	149	0.002,0.0,0.0
Sjc_0004296	chr4	-	81984985	81985033	81985026	81985033	81983599	81983701	758	120,85,84	0,0,0	190	149	1.0,1.0,1.0
Sjc_0002809	chr4	-	23531624	23534714	23531660	23534714	23528481	23528955	759	0,1,0	0,0,0	185	149	NA,1.0,NA
Sjc_0005159	chr1	-	30234358	30235689	30235525	30235689	30233993	30234243	760	323,272,281	13,9,16	1316	149	0.738,0.774,0.665
Sjc_0005159	chr1	-	30255538	30255968	30255778	30255968	30254434	30254648	761	222,168,185	0,0,0	389	149	1.0,1.0,1.0
Sjc_0006604	chr3	-	42199683	42199876	42199695	42199876	42199478	42199650	762	1,9,1	0,0,0	161	149	1.0,1.0,1.0
Sjc_0006358	chr3	+	31978695	31980487	31978695	31978841	31982808	31982991	763	30,26,21	31,17,0	1795	149	0.074,0.113,1.0
Sjc_0006601	chr3	-	41869812	41870148	41870042	41870148	41868732	41869748	764	59,60,55	1,4,3	379	149	0.959,0.855,0.878
Sjc_0009158	chr7	+	4523322	4523776	4523322	4523689	4528635	4528921	765	0,0,0	0,0,0	236	149	NA,NA,NA
Sjc_0009158	chr7	+	4539269	4539584	4539269	4539539	4542366	4542854	766	6,3,5	0,0,0	194	149	1.0,1.0,1.0
Sjc_0002441	chr4	+	6417274	6417878	6417274	6417834	6419115	6419260	767	11,15,6	114,86,81	193	149	0.069,0.119,0.054
Sjc_0001338	chr8	+	52347945	52349557	52347945	52348032	52349589	52349669	768	776,774,638	5,0,1	1674	149	0.932,1.0,0.983
Sjc_0006769	chr5	-	909218	909332	909239	909332	906759	907083	769	619,459,389	0,0,0	170	149	1.0,1.0,1.0
Sjc_0006585	chr3	+	41054702	41055553	41054702	41055074	41057929	41058599	770	18,33,23	163,141,122	628	149	0.026,0.053,0.043
Sjc_0006584	chr3	+	41042398	41042629	41042398	41042617	41044493	41044556	771	33,35,35	1,0,0	161	149	0.968,1.0,1.0
Sjc_0008345	chr2	+	20158241	20160041	20158241	20158358	20161099	20161296	772	290,313,224	585,529,462	1832	149	0.039,0.046,0.038
Sjc_0008345	chr2	+	20157727	20161296	20157727	20158358	20164187	20164375	773	1041,928,739	1,0,0	3087	149	0.98,1.0,1.0
Sjc_0009439	chr7	+	16439487	16440735	16439487	16439715	16442075	16442325	774	15,12,15	54,33,65	1169	149	0.034,0.044,0.029
Sjc_0009004	chr6	-	20910095	20910920	20910851	20910920	20909720	20909941	775	1825,1474,1150	126,103,84	905	149	0.705,0.702,0.693
Sjc_0002172	chr8	-	85334530	85335991	85335773	85335991	85330437	85330734	776	539,486,445	2,1,0	1392	149	0.966,0.981,1.0
Sjc_0005126	chr1	-	29114234	29114611	29114429	29114611	29112836	29113133	777	997,1022,908	0,0,0	344	149	1.0,1.0,1.0
Sjc_0006474	chr3	-	36753787	36756922	36756789	36756922	36753655	36753748	778	442,420,368	0,0,4	3151	149	1.0,1.0,0.813
Sjc_0002389	chr4	-	3945746	3945818	3945751	3945818	3943413	3944375	779	22,22,12	23,33,16	154	149	0.481,0.392,0.421
Sjc_0002639	chr4	+	16737343	16740035	16737343	16737466	16740489	16740732	780	274,262,240	4,3,5	2718	149	0.79,0.827,0.725
Sjc_0005794	chr3	+	8951307	8951370	8951307	8951359	8951406	8951512	781	166,126,96	2,1,0	160	149	0.987,0.992,1.0
Sjc_0005794	chr3	+	8951406	8951512	8951406	8951468	8951569	8951707	782	137,130,100	0,3,0	193	149	1.0,0.971,1.0
Sjc_0005794	chr3	+	8952138	8952357	8952138	8952306	8953574	8954385	783	143,81,108	16,15,9	200	149	0.869,0.801,0.899
Sjc_0002862	chr4	-	25669911	25672205	25672072	25672205	25669175	25669305	784	1844,1561,1359	0,0,1	2310	149	1.0,1.0,0.989
Sjc_0001818	chr8	-	70559702	70560694	70560477	70560694	70556120	70556546	785	311,272,237	2,0,0	924	149	0.962,1.0,1.0
Sjc_0001818	chr8	-	70570117	70570319	70570137	70570319	70569059	70569198	786	45,40,38	5,9,4	169	149	0.888,0.797,0.893
Sjc_0001818	chr8	-	70570117	70570319	70570197	70570319	70569059	70569198	787	45,41,38	0,0,0	229	149	1.0,1.0,1.0
Sjc_0001818	chr8	-	70570137	70570319	70570197	70570319	70569059	70569198	788	5,10,4	0,0,0	209	149	1.0,1.0,1.0
Sjc_0008089	chr2	-	10976958	10977796	10977624	10977796	10972378	10972756	789	8,1,0	3,1,0	815	149	0.328,0.155,NA
Sjc_0006522	chr3	-	38423674	38423758	38423716	38423758	38423177	38423239	790	0,0,0	62,58,42	191	149	0.0,0.0,0.0
Sjc_0006983	chr5	+	11870238	11870450	11870238	11870396	11871820	11871900	791	0,3,2	365,352,321	203	149	0.0,0.006,0.005
Sjc_0006983	chr5	+	11878112	11878412	11878112	11878396	11881208	11881239	792	60,63,47	0,0,0	165	149	1.0,1.0,1.0
Sjc_0009735	chrtig00083791:0-4766028_pilon_pilon_3	+	8740	9243	8740	8902	9646	10194	793	20,11,20	43,64,52	490	149	0.124,0.05,0.105
Sjc_0001233	chr8	+	49181442	49183029	49181442	49181789	49183453	49183528	794	60,55,38	24,37,17	1389	149	0.211,0.138,0.193
Sjc_0000838	chr8	+	34500018	34500439	34500018	34500025	34503427	34503669	795	242,264,180	0,0,0	563	149	1.0,1.0,1.0
Sjc_0000838	chr8	+	34527358	34527471	34527358	34527456	34529698	34529789	796	67,62,39	0,0,0	164	149	1.0,1.0,1.0
Sjc_0000838	chr8	+	34534540	34539054	34534540	34534589	34540661	34542526	797	339,295,284	0,1,0	4614	149	1.0,0.905,1.0
Sjc_0000491	chr8	+	21408129	21408428	21408129	21408322	21414426	21415104	798	39,21,35	320,234,222	255	149	0.066,0.05,0.084
Sjc_0006486	chr3	+	37229705	37229955	37229705	37229916	37232375	37232407	799	24,19,16	0,0,0	188	149	1.0,1.0,1.0
Sjc_0002299	chr8	-	89967167	89967476	89967352	89967476	89966579	89966771	800	0,1,1	70,76,36	334	149	0.0,0.006,0.012
Sjc_0006484	chr3	+	37122468	37122736	37122468	37122600	37123163	37123386	801	1,0,0	13,3,7	285	149	0.039,0.0,0.0
Sjc_0003672	chr4	-	55326588	55329588	55329265	55329588	55326147	55326400	802	67,132,88	22,19,23	2826	149	0.138,0.268,0.168
Sjc_0003672	chr4	-	55326588	55329588	55329397	55329588	55326147	55326400	803	67,132,90	29,31,17	2958	149	0.104,0.177,0.211
Sjc_0003672	chr4	-	55329265	55329588	55329397	55329588	55326147	55326400	804	22,19,25	29,31,17	281	149	0.287,0.245,0.438
Sjc_0003161	chr4	+	36026124	36026336	36026124	36026237	36032260	36032336	805	99,110,76	0,0,0	248	149	1.0,1.0,1.0
Sjc_0003161	chr4	+	36038088	36038157	36038088	36038096	36047521	36047595	806	25,22,29	0,0,0	210	149	1.0,1.0,1.0
Sjc_0003161	chr4	+	36066238	36066323	36066238	36066297	36067089	36067239	807	8,5,3	164,145,106	175	149	0.04,0.029,0.024
Sjc_0002637	chr4	+	16698918	16699065	16698918	16699002	16699981	16700071	808	7,3,7	144,140,92	212	149	0.033,0.015,0.051
Sjc_0001362	chr8	-	53148851	53149553	53149393	53149553	53147484	53147787	809	204,181,147	0,3,6	691	149	1.0,0.929,0.841
Sjc_0006442	chr3	+	35516038	35516098	35516038	35516079	35517385	35517488	810	0,0,1	0,6,3	168	149	NA,0.0,0.228
Sjc_0006442	chr3	+	35526690	35526797	35526690	35526793	35529722	35529921	811	4,5,2	0,0,0	153	149	1.0,1.0,1.0
Sjc_0001279	chr8	+	50553457	50554321	50553457	50553770	50558105	50558186	812	150,143,127	13,14,9	700	149	0.711,0.685,0.75
Sjc_0001279	chr8	+	50553457	50554321	50553457	50553770	50559465	50559654	813	150,158,128	87,102,78	700	149	0.268,0.248,0.259
Sjc_0001279	chr8	+	50553457	50554321	50553457	50553770	50559686	50559859	814	150,143,116	10,9,9	700	149	0.761,0.772,0.733
Sjc_0006409	chr3	+	33963135	33963565	33963135	33963227	33965030	33965235	815	567,562,478	1,0,0	487	149	0.994,1.0,1.0
Sjc_0006409	chr3	+	33963135	33963565	33963135	33963227	33969680	33969896	816	702,682,584	5,0,0	487	149	0.977,1.0,1.0
Sjc_0006409	chr3	+	33963361	33965235	33963361	33963565	33969680	33969896	817	237,220,195	257,202,215	1819	149	0.07,0.082,0.069
Sjc_0006409	chr3	+	33976692	33977228	33976692	33976889	33979206	33979422	818	143,116,117	822,564,578	488	149	0.05,0.059,0.058
Sjc_0006409	chr3	+	33976692	33977228	33976692	33976889	33979568	33980139	819	82,62,67	9,6,7	488	149	0.736,0.759,0.745
Sjc_0006409	chr3	+	33976692	33979422	33976692	33976889	33979568	33980139	820	1438,1154,1069	9,6,7	2682	149	0.899,0.914,0.895
Sjc_0006409	chr3	+	33976692	33979422	33976692	33977228	33979568	33980139	821	1357,1092,1002	1,0,0	2343	149	0.989,1.0,1.0
Sjc_0006405	chr3	+	33787660	33788373	33787660	33788059	33790476	33790686	822	56,31,48	915,860,704	463	149	0.019,0.011,0.021
Sjc_0002719	chr4	+	20046255	20046478	20046255	20046469	20047670	20047831	823	474,390,304	108,83,61	158	149	0.805,0.816,0.825
Sjc_0002806	chr4	-	23452656	23455424	23455176	23455424	23445602	23445707	824	238,204,213	0,3,5	2669	149	1.0,0.792,0.704
Sjc_0001439	chr8	+	56006525	56006968	56006525	56006935	56009594	56009781	825	91,95,75	0,3,2	182	149	1.0,0.963,0.968
Sjc_0001439	chr8	+	56006525	56006968	56006525	56006935	56009738	56009781	826	428,473,380	129,130,126	182	149	0.731,0.749,0.712
Sjc_0008167	chr2	+	14107395	14107649	14107395	14107631	14116689	14116928	827	15,14,8	0,0,0	167	149	1.0,1.0,1.0
Sjc_0008167	chr2	+	14120088	14120150	14120088	14120147	14121312	14121519	828	28,22,13	0,0,0	152	149	1.0,1.0,1.0
Sjc_0006368	chr3	-	32611404	32612523	32612302	32612523	32582004	32582308	829	0,0,0	0,0,0	1047	149	NA,NA,NA
Sjc_0006355	chr3	+	31948139	31948319	31948139	31948190	31949250	31952148	830	620,477,448	1,1,1	278	149	0.997,0.996,0.996
Sjc_0002011	chr8	+	78543459	78546194	78543459	78543712	78547125	78547199	831	228,269,231	0,0,2	2631	149	1.0,1.0,0.867
Sjc_0002011	chr8	+	78545751	78546194	78545751	78545959	78547125	78547199	832	202,229,187	2,4,0	384	149	0.975,0.957,1.0
Sjc_0001868	chr8	+	72939951	72940371	72939951	72940323	72942934	72944233	833	70,70,55	1,0,1	197	149	0.981,1.0,0.977
Sjc_0003929	chr4	-	67435609	67435767	67435627	67435767	67430002	67430215	834	17,16,7	24,6,9	167	149	0.387,0.704,0.41
Sjc_0003929	chr4	-	67435609	67435767	67435627	67435767	67430002	67430227	835	8,4,4	0,2,3	167	149	1.0,0.641,0.543
Sjc_0002764	chr4	-	21658909	21659157	21658933	21659157	21657458	21657623	836	9,8,14	0,0,0	173	149	1.0,1.0,1.0
Sjc_0006340	chr3	-	31384748	31385490	31384764	31385490	31379708	31380432	837	244,204,177	0,0,0	165	149	1.0,1.0,1.0
Sjc_0004503	chr1	+	3608559	3610299	3608559	3608766	3610632	3611313	838	281,275,190	3,8,9	1682	149	0.892,0.753,0.652
Sjc_0001260	chr8	-	50019701	50020508	50020376	50020508	50014759	50014886	839	106,137,84	0,0,3	824	149	1.0,1.0,0.835
Sjc_0006324	chr3	-	31085955	31086184	31086003	31086184	31084879	31085164	840	3,1,2	763,586,653	197	149	0.003,0.001,0.002
Sjc_0002383	chr4	-	3651128	3651490	3651260	3651490	3648787	3649027	841	472,401,381	0,0,0	281	149	1.0,1.0,1.0
Sjc_0002383	chr4	-	3659217	3660439	3660221	3660439	3656865	3657277	842	262,220,189	33,26,19	1153	149	0.506,0.522,0.562
Sjc_0002383	chr4	-	3659217	3660439	3660231	3660439	3656865	3657277	843	267,234,195	0,0,0	1163	149	1.0,1.0,1.0
Sjc_0002383	chr4	-	3660221	3660439	3660231	3660439	3656865	3657277	844	38,40,25	0,0,0	159	149	1.0,1.0,1.0
Sjc_0002383	chr4	-	3661305	3661697	3661399	3661697	3656865	3657277	845	43,33,41	0,2,0	243	149	1.0,0.91,1.0
Sjc_0002383	chr4	-	3660477	3661697	3661305	3661697	3659217	3659417	846	264,245,190	0,1,0	977	149	1.0,0.974,1.0
Sjc_0002383	chr4	-	3661305	3661697	3661399	3661697	3660477	3660752	847	142,105,124	40,39,20	243	149	0.685,0.623,0.792
Sjc_0003511	chr4	+	48840565	48840826	48840565	48840778	48843284	48843501	848	7,3,7	0,0,0	197	149	1.0,1.0,1.0
Sjc_0003511	chr4	+	48844061	48844247	48844061	48844214	48845242	48845646	849	21,13,9	0,0,0	182	149	1.0,1.0,1.0
Sjc_0003511	chr4	+	48848791	48849109	48848791	48849049	48853752	48854152	850	7,5,5	0,0,0	209	149	1.0,1.0,1.0
Sjc_0007579	chr5	-	36878828	36879100	36878855	36879100	36877087	36877570	851	0,0,0	47,32,48	176	149	0.0,0.0,0.0
Sjc_0006301	chr3	-	30235761	30235986	30235773	30235986	30231046	30231925	852	14,8,17	10,9,14	161	149	0.564,0.451,0.529
Sjc_0002229	chr8	+	88122000	88122612	88122000	88122336	88123175	88123345	853	22,19,18	87,82,56	425	149	0.081,0.075,0.101
Sjc_0002229	chr8	+	88132290	88134870	88132290	88132472	88136195	88136651	854	181,141,123	1,0,0	2547	149	0.914,1.0,1.0
Sjc_0006300	chr3	-	30204358	30206877	30206672	30206877	30201635	30202123	855	77,130,79	1,0,0	2463	149	0.823,1.0,1.0
Sjc_0006300	chr3	-	30204358	30206877	30206672	30206877	30202653	30202892	856	156,201,146	0,2,1	2463	149	1.0,0.859,0.898
Sjc_0004275	chr4	-	80845438	80845688	80845474	80845688	80843270	80843406	857	46,48,36	0,0,0	185	149	1.0,1.0,1.0
Sjc_0006288	chr3	-	29858522	29858653	29858630	29858653	29858053	29858335	858	64,69,48	4,0,0	257	149	0.903,1.0,1.0
Sjc_0002892	chr4	+	26672140	26672358	26672140	26672204	26673684	26674168	859	12,33,8	8,14,12	303	149	0.425,0.537,0.247
Sjc_0002892	chr4	+	26672140	26673396	26672140	26672204	26673684	26674168	860	118,170,113	8,14,12	1341	149	0.621,0.574,0.511
Sjc_0002892	chr4	+	26672140	26673396	26672140	26672358	26673684	26674168	861	112,154,109	6,17,4	1187	149	0.701,0.532,0.774
Sjc_0002892	chr4	+	26672140	26674168	26672140	26673396	26678289	26678672	862	248,233,209	1,0,0	921	149	0.976,1.0,1.0
Sjc_0002892	chr4	+	26699483	26700129	26699483	26699723	26700599	26701048	863	62,81,97	150,128,151	555	149	0.1,0.145,0.147
Sjc_0000344	chr8	+	15082942	15083121	15082942	15083046	15084355	15084423	864	0,1,0	2,16,5	224	149	0.0,0.04,0.0
Sjc_0000344	chr8	+	15124377	15124557	15124377	15124488	15125616	15125766	865	97,85,84	0,0,0	218	149	1.0,1.0,1.0
Sjc_0002876	chr4	-	26133610	26134925	26134436	26134925	26132954	26133572	866	321,353,248	338,288,242	975	149	0.127,0.158,0.135
Sjc_0001303	chr8	-	51306936	51307453	51306952	51307453	51304926	51305208	867	53,45,66	0,0,0	165	149	1.0,1.0,1.0
Sjc_0000602	chr8	+	25395315	25395429	25395315	25395411	25396278	25396514	868	0,0,0	468,442,404	167	149	0.0,0.0,0.0
Sjc_0004030	chr4	-	71553978	71554345	71554160	71554345	71552625	71552870	869	42,30,37	38,32,39	331	149	0.332,0.297,0.299
Sjc_0004030	chr4	-	71553972	71554089	71553978	71554089	71552755	71552870	870	2,5,1	23,18,25	155	149	0.077,0.211,0.037
Sjc_0004030	chr4	-	71553978	71554345	71554151	71554345	71552755	71552870	871	42,30,37	0,0,5	322	149	1.0,1.0,0.774
Sjc_0004030	chr4	-	71554151	71554345	71554160	71554345	71552755	71552870	872	0,0,5	38,32,39	158	149	0.0,0.0,0.108
Sjc_0004030	chr4	-	71554151	71554345	71554160	71554345	71553978	71554089	873	13,18,7	0,1,0	158	149	1.0,0.944,1.0
Sjc_0007400	chr5	+	29459150	29463211	29459150	29459285	29463450	29465604	874	193,211,171	2078,1935,1582	4075	149	0.003,0.004,0.004
Sjc_0007400	chr5	+	29460642	29463211	29460642	29460658	29463450	29465604	875	160,185,128	30,19,16	2702	149	0.227,0.349,0.306
Sjc_0006252	chr3	-	28387596	28389797	28389646	28389797	28387385	28387564	876	962,735,741	5,0,0	2199	149	0.929,1.0,1.0
Sjc_0006252	chr3	-	28389832	28389989	28389945	28389989	28387596	28387858	877	132,111,104	63,33,33	262	149	0.544,0.657,0.642
Sjc_0006242	chr3	-	28090563	28093597	28092987	28093597	28089649	28089762	878	508,552,448	167,171,169	2573	149	0.15,0.157,0.133
Sjc_0006242	chr3	-	28090563	28093597	28092987	28093597	28089947	28090351	879	521,554,457	28,35,24	2573	149	0.519,0.478,0.524
Sjc_0002024	chr8	+	79004687	79006995	79004687	79004811	79007524	79007597	880	707,621,592	5,0,6	2333	149	0.9,1.0,0.863
Sjc_0002024	chr8	+	79004687	79006995	79004687	79004811	79008694	79008813	881	233,212,200	0,0,4	2333	149	1.0,1.0,0.762
Sjc_0007254	chr5	-	23479486	23481952	23480579	23481952	23478362	23478910	882	551,495,474	5,0,0	1242	149	0.93,1.0,1.0
Sjc_0006238	chr3	+	27915303	27916907	27915303	27915534	27918063	27919673	883	223,235,184	0,0,1	1522	149	1.0,1.0,0.947
Sjc_0003831	chr4	-	62422976	62423481	62423208	62423481	62421201	62421591	884	7,2,0	2,3,0	381	149	0.578,0.207,NA
Sjc_0003831	chr4	-	62422976	62423481	62423208	62423481	62422489	62422556	885	10,2,1	23,16,17	381	149	0.145,0.047,0.022
Sjc_0006966	chr5	-	11158737	11159206	11159159	11159206	11156508	11156787	886	13,19,28	3,12,9	571	149	0.531,0.292,0.448
Sjc_0006233	chr3	+	27445710	27445914	27445710	27445884	27445921	27446011	887	1,0,0	89,101,83	179	149	0.009,0.0,0.0
Sjc_0006233	chr3	+	27457859	27457915	27457859	27457903	27461443	27461578	888	104,81,78	0,0,0	161	149	1.0,1.0,1.0
Sjc_0000722	chr8	-	30158308	30158394	30158323	30158394	30156579	30156769	889	63,67,35	0,0,0	164	149	1.0,1.0,1.0
Sjc_0000722	chr8	-	30168447	30169536	30169459	30169536	30159285	30159877	890	136,129,131	0,2,0	1161	149	1.0,0.892,1.0
Sjc_0008328	chr2	-	19447963	19448110	19448053	19448110	19446297	19446393	891	35,27,22	66,52,70	239	149	0.248,0.245,0.164
Sjc_0008328	chr2	-	19481131	19481306	19481209	19481306	19472608	19472720	892	0,0,1	0,0,0	227	149	NA,NA,1.0
Sjc_0008328	chr2	-	19481089	19481306	19481209	19481306	19472608	19472735	893	180,135,127	6,7,5	269	149	0.943,0.914,0.934
Sjc_0003795	chr4	-	60824877	60828222	60827847	60828222	60819891	60820254	894	109,117,115	2,2,0	3119	149	0.722,0.736,1.0
Sjc_0005341	chr1	-	38240183	38240906	38240705	38240906	38239095	38239229	895	1054,958,801	0,1,1	671	149	1.0,0.995,0.994
Sjc_0005341	chr1	-	38240705	38240976	38240940	38240976	38239095	38239229	896	236,273,223	0,2,0	384	149	1.0,0.981,1.0
Sjc_0005341	chr1	-	38240705	38241162	38241019	38241162	38239095	38239229	897	209,233,209	7,5,11	463	149	0.906,0.937,0.859
Sjc_0005341	chr1	-	38240940	38241162	38241019	38241162	38239095	38239229	898	0,2,0	7,5,11	228	149	0.0,0.207,0.0
Sjc_0005850	chr3	+	11178422	11179748	11178422	11178853	11181977	11182462	899	3,3,5	113,102,96	1044	149	0.004,0.004,0.007
Sjc_0006212	chr3	-	26550959	26551903	26551740	26551903	26550701	26550927	900	10188,7825,7775	3,10,0	930	149	0.998,0.992,1.0
Sjc_0004066	chr4	+	72803155	72803392	72803155	72803390	72803431	72803456	901	294,186,187	44,36,28	151	149	0.868,0.836,0.868
Sjc_0006605	chr3	+	42209629	42209783	42209629	42209705	42211162	42211457	902	0,0,0	0,0,0	227	149	NA,NA,NA
Sjc_0007129	chr5	+	18437371	18437440	18437371	18437436	18437478	18437567	903	2,8,3	433,390,392	153	149	0.004,0.02,0.007
Sjc_0002687	chr4	-	18812983	18813225	18813141	18813225	18810684	18811186	904	119,116,111	88,76,65	307	149	0.396,0.426,0.453
Sjc_0006181	chr3	+	25385258	25385387	25385258	25385383	25388541	25388667	905	42,36,27	762,651,599	153	149	0.051,0.051,0.042
Sjc_0002037	chr8	-	79418174	79418597	79418418	79418597	79415247	79415346	906	21,23,12	3,1,1	393	149	0.726,0.897,0.82
Sjc_0001184	chr8	+	47410286	47410626	47410286	47410428	47412757	47412968	907	119,117,99	0,0,0	347	149	1.0,1.0,1.0
Sjc_0001184	chr8	+	47454680	47455171	47454680	47454756	47461558	47461583	908	54,49,50	2,1,0	564	149	0.877,0.928,1.0
Sjc_0001184	chr8	+	47454680	47455171	47454680	47454756	47463782	47464075	909	51,49,38	34,23,15	564	149	0.284,0.36,0.401
Sjc_0006179	chr3	-	25313914	25314221	25313950	25314221	25311616	25311683	910	5,5,6	44,30,21	185	149	0.084,0.118,0.187
Sjc_0008231	chr2	-	16301554	16301815	16301580	16301815	16299432	16299701	911	21,18,24	146,133,139	175	149	0.109,0.103,0.128
Sjc_0008231	chr2	-	16303528	16303707	16303552	16303707	16302990	16303466	912	30,12,22	133,127,104	173	149	0.163,0.075,0.154
Sjc_0001918	chr8	-	74633727	74637582	74637110	74637582	74629900	74630116	913	1695,1706,1552	9,13,15	3532	149	0.888,0.847,0.814
Sjc_0002083	chr8	-	81413372	81414561	81414457	81414561	81411039	81411136	914	390,313,321	1,0,0	1234	149	0.979,1.0,1.0
Sjc_0002083	chr8	-	81416578	81416774	81416583	81416774	81414457	81414561	915	339,276,305	0,0,0	154	149	1.0,1.0,1.0
Sjc_0006153	chr3	-	24282248	24282518	24282299	24282518	24278583	24279150	916	351,268,277	0,0,0	200	149	1.0,1.0,1.0
Sjc_0006153	chr3	-	24282248	24283804	24283537	24283804	24278583	24279150	917	651,526,527	4,0,4	1438	149	0.944,1.0,0.932
Sjc_0006153	chr3	-	24283537	24283804	24283541	24283804	24282248	24282518	918	103,66,95	29,28,21	153	149	0.776,0.697,0.815
Sjc_0006150	chr3	+	24171214	24172252	24171214	24171417	24172406	24172553	919	15,12,14	57,47,85	984	149	0.038,0.037,0.024
Sjc_0005154	chr1	-	30083678	30085230	30084899	30085230	30082338	30083576	920	408,381,294	1,0,0	1370	149	0.978,1.0,1.0
Sjc_0005154	chr1	-	30089176	30089458	30089300	30089458	30088955	30089129	921	20,33,20	3,0,0	273	149	0.784,1.0,1.0
Sjc_0005154	chr1	-	30091401	30091461	30091429	30091461	30089300	30089458	922	10,15,10	113,91,83	177	149	0.069,0.122,0.092
Sjc_0006133	chr3	-	23514078	23516440	23516122	23516440	23511775	23511890	923	28,48,22	2,0,1	2193	149	0.487,1.0,0.599
Sjc_0006129	chr3	-	23312986	23313071	23313022	23313071	23307956	23307992	924	53,66,48	0,0,0	185	149	1.0,1.0,1.0
Sjc_0006122	chr3	+	22890021	22890147	22890021	22890080	22893330	22893438	925	173,157,154	246,249,175	216	149	0.327,0.303,0.378
Sjc_0006122	chr3	+	22890021	22890671	22890021	22890080	22893330	22893438	926	22,35,41	246,249,175	740	149	0.018,0.028,0.045
Sjc_0006122	chr3	+	22890021	22890671	22890021	22890147	22893330	22893438	927	22,35,41	173,157,154	673	149	0.027,0.047,0.056
Sjc_0000097	chr8	+	4017618	4019155	4017618	4017703	4019933	4020330	928	449,329,313	1,0,0	1601	149	0.977,1.0,1.0
Sjc_0006114	chr3	-	22683060	22685190	22685007	22685190	22681249	22681640	929	212,212,136	7,10,25	2096	149	0.683,0.601,0.279
Sjc_0006094	chr3	-	21889949	21890115	21889978	21890115	21887515	21888827	930	183,171,162	67,84,56	178	149	0.696,0.63,0.708
Sjc_0007495	chr5	+	33529441	33533151	33529441	33531361	33538239	33538534	931	272,246,189	0,1,0	1939	149	1.0,0.95,1.0
Sjc_0006077	chr3	-	21530481	21530716	21530529	21530716	21528767	21529092	932	4,5,11	76,82,77	197	149	0.038,0.044,0.098
Sjc_0006077	chr3	-	21530529	21531054	21530894	21531054	21528767	21529092	933	123,123,134	0,1,0	514	149	1.0,0.973,1.0
Sjc_0006077	chr3	-	21531091	21533114	21532977	21533114	21530894	21531054	934	216,207,196	0,1,0	2035	149	1.0,0.938,1.0
Sjc_0006077	chr3	-	21531439	21533114	21532977	21533114	21531091	21531383	935	95,90,105	11,20,20	1687	149	0.433,0.284,0.317
Sjc_0003277	chr4	+	40083156	40083455	40083156	40083434	40088234	40088338	936	6,12,4	0,2,0	170	149	1.0,0.84,1.0
Sjc_0003277	chr4	+	40092399	40092555	40092399	40092506	40093755	40094039	937	20,25,8	0,0,0	198	149	1.0,1.0,1.0
Sjc_0001725	chr8	+	67048779	67048874	67048779	67048848	67048916	67050910	938	15,6,4	18,6,11	175	149	0.415,0.46,0.236
Sjc_0001725	chr8	+	67050156	67050341	67050156	67050204	67050811	67050910	939	336,268,229	41,20,40	286	149	0.81,0.875,0.749
Sjc_0001725	chr8	+	67048779	67050204	67048779	67048848	67050811	67051878	940	240,185,219	3,0,0	1505	149	0.888,1.0,1.0
Sjc_0001725	chr8	+	67042290	67050910	67042290	67042574	67051519	67051878	941	1259,1249,1128	0,1,2	8485	149	1.0,0.956,0.908
Sjc_0001725	chr8	+	67050156	67050910	67050156	67050341	67051519	67051878	942	462,398,332	16,24,12	718	149	0.857,0.775,0.852
Sjc_0006417	chr3	-	34386699	34386844	34386780	34386844	34386521	34386662	943	187,129,140	0,0,0	230	149	1.0,1.0,1.0
Sjc_0006417	chr3	-	34386854	34386947	34386878	34386947	34386710	34386844	944	0,3,4	106,79,82	173	149	0.0,0.032,0.04
Sjc_0006417	chr3	-	34389114	34389269	34389201	34389269	34387431	34387650	945	0,0,0	4,5,0	236	149	0.0,0.0,NA
Sjc_0006065	chr3	+	21152278	21152446	21152278	21152438	21152491	21152792	946	33,23,24	1,1,4	157	149	0.969,0.956,0.851
Sjc_0006536	chr3	+	38881011	38881176	38881011	38881085	38882323	38882701	947	5,6,1	96,67,79	240	149	0.031,0.053,0.008
Sjc_0001721	chr8	+	66905340	66905576	66905340	66905570	66912984	66914145	948	40,34,33	226,191,174	155	149	0.145,0.146,0.154
Sjc_0003016	chr4	+	30852445	30852551	30852445	30852524	30854321	30854702	949	6,4,3	6,3,3	176	149	0.458,0.53,0.458
Sjc_0003016	chr4	+	30852445	30852551	30852445	30852524	30854375	30854702	950	38,25,34	74,83,61	176	149	0.303,0.203,0.321
Sjc_0007538	chr5	-	35245310	35247386	35247005	35247386	35244830	35244909	951	938,868,790	0,1,5	1844	149	1.0,0.986,0.927
Sjc_0003210	chr4	+	37942067	37942664	37942067	37942430	37943596	37944249	952	0,0,0	78,81,77	383	149	0.0,0.0,0.0
Sjc_0006054	chr3	-	20545988	20546360	20546010	20546360	20539979	20540228	953	26,13,13	0,0,0	171	149	1.0,1.0,1.0
Sjc_0002817	chr4	-	23783976	23784110	23783982	23784110	23783850	23783937	954	1622,1329,1374	50,57,55	155	149	0.969,0.957,0.96
Sjc_0003545	chr4	+	50008084	50011948	50008084	50008466	50013045	50013999	955	487,449,375	0,0,7	3631	149	1.0,1.0,0.687
Sjc_0003545	chr4	+	50010154	50010250	50010154	50010235	50013045	50013999	956	63,54,45	4,5,6	164	149	0.935,0.908,0.872
Sjc_0003545	chr4	+	50010154	50011948	50010154	50010235	50013045	50013999	957	364,353,278	4,5,6	1862	149	0.879,0.85,0.788
Sjc_0003545	chr4	+	50010154	50011948	50010154	50010250	50013045	50013999	958	347,341,272	46,42,39	1847	149	0.378,0.396,0.36
Sjc_0006028	chr3	+	19291800	19291996	19291800	19291982	19292321	19292539	959	0,3,2	0,1,0	163	149	NA,0.733,1.0
Sjc_0006028	chr3	+	19291800	19291996	19291800	19291982	19292355	19292539	960	29,36,17	232,178,168	163	149	0.103,0.156,0.085
Sjc_0006025	chr3	+	19172594	19174888	19172594	19172774	19177409	19178635	961	190,187,187	3,0,0	2263	149	0.807,1.0,1.0
Sjc_0004379	chr4	-	85289403	85289527	85289406	85289527	85289314	85289373	962	0,3,0	293,270,227	152	149	0.0,0.011,0.0
Sjc_0009464	chr7	-	17414005	17414288	17414092	17414288	17412200	17412436	963	482,354,393	0,0,0	236	149	1.0,1.0,1.0
Sjc_0009464	chr7	-	17422821	17423107	17422829	17423107	17419728	17419867	964	0,0,0	0,0,1	157	149	NA,NA,0.0
Sjc_0009464	chr7	-	17440988	17441324	17441243	17441324	17440173	17440399	965	13,10,9	1,0,0	404	149	0.827,1.0,1.0
Sjc_0003897	chr4	+	66071364	66072153	66071364	66071907	66072568	66072745	966	9,0,3	255,244,232	395	149	0.013,0.0,0.005
Sjc_0006017	chr3	-	18947556	18950441	18950267	18950441	18947488	18947522	967	390,338,265	0,1,0	2860	149	1.0,0.946,1.0
Sjc_0006349	chr3	+	31650312	31650453	31650312	31650405	31653074	31653202	968	4289,3520,3319	0,0,0	197	149	1.0,1.0,1.0
Sjc_0002965	chr4	-	29251243	29251347	29251300	29251347	29249514	29249644	969	104,68,56	24,12,15	206	149	0.758,0.804,0.73
Sjc_0005452	chr1	+	42907248	42907436	42907248	42907348	42907473	42907551	970	64,72,62	193,169,135	237	149	0.173,0.211,0.224
Sjc_0005452	chr1	+	42907380	42907469	42907380	42907436	42907473	42907551	971	11,2,4	56,71,57	182	149	0.139,0.023,0.054
Sjc_0003661	chr4	+	54690940	54690985	54690940	54690960	54692761	54693617	972	16,12,16	47,46,24	174	149	0.226,0.183,0.363
Sjc_0003813	chr4	-	61711710	61712302	61712218	61712302	61709625	61709752	973	29,34,22	1,0,1	657	149	0.868,1.0,0.833
Sjc_0003813	chr4	-	61714918	61715639	61715100	61715639	61712801	61713027	974	440,356,317	0,0,1	331	149	1.0,1.0,0.993
Sjc_0006665	chr3	-	45054469	45054678	45054473	45054678	45052997	45054425	975	13,10,12	523,438,332	153	149	0.024,0.022,0.034
Sjc_0000835	chr8	+	34417684	34417827	34417684	34417811	34417859	34418030	976	531,404,299	24,17,11	165	149	0.952,0.955,0.961
Sjc_0000835	chr8	+	34417684	34417827	34417684	34417811	34423963	34424551	977	84,55,51	4,3,0	165	149	0.95,0.943,1.0
Sjc_0005993	chr3	-	17938864	17939637	17939431	17939637	17937422	17937675	978	2701,2397,2315	1,0,2	716	149	0.998,1.0,0.996
Sjc_0005482	chr1	+	44408082	44408155	44408082	44408125	44409683	44409942	979	0,11,2	8,10,12	179	149	0.0,0.478,0.122
Sjc_0005482	chr1	+	44408082	44408868	44408082	44408125	44409683	44409942	980	6,16,14	8,10,12	892	149	0.111,0.211,0.163
Sjc_0005482	chr1	+	44408082	44408868	44408082	44408155	44409683	44409942	981	6,11,13	0,6,1	862	149	1.0,0.241,0.692
Sjc_0008479	chr2	+	25161321	25161637	25161321	25161363	25162039	25162099	982	336,308,217	0,0,0	423	149	1.0,1.0,1.0
Sjc_0002453	chr4	-	7012279	7012541	7012370	7012541	7009653	7009864	983	423,303,337	40,14,25	240	149	0.868,0.931,0.893
Sjc_0002628	chr4	+	14864410	14867356	14864410	14864531	14871779	14871889	984	52,30,34	250,204,160	2974	149	0.01,0.007,0.011
Sjc_0005964	chr3	+	16089419	16089564	16089419	16089456	16094296	16094516	985	31,38,30	16,0,15	257	149	0.529,1.0,0.537
Sjc_0005964	chr3	+	16089419	16090205	16089419	16089456	16094296	16094516	986	54,35,36	16,0,15	898	149	0.359,1.0,0.285
Sjc_0005964	chr3	+	16089419	16090205	16089419	16089564	16094296	16094516	987	53,34,36	30,37,30	790	149	0.25,0.148,0.185
Sjc_0005964	chr3	+	16095343	16102845	16095343	16101751	16103107	16103405	988	131,137,145	74,49,46	1243	149	0.175,0.251,0.274
Sjc_0005964	chr3	+	16095343	16103405	16095343	16102845	16104267	16104770	989	253,197,183	28,16,20	709	149	0.655,0.721,0.658
Sjc_0004723	chr1	-	13197526	13197818	13197649	13197818	13197435	13197497	990	132,123,126	0,0,0	272	149	1.0,1.0,1.0
Sjc_0000358	chr8	+	15715724	15716306	15715724	15715825	15717374	15717540	991	5370,4524,3222	3,3,2	630	149	0.998,0.997,0.997
Sjc_0000358	chr8	+	15728465	15729630	15728465	15728648	15730049	15730215	992	7485,5829,4471	0,0,3	1131	149	1.0,1.0,0.995
Sjc_0000358	chr8	+	15729401	15730215	15729401	15729630	15731332	15731516	993	7730,5954,4749	2,1,0	734	149	0.999,0.999,1.0
Sjc_0007102	chr5	-	17406364	17408219	17407915	17408219	17403376	17405956	994	1325,1210,1116	0,3,2	1700	149	1.0,0.972,0.98
Sjc_0000329	chr8	+	14793014	14793598	14793014	14793172	14795851	14795949	995	7,3,0	1,0,0	575	149	0.645,1.0,NA
Sjc_0002811	chr4	-	23603697	23603824	23603700	23603824	23603599	23603660	996	0,0,0	6,9,8	152	149	0.0,0.0,0.0
Sjc_0007884	chr2	+	2076023	2076183	2076023	2076129	2078290	2078487	997	15,21,11	0,0,0	203	149	1.0,1.0,1.0
Sjc_0007884	chr2	+	2082397	2082485	2082397	2082428	2084311	2086032	998	113,128,126	0,0,0	206	149	1.0,1.0,1.0
Sjc_0000469	chr8	+	20865899	20866117	20865899	20866017	20868450	20869000	999	270,169,229	0,0,0	249	149	1.0,1.0,1.0
Sjc_0005931	chr3	-	14384808	14385226	14384853	14385226	14380922	14381218	1000	164,172,131	0,0,0	194	149	1.0,1.0,1.0
Sjc_0005931	chr3	-	14397511	14400097	14399816	14400097	14395738	14395926	1001	505,613,412	0,3,0	2454	149	1.0,0.925,1.0
Sjc_0002284	chr8	-	89456171	89456480	89456356	89456480	89455583	89455775	1002	3,0,0	53,46,50	334	149	0.025,0.0,0.0
Sjc_0007253	chr5	+	23466798	23466886	23466798	23466828	23472751	23472933	1003	70,69,47	105,83,72	207	149	0.324,0.374,0.32
Sjc_0001269	chr8	-	50257370	50257832	50257403	50257832	50256256	50256463	1004	7,12,7	427,436,343	182	149	0.013,0.022,0.016
Sjc_0006231	chr3	+	27369020	27369193	27369020	27369175	27370151	27370290	1005	61,70,53	0,0,0	167	149	1.0,1.0,1.0
Sjc_0006231	chr3	+	27374295	27374953	27374295	27374915	27378287	27378330	1006	17,18,21	0,0,0	187	149	1.0,1.0,1.0
Sjc_0002827	chr4	+	24230570	24230918	24230570	24230668	24232377	24232530	1007	5,2,4	25,23,14	399	149	0.069,0.031,0.096
Sjc_0002827	chr4	+	24230570	24230918	24230570	24230668	24242439	24243442	1008	5,2,3	32,33,46	399	149	0.055,0.022,0.024
Sjc_0002827	chr4	+	24232377	24232530	24232377	24232511	24242439	24243442	1009	7,17,12	14,15,19	168	149	0.307,0.501,0.359
Sjc_0008891	chr6	+	15676234	15676551	15676234	15676414	15678202	15678506	1010	81,100,80	0,0,0	286	149	1.0,1.0,1.0
Sjc_0000619	chr8	-	26100903	26101430	26101305	26101430	26100279	26100437	1011	206,191,141	10,5,3	551	149	0.848,0.912,0.927
Sjc_0000444	chr8	-	19724409	19724862	19724413	19724862	19714155	19715396	1012	858,638,596	13,10,13	153	149	0.985,0.984,0.978
Sjc_0001884	chr8	+	73595137	73595459	73595137	73595446	73596430	73596828	1013	847,851,691	15,27,30	162	149	0.981,0.967,0.955
Sjc_0001884	chr8	+	73595137	73596828	73595137	73595446	73597974	73598132	1014	2977,2555,2362	2,0,0	1531	149	0.993,1.0,1.0
Sjc_0001884	chr8	+	73600324	73600734	73600324	73600698	73602417	73602602	1015	960,763,679	0,0,0	185	149	1.0,1.0,1.0
Sjc_0003022	chr4	+	31042485	31042939	31042485	31042553	31043975	31044333	1016	37,29,38	33,42,31	535	149	0.238,0.161,0.255
Sjc_0005906	chr3	-	13370916	13371047	13370994	13371047	13366986	13367234	1017	140,140,106	0,0,0	227	149	1.0,1.0,1.0
Sjc_0005906	chr3	-	13379048	13379206	13379054	13379206	13376976	13377105	1018	91,66,39	0,0,0	155	149	1.0,1.0,1.0
Sjc_0005906	chr3	-	13384857	13384942	13384860	13384942	13381859	13382236	1019	102,102,63	0,0,0	152	149	1.0,1.0,1.0
Sjc_0008794	chr6	+	10976072	10976276	10976072	10976192	10977310	10977443	1020	375,331,249	0,0,0	233	149	1.0,1.0,1.0
Sjc_0005890	chr3	+	12922567	12923932	12922567	12922683	12925384	12925470	1021	10,9,8	82,71,65	1398	149	0.013,0.013,0.013
Sjc_0005890	chr3	+	12930877	12931019	12930877	12930989	12932394	12932500	1022	127,100,76	0,0,0	179	149	1.0,1.0,1.0
Sjc_0005879	chr3	-	12388786	12388953	12388809	12388953	12384241	12384716	1023	41,59,26	27,49,55	172	149	0.568,0.511,0.291
Sjc_0006840	chr5	+	4820586	4820776	4820586	4820752	4821615	4821703	1024	0,0,1	134,117,95	173	149	0.0,0.0,0.009
Sjc_0003343	chr4	-	42422006	42422241	42422147	42422241	42419546	42420463	1025	304,232,224	0,0,0	290	149	1.0,1.0,1.0
Sjc_0003343	chr4	-	42428386	42428797	42428452	42428797	42426262	42426608	1026	67,52,64	20,20,25	215	149	0.699,0.643,0.64
Sjc_0005817	chr3	+	9896707	9900016	9896707	9897277	9903986	9905005	1027	213,242,317	0,1,1	2888	149	1.0,0.926,0.942
Sjc_0003099	chr4	-	34190950	34192052	34191747	34192052	34186928	34187233	1028	14,15,18	10,18,4	946	149	0.181,0.116,0.415
Sjc_0003099	chr4	-	34190950	34192052	34191747	34192052	34189760	34189855	1029	13,14,18	10,7,4	946	149	0.17,0.24,0.415
Sjc_0006528	chr3	-	38611523	38611703	38611551	38611703	38610535	38610599	1030	14,4,6	146,149,131	177	149	0.075,0.022,0.037
Sjc_0004773	chr1	-	15531056	15531657	15531498	15531657	15529883	15530032	1031	110,79,76	0,1,0	591	149	1.0,0.952,1.0
Sjc_0001152	chr8	+	46234976	46235363	46234976	46235134	46235405	46235736	1032	16,7,16	255,199,182	378	149	0.024,0.014,0.033
Sjc_0006113	chr3	+	22670071	22670292	22670071	22670208	22672411	22672511	1033	0,0,0	5,1,3	233	149	0.0,0.0,0.0
Sjc_0000245	chr8	+	10456793	10457128	10456793	10457051	10457197	10457326	1034	324,255,158	86,83,71	226	149	0.713,0.669,0.595
Sjc_0005015	chr1	-	25302802	25302983	25302817	25302983	25301087	25301213	1035	0,2,6	100,76,69	164	149	0.0,0.023,0.073
Sjc_0005015	chr1	-	25302802	25302983	25302817	25302983	25301977	25302264	1036	0,0,5	0,33,9	164	149	NA,0.0,0.335
Sjc_0005015	chr1	-	25302802	25302983	25302817	25302983	25301977	25302273	1037	22,12,16	1873,1348,1329	164	149	0.011,0.008,0.011
Sjc_0005015	chr1	-	25303034	25303194	25303048	25303194	25302817	25302983	1038	1708,1405,1245	1,0,0	163	149	0.999,1.0,1.0
Sjc_0005015	chr1	-	25303239	25305346	25305290	25305346	25303034	25303194	1039	1473,1479,1346	2,14,1	2200	149	0.98,0.877,0.989
Sjc_0007706	chr5	+	41447961	41448749	41447961	41448266	41448845	41449359	1040	11,2,14	86,80,70	632	149	0.029,0.006,0.045
Sjc_0007706	chr5	+	41447961	41449359	41447961	41448266	41450137	41450583	1041	213,176,156	2,0,4	1242	149	0.927,1.0,0.824
Sjc_0004991	chr1	+	23798872	23798918	23798872	23798915	23798951	23799061	1042	38,29,30	284,229,203	152	149	0.116,0.11,0.127
Sjc_0000885	chr8	+	36191688	36191791	36191688	36191778	36198067	36198199	1043	42,46,53	0,0,0	162	149	1.0,1.0,1.0
Sjc_0000885	chr8	+	36203778	36203946	36203778	36203904	36205873	36206015	1044	112,118,100	0,0,0	191	149	1.0,1.0,1.0
Sjc_0003682	chr4	-	55674426	55674692	55674594	55674692	55672748	55672918	1045	39,40,43	0,0,0	317	149	1.0,1.0,1.0
Sjc_0005832	chr3	-	10561046	10561394	10561066	10561394	10559253	10559523	1046	44,28,31	0,0,0	169	149	1.0,1.0,1.0
Sjc_0005832	chr3	-	10561573	10561837	10561649	10561837	10561433	10561537	1047	214,178,191	0,1,0	225	149	1.0,0.992,1.0
Sjc_0005831	chr3	+	10425506	10430393	10425506	10425736	10430446	10430773	1048	735,706,594	0,4,0	4806	149	1.0,0.845,1.0
Sjc_0009108	chr7	+	2465877	2466403	2465877	2466378	2467091	2467241	1049	12,12,15	12,32,17	174	149	0.461,0.243,0.43
Sjc_0005828	chr3	-	10331980	10334459	10334412	10334459	10330216	10330848	1050	965,834,781	1,0,0	2581	149	0.982,1.0,1.0
Sjc_0005828	chr3	-	10331980	10335465	10335364	10335465	10330216	10330848	1051	995,893,818	0,1,0	3533	149	1.0,0.974,1.0
Sjc_0002798	chr4	+	22873254	22873403	22873254	22873393	22875067	22875155	1052	0,12,5	2,0,0	159	149	0.0,1.0,1.0
Sjc_0002798	chr4	+	22875529	22878661	22875529	22875679	22879982	22880400	1053	133,116,102	1,0,0	3131	149	0.864,1.0,1.0
Sjc_0007830	chr2	+	425827	426078	425827	426074	430371	430669	1054	0,0,0	93,76,67	153	149	0.0,0.0,0.0
Sjc_0008868	chr6	-	14688926	14690747	14689959	14690747	14680886	14681112	1055	20,22,21	14,10,9	1182	149	0.153,0.217,0.227
Sjc_0008868	chr6	-	14688926	14690747	14689959	14690747	14680886	14682221	1056	20,25,21	5,0,0	1182	149	0.335,1.0,1.0
Sjc_0005136	chr1	+	29453704	29453825	29453704	29453757	29455013	29455410	1057	0,1,2	220,215,211	217	149	0.0,0.003,0.006
Sjc_0005136	chr1	+	29453704	29454976	29453704	29453757	29455013	29455410	1058	696,667,555	220,215,211	1368	149	0.256,0.253,0.223
Sjc_0005136	chr1	+	29453704	29454976	29453704	29453825	29455013	29455410	1059	696,667,555	0,1,2	1300	149	1.0,0.987,0.97
Sjc_0007153	chr5	-	19497666	19497817	19497726	19497817	19496831	19496980	1060	102,85,50	0,0,0	209	149	1.0,1.0,1.0
Sjc_0007153	chr5	-	19523536	19523693	19523593	19523693	19515074	19515314	1061	44,54,47	0,0,0	206	149	1.0,1.0,1.0
Sjc_0006195	chr3	+	25937932	25938850	25937932	25938139	25950687	25950858	1062	2024,1720,1459	1,3,5	860	149	0.997,0.99,0.981
Sjc_0006000	chr3	-	18120158	18121853	18121666	18121853	18119900	18120037	1063	182,155,169	1,0,0	1657	149	0.942,1.0,1.0
Sjc_0006000	chr3	-	18124767	18125259	18125113	18125259	18123405	18123618	1064	20,39,28	124,132,127	495	149	0.046,0.082,0.062
Sjc_0005784	chr3	+	8625403	8625835	8625403	8625506	8626378	8626577	1065	666,711,655	15,18,17	478	149	0.933,0.925,0.923
Sjc_0005784	chr3	+	8630161	8631804	8630161	8630675	8632396	8632519	1066	1752,1617,1676	0,0,1	1278	149	1.0,1.0,0.995
Sjc_0002756	chr4	+	21516297	21517025	21516297	21516939	21522563	21522753	1067	250,211,205	21,48,45	235	149	0.883,0.736,0.743
Sjc_0007166	chr5	-	20062733	20066744	20066405	20066744	20061424	20061904	1068	946,1023,824	0,6,2	3821	149	1.0,0.869,0.941
Sjc_0007166	chr5	-	20069286	20071389	20071242	20071389	20066405	20066744	1069	526,503,444	20,34,26	2105	149	0.651,0.512,0.547
Sjc_0005777	chr3	-	8405000	8406195	8406011	8406195	8401159	8401334	1070	3,11,12	0,0,0	1160	149	1.0,1.0,1.0
Sjc_0005777	chr3	-	8405000	8406195	8406030	8406195	8401159	8401334	1071	3,11,13	89,42,49	1179	149	0.004,0.032,0.032
Sjc_0005777	chr3	-	8406011	8406195	8406030	8406195	8401159	8401334	1072	0,0,1	89,42,49	168	149	0.0,0.0,0.018
Sjc_0005777	chr3	-	8423427	8423528	8423433	8423528	8423280	8423383	1073	15,12,19	22,21,29	155	149	0.396,0.355,0.386
Sjc_0005777	chr3	-	8425121	8425263	8425185	8425263	8423280	8423383	1074	26,19,18	0,0,0	213	149	1.0,1.0,1.0
Sjc_0007767	chr5	+	43581474	43581746	43581474	43581534	43586293	43586399	1075	4,0,0	37,25,27	361	149	0.043,0.0,0.0
Sjc_0007767	chr5	+	43586817	43587010	43586817	43586848	43590371	43590751	1076	153,147,122	12,8,6	311	149	0.859,0.898,0.907
Sjc_0008883	chr6	+	15393980	15394183	15393980	15394120	15395913	15396033	1077	0,3,0	3,4,4	212	149	0.0,0.345,0.0
Sjc_0003326	chr4	-	41728863	41728939	41728920	41728939	41726662	41726795	1078	67,81,37	0,0,0	206	149	1.0,1.0,1.0
Sjc_0003326	chr4	-	41736484	41736906	41736619	41736906	41733290	41733403	1079	1,5,1	16,13,15	284	149	0.032,0.168,0.034
Sjc_0003326	chr4	-	41738016	41738356	41738280	41738356	41736619	41736906	1080	83,71,67	0,0,0	413	149	1.0,1.0,1.0
Sjc_0003326	chr4	-	41761305	41761423	41761339	41761423	41760172	41760270	1081	23,30,21	0,0,0	183	149	1.0,1.0,1.0
Sjc_0003326	chr4	-	41761556	41761717	41761589	41761717	41761453	41761524	1082	4,7,9	0,0,0	182	149	1.0,1.0,1.0
Sjc_0005758	chr3	+	7810269	7810857	7810269	7810492	7811309	7811460	1083	3226,2987,2791	0,2,0	514	149	1.0,0.998,1.0
Sjc_0001772	chr8	+	68722906	68723558	68722906	68723014	68723595	68723799	1084	51,32,27	27,21,28	693	149	0.289,0.247,0.172
Sjc_0008212	chr2	-	15687085	15689075	15688969	15689075	15684776	15685235	1085	2797,2194,2235	3,0,0	2033	149	0.986,1.0,1.0
Sjc_0008212	chr2	-	15688864	15689075	15688969	15689075	15687085	15687171	1086	12,14,19	2587,2161,2050	254	149	0.003,0.004,0.005
Sjc_0002829	chr4	+	24398892	24399679	24398892	24399050	24401456	24401628	1087	176,136,125	2,0,9	778	149	0.944,1.0,0.727
Sjc_0002829	chr4	+	24398892	24399679	24398892	24399050	24403455	24404168	1088	26,22,12	1,1,11	778	149	0.833,0.808,0.173
Sjc_0002829	chr4	+	24401456	24401628	24401456	24401538	24403455	24404169	1089	194,129,160	0,0,0	239	149	1.0,1.0,1.0
Sjc_0003718	chr4	-	57250356	57251945	57251870	57251945	57248542	57249027	1090	105,71,68	3,1,0	1663	149	0.758,0.864,1.0
Sjc_0002651	chr4	+	17101176	17101464	17101176	17101233	17101500	17101711	1091	1179,758,911	1,0,0	380	149	0.998,1.0,1.0
Sjc_0002651	chr4	+	17101271	17101464	17101271	17101327	17101500	17101711	1092	1185,760,924	3,0,2	286	149	0.995,1.0,0.996
Sjc_0002651	chr4	+	17101360	17101711	17101360	17101464	17104081	17105519	1093	526,426,496	1,0,0	396	149	0.995,1.0,1.0
Sjc_0002651	chr4	+	17147658	17150859	17147658	17148107	17155276	17155501	1094	579,483,434	0,0,1	2901	149	1.0,1.0,0.957
Sjc_0007920	chr2	-	3699160	3699260	3699223	3699260	3696654	3696782	1095	13,21,9	0,0,0	212	149	1.0,1.0,1.0
Sjc_0004697	chr1	-	12231460	12231802	12231680	12231802	12228992	12229409	1096	223,273,167	2,0,0	369	149	0.978,1.0,1.0
Sjc_0004697	chr1	-	12231460	12231575	12231508	12231575	12231334	12231427	1097	557,604,480	0,0,0	197	149	1.0,1.0,1.0
Sjc_0006373	chr3	-	32754857	32758273	32757749	32758273	32754216	32754686	1098	852,849,759	1,0,1	3041	149	0.977,1.0,0.974
Sjc_0006373	chr3	-	32759765	32760168	32759846	32760168	32757749	32758273	1099	1055,966,902	0,0,0	230	149	1.0,1.0,1.0
Sjc_0005889	chr3	+	12892510	12892742	12892510	12892697	12894380	12894719	1100	0,1,0	0,0,0	194	149	NA,1.0,NA
Sjc_0003282	chr4	+	40236464	40237054	40236464	40236601	40239079	40239209	1101	32,17,17	7,2,3	602	149	0.531,0.678,0.584
Sjc_0003282	chr4	+	40237889	40239458	40237889	40239441	40241102	40243040	1102	1,0,0	1,0,0	166	149	0.473,NA,NA
Sjc_0003282	chr4	+	40236464	40237054	40236464	40236601	40241635	40243040	1103	30,16,17	1,0,2	602	149	0.881,1.0,0.678
Sjc_0004187	chr4	-	77347427	77347537	77347474	77347537	77341577	77341750	1104	9,2,5	72,63,58	196	149	0.087,0.024,0.062
Sjc_0002370	chr4	+	3053965	3054124	3053965	3054063	3054164	3054297	1105	162,113,58	4,13,8	210	149	0.966,0.86,0.837
Sjc_0002370	chr4	+	3054164	3054633	3054164	3054198	3057351	3057619	1106	591,459,352	1,0,0	584	149	0.993,1.0,1.0
Sjc_0002088	chr8	+	81552395	81552569	81552395	81552503	81559233	81559653	1107	35,58,74	0,0,0	215	149	1.0,1.0,1.0
Sjc_0007065	chr5	-	16070620	16070809	16070753	16070809	16068556	16068906	1108	37,28,40	12,4,6	282	149	0.62,0.787,0.779
Sjc_0007065	chr5	-	16070620	16070809	16070758	16070809	16068556	16068906	1109	37,28,40	91,90,87	287	149	0.174,0.139,0.193
Sjc_0007065	chr5	-	16070753	16070809	16070758	16070809	16068556	16068906	1110	12,4,6	91,90,87	154	149	0.113,0.041,0.063
Sjc_0001744	chr8	-	67881025	67881128	67881046	67881128	67875451	67875604	1111	28,34,40	0,0,0	170	149	1.0,1.0,1.0
Sjc_0005720	chr3	+	6007452	6009832	6007452	6007652	6012376	6013368	1112	11,4,27	0,4,7	2329	149	1.0,0.06,0.198
Sjc_0006091	chr3	+	21791110	21791175	21791110	21791154	21791973	21792276	1113	5,1,0	0,0,0	170	149	1.0,1.0,NA
Sjc_0005718	chr3	-	5902472	5902888	5902488	5902888	5900269	5901060	1114	38,30,31	93,67,59	165	149	0.27,0.288,0.322
Sjc_0005715	chr3	+	5800787	5800899	5800787	5800888	5807133	5807297	1115	10,18,20	0,0,0	160	149	1.0,1.0,1.0
Sjc_0005715	chr3	+	5820238	5820718	5820238	5820712	5825132	5825239	1116	37,44,31	0,0,0	155	149	1.0,1.0,1.0
Sjc_0005715	chr3	+	5849246	5849449	5849246	5849368	5849488	5849686	1117	47,39,33	0,0,0	230	149	1.0,1.0,1.0
Sjc_0005715	chr3	+	5849177	5851783	5849177	5849686	5852015	5852252	1118	51,40,47	84,61,51	2246	149	0.039,0.042,0.058
Sjc_0007632	chr5	+	38918210	38918411	38918210	38918399	38920027	38920550	1119	0,3,3	11,0,1	161	149	0.0,1.0,0.735
Sjc_0007632	chr5	+	38918210	38918411	38918210	38918399	38920198	38920550	1120	24,25,23	62,51,72	161	149	0.264,0.312,0.228
Sjc_0002865	chr4	+	25767452	25768488	25767452	25767639	25769328	25769459	1121	485,477,443	1,1,0	998	149	0.986,0.986,1.0
Sjc_0007280	chr5	+	24459009	24459146	24459009	24459110	24460773	24460923	1122	944,700,598	0,0,0	185	149	1.0,1.0,1.0
Sjc_0005170	chr1	+	30810618	30810728	30810618	30810648	30812768	30812962	1123	11,5,9	0,0,0	229	149	1.0,1.0,1.0
Sjc_0005700	chr3	+	5168535	5169945	5168535	5168956	5170021	5170300	1124	5646,4242,4027	29,34,34	1138	149	0.962,0.942,0.939
Sjc_0006053	chr3	-	20527396	20527617	20527417	20527617	20520314	20525073	1125	1610,1295,1156	0,0,0	170	149	1.0,1.0,1.0
Sjc_0006053	chr3	-	20529914	20530251	20530209	20530251	20528413	20528732	1126	14,14,9	2,0,0	444	149	0.701,1.0,1.0
Sjc_0006053	chr3	-	20529914	20530251	20530209	20530251	20528774	20528893	1127	15,14,8	0,5,8	444	149	1.0,0.484,0.251
Sjc_0006053	chr3	-	20529914	20530251	20530209	20530251	20529238	20529458	1128	25,16,12	527,413,418	444	149	0.016,0.013,0.01
Sjc_0003048	chr4	+	31884422	31884880	31884422	31884639	31884934	31885243	1129	6,0,0	0,0,2	390	149	1.0,NA,0.0
Sjc_0001567	chr8	+	60904470	60904761	60904470	60904511	60908011	60908242	1130	11,4,4	42,51,34	399	149	0.089,0.028,0.042
Sjc_0001567	chr8	+	60908278	60909615	60908278	60908437	60912134	60912312	1131	383,443,422	0,0,2	1327	149	1.0,1.0,0.96
Sjc_0006393	chr3	+	33440621	33441942	33440621	33440734	33443586	33443717	1132	343,292,254	5,3,6	1357	149	0.883,0.914,0.823
Sjc_0006393	chr3	+	33440621	33441942	33440621	33440734	33445025	33445086	1133	306,269,241	0,0,0	1357	149	1.0,1.0,1.0
Sjc_0006393	chr3	+	33440621	33443717	33440621	33440734	33445025	33445086	1134	421,392,343	0,0,0	3132	149	1.0,1.0,1.0
Sjc_0006393	chr3	+	33440621	33443717	33440621	33441942	33445025	33445086	1135	115,123,105	0,0,3	1924	149	1.0,1.0,0.73
Sjc_0006393	chr3	+	33440621	33443717	33440621	33441942	33445132	33445365	1136	84,110,91	5,0,0	1924	149	0.565,1.0,1.0
Sjc_0002971	chr4	+	29400078	29400922	29400078	29400436	29406330	29406541	1137	335,276,262	56,52,29	635	149	0.584,0.555,0.679
Sjc_0002971	chr4	+	29413443	29413570	29413443	29413528	29415374	29415414	1138	1,0,0	294,237,204	191	149	0.003,0.0,0.0
Sjc_0002971	chr4	+	29415374	29415454	29415374	29415414	29418110	29418176	1139	0,1,0	113,75,87	189	149	0.0,0.01,0.0
Sjc_0006117	chr3	+	22758821	22760362	22758821	22758843	22766771	22766946	1140	4866,3909,4105	1,0,0	1668	149	0.998,1.0,1.0
Sjc_0006764	chr5	+	588855	589048	588855	588946	591414	591572	1141	391,302,281	0,0,0	251	149	1.0,1.0,1.0
Sjc_0009369	chr7	-	13785952	13791006	13790813	13791006	13785652	13785813	1142	167,175,153	78,78,59	5010	149	0.06,0.063,0.072
Sjc_0002967	chr4	-	29306010	29307951	29307818	29307951	29305093	29305204	1143	435,424,318	1,2,1	1957	149	0.971,0.942,0.96
Sjc_0007179	chr5	+	20418058	20418618	20418058	20418322	20424522	20424882	1144	334,341,278	140,153,102	445	149	0.444,0.427,0.477
Sjc_0008580	chr6	+	2586272	2586312	2586272	2586295	2590679	2590763	1145	62,32,30	0,0,0	166	149	1.0,1.0,1.0
Sjc_0007012	chr5	-	13735649	13735805	13735673	13735805	13735522	13735607	1146	11,3,11	0,0,0	173	149	1.0,1.0,1.0
Sjc_0007012	chr5	-	13736418	13736606	13736484	13736606	13736224	13736393	1147	0,5,5	0,0,0	215	149	NA,1.0,1.0
Sjc_0003495	chr4	-	48021227	48021335	48021230	48021335	48019534	48019731	1148	165,181,127	0,0,0	152	149	1.0,1.0,1.0
Sjc_0002376	chr4	-	3338653	3338966	3338765	3338966	3319015	3319077	1149	6,12,4	0,2,2	261	149	1.0,0.774,0.533
Sjc_0001129	chr8	+	45563809	45566663	45563809	45563892	45572023	45572248	1150	763,664,649	4,3,3	2920	149	0.907,0.919,0.917
Sjc_0001129	chr8	+	45573284	45574861	45573284	45573463	45580836	45581288	1151	70,87,63	24,20,5	1547	149	0.219,0.295,0.548
Sjc_0005606	chr3	-	1487354	1487638	1487365	1487638	1485172	1485436	1152	1,2,2	82,56,69	160	149	0.011,0.032,0.026
Sjc_0002315	chr4	+	152202	158123	152202	152307	159842	159970	1153	179,181,209	0,1,1	5965	149	1.0,0.819,0.839
Sjc_0002574	chr4	+	11955609	11956017	11955609	11955981	11957674	11958043	1154	123,120,106	0,0,0	185	149	1.0,1.0,1.0
Sjc_0002574	chr4	+	11961946	11962031	11961946	11962016	11963521	11964026	1155	50,46,50	0,7,0	164	149	1.0,0.857,1.0
Sjc_0006183	chr3	+	25433460	25433634	25433460	25433561	25434052	25434172	1156	27,26,19	2,7,2	222	149	0.901,0.714,0.864
Sjc_0006183	chr3	+	25433460	25433634	25433460	25433561	25435223	25435440	1157	0,1,0	1,0,0	222	149	0.0,1.0,NA
Sjc_0006183	chr3	+	25447920	25448128	25447920	25448074	25448480	25449755	1158	98,58,71	0,0,0	203	149	1.0,1.0,1.0
Sjc_0004090	chr4	+	73508149	73508305	73508149	73508225	73511929	73512212	1159	7,2,3	0,4,0	229	149	1.0,0.245,1.0
Sjc_0004090	chr4	+	73508149	73511243	73508149	73508225	73511929	73512212	1160	17,7,23	0,4,0	3167	149	1.0,0.076,1.0
Sjc_0004090	chr4	+	73508149	73511243	73508149	73508305	73511929	73512212	1161	17,7,23	7,2,3	3087	149	0.105,0.145,0.27
Sjc_0008500	chr2	-	25808852	25809609	25809365	25809609	25806727	25806755	1162	400,325,336	0,0,0	662	149	1.0,1.0,1.0
Sjc_0008500	chr2	-	25845693	25846038	25845795	25846038	25842957	25843033	1163	133,134,117	0,0,0	251	149	1.0,1.0,1.0
Sjc_0008500	chr2	-	25849040	25849527	25849434	25849527	25848910	25849000	1164	122,112,84	0,0,1	543	149	1.0,1.0,0.958
Sjc_0004351	chr4	-	84562063	84562406	84562222	84562406	84559945	84560769	1165	228,182,168	0,0,0	308	149	1.0,1.0,1.0
Sjc_0004351	chr4	-	84568682	84568800	84568723	84568800	84566840	84566871	1166	0,0,0	121,104,116	190	149	0.0,0.0,0.0
Sjc_0008952	chr6	+	17989715	17989932	17989715	17989884	17991742	17991860	1167	84,80,60	0,0,0	197	149	1.0,1.0,1.0
Sjc_0007423	chr5	+	30482846	30483078	30482846	30483069	30483682	30484574	1168	3,5,5	1,5,0	158	149	0.739,0.485,1.0
Sjc_0007423	chr5	+	30482846	30483578	30482846	30483069	30483682	30484574	1169	24,20,44	1,5,0	658	149	0.845,0.475,1.0
Sjc_0007423	chr5	+	30482846	30483578	30482846	30483078	30483682	30484574	1170	24,20,44	3,5,5	649	149	0.647,0.479,0.669
Sjc_0007423	chr5	+	30482846	30483078	30482846	30483069	30484082	30484574	1171	5,0,3	4,5,0	158	149	0.541,0.0,1.0
Sjc_0007423	chr5	+	30482846	30483078	30482846	30483069	30484100	30484574	1172	0,0,9	8,13,0	158	149	0.0,0.0,1.0
Sjc_0007423	chr5	+	30488831	30490532	30488831	30489048	30490570	30491169	1173	97,97,80	197,150,156	1633	149	0.043,0.056,0.045
Sjc_0008488	chr2	+	25393841	25393904	25393841	25393897	25394596	25394644	1174	447,363,235	0,0,0	156	149	1.0,1.0,1.0
Sjc_0002837	chr4	-	24630045	24631061	24631027	24631061	24629924	24630011	1175	247,270,230	0,1,0	1131	149	1.0,0.973,1.0
Sjc_0006246	chr3	+	28214463	28215360	28214463	28214779	28217684	28221847	1176	644,636,610	1421,1277,1238	730	149	0.085,0.092,0.091
Sjc_0006246	chr3	+	28214463	28215834	28214463	28214779	28217684	28221847	1177	1094,1056,971	1421,1277,1238	1204	149	0.087,0.093,0.088
Sjc_0006246	chr3	+	28214463	28215834	28214463	28215360	28217684	28221847	1178	452,420,361	2,0,0	623	149	0.982,1.0,1.0
Sjc_0002166	chr8	-	85134125	85135526	85135389	85135526	85132628	85132946	1179	205,182,138	0,3,0	1413	149	1.0,0.865,1.0
Sjc_0008470	chr2	-	24885105	24885696	24885311	24885696	24884137	24884632	1180	24,18,7	2,0,0	355	149	0.834,1.0,1.0
Sjc_0008470	chr2	-	24885105	24885696	24885341	24885696	24884137	24884632	1181	24,18,7	25,26,14	385	149	0.271,0.211,0.162
Sjc_0008470	chr2	-	24885311	24885696	24885341	24885696	24884137	24884632	1182	2,0,0	25,26,14	179	149	0.062,0.0,0.0
Sjc_0002693	chr4	-	19065621	19065753	19065630	19065753	19064602	19065022	1183	211,221,181	0,0,0	158	149	1.0,1.0,1.0
Sjc_0008466	chr2	+	24800636	24800737	24800636	24800696	24800929	24800998	1184	2,6,7	1065,981,639	190	149	0.001,0.005,0.009
Sjc_0006005	chr3	+	18251557	18252770	18251557	18252753	18257605	18257920	1185	0,1,0	4,5,5	166	149	0.0,0.152,0.0
Sjc_0006005	chr3	+	18271787	18271892	18271787	18271871	18272874	18273034	1186	9,6,5	0,0,0	170	149	1.0,1.0,1.0
Sjc_0002993	chr4	-	30116822	30116984	30116853	30116984	30114975	30115928	1187	2,1,6	1,0,1	180	149	0.623,1.0,0.832
Sjc_0008464	chr2	+	24591428	24591531	24591428	24591520	24593439	24593496	1188	43,38,51	0,0,0	160	149	1.0,1.0,1.0
Sjc_0008464	chr2	+	24601771	24602046	24601771	24601905	24603917	24604062	1189	166,156,136	0,0,0	290	149	1.0,1.0,1.0
Sjc_0003842	chr4	+	62727844	62727966	62727844	62727945	62728025	62728126	1190	1,2,4	3,1,1	170	149	0.226,0.637,0.778
Sjc_0003842	chr4	+	62727844	62728126	62727844	62727945	62730773	62731124	1191	47,43,31	0,0,2	330	149	1.0,1.0,0.875
Sjc_0002640	chr4	+	16780681	16780823	16780681	16780815	16780858	16780941	1192	15,18,23	152,104,144	157	149	0.086,0.141,0.132
Sjc_0002640	chr4	+	16797449	16797766	16797449	16797537	16800338	16800510	1193	11,11,9	2,0,0	378	149	0.684,1.0,1.0
Sjc_0005998	chr3	-	18059343	18059625	18059379	18059625	18059285	18059338	1194	0,0,1	5,2,6	185	149	0.0,0.0,0.118
Sjc_0004124	chr4	+	74700877	74702510	74700877	74701543	74704079	74705083	1195	68,85,55	1812,1585,1393	1116	149	0.005,0.007,0.005
Sjc_0000878	chr8	+	35902168	35902438	35902168	35902409	35902667	35902911	1196	2,0,0	350,304,250	178	149	0.005,0.0,0.0
Sjc_0005716	chr3	-	5861341	5862801	5862687	5862801	5860335	5860746	1197	917,781,618	6,3,2	1495	149	0.938,0.963,0.969
Sjc_0005716	chr3	-	5862630	5862801	5862687	5862801	5861341	5861466	1198	5,8,4	308,238,175	206	149	0.012,0.024,0.016
Sjc_0005716	chr3	-	5862832	5862935	5862870	5862935	5861341	5861466	1199	127,87,74	118,96,78	187	149	0.462,0.419,0.431
Sjc_0008430	chr2	-	23552004	23552142	23552028	23552142	23546113	23546186	1200	192,159,129	0,0,0	173	149	1.0,1.0,1.0
Sjc_0008430	chr2	-	23568458	23568712	23568485	23568712	23564351	23564640	1201	2,7,11	173,181,111	176	149	0.01,0.032,0.077
Sjc_0002793	chr4	+	22752640	22752809	22752640	22752805	22753815	22754140	1202	111,79,69	34,34,29	153	149	0.761,0.694,0.699
Sjc_0002793	chr4	+	22752640	22752809	22752640	22752805	22753883	22754140	1203	76,65,70	40,21,31	153	149	0.649,0.751,0.687
Sjc_0004041	chr4	-	71945380	71945658	71945398	71945658	71943980	71944153	1204	2,4,2	341,268,292	167	149	0.005,0.013,0.006
Sjc_0005209	chr1	-	32462829	32463306	32463204	32463306	32461430	32462504	1205	1224,977,993	5,1,0	524	149	0.986,0.996,1.0
Sjc_0002510	chr4	+	9098918	9099770	9098918	9099766	9103495	9103606	1206	0,0,0	0,0,0	153	149	NA,NA,NA
Sjc_0005882	chr3	-	12463448	12463542	12463460	12463542	12462666	12462745	1207	0,0,0	80,90,83	161	149	0.0,0.0,0.0
Sjc_0004850	chr1	-	18611754	18611881	18611817	18611881	18610020	18610129	1208	98,92,101	0,0,0	212	149	1.0,1.0,1.0
Sjc_0005088	chr1	+	27818382	27819812	27818382	27818501	27819852	27820350	1209	762,600,642	2,1,2	1460	149	0.975,0.984,0.97
Sjc_0005799	chr3	+	9086937	9088308	9086937	9088246	9088345	9088400	1210	15,23,19	2,1,0	211	149	0.841,0.942,1.0
Sjc_0005799	chr3	+	9102074	9102353	9102074	9102260	9107878	9108008	1211	37,46,43	0,0,0	242	149	1.0,1.0,1.0
Sjc_0005799	chr3	+	9112204	9112499	9112204	9112432	9113073	9113962	1212	11,22,4	24,24,25	216	149	0.24,0.387,0.099
Sjc_0006893	chr5	-	7742206	7742296	7742219	7742296	7742150	7742188	1213	5,9,4	306,247,223	162	149	0.015,0.032,0.016
Sjc_0008895	chr6	+	15816902	15817090	15816902	15817002	15817862	15818121	1214	16,34,12	10,11,11	237	149	0.501,0.66,0.407
Sjc_0008895	chr6	+	15830916	15831325	15830916	15831322	15831433	15831943	1215	76,77,63	0,0,0	152	149	1.0,1.0,1.0
Sjc_0008895	chr6	+	15840036	15841761	15840036	15840332	15842700	15843180	1216	203,155,208	5,7,7	1578	149	0.793,0.676,0.737
Sjc_0004863	chr1	-	19004539	19007044	19006696	19007044	19004060	19004491	1217	2482,2160,1771	0,0,4	2306	149	1.0,1.0,0.966
Sjc_0004863	chr1	-	19006632	19007044	19006696	19007044	19004539	19004725	1218	6,19,15	559,456,380	213	149	0.007,0.028,0.027
Sjc_0004863	chr1	-	19006632	19007044	19006696	19007044	19004539	19004749	1219	15,8,11	907,774,627	213	149	0.011,0.007,0.012
Sjc_0002769	chr4	+	21815050	21815424	21815050	21815251	21817209	21817568	1220	36,34,24	67,55,41	322	149	0.199,0.222,0.213
Sjc_0002769	chr4	+	21815050	21815793	21815050	21815251	21817209	21817568	1221	42,30,26	67,55,41	691	149	0.119,0.105,0.12
Sjc_0002769	chr4	+	21815050	21815793	21815050	21815424	21817209	21817568	1222	23,21,21	17,25,19	518	149	0.28,0.195,0.241
Sjc_0002769	chr4	+	21839143	21839715	21839143	21839284	21840507	21840570	1223	151,149,111	184,107,101	580	149	0.174,0.263,0.22
Sjc_0006038	chr3	-	19927980	19929380	19929330	19929380	19927739	19927815	1224	9,21,12	103,44,56	1499	149	0.009,0.045,0.021
Sjc_0000626	chr8	+	26329159	26329242	26329159	26329238	26338495	26338702	1225	399,347,330	423,387,344	153	149	0.479,0.466,0.483
Sjc_0000626	chr8	+	26339879	26339991	26339879	26339977	26340033	26340077	1226	826,698,688	15,7,6	163	149	0.981,0.989,0.991
Sjc_0000626	chr8	+	26345090	26346505	26345090	26345189	26351478	26352800	1227	3181,2718,2551	7,0,9	1465	149	0.979,1.0,0.966
Sjc_0005206	chr1	-	32311120	32311204	32311171	32311204	32309937	32309965	1228	12,21,7	334,269,269	200	149	0.026,0.055,0.019
Sjc_0005115	chr1	+	28894252	28895903	28894252	28894499	28896550	28900815	1229	81,89,71	26,33,37	1553	149	0.23,0.206,0.155
Sjc_0009389	chr7	+	14764658	14767955	14764658	14764709	14770140	14770268	1230	213,278,248	50,50,0	3395	149	0.158,0.196,1.0
Sjc_0009389	chr7	+	14767724	14767955	14767724	14767897	14770140	14770268	1231	96,94,73	11,11,13	207	149	0.863,0.86,0.802
Sjc_0009389	chr7	+	14781802	14783097	14781802	14782248	14783861	14783934	1232	251,300,251	0,7,3	998	149	1.0,0.865,0.926
Sjc_0008826	chr6	+	12126286	12126347	12126286	12126320	12126365	12126467	1233	18,24,4	69,44,53	176	149	0.181,0.316,0.06
Sjc_0008826	chr6	+	12128080	12128251	12128080	12128212	12129490	12129703	1234	329,212,230	0,0,0	188	149	1.0,1.0,1.0
Sjc_0006258	chr3	-	28609341	28609451	28609345	28609451	28608033	28608377	1235	267,222,206	20,17,13	153	149	0.929,0.927,0.939
Sjc_0000037	chr8	+	1712296	1712668	1712296	1712647	1714791	1715004	1236	41,37,28	51,36,36	170	149	0.413,0.474,0.405
Sjc_0000037	chr8	+	1712296	1712668	1712296	1712647	1714823	1715004	1237	46,51,35	42,34,30	170	149	0.49,0.568,0.506
Sjc_0005250	chr1	+	34223198	34223509	34223198	34223403	34224721	34224990	1238	16,22,13	27,49,38	255	149	0.257,0.208,0.167
Sjc_0005250	chr1	+	34245720	34246242	34245720	34246159	34246290	34246402	1239	32,22,21	6,0,4	232	149	0.774,1.0,0.771
Sjc_0005250	chr1	+	34245720	34246402	34245720	34246159	34249374	34250127	1240	49,44,47	131,115,97	392	149	0.124,0.127,0.156
Sjc_0007173	chr5	-	20235512	20235976	20235923	20235976	20232973	20233503	1241	53,58,43	80,91,87	560	149	0.15,0.145,0.116
Sjc_0007890	chr2	-	2337986	2338588	2338325	2338588	2332696	2333185	1242	49,58,78	0,0,0	488	149	1.0,1.0,1.0
Sjc_0007890	chr2	-	2340722	2341347	2341143	2341347	2337986	2338588	1243	15,18,13	0,0,0	570	149	1.0,1.0,1.0
Sjc_0007890	chr2	-	2340722	2341347	2341315	2341347	2337986	2338588	1244	15,22,15	6,10,8	742	149	0.334,0.306,0.274
Sjc_0007890	chr2	-	2341143	2341347	2341315	2341347	2337986	2338588	1245	0,4,2	6,10,8	321	149	0.0,0.157,0.104
Sjc_0005198	chr1	+	32100152	32103157	32100152	32102929	32105055	32105219	1246	56,49,60	4,5,2	377	149	0.847,0.795,0.922
Sjc_0008907	chr6	+	16309953	16311068	16309953	16310459	16315010	16315052	1247	225,239,205	0,0,0	758	149	1.0,1.0,1.0
Sjc_0005829	chr3	+	10367831	10367948	10367831	10367940	10372007	10372081	1248	10,15,10	144,115,90	157	149	0.062,0.11,0.095
Sjc_0005829	chr3	+	10376157	10376295	10376157	10376283	10380205	10380316	1249	156,119,129	0,0,0	161	149	1.0,1.0,1.0
Sjc_0005147	chr1	-	29929317	29929442	29929328	29929442	29929203	29929294	1250	1,2,2	205,143,141	160	149	0.005,0.013,0.013
Sjc_0003805	chr4	+	61188379	61188701	61188379	61188502	61191349	61191515	1251	3,0,0	13,14,22	348	149	0.09,0.0,0.0
Sjc_0003805	chr4	+	61208008	61208190	61208008	61208124	61212005	61212412	1252	6,3,2	17,8,7	215	149	0.197,0.206,0.165
Sjc_0003805	chr4	+	61208008	61208190	61208008	61208124	61220449	61220634	1253	2,1,2	0,2,1	215	149	1.0,0.257,0.581
Sjc_0008246	chr2	-	16692535	16692826	16692632	16692826	16689237	16690813	1254	1,4,0	11,17,10	246	149	0.052,0.125,0.0
Sjc_0006695	chr3	-	46126553	46127994	46127896	46127994	46125427	46125540	1255	406,342,267	0,5,0	1492	149	1.0,0.872,1.0
Sjc_0005265	chr1	-	35296993	35297162	35296999	35297162	35296885	35296937	1256	11,16,10	10,4,3	155	149	0.514,0.794,0.762
Sjc_0005265	chr1	-	35296993	35297162	35296999	35297162	35296885	35296967	1257	6,4,9	59,62,44	155	149	0.089,0.058,0.164
Sjc_0004481	chr1	-	2060976	2061229	2061066	2061229	2054086	2054223	1258	15,6,13	0,0,0	239	149	1.0,1.0,1.0
Sjc_0007987	chr2	+	6709145	6709724	6709145	6709712	6713062	6715214	1259	9,10,14	0,0,0	161	149	1.0,1.0,1.0
Sjc_0006414	chr3	+	34037529	34037759	34037529	34037684	34039666	34039781	1260	20,14,17	191,164,179	224	149	0.065,0.054,0.059
Sjc_0006414	chr3	+	34045361	34045486	34045361	34045473	34050762	34050878	1261	15,10,19	138,131,117	162	149	0.091,0.066,0.13
Sjc_0006087	chr3	+	21734668	21734808	21734668	21734780	21736246	21736369	1262	1054,803,784	47,37,39	177	149	0.95,0.948,0.944
Sjc_0006087	chr3	+	21734668	21735015	21734668	21734780	21736246	21736369	1263	19,17,16	47,37,39	384	149	0.136,0.151,0.137
Sjc_0006087	chr3	+	21734668	21735015	21734668	21734808	21736246	21736369	1264	19,17,16	1054,803,784	356	149	0.007,0.009,0.008
Sjc_0006087	chr3	+	21736704	21739516	21736704	21736862	21739555	21739629	1265	1542,1258,1288	22,16,18	2803	149	0.788,0.807,0.792
Sjc_0006087	chr3	+	21739390	21739629	21739390	21739533	21742667	21744144	1266	1174,940,971	0,0,0	245	149	1.0,1.0,1.0
Sjc_0005114	chr1	-	28829512	28830532	28830284	28830532	28827798	28828056	1267	504,480,451	18,10,3	921	149	0.819,0.886,0.961
Sjc_0005114	chr1	-	28836160	28836518	28836315	28836518	28827798	28828056	1268	7,2,6	0,3,0	304	149	1.0,0.246,1.0
Sjc_0005114	chr1	-	28830575	28836518	28836160	28836518	28830284	28830395	1269	339,462,366	0,12,6	5734	149	1.0,0.5,0.613
Sjc_0005114	chr1	-	28830575	28836518	28836315	28836518	28830284	28830395	1270	344,464,372	23,27,13	5889	149	0.275,0.303,0.42
Sjc_0005114	chr1	-	28836160	28836518	28836315	28836518	28830284	28830395	1271	5,14,12	23,27,13	304	149	0.096,0.203,0.311
Sjc_0005114	chr1	-	28830575	28836518	28836315	28836518	28830284	28830532	1272	365,502,391	1,0,0	5889	149	0.902,1.0,1.0
Sjc_0005114	chr1	-	28836160	28836518	28836315	28836518	28830575	28830636	1273	5,2,7	2,3,0	304	149	0.551,0.246,1.0
Sjc_0005994	chr3	-	17961301	17961668	17961313	17961668	17958147	17958430	1274	1,0,0	0,0,0	161	149	1.0,NA,NA
Sjc_0005994	chr3	-	17980346	17980939	17980391	17980939	17977998	17978122	1275	43,55,50	0,0,0	194	149	1.0,1.0,1.0
Sjc_0005994	chr3	-	17984598	17985375	17984924	17985375	17982464	17982543	1276	24,27,26	21,20,14	475	149	0.264,0.297,0.368
Sjc_0005969	chr3	+	16305676	16305814	16305676	16305789	16308085	16308354	1277	3,1,1	2,3,3	174	149	0.562,0.222,0.222
Sjc_0002916	chr4	-	27697174	27697664	27697478	27697664	27694710	27694929	1278	22,32,33	118,84,79	453	149	0.058,0.111,0.121
Sjc_0002916	chr4	-	27697174	27697664	27697600	27697664	27694710	27694929	1279	56,59,96	0,0,1	575	149	1.0,1.0,0.961
Sjc_0002916	chr4	-	27697478	27697664	27697600	27697664	27694710	27694929	1280	152,114,143	0,0,1	271	149	1.0,1.0,0.987
Sjc_0005116	chr1	-	28911189	28911359	28911221	28911359	28899235	28901189	1281	1,2,0	7,0,0	181	149	0.105,1.0,NA
Sjc_0005116	chr1	-	28911197	28911239	28911221	28911239	28900871	28901189	1282	21,0,0	7,0,0	173	149	0.721,NA,NA
Sjc_0005116	chr1	-	28911189	28911359	28911221	28911359	28910032	28910336	1283	9,11,5	69,56,31	181	149	0.097,0.139,0.117
Sjc_0005116	chr1	-	28911197	28911239	28911221	28911239	28910032	28910336	1284	226,209,225	69,56,31	173	149	0.738,0.763,0.862
Sjc_0006400	chr3	-	33664062	33665063	33664343	33665063	33660583	33661056	1285	31,40,32	1424,1296,1104	430	149	0.007,0.011,0.01
Sjc_0006275	chr3	+	29383141	29383452	29383141	29383183	29385879	29386405	1286	4,3,6	56,39,40	418	149	0.025,0.027,0.051
Sjc_0006128	chr3	+	23233358	23233660	23233358	23233656	23238230	23238326	1287	3,1,1	246,228,186	153	149	0.012,0.004,0.005
Sjc_0008112	chr2	+	11920049	11920889	11920049	11920156	11921003	11921116	1288	5,21,6	382,368,342	882	149	0.002,0.01,0.003
Sjc_0008112	chr2	+	11921003	11921116	11921003	11921070	11921938	11922174	1289	662,671,571	0,1,3	195	149	1.0,0.998,0.993
Sjc_0005270	chr1	-	35571089	35571206	35571137	35571206	35567545	35567609	1290	4,11,10	8,7,8	197	149	0.274,0.543,0.486
Sjc_0006964	chr5	-	11139526	11144185	11143646	11144185	11139214	11139489	1291	934,921,788	0,1,0	4269	149	1.0,0.97,1.0
Sjc_0006964	chr5	-	11139526	11144185	11143942	11144185	11139214	11139489	1292	973,949,825	0,2,0	4565	149	1.0,0.939,1.0
Sjc_0006964	chr5	-	11143646	11144185	11143942	11144185	11139214	11139489	1293	39,29,37	0,2,0	445	149	1.0,0.829,1.0
Sjc_0006964	chr5	-	11143646	11144185	11143795	11144185	11139526	11139695	1294	76,61,69	58,39,50	298	149	0.396,0.439,0.408
Sjc_0006964	chr5	-	11143646	11144185	11143942	11144185	11139526	11139695	1295	78,62,69	84,77,74	445	149	0.237,0.212,0.238
Sjc_0006964	chr5	-	11143795	11144185	11143942	11144185	11139526	11139695	1296	60,40,50	84,77,74	296	149	0.264,0.207,0.254
Sjc_0008236	chr2	+	16407398	16407688	16407398	16407649	16412066	16412266	1297	507,407,441	0,0,0	188	149	1.0,1.0,1.0
Sjc_0005325	chr1	-	37776143	37777449	37776351	37777449	37776000	37776100	1298	45,38,28	28,38,27	357	149	0.401,0.294,0.302
Sjc_0005081	chr1	-	27666324	27666732	27666617	27666732	27665976	27666198	1299	108,113,92	1,6,3	442	149	0.973,0.864,0.912
Sjc_0001811	chr8	+	70452360	70453140	70452360	70452575	70453182	70453306	1300	397,320,333	5,9,5	714	149	0.943,0.881,0.933
Sjc_0001919	chr8	+	74683090	74683611	74683090	74683203	74685916	74686281	1301	4,9,7	0,0,2	557	149	1.0,1.0,0.484
Sjc_0005090	chr1	-	27850806	27851202	27850808	27851202	27849813	27850768	1302	17,27,37	0,2,0	151	149	1.0,0.93,1.0
Sjc_0005090	chr1	-	27850806	27851202	27850808	27851202	27849963	27850616	1303	3,0,0	0,0,2	151	149	1.0,NA,0.0
Sjc_0003018	chr4	-	30907823	30908055	30907938	30908055	30901939	30902069	1304	128,103,90	13,8,11	264	149	0.847,0.879,0.822
Sjc_0004653	chr1	-	10524706	10527585	10527381	10527585	10521073	10521544	1305	232,245,215	0,1,0	2824	149	1.0,0.928,1.0
Sjc_0005233	chr1	-	33435942	33437351	33437082	33437351	33428045	33428490	1306	1,8,6	16,7,14	1289	149	0.007,0.117,0.047
Sjc_0004637	chr1	+	9664372	9664778	9664372	9664439	9667039	9667174	1307	39,20,20	1,2,0	488	149	0.923,0.753,1.0
Sjc_0004637	chr1	+	9664485	9664778	9664485	9664565	9667039	9667174	1308	37,21,24	0,0,0	362	149	1.0,1.0,1.0
Sjc_0005058	chr1	-	26808736	26813774	26813641	26813774	26807175	26807652	1309	936,889,710	15,16,12	5054	149	0.648,0.621,0.636
Sjc_0005054	chr1	-	26729718	26733764	26732227	26733764	26728439	26728857	1310	950,842,771	1,1,0	2658	149	0.982,0.979,1.0
Sjc_0003204	chr4	+	37566510	37566825	37566510	37566810	37567716	37567879	1311	0,0,1	108,93,92	164	149	0.0,0.0,0.01
Sjc_0006343	chr3	+	31506683	31506999	31506683	31506816	31510034	31510198	1312	149,145,96	0,0,0	332	149	1.0,1.0,1.0
Sjc_0006343	chr3	+	31510670	31510910	31510670	31510816	31513842	31513933	1313	106,86,109	0,0,0	243	149	1.0,1.0,1.0
Sjc_0005044	chr1	-	26293167	26295704	26295470	26295704	26289032	26290365	1314	166,176,192	564,571,482	2452	149	0.018,0.018,0.024
Sjc_0005044	chr1	-	26304401	26304679	26304425	26304679	26301486	26301619	1315	0,0,0	21,7,14	173	149	0.0,0.0,0.0
Sjc_0005044	chr1	-	26304401	26304679	26304425	26304679	26302981	26303287	1316	0,0,0	357,353,305	173	149	0.0,0.0,0.0
Sjc_0005044	chr1	-	26327205	26327904	26327241	26327904	26323002	26323398	1317	374,378,305	0,0,0	185	149	1.0,1.0,1.0
Sjc_0005044	chr1	-	26332601	26333402	26333346	26333402	26332470	26332563	1318	454,497,374	0,1,3	894	149	1.0,0.988,0.954
Sjc_0007946	chr2	-	4737357	4737894	4737565	4737894	4735879	4736386	1319	12,18,21	37,29,36	357	149	0.119,0.206,0.196
Sjc_0007946	chr2	-	4737357	4737894	4737603	4737894	4735879	4736386	1320	16,21,23	3,1,2	395	149	0.668,0.888,0.813
Sjc_0007946	chr2	-	4737565	4737894	4737603	4737894	4735879	4736386	1321	41,32,38	3,1,2	187	149	0.916,0.962,0.938
Sjc_0006512	chr3	-	38024714	38024961	38024741	38024961	38022903	38022989	1322	1,4,5	0,0,0	176	149	1.0,1.0,1.0
Sjc_0008056	chr2	-	9643473	9643789	9643480	9643789	9640072	9640200	1323	21,8,12	0,0,0	156	149	1.0,1.0,1.0
Sjc_0008056	chr2	-	9657683	9658437	9658345	9658437	9656554	9656675	1324	101,125,98	247,212,215	811	149	0.07,0.098,0.077
Sjc_0004635	chr1	+	9613011	9613440	9613011	9613107	9616299	9616525	1325	10,13,10	96,99,58	482	149	0.031,0.039,0.051
Sjc_0004635	chr1	+	9613011	9616525	9613011	9613107	9616814	9616981	1326	451,429,401	0,4,0	3567	149	1.0,0.818,1.0
Sjc_0008034	chr2	+	8680117	8680297	8680117	8680160	8682780	8682912	1327	108,94,71	0,0,10	286	149	1.0,1.0,0.787
Sjc_0008034	chr2	+	8680117	8680426	8680117	8680160	8682780	8682912	1328	230,204,179	0,0,10	415	149	1.0,1.0,0.865
Sjc_0008034	chr2	+	8680117	8680426	8680117	8680297	8682780	8682912	1329	138,126,108	16,16,0	278	149	0.822,0.808,1.0
Sjc_0008034	chr2	+	8678562	8678844	8678562	8678636	8684716	8684895	1330	136,111,96	0,5,0	357	149	1.0,0.903,1.0
Sjc_0008034	chr2	+	8680117	8680426	8680117	8680297	8684716	8684895	1331	80,87,66	0,0,1	278	149	1.0,1.0,0.973
Sjc_0003934	chr4	-	67701313	67702730	67702554	67702730	67695513	67696836	1332	2564,2187,1990	11,13,4	1390	149	0.962,0.947,0.982
Sjc_0003571	chr4	+	50933432	50934003	50933432	50933624	50935063	50935295	1333	353,391,277	4,0,0	528	149	0.961,1.0,1.0
Sjc_0003571	chr4	+	50935063	50938055	50935063	50935295	50939920	50940933	1334	517,528,472	0,3,0	2909	149	1.0,0.9,1.0
Sjc_0003571	chr4	+	50936623	50938055	50936623	50936820	50939920	50940933	1335	304,295,258	4,0,0	1384	149	0.891,1.0,1.0
Sjc_0000199	chr8	+	8833011	8833177	8833011	8833135	8834098	8834193	1336	3,4,8	81,44,53	191	149	0.028,0.066,0.105
Sjc_0006134	chr3	-	23554604	23554765	23554655	23554765	23554056	23554245	1337	35,35,22	0,0,0	200	149	1.0,1.0,1.0
Sjc_0009029	chr6	+	21893444	21893522	21893444	21893516	21893597	21894523	1338	0,0,0	0,0,0	155	149	NA,NA,NA
Sjc_0000942	chr8	+	38270699	38270920	38270699	38270886	38274856	38275013	1339	0,0,0	4,1,0	183	149	0.0,0.0,NA
Sjc_0000516	chr8	-	22085577	22085694	22085587	22085694	22078876	22079084	1340	33,34,27	0,0,0	159	149	1.0,1.0,1.0
Sjc_0002576	chr4	+	12013164	12013273	12013164	12013267	12018116	12018683	1341	137,137,97	0,0,0	155	149	1.0,1.0,1.0
Sjc_0002576	chr4	+	12028362	12028912	12028362	12028413	12029052	12029153	1342	6,5,4	118,102,96	648	149	0.012,0.011,0.009
Sjc_0005006	chr1	+	24636985	24637104	24636985	24637068	24637645	24637886	1343	77,93,62	0,0,0	185	149	1.0,1.0,1.0
Sjc_0005006	chr1	+	24688838	24689012	24688838	24688985	24691543	24691702	1344	63,55,37	0,0,0	176	149	1.0,1.0,1.0
Sjc_0004998	chr1	-	24162174	24162795	24162316	24162795	24149288	24150745	1345	30,39,34	8,7,6	291	149	0.658,0.74,0.744
Sjc_0003150	chr4	+	35656336	35656975	35656336	35656951	35657014	35657185	1346	959,715,643	1,2,0	173	149	0.999,0.997,1.0
Sjc_0003150	chr4	+	35656336	35656951	35656336	35656549	35657989	35658683	1347	1415,1174,1033	0,0,1	551	149	1.0,1.0,0.996
Sjc_0001039	chr8	+	42161850	42161920	42161850	42161878	42161952	42162002	1348	36,45,31	0,0,0	191	149	1.0,1.0,1.0
Sjc_0001039	chr8	+	42177318	42179588	42177318	42177452	42183865	42183976	1349	333,333,270	0,1,0	2285	149	1.0,0.956,1.0
Sjc_0003090	chr4	-	33720648	33720870	33720653	33720870	33718406	33720609	1350	139,148,107	10,4,15	154	149	0.931,0.973,0.873
Sjc_0003090	chr4	-	33724170	33724270	33724183	33724270	33723399	33723452	1351	12,8,6	76,52,51	162	149	0.127,0.124,0.098
Sjc_0005358	chr1	+	38773251	38773317	38773251	38773304	38774339	38774440	1352	0,2,0	14,10,17	162	149	0.0,0.155,0.0
Sjc_0005400	chr1	+	40536559	40536675	40536559	40536623	40538033	40538253	1353	0,2,0	0,0,0	201	149	NA,1.0,NA
[truncated: 2,413 more rows]

## Sheet: Mutually exclusive exon
GeneID	chr	strand	X1stExonStart_0base	X1stExonEnd	X2ndExonStart_0base	X2ndExonEnd	upstreamES	upstreamEE	downstreamES	downstreamEE	IJC_SAMPLE_1	SJC_SAMPLE_1	IncFormLen	SkipFormLen	IncLevel1
[truncated: 2,709 more rows]

[truncated: 2 more sheets: Retained intron, Skip exon]
