# Supplementary material for: Comparative transcriptome profiles of Schistosoma japonicum larval stages: Implications for parasite biology and host invasion
Source: PLoS Negl Trop Dis. 2022 Jan 13;16(1):e0009889. doi: 10.1371/journal.pntd.0009889 (PMC8791509; doi:10.1371/journal.pntd.0009889)
Supplement: S2 Dataset — (ZIP) [file pntd.0009889.s017.zip › AS_events_sporocyst.xlsx]

## Sheet: Alternative 3' splice site
GeneID	chr	strand	longExonStart_0base	longExonEnd	shortES	shortEE	flankingES	flankingEE	ID.1	IJC_SAMPLE_1	SJC_SAMPLE_1	IncFormLen	SkipFormLen	IncLevel1
Sjc_0009654	chrtig00002168:31156-1898897_pilon_pilon_5	+	55961	56715	56619	56715	54918	54974	0	43,13,59	0,0,0	807	149	1.0,1.0,1.0
Sjc_0009695	chrtig00001724_pilon_pilon_3	-	22497	22685	22497	22613	23053	23403	1	67,10,9	0,0,0	221	149	1.0,1.0,1.0
Sjc_0009706	chrtig00001711_pilon_pilon	+	153227	153775	153332	153775	152891	153127	2	0,0,0	0,0,0	254	149	NA,NA,NA
Sjc_0009677	chrtig00001467_pilon_pilon_1	-	9	191	9	119	575	665	3	0,0,0	0,0,0	221	149	NA,NA,NA
Sjc_0009583	chrtig00000622:67343-3315238_pilon_pilon_2	-	106787	107171	106787	107087	107202	107299	4	45,29,25	0,0,0	233	149	1.0,1.0,1.0
Sjc_0009583	chrtig00000622:67343-3315238_pilon_pilon_2	-	107332	107613	107332	107505	107643	107767	5	384,386,376	0,0,0	257	149	1.0,1.0,1.0
Sjc_0009582	chrtig00000622:67343-3315238_pilon_pilon_2	+	102964	103067	102980	103067	102818	102902	6	19,10,25	3,61,0	165	149	0.851,0.129,1.0
Sjc_0009720	chrtig00000048_pilon_pilon_25	+	8234	10707	10439	10707	6456	6566	7	46,64,82	42,47,32	2354	149	0.065,0.079,0.14
Sjc_0009720	chrtig00000048_pilon_pilon_25	+	8298	10707	10439	10707	6928	7791	8	44,63,79	1,0,0	2290	149	0.741,1.0,1.0
Sjc_0009698	chrtig00000048_pilon_pilon_21	-	1843	4802	1843	2901	7932	8204	9	101,74,94	263,184,176	2050	149	0.027,0.028,0.037
Sjc_0002291	chr8	+	89730012	89730115	89730015	89730115	89729835	89729981	10	139,36,114	265,58,251	152	149	0.34,0.378,0.308
Sjc_0002273	chr8	+	89237413	89237650	89237449	89237650	89236425	89236774	11	0,0,0	0,0,0	185	149	NA,NA,NA
Sjc_0002187	chr8	+	86099100	86101567	86101253	86101567	86098829	86099055	12	1857,1775,1649	203,146,170	2302	149	0.372,0.44,0.386
Sjc_0002187	chr8	+	86104853	86106515	86106359	86106515	86099100	86101567	13	1833,1312,1468	0,2,0	1655	149	1.0,0.983,1.0
Sjc_0002187	chr8	+	86105652	86106515	86106359	86106515	86104853	86104933	14	527,402,464	450,270,332	856	149	0.169,0.206,0.196
Sjc_0002184	chr8	+	85871012	85872886	85872461	85872886	85869768	85869915	15	929,773,932	0,2,0	1598	149	1.0,0.973,1.0
Sjc_0002177	chr8	-	85637699	85637784	85637699	85637781	85639211	85639780	16	1,0,0	1,3,0	152	149	0.495,0.0,NA
Sjc_0002175	chr8	+	85505958	85506678	85506050	85506678	85504592	85504620	17	4,4,9	0,0,0	241	149	1.0,1.0,1.0
Sjc_0002174	chr8	-	85493186	85495055	85493186	85493277	85495093	85495169	18	32,45,45	191,215,207	1927	149	0.013,0.016,0.017
Sjc_0002165	chr8	+	85105652	85105971	85105773	85105971	85103155	85103508	19	231,176,208	12,11,8	270	149	0.914,0.898,0.935
Sjc_0002161	chr8	-	84682544	84684711	84682544	84683549	84684750	84684885	20	52,19,26	1017,1051,1179	1311	149	0.006,0.002,0.003
Sjc_0002161	chr8	-	84684750	84684885	84684750	84684870	84684918	84685046	21	331,372,375	103,93,127	164	149	0.745,0.784,0.728
Sjc_0002152	chr8	-	84416313	84416603	84416313	84416427	84423923	84423996	22	833,554,558	0,0,0	325	149	1.0,1.0,1.0
Sjc_0002152	chr8	-	84423150	84423309	84423150	84423208	84423923	84423996	23	3,2,3	552,350,361	250	149	0.003,0.003,0.005
Sjc_0002152	chr8	-	84443925	84444051	84443925	84444027	84444082	84444125	24	109,86,88	14,6,10	173	149	0.87,0.925,0.883
Sjc_0002143	chr8	+	84067229	84067682	84067590	84067682	84066629	84066757	25	133,145,159	2,0,0	510	149	0.951,1.0,1.0
Sjc_0002143	chr8	+	84067450	84067552	84067457	84067552	84066629	84066757	26	53,78,89	1,0,0	156	149	0.981,1.0,1.0
Sjc_0002142	chr8	-	84055049	84055818	84055049	84055134	84061085	84061213	27	6,13,6	0,4,1	833	149	1.0,0.368,0.518
Sjc_0002131	chr8	-	83310431	83310645	83310431	83310586	83318297	83318653	28	0,1,1	5,1,13	208	149	0.0,0.417,0.052
Sjc_0009731	chrtig00013705_pilon_pilon_2	+	7067	7626	7106	7626	5259	5422	29	4,1,3	6,4,4	188	149	0.346,0.165,0.373
Sjc_0009731	chrtig00013705_pilon_pilon_2	+	7067	7626	7437	7626	5259	5422	30	14,16,12	40,30,28	519	149	0.091,0.133,0.11
Sjc_0009731	chrtig00013705_pilon_pilon_2	+	7106	7626	7437	7626	5259	5422	31	16,19,13	40,30,28	480	149	0.11,0.164,0.126
Sjc_0002124	chr8	-	83023354	83023570	83023354	83023386	83027578	83027739	32	0,0,0	0,67,15	333	149	NA,0.0,0.0
Sjc_0002082	chr8	+	81407467	81407505	81407470	81407505	81407321	81407432	33	857,543,724	46,23,36	152	149	0.948,0.959,0.952
Sjc_0002075	chr8	+	80800924	80801194	80800958	80801194	80799715	80800048	34	183,239,243	0,1,0	183	149	1.0,0.995,1.0
Sjc_0002075	chr8	+	80806425	80806614	80806545	80806614	80804019	80804613	35	461,450,460	10,12,6	269	149	0.962,0.954,0.977
Sjc_0002047	chr8	-	79625411	79629852	79625411	79626291	79631013	79631538	36	546,376,423	0,0,1	3710	149	1.0,1.0,0.944
Sjc_0002038	chr8	+	79448750	79450439	79450131	79450439	79447978	79448096	37	659,430,484	13,32,25	1530	149	0.832,0.567,0.653
Sjc_0002036	chr8	-	79301467	79301613	79301467	79301565	79306077	79306480	38	412,362,420	0,0,0	197	149	1.0,1.0,1.0
Sjc_0002036	chr8	-	79328197	79328563	79328197	79328389	79331477	79331912	39	22,25,24	77,58,73	323	149	0.116,0.166,0.132
Sjc_0002036	chr8	-	79328197	79328563	79328197	79328389	79336174	79336683	40	9,16,13	5,16,15	323	149	0.454,0.316,0.286
Sjc_0002016	chr8	+	78823981	78825391	78825117	78825391	78822649	78822901	41	727,424,544	3,1,2	1285	149	0.966,0.98,0.969
Sjc_0002006	chr8	-	78402123	78404458	78402123	78402196	78413152	78413297	42	2997,2019,2471	0,1,0	2411	149	1.0,0.992,1.0
Sjc_0002006	chr8	-	78402123	78404458	78402123	78402196	78414957	78415198	43	1425,812,1083	0,0,1	2411	149	1.0,1.0,0.985
Sjc_0002006	chr8	-	78415237	78415591	78415237	78415350	78416037	78416348	44	1354,1040,1280	25,23,17	390	149	0.954,0.945,0.966
Sjc_0002006	chr8	-	78402123	78404458	78402123	78402196	78418092	78418223	45	1406,798,1067	0,1,0	2411	149	1.0,0.98,1.0
Sjc_0002006	chr8	-	78415237	78415591	78415237	78415350	78418092	78418223	46	1572,1159,1466	80,74,68	390	149	0.882,0.857,0.892
Sjc_0002006	chr8	-	78415237	78416323	78415237	78415350	78418092	78418223	47	2030,1679,1767	80,74,68	1122	149	0.771,0.751,0.775
Sjc_0002006	chr8	-	78415237	78416323	78415237	78415591	78418092	78418223	48	681,644,491	223,124,190	881	149	0.341,0.468,0.304
Sjc_0002006	chr8	-	78415237	78415591	78415237	78415350	78418149	78418223	49	1563,1179,1480	59,70,73	390	149	0.91,0.865,0.886
Sjc_0002006	chr8	-	78415237	78416323	78415237	78415350	78418149	78418223	50	2052,1683,1766	59,70,73	1122	149	0.822,0.761,0.763
Sjc_0002006	chr8	-	78415237	78416323	78415237	78415591	78418149	78418223	51	703,648,490	214,144,204	881	149	0.357,0.432,0.289
Sjc_0001999	chr8	-	78268607	78269109	78268607	78269071	78271266	78271329	52	66,126,90	0,0,0	187	149	1.0,1.0,1.0
Sjc_0001999	chr8	-	78268607	78269109	78268607	78269071	78277593	78277680	53	74,135,116	0,0,15	187	149	1.0,1.0,0.86
Sjc_0001999	chr8	-	78268607	78269109	78268607	78269071	78277666	78277686	54	67,130,99	0,0,6	187	149	1.0,1.0,0.929
Sjc_0001996	chr8	+	78186181	78187380	78187110	78187380	78185012	78185033	55	332,332,340	0,0,17	1078	149	1.0,1.0,0.734
Sjc_0001992	chr8	+	78016282	78016374	78016294	78016374	78016111	78016251	56	5,4,3	9,17,17	161	149	0.34,0.179,0.14
Sjc_0001953	chr8	+	76554096	76555905	76555532	76555905	76553502	76554053	57	601,402,522	0,0,1	1585	149	1.0,1.0,0.98
Sjc_0001946	chr8	+	76118473	76118561	76118508	76118561	76116438	76116476	58	102,67,101	50,50,41	184	149	0.623,0.52,0.666
Sjc_0001934	chr8	+	75560385	75560469	75560388	75560469	75558316	75558561	59	105,100,144	294,285,261	152	149	0.259,0.256,0.351
Sjc_0001915	chr8	+	74547607	74547684	74547621	74547684	74544967	74545247	60	87,67,75	0,0,0	163	149	1.0,1.0,1.0
Sjc_0001915	chr8	+	74545634	74545719	74545661	74545719	74545561	74545619	61	2,4,1	60,89,75	176	149	0.027,0.037,0.011
Sjc_0001915	chr8	+	74552668	74553504	74552927	74553504	74551609	74551723	62	13,26,18	239,201,165	408	149	0.019,0.045,0.038
Sjc_0001906	chr8	-	74336526	74338191	74336526	74336874	74339491	74339588	63	163,195,208	0,1,1	1466	149	1.0,0.952,0.955
Sjc_0001896	chr8	-	74072171	74072397	74072171	74072380	74074639	74074728	64	5,5,5	66,51,76	166	149	0.064,0.081,0.056
Sjc_0001891	chr8	+	73862300	73862922	73862603	73862922	73858382	73858613	65	272,233,264	0,0,0	452	149	1.0,1.0,1.0
Sjc_0001891	chr8	+	73878107	73878572	73878152	73878572	73876554	73877200	66	1,1,0	130,106,110	194	149	0.006,0.007,0.0
Sjc_0001886	chr8	-	73689162	73689388	73689162	73689322	73692274	73692464	67	1,0,1	0,0,0	215	149	1.0,NA,1.0
Sjc_0001886	chr8	-	73689162	73689462	73689162	73689322	73692274	73692464	68	1,1,2	0,0,0	289	149	1.0,1.0,1.0
Sjc_0001886	chr8	-	73689162	73689462	73689162	73689388	73692274	73692464	69	0,1,1	0,0,0	223	149	NA,1.0,1.0
Sjc_0001869	chr8	-	72951162	72951817	72951162	72951499	72957419	72957772	70	252,292,306	0,0,0	467	149	1.0,1.0,1.0
Sjc_0001866	chr8	-	72765548	72766114	72765548	72765916	72766784	72766944	71	36220,22729,28495	143,124,133	347	149	0.991,0.987,0.989
Sjc_0001864	chr8	+	72682826	72684547	72684216	72684547	72679306	72679488	72	2448,2106,2162	12,1,1	1539	149	0.952,0.995,0.995
Sjc_0001851	chr8	-	71904875	71905644	71904875	71905200	71907568	71907638	73	39,31,80	0,8,3	593	149	1.0,0.493,0.87
Sjc_0001850	chr8	+	71835658	71835878	71835665	71835878	71833526	71833688	74	57,68,79	1,0,3	156	149	0.982,1.0,0.962
Sjc_0001793	chr8	-	69734636	69736088	69734636	69734983	69740500	69741140	75	175,100,103	1,0,0	1254	149	0.954,1.0,1.0
Sjc_0001793	chr8	-	69734636	69736987	69734636	69734983	69740500	69741140	76	859,568,693	1,0,0	2153	149	0.983,1.0,1.0
Sjc_0001793	chr8	-	69734636	69736987	69734636	69736088	69740500	69741140	77	684,468,590	0,0,0	1048	149	1.0,1.0,1.0
Sjc_0001776	chr8	-	68844082	68844933	68844082	68844271	68846254	68847079	78	470,490,573	0,0,0	811	149	1.0,1.0,1.0
Sjc_0001740	chr8	-	67692382	67692589	67692382	67692551	67695806	67696053	79	23,27,30	23,64,12	187	149	0.443,0.252,0.666
Sjc_0001735	chr8	-	67421672	67421808	67421672	67421799	67421834	67421884	80	339,232,280	1046,895,999	158	149	0.234,0.196,0.209
Sjc_0001730	chr8	-	67168425	67170529	67168425	67168487	67173274	67173535	81	199,220,232	1,4,0	2191	149	0.931,0.789,1.0
Sjc_0001714	chr8	+	66458348	66459097	66458535	66459097	66456486	66456526	82	1459,1007,1193	0,0,0	336	149	1.0,1.0,1.0
Sjc_0001714	chr8	+	66462551	66464484	66463861	66464484	66461762	66462012	83	619,458,463	92,56,59	1459	149	0.407,0.455,0.445
Sjc_0001709	chr8	-	66183953	66184214	66183953	66184001	66184865	66185126	84	188,129,189	94,110,89	362	149	0.452,0.326,0.466
Sjc_0001709	chr8	-	66201678	66202114	66201678	66202078	66203010	66203238	85	151,139,105	14,8,10	185	149	0.897,0.933,0.894
Sjc_0001709	chr8	-	66228778	66230817	66228778	66229163	66233075	66233136	86	76,53,70	21,46,38	1803	149	0.23,0.087,0.132
Sjc_0001703	chr8	+	66004721	66004844	66004724	66004844	66004600	66004687	87	1,1,0	55,48,53	152	149	0.018,0.02,0.0
Sjc_0001698	chr8	-	65824034	65825307	65824034	65824125	65826552	65826702	88	816,627,691	4,1,8	1331	149	0.958,0.986,0.906
Sjc_0001698	chr8	-	65826552	65826702	65826552	65826680	65828490	65828668	89	236,201,196	60,38,70	171	149	0.774,0.822,0.709
Sjc_0001698	chr8	-	65826552	65826702	65826552	65826680	65830117	65830239	90	127,90,76	3,5,8	171	149	0.974,0.94,0.892
Sjc_0001698	chr8	-	65826552	65826702	65826552	65826680	65838315	65838793	91	48,43,32	6,0,3	171	149	0.875,1.0,0.903
Sjc_0001698	chr8	-	65827534	65830239	65827534	65828668	65838315	65838793	92	686,600,773	0,0,7	1720	149	1.0,1.0,0.905
Sjc_0001698	chr8	-	65852743	65853124	65852743	65853121	65854474	65854718	93	389,256,310	37,37,34	152	149	0.912,0.872,0.899
Sjc_0001693	chr8	+	65726427	65726493	65726430	65726493	65726044	65726380	94	1311,965,1065	177,106,114	152	149	0.879,0.899,0.902
Sjc_0001693	chr8	+	65727283	65727476	65727300	65727476	65726044	65727201	95	606,405,397	329,250,171	166	149	0.623,0.593,0.676
Sjc_0001693	chr8	+	65727075	65727476	65727300	65727476	65726427	65726493	96	1373,991,1009	890,735,844	374	149	0.381,0.349,0.323
Sjc_0001693	chr8	+	65730821	65731070	65730843	65731070	65729783	65729880	97	21,12,11	1448,1074,1386	171	149	0.012,0.01,0.007
Sjc_0001690	chr8	-	65546135	65547246	65546135	65546872	65552216	65552732	98	121,218,212	28,5,28	523	149	0.552,0.925,0.683
Sjc_0001690	chr8	-	65546135	65547312	65546135	65546872	65552216	65552732	99	112,210,224	28,5,28	589	149	0.503,0.914,0.669
Sjc_0001690	chr8	-	65546135	65547312	65546135	65547246	65552216	65552732	100	14,28,35	23,36,23	215	149	0.297,0.35,0.513
Sjc_0001690	chr8	-	65557252	65557535	65557252	65557532	65560790	65560994	101	55,73,67	15,24,16	152	149	0.782,0.749,0.804
Sjc_0001689	chr8	+	65532676	65533514	65533099	65533514	65530124	65530277	102	469,710,649	13,7,16	572	149	0.904,0.964,0.914
Sjc_0001685	chr8	-	65258112	65258248	65258112	65258234	65258285	65258391	103	208,267,304	3,0,3	163	149	0.984,1.0,0.989
Sjc_0001677	chr8	+	64969998	64971767	64971564	64971767	64969050	64969180	104	487,337,495	11,0,9	1715	149	0.794,1.0,0.827
Sjc_0001677	chr8	+	64972081	64973342	64973193	64973342	64972011	64972045	105	14,11,11	6,4,2	1261	149	0.216,0.245,0.394
Sjc_0001766	chr8	-	68424399	68424943	68424399	68424559	68426450	68426813	106	992,786,875	0,0,0	533	149	1.0,1.0,1.0
Sjc_0001669	chr8	+	64559474	64559553	64559479	64559553	64552581	64552666	107	39,69,33	5,5,9	154	149	0.883,0.93,0.78
Sjc_0001669	chr8	+	64559859	64561045	64560727	64561045	64559474	64559553	108	50,48,20	33,66,38	1017	149	0.182,0.096,0.072
Sjc_0001656	chr8	+	64190203	64190472	64190337	64190472	64186039	64186142	109	54,58,53	0,0,1	283	149	1.0,1.0,0.965
Sjc_0001656	chr8	+	64190203	64190472	64190337	64190472	64188332	64188478	110	121,116,136	1,2,2	283	149	0.985,0.968,0.973
Sjc_0001656	chr8	+	64190203	64190472	64190337	64190472	64188332	64188592	111	55,76,60	1,0,0	283	149	0.967,1.0,1.0
Sjc_0001636	chr8	+	63259039	63259157	63259104	63259157	63257724	63257887	112	91,98,71	84,120,121	214	149	0.43,0.362,0.29
Sjc_0001636	chr8	+	63259529	63259691	63259538	63259691	63259387	63259499	113	90,115,101	77,125,84	158	149	0.524,0.465,0.531
Sjc_0001636	chr8	+	63282812	63283077	63282876	63283077	63265919	63266067	114	17,15,12	0,0,0	213	149	1.0,1.0,1.0
Sjc_0001626	chr8	+	63009056	63009203	63009059	63009203	63008696	63009020	115	229,220,234	29,37,45	152	149	0.886,0.854,0.836
Sjc_0001626	chr8	+	63017859	63018108	63017994	63018108	63010734	63010840	116	647,533,573	6,13,0	284	149	0.983,0.956,1.0
Sjc_0001626	chr8	+	63024910	63025485	63025055	63025485	63020764	63020972	117	486,290,368	10,9,23	294	149	0.961,0.942,0.89
Sjc_0001605	chr8	-	62345696	62345863	62345696	62345791	62346487	62346651	118	0,1,0	423,338,419	221	149	0.0,0.002,0.0
Sjc_0001597	chr8	-	62137487	62137549	62137487	62137544	62139394	62139460	119	110,85,109	33,22,29	154	149	0.763,0.789,0.784
Sjc_0001597	chr8	-	62151031	62151316	62151031	62151244	62152895	62153174	120	0,0,4	105,88,123	221	149	0.0,0.0,0.021
Sjc_0001582	chr8	-	61461116	61461319	61461116	61461275	61463867	61463960	121	138,99,100	9,5,5	193	149	0.922,0.939,0.939
Sjc_0001568	chr8	-	60937996	60938554	60937996	60938551	60938625	60938922	122	132,109,104	280,164,201	152	149	0.316,0.394,0.337
Sjc_0001568	chr8	-	60940128	60940554	60940128	60940275	60940592	60940682	123	776,598,725	0,0,0	428	149	1.0,1.0,1.0
Sjc_0001559	chr8	+	60674996	60676470	60676317	60676470	60673544	60673625	124	159,180,172	1,0,0	1470	149	0.942,1.0,1.0
Sjc_0001557	chr8	-	60590051	60591903	60590051	60590127	60595035	60595137	125	270,254,279	73,83,54	1925	149	0.223,0.192,0.286
Sjc_0001557	chr8	-	60597695	60597835	60597695	60597748	60598895	60599132	126	127,85,152	13,2,11	236	149	0.86,0.964,0.897
Sjc_0001556	chr8	-	60558360	60563084	60558360	60560394	60564852	60565043	127	4,21,3	0,0,0	2839	149	1.0,1.0,1.0
Sjc_0001555	chr8	-	60503253	60505484	60503253	60504219	60506195	60506329	128	1008,826,991	2,6,0	1414	149	0.982,0.936,1.0
Sjc_0001555	chr8	-	60514728	60515078	60514728	60515051	60516035	60516171	129	1,3,0	437,398,439	176	149	0.002,0.006,0.0
Sjc_0001553	chr8	+	60434855	60435035	60434880	60435035	60434759	60434823	130	0,25,11	8,1,6	174	149	0.0,0.955,0.611
Sjc_0001553	chr8	+	60435085	60435376	60435204	60435376	60434880	60435035	131	20,21,40	4,8,5	268	149	0.735,0.593,0.816
Sjc_0001553	chr8	+	60437403	60437520	60437433	60437520	60436647	60436752	132	0,0,0	33,33,38	179	149	0.0,0.0,0.0
Sjc_0001619	chr8	+	62852958	62853810	62853698	62853810	62852605	62852723	133	1330,865,938	312,319,322	889	149	0.417,0.312,0.328
Sjc_0001619	chr8	+	62859856	62860528	62859875	62860528	62858257	62858305	134	202,157,235	728,579,740	168	149	0.197,0.194,0.22
Sjc_0001547	chr8	-	60258598	60264117	60258598	60260675	60266517	60266775	135	755,678,844	10,3,15	3591	149	0.758,0.904,0.7
Sjc_0001539	chr8	-	60037401	60039021	60037401	60038276	60039798	60039916	136	198,265,276	595,593,667	894	149	0.053,0.069,0.065
Sjc_0001539	chr8	-	60040929	60041187	60040929	60041133	60041451	60041685	137	2,1,0	451,476,474	203	149	0.003,0.002,0.0
Sjc_0001539	chr8	-	60042867	60043058	60042867	60042993	60043441	60043648	138	157,177,175	0,0,0	214	149	1.0,1.0,1.0
Sjc_0001519	chr8	+	59199462	59204680	59202980	59204680	59199358	59199423	139	2112,2090,2209	7,0,8	3667	149	0.925,1.0,0.918
Sjc_0001519	chr8	+	59199462	59204680	59204497	59204680	59199358	59199423	140	3216,3114,3414	124,70,98	5184	149	0.427,0.561,0.5
Sjc_0001519	chr8	+	59202980	59204680	59204497	59204680	59199358	59199423	141	1111,1024,1213	124,70,98	1666	149	0.445,0.567,0.525
Sjc_0001519	chr8	+	59204570	59204680	59204581	59204680	59204497	59204541	142	95,75,91	43,35,32	160	149	0.673,0.666,0.726
Sjc_0001518	chr8	-	59182076	59186878	59182076	59185757	59188952	59189624	143	235,152,164	58,54,57	1270	149	0.322,0.248,0.252
Sjc_0001518	chr8	-	59182076	59186878	59182076	59185757	59191633	59191864	144	251,159,167	1289,691,807	1270	149	0.022,0.026,0.024
Sjc_0001516	chr8	+	59153018	59153825	59153677	59153825	59150754	59150871	145	1047,1047,1005	0,3,2	808	149	1.0,0.985,0.989
Sjc_0001513	chr8	+	58924468	58926757	58926557	58926757	58924351	58924436	146	258,211,255	0,0,1	2238	149	1.0,1.0,0.944
Sjc_0001513	chr8	+	58929820	58934923	58934299	58934923	58928891	58929529	147	2495,1597,1856	1,0,0	4628	149	0.988,1.0,1.0
Sjc_0001510	chr8	-	58827661	58827703	58827661	58827702	58827751	58827913	148	0,0,0	46,98,58	150	149	0.0,0.0,0.0
Sjc_0001509	chr8	-	58771154	58771383	58771154	58771287	58773359	58773478	149	1,1,4	0,0,0	245	149	1.0,1.0,1.0
Sjc_0001509	chr8	-	58785283	58785430	58785283	58785355	58787439	58787536	150	0,0,0	0,0,0	224	149	NA,NA,NA
Sjc_0001472	chr8	-	57322643	57322947	57322643	57322944	57322978	57323312	151	21,13,16	102,83,74	152	149	0.168,0.133,0.175
Sjc_0001463	chr8	+	57067198	57067347	57067206	57067347	57067052	57067169	152	489,380,454	195,176,187	157	149	0.704,0.672,0.697
Sjc_0001463	chr8	+	57067493	57067842	57067504	57067842	57067198	57067459	153	477,322,380	83,72,51	160	149	0.843,0.806,0.874
Sjc_0001448	chr8	-	56609124	56610588	56609124	56609242	56611801	56611985	154	290,585,494	2,1,3	1495	149	0.935,0.983,0.943
Sjc_0001438	chr8	-	55979051	55979130	55979051	55979100	55979159	55979230	155	339,246,363	0,0,0	179	149	1.0,1.0,1.0
Sjc_0001575	chr8	+	61072041	61072262	61072092	61072262	61070931	61070987	156	7,14,11	197,156,190	200	149	0.026,0.063,0.041
Sjc_0001428	chr8	+	55649156	55650488	55649944	55650488	55644860	55645277	157	809,904,792	9,2,4	937	149	0.935,0.986,0.969
Sjc_0001416	chr8	-	55007265	55008339	55007265	55007536	55009667	55009812	158	112,180,165	14,15,9	952	149	0.556,0.653,0.742
Sjc_0001414	chr8	+	54986752	54990462	54988535	54990462	54983578	54983772	159	477,523,472	0,2,1	1932	149	1.0,0.953,0.973
Sjc_0001412	chr8	-	54849207	54854918	54849207	54850209	54854961	54855243	160	642,415,578	883,836,944	4858	149	0.022,0.015,0.018
Sjc_0001409	chr8	-	54745978	54746321	54745978	54746315	54746719	54747055	161	311,190,224	46,29,45	155	149	0.867,0.863,0.827
Sjc_0001406	chr8	-	54590181	54590404	54590181	54590399	54590439	54590506	162	41,21,26	11,7,10	154	149	0.783,0.744,0.716
Sjc_0001406	chr8	-	54597650	54601164	54597650	54600182	54601206	54601469	163	12,6,13	0,0,4	1131	149	1.0,1.0,0.3
Sjc_0001406	chr8	-	54604871	54605094	54604871	54605089	54605129	54605232	164	34,26,29	10,11,6	154	149	0.767,0.696,0.824
Sjc_0001400	chr8	+	54434334	54434640	54434567	54434640	54425769	54426006	165	505,256,323	187,158,178	382	149	0.513,0.387,0.414
Sjc_0001400	chr8	+	54434334	54439399	54439184	54439399	54425769	54426006	166	1428,1058,1336	0,1,0	4999	149	1.0,0.969,1.0
Sjc_0001390	chr8	+	54066324	54066367	54066328	54066367	54066073	54066286	167	4,5,5	10,11,7	153	149	0.28,0.307,0.41
Sjc_0001390	chr8	+	54067711	54068365	54067768	54068365	54066415	54066819	168	106,146,139	2,4,1	206	149	0.975,0.964,0.99
Sjc_0001385	chr8	+	53725803	53726036	53725884	53726036	53725698	53725767	169	651,355,462	0,0,0	230	149	1.0,1.0,1.0
Sjc_0001385	chr8	+	53740029	53740231	53740049	53740231	53738384	53738722	170	564,296,464	0,0,1	169	149	1.0,1.0,0.998
Sjc_0001374	chr8	+	53360474	53361287	53361113	53361287	53360335	53360439	171	596,334,367	0,2,0	788	149	1.0,0.969,1.0
Sjc_0001365	chr8	+	53218861	53220747	53220604	53220747	53217590	53217680	172	47,73,73	0,0,0	1892	149	1.0,1.0,1.0
Sjc_0001353	chr8	+	52842126	52842319	52842164	52842319	52839829	52840241	173	209,143,207	6,20,16	187	149	0.965,0.851,0.912
Sjc_0001351	chr8	+	52740179	52740254	52740226	52740254	52739825	52740145	174	282,311,308	46,43,53	196	149	0.823,0.846,0.815
Sjc_0001351	chr8	+	52744736	52744857	52744766	52744857	52740459	52740613	175	20,31,28	300,263,233	179	149	0.053,0.089,0.091
Sjc_0001348	chr8	+	52691278	52694595	52692915	52694595	52690530	52690549	176	1175,971,1068	1,0,4	1786	149	0.99,1.0,0.957
Sjc_0001348	chr8	+	52692915	52694595	52694081	52694595	52691278	52691529	177	1191,958,1099	4,4,3	1315	149	0.971,0.964,0.976
Sjc_0001344	chr8	-	52548009	52548361	52548009	52548344	52550669	52550763	178	1,3,2	0,2,0	166	149	1.0,0.574,1.0
Sjc_0001336	chr8	-	52299386	52299820	52299386	52299709	52300253	52300397	179	234,197,216	484,414,404	260	149	0.217,0.214,0.235
Sjc_0001336	chr8	-	52308836	52308970	52308836	52308958	52310717	52311087	180	575,496,510	0,0,0	161	149	1.0,1.0,1.0
Sjc_0001330	chr8	-	52084698	52086395	52084698	52086349	52095413	52095464	181	8,7,2	12,3,8	195	149	0.337,0.641,0.16
Sjc_0001330	chr8	-	52084698	52086395	52084698	52086349	52097002	52097128	182	22,13,23	56,44,48	195	149	0.231,0.184,0.268
Sjc_0001324	chr8	-	51807352	51809145	51807352	51807788	51818041	51818115	183	111,51,61	0,0,0	1506	149	1.0,1.0,1.0
Sjc_0001324	chr8	-	51818041	51818145	51818041	51818115	51819343	51819548	184	2,0,2	0,0,0	179	149	1.0,NA,1.0
Sjc_0001324	chr8	-	51832384	51832471	51832384	51832451	51836096	51836125	185	4,3,2	4,0,0	169	149	0.469,1.0,1.0
Sjc_0001323	chr8	+	51791882	51792054	51791998	51792054	51788890	51789039	186	583,458,496	6,0,6	265	149	0.982,1.0,0.979
Sjc_0001313	chr8	-	51590272	51592374	51590272	51590518	51594404	51594641	187	6,52,38	0,3,1	2005	149	1.0,0.563,0.738
Sjc_0001287	chr8	-	50773413	50776090	50773413	50774562	50784210	50784419	188	527,500,549	0,2,0	1677	149	1.0,0.957,1.0
Sjc_0001287	chr8	-	50791471	50791690	50791471	50791687	50791728	50791807	189	113,133,200	6,1,1	152	149	0.949,0.992,0.995
Sjc_0001285	chr8	-	50727273	50729270	50727273	50727805	50730182	50730376	190	376,343,412	250,137,223	1614	149	0.122,0.188,0.146
Sjc_0001281	chr8	+	50606766	50606836	50606769	50606836	50606650	50606734	191	36,31,21	38,32,27	152	149	0.482,0.487,0.433
Sjc_0001270	chr8	+	50287534	50290275	50289907	50290275	50282979	50283140	192	2592,1085,1546	1,0,1	2522	149	0.994,1.0,0.989
Sjc_0001267	chr8	-	50191297	50191565	50191297	50191544	50194407	50194485	193	4,6,9	153,485,352	170	149	0.022,0.011,0.022
Sjc_0001267	chr8	-	50191297	50194485	50191297	50191544	50195723	50196566	194	394,937,751	1,0,2	3090	149	0.95,1.0,0.948
Sjc_0001265	chr8	+	50148250	50149476	50149332	50149476	50144131	50144421	195	372,998,600	6,20,11	1231	149	0.882,0.858,0.868
Sjc_0001263	chr8	-	50091825	50093829	50091825	50092701	50094411	50095804	196	27,15,21	113,95,121	1277	149	0.027,0.018,0.02
Sjc_0001262	chr8	-	50053119	50053466	50053119	50053193	50056800	50057000	197	684,552,689	0,0,0	422	149	1.0,1.0,1.0
Sjc_0001257	chr8	+	49912816	49913072	49912895	49913072	49906505	49906594	198	31,34,34	23,15,10	228	149	0.468,0.597,0.69
Sjc_0001256	chr8	-	49882710	49883031	49882710	49882887	49884701	49884901	199	66,64,52	0,0,0	293	149	1.0,1.0,1.0
Sjc_0001256	chr8	-	49888322	49888449	49888322	49888390	49890383	49890556	200	20,21,16	0,0,0	208	149	1.0,1.0,1.0
Sjc_0001256	chr8	-	49890383	49890556	49890383	49890538	49890590	49890840	201	89,184,121	0,0,0	167	149	1.0,1.0,1.0
Sjc_0001254	chr8	+	49839038	49839211	49839083	49839211	49838012	49838470	202	215,154,140	0,0,0	194	149	1.0,1.0,1.0
Sjc_0001254	chr8	+	49849429	49849669	49849436	49849669	49848302	49848353	203	175,117,195	0,1,0	156	149	1.0,0.991,1.0
Sjc_0001254	chr8	+	49849429	49849669	49849539	49849669	49848302	49848353	204	318,225,352	8,1,9	259	149	0.958,0.992,0.957
Sjc_0001254	chr8	+	49849436	49849669	49849539	49849669	49848302	49848353	205	143,109,157	8,1,9	252	149	0.914,0.985,0.912
Sjc_0001252	chr8	-	49786884	49788886	49786884	49787084	49789000	49789204	206	325,298,420	339,313,333	1951	149	0.068,0.068,0.088
Sjc_0001252	chr8	-	49786884	49788886	49786884	49787084	49790198	49790718	207	325,298,417	37,14,36	1951	149	0.401,0.619,0.469
Sjc_0001252	chr8	-	49786884	49789204	49786884	49787084	49790198	49790718	208	856,785,912	37,14,36	2269	149	0.603,0.786,0.625
Sjc_0001252	chr8	-	49786884	49789204	49786884	49788886	49790198	49790718	209	531,488,495	0,1,0	467	149	1.0,0.994,1.0
Sjc_0001252	chr8	-	49790850	49791999	49790850	49791039	49793291	49793494	210	592,580,635	1,0,0	1109	149	0.988,1.0,1.0
Sjc_0001249	chr8	-	49724457	49724949	49724457	49724946	49724982	49726661	211	1212,842,1148	116,54,106	152	149	0.911,0.939,0.914
Sjc_0001246	chr8	+	49595046	49595206	49595118	49595206	49594229	49594640	212	3,4,6	596,393,471	221	149	0.003,0.007,0.009
Sjc_0001246	chr8	+	49597244	49599140	49598618	49599140	49596417	49596777	213	1462,991,1111	6,5,8	1523	149	0.96,0.951,0.931
Sjc_0001241	chr8	-	49483194	49484331	49483194	49483399	49485804	49485951	214	4631,4412,4182	0,9,2	1081	149	1.0,0.985,0.997
Sjc_0001239	chr8	-	49388455	49389107	49388455	49388620	49390021	49391960	215	142,137,146	2,2,1	636	149	0.943,0.941,0.972
Sjc_0001236	chr8	-	49279996	49280122	49279996	49280067	49281849	49281939	216	6,6,11	39,34,47	204	149	0.101,0.114,0.146
Sjc_0001236	chr8	-	49284396	49284530	49284396	49284439	49284575	49285173	217	247,242,247	0,0,0	240	149	1.0,1.0,1.0
Sjc_0001405	chr8	+	54559531	54560625	54560522	54560625	54559153	54559489	218	96,118,75	6,10,4	1140	149	0.677,0.607,0.71
Sjc_0001405	chr8	+	54559531	54560625	54560522	54560625	54559193	54559469	219	91,110,76	95,59,51	1140	149	0.111,0.196,0.163
Sjc_0001405	chr8	+	54560660	54561666	54561313	54561666	54560522	54560625	220	934,870,812	1,0,0	802	149	0.994,1.0,1.0
Sjc_0001225	chr8	+	48945570	48945645	48945572	48945645	48944597	48944923	221	169,141,113	49,36,38	151	149	0.773,0.794,0.746
Sjc_0002023	chr8	+	78981416	78981649	78981551	78981649	78979836	78980294	222	202,160,240	25,12,20	284	149	0.809,0.875,0.863
Sjc_0001198	chr8	+	48084488	48084655	48084611	48084655	48084244	48084460	223	1313,968,1070	0,0,0	272	149	1.0,1.0,1.0
Sjc_0001198	chr8	+	48085247	48087109	48086820	48087109	48084946	48085043	224	1187,805,929	18,22,13	1722	149	0.851,0.76,0.861
Sjc_0001198	chr8	+	48089009	48090824	48089583	48090824	48085247	48087109	225	871,715,725	96,67,77	723	149	0.652,0.687,0.66
Sjc_0001197	chr8	+	48075818	48076868	48076781	48076868	48073551	48073625	226	1,16,8	0,12,0	1112	149	1.0,0.152,1.0
Sjc_0001194	chr8	-	47956241	47956370	47956241	47956359	47960202	47960288	227	61,13,63	62,40,49	160	149	0.478,0.232,0.545
Sjc_0001186	chr8	+	47547928	47548585	47548471	47548585	47546085	47546188	228	19,11,18	51,49,47	692	149	0.074,0.046,0.076
Sjc_0001186	chr8	+	47579347	47580316	47579506	47580316	47577805	47578220	229	293,298,348	0,0,0	308	149	1.0,1.0,1.0
Sjc_0001183	chr8	-	47341141	47342241	47341141	47341496	47349902	47350099	230	471,637,545	42,29,44	894	149	0.651,0.785,0.674
Sjc_0001176	chr8	-	47019049	47019488	47019049	47019462	47021064	47021410	231	419,242,292	24,10,25	175	149	0.937,0.954,0.909
Sjc_0001153	chr8	+	46268865	46269102	46268880	46269102	46268847	46268852	232	3,5,12	0,0,0	164	149	1.0,1.0,1.0
Sjc_0001150	chr8	+	46141994	46142328	46142028	46142328	46141876	46141950	233	11,34,21	9,22,10	183	149	0.499,0.557,0.631
Sjc_0001149	chr8	+	46090643	46090857	46090685	46090857	46089907	46090046	234	0,0,2	223,302,272	191	149	0.0,0.0,0.006
Sjc_0001149	chr8	+	46092216	46092480	46092333	46092480	46090685	46090857	235	339,440,411	68,50,43	266	149	0.736,0.831,0.843
Sjc_0001149	chr8	+	46092216	46096153	46095879	46096153	46090685	46090857	236	1114,1863,1700	11,50,19	3812	149	0.798,0.593,0.778
Sjc_0001135	chr8	-	45770917	45773571	45770917	45771122	45775899	45776157	237	1845,1289,1675	1,0,0	2598	149	0.991,1.0,1.0
Sjc_0001133	chr8	+	45744141	45746452	45746094	45746452	45742127	45742280	238	1874,1487,1604	30,36,33	2102	149	0.816,0.745,0.775
Sjc_0001132	chr8	-	45723438	45723584	45723438	45723484	45724508	45724630	239	69,100,89	0,0,0	249	149	1.0,1.0,1.0
Sjc_0001131	chr8	+	45647945	45648165	45647966	45648165	45647450	45647518	240	0,0,3	242,267,208	170	149	0.0,0.0,0.012
Sjc_0001131	chr8	+	45677608	45677660	45677611	45677660	45675361	45675692	241	442,404,497	27,11,10	152	149	0.941,0.973,0.98
Sjc_0001130	chr8	-	45606237	45606341	45606237	45606338	45607065	45607146	242	103,93,112	467,352,414	152	149	0.178,0.206,0.21
Sjc_0001122	chr8	-	45220346	45220456	45220346	45220439	45221152	45221274	243	15,41,17	0,0,0	166	149	1.0,1.0,1.0
Sjc_0001122	chr8	-	45221059	45221147	45221059	45221120	45221152	45221274	244	2,5,14	77,162,148	176	149	0.022,0.025,0.074
Sjc_0001119	chr8	+	44881591	44881783	44881609	44881783	44879989	44880225	245	72,36,38	0,0,0	167	149	1.0,1.0,1.0
Sjc_0001119	chr8	+	44899344	44899664	44899431	44899664	44896660	44896897	246	135,98,83	0,0,0	236	149	1.0,1.0,1.0
Sjc_0001119	chr8	+	44923278	44923399	44923299	44923399	44921614	44921710	247	245,109,175	0,0,0	170	149	1.0,1.0,1.0
Sjc_0001116	chr8	+	44722083	44722276	44722107	44722276	44720752	44720827	248	6,8,11	182,170,175	173	149	0.028,0.039,0.051
Sjc_0001116	chr8	+	44723325	44723418	44723345	44723418	44720752	44720827	249	85,56,75	0,0,0	169	149	1.0,1.0,1.0
Sjc_0001099	chr8	+	44157342	44157772	44157725	44157772	44156735	44157301	250	11385,8292,9411	0,0,0	532	149	1.0,1.0,1.0
Sjc_0001099	chr8	+	44157637	44157772	44157725	44157772	44157342	44157602	251	3515,2814,2833	406,232,239	237	149	0.845,0.884,0.882
Sjc_0001099	chr8	+	44157637	44158298	44157930	44158298	44157342	44157602	252	4326,3380,3339	1047,720,791	442	149	0.582,0.613,0.587
Sjc_0001099	chr8	+	44157725	44158298	44157930	44158298	44157637	44157692	253	4003,2996,3058	117,131,101	354	149	0.935,0.906,0.927
Sjc_0001097	chr8	+	44115936	44116181	44115941	44116181	44115714	44115910	254	20,24,22	468,418,411	154	149	0.04,0.053,0.049
Sjc_0001097	chr8	+	44116359	44116776	44116474	44116776	44116215	44116323	255	558,480,534	0,0,0	264	149	1.0,1.0,1.0
Sjc_0001096	chr8	-	44066968	44069804	44066968	44067623	44069836	44070001	256	173,192,146	368,313,342	2330	149	0.029,0.038,0.027
Sjc_0001096	chr8	-	44066968	44070001	44066968	44067623	44070036	44070163	257	553,540,478	0,1,0	2527	149	1.0,0.97,1.0
Sjc_0001096	chr8	-	44070203	44070327	44070203	44070318	44070362	44070416	258	590,526,495	46,57,52	158	149	0.924,0.897,0.9
Sjc_0001968	chr8	+	77116138	77120821	77118602	77120821	77115810	77116097	259	47,141,99	340,396,374	2613	149	0.008,0.02,0.015
Sjc_0001082	chr8	+	43540805	43541007	43540946	43541007	43538999	43539031	260	58,55,42	0,0,8	290	149	1.0,1.0,0.73
Sjc_0001076	chr8	+	43293849	43296088	43294674	43296088	43293731	43293810	261	1305,776,887	10,2,4	974	149	0.952,0.983,0.971
Sjc_0001076	chr8	+	43293849	43296088	43295935	43296088	43293731	43293810	262	2219,1436,1563	284,257,225	2235	149	0.342,0.271,0.317
Sjc_0001076	chr8	+	43294674	43296088	43295935	43296088	43293731	43293810	263	963,681,711	284,257,225	1410	149	0.264,0.219,0.25
Sjc_0001076	chr8	+	43298233	43299611	43299437	43299611	43294674	43296088	264	837,664,799	608,350,420	1353	149	0.132,0.173,0.173
Sjc_0001076	chr8	+	43300570	43300736	43300697	43300736	43299437	43299611	265	129,79,103	1,0,3	276	149	0.986,1.0,0.949
Sjc_0001063	chr8	-	42823988	42825643	42823988	42825415	42826869	42827020	266	3093,1794,2244	1,0,0	377	149	0.999,1.0,1.0
Sjc_0001063	chr8	-	42826869	42829301	42826869	42827020	42829410	42829596	267	2078,1461,1794	15,5,12	2430	149	0.895,0.947,0.902
Sjc_0001062	chr8	+	42812645	42812895	42812661	42812895	42810608	42811176	268	4,4,1	113,139,172	165	149	0.031,0.025,0.005
Sjc_0001062	chr8	+	42812661	42814797	42814562	42814797	42810608	42811176	269	558,628,624	5,6,3	2050	149	0.89,0.884,0.938
Sjc_0001062	chr8	+	42812930	42813150	42812939	42813150	42812661	42812895	270	92,101,102	3,0,4	158	149	0.967,1.0,0.96
Sjc_0001059	chr8	-	42730335	42730860	42730335	42730507	42732459	42732867	271	122,110,138	614,295,453	502	149	0.056,0.1,0.083
Sjc_0001059	chr8	-	42730335	42730860	42730335	42730507	42732899	42732953	272	117,104,138	144,99,114	502	149	0.194,0.238,0.264
Sjc_0001059	chr8	-	42730335	42732867	42730335	42730507	42732899	42732953	273	3091,2007,2640	144,99,114	2509	149	0.56,0.546,0.579
Sjc_0001059	chr8	-	42730335	42732867	42730335	42730860	42732899	42732953	274	2974,1904,2502	0,1,0	2156	149	1.0,0.992,1.0
Sjc_0001055	chr8	-	42643909	42644081	42643909	42644003	42644119	42644497	275	642,603,534	0,0,0	227	149	1.0,1.0,1.0
Sjc_0001053	chr8	-	42581258	42584657	42581258	42582066	42586050	42586410	276	1005,728,904	168,177,215	2740	149	0.245,0.183,0.186
Sjc_0001053	chr8	-	42586050	42586410	42586050	42586377	42588335	42588464	277	265,229,224	29,21,18	182	149	0.882,0.899,0.911
Sjc_0001053	chr8	-	42586050	42587031	42586050	42586377	42588335	42588464	278	113,170,136	29,21,18	803	149	0.42,0.6,0.584
Sjc_0001053	chr8	-	42586050	42587031	42586050	42586410	42588335	42588464	279	79,131,99	231,190,187	770	149	0.062,0.118,0.093
Sjc_0001043	chr8	+	42329005	42329101	42329062	42329101	42326355	42326396	280	0,4,2	3,11,3	206	149	0.0,0.208,0.325
Sjc_0001043	chr8	+	42332291	42332562	42332342	42332562	42331178	42331277	281	256,202,245	0,0,0	200	149	1.0,1.0,1.0
Sjc_0001041	chr8	-	42255608	42255777	42255608	42255748	42257844	42257888	282	0,0,0	8,15,19	178	149	0.0,0.0,0.0
Sjc_0001034	chr8	+	42023893	42024576	42023953	42024576	42022074	42022348	283	50,82,37	0,0,0	209	149	1.0,1.0,1.0
Sjc_0001029	chr8	+	41842172	41844949	41843196	41844949	41841164	41841406	284	780,592,606	5,6,2	1173	149	0.952,0.926,0.975
Sjc_0001018	chr8	-	41184905	41185156	41184905	41185013	41187629	41188984	285	69,113,96	327,393,325	292	149	0.097,0.128,0.131
Sjc_0001016	chr8	+	41132458	41137613	41136797	41137613	41126992	41127042	286	988,849,913	107,85,76	4488	149	0.235,0.249,0.285
Sjc_0001015	chr8	-	41118418	41118572	41118418	41118559	41118609	41118762	287	30,14,14	0,0,1	162	149	1.0,1.0,0.928
Sjc_0001015	chr8	-	41118418	41118572	41118418	41118559	41118640	41118762	288	26,13,11	1,1,1	162	149	0.96,0.923,0.91
Sjc_0000975	chr8	-	39583701	39585004	39583701	39584288	39587519	39587657	289	55,75,64	150,115,176	865	149	0.059,0.101,0.059
Sjc_0000975	chr8	-	39583701	39585004	39583701	39584288	39587619	39587657	290	54,75,61	78,59,77	865	149	0.107,0.18,0.12
Sjc_0000972	chr8	-	39395764	39398737	39395764	39396940	39399814	39399979	291	242,212,234	516,358,529	1946	149	0.035,0.043,0.033
Sjc_0000970	chr8	+	39204682	39204836	39204688	39204836	39204396	39204647	292	265,231,255	14,22,16	155	149	0.948,0.91,0.939
Sjc_0000970	chr8	+	39236056	39238277	39237550	39238277	39229118	39229204	293	2320,1958,2078	0,0,2	1643	149	1.0,1.0,0.989
Sjc_0000964	chr8	+	39054485	39055763	39055058	39055763	39026927	39027000	294	76,48,58	0,0,0	722	149	1.0,1.0,1.0
Sjc_0000964	chr8	+	39054485	39055763	39055058	39055763	39041380	39041679	295	73,44,56	2,2,1	722	149	0.883,0.82,0.92
Sjc_0001712	chr8	+	66335376	66335585	66335418	66335585	66333883	66333970	296	1,4,0	91,157,149	191	149	0.008,0.019,0.0
Sjc_0000958	chr8	-	38919091	38919641	38919091	38919563	38922195	38922342	297	189,165,196	0,0,0	227	149	1.0,1.0,1.0
Sjc_0000958	chr8	-	38919091	38919641	38919091	38919563	38924180	38924261	298	69,72,67	0,0,0	227	149	1.0,1.0,1.0
Sjc_0000955	chr8	+	38819850	38819888	38819868	38819888	38819753	38819828	299	7,8,7	85,99,115	167	149	0.068,0.067,0.052
Sjc_0000953	chr8	+	38770980	38771913	38771795	38771913	38769503	38769842	300	349,234,256	16,1,6	964	149	0.771,0.973,0.868
Sjc_0000950	chr8	+	38591462	38591658	38591601	38591658	38587514	38587564	301	1,1,0	7,7,16	288	149	0.069,0.069,0.0
Sjc_0000950	chr8	+	38626079	38626308	38626109	38626308	38624542	38624936	302	224,212,232	0,0,0	179	149	1.0,1.0,1.0
Sjc_0000949	chr8	-	38546789	38547771	38546789	38547724	38550536	38550823	303	21,14,12	9,11,14	196	149	0.639,0.492,0.395
Sjc_0000949	chr8	-	38572217	38572875	38572217	38572351	38572973	38573068	304	10,9,7	6,9,4	673	149	0.27,0.181,0.279
Sjc_0000941	chr8	+	38230001	38230217	38230019	38230217	38229437	38229583	305	193,180,193	0,0,0	167	149	1.0,1.0,1.0
Sjc_0000934	chr8	+	37760972	37762077	37761982	37762077	37760753	37760931	306	180,190,179	4416,2935,3381	1159	149	0.005,0.008,0.007
Sjc_0000934	chr8	+	37763296	37763650	37763569	37763650	37761982	37762077	307	26,40,25	1983,1366,1505	422	149	0.005,0.01,0.006
Sjc_0000928	chr8	-	37567825	37572920	37567825	37568309	37580798	37580861	308	2716,3133,2825	3,0,0	4760	149	0.966,1.0,1.0
Sjc_0000925	chr8	+	37440123	37440205	37440168	37440205	37438816	37439085	309	132,180,195	0,0,0	194	149	1.0,1.0,1.0
Sjc_0000913	chr8	+	37150010	37150111	37150062	37150111	37147817	37148315	310	5,1,13	0,62,46	201	149	1.0,0.012,0.173
Sjc_0000911	chr8	-	37109894	37112378	37109894	37110136	37112414	37112492	311	22,33,27	9,5,3	2391	149	0.132,0.291,0.359
Sjc_0000907	chr8	+	36994549	36995086	36994562	36995086	36990592	36992192	312	130,143,133	12,6,15	162	149	0.909,0.956,0.891
Sjc_0000905	chr8	+	36847505	36847693	36847511	36847693	36847055	36847467	313	197,136,159	19,17,16	155	149	0.909,0.885,0.905
Sjc_0000904	chr8	-	36833658	36834131	36833658	36833774	36834179	36834368	314	0,0,1	61,61,54	506	149	0.0,0.0,0.005
Sjc_0000902	chr8	+	36769008	36769808	36769255	36769808	36768267	36768938	315	3,4,10	0,0,0	396	149	1.0,1.0,1.0
Sjc_0002305	chr8	-	90218366	90218596	90218366	90218589	90218630	90218744	316	233,241,132	29,43,18	156	149	0.885,0.843,0.875
Sjc_0000893	chr8	+	36459742	36460109	36459767	36460109	36451830	36452135	317	0,0,2	27,34,45	174	149	0.0,0.0,0.037
Sjc_0000893	chr8	+	36482034	36482384	36482140	36482384	36480443	36480514	318	96,86,71	14,5,4	255	149	0.8,0.91,0.912
Sjc_0000893	chr8	+	36482034	36482384	36482296	36482384	36480443	36480514	319	176,134,133	279,173,213	411	149	0.186,0.219,0.185
Sjc_0000893	chr8	+	36482140	36482384	36482296	36482384	36480443	36480514	320	94,53,66	279,173,213	305	149	0.141,0.13,0.131
Sjc_0002169	chr8	-	85261409	85261507	85261409	85261450	85262528	85262568	321	2,3,3	1726,2098,1839	206	149	0.001,0.001,0.001
Sjc_0000849	chr8	-	34752425	34752594	34752425	34752585	34752632	34752691	322	39,30,32	0,1,2	158	149	1.0,0.966,0.938
Sjc_0000849	chr8	-	34752425	34752601	34752425	34752585	34752632	34752691	323	194,84,100	0,1,2	165	149	1.0,0.987,0.978
Sjc_0000849	chr8	-	34752425	34752601	34752425	34752594	34752632	34752691	324	176,68,81	21,14,13	156	149	0.889,0.823,0.856
Sjc_0000833	chr8	-	34345535	34345717	34345535	34345670	34346921	34347107	325	13,10,13	193,238,270	196	149	0.049,0.031,0.035
Sjc_0000831	chr8	-	34299100	34299316	34299100	34299202	34299359	34299436	326	182,239,195	2,0,0	263	149	0.981,1.0,1.0
Sjc_0000831	chr8	-	34326263	34326450	34326263	34326377	34328694	34328994	327	26,23,22	53,48,59	222	149	0.248,0.243,0.2
Sjc_0000826	chr8	-	34042925	34044984	34042925	34043312	34045020	34045098	328	3216,2749,2787	0,0,0	1821	149	1.0,1.0,1.0
Sjc_0000819	chr8	-	33801663	33803472	33801663	33803361	33804342	33804512	329	6,20,10	0,0,0	260	149	1.0,1.0,1.0
Sjc_0000818	chr8	+	33795657	33798539	33798100	33798539	33794167	33794268	330	772,496,677	17,11,25	2592	149	0.723,0.722,0.609
Sjc_0000805	chr8	-	33373422	33373767	33373422	33373755	33373798	33373839	331	22,50,21	43,98,35	161	149	0.321,0.321,0.357
Sjc_0000797	chr8	+	33042628	33042876	33042821	33042876	33041095	33041386	332	403,366,387	0,0,0	342	149	1.0,1.0,1.0
Sjc_0000797	chr8	+	33048168	33048727	33048251	33048727	33046657	33046957	333	19,27,16	224,209,189	232	149	0.052,0.077,0.052
Sjc_0000796	chr8	-	33025427	33026478	33025427	33025861	33026518	33027068	334	68,118,86	0,8,0	766	149	1.0,0.742,1.0
Sjc_0000793	chr8	+	32657867	32660113	32659750	32660113	32648041	32648217	335	243,346,291	0,0,3	2032	149	1.0,1.0,0.877
Sjc_0000782	chr8	+	32238003	32238245	32238069	32238245	32233449	32233556	336	2,5,4	0,0,0	215	149	1.0,1.0,1.0
Sjc_0000771	chr8	+	32010920	32011915	32011602	32011915	32007038	32008289	337	183,417,305	1,3,1	831	149	0.97,0.961,0.982
Sjc_0000761	chr8	+	31542892	31543011	31542895	31543011	31541862	31541932	338	140,78,89	64,37,41	152	149	0.682,0.674,0.68
Sjc_0000760	chr8	-	31535144	31536641	31535144	31535312	31536683	31536763	339	749,690,636	19,10,7	1478	149	0.799,0.874,0.902
Sjc_0000753	chr8	+	31225007	31225538	31225076	31225538	31221832	31221883	340	109,111,126	0,4,6	218	149	1.0,0.95,0.935
Sjc_0000753	chr8	+	31232854	31236470	31236363	31236470	31230819	31230871	341	86,81,142	102,99,143	3658	149	0.033,0.032,0.039
Sjc_0000746	chr8	-	30928184	30928651	30928184	30928572	30928684	30929022	342	81,72,77	0,1,0	228	149	1.0,0.979,1.0
Sjc_0000745	chr8	+	30819242	30819618	30819318	30819618	30818533	30818586	343	827,619,706	2,1,0	225	149	0.996,0.998,1.0
Sjc_0000736	chr8	+	30454879	30454906	30454882	30454906	30453923	30453953	344	111,2139,1069	218,4530,2007	152	149	0.333,0.316,0.343
Sjc_0001167	chr8	+	46747199	46747503	46747224	46747503	46747134	46747172	345	41,32,28	5,28,13	174	149	0.875,0.495,0.648
Sjc_0001167	chr8	+	46752261	46753166	46752875	46753166	46747134	46747503	346	1069,968,979	0,0,1	763	149	1.0,1.0,0.995
Sjc_0001602	chr8	-	62224322	62226527	62224322	62224459	62227083	62227556	347	408,454,470	0,2,0	2217	149	1.0,0.938,1.0
Sjc_0000702	chr8	+	29583734	29583958	29583777	29583958	29583599	29583691	348	6,13,20	0,0,10	192	149	1.0,1.0,0.608
Sjc_0000701	chr8	-	29561731	29563142	29561731	29562124	29563176	29563685	349	22,33,61	34,30,40	1167	149	0.076,0.123,0.163
Sjc_0000699	chr8	-	29511350	29515456	29511350	29511691	29515497	29515700	350	560,628,579	13,8,18	3914	149	0.621,0.749,0.55
Sjc_0000699	chr8	-	29511350	29515700	29511350	29511691	29515732	29515964	351	597,650,621	8,0,1	4158	149	0.728,1.0,0.957
Sjc_0000698	chr8	-	29462496	29462875	29462496	29462630	29466103	29466392	352	32,41,47	0,1,0	394	149	1.0,0.939,1.0
Sjc_0000688	chr8	-	29041438	29043345	29041438	29043082	29043466	29043649	353	1532,1395,1681	2,0,0	412	149	0.996,1.0,1.0
Sjc_0000685	chr8	+	29004205	29004576	29004268	29004576	29003345	29003489	354	0,5,0	145,380,283	212	149	0.0,0.009,0.0
Sjc_0000681	chr8	-	28735408	28736930	28735408	28735783	28738689	28738900	355	542,452,448	32,19,32	1296	149	0.661,0.732,0.617
Sjc_0000681	chr8	-	28736471	28736930	28736471	28736827	28738689	28738900	356	210,161,165	0,0,0	252	149	1.0,1.0,1.0
Sjc_0000681	chr8	-	28759210	28759277	28759210	28759274	28761566	28761681	357	48,46,49	12,11,16	152	149	0.797,0.804,0.75
Sjc_0000766	chr8	-	31808016	31809601	31808016	31808089	31810243	31810291	358	1626,1189,1419	4,0,0	1661	149	0.973,1.0,1.0
Sjc_0000766	chr8	-	31809497	31810291	31809497	31809601	31811358	31811439	359	1591,1225,1409	0,3,0	839	149	1.0,0.986,1.0
Sjc_0000674	chr8	-	28480899	28483713	28480899	28482305	28484315	28484524	360	340,1032,717	28,31,42	1557	149	0.537,0.761,0.62
Sjc_0000673	chr8	-	28455222	28458347	28455222	28455469	28462041	28462150	361	1257,717,1057	0,0,4	3027	149	1.0,1.0,0.929
Sjc_0000668	chr8	+	27840389	27840724	27840581	27840724	27840190	27840355	362	521,342,436	139,85,92	341	149	0.621,0.637,0.674
Sjc_0000668	chr8	+	27841776	27845499	27844491	27845499	27840581	27840724	363	1589,1145,1335	0,0,1	2864	149	1.0,1.0,0.986
Sjc_0000660	chr8	+	27360425	27360543	27360479	27360543	27360169	27360396	364	1086,707,983	0,0,0	203	149	1.0,1.0,1.0
Sjc_0000647	chr8	-	27022939	27025026	27022939	27024640	27026175	27026283	365	935,701,681	4,4,0	535	149	0.985,0.98,1.0
Sjc_0000647	chr8	-	27037811	27037936	27037811	27037889	27037972	27038059	366	902,810,867	4,0,7	196	149	0.994,1.0,0.989
Sjc_0000647	chr8	-	27038185	27038310	27038185	27038293	27039327	27039435	367	52,50,40	38,33,20	166	149	0.551,0.576,0.642
Sjc_0000647	chr8	-	27038185	27038486	27038185	27038293	27039470	27039687	368	105,141,106	67,49,56	342	149	0.406,0.556,0.452
Sjc_0000647	chr8	-	27038185	27039435	27038185	27038293	27039470	27039687	369	1315,1304,1337	67,49,56	1291	149	0.694,0.754,0.734
Sjc_0000647	chr8	-	27038185	27039435	27038185	27038486	27039470	27039687	370	1213,1163,1231	3,0,0	1098	149	0.982,1.0,1.0
Sjc_0000644	chr8	-	26985317	26985946	26985317	26985394	26988423	26988578	371	185,205,215	0,1,1	701	149	1.0,0.978,0.979
Sjc_0000643	chr8	-	26962419	26962755	26962419	26962752	26962789	26963062	372	2533,1803,1947	85,59,56	152	149	0.967,0.968,0.971
Sjc_0000637	chr8	-	26637008	26638271	26637008	26637283	26639411	26639870	373	514,372,421	0,1,0	1137	149	1.0,0.98,1.0
Sjc_0000636	chr8	+	26614567	26614797	26614731	26614797	26611715	26611880	374	81,75,82	6,2,0	313	149	0.865,0.947,1.0
Sjc_0000614	chr8	-	25818861	25819089	25818861	25819032	25819197	25819485	375	1,0,0	110,99,41	206	149	0.007,0.0,0.0
Sjc_0000612	chr8	-	25782183	25782411	25782183	25782354	25782519	25782807	376	0,0,0	1,4,0	206	149	0.0,0.0,NA
Sjc_0000571	chr8	+	24452044	24452173	24452084	24452173	24450045	24450290	377	83,49,57	2,0,3	189	149	0.97,1.0,0.937
Sjc_0000571	chr8	+	24452044	24452173	24452084	24452173	24450329	24450706	378	221,128,170	12,5,7	189	149	0.936,0.953,0.95
Sjc_0000566	chr8	+	24066190	24066468	24066364	24066468	24063727	24063844	379	20,102,91	3,25,9	323	149	0.755,0.653,0.823
Sjc_0000554	chr8	+	23758014	23758153	23758023	23758153	23757937	23757984	380	27,23,26	304,252,280	158	149	0.077,0.079,0.081
Sjc_0000548	chr8	+	23503171	23504771	23504587	23504771	23502498	23502678	381	946,407,707	12,4,11	1565	149	0.882,0.906,0.86
Sjc_0000548	chr8	+	23503171	23504771	23504655	23504771	23502498	23502678	382	1206,516,861	0,1,4	1633	149	1.0,0.979,0.952
Sjc_0000548	chr8	+	23504587	23504771	23504655	23504771	23502498	23502678	383	272,113,165	0,1,4	217	149	1.0,0.987,0.966
Sjc_0000548	chr8	+	23504536	23504771	23504587	23504771	23503171	23503296	384	29,4,17	327,133,198	200	149	0.062,0.022,0.06
Sjc_0000548	chr8	+	23504536	23504771	23504655	23504771	23503171	23503296	385	289,113,171	134,60,79	268	149	0.545,0.511,0.546
Sjc_0000548	chr8	+	23504587	23504771	23504655	23504771	23503171	23503296	386	587,242,352	134,60,79	217	149	0.75,0.735,0.754
Sjc_0000544	chr8	-	23163973	23164469	23163973	23164062	23164507	23164704	387	1504,1106,1219	0,0,0	556	149	1.0,1.0,1.0
Sjc_0001924	chr8	+	74872326	74873302	74872400	74873302	74870112	74870429	388	4,2,7	0,1,1	223	149	1.0,0.572,0.824
Sjc_0000543	chr8	+	23143384	23147590	23146265	23147590	23143156	23143294	389	401,566,490	273,207,261	3030	149	0.067,0.119,0.085
Sjc_0000540	chr8	+	23023170	23024115	23023774	23024115	23022790	23023135	390	129,124,127	5,13,13	753	149	0.836,0.654,0.659
Sjc_0000538	chr8	-	22946483	22948259	22946483	22946554	22949435	22949563	391	672,499,578	53,44,56	1854	149	0.505,0.477,0.453
Sjc_0000538	chr8	-	22949435	22949563	22949435	22949491	22955369	22955407	392	440,313,380	0,0,0	221	149	1.0,1.0,1.0
Sjc_0000538	chr8	-	22955191	22955425	22955191	22955407	22955450	22956027	393	54,20,59	163,113,114	167	149	0.228,0.136,0.316
Sjc_0000523	chr8	-	22246569	22247597	22246569	22246794	22248129	22248437	394	10,38,38	44,82,60	952	149	0.034,0.068,0.09
Sjc_0000461	chr8	-	20423529	20424096	20423529	20424039	20433737	20433941	395	90,100,101	0,0,0	206	149	1.0,1.0,1.0
Sjc_0000449	chr8	+	20006479	20006772	20006655	20006772	20005853	20005943	396	0,1,10	253,211,260	325	149	0.0,0.002,0.017
Sjc_0001299	chr8	-	51184381	51185842	51184381	51184577	51189528	51189854	397	6526,4555,5618	0,0,2	1414	149	1.0,1.0,0.997
Sjc_0000433	chr8	+	19195282	19197117	19196569	19197117	19193693	19193822	398	672,515,677	8,33,30	1436	149	0.897,0.618,0.701
Sjc_0000433	chr8	+	19196387	19197117	19196569	19197117	19195282	19195356	399	60,48,74	447,322,431	331	149	0.057,0.063,0.072
Sjc_0000422	chr8	+	18863579	18863785	18863582	18863785	18860438	18860634	400	5,7,6	7,1,3	152	149	0.412,0.873,0.662
Sjc_0000421	chr8	+	18813548	18813735	18813570	18813735	18807198	18807270	401	2,2,0	0,0,2	171	149	1.0,1.0,0.0
Sjc_0000421	chr8	+	18813548	18813735	18813620	18813735	18807198	18807270	402	26,35,19	0,0,0	221	149	1.0,1.0,1.0
Sjc_0000421	chr8	+	18813570	18813735	18813620	18813735	18807198	18807270	403	24,33,21	0,0,0	199	149	1.0,1.0,1.0
Sjc_0000421	chr8	+	18825466	18825547	18825541	18825547	18819198	18819511	404	241,249,255	0,0,0	224	149	1.0,1.0,1.0
Sjc_0000421	chr8	+	18830709	18830834	18830794	18830834	18829366	18829572	405	295,316,311	0,0,0	234	149	1.0,1.0,1.0
Sjc_0000421	chr8	+	18830709	18830834	18830814	18830834	18829366	18829572	406	316,344,335	0,0,0	254	149	1.0,1.0,1.0
Sjc_0000421	chr8	+	18830794	18830834	18830814	18830834	18829366	18829572	407	21,28,24	0,0,0	169	149	1.0,1.0,1.0
Sjc_0000411	chr8	+	18121512	18124537	18124318	18124537	18118751	18118906	408	890,844,827	0,0,2	2955	149	1.0,1.0,0.954
Sjc_0000881	chr8	+	36105389	36106210	36105403	36106210	36105252	36105354	409	329,338,295	158,120,111	163	149	0.656,0.72,0.708
Sjc_0000881	chr8	+	36105389	36106210	36105444	36106210	36105252	36105354	410	449,448,393	432,323,324	204	149	0.432,0.503,0.47
Sjc_0000881	chr8	+	36105389	36106210	36105764	36106210	36105252	36105354	411	1609,1348,1434	442,459,494	524	149	0.509,0.455,0.452
Sjc_0000881	chr8	+	36105389	36106573	36106285	36106573	36105252	36105354	412	4451,3510,3799	0,6,0	1045	149	1.0,0.988,1.0
Sjc_0000881	chr8	+	36105403	36106210	36105444	36106210	36105252	36105354	413	278,230,209	432,323,324	190	149	0.335,0.358,0.336
Sjc_0000881	chr8	+	36105403	36106210	36105764	36106210	36105252	36105354	414	1438,1130,1250	442,459,494	510	149	0.487,0.418,0.425
Sjc_0000881	chr8	+	36105444	36106210	36105764	36106210	36105252	36105354	415	1592,1223,1365	442,459,494	469	149	0.534,0.458,0.467
Sjc_0000881	chr8	+	36105764	36106573	36106285	36106573	36105252	36105354	416	3284,2621,2859	0,6,0	670	149	1.0,0.99,1.0
Sjc_0000881	chr8	+	36105764	36106573	36106285	36106573	36105252	36105629	417	3396,2558,2709	3,0,1	670	149	0.996,1.0,0.998
Sjc_0000881	chr8	+	36106251	36106573	36106285	36106573	36105252	36106210	418	166,134,148	1564,1294,1353	183	149	0.08,0.078,0.082
Sjc_0000401	chr8	+	17494366	17498844	17495334	17498844	17486936	17487142	419	1155,901,1140	0,0,1	1117	149	1.0,1.0,0.993
Sjc_0000400	chr8	-	17478333	17478440	17478333	17478383	17478504	17478624	420	8,12,8	224,249,167	206	149	0.025,0.034,0.033
Sjc_0000397	chr8	+	17368991	17372116	17371806	17372116	17368711	17368945	421	267,329,256	5,1,0	2964	149	0.729,0.943,1.0
Sjc_0000397	chr8	+	17371027	17372116	17371806	17372116	17368711	17370991	422	65,83,63	0,4,1	928	149	1.0,0.769,0.91
Sjc_0000397	chr8	+	17375689	17375907	17375745	17375907	17371806	17372116	423	324,273,323	0,0,0	205	149	1.0,1.0,1.0
Sjc_0000394	chr8	-	17236190	17236446	17236190	17236277	17236478	17236604	424	1254,1370,1178	0,0,1	318	149	1.0,1.0,0.998
Sjc_0000382	chr8	+	16818666	16821688	16821499	16821688	16815591	16815731	425	132,150,242	6,1,2	2982	149	0.524,0.882,0.858
Sjc_0000365	chr8	-	16023637	16025406	16023637	16025364	16025464	16027527	426	23,24,16	1,6,0	191	149	0.947,0.757,1.0
Sjc_0000365	chr8	-	16023637	16025783	16023637	16025364	16026962	16027527	427	106,136,102	276,171,215	568	149	0.092,0.173,0.111
Sjc_0000354	chr8	-	15402796	15402882	15402796	15402880	15402906	15403608	428	0,0,0	0,0,0	151	149	NA,NA,NA
Sjc_0000354	chr8	-	15437107	15437221	15437107	15437161	15438696	15438756	429	0,0,0	21,74,75	209	149	0.0,0.0,0.0
Sjc_0000346	chr8	+	15166142	15169884	15167971	15169884	15165805	15166086	430	435,542,507	206,191,177	1978	149	0.137,0.176,0.177
Sjc_0000341	chr8	+	15053818	15056477	15056072	15056477	15053241	15053778	431	935,745,853	4,1,2	2403	149	0.935,0.979,0.964
Sjc_0000341	chr8	+	15059116	15060731	15060536	15060731	15058264	15058525	432	126,94,114	900,672,699	1569	149	0.013,0.013,0.015
Sjc_0000338	chr8	+	14996250	14996525	14996253	14996525	14993797	14993936	433	306,328,355	70,45,65	152	149	0.811,0.877,0.843
Sjc_0000330	chr8	-	14799139	14799602	14799139	14799599	14803707	14803805	434	0,1,0	0,0,0	152	149	NA,1.0,NA
Sjc_0000327	chr8	+	14759093	14759309	14759196	14759309	14757713	14758004	435	225,209,287	7,19,20	252	149	0.95,0.867,0.895
Sjc_0000320	chr8	-	14320330	14320628	14320330	14320547	14321339	14321656	436	58,46,47	0,0,0	230	149	1.0,1.0,1.0
Sjc_0000310	chr8	+	13571249	13571711	13571595	13571711	13570424	13571177	437	7,6,6	0,0,0	495	149	1.0,1.0,1.0
Sjc_0000299	chr8	+	13060474	13060614	13060528	13060614	13058754	13058845	438	41,37,54	0,0,0	203	149	1.0,1.0,1.0
Sjc_0000299	chr8	+	13079496	13080090	13079964	13080090	13079363	13079453	439	41,52,55	49,50,51	617	149	0.168,0.201,0.207
Sjc_0003030	chr4	-	31276239	31278327	31276239	31277090	31279683	31279911	440	1643,2065,1845	226,252,248	1386	149	0.439,0.468,0.444
Sjc_0003030	chr4	-	31283182	31283570	31283182	31283526	31292172	31292218	441	3,6,9	191,263,224	193	149	0.012,0.017,0.03
Sjc_0008226	chr2	-	16059840	16062376	16059840	16060632	16064325	16064523	442	2402,1795,1360	9,2,10	1893	149	0.955,0.986,0.915
Sjc_0008226	chr2	-	16082839	16082981	16082839	16082976	16083016	16083175	443	0,0,1	1,0,1	154	149	0.0,NA,0.492
Sjc_0000801	chr8	-	33260258	33261031	33260258	33260868	33261962	33262283	444	60,45,49	2123,1402,1923	312	149	0.013,0.015,0.012
Sjc_0000801	chr8	-	33261962	33262996	33261962	33262283	33263945	33264392	445	2553,1659,2599	0,0,0	862	149	1.0,1.0,1.0
Sjc_0004831	chr1	+	17953831	17953910	17953856	17953910	17951502	17951730	446	0,1,0	60,51,60	174	149	0.0,0.017,0.0
Sjc_0003011	chr4	+	30700925	30700976	30700927	30700976	30694009	30694084	447	119,138,148	0,0,0	151	149	1.0,1.0,1.0
Sjc_0003011	chr4	+	30713681	30714109	30713684	30714109	30712760	30712915	448	185,190,131	4,4,5	152	149	0.978,0.979,0.963
Sjc_0002998	chr4	-	30347552	30352509	30347552	30348489	30352544	30352767	449	1596,1773,1630	0,10,5	4169	149	1.0,0.864,0.921
Sjc_0002998	chr4	-	30352544	30352767	30352544	30352764	30352807	30353085	450	102,99,101	16,3,5	152	149	0.862,0.97,0.952
Sjc_0002807	chr4	+	23467917	23472095	23471865	23472095	23465437	23465530	451	407,295,384	2,3,0	4097	149	0.881,0.781,1.0
Sjc_0002973	chr4	+	29457876	29458536	29458244	29458536	29454114	29454412	452	18,12,27	393,261,343	517	149	0.013,0.013,0.022
Sjc_0002954	chr4	-	28909435	28909585	28909435	28909578	28910391	28910515	453	47,114,70	1,0,0	156	149	0.978,1.0,1.0
Sjc_0002954	chr4	-	28909435	28909585	28909435	28909578	28911370	28911448	454	6,9,14	0,0,1	156	149	1.0,1.0,0.93
Sjc_0002950	chr4	+	28766101	28766405	28766226	28766405	28765947	28766006	455	319,240,314	0,0,0	274	149	1.0,1.0,1.0
Sjc_0002950	chr4	+	28770595	28773294	28772923	28773294	28769564	28769709	456	1529,1120,1315	1,4,0	2477	149	0.989,0.944,1.0
Sjc_0004716	chr1	-	13022106	13024930	13022106	13022266	13024966	13025084	457	763,973,925	1,0,0	2813	149	0.976,1.0,1.0
Sjc_0002941	chr4	+	28461221	28461694	28461481	28461694	28459920	28460328	458	151,122,139	188,181,260	409	149	0.226,0.197,0.163
Sjc_0002483	chr4	+	7968283	7968452	7968294	7968452	7968164	7968252	459	88,59,67	10,4,13	160	149	0.891,0.932,0.828
Sjc_0002483	chr4	+	7981848	7983197	7983016	7983197	7981543	7981613	460	421,245,350	10,1,4	1317	149	0.826,0.965,0.908
Sjc_0007165	chr5	+	20054803	20059369	20055951	20059369	20047577	20047741	461	193,200,229	0,5,5	1297	149	1.0,0.821,0.84
Sjc_0007165	chr5	+	20054803	20059369	20055951	20059369	20053048	20053181	462	788,744,730	3,9,1	1297	149	0.968,0.905,0.988
Sjc_0004076	chr4	-	73167313	73167673	73167313	73167571	73174500	73174670	463	22,15,24	298,266,251	251	149	0.042,0.032,0.054
Sjc_0002759	chr4	+	21575484	21575872	21575488	21575872	21569944	21570076	464	794,873,879	13,18,5	153	149	0.983,0.979,0.994
Sjc_0004185	chr4	-	77289447	77289929	77289447	77289700	77290600	77290691	465	29,43,44	14,11,11	378	149	0.449,0.606,0.612
Sjc_0004185	chr4	-	77289735	77289929	77289735	77289916	77290600	77290691	466	19,15,24	1,2,3	162	149	0.946,0.873,0.88
Sjc_0008937	chr6	+	17384337	17385853	17385439	17385853	17383914	17384108	467	448,360,421	0,1,9	1251	149	1.0,0.977,0.848
Sjc_0002918	chr4	-	27718185	27721341	27718185	27721019	27722852	27723138	468	931,821,841	187,104,126	471	149	0.612,0.714,0.679
Sjc_0002918	chr4	-	27722852	27725865	27722852	27723138	27734241	27734370	469	3427,3521,3434	2,0,0	2876	149	0.989,1.0,1.0
Sjc_0002086	chr8	-	81495204	81495481	81495204	81495409	81496797	81496902	470	568,484,513	136,103,104	221	149	0.738,0.76,0.769
Sjc_0002086	chr8	-	81495204	81495481	81495204	81495409	81497008	81497081	471	299,281,309	14,5,4	221	149	0.935,0.974,0.981
Sjc_0002086	chr8	-	81495204	81495481	81495204	81495409	81497020	81497081	472	283,268,290	13,8,11	221	149	0.936,0.958,0.947
Sjc_0002086	chr8	-	81495204	81495481	81495204	81495409	81499569	81499621	473	262,248,274	0,2,2	221	149	1.0,0.988,0.989
Sjc_0002086	chr8	-	81495204	81497081	81495204	81495409	81499569	81499621	474	1330,1414,1371	0,2,2	1821	149	1.0,0.983,0.982
Sjc_0002086	chr8	-	81495204	81497081	81495204	81495481	81499569	81499621	475	1070,1167,1102	2,1,5	1749	149	0.979,0.99,0.949
Sjc_0002900	chr4	-	27036864	27037573	27036864	27037523	27045323	27045530	476	170,187,140	2,1,0	199	149	0.985,0.993,1.0
Sjc_0002896	chr4	-	26869582	26870065	26869582	26869802	26883477	26884262	477	34,102,50	16,39,34	412	149	0.435,0.486,0.347
Sjc_0001084	chr8	+	43612597	43617420	43617207	43617420	43612501	43612549	478	496,584,471	102,122,131	4759	149	0.132,0.13,0.101
Sjc_0002888	chr4	+	26505741	26506394	26505792	26506394	26502770	26503863	479	1,0,0	12,8,9	200	149	0.058,0.0,0.0
Sjc_0002887	chr4	-	26481273	26481755	26481273	26481333	26483847	26483942	480	18,13,16	5,7,2	571	149	0.484,0.326,0.676
Sjc_0002887	chr4	-	26487498	26487611	26487498	26487608	26487644	26487744	481	95,63,49	784,586,660	152	149	0.106,0.095,0.068
Sjc_0002884	chr4	-	26362361	26362782	26362361	26362650	26364017	26364051	482	1820,1502,1588	9,0,0	281	149	0.991,1.0,1.0
Sjc_0002884	chr4	-	26362361	26364992	26362361	26362782	26365026	26365137	483	10806,10120,9759	0,2,5	2359	149	1.0,0.997,0.992
Sjc_0002884	chr4	-	26365671	26366097	26365671	26365749	26367253	26367268	484	108,166,133	613,558,674	497	149	0.05,0.082,0.056
Sjc_0002884	chr4	-	26365671	26367203	26365671	26365749	26367253	26367268	485	469,701,532	613,558,674	1603	149	0.066,0.105,0.068
Sjc_0002884	chr4	-	26365671	26367203	26365671	26366097	26367253	26367268	486	361,535,399	0,0,0	1255	149	1.0,1.0,1.0
Sjc_0002884	chr4	-	26365671	26367268	26365671	26365749	26367376	26367669	487	961,1161,1081	2,0,0	1668	149	0.977,1.0,1.0
Sjc_0002884	chr4	-	26362361	26364992	26362361	26362782	26367376	26367751	488	9612,9140,8621	1,0,3	2359	149	0.998,1.0,0.995
Sjc_0001532	chr8	+	59710610	59710957	59710646	59710957	59710404	59710555	489	12,30,29	72,65,74	185	149	0.118,0.271,0.24
Sjc_0001083	chr8	-	43589429	43589546	43589429	43589518	43589580	43590112	490	1598,1519,1322	0,6,2	177	149	1.0,0.995,0.998
Sjc_0002825	chr4	-	24161862	24164703	24161862	24161989	24166001	24166120	491	140,111,145	2,0,2	2863	149	0.785,1.0,0.79
Sjc_0002225	chr8	-	88009583	88011428	88009583	88010031	88011471	88011549	492	95,87,100	0,0,1	1546	149	1.0,1.0,0.906
Sjc_0007941	chr2	+	4413396	4413451	4413405	4413451	4412439	4412556	493	49,30,44	193,128,141	158	149	0.193,0.181,0.227
Sjc_0007941	chr2	+	4424770	4426219	4426145	4426219	4423765	4424168	494	0,9,3	479,273,291	1524	149	0.0,0.003,0.001
Sjc_0007164	chr5	+	20032224	20032663	20032266	20032663	20029566	20030003	495	43,81,57	0,1,0	191	149	1.0,0.984,1.0
Sjc_0007164	chr5	+	20034042	20036704	20036384	20036704	20032224	20032663	496	61,168,162	0,3,2	2491	149	1.0,0.77,0.829
Sjc_0003896	chr4	+	66068193	66068273	66068201	66068273	66064554	66064789	497	48,34,38	0,0,0	157	149	1.0,1.0,1.0
Sjc_0002783	chr4	-	22461582	22461925	22461582	22461886	22464730	22464861	498	12,9,11	0,0,0	188	149	1.0,1.0,1.0
Sjc_0002778	chr4	-	22220894	22221021	22220894	22220978	22222229	22222436	499	0,1,0	0,0,2	192	149	NA,1.0,0.0
Sjc_0008501	chr2	+	25870694	25870864	25870714	25870864	25868430	25868555	500	107,95,138	0,0,1	169	149	1.0,1.0,0.992
Sjc_0002838	chr4	+	24641511	24641617	24641515	24641617	24641411	24641480	501	148,179,182	59,74,47	153	149	0.71,0.702,0.79
Sjc_0001023	chr8	+	41533988	41539313	41539100	41539313	41526568	41526844	502	1038,1043,1080	0,0,1	5261	149	1.0,1.0,0.968
Sjc_0001023	chr8	+	41544645	41549893	41549744	41549893	41542759	41543083	503	1007,886,905	6,1,0	5248	149	0.827,0.962,1.0
Sjc_0006709	chr3	-	46840882	46841498	46840882	46841118	46841542	46841621	504	82,108,112	88,44,53	529	149	0.208,0.409,0.373
Sjc_0002749	chr4	+	21382998	21383242	21383103	21383242	21379460	21379725	505	670,538,644	0,2,0	254	149	1.0,0.994,1.0
Sjc_0002736	chr4	-	20710336	20710599	20710336	20710596	20711413	20711643	506	96,97,117	121,94,126	152	149	0.437,0.503,0.477
Sjc_0002728	chr4	-	20354155	20356067	20354155	20354722	20356758	20357013	507	144,228,125	369,216,256	1494	149	0.037,0.095,0.046
Sjc_0002728	chr4	-	20359686	20362452	20359686	20362430	20362485	20362558	508	290,218,214	43,38,48	171	149	0.855,0.833,0.795
Sjc_0006552	chr3	-	39604822	39607509	39604822	39604945	39608474	39608920	509	626,549,588	8,6,9	2713	149	0.811,0.834,0.782
Sjc_0006552	chr3	-	39608474	39608945	39608474	39608920	39610130	39610521	510	46,26,10	231,178,178	174	149	0.146,0.111,0.046
Sjc_0006552	chr3	-	39610130	39610590	39610130	39610521	39617475	39617553	511	59,41,29	85,50,71	218	149	0.322,0.359,0.218
Sjc_0002667	chr4	+	18017419	18018977	18018874	18018977	18015656	18015822	512	1140,804,945	3,2,4	1604	149	0.972,0.974,0.956
Sjc_0003274	chr4	-	40022496	40023675	40022496	40023241	40025437	40025782	513	1,8,6	44,65,52	583	149	0.006,0.03,0.029
Sjc_0007144	chr5	+	19146407	19148036	19147686	19148036	19146203	19146359	514	23,16,28	547,365,552	1428	149	0.004,0.005,0.005
Sjc_0007144	chr5	+	19150326	19150571	19150464	19150571	19147686	19148036	515	1248,976,1185	0,0,0	287	149	1.0,1.0,1.0
Sjc_0002633	chr4	+	16410598	16410969	16410697	16410969	16409434	16409582	516	22,13,12	594,361,342	248	149	0.022,0.021,0.021
Sjc_0002629	chr4	-	14993719	14996860	14993719	14994082	14997142	14997405	517	51,122,114	33,53,54	2927	149	0.073,0.105,0.097
Sjc_0008139	chr2	-	13089579	13089841	13089579	13089835	13091526	13091877	518	299,280,307	12,0,2	155	149	0.96,1.0,0.993
Sjc_0003801	chr4	+	60944134	60945359	60945079	60945359	60943955	60944100	519	402,334,399	542,394,513	1094	149	0.092,0.104,0.096
Sjc_0000415	chr8	-	18288889	18288997	18288889	18288993	18290616	18292679	520	395,418,416	0,2,0	153	149	1.0,0.995,1.0
Sjc_0000415	chr8	-	18290616	18291273	18290616	18291207	18292633	18292679	521	13,23,8	271,321,285	215	149	0.032,0.047,0.019
Sjc_0000415	chr8	-	18290616	18292679	18290616	18291207	18299463	18300064	522	335,320,402	0,0,0	1621	149	1.0,1.0,1.0
Sjc_0006471	chr3	+	36648672	36649977	36649731	36649977	36644210	36644416	523	2113,2358,2280	28,27,27	1208	149	0.903,0.915,0.912
Sjc_0006471	chr3	+	36648672	36649977	36649934	36649977	36644210	36644416	524	2530,2806,2708	54,46,59	1411	149	0.832,0.866,0.829
Sjc_0006471	chr3	+	36649731	36649977	36649934	36649977	36644210	36644416	525	446,479,456	54,46,59	352	149	0.778,0.815,0.766
Sjc_0006471	chr3	+	36648672	36649977	36649731	36649977	36644210	36644420	526	2054,2320,2241	27,21,19	1208	149	0.904,0.932,0.936
Sjc_0006471	chr3	+	36648672	36649977	36649934	36649977	36644210	36644420	527	2471,2768,2669	41,6,29	1411	149	0.864,0.98,0.907
Sjc_0006471	chr3	+	36649731	36649977	36649934	36649977	36644210	36644420	528	445,473,448	41,6,29	352	149	0.821,0.971,0.867
Sjc_0006471	chr3	+	36649998	36650080	36650018	36650080	36644210	36644420	529	35,35,31	17,7,4	169	149	0.645,0.815,0.872
Sjc_0006471	chr3	+	36649998	36650080	36650018	36650080	36648630	36649958	530	398,390,446	2,3,3	169	149	0.994,0.991,0.992
Sjc_0006471	chr3	+	36649890	36649977	36649934	36649977	36649731	36649843	531	190,200,223	1,0,0	193	149	0.993,1.0,1.0
Sjc_0006471	chr3	+	36650533	36650650	36650546	36650650	36650360	36650502	532	974,849,810	194,166,188	162	149	0.822,0.825,0.798
Sjc_0000682	chr8	+	28799250	28801487	28800211	28801487	28798241	28798346	533	673,430,537	2,0,0	1110	149	0.978,1.0,1.0
Sjc_0003601	chr4	+	52057789	52060733	52058799	52060733	52056426	52056474	534	255,227,272	38,35,33	1159	149	0.463,0.455,0.514
Sjc_0002616	chr4	-	14478882	14479152	14478882	14479124	14484292	14484440	535	63,78,55	0,0,0	177	149	1.0,1.0,1.0
Sjc_0002615	chr4	+	14458259	14458561	14458343	14458561	14453231	14453494	536	305,327,354	0,0,0	233	149	1.0,1.0,1.0
Sjc_0002611	chr4	-	14246811	14248288	14246811	14247016	14249510	14249862	537	115,111,172	3,4,6	1421	149	0.801,0.744,0.75
Sjc_0002610	chr4	+	14218469	14218882	14218610	14218882	14217459	14217534	538	210,152,184	0,0,0	290	149	1.0,1.0,1.0
Sjc_0002610	chr4	+	14235347	14236389	14236290	14236389	14234928	14234974	539	664,616,674	0,0,0	1092	149	1.0,1.0,1.0
Sjc_0002610	chr4	+	14235347	14236389	14236325	14236389	14234928	14234974	540	664,618,680	6,4,0	1127	149	0.936,0.953,1.0
Sjc_0002610	chr4	+	14236290	14236389	14236325	14236389	14234928	14234974	541	0,2,6	6,4,0	184	149	0.0,0.288,1.0
Sjc_0002608	chr4	+	14181905	14182114	14182059	14182114	14179696	14179851	542	38,6,24	45,22,40	303	149	0.293,0.118,0.228
Sjc_0003119	chr4	+	34651006	34651115	34651019	34651115	34650811	34650969	543	24,28,36	17,8,16	162	149	0.565,0.763,0.674
Sjc_0002597	chr4	-	13856359	13856573	13856359	13856534	13857130	13857369	544	0,0,0	138,116,79	188	149	0.0,0.0,0.0
Sjc_0002595	chr4	-	13630886	13632580	13630886	13631670	13632646	13632934	545	59,105,36	0,9,0	1059	149	1.0,0.621,1.0
Sjc_0002577	chr4	-	12064958	12065046	12064958	12065010	12066652	12066713	546	0,1,0	274,185,262	185	149	0.0,0.004,0.0
Sjc_0003183	chr4	+	36646798	36647112	36646969	36647112	36646689	36646758	547	2878,2178,2920	0,0,0	320	149	1.0,1.0,1.0
Sjc_0002528	chr4	-	9751624	9752077	9751624	9751819	9752114	9752683	548	119,92,107	0,0,0	407	149	1.0,1.0,1.0
Sjc_0007896	chr2	+	2568118	2568758	2568243	2568758	2567788	2568079	549	83,62,49	27,0,12	274	149	0.626,1.0,0.689
Sjc_0002507	chr4	+	8779455	8779528	8779459	8779528	8779304	8779421	550	846,707,878	1,0,0	153	149	0.999,1.0,1.0
Sjc_0007418	chr5	-	30335732	30338069	30335732	30335888	30338757	30339030	551	23,5,26	0,0,0	2330	149	1.0,1.0,1.0
Sjc_0000569	chr8	+	24167269	24167413	24167345	24167413	24164270	24164519	552	2,2,6	251,265,254	225	149	0.005,0.005,0.015
Sjc_0000569	chr8	+	24174690	24181324	24181205	24181324	24172705	24173015	553	2071,1538,1882	0,4,1	6664	149	1.0,0.896,0.977
Sjc_0007523	chr5	+	34811053	34811479	34811055	34811479	34810722	34811021	554	13744,8450,10355	131,104,105	151	149	0.99,0.988,0.99
Sjc_0002490	chr4	-	8121709	8124581	8121709	8122406	8126495	8126780	555	824,710,792	5,5,3	2324	149	0.914,0.901,0.944
Sjc_0007784	chr5	+	44264950	44265209	44264966	44265209	44261139	44261632	556	14,9,16	19,44,35	165	149	0.4,0.156,0.292
Sjc_0007784	chr5	+	44264950	44265209	44264966	44265209	44261661	44262462	557	1,5,1	0,1,1	165	149	1.0,0.819,0.475
Sjc_0007784	chr5	+	44266751	44267206	44267116	44267206	44264966	44265883	558	15,31,28	0,4,0	514	149	1.0,0.692,1.0
Sjc_0007784	chr5	+	44278430	44279304	44278467	44279304	44276044	44276286	559	125,144,153	0,2,2	186	149	1.0,0.983,0.984
Sjc_0009354	chr7	+	13259565	13259659	13259568	13259659	13259001	13259535	560	323,392,355	2,4,6	152	149	0.994,0.99,0.983
Sjc_0002852	chr4	-	25289993	25290672	25289993	25290500	25291470	25291843	561	2,5,4	4,0,1	321	149	0.188,1.0,0.65
Sjc_0002852	chr4	-	25319727	25319939	25319727	25319926	25319970	25319994	562	14,3,8	6,7,12	162	149	0.682,0.283,0.38
Sjc_0002819	chr4	+	23817894	23818108	23817949	23818108	23816300	23816515	563	1,0,0	28,25,31	204	149	0.025,0.0,0.0
Sjc_0002819	chr4	+	23836044	23836104	23836046	23836104	23833427	23833560	564	1,1,0	0,0,0	151	149	1.0,1.0,NA
Sjc_0002452	chr4	+	7005170	7008060	7007023	7008060	7003459	7003522	565	637,613,528	10,2,9	2002	149	0.826,0.958,0.814
Sjc_0003429	chr4	+	45795018	45795135	45795045	45795135	45794043	45794147	566	2,5,4	443,277,289	176	149	0.004,0.015,0.012
Sjc_0002428	chr4	+	5792459	5792646	5792493	5792646	5792359	5792415	567	167,133,144	81,53,32	183	149	0.627,0.671,0.786
Sjc_0003196	chr4	-	37164795	37166307	37164795	37165243	37166414	37166540	568	419,445,542	0,3,0	1213	149	1.0,0.948,1.0
Sjc_0003196	chr4	-	37164795	37166383	37164795	37165243	37166414	37166540	569	571,654,729	0,3,0	1289	149	1.0,0.962,1.0
Sjc_0003196	chr4	-	37164795	37166383	37164795	37166307	37166414	37166540	570	165,230,205	13,21,18	225	149	0.894,0.879,0.883
Sjc_0003196	chr4	-	37164795	37166307	37164795	37165243	37166484	37166540	571	437,469,562	6,0,0	1213	149	0.899,1.0,1.0
Sjc_0003281	chr4	+	40221045	40221308	40221168	40221308	40220623	40221003	572	624,516,519	0,8,0	272	149	1.0,0.972,1.0
Sjc_0002407	chr4	+	4907843	4908448	4908186	4908448	4906324	4906542	573	34,33,30	101,98,110	492	149	0.093,0.093,0.076
Sjc_0000504	chr8	-	21665661	21666425	21665661	21666353	21667274	21667389	574	0,0,0	9,27,20	221	149	0.0,0.0,0.0
Sjc_0002402	chr4	+	4614910	4615402	4614939	4615402	4614481	4614872	575	11,13,9	0,0,0	178	149	1.0,1.0,1.0
Sjc_0002391	chr4	+	4263973	4268566	4268286	4268566	4262706	4262824	576	54,127,100	101,123,99	4462	149	0.018,0.033,0.033
Sjc_0009467	chr7	+	17753380	17753811	17753770	17753811	17752565	17752759	577	1051,847,946	0,0,0	539	149	1.0,1.0,1.0
Sjc_0002372	chr4	-	3110844	3111034	3110844	3111028	3111064	3111199	578	1603,1299,1450	241,150,213	155	149	0.865,0.893,0.867
Sjc_0009488	chr7	-	18693472	18696029	18693472	18693640	18696599	18696769	579	1313,1557,1415	4,1,18	2538	149	0.951,0.989,0.822
Sjc_0009488	chr7	-	18698906	18699533	18698906	18699049	18702301	18702461	580	0,1,0	508,563,507	633	149	0.0,0.0,0.0
Sjc_0002343	chr4	-	1315397	1317137	1315397	1315761	1318919	1318977	581	24,38,36	324,248,270	1525	149	0.007,0.015,0.013
Sjc_0002343	chr4	-	1327029	1327559	1327029	1327096	1330770	1331085	582	158,159,178	0,2,0	612	149	1.0,0.951,1.0
Sjc_0009199	chr7	+	6473560	6473979	6473888	6473979	6473345	6473528	583	0,3,0	0,0,0	477	149	NA,1.0,NA
Sjc_0004891	chr1	+	19715136	19715532	19715163	19715532	19713674	19713791	584	12,3,12	161,204,207	176	149	0.059,0.012,0.047
Sjc_0008370	chr2	+	21161237	21163767	21163414	21163767	21160913	21161201	585	326,427,375	78,54,82	2326	149	0.211,0.336,0.227
Sjc_0002320	chr4	-	301387	302522	301387	301732	310834	311035	586	38,51,70	285,390,386	939	149	0.021,0.02,0.028
Sjc_0008810	chr6	-	11640981	11641056	11640981	11641015	11644090	11644407	587	0,1,0	0,0,0	190	149	NA,1.0,NA
Sjc_0002363	chr4	-	2447120	2447508	2447120	2447384	2448131	2448441	588	48,17,18	156,99,129	273	149	0.144,0.086,0.071
Sjc_0003775	chr4	-	59919200	59919450	59919200	59919435	59926735	59926768	589	3,2,1	27,23,4	164	149	0.092,0.073,0.185
Sjc_0000295	chr8	+	12806600	12808143	12807964	12808143	12805443	12805512	590	204,459,319	9,0,2	1513	149	0.691,1.0,0.94
Sjc_0003389	chr4	+	44277153	44278255	44278171	44278255	44272471	44272620	591	21,31,50	0,1,0	1167	149	1.0,0.798,1.0
Sjc_0003389	chr4	+	44279065	44281128	44280643	44281128	44277153	44278255	592	21,20,37	0,0,5	1727	149	1.0,1.0,0.39
Sjc_0006713	chr3	-	46943220	46943861	46943220	46943511	46947875	46948113	593	1080,621,793	437,241,318	499	149	0.425,0.435,0.427
Sjc_0006713	chr3	-	46943220	46944054	46943220	46943511	46947875	46948113	594	816,536,615	437,241,318	692	149	0.287,0.324,0.294
Sjc_0006713	chr3	-	46943220	46944054	46943220	46943861	46947875	46948113	595	53,48,48	317,133,226	342	149	0.068,0.136,0.085
Sjc_0003020	chr4	+	30999052	31000371	30999558	31000371	30993334	30993447	596	1,7,0	3,5,0	655	149	0.07,0.242,NA
Sjc_0006702	chr3	-	46514008	46514482	46514008	46514443	46515142	46515225	597	500,280,392	0,0,0	188	149	1.0,1.0,1.0
Sjc_0006712	chr3	+	46909227	46910070	46909317	46910070	46908954	46909185	598	20955,13344,14435	1,0,0	239	149	1.0,1.0,1.0
Sjc_0006661	chr3	+	44911562	44911675	44911598	44911675	44904426	44904694	599	7,1,1	140,102,126	185	149	0.039,0.008,0.006
Sjc_0006660	chr3	-	44821406	44821686	44821406	44821668	44822085	44822296	600	207,198,181	0,0,0	167	149	1.0,1.0,1.0
Sjc_0006660	chr3	-	44828018	44828126	44828018	44828099	44833904	44833979	601	28,36,22	159,127,125	176	149	0.13,0.194,0.13
Sjc_0000573	chr8	+	24518423	24522251	24520047	24522251	24516617	24517386	602	406,384,436	43,10,31	1773	149	0.442,0.763,0.542
Sjc_0000573	chr8	+	24520047	24522251	24520393	24522251	24518423	24518660	603	596,485,551	38,27,23	495	149	0.825,0.844,0.878
Sjc_0004133	chr4	+	75021581	75021653	75021602	75021653	75021525	75021546	604	147,111,121	36,18,31	170	149	0.782,0.844,0.774
Sjc_0002466	chr4	+	7314568	7316790	7315603	7316790	7313842	7314536	605	600,545,574	48,42,57	1184	149	0.611,0.62,0.559
Sjc_0005153	chr1	-	30050769	30053225	30050769	30053219	30053255	30053354	606	2,0,6	31,31,50	155	149	0.058,0.0,0.103
Sjc_0003190	chr4	+	36973510	36975393	36975204	36975393	36973064	36973128	607	1102,1280,1123	0,0,0	1843	149	1.0,1.0,1.0
Sjc_0003190	chr4	+	36973510	36975393	36975318	36975393	36973064	36973128	608	1720,1826,1726	0,0,0	1957	149	1.0,1.0,1.0
Sjc_0003190	chr4	+	36975204	36975393	36975318	36975393	36973064	36973128	609	618,546,603	0,0,0	263	149	1.0,1.0,1.0
Sjc_0003190	chr4	+	36975204	36975393	36975318	36975393	36973508	36973799	610	649,562,623	24,8,12	263	149	0.939,0.975,0.967
Sjc_0003190	chr4	+	36975204	36975393	36975318	36975393	36973510	36973681	611	652,583,629	10,12,17	263	149	0.974,0.965,0.954
Sjc_0003190	chr4	+	36975599	36975731	36975614	36975731	36975423	36975567	612	953,890,913	229,257,213	164	149	0.791,0.759,0.796
Sjc_0003973	chr4	-	69022059	69022109	69022059	69022100	69022143	69022174	613	160,126,174	40,17,30	158	149	0.79,0.875,0.845
Sjc_0006627	chr3	+	43274537	43275588	43275205	43275588	43274263	43274495	614	204,234,233	0,4,2	817	149	1.0,0.914,0.955
Sjc_0008237	chr2	-	16442875	16443016	16442875	16442958	16443060	16444506	615	117,69,112	16,5,12	207	149	0.84,0.909,0.87
Sjc_0008237	chr2	-	16442875	16443487	16442875	16442958	16443524	16443722	616	861,629,755	0,2,3	678	149	1.0,0.986,0.982
Sjc_0009342	chr7	+	12743071	12743234	12743101	12743234	12740937	12741104	617	115,96,241	0,0,0	179	149	1.0,1.0,1.0
Sjc_0006625	chr3	+	43156863	43156999	43156899	43156999	43154644	43154770	618	119,129,126	0,0,0	185	149	1.0,1.0,1.0
Sjc_0006621	chr3	+	43046087	43047093	43046750	43047093	43043305	43043401	619	3484,2747,2842	15,8,17	812	149	0.977,0.984,0.968
Sjc_0004296	chr4	-	81983599	81983750	81983599	81983701	81984985	81985033	620	1319,1007,1118	2,3,0	198	149	0.998,0.996,1.0
Sjc_0004296	chr4	-	81987309	81987549	81987309	81987537	81987597	81987719	621	517,370,476	5,5,8	161	149	0.99,0.986,0.982
Sjc_0004296	chr4	-	81990815	81991030	81990815	81990940	81995275	81995339	622	270,221,235	60,46,67	239	149	0.737,0.75,0.686
Sjc_0006619	chr3	+	42868537	42868624	42868584	42868624	42852530	42854463	623	5,6,3	0,0,3	196	149	1.0,1.0,0.432
Sjc_0002458	chr4	+	7107314	7109159	7108484	7109159	7100329	7100568	624	270,365,311	4,4,4	1319	149	0.884,0.912,0.898
Sjc_0001494	chr8	+	58445642	58446636	58446280	58446636	58442572	58442770	625	355,299,332	2,3,0	787	149	0.971,0.95,1.0
Sjc_0005159	chr1	-	30232085	30232413	30232085	30232344	30233993	30234243	626	4,1,0	261,172,189	218	149	0.01,0.004,0.0
Sjc_0002384	chr4	+	3678956	3679128	3679067	3679128	3675238	3675348	627	515,581,609	0,0,0	260	149	1.0,1.0,1.0
Sjc_0001338	chr8	+	52349006	52349557	52349304	52349557	52347945	52348032	628	65,80,56	0,0,4	447	149	1.0,1.0,0.824
Sjc_0001338	chr8	+	52349006	52349557	52349475	52349557	52347945	52348032	629	84,95,67	139,129,103	618	149	0.127,0.151,0.136
Sjc_0001338	chr8	+	52349304	52349557	52349475	52349557	52347945	52348032	630	19,15,15	139,129,103	320	149	0.06,0.051,0.064
Sjc_0004660	chr1	-	10881240	10881350	10881240	10881342	10881382	10881886	631	8159,4822,4136	78,54,63	157	149	0.99,0.988,0.984
Sjc_0008345	chr2	+	20161099	20164375	20164187	20164375	20157727	20158358	632	1678,1814,1941	0,3,0	3237	149	1.0,0.965,1.0
Sjc_0008345	chr2	+	20158397	20161296	20161099	20161296	20158241	20158358	633	330,470,410	940,1078,1171	2851	149	0.018,0.022,0.018
Sjc_0008345	chr2	+	20158397	20164375	20164187	20164375	20158241	20158358	634	1068,1206,1180	0,3,0	5939	149	1.0,0.91,1.0
Sjc_0009439	chr7	+	16433310	16436307	16436114	16436307	16432216	16432396	635	17,82,41	69,63,77	2953	149	0.012,0.062,0.026
Sjc_0009004	chr6	-	20912365	20912410	20912365	20912398	20913152	20913209	636	6,12,13	0,0,0	161	149	1.0,1.0,1.0
Sjc_0005126	chr1	-	29129829	29132917	29129829	29129855	29134994	29135158	637	124,250,214	206,192,235	3211	149	0.027,0.057,0.041
Sjc_0006474	chr3	-	36750165	36751188	36750165	36750275	36753321	36753411	638	34,37,35	284,243,192	1062	149	0.017,0.021,0.025
Sjc_0006474	chr3	-	36753787	36753979	36753787	36753919	36756789	36756922	639	179,156,163	12,18,23	209	149	0.914,0.861,0.835
Sjc_0006575	chr3	+	40791952	40794969	40794519	40794969	40790441	40790787	640	656,746,645	151,148,156	2716	149	0.192,0.217,0.185
Sjc_0003411	chr4	-	45170938	45177628	45170938	45172915	45177671	45177800	641	853,917,931	1,1,0	4862	149	0.963,0.966,1.0
Sjc_0005794	chr3	+	8951406	8951512	8951435	8951512	8951307	8951359	642	19,20,30	46,46,56	178	149	0.257,0.267,0.31
Sjc_0005794	chr3	+	8951569	8951707	8951579	8951707	8951406	8951468	643	5,20,19	0,0,0	159	149	1.0,1.0,1.0
Sjc_0005794	chr3	+	8952138	8954385	8953574	8954385	8951569	8951707	644	289,270,340	2,5,2	1585	149	0.931,0.835,0.941
Sjc_0002862	chr4	-	25666962	25669126	25666962	25667619	25669175	25669305	645	26,9,39	448,439,476	1656	149	0.005,0.002,0.007
Sjc_0002862	chr4	-	25669175	25670027	25669175	25669305	25672072	25672205	646	48,45,55	0,1,1	871	149	1.0,0.885,0.904
Sjc_0002862	chr4	-	25669911	25671631	25669911	25670027	25672072	25672205	647	1184,1270,1167	26,15,14	1753	149	0.795,0.878,0.876
Sjc_0005009	chr1	+	24824057	24824213	24824117	24824213	24822873	24823113	648	1410,863,981	0,0,0	209	149	1.0,1.0,1.0
Sjc_0001818	chr8	-	70559702	70560091	70559702	70559909	70560477	70560694	649	8,4,2	389,280,336	331	149	0.009,0.006,0.003
Sjc_0006542	chr3	+	39030817	39033146	39031716	39033146	39026227	39026300	650	6105,4790,5097	17,15,15	1048	149	0.981,0.978,0.98
Sjc_0005335	chr1	+	38077789	38078107	38077791	38078107	38077527	38077757	651	50,23,49	260,187,321	151	149	0.159,0.108,0.131
Sjc_0006519	chr3	-	38296424	38296695	38296424	38296626	38303106	38303199	652	117,140,125	0,0,0	218	149	1.0,1.0,1.0
Sjc_0001233	chr8	+	49184732	49185003	49184736	49185003	49181442	49181789	653	50,30,32	1,0,0	153	149	0.98,1.0,1.0
Sjc_0001233	chr8	+	49184732	49185003	49184736	49185003	49183453	49183528	654	2358,1282,1854	132,108,100	153	149	0.946,0.92,0.948
Sjc_0000838	chr8	+	34529698	34532301	34529897	34532301	34527358	34527471	655	89,75,101	0,2,0	348	149	1.0,0.941,1.0
Sjc_0002880	chr4	-	26250503	26250699	26250503	26250537	26251620	26251868	656	806,650,747	16,14,11	311	149	0.96,0.957,0.97
Sjc_0002880	chr4	-	26250503	26250699	26250503	26250537	26253199	26253390	657	538,529,572	18,41,12	311	149	0.935,0.861,0.958
Sjc_0000187	chr8	+	8101202	8101634	8101307	8101634	8100030	8100115	658	229,247,252	16,13,25	254	149	0.894,0.918,0.855
Sjc_0003519	chr4	+	49084491	49084595	49084563	49084595	49084040	49084461	659	194,164,247	0,0,0	221	149	1.0,1.0,1.0
Sjc_0003519	chr4	+	49098680	49100467	49100238	49100467	49096923	49097040	660	613,594,594	0,1,0	1707	149	1.0,0.981,1.0
Sjc_0002299	chr8	-	89964226	89965395	89964226	89964273	89966579	89966771	661	52,65,65	0,0,2	1271	149	1.0,1.0,0.792
Sjc_0006484	chr3	+	37122781	37122924	37122850	37122924	37122468	37122736	662	31,26,54	0,1,16	218	149	1.0,0.947,0.698
Sjc_0006484	chr3	+	37122976	37123386	37123163	37123386	37122850	37122924	663	129,85,162	9,13,15	336	149	0.864,0.744,0.827
Sjc_0006483	chr3	-	37111769	37111900	37111769	37111869	37111925	37112072	664	2,0,7	13,22,22	180	149	0.113,0.0,0.208
Sjc_0003161	chr4	+	36025495	36025565	36025546	36025565	36025341	36025462	665	511,543,498	0,0,0	200	149	1.0,1.0,1.0
Sjc_0003161	chr4	+	36026109	36026237	36026124	36026237	36026002	36026084	666	22,17,19	217,227,176	164	149	0.084,0.064,0.089
Sjc_0003161	chr4	+	36037995	36038096	36038088	36038096	36035369	36035425	667	5,6,3	1,0,0	242	149	0.755,1.0,1.0
Sjc_0003161	chr4	+	36047450	36047595	36047521	36047595	36038088	36038157	668	228,281,298	47,51,55	220	149	0.767,0.789,0.786
Sjc_0003161	chr4	+	36059027	36059391	36059075	36059391	36058232	36058307	669	3,5,2	373,352,308	197	149	0.006,0.011,0.005
Sjc_0003161	chr4	+	36063502	36066297	36066184	36066297	36062931	36063324	670	983,941,1063	0,3,2	2831	149	1.0,0.943,0.965
Sjc_0003161	chr4	+	36063502	36066297	36066238	36066297	36062931	36063324	671	1044,1000,1115	5,6,8	2885	149	0.915,0.896,0.878
Sjc_0003161	chr4	+	36066184	36066297	36066238	36066297	36062931	36063324	672	61,62,54	5,6,8	203	149	0.9,0.884,0.832
Sjc_0003161	chr4	+	36066184	36066297	36066238	36066297	36063502	36063613	673	130,144,115	215,240,188	203	149	0.307,0.306,0.31
Sjc_0003161	chr4	+	36066184	36066297	36066238	36066297	36065439	36065589	674	102,74,71	168,105,125	203	149	0.308,0.341,0.294
Sjc_0006457	chr3	-	36222528	36222736	36222528	36222679	36222936	36223097	675	246,245,286	0,0,0	206	149	1.0,1.0,1.0
Sjc_0006455	chr3	-	36165950	36166213	36165950	36166201	36166243	36166498	676	48,20,26	0,1,0	161	149	1.0,0.949,1.0
Sjc_0001362	chr8	-	53145038	53145381	53145038	53145376	53147484	53147787	677	124,55,63	624,388,477	154	149	0.161,0.121,0.113
Sjc_0006452	chr3	+	35999781	36000599	36000479	36000599	35999609	35999734	678	40,45,63	6,0,0	847	149	0.54,1.0,1.0
Sjc_0006452	chr3	+	36000821	36000993	36000878	36000993	36000636	36000792	679	604,331,369	0,0,0	206	149	1.0,1.0,1.0
Sjc_0006450	chr3	-	35953980	35957454	35953980	35954068	35957500	35957872	680	300,204,287	0,0,1	3535	149	1.0,1.0,0.924
Sjc_0008068	chr2	-	10382634	10382888	10382634	10382882	10382915	10383380	681	3,3,2	1,0,0	155	149	0.743,1.0,1.0
Sjc_0006442	chr3	+	35497298	35497486	35497348	35497486	35492034	35492539	682	46,21,31	0,0,0	199	149	1.0,1.0,1.0
Sjc_0006442	chr3	+	35506193	35506705	35506402	35506705	35500974	35501331	683	10,1,2	192,69,106	358	149	0.021,0.006,0.008
Sjc_0006442	chr3	+	35522982	35523103	35523075	35523103	35521253	35521311	684	100,48,83	0,0,0	242	149	1.0,1.0,1.0
Sjc_0006443	chr3	-	35541101	35541234	35541101	35541172	35541269	35541369	685	1300,1011,1171	15,4,4	211	149	0.984,0.994,0.995
Sjc_0006409	chr3	+	33963361	33965235	33965030	33965235	33963135	33963227	686	1376,894,1000	22,13,5	1818	149	0.837,0.849,0.943
Sjc_0006409	chr3	+	33979206	33980139	33979568	33980139	33976692	33976889	687	3424,2223,2612	41,28,37	511	149	0.961,0.959,0.954
Sjc_0007571	chr5	-	36541499	36546740	36541499	36544953	36547460	36547665	688	11,7,3	179,188,179	1936	149	0.005,0.003,0.001
Sjc_0007571	chr5	-	36562673	36562736	36562673	36562733	36562768	36562867	689	0,0,0	80,40,65	152	149	0.0,0.0,0.0
Sjc_0006306	chr3	-	30529878	30530361	30529878	30530064	30531027	30531156	690	8,7,3	0,0,0	446	149	1.0,1.0,1.0
Sjc_0006391	chr3	+	33314225	33314510	33314288	33314510	33312828	33312933	691	6,0,7	97,106,122	212	149	0.042,0.0,0.039
Sjc_0005418	chr1	-	41537398	41538875	41537398	41538536	41542382	41542429	692	143,135,101	0,0,0	488	149	1.0,1.0,1.0
Sjc_0001439	chr8	+	56006525	56009781	56009738	56009781	56000431	56000655	693	1823,2231,1901	1,0,0	3362	149	0.988,1.0,1.0
Sjc_0001439	chr8	+	56009594	56009781	56009738	56009781	56006525	56006935	694	69,65,64	111,157,111	293	149	0.24,0.174,0.227
Sjc_0001439	chr8	+	56009594	56009781	56009738	56009781	56006525	56006968	695	69,65,66	118,163,120	293	149	0.229,0.169,0.219
Sjc_0009071	chr7	+	820330	821496	821420	821496	820120	820281	696	33,65,31	135,112,133	1239	149	0.029,0.065,0.027
Sjc_0009071	chr7	+	821390	821496	821420	821496	820330	821359	697	24,18,16	0,3,0	179	149	1.0,0.833,1.0
Sjc_0002641	chr4	+	16813914	16814980	16814324	16814980	16813223	16813414	698	26,18,43	1571,1694,1693	559	149	0.004,0.003,0.007
Sjc_0008167	chr2	+	14125353	14125572	14125460	14125572	14123351	14123557	699	16,12,12	17,22,25	256	149	0.354,0.241,0.218
Sjc_0008167	chr2	+	14128651	14128787	14128702	14128787	14126688	14126798	700	15,22,23	0,0,0	200	149	1.0,1.0,1.0
Sjc_0008167	chr2	+	14128651	14130253	14130208	14130253	14126688	14126798	701	74,62,85	8,6,5	1706	149	0.447,0.474,0.598
Sjc_0006355	chr3	+	31948229	31952148	31949250	31952148	31948139	31948190	702	1295,925,1141	1,0,0	1170	149	0.994,1.0,1.0
Sjc_0002011	chr8	+	78545751	78546194	78546095	78546194	78543459	78543712	703	61,84,47	32,38,44	493	149	0.366,0.401,0.244
Sjc_0002011	chr8	+	78554645	78554788	78554714	78554788	78550935	78551153	704	125,149,121	0,0,0	218	149	1.0,1.0,1.0
Sjc_0001868	chr8	+	72939951	72944233	72942934	72944233	72937095	72937263	705	225,473,422	2,0,7	3132	149	0.843,1.0,0.741
Sjc_0003929	chr4	-	67430002	67430227	67430002	67430215	67435609	67435767	706	2,0,1	1,4,1	161	149	0.649,0.0,0.481
Sjc_0003929	chr4	-	67430002	67430227	67430002	67430215	67435627	67435767	707	7,3,2	17,8,5	161	149	0.276,0.258,0.27
Sjc_0002764	chr4	-	21648959	21649954	21648959	21649403	21653438	21653536	708	410,186,245	82,33,44	700	149	0.516,0.545,0.542
Sjc_0002764	chr4	-	21648959	21652822	21648959	21649403	21653438	21653536	709	930,481,544	82,33,44	3568	149	0.321,0.378,0.341
Sjc_0002764	chr4	-	21648959	21652822	21648959	21649954	21653438	21653536	710	579,329,325	59,34,26	3017	149	0.326,0.323,0.382
Sjc_0004503	chr1	+	3608559	3610299	3609936	3610299	3608007	3608336	711	322,289,330	0,1,2	1526	149	1.0,0.966,0.942
Sjc_0004503	chr1	+	3609936	3610299	3609963	3610299	3608559	3608766	712	166,107,115	0,0,0	176	149	1.0,1.0,1.0
Sjc_0002383	chr4	-	3654740	3655198	3654740	3655084	3656865	3657277	713	283,257,245	0,0,0	263	149	1.0,1.0,1.0
Sjc_0002383	chr4	-	3659217	3660439	3659217	3659417	3660477	3661697	714	198,201,206	11,9,9	1171	149	0.696,0.74,0.744
Sjc_0003492	chr4	+	47915904	47916030	47915934	47916030	47915527	47915864	715	117,116,129	43,29,49	179	149	0.694,0.769,0.687
Sjc_0003511	chr4	+	48849559	48854152	48853752	48854152	48848791	48849109	716	331,317,357	264,232,187	4342	149	0.041,0.045,0.061
Sjc_0007579	chr5	-	36881683	36881969	36881683	36881834	36887253	36888096	717	89,105,146	0,0,0	284	149	1.0,1.0,1.0
Sjc_0002229	chr8	+	88122589	88123345	88123175	88123345	88122000	88122336	718	11,25,19	138,82,106	735	149	0.016,0.058,0.035
Sjc_0002229	chr8	+	88132290	88134870	88134641	88134870	88129408	88129492	719	58,47,57	1,0,0	2500	149	0.776,1.0,1.0
Sjc_0006300	chr3	-	30195590	30200470	30195590	30195837	30206672	30206877	720	1640,1967,2178	13,8,21	4782	149	0.797,0.885,0.764
Sjc_0006300	chr3	-	30195590	30200470	30195590	30195837	30211923	30212170	721	1646,1967,2190	5,0,4	4782	149	0.911,1.0,0.945
Sjc_0000344	chr8	+	15083500	15084423	15084355	15084423	15083350	15083446	722	120,151,140	5,4,19	1004	149	0.781,0.849,0.522
Sjc_0000344	chr8	+	15106124	15106356	15106154	15106356	15103352	15103660	723	131,147,153	0,0,0	179	149	1.0,1.0,1.0
Sjc_0002876	chr4	-	26132954	26133606	26132954	26133572	26134436	26134925	724	2369,1607,2003	622,500,545	183	149	0.756,0.724,0.75
Sjc_0001303	chr8	-	51304926	51305222	51304926	51305208	51306936	51307453	725	238,187,200	46,35,51	163	149	0.825,0.83,0.782
Sjc_0000602	chr8	+	25353151	25353875	25353817	25353875	25353001	25353097	726	19,6,16	0,0,0	815	149	1.0,1.0,1.0
Sjc_0007547	chr5	+	35551305	35552691	35552353	35552691	35550112	35550433	727	30,49,40	614,396,460	1197	149	0.006,0.015,0.011
Sjc_0007400	chr5	+	29460642	29463211	29463015	29463211	29459150	29459285	728	77,96,109	10,4,3	2522	149	0.313,0.586,0.682
Sjc_0007400	chr5	+	29460642	29465604	29463450	29465604	29459150	29459285	729	108,132,146	286,316,398	2957	149	0.019,0.021,0.018
Sjc_0006266	chr3	+	28873203	28874931	28874655	28874931	28872747	28872943	730	188,217,162	89,71,89	1601	149	0.164,0.221,0.145
Sjc_0006266	chr3	+	28875736	28875903	28875766	28875903	28874655	28874931	731	4,3,2	142,134,139	179	149	0.023,0.018,0.012
Sjc_0006266	chr3	+	28890897	28891153	28890922	28891153	28889307	28889521	732	2,1,2	107,94,130	174	149	0.016,0.009,0.013
Sjc_0006252	chr3	-	28387596	28387894	28387596	28387858	28389646	28389797	733	63,68,71	30,34,37	185	149	0.628,0.617,0.607
Sjc_0006252	chr3	-	28387596	28387894	28387596	28387858	28389945	28389989	734	68,115,120	75,78,73	185	149	0.422,0.543,0.57
Sjc_0008832	chr6	+	12697790	12698728	12698516	12698728	12695231	12695414	735	0,0,2	1,0,0	875	149	0.0,NA,1.0
Sjc_0006248	chr3	+	28292998	28293230	28293096	28293230	28288244	28288342	736	2158,1771,1892	21,27,20	247	149	0.984,0.975,0.983
Sjc_0002024	chr8	+	79008629	79008813	79008694	79008813	79004687	79006995	737	6,4,5	28,16,23	214	149	0.13,0.148,0.131
Sjc_0002024	chr8	+	79008629	79008813	79008694	79008813	79007524	79007597	738	9,9,14	361,252,323	214	149	0.017,0.024,0.029
Sjc_0006241	chr3	-	28012838	28014832	28012838	28013893	28015542	28015802	739	7,7,19	11,0,3	1088	149	0.08,1.0,0.464
Sjc_0007254	chr5	-	23510465	23510533	23510465	23510519	23515673	23515742	740	25,35,31	0,0,0	163	149	1.0,1.0,1.0
Sjc_0006238	chr3	+	27916713	27919673	27918063	27919673	27915303	27915534	741	365,331,300	1,0,0	1499	149	0.973,1.0,1.0
Sjc_0008218	chr2	-	15824062	15824157	15824062	15824155	15824191	15824279	742	262,249,435	0,0,0	151	149	1.0,1.0,1.0
Sjc_0006966	chr5	-	11170404	11170507	11170404	11170502	11170539	11170672	743	36,20,22	13,15,25	154	149	0.728,0.563,0.46
Sjc_0000722	chr8	-	30169757	30170077	30169757	30169919	30170115	30171465	744	24,16,16	11,4,8	307	149	0.514,0.66,0.493
Sjc_0008328	chr2	-	19444927	19445984	19444927	19445981	19446297	19446393	745	555,460,501	130,59,111	152	149	0.807,0.884,0.816
Sjc_0008328	chr2	-	19472608	19472735	19472608	19472720	19481131	19481306	746	48,58,40	0,0,0	164	149	1.0,1.0,1.0
Sjc_0008328	chr2	-	19472608	19472735	19472608	19472720	19481209	19481306	747	86,80,80	3,4,1	164	149	0.963,0.948,0.986
Sjc_0005341	chr1	-	38236967	38237874	38236967	38237847	38237906	38238028	748	710,553,682	26,23,17	176	149	0.959,0.953,0.971
Sjc_0006210	chr3	+	26517583	26521511	26521286	26521511	26516055	26516200	749	755,820,773	1,3,2	3852	149	0.967,0.914,0.937
Sjc_0004066	chr4	+	72803431	72804746	72804703	72804746	72803155	72803392	750	695,471,570	0,0,2	1421	149	1.0,1.0,0.968
Sjc_0004066	chr4	+	72804774	72804874	72804792	72804874	72804703	72804746	751	38,31,37	1310,877,1045	167	149	0.025,0.031,0.031
Sjc_0006605	chr3	+	42203375	42203454	42203388	42203454	42203297	42203346	752	7,6,1	0,0,0	162	149	1.0,1.0,1.0
Sjc_0007129	chr5	+	18437478	18437567	18437500	18437567	18437371	18437440	753	21,20,27	0,0,0	171	149	1.0,1.0,1.0
Sjc_0006204	chr3	-	26245834	26249280	26245834	26246121	26254930	26255206	754	1431,907,968	40,16,18	3308	149	0.617,0.719,0.708
Sjc_0006204	chr3	-	26248925	26249280	26248925	26249226	26254930	26255206	755	385,226,279	0,0,0	203	149	1.0,1.0,1.0
Sjc_0001328	chr8	-	52010084	52010246	52010084	52010229	52010290	52010326	756	346,173,211	2,0,0	166	149	0.994,1.0,1.0
Sjc_0001328	chr8	-	52010084	52010326	52010084	52010229	52011007	52011127	757	417,300,295	437,588,518	246	149	0.366,0.236,0.256
Sjc_0001328	chr8	-	52010084	52010326	52010084	52010229	52011595	52011713	758	123,109,120	3,3,8	246	149	0.961,0.957,0.901
Sjc_0008254	chr2	-	17013067	17015378	17013067	17013129	17015418	17015522	759	688,540,698	16,23,10	2398	149	0.728,0.593,0.813
Sjc_0008254	chr2	-	17015554	17015695	17015554	17015608	17016894	17017077	760	654,568,639	27,46,36	236	149	0.939,0.886,0.918
Sjc_0006181	chr3	+	25391819	25394422	25393597	25394422	25388541	25388667	761	1378,911,1120	429,252,309	1927	149	0.199,0.218,0.219
Sjc_0006181	chr3	+	25391819	25394422	25393643	25394422	25388541	25388667	762	1503,989,1232	1,0,0	1973	149	0.991,1.0,1.0
Sjc_0006181	chr3	+	25391819	25394422	25393898	25394422	25388541	25388667	763	1815,1175,1465	140,97,94	2228	149	0.464,0.448,0.51
Sjc_0006181	chr3	+	25393597	25394422	25393643	25394422	25388541	25388667	764	554,330,421	1,0,0	195	149	0.998,1.0,1.0
Sjc_0006181	chr3	+	25393597	25394422	25393898	25394422	25388541	25388667	765	866,516,654	140,97,94	450	149	0.672,0.638,0.697
Sjc_0006181	chr3	+	25393643	25394422	25393898	25394422	25388541	25388667	766	313,186,233	140,97,94	404	149	0.452,0.414,0.478
Sjc_0001184	chr8	+	47415687	47415977	47415759	47415977	47412757	47412968	767	22,41,24	0,0,0	221	149	1.0,1.0,1.0
Sjc_0006179	chr3	-	25310906	25311020	25310906	25310966	25311616	25311683	768	6,3,5	587,492,508	203	149	0.007,0.004,0.007
Sjc_0008231	chr2	-	16301580	16303466	16301580	16301815	16303552	16303707	769	408,324,383	0,0,1	1800	149	1.0,1.0,0.969
Sjc_0004237	chr4	-	79087507	79087805	79087507	79087661	79090003	79090083	770	1,7,4	2,0,0	293	149	0.203,1.0,1.0
Sjc_0006173	chr3	-	24888509	24893378	24888509	24891127	24893653	24893752	771	604,672,757	1,0,0	2400	149	0.974,1.0,1.0
Sjc_0002083	chr8	-	81416583	81416774	81416583	81416730	81424481	81424808	772	130,80,87	0,0,0	193	149	1.0,1.0,1.0
Sjc_0006153	chr3	-	24279104	24288059	24279104	24283804	24288090	24288225	773	93,116,142	185,111,187	4404	149	0.017,0.034,0.025
Sjc_0006475	chr3	+	36786162	36790871	36790511	36790871	36785931	36786123	774	451,422,551	269,178,174	4498	149	0.053,0.073,0.095
Sjc_0006149	chr3	+	24165461	24165527	24165493	24165527	24156387	24156516	775	539,340,458	0,0,0	181	149	1.0,1.0,1.0
Sjc_0005154	chr1	-	30083678	30085230	30083678	30083847	30086826	30087095	776	1150,782,978	1,0,1	1532	149	0.991,1.0,0.99
Sjc_0005154	chr1	-	30086826	30088760	30086826	30087095	30088816	30088919	777	248,271,288	326,265,271	1814	149	0.059,0.077,0.08
Sjc_0005154	chr1	-	30088955	30089129	30088955	30089093	30089176	30089458	778	12,20,17	0,0,1	185	149	1.0,1.0,0.932
Sjc_0006129	chr3	-	23327584	23327744	23327584	23327705	23329250	23329310	779	4,28,10	0,0,0	188	149	1.0,1.0,1.0
Sjc_0006559	chr3	+	40171325	40171620	40171338	40171620	40171047	40171295	780	72,64,83	6,0,3	162	149	0.917,1.0,0.962
Sjc_0007014	chr5	+	13775448	13775648	13775468	13775648	13775202	13775384	781	1,0,0	0,0,0	169	149	1.0,NA,NA
Sjc_0008792	chr6	+	10947370	10947692	10947374	10947692	10945509	10945736	782	10,5,10	1,7,3	153	149	0.907,0.41,0.764
Sjc_0006094	chr3	-	21887515	21890115	21887515	21888827	21890436	21890609	783	1268,1190,1280	7,4,7	1437	149	0.949,0.969,0.95
Sjc_0006094	chr3	-	21892683	21892874	21892683	21892827	21894030	21894167	784	46,54,48	581,457,516	196	149	0.057,0.082,0.066
Sjc_0006094	chr3	-	21894377	21895859	21894377	21894479	21898596	21898775	785	353,405,420	7,0,7	1529	149	0.831,1.0,0.854
Sjc_0006094	chr3	-	21895801	21898549	21895801	21895859	21898596	21898775	786	1465,1377,1484	246,223,208	2839	149	0.238,0.245,0.272
Sjc_0006632	chr3	+	43406501	43410834	43407013	43410834	43378132	43378323	787	18,45,39	0,0,0	661	149	1.0,1.0,1.0
Sjc_0007495	chr5	+	33531534	33533151	33532946	33533151	33531208	33531361	788	174,211,196	367,261,258	1561	149	0.043,0.072,0.068
Sjc_0006077	chr3	-	21520952	21522488	21520952	21522485	21524792	21525503	789	138,138,137	106,110,117	152	149	0.561,0.552,0.534
Sjc_0006077	chr3	-	21531091	21531535	21531091	21531383	21532977	21533114	790	17,45,53	53,42,86	301	149	0.137,0.347,0.234
Sjc_0003277	chr4	+	40088214	40090844	40088234	40090844	40079969	40080105	791	3,4,4	1,0,0	169	149	0.726,1.0,1.0
Sjc_0003277	chr4	+	40088214	40090844	40090669	40090844	40080303	40080364	792	18,50,45	0,0,2	2604	149	1.0,1.0,0.563
Sjc_0003277	chr4	+	40088214	40090844	40088234	40090844	40083156	40083455	793	13,15,9	14,12,16	169	149	0.45,0.524,0.332
Sjc_0001725	chr8	+	67041500	67050910	67048779	67050910	67041390	67041465	794	5149,5077,5440	1,1,2	7428	149	0.99,0.99,0.982
Sjc_0001725	chr8	+	67048779	67050204	67048916	67050204	67047995	67048058	795	420,329,395	420,256,261	286	149	0.343,0.401,0.441
Sjc_0001725	chr8	+	67048916	67050910	67050156	67050910	67048779	67048848	796	1594,1545,1610	191,123,142	1389	149	0.472,0.574,0.549
Sjc_0001725	chr8	+	67050156	67050910	67050811	67050910	67048916	67049086	797	1661,1215,1400	18,23,8	804	149	0.945,0.907,0.97
Sjc_0001725	chr8	+	67050244	67050910	67050811	67050910	67050156	67050204	798	1536,1088,1329	258,156,181	716	149	0.553,0.592,0.604
Sjc_0006417	chr3	-	34384814	34384995	34384814	34384904	34386521	34386662	799	755,558,711	7,6,15	240	149	0.985,0.983,0.967
Sjc_0006417	chr3	-	34386521	34386694	34386521	34386662	34386710	34386844	800	37,17,16	1,0,0	181	149	0.968,1.0,1.0
Sjc_0006417	chr3	-	34387350	34387650	34387350	34387379	34389201	34389269	801	74,67,56	32,13,34	420	149	0.451,0.646,0.369
Sjc_0006065	chr3	+	21152474	21152792	21152491	21152792	21152278	21152438	802	112,141,137	5,3,5	166	149	0.953,0.977,0.961
Sjc_0006536	chr3	+	38879014	38879161	38879054	38879161	38877179	38877305	803	10,9,16	225,187,160	189	149	0.034,0.037,0.073
Sjc_0006536	chr3	+	38881011	38882700	38882323	38882700	38879721	38879995	804	470,418,396	0,0,1	1461	149	1.0,1.0,0.976
Sjc_0003762	chr4	-	59357537	59359883	59357537	59358202	59362204	59362304	805	1441,1210,1212	10,6,3	1830	149	0.921,0.943,0.97
Sjc_0002830	chr4	-	24408928	24409043	24408928	24409028	24412681	24412890	806	2,3,0	21,20,14	164	149	0.08,0.12,0.0
Sjc_0001721	chr8	+	66898523	66898654	66898532	66898654	66898398	66898491	807	386,293,380	22,24,25	158	149	0.943,0.92,0.935
Sjc_0003962	chr4	+	68537937	68538043	68537950	68538043	68537822	68537905	808	8,8,2	0,0,1	162	149	1.0,1.0,0.648
Sjc_0003962	chr4	+	68545321	68545434	68545354	68545434	68538214	68538266	809	1,0,1	0,2,0	182	149	1.0,0.0,1.0
Sjc_0003016	chr4	+	30854321	30854702	30854351	30854702	30852445	30852524	810	34,36,44	0,0,1	179	149	1.0,1.0,0.973
Sjc_0003016	chr4	+	30854321	30854702	30854375	30854702	30852445	30852524	811	55,72,74	25,30,44	203	149	0.618,0.638,0.552
Sjc_0003016	chr4	+	30854351	30854702	30854375	30854702	30852445	30852524	812	21,36,31	25,30,44	173	149	0.42,0.508,0.378
Sjc_0003016	chr4	+	30852600	30854702	30854321	30854702	30852445	30852551	813	558,755,707	4,4,4	1870	149	0.917,0.938,0.934
Sjc_0003016	chr4	+	30852600	30854702	30854351	30854702	30852445	30852551	814	584,787,741	0,2,0	1900	149	1.0,0.969,1.0
Sjc_0003016	chr4	+	30852600	30854702	30854375	30854702	30852445	30852551	815	605,823,771	11,28,18	1924	149	0.81,0.695,0.768
Sjc_0003016	chr4	+	30854321	30854702	30854351	30854702	30852445	30852551	816	30,36,38	0,2,0	179	149	1.0,0.937,1.0
Sjc_0003016	chr4	+	30854321	30854702	30854375	30854702	30852445	30852551	817	51,72,68	11,28,18	203	149	0.773,0.654,0.735
Sjc_0003016	chr4	+	30854351	30854702	30854375	30854702	30852445	30852551	818	21,38,30	11,28,18	173	149	0.622,0.539,0.589
Sjc_0003016	chr4	+	30854351	30854702	30854375	30854702	30854257	30854320	819	21,37,30	0,2,0	173	149	1.0,0.941,1.0
Sjc_0003016	chr4	+	30858228	30858411	30858315	30858411	30855847	30856007	820	17,28,13	134,138,147	236	149	0.074,0.114,0.053
Sjc_0003210	chr4	+	37949790	37950670	37949807	37950670	37947394	37947585	821	44,36,41	433,337,290	166	149	0.084,0.087,0.113
Sjc_0006825	chr5	-	4183930	4185179	4183930	4184593	4185884	4186080	822	9,3,1	252,133,201	735	149	0.007,0.005,0.001
Sjc_0004587	chr1	-	7326882	7327148	7326882	7326939	7328070	7328133	823	0,7,6	0,0,0	358	149	NA,1.0,1.0
Sjc_0004587	chr1	-	7329646	7329754	7329646	7329715	7330531	7330585	824	0,0,0	0,0,0	188	149	NA,NA,NA
Sjc_0006043	chr3	+	20059421	20059696	20059562	20059696	20058525	20058824	825	4,10,12	2,3,0	290	149	0.507,0.631,1.0
Sjc_0006043	chr3	+	20061614	20062177	20061963	20062177	20059421	20059696	826	1,1,6	16,74,24	498	149	0.018,0.004,0.07
Sjc_0002817	chr4	-	23781646	23782169	23781646	23782025	23782290	23782350	827	3851,1907,2675	0,0,0	293	149	1.0,1.0,1.0
Sjc_0002817	chr4	-	23783407	23783532	23783407	23783430	23783561	23783686	828	5120,2901,3429	0,0,0	251	149	1.0,1.0,1.0
Sjc_0003545	chr4	+	50010154	50013999	50013045	50013999	50008084	50008466	829	784,768,812	0,0,6	3040	149	1.0,1.0,0.869
Sjc_0006028	chr3	+	19290295	19290357	19290310	19290357	19290200	19290258	830	455,359,295	22,24,29	164	149	0.949,0.931,0.902
Sjc_0006028	chr3	+	19292321	19292539	19292355	19292539	19291800	19291996	831	2,1,1	24,29,29	183	149	0.064,0.027,0.027
Sjc_0006028	chr3	+	19300930	19301860	19301258	19301860	19300000	19300271	832	150,94,134	517,458,384	477	149	0.083,0.06,0.098
Sjc_0004379	chr4	-	85286800	85286951	85286800	85286912	85289032	85289100	833	1,4,3	18,36,37	188	149	0.042,0.081,0.06
Sjc_0009464	chr7	-	17431068	17431245	17431068	17431235	17437466	17437558	834	0,0,0	0,0,0	159	149	NA,NA,NA
Sjc_0006018	chr3	+	18961373	18961461	18961381	18961461	18961316	18961342	835	84,92,108	229,177,214	157	149	0.258,0.33,0.324
Sjc_0006018	chr3	+	18987353	18988217	18987839	18988217	18985432	18985676	836	31,7,5	100,78,88	635	149	0.068,0.021,0.013
Sjc_0006017	chr3	-	18947556	18950017	18947556	18947656	18950267	18950441	837	323,379,411	237,243,265	2510	149	0.075,0.085,0.084
Sjc_0002965	chr4	-	29233593	29233680	29233593	29233620	29234802	29234874	838	689,646,648	0,0,0	209	149	1.0,1.0,1.0
Sjc_0005452	chr1	+	42907380	42907551	42907473	42907551	42907248	42907348	839	162,143,224	82,60,75	242	149	0.549,0.595,0.648
Sjc_0006003	chr3	+	18207145	18209038	18207927	18209038	18202389	18202761	840	478,515,532	2,3,5	931	149	0.975,0.965,0.945
Sjc_0003661	chr4	+	54690940	54693617	54692761	54693617	54687494	54687771	841	174,154,178	302,382,267	1970	149	0.042,0.03,0.048
Sjc_0002831	chr4	-	24439228	24439343	24439228	24439328	24442982	24443191	842	0,0,0	24,25,8	164	149	0.0,0.0,0.0
Sjc_0006665	chr3	-	45050927	45054425	45050927	45052095	45054473	45054678	843	1095,920,894	1,0,0	2479	149	0.985,1.0,1.0
Sjc_0006665	chr3	-	45054473	45054678	45054473	45054672	45060115	45060773	844	553,439,376	0,0,0	155	149	1.0,1.0,1.0
Sjc_0000835	chr8	+	34423963	34424551	34424415	34424551	34417684	34417811	845	1104,890,968	2,0,0	601	149	0.993,1.0,1.0
Sjc_0000835	chr8	+	34423963	34424551	34424415	34424551	34417859	34418030	846	1828,1587,1600	21,6,17	601	149	0.956,0.985,0.959
Sjc_0005993	chr3	-	17931984	17933072	17931984	17932342	17933114	17933685	847	949,703,708	308,190,243	879	149	0.343,0.385,0.331
Sjc_0005993	chr3	-	17931984	17933685	17931984	17932342	17937422	17937675	848	5116,3974,4267	25,12,18	1492	149	0.953,0.971,0.959
Sjc_0005993	chr3	-	17938864	17939398	17938864	17939395	17939431	17939637	849	33,11,32	527,472,482	152	149	0.058,0.022,0.061
Sjc_0005988	chr3	-	17473868	17474028	17473868	17473985	17474066	17474119	850	171,147,155	0,0,0	192	149	1.0,1.0,1.0
Sjc_0005988	chr3	-	17472336	17474119	17472336	17472511	17476172	17476426	851	558,520,594	0,0,5	1757	149	1.0,1.0,0.91
Sjc_0007443	chr5	-	31211765	31213846	31211765	31212355	31220928	31220985	852	750,725,620	0,1,3	1640	149	1.0,0.985,0.949
Sjc_0006244	chr3	+	28141261	28143953	28143637	28143953	28140954	28141209	853	1570,708,937	907,397,529	2525	149	0.093,0.095,0.095
Sjc_0005137	chr1	-	29461010	29462516	29461010	29461863	29463711	29463866	854	181,178,178	100,76,76	802	149	0.252,0.303,0.303
Sjc_0008100	chr2	-	11430696	11430955	11430696	11430932	11435848	11436109	855	27,17,21	0,0,0	172	149	1.0,1.0,1.0
Sjc_0008100	chr2	-	11445116	11445255	11445116	11445207	11445289	11445495	856	89,90,134	3,1,0	197	149	0.957,0.986,1.0
Sjc_0005964	chr3	+	16094560	16095729	16095343	16095729	16094296	16094516	857	282,257,263	23,37,32	932	149	0.662,0.526,0.568
Sjc_0005964	chr3	+	16095343	16102845	16102323	16102845	16094296	16094516	858	1124,1085,1200	2,0,0	7129	149	0.922,1.0,1.0
Sjc_0005964	chr3	+	16103107	16104770	16104267	16104770	16095343	16102845	859	513,386,428	22,19,11	1309	149	0.726,0.698,0.816
Sjc_0004723	chr1	-	13197283	13197497	13197283	13197360	13197526	13197620	860	280,156,199	0,0,0	286	149	1.0,1.0,1.0
Sjc_0006593	chr3	-	41280736	41280871	41280736	41280856	41281855	41282023	861	276,179,195	0,0,0	164	149	1.0,1.0,1.0
Sjc_0006593	chr3	-	41293139	41293331	41293139	41293268	41295934	41296046	862	307,232,223	0,0,0	212	149	1.0,1.0,1.0
Sjc_0006593	chr3	-	41296708	41298183	41296708	41296830	41298224	41298272	863	297,256,260	17,11,0	1502	149	0.634,0.698,1.0
Sjc_0007263	chr5	-	23839604	23839764	23839604	23839733	23846305	23846360	864	13,17,21	168,175,161	180	149	0.06,0.074,0.097
Sjc_0007102	chr5	-	17421354	17421567	17421354	17421555	17421606	17422195	865	274,257,251	14,6,6	161	149	0.948,0.975,0.975
Sjc_0002811	chr4	-	23605285	23605469	23605285	23605424	23606815	23607012	866	229,179,229	0,0,0	194	149	1.0,1.0,1.0
Sjc_0002811	chr4	-	23607534	23607744	23607534	23607735	23607773	23607908	867	115,117,137	3,2,4	158	149	0.973,0.982,0.97
Sjc_0007884	chr2	+	2071530	2071745	2071575	2071745	2066727	2066837	868	230,200,219	0,0,0	194	149	1.0,1.0,1.0
Sjc_0005931	chr3	-	14397511	14397953	14397511	14397910	14399816	14400097	869	80,70,84	12,16,24	192	149	0.838,0.772,0.731
Sjc_0001269	chr8	-	50254961	50256463	50254961	50255168	50257403	50257832	870	1118,1027,1236	3,0,1	1444	149	0.975,1.0,0.992
Sjc_0007219	chr5	+	21874879	21875060	21875039	21875060	21873587	21873772	871	4,19,12	16,70,47	309	149	0.108,0.116,0.11
Sjc_0007219	chr5	+	21875184	21875226	21875187	21875226	21875039	21875060	872	17,63,28	0,17,13	152	149	1.0,0.784,0.679
Sjc_0007219	chr5	+	21878324	21878777	21878724	21878777	21877849	21877885	873	25,120,44	0,0,0	549	149	1.0,1.0,1.0
Sjc_0002799	chr4	+	22979284	22979334	22979287	22979334	22976470	22977579	874	24,10,23	0,1,7	152	149	1.0,0.907,0.763
Sjc_0005912	chr3	-	13605422	13605694	13605422	13605664	13608353	13608602	875	0,0,1	62,38,61	179	149	0.0,0.0,0.013
Sjc_0004072	chr4	+	72967019	72967158	72967039	72967158	72966929	72966990	876	132,98,130	25,11,26	169	149	0.823,0.887,0.815
Sjc_0004072	chr4	+	72975959	72976085	72975971	72976085	72974234	72974411	877	290,133,203	0,0,0	161	149	1.0,1.0,1.0
Sjc_0005910	chr3	-	13561298	13561501	13561298	13561432	13561532	13561620	878	538,578,532	0,2,0	218	149	1.0,0.995,1.0
Sjc_0000519	chr8	+	22150124	22150595	22150351	22150595	22147808	22148116	879	23,26,31	87,57,84	376	149	0.095,0.153,0.128
Sjc_0000519	chr8	+	22150124	22150595	22150522	22150595	22147808	22148116	880	189,195,211	1025,874,1114	547	149	0.048,0.057,0.049
Sjc_0000519	chr8	+	22150351	22150595	22150522	22150595	22147808	22148116	881	253,226,264	1025,874,1114	320	149	0.103,0.107,0.099
Sjc_0008891	chr6	+	15688742	15690866	15690762	15690866	15686775	15686857	882	381,439,416	417,380,414	2169	149	0.059,0.074,0.065
Sjc_0001884	chr8	+	73605907	73606143	73605976	73606143	73603780	73604091	883	223,217,226	0,4,1	218	149	1.0,0.974,0.994
Sjc_0005906	chr3	-	13372772	13373010	13372772	13372980	13374194	13374383	884	166,150,176	0,0,0	179	149	1.0,1.0,1.0
Sjc_0006254	chr3	+	28466105	28467296	28466792	28467296	28464596	28464742	885	105,113,80	12,5,5	836	149	0.609,0.801,0.74
Sjc_0003008	chr4	-	30649255	30651212	30649255	30649353	30651961	30652285	886	220,222,303	0,1,1	2008	149	1.0,0.943,0.957
Sjc_0006796	chr5	+	2014657	2015019	2014727	2015019	2012233	2012299	887	16,21,14	0,2,0	219	149	1.0,0.877,1.0
Sjc_0008506	chr2	-	26085087	26086229	26085087	26085571	26087064	26087359	888	42,29,63	70,67,39	807	149	0.1,0.074,0.23
Sjc_0004268	chr4	+	80593694	80593780	80593705	80593780	80593572	80593657	889	0,0,0	0,2,0	160	149	NA,0.0,NA
Sjc_0005844	chr3	-	10941791	10942240	10941791	10941864	10949912	10950464	890	0,18,7	0,4,3	525	149	NA,0.561,0.398
Sjc_0005015	chr1	-	25301977	25302273	25301977	25302264	25302802	25302983	891	25,22,8	0,0,0	158	149	1.0,1.0,1.0
Sjc_0005015	chr1	-	25301977	25302273	25301977	25302264	25302817	25302983	892	270,233,221	0,0,0	158	149	1.0,1.0,1.0
Sjc_0005015	chr1	-	25303239	25303414	25303239	25303410	25305290	25305346	893	24,16,13	9,2,7	153	149	0.722,0.886,0.644
Sjc_0006156	chr3	-	24363384	24363464	24363384	24363456	24367548	24368276	894	31,29,39	0,0,0	157	149	1.0,1.0,1.0
Sjc_0001521	chr8	+	59225986	59230889	59226787	59230889	59223825	59224122	895	228,390,332	669,880,972	950	149	0.051,0.065,0.051
Sjc_0004457	chr1	+	1406197	1406419	1406210	1406419	1403833	1403901	896	51,48,44	13,0,6	162	149	0.783,1.0,0.871
Sjc_0000885	chr8	+	36215150	36217509	36217187	36217509	36214902	36215106	897	32,40,38	158,176,168	2186	149	0.014,0.015,0.015
Sjc_0000468	chr8	-	20842557	20843810	20842557	20842637	20843857	20844005	898	1113,594,865	0,3,0	1322	149	1.0,0.957,1.0
Sjc_0000468	chr8	-	20843857	20844005	20843857	20844001	20844682	20844783	899	754,519,617	1,0,1	153	149	0.999,1.0,0.998
Sjc_0000468	chr8	-	20843857	20844005	20843857	20844001	20845918	20846018	900	35,4,13	0,0,0	153	149	1.0,1.0,1.0
Sjc_0000468	chr8	-	20844682	20844783	20844682	20844735	20845918	20846018	901	1153,802,911	0,0,0	197	149	1.0,1.0,1.0
Sjc_0005832	chr3	-	10557613	10558283	10557613	10558235	10559253	10559523	902	126,181,184	0,0,0	197	149	1.0,1.0,1.0
Sjc_0005832	chr3	-	10561433	10561615	10561433	10561537	10561649	10561837	903	60,118,93	0,0,0	227	149	1.0,1.0,1.0
Sjc_0005831	chr3	+	10430197	10430393	10430204	10430393	10425506	10425736	904	83,86,70	0,1,0	156	149	1.0,0.988,1.0
Sjc_0005828	chr3	-	10331980	10334459	10331980	10332057	10335364	10335465	905	3018,1398,2396	0,1,2	2551	149	1.0,0.988,0.986
Sjc_0001692	chr8	-	65709323	65709415	65709323	65709403	65709447	65709649	906	940,759,835	19,18,8	161	149	0.979,0.975,0.99
Sjc_0001692	chr8	-	65709790	65712846	65709790	65710160	65716242	65716496	907	5887,5796,5608	161,166,138	2835	149	0.658,0.647,0.681
Sjc_0002798	chr4	+	22875726	22878661	22878590	22878661	22875529	22875679	908	525,144,293	1110,522,702	3013	149	0.023,0.013,0.02
Sjc_0000351	chr8	+	15315373	15315446	15315430	15315446	15308848	15308932	909	61,14,44	0,0,0	206	149	1.0,1.0,1.0
Sjc_0008868	chr6	-	14680886	14682221	14680886	14681112	14684868	14687383	910	20,41,36	0,3,1	1258	149	1.0,0.618,0.81
Sjc_0008868	chr6	-	14680886	14682221	14680886	14681112	14689959	14690747	911	20,43,36	16,44,28	1258	149	0.129,0.104,0.132
Sjc_0005136	chr1	+	29453858	29455410	29455013	29455410	29453704	29453825	912	2026,1872,2198	0,4,2	1304	149	1.0,0.982,0.992
Sjc_0007153	chr5	-	19491209	19491358	19491209	19491309	19494971	19495060	913	167,182,161	0,1,0	198	149	1.0,0.993,1.0
Sjc_0007153	chr5	-	19510620	19510915	19510620	19510885	19512857	19513383	914	53,68,67	9,20,10	179	149	0.831,0.739,0.848
Sjc_0007153	chr5	-	19525964	19526171	19525964	19526117	19529106	19529307	915	85,164,101	0,0,0	203	149	1.0,1.0,1.0
Sjc_0006000	chr3	-	18121666	18121853	18121666	18121763	18122609	18122709	916	522,847,673	0,0,0	239	149	1.0,1.0,1.0
Sjc_0006000	chr3	-	18123405	18123618	18123405	18123610	18125113	18125259	917	276,463,396	0,0,1	157	149	1.0,1.0,0.997
Sjc_0005790	chr3	+	8860660	8860964	8860664	8860964	8860457	8860624	918	603,300,514	1229,665,878	153	149	0.323,0.305,0.363
Sjc_0005790	chr3	+	8860660	8860964	8860836	8860964	8860457	8860624	919	1126,591,864	7,5,8	325	149	0.987,0.982,0.98
Sjc_0005790	chr3	+	8860664	8860964	8860836	8860964	8860457	8860624	920	1767,965,1235	7,5,8	321	149	0.992,0.989,0.986
Sjc_0005790	chr3	+	8860805	8860964	8860836	8860964	8860660	8860777	921	346,166,268	27,4,18	180	149	0.914,0.972,0.925
Sjc_0005790	chr3	+	8860805	8860964	8860836	8860964	8860664	8860717	922	97,62,65	727,409,539	180	149	0.099,0.111,0.091
Sjc_0005784	chr3	+	8623156	8625361	8625282	8625361	8622915	8623114	923	61,68,51	449,558,406	2275	149	0.009,0.008,0.008
Sjc_0007767	chr5	+	43586817	43587010	43586896	43587010	43586682	43586774	924	381,221,245	0,1,3	228	149	1.0,0.993,0.982
Sjc_0009234	chr7	-	7890811	7895117	7890811	7892548	7900414	7900634	925	413,446,429	3,0,2	2718	149	0.883,1.0,0.922
Sjc_0009234	chr7	-	7903691	7903866	7903691	7903844	7903896	7903975	926	40,54,49	7,21,16	171	149	0.833,0.691,0.727
Sjc_0003893	chr4	+	65934518	65935023	65934864	65935023	65934319	65934392	927	1244,1137,1210	2,0,0	495	149	0.995,1.0,1.0
Sjc_0001429	chr8	-	55681200	55681452	55681200	55681368	55683614	55683681	928	360,339,329	0,0,0	233	149	1.0,1.0,1.0
Sjc_0008212	chr2	-	15687085	15689075	15687085	15687171	15694429	15694487	929	531,447,579	0,0,2	2053	149	1.0,1.0,0.955
Sjc_0008212	chr2	-	15688969	15693335	15688969	15689075	15694429	15694487	930	1073,1056,1246	0,3,0	4409	149	1.0,0.922,1.0
Sjc_0008212	chr2	-	15693214	15694397	15693214	15693335	15694429	15694487	931	78,169,134	798,639,883	1211	149	0.012,0.032,0.018
Sjc_0007039	chr5	+	15019601	15019682	15019615	15019682	15019407	15019574	932	63,69,81	634,398,452	163	149	0.083,0.137,0.141
Sjc_0008263	chr2	-	17351823	17352204	17351823	17352185	17353643	17353799	933	9,9,8	155,134,168	168	149	0.049,0.056,0.041
Sjc_0008263	chr2	-	17351823	17352383	17351823	17352185	17353643	17353799	934	60,74,57	155,134,168	347	149	0.143,0.192,0.127
Sjc_0008263	chr2	-	17351823	17352383	17351823	17352204	17353643	17353799	935	51,65,52	0,0,3	328	149	1.0,1.0,0.887
Sjc_0008263	chr2	-	17352248	17352491	17352248	17352383	17353643	17353799	936	3,26,23	31,39,26	257	149	0.053,0.279,0.339
Sjc_0003718	chr4	-	57248542	57249518	57248542	57249027	57250356	57251833	937	49,35,35	59,59,45	640	149	0.162,0.121,0.153
Sjc_0003718	chr4	-	57248542	57251833	57248542	57249027	57251870	57251945	938	122,145,152	5,6,7	2955	149	0.552,0.549,0.523
Sjc_0002651	chr4	+	17102576	17105519	17104081	17105519	17101360	17101464	939	125,83,98	3,0,3	1654	149	0.79,1.0,0.746
Sjc_0002651	chr4	+	17147615	17148107	17148041	17148107	17140152	17140578	940	16,58,45	0,0,0	575	149	1.0,1.0,1.0
Sjc_0004697	chr1	-	12231460	12231579	12231460	12231575	12231610	12231802	941	4,15,21	314,341,309	153	149	0.012,0.041,0.062
Sjc_0003282	chr4	+	40241102	40243040	40241107	40243040	40237889	40239441	942	1,0,1	0,0,0	154	149	1.0,NA,1.0
Sjc_0003282	chr4	+	40241102	40243040	40241425	40243040	40237889	40239441	943	3,3,5	11,1,7	472	149	0.079,0.486,0.184
Sjc_0003282	chr4	+	40241107	40243040	40241425	40243040	40237889	40239441	944	2,3,4	11,1,7	467	149	0.055,0.489,0.154
Sjc_0003331	chr4	-	42049865	42052091	42049865	42050208	42054238	42054318	945	941,772,885	0,2,2	2032	149	1.0,0.966,0.97
Sjc_0003331	chr4	-	42075376	42075515	42075376	42075487	42075593	42075686	946	165,134,135	23,27,25	177	149	0.858,0.807,0.82
Sjc_0005725	chr3	+	6271448	6271743	6271451	6271743	6270477	6270703	947	1166,700,1052	76,49,41	152	149	0.938,0.933,0.962
Sjc_0004187	chr4	-	77334474	77337677	77334474	77334561	77338594	77338682	948	198,188,130	370,281,345	3265	149	0.024,0.03,0.017
Sjc_0002088	chr8	+	81551281	81551491	81551383	81551491	81546673	81546907	949	439,269,461	0,0,0	251	149	1.0,1.0,1.0
Sjc_0007065	chr5	-	16068293	16068514	16068293	16068487	16068556	16068906	950	109,75,120	0,0,0	176	149	1.0,1.0,1.0
Sjc_0001191	chr8	-	47804034	47805876	47804034	47805328	47805936	47806010	951	25,88,79	1,0,2	697	149	0.842,1.0,0.894
Sjc_0001191	chr8	-	47804034	47806010	47804034	47805876	47810114	47810307	952	2,19,6	0,0,1	283	149	1.0,1.0,0.76
Sjc_0001191	chr8	-	47805936	47806019	47805936	47806010	47810114	47810307	953	0,1,7	0,12,0	158	149	NA,0.073,1.0
Sjc_0007367	chr5	-	27941418	27943609	27941418	27941722	27948092	27948207	954	478,342,275	8,0,4	2036	149	0.814,1.0,0.834
Sjc_0006091	chr3	+	21840955	21842986	21842794	21842986	21833065	21833268	955	343,367,361	4,4,2	1988	149	0.865,0.873,0.931
Sjc_0005715	chr3	+	5840705	5840930	5840771	5840930	5835603	5835684	956	139,115,120	0,0,0	215	149	1.0,1.0,1.0
Sjc_0005715	chr3	+	5849177	5852252	5852015	5852252	5846763	5847250	957	659,555,525	0,0,1	2987	149	1.0,1.0,0.963
Sjc_0007632	chr5	+	38920027	38920550	38920134	38920550	38918210	38918399	958	103,63,118	0,0,0	256	149	1.0,1.0,1.0
Sjc_0007632	chr5	+	38920027	38920550	38920198	38920550	38918210	38918399	959	137,81,154	123,85,82	320	149	0.342,0.307,0.467
Sjc_0007632	chr5	+	38920134	38920550	38920198	38920550	38918210	38918399	960	34,18,36	123,85,82	213	149	0.162,0.129,0.235
Sjc_0007632	chr5	+	38920027	38920550	38920198	38920550	38918210	38918411	961	113,62,113	20,0,4	320	149	0.725,1.0,0.929
Sjc_0007632	chr5	+	38921344	38921465	38921356	38921465	38920585	38921310	962	0,0,1	7,3,3	161	149	0.0,0.0,0.236
Sjc_0005707	chr3	+	5411626	5411862	5411667	5411862	5410617	5410853	963	21,29,27	3,2,4	190	149	0.846,0.919,0.841
Sjc_0005707	chr3	+	5427130	5430122	5428618	5430122	5421279	5421443	964	289,443,313	0,0,0	1637	149	1.0,1.0,1.0
Sjc_0002865	chr4	+	25775149	25775341	25775209	25775341	25773783	25773879	965	8,9,12	68,118,105	209	149	0.077,0.052,0.075
Sjc_0005703	chr3	+	5270358	5272848	5271985	5272848	5269976	5270087	966	336,437,385	163,172,191	1776	149	0.147,0.176,0.145
Sjc_0005700	chr3	+	5169766	5170300	5170021	5170300	5168535	5168956	967	10015,5890,7341	4,0,3	404	149	0.999,1.0,0.999
Sjc_0006053	chr3	-	20529238	20530163	20529238	20529458	20530209	20530251	968	53,61,41	356,349,388	854	149	0.025,0.03,0.018
Sjc_0007248	chr5	-	23229331	23229453	23229331	23229447	23229489	23229670	969	72,105,109	163,108,138	155	149	0.298,0.483,0.432
Sjc_0007248	chr5	-	23229331	23229670	23229331	23229453	23231943	23231993	970	241,226,272	6,11,10	366	149	0.942,0.893,0.917
Sjc_0001567	chr8	+	60908011	60908242	60908075	60908242	60904470	60904511	971	108,165,186	52,59,59	213	149	0.592,0.662,0.688
Sjc_0001567	chr8	+	60908011	60908242	60908075	60908242	60904614	60904761	972	56,88,104	0,0,2	213	149	1.0,1.0,0.973
Sjc_0001567	chr8	+	60908278	60909615	60909130	60909615	60906838	60908242	973	307,275,351	2,0,0	1001	149	0.958,1.0,1.0
Sjc_0006413	chr3	-	34027313	34027496	34027313	34027483	34027520	34027725	974	60,66,56	701,608,565	162	149	0.073,0.091,0.084
Sjc_0006393	chr3	+	33440621	33443717	33443586	33443717	33438274	33438390	975	243,272,235	0,0,2	3114	149	1.0,1.0,0.849
Sjc_0006393	chr3	+	33440774	33443717	33443586	33443717	33440621	33440734	976	239,268,242	15,5,8	2961	149	0.445,0.73,0.604
Sjc_0002360	chr4	+	2055056	2055312	2055170	2055312	2054926	2055023	977	2202,991,1588	0,0,3	263	149	1.0,1.0,0.997
Sjc_0005666	chr3	+	4042378	4043665	4043582	4043665	4041102	4041222	978	59,47,51	199,56,193	1353	149	0.032,0.085,0.028
Sjc_0005666	chr3	+	4042451	4043665	4043582	4043665	4042378	4042409	979	58,50,50	2,0,0	1280	149	0.771,1.0,1.0
Sjc_0006117	chr3	+	22760082	22760362	22760100	22760362	22758625	22758863	980	5,16,16	367,323,280	167	149	0.012,0.042,0.049
Sjc_0008083	chr2	-	10841343	10841512	10841343	10841495	10841544	10841711	981	310,277,267	7,21,10	166	149	0.975,0.922,0.96
Sjc_0005371	chr1	+	39408130	39409153	39408721	39409153	39404568	39404756	982	658,478,528	4,11,16	740	149	0.971,0.897,0.869
Sjc_0009369	chr7	-	13785652	13791006	13785652	13785813	13794456	13794707	983	235,322,316	2,3,0	5342	149	0.766,0.75,1.0
Sjc_0009369	chr7	-	13820243	13820482	13820243	13820464	13823034	13823227	984	64,104,102	0,0,0	167	149	1.0,1.0,1.0
Sjc_0009369	chr7	-	13824459	13825258	13824459	13824688	13825290	13825660	985	52,67,83	50,74,48	719	149	0.177,0.158,0.264
Sjc_0007399	chr5	-	29452083	29452272	29452083	29452247	29452304	29452538	986	635,507,527	79,57,58	174	149	0.873,0.884,0.886
Sjc_0002967	chr4	-	29307818	29308037	29307818	29307951	29308548	29308957	987	16,28,21	7,9,4	235	149	0.592,0.664,0.769
Sjc_0007179	chr5	+	20409704	20411539	20411276	20411539	20409551	20409666	988	128,88,133	91,129,146	1721	149	0.109,0.056,0.073
Sjc_0007179	chr5	+	20418558	20424882	20424522	20424882	20418058	20418322	989	646,1177,840	192,178,214	6113	149	0.076,0.139,0.087
Sjc_0008580	chr6	+	2583152	2583581	2583478	2583581	2578634	2578717	990	1,1,7	162,98,135	475	149	0.002,0.003,0.016
Sjc_0008431	chr2	-	23584403	23584568	23584403	23584511	23584675	23584765	991	0,3,2	0,0,0	206	149	NA,1.0,1.0
Sjc_0007012	chr5	-	13728863	13729151	13728863	13729115	13730997	13731138	992	21,18,19	0,0,0	185	149	1.0,1.0,1.0
Sjc_0007012	chr5	-	13735845	13735979	13735845	13735976	13736011	13736185	993	0,1,0	5,3,2	152	149	0.0,0.246,0.0
Sjc_0003495	chr4	-	48016443	48016573	48016443	48016558	48019534	48019731	994	200,179,200	0,0,0	164	149	1.0,1.0,1.0
Sjc_0001129	chr8	+	45566012	45566235	45566062	45566235	45563809	45563892	995	152,133,169	4,0,5	199	149	0.966,1.0,0.962
Sjc_0001129	chr8	+	45574746	45578963	45578603	45578963	45573284	45573463	996	243,296,310	18,14,19	4006	149	0.334,0.44,0.378
Sjc_0004590	chr1	+	7451238	7452205	7452017	7452205	7450844	7451194	997	30,99,45	0,33,30	928	149	1.0,0.325,0.194
Sjc_0002315	chr4	+	152202	158123	157993	158123	150410	150560	998	525,449,485	1,0,0	5940	149	0.929,1.0,1.0
Sjc_0002315	chr4	+	152339	158123	157993	158123	152202	152307	999	347,297,319	170,147,154	5803	149	0.05,0.049,0.051
Sjc_0004990	chr1	-	23756893	23761721	23756893	23757377	23761773	23761894	1000	849,643,838	1,0,0	4493	149	0.966,1.0,1.0
Sjc_0002574	chr4	+	11961927	11962031	11961946	11962031	11957674	11958043	1001	86,55,51	0,0,0	168	149	1.0,1.0,1.0
Sjc_0006183	chr3	+	25441446	25445238	25444665	25445238	25435223	25435440	1002	874,959,802	45,94,74	3368	149	0.462,0.311,0.324
Sjc_0006183	chr3	+	25441446	25445238	25444665	25445238	25438143	25438271	1003	889,971,806	1,2,2	3368	149	0.975,0.956,0.947
Sjc_0002266	chr8	+	89133316	89133553	89133352	89133553	89132328	89132677	1004	0,1,0	0,0,0	185	149	NA,1.0,NA
Sjc_0002418	chr4	-	5336196	5336637	5336196	5336610	5341414	5341511	1005	1,0,0	520,485,562	176	149	0.002,0.0,0.0
Sjc_0009038	chr6	-	22105493	22105697	22105493	22105655	22106386	22106564	1006	1,2,0	596,541,607	191	149	0.001,0.003,0.0
Sjc_0004090	chr4	+	73512247	73514130	73513951	73514130	73511929	73512212	1007	266,163,225	6,0,2	1853	149	0.781,1.0,0.9
Sjc_0009115	chr7	+	2870492	2871635	2871438	2871635	2868662	2868757	1008	30,10,27	35,48,47	1095	149	0.104,0.028,0.073
Sjc_0008500	chr2	-	25823479	25824122	25823479	25824119	25828367	25828474	1009	44,89,52	13,14,24	152	149	0.768,0.862,0.68
Sjc_0008500	chr2	-	25832450	25832745	25832450	25832703	25833848	25833966	1010	122,120,102	0,0,0	191	149	1.0,1.0,1.0
Sjc_0008952	chr6	+	17986439	17986550	17986455	17986550	17984539	17984588	1011	14,5,7	15,29,26	165	149	0.457,0.135,0.196
Sjc_0008952	chr6	+	17986439	17987755	17987649	17987755	17984539	17984588	1012	103,53,83	23,7,16	1359	149	0.329,0.454,0.363
Sjc_0008952	chr6	+	17987584	17989932	17989715	17989932	17984539	17984588	1013	186,176,176	5,5,5	2280	149	0.709,0.697,0.697
Sjc_0007423	chr5	+	30483682	30484574	30484082	30484574	30482846	30483069	1014	33,51,26	0,1,0	549	149	1.0,0.933,1.0
Sjc_0007423	chr5	+	30483682	30484574	30484100	30484574	30482846	30483069	1015	42,56,31	13,23,16	567	149	0.459,0.39,0.337
Sjc_0007423	chr5	+	30484082	30484574	30484100	30484574	30482846	30483069	1016	9,6,5	13,23,16	167	149	0.382,0.189,0.218
Sjc_0007423	chr5	+	30483682	30484574	30484082	30484574	30482846	30483078	1017	30,51,27	1,2,2	549	149	0.891,0.874,0.786
Sjc_0007423	chr5	+	30483682	30484574	30484100	30484574	30482846	30483078	1018	39,56,32	20,8,17	567	149	0.339,0.648,0.331
Sjc_0007423	chr5	+	30484082	30484574	30484100	30484574	30482846	30483078	1019	10,7,7	20,8,17	167	149	0.308,0.438,0.269
Sjc_0007423	chr5	+	30483634	30484574	30483682	30484574	30482846	30483578	1020	4,7,4	2,0,0	197	149	0.602,1.0,1.0
Sjc_0007423	chr5	+	30488831	30491169	30490570	30491169	30482846	30484574	1021	448,396,537	1,1,0	1888	149	0.972,0.969,1.0
Sjc_0007801	chr5	-	44653315	44655218	44653315	44653816	44656640	44656910	1022	386,327,280	0,0,0	1551	149	1.0,1.0,1.0
Sjc_0007801	chr5	-	44662822	44664572	44662822	44662991	44669579	44669858	1023	423,350,368	0,12,9	1730	149	1.0,0.715,0.779
Sjc_0002837	chr4	-	24627751	24627881	24627751	24627800	24629418	24629549	1024	0,2,5	413,356,309	230	149	0.0,0.004,0.01
Sjc_0002837	chr4	-	24629924	24630011	24629924	24629999	24630045	24630077	1025	163,120,133	125,130,119	161	149	0.547,0.461,0.508
Sjc_0006704	chr3	+	46644273	46644366	46644309	46644366	46642776	46642861	1026	418,469,469	0,0,0	185	149	1.0,1.0,1.0
Sjc_0008477	chr2	-	25051559	25051770	25051559	25051766	25051928	25051985	1027	24,91,47	0,0,1	153	149	1.0,1.0,0.979
Sjc_0008477	chr2	-	25053436	25053752	25053436	25053502	25054501	25054558	1028	222,281,360	6,15,3	399	149	0.933,0.875,0.978
Sjc_0006080	chr3	-	21592880	21593134	21592880	21593116	21593164	21593232	1029	1006,886,929	40,79,52	167	149	0.957,0.909,0.941
Sjc_0002166	chr8	-	85127580	85127717	85127580	85127705	85132628	85132946	1030	77,72,72	0,0,0	161	149	1.0,1.0,1.0
Sjc_0008470	chr2	-	24884137	24885075	24884137	24884632	24885105	24885696	1031	79,80,39	40,47,37	592	149	0.332,0.3,0.21
Sjc_0006005	chr3	+	18260317	18260509	18260353	18260509	18259689	18259812	1032	13,12,28	0,0,0	185	149	1.0,1.0,1.0
Sjc_0006005	chr3	+	18284379	18284724	18284436	18284724	18283645	18283739	1033	53,37,41	0,0,0	206	149	1.0,1.0,1.0
Sjc_0006005	chr3	+	18322677	18322847	18322790	18322847	18320959	18321735	1034	120,52,61	24,10,14	262	149	0.74,0.747,0.712
Sjc_0004669	chr1	+	11169190	11169870	11169561	11169870	11168234	11168501	1035	3423,1747,2578	1,0,0	520	149	0.999,1.0,1.0
Sjc_0004669	chr1	+	11169371	11169870	11169561	11169870	11169190	11169327	1036	248,118,201	3865,1840,2583	339	149	0.027,0.027,0.033
Sjc_0008262	chr2	+	17341185	17342057	17341498	17342057	17337406	17337451	1037	28,20,10	0,0,1	462	149	1.0,1.0,0.763
Sjc_0007183	chr5	-	20597877	20598544	20597877	20598261	20599630	20599717	1038	860,559,638	0,0,1	432	149	1.0,1.0,0.995
Sjc_0001897	chr8	+	74091647	74094506	74093941	74094506	74089050	74089189	1039	935,885,1042	0,0,2	2443	149	1.0,1.0,0.969
Sjc_0008464	chr2	+	24601771	24601905	24601776	24601905	24599792	24599854	1040	207,226,208	8,9,4	154	149	0.962,0.96,0.981
Sjc_0003842	chr4	+	62742140	62742288	62742257	62742288	62735085	62735375	1041	82,111,92	0,0,0	266	149	1.0,1.0,1.0
Sjc_0005998	chr3	-	18051823	18052059	18051823	18052047	18056775	18057037	1042	39,21,19	0,0,0	161	149	1.0,1.0,1.0
Sjc_0002675	chr4	+	18373357	18374659	18374370	18374659	18373110	18373313	1043	54,41,81	63,37,47	1162	149	0.099,0.124,0.181
Sjc_0000878	chr8	+	35901870	35902025	35901875	35902025	35901602	35901834	1044	117,109,120	20,25,19	154	149	0.85,0.808,0.859
Sjc_0000878	chr8	+	35901721	35901834	35901729	35901834	35901628	35901690	1045	3,13,8	7,9,1	157	149	0.289,0.578,0.884
Sjc_0005716	chr3	-	5860335	5861466	5860335	5860746	5862687	5862801	1046	495,471,497	30,14,25	869	149	0.739,0.852,0.773
Sjc_0005716	chr3	-	5860335	5861466	5860335	5860746	5862972	5863103	1047	126,143,133	0,0,1	869	149	1.0,1.0,0.958
Sjc_0008504	chr2	+	26024431	26025945	26025346	26025945	26021927	26022299	1048	356,370,369	0,6,3	1064	149	1.0,0.896,0.945
Sjc_0002793	chr4	+	22753815	22754140	22753883	22754140	22752640	22752805	1049	97,78,108	44,30,40	217	149	0.602,0.641,0.65
Sjc_0002793	chr4	+	22752852	22754140	22753815	22754140	22752640	22752809	1050	92,123,107	31,33,30	1112	149	0.285,0.333,0.323
Sjc_0002793	chr4	+	22752852	22754140	22753883	22754140	22752640	22752809	1051	146,188,192	52,45,47	1180	149	0.262,0.345,0.34
Sjc_0002793	chr4	+	22753815	22754140	22753883	22754140	22752640	22752809	1052	85,98,115	52,45,47	217	149	0.529,0.599,0.627
Sjc_0005209	chr1	-	32461430	32462947	32461430	32462504	32463204	32463306	1053	943,711,878	0,0,1	592	149	1.0,1.0,0.995
Sjc_0005209	chr1	-	32462829	32463158	32462829	32462947	32463204	32463306	1054	32,41,42	475,366,438	360	149	0.027,0.044,0.038
Sjc_0006141	chr3	+	23892364	23894119	23894079	23894119	23891697	23892113	1055	4126,3390,3873	1,0,0	1864	149	0.997,1.0,1.0
Sjc_0002605	chr4	-	14083542	14088710	14083542	14084923	14090673	14090729	1056	819,912,900	0,1,0	3936	149	1.0,0.972,1.0
Sjc_0004850	chr1	-	18632540	18632711	18632540	18632685	18635070	18635494	1057	12,19,18	6,6,8	175	149	0.63,0.729,0.657
Sjc_0008474	chr2	-	24962303	24962398	24962303	24962379	24962423	24962596	1058	3,5,3	352,283,390	168	149	0.008,0.015,0.007
Sjc_0005179	chr1	-	31217366	31219004	31217366	31217676	31219159	31219253	1059	908,1043,1121	1,2,1	1477	149	0.989,0.981,0.991
Sjc_0005799	chr3	+	9087930	9088246	9087986	9088246	9080816	9080887	1060	1,0,6	0,2,0	205	149	1.0,0.0,1.0
Sjc_0006802	chr5	+	2166451	2166885	2166565	2166885	2149571	2149825	1061	136,132,155	6,3,0	263	149	0.928,0.961,1.0
Sjc_0008895	chr6	+	15853569	15855222	15853595	15855222	15852647	15852865	1062	1,1,3	123,91,119	175	149	0.007,0.009,0.021
Sjc_0004863	chr1	-	19004539	19004749	19004539	19004725	19006353	19006599	1063	68,30,56	18,15,10	173	149	0.765,0.633,0.828
Sjc_0004863	chr1	-	19004539	19004749	19004539	19004725	19006632	19007044	1064	62,29,53	0,6,3	173	149	1.0,0.806,0.938
Sjc_0004863	chr1	-	19004539	19006599	19004539	19004725	19006632	19007044	1065	942,699,821	0,6,3	2023	149	1.0,0.896,0.953
Sjc_0004863	chr1	-	19004539	19006599	19004539	19004749	19006632	19007044	1066	880,670,771	0,0,3	1999	149	1.0,1.0,0.95
Sjc_0004863	chr1	-	19004539	19004749	19004539	19004725	19006696	19007044	1067	219,167,218	553,428,507	173	149	0.254,0.252,0.27
Sjc_0002769	chr4	+	21815476	21817568	21817209	21817568	21815050	21815424	1068	34,44,43	2,0,11	1882	149	0.574,1.0,0.236
Sjc_0005206	chr1	-	32309786	32309965	32309786	32309910	32311171	32311263	1069	392,299,332	0,3,2	204	149	1.0,0.986,0.992
Sjc_0002334	chr4	+	930504	930954	930529	930954	930405	930472	1070	0,0,0	319,191,242	174	149	0.0,0.0,0.0
Sjc_0005115	chr1	+	28895172	28900815	28896550	28900815	28894975	28895136	1071	318,476,401	0,0,4	1527	149	1.0,1.0,0.907
Sjc_0009389	chr7	+	14767724	14770268	14770140	14770268	14764658	14764709	1072	155,129,149	139,102,126	2565	149	0.061,0.068,0.064
Sjc_0009389	chr7	+	14781802	14783097	14783006	14783097	14773007	14773919	1073	2046,1517,1936	5,12,1	1353	149	0.978,0.933,0.995
Sjc_0009389	chr7	+	14781802	14783934	14783861	14783934	14773007	14773919	1074	2717,2055,2717	1,1,0	2208	149	0.995,0.993,1.0
Sjc_0009389	chr7	+	14783006	14783934	14783861	14783934	14773007	14773919	1075	685,554,793	1,1,0	1004	149	0.99,0.988,1.0
Sjc_0009389	chr7	+	14783006	14783934	14783861	14783934	14781802	14782248	1076	1134,754,1094	5,6,1	1004	149	0.971,0.949,0.994
Sjc_0006258	chr3	-	28608033	28608377	28608033	28608272	28609341	28609451	1077	238,486,350	0,0,0	254	149	1.0,1.0,1.0
Sjc_0006258	chr3	-	28608033	28608377	28608033	28608309	28609345	28609451	1078	70,185,134	0,0,0	217	149	1.0,1.0,1.0
Sjc_0000037	chr8	+	1714791	1715004	1714823	1715004	1712296	1712647	1079	161,103,112	117,70,63	181	149	0.531,0.548,0.594
Sjc_0000037	chr8	+	1712716	1715004	1714791	1715004	1712296	1712668	1080	150,188,167	66,36,40	2224	149	0.132,0.259,0.219
Sjc_0000037	chr8	+	1712716	1715004	1714823	1715004	1712296	1712668	1081	213,244,223	91,59,66	2256	149	0.134,0.215,0.182
Sjc_0000037	chr8	+	1714791	1715004	1714823	1715004	1712296	1712668	1082	129,92,96	91,59,66	181	149	0.539,0.562,0.545
Sjc_0000037	chr8	+	1719324	1720676	1719687	1720676	1717474	1717732	1083	216,273,243	184,155,115	512	149	0.255,0.339,0.381
Sjc_0001359	chr8	+	53075833	53077009	53076192	53077009	53062406	53062653	1084	37,50,58	234,205,248	508	149	0.044,0.067,0.064
Sjc_0001359	chr8	+	53075833	53077009	53076192	53077009	53071203	53071287	1085	29,50,57	4,7,7	508	149	0.68,0.677,0.705
Sjc_0005250	chr1	+	34227675	34228094	34227897	34228094	34225482	34226234	1086	276,235,225	0,0,0	371	149	1.0,1.0,1.0
Sjc_0005198	chr1	+	32090726	32091342	32090943	32091342	32089821	32090160	1087	2,3,0	62,62,43	366	149	0.013,0.019,0.0
Sjc_0005198	chr1	+	32100152	32102929	32102501	32102929	32097733	32098133	1088	783,910,856	2,5,3	2498	149	0.959,0.916,0.945
Sjc_0005198	chr1	+	32103029	32105219	32105055	32105219	32100152	32102929	1089	281,242,294	24,23,31	2175	149	0.445,0.419,0.394
Sjc_0008907	chr6	+	16312542	16315160	16315091	16315160	16309953	16311068	1090	1433,1876,1297	0,0,1	2698	149	1.0,1.0,0.986
Sjc_0008907	chr6	+	16315212	16315606	16315224	16315606	16315091	16315160	1091	724,688,651	0,0,0	161	149	1.0,1.0,1.0
Sjc_0005829	chr3	+	10371973	10372081	10372007	10372081	10367831	10367948	1092	5,2,4	40,21,25	183	149	0.092,0.072,0.115
Sjc_0007342	chr5	-	27056219	27059009	27056219	27056399	27059058	27059178	1093	291,253,166	82,48,59	2759	149	0.161,0.222,0.132
Sjc_0009098	chr7	-	2067667	2067769	2067667	2067753	2067802	2067876	1094	377,280,323	81,62,65	165	149	0.808,0.803,0.818
Sjc_0008216	chr2	-	15780269	15780407	15780269	15780360	15781206	15781260	1095	0,0,0	0,0,0	196	149	NA,NA,NA
Sjc_0001195	chr8	+	47973288	47973976	47973501	47973976	47971366	47972075	1096	9297,6468,7411	0,0,1	362	149	1.0,1.0,1.0
Sjc_0008246	chr2	-	16692535	16692839	16692535	16692826	16692869	16693109	1097	2,0,1	79,54,72	162	149	0.023,0.0,0.013
Sjc_0006695	chr3	-	46126553	46127994	46126553	46127147	46136304	46137249	1098	37,37,20	7,14,23	996	149	0.442,0.283,0.115
Sjc_0002694	chr4	+	19146686	19153125	19149029	19153125	19146285	19146463	1099	22603,12485,15606	0,0,0	2492	149	1.0,1.0,1.0
Sjc_0002694	chr4	+	19146686	19153125	19152272	19153125	19146285	19146463	1100	23334,13118,16412	3,0,1	5735	149	0.995,1.0,0.998
Sjc_0002694	chr4	+	19149029	19153125	19152272	19153125	19146285	19146463	1101	731,633,806	3,0,1	3392	149	0.915,1.0,0.973
Sjc_0005265	chr1	-	35296885	35296967	35296885	35296937	35296993	35297162	1102	12,2,10	4,1,4	179	149	0.714,0.625,0.675
Sjc_0005265	chr1	-	35296885	35296967	35296885	35296937	35296999	35297162	1103	58,21,62	3,1,5	179	149	0.941,0.946,0.912
Sjc_0007965	chr2	-	5644367	5644751	5644367	5644709	5644783	5644967	1104	428,273,319	111,89,102	191	149	0.75,0.705,0.709
Sjc_0007756	chr5	+	43026698	43027168	43026811	43027168	43024067	43024339	1105	216,212,174	0,0,0	262	149	1.0,1.0,1.0
Sjc_0003093	chr4	-	33979140	33979341	33979140	33979275	33981030	33981110	1106	0,0,0	98,154,109	215	149	0.0,0.0,0.0
Sjc_0006087	chr3	+	21739390	21739629	21739555	21739629	21736704	21736862	1107	4173,2763,3062	86,37,54	314	149	0.958,0.973,0.964
Sjc_0005438	chr1	-	42378669	42378834	42378669	42378728	42378911	42378932	1108	8,11,18	0,0,0	255	149	1.0,1.0,1.0
Sjc_0005438	chr1	-	42377836	42378932	42377836	42378112	42379175	42379262	1109	7001,3133,4540	3,3,4	969	149	0.997,0.994,0.994
Sjc_0005114	chr1	-	28829512	28830246	28829512	28830241	28830284	28830532	1110	248,178,254	0,3,0	154	149	1.0,0.983,1.0
Sjc_0005114	chr1	-	28830284	28830532	28830284	28830395	28836315	28836518	1111	72,96,67	47,32,57	286	149	0.444,0.61,0.38
Sjc_0004474	chr1	-	1842332	1842413	1842332	1842406	1843807	1843952	1112	6,12,9	2,1,0	156	149	0.741,0.92,1.0
Sjc_0004474	chr1	-	1842332	1842413	1842332	1842406	1844057	1844236	1113	69,83,86	323,221,367	156	149	0.169,0.264,0.183
Sjc_0005969	chr3	+	16305600	16305644	16305607	16305644	16302627	16305567	1114	100,75,100	76,70,83	156	149	0.557,0.506,0.535
Sjc_0005969	chr3	+	16305600	16305789	16305676	16305789	16302627	16305567	1115	104,101,117	0,1,0	225	149	1.0,0.985,1.0
Sjc_0005969	chr3	+	16305607	16305789	16305676	16305789	16305489	16305567	1116	84,97,101	0,1,0	218	149	1.0,0.985,1.0
Sjc_0002916	chr4	-	27687311	27687827	27687311	27687683	27688897	27689245	1117	177,151,141	263,236,267	293	149	0.255,0.245,0.212
Sjc_0002916	chr4	-	27688897	27689299	27688897	27689245	27692210	27692477	1118	63,49,63	322,267,266	203	149	0.126,0.119,0.148
Sjc_0008363	chr2	+	20856197	20856436	20856209	20856436	20855969	20856156	1119	25,44,69	0,0,1	161	149	1.0,1.0,0.985
Sjc_0008363	chr2	+	20868217	20868425	20868226	20868425	20867028	20867268	1120	445,374,381	0,0,0	158	149	1.0,1.0,1.0
Sjc_0006965	chr5	+	11151199	11151316	11151238	11151316	11148903	11150833	1121	156,117,190	0,0,0	188	149	1.0,1.0,1.0
Sjc_0009157	chr7	+	4497637	4497973	4497640	4497973	4495976	4496045	1122	415,413,425	0,0,0	152	149	1.0,1.0,1.0
Sjc_0005098	chr1	-	28141723	28144738	28141723	28142047	28145238	28145933	1123	515,537,481	0,0,2	2840	149	1.0,1.0,0.927
Sjc_0006128	chr3	+	23238230	23238326	23238241	23238326	23233358	23233656	1124	377,280,405	80,103,69	160	149	0.814,0.717,0.845
Sjc_0006128	chr3	+	23242504	23244532	23243512	23244532	23240887	23241167	1125	1191,784,903	2,0,1	1157	149	0.987,1.0,0.991
Sjc_0008112	chr2	+	11926329	11926660	11926402	11926660	11926212	11926297	1126	25,13,33	1,0,2	222	149	0.944,1.0,0.917
Sjc_0006964	chr5	-	11134246	11135150	11134246	11134878	11136736	11138054	1127	22,19,46	0,9,6	421	149	1.0,0.428,0.731
Sjc_0008236	chr2	+	16390847	16391107	16390872	16391107	16390491	16390815	1128	411,349,405	15,5,6	174	149	0.959,0.984,0.983
Sjc_0008236	chr2	+	16422983	16423177	16423160	16423177	16421619	16421767	1129	1357,1189,1242	0,0,0	326	149	1.0,1.0,1.0
Sjc_0005709	chr3	+	5595424	5595753	5595559	5595753	5588044	5588378	1130	423,270,331	0,0,0	284	149	1.0,1.0,1.0
Sjc_0001811	chr8	+	70453182	70453865	70453654	70453865	70452360	70452575	1131	72,63,89	0,4,0	621	149	1.0,0.791,1.0
Sjc_0003112	chr4	-	34496171	34499309	34496171	34498948	34500319	34500379	1132	1381,1171,1012	224,179,176	510	149	0.643,0.657,0.627
Sjc_0003112	chr4	-	34498418	34500379	34498418	34499309	34503006	34503228	1133	2035,1731,1667	0,0,0	1219	149	1.0,1.0,1.0
Sjc_0003112	chr4	-	34500319	34502387	34500319	34500379	34503006	34503228	1134	208,134,154	1727,1410,1336	2157	149	0.008,0.007,0.008
Sjc_0003112	chr4	-	34507504	34507704	34507504	34507692	34507733	34507856	1135	439,464,432	101,114,61	161	149	0.801,0.79,0.868
Sjc_0005090	chr1	-	27848512	27850616	27848512	27849454	27852686	27853171	1136	1919,1485,1797	1,3,0	1311	149	0.995,0.983,1.0
Sjc_0005090	chr1	-	27849813	27850730	27849813	27850616	27852686	27853171	1137	15,17,14	298,237,298	263	149	0.028,0.039,0.026
Sjc_0005090	chr1	-	27849813	27850913	27849813	27850616	27852686	27853171	1138	24,26,34	298,237,298	446	149	0.026,0.035,0.037
Sjc_0005090	chr1	-	27849813	27850913	27849813	27850730	27852686	27853171	1139	9,9,21	0,0,1	332	149	1.0,1.0,0.904
Sjc_0005976	chr3	+	16779740	16782229	16782077	16782229	16776556	16776621	1140	787,695,767	5,0,1	2486	149	0.904,1.0,0.979
Sjc_0005067	chr1	+	27257521	27260004	27259784	27260004	27254405	27254821	1141	2,16,1	0,1,0	2412	149	1.0,0.497,1.0
Sjc_0003003	chr4	-	30499250	30500177	30499250	30499377	30501540	30501616	1142	56,60,59	8,28,44	949	149	0.524,0.252,0.174
Sjc_0004637	chr1	+	9664485	9667174	9667039	9667174	9664372	9664439	1143	186,114,153	13,6,5	2703	149	0.441,0.512,0.628
Sjc_0005060	chr1	-	26871234	26871343	26871234	26871332	26875702	26875758	1144	62,72,69	0,0,1	160	149	1.0,1.0,0.985
Sjc_0005060	chr1	-	26871234	26875659	26871234	26871332	26875702	26875758	1145	224,255,216	0,0,1	4476	149	1.0,1.0,0.878
Sjc_0005060	chr1	-	26871234	26875659	26871234	26871343	26875702	26875758	1146	191,218,187	29,35,40	4465	149	0.18,0.172,0.135
Sjc_0007198	chr5	+	20942928	20943112	20943003	20943112	20942757	20942820	1147	78,72,65	389,275,294	224	149	0.118,0.148,0.128
Sjc_0007198	chr5	+	20950312	20950402	20950322	20950402	20944033	20944189	1148	78,49,44	0,0,0	159	149	1.0,1.0,1.0
Sjc_0007198	chr5	+	20949107	20950402	20950312	20950402	20948057	20948123	1149	58,74,63	619,427,455	1354	149	0.01,0.019,0.015
Sjc_0007198	chr5	+	20953322	20955562	20954021	20955562	20950312	20950402	1150	1255,967,965	7,3,3	848	149	0.969,0.983,0.983
Sjc_0005056	chr1	+	26762264	26765395	26763414	26765395	26760093	26761107	1151	199,200,208	25,23,15	1299	149	0.477,0.499,0.614
Sjc_0005054	chr1	-	26716085	26719571	26716085	26719351	26723799	26724009	1152	7,1,4	70,79,75	369	149	0.039,0.005,0.021
Sjc_0005054	chr1	-	26729718	26731311	26729718	26731278	26732227	26732497	1153	49,43,58	2,0,0	182	149	0.953,1.0,1.0
Sjc_0005054	chr1	-	26729718	26731337	26729718	26731311	26732227	26733764	1154	3,14,11	38,37,44	175	149	0.063,0.244,0.176
Sjc_0006303	chr3	+	30458611	30460576	30460103	30460576	30456391	30456503	1155	164,174,177	1,4,1	1641	149	0.937,0.798,0.941
Sjc_0007880	chr2	+	1920131	1920230	1920139	1920230	1918649	1918732	1156	72,65,56	21,0,10	157	149	0.765,1.0,0.842
Sjc_0005044	chr1	-	26289032	26292222	26289032	26290365	26295470	26295704	1157	244,213,242	626,463,552	2006	149	0.028,0.033,0.032
Sjc_0005044	chr1	-	26332470	26332667	26332470	26332563	26333346	26333384	1158	82,99,90	0,1,0	253	149	1.0,0.983,1.0
Sjc_0007946	chr2	-	4723980	4725195	4723980	4725135	4727300	4727561	1159	107,77,79	55,76,62	209	149	0.581,0.419,0.476
Sjc_0006512	chr3	-	38071393	38071780	38071393	38071744	38075367	38076069	1160	0,0,0	0,0,0	185	149	NA,NA,NA
Sjc_0006512	chr3	-	38071393	38071798	38071393	38071744	38075367	38076069	1161	0,2,2	0,0,0	203	149	NA,1.0,1.0
Sjc_0006512	chr3	-	38071393	38071798	38071393	38071780	38075367	38076069	1162	0,2,2	0,0,0	167	149	NA,1.0,1.0
Sjc_0006512	chr3	-	38081384	38081534	38081384	38081530	38085144	38085246	1163	0,2,0	0,0,0	153	149	NA,1.0,NA
Sjc_0008141	chr2	-	13171346	13171427	13171346	13171412	13171452	13171545	1164	3,2,9	5,1,6	164	149	0.353,0.645,0.577
Sjc_0007952	chr2	-	4982071	4982236	4982071	4982228	4983500	4983563	1165	282,272,266	0,0,0	157	149	1.0,1.0,1.0
Sjc_0007952	chr2	-	4986800	4987060	4986800	4986904	4988098	4988241	1166	76,79,87	0,1,0	305	149	1.0,0.975,1.0
Sjc_0004769	chr1	-	15435382	15438359	15435382	15435903	15439381	15439493	1167	1061,744,854	0,2,0	2605	149	1.0,0.955,1.0
Sjc_0008034	chr2	+	8684699	8684895	8684716	8684895	8680355	8680426	1168	10,2,13	1,0,1	166	149	0.9,1.0,0.921
Sjc_0008034	chr2	+	8684699	8684895	8684716	8684895	8682102	8682912	1169	14,6,18	116,76,98	166	149	0.098,0.066,0.142
Sjc_0005031	chr1	-	26002295	26002356	26002295	26002343	26003715	26003965	1170	31,93,45	14,18,14	162	149	0.671,0.826,0.747
Sjc_0003015	chr4	-	30824645	30825147	30824645	30825121	30827079	30827244	1171	20,36,32	415,381,558	175	149	0.039,0.074,0.047
Sjc_0003015	chr4	-	30829350	30829431	30829350	30829428	30829849	30830160	1172	167,127,114	263,213,189	152	149	0.384,0.369,0.372
Sjc_0003015	chr4	-	30829350	30829431	30829350	30829428	30830001	30830154	1173	4,3,4	2,6,0	152	149	0.662,0.329,1.0
Sjc_0003015	chr4	-	30829849	30830160	30829849	30830154	30831507	30831675	1174	421,437,422	35,30,20	155	149	0.92,0.933,0.953
Sjc_0003015	chr4	-	30831507	30831675	30831507	30831672	30832738	30833078	1175	306,275,245	15,12,14	152	149	0.952,0.957,0.945
Sjc_0003934	chr4	-	67695513	67696836	67695513	67695946	67701313	67701592	1176	917,594,679	1,3,2	1039	149	0.992,0.966,0.98
Sjc_0003571	chr4	+	50936623	50938055	50937847	50938055	50933432	50933624	1177	1567,1393,1318	0,3,1	1373	149	1.0,0.981,0.993
Sjc_0003571	chr4	+	50936623	50938055	50937847	50938055	50935063	50935295	1178	2201,1872,1808	45,55,39	1373	149	0.841,0.787,0.834
Sjc_0000199	chr8	+	8829985	8830226	8830081	8830226	8828110	8828222	1179	580,446,451	0,0,0	245	149	1.0,1.0,1.0
Sjc_0004970	chr1	-	22531351	22531474	22531351	22531455	22531560	22531584	1180	5,105,57	0,0,0	168	149	1.0,1.0,1.0
Sjc_0006134	chr3	-	23547324	23547450	23547324	23547411	23548365	23548520	1181	10,18,9	0,0,0	188	149	1.0,1.0,1.0
Sjc_0009132	chr7	+	3487864	3488814	3488415	3488814	3487210	3487539	1182	5,8,5	53,78,74	700	149	0.02,0.021,0.014
Sjc_0000942	chr8	+	38239054	38240193	38240083	38240193	38236926	38237063	1183	7,23,14	1,3,3	1178	149	0.47,0.492,0.371
Sjc_0000942	chr8	+	38274856	38275013	38274933	38275013	38270699	38270886	1184	13,13,19	0,0,0	226	149	1.0,1.0,1.0
Sjc_0000770	chr8	+	31942471	31942641	31942546	31942641	31941190	31941417	1185	443,442,406	345,378,322	224	149	0.461,0.438,0.456
Sjc_0001561	chr8	+	60691781	60692111	60691863	60692111	60688599	60688740	1186	110,60,78	574,352,484	231	149	0.11,0.099,0.094
Sjc_0002576	chr4	+	12037794	12039894	12039767	12039894	12036215	12036609	1187	891,791,780	1,0,2	2122	149	0.984,1.0,0.965
Sjc_0008046	chr2	+	9417109	9417376	9417256	9417376	9410478	9410731	1188	47,39,48	0,0,0	296	149	1.0,1.0,1.0
Sjc_0005006	chr1	+	24640628	24640829	24640640	24640829	24637645	24637886	1189	37,57,35	0,0,0	161	149	1.0,1.0,1.0
Sjc_0005006	chr1	+	24640628	24640829	24640640	24640829	24638983	24639001	1190	4,16,9	0,0,0	161	149	1.0,1.0,1.0
Sjc_0005026	chr1	+	25772619	25772720	25772626	25772720	25771304	25771433	1191	9,10,1	293,354,315	156	149	0.029,0.026,0.003
Sjc_0005026	chr1	+	25772897	25774152	25773521	25774152	25772756	25772861	1192	405,405,371	1,0,0	773	149	0.987,1.0,1.0
Sjc_0001039	chr8	+	42161952	42162002	42161955	42162002	42161850	42161920	1193	33,40,36	101,120,89	152	149	0.243,0.246,0.284
Sjc_0002999	chr4	+	30421607	30423277	30423132	30423277	30420428	30420665	1194	36,134,83	0,3,1	1674	149	1.0,0.799,0.881
Sjc_0003090	chr4	-	33720913	33722566	33720913	33721032	33723399	33723452	1195	147,149,196	328,282,328	1683	149	0.038,0.045,0.05
Sjc_0005358	chr1	+	38788688	38788997	38788776	38788997	38787038	38787137	1196	52,51,80	0,0,0	237	149	1.0,1.0,1.0
Sjc_0005400	chr1	+	40538033	40538253	40538177	40538253	40536559	40536623	1197	52,30,20	38,12,14	293	149	0.41,0.56,0.421
Sjc_0004739	chr1	-	14035831	14035945	14035831	14035927	14035981	14036084	1198	1944,1269,1569	63,74,81	167	149	0.965,0.939,0.945
Sjc_0004739	chr1	-	14035981	14036084	14035981	14036080	14038409	14038484	1199	156,80,121	1,6,7	153	149	0.993,0.928,0.944
Sjc_0004739	chr1	-	14035981	14036522	14035981	14036080	14038409	14038484	1200	733,515,716	1,6,7	591	149	0.995,0.956,0.963
Sjc_0004739	chr1	-	14035981	14036522	14035981	14036084	14038409	14038484	1201	691,506,694	114,71,99	587	149	0.606,0.644,0.64
Sjc_0004739	chr1	-	14035981	14036084	14035981	14036080	14038413	14038484	1202	304,171,193	52,55,45	153	149	0.851,0.752,0.807
Sjc_0004739	chr1	-	14035981	14036522	14035981	14036080	14038413	14038484	1203	735,513,731	52,55,45	591	149	0.781,0.702,0.804
Sjc_0004739	chr1	-	14035981	14036522	14035981	14036084	14038413	14038484	1204	693,504,709	262,162,171	587	149	0.402,0.441,0.513
Sjc_0004739	chr1	-	14035981	14036522	14035981	14036084	14038640	14038707	1205	692,504,695	83,58,79	587	149	0.679,0.688,0.691
Sjc_0004739	chr1	-	14035981	14038484	14035981	14036084	14038640	14038707	1206	2193,1675,2062	83,58,79	2549	149	0.607,0.628,0.604
Sjc_0004739	chr1	-	14035981	14038484	14035981	14036522	14038640	14038707	1207	1503,1173,1369	2,2,2	2111	149	0.981,0.976,0.98
Sjc_0004739	chr1	-	14035981	14036084	14035981	14036080	14038799	14038986	1208	50,23,32	3,0,0	153	149	0.942,1.0,1.0
Sjc_0004739	chr1	-	14035981	14036522	14035981	14036080	14038799	14038986	1209	733,511,715	3,0,0	591	149	0.984,1.0,1.0
Sjc_0004739	chr1	-	14035981	14036522	14035981	14036084	14038799	14038986	1210	691,502,693	8,14,10	587	149	0.956,0.901,0.946
Sjc_0003176	chr4	+	36479232	36483343	36483113	36483343	36478924	36479200	1211	1295,1568,1595	0,3,1	4030	149	1.0,0.951,0.983
Sjc_0003176	chr4	+	36479370	36483343	36483113	36483343	36479232	36479316	1212	977,1179,1258	225,216,275	3892	149	0.143,0.173,0.149
Sjc_0005007	chr1	-	24715948	24716351	24715948	24716140	24717070	24717844	1213	16,11,7	455,285,331	360	149	0.014,0.016,0.009
Sjc_0004978	chr1	-	22963687	22963717	22963687	22963714	22976103	22976177	1214	31,58,42	0,7,16	152	149	1.0,0.89,0.72
Sjc_0004978	chr1	-	22963687	22963717	22963687	22963714	22995880	22996002	1215	1,2,3	1,2,0	152	149	0.495,0.495,1.0
Sjc_0005150	chr1	-	29988402	29989527	29988402	29988507	29989750	29989872	1216	30,24,35	12,5,9	1169	149	0.242,0.38,0.331
Sjc_0002520	chr4	+	9409527	9411335	9411144	9411335	9409417	9409459	1217	64,97,71	0,0,0	1766	149	1.0,1.0,1.0
Sjc_0004691	chr1	+	12072332	12074447	12074420	12074447	12071758	12071771	1218	285,815,708	5,38,13	2237	149	0.792,0.588,0.784
Sjc_0008166	chr2	+	14053760	14054309	14054067	14054309	14053039	14053722	1219	20,13,18	0,0,0	456	149	1.0,1.0,1.0
Sjc_0008166	chr2	+	14053760	14054309	14054067	14054309	14053657	14053717	1220	18,13,18	1,0,0	456	149	0.855,1.0,1.0
Sjc_0004956	chr1	+	22147156	22147234	22147184	22147234	22146322	22146446	1221	13,106,67	0,0,0	177	149	1.0,1.0,1.0
Sjc_0009290	chr7	+	10220285	10220402	10220292	10220402	10219641	10220253	1222	116,117,109	15,16,15	156	149	0.881,0.875,0.874
Sjc_0004965	chr1	+	22441651	22442834	22441948	22442834	22438465	22438532	1223	57,80,98	598,583,558	446	149	0.031,0.044,0.055
Sjc_0004929	chr1	+	21271379	21274408	21274214	21274408	21268111	21268292	1224	335,410,397	0,0,0	2984	149	1.0,1.0,1.0
Sjc_0004605	chr1	-	8193253	8194740	8193253	8194407	8194785	8194878	1225	2688,1950,2159	0,0,2	482	149	1.0,1.0,0.997
Sjc_0004605	chr1	-	8193253	8194407	8193253	8194290	8196910	8197021	1226	59,48,58	0,1,0	266	149	1.0,0.964,1.0
Sjc_0004605	chr1	-	8193253	8194740	8193253	8194290	8196910	8197021	1227	1503,1102,1199	0,1,0	599	149	1.0,0.996,1.0
Sjc_0004605	chr1	-	8193253	8194740	8193253	8194407	8196910	8197021	1228	1458,1062,1159	7,0,10	482	149	0.985,1.0,0.973
Sjc_0004605	chr1	-	8194448	8194878	8194448	8194740	8196910	8197021	1229	227,247,243	0,2,0	287	149	1.0,0.985,1.0
Sjc_0004918	chr1	-	20623054	20626421	20623054	20625260	20629780	20630232	1230	3174,1893,2602	5,3,1	1310	149	0.986,0.986,0.997
Sjc_0004096	chr4	+	73731930	73732176	73731940	73732176	73730943	73731112	1231	175,146,246	3,1,0	159	149	0.982,0.993,1.0
Sjc_0001853	chr8	-	72049512	72049649	72049512	72049610	72051323	72051524	1232	6,21,8	6,17,3	188	149	0.442,0.495,0.679
Sjc_0003128	chr4	+	34996352	34996957	34996424	34996957	34994360	34994518	1233	63,46,44	105,108,123	221	149	0.288,0.223,0.194
Sjc_0003128	chr4	+	34996352	34998045	34997532	34998045	34994360	34994518	1234	748,727,683	2,0,0	1329	149	0.977,1.0,1.0
Sjc_0003128	chr4	+	34996424	34998045	34997532	34998045	34994360	34994518	1235	790,789,762	2,0,0	1257	149	0.979,1.0,1.0
Sjc_0003128	chr4	+	34998087	34998244	34998204	34998244	34997532	34997985	1236	80,78,71	0,0,0	266	149	1.0,1.0,1.0
Sjc_0009445	chr7	+	16812948	16813274	16813153	16813274	16806620	16806742	1237	12,4,7	559,626,600	354	149	0.009,0.003,0.005
Sjc_0002010	chr8	-	78529576	78531554	78529576	78530802	78531601	78531676	1238	107,94,81	0,1,2	901	149	1.0,0.94,0.87
Sjc_0002010	chr8	-	78529576	78531676	78529576	78530802	78531714	78532407	1239	124,111,95	8159,4964,5835	1023	149	0.002,0.003,0.002
Sjc_0005289	chr1	+	36191170	36191285	36191204	36191285	36190396	36190706	1240	820,686,693	102,109,78	183	149	0.867,0.837,0.879
Sjc_0005289	chr1	+	36191170	36191285	36191204	36191285	36190396	36190723	1241	827,684,775	240,88,222	183	149	0.737,0.864,0.74
Sjc_0005289	chr1	+	36191170	36191285	36191204	36191285	36190396	36190760	1242	1753,1494,1442	28,13,13	183	149	0.981,0.989,0.989
Sjc_0003445	chr4	-	46319252	46319461	46319252	46319320	46319500	46319607	1243	7,8,20	0,0,0	290	149	1.0,1.0,1.0
Sjc_0002515	chr4	+	9180046	9180296	9180049	9180296	9177025	9177311	1244	0,0,0	0,0,0	152	149	NA,NA,NA
Sjc_0008111	chr2	-	11903123	11904589	11903123	11904583	11904618	11904709	1245	2,22,14	255,572,408	155	149	0.007,0.036,0.032
Sjc_0007796	chr5	-	44577870	44579896	44577870	44578135	44579944	44581050	1246	151,115,146	249,171,192	1910	149	0.045,0.05,0.056
Sjc_0003732	chr4	-	57877276	57877559	57877276	57877361	57878080	57878265	1247	597,579,635	76,65,122	347	149	0.771,0.793,0.691
Sjc_0001514	chr8	+	58953940	58954085	58953954	58954085	58953734	58953910	1248	38,42,29	63,49,60	163	149	0.355,0.439,0.306
Sjc_0001514	chr8	+	58981258	58981564	58981354	58981564	58980118	58980265	1249	269,239,228	0,0,0	245	149	1.0,1.0,1.0
Sjc_0001514	chr8	+	58999608	59000692	58999631	59000692	58998299	58998384	1250	598,433,585	22,17,20	172	149	0.959,0.957,0.962
Sjc_0005038	chr1	+	26212175	26215933	26212876	26215933	26209506	26209700	1251	252,203,200	1,1,1	850	149	0.978,0.973,0.972
Sjc_0005038	chr1	+	26212876	26215933	26215322	26215933	26212175	26212335	1252	3888,3040,3198	48,19,33	2595	149	0.823,0.902,0.848
Sjc_0005038	chr1	+	26213466	26215933	26215322	26215933	26212876	26212897	1253	2183,1929,1987	1345,737,859	2005	149	0.108,0.163,0.147
Sjc_0007105	chr5	-	17537635	17539321	17537635	17537982	17539565	17539646	1254	326,310,276	530,360,374	1488	149	0.058,0.079,0.069
Sjc_0001950	chr8	+	76352399	76352511	76352411	76352511	76350481	76350514	1255	198,209,179	0,0,0	161	149	1.0,1.0,1.0
Sjc_0001950	chr8	+	76360048	76360229	76360213	76360229	76358029	76358273	1256	660,657,673	0,0,0	314	149	1.0,1.0,1.0
Sjc_0005172	chr1	-	30876132	30876469	30876132	30876463	30876501	30876722	1257	65,50,63	70,57,80	155	149	0.472,0.457,0.431
Sjc_0007682	chr5	+	40541798	40542055	40541833	40542055	40536023	40536218	1258	36,36,47	0,0,0	184	149	1.0,1.0,1.0
Sjc_0007682	chr5	+	40563377	40564601	40564452	40564601	40561847	40562172	1259	60,19,52	262,147,198	1224	149	0.027,0.015,0.031
Sjc_0003765	chr4	+	59410496	59411478	59410969	59411478	59409522	59409629	1260	55,43,60	1177,919,1126	622	149	0.011,0.011,0.013
Sjc_0000840	chr8	+	34597964	34600935	34600842	34600935	34594678	34594783	1261	2388,1972,2134	1,0,0	3027	149	0.992,1.0,1.0
Sjc_0000840	chr8	+	34599532	34600935	34600842	34600935	34597964	34598021	1262	1282,894,975	71,105,116	1459	149	0.648,0.465,0.462
Sjc_0004997	chr1	-	24069268	24069561	24069268	24069558	24071000	24071246	1263	64,47,47	114,89,112	152	149	0.355,0.341,0.291
Sjc_0006290	chr3	-	29894389	29895878	29894389	29894480	29895914	29896018	1264	150,150,165	227,236,237	1547	149	0.06,0.058,0.063
Sjc_0007602	chr5	-	37825938	37826274	37825938	37826223	37828404	37828541	1265	62,41,72	6,0,7	200	149	0.885,1.0,0.885
Sjc_0005108	chr1	-	28622247	28622648	28622247	28622616	28624309	28624662	1266	384,252,272	24,28,20	181	149	0.929,0.881,0.918
Sjc_0005108	chr1	-	28622247	28624662	28622247	28622648	28625659	28626064	1267	1052,930,982	0,0,2	2163	149	1.0,1.0,0.971
Sjc_0005955	chr3	-	15666778	15669348	15666778	15666938	15669789	15669908	1268	71,276,163	47,104,117	2559	149	0.081,0.134,0.075
Sjc_0005955	chr3	-	15672425	15672642	15672425	15672579	15673838	15673943	1269	9,25,14	8,0,9	212	149	0.442,1.0,0.522
Sjc_0005955	chr3	-	15666778	15672579	15666778	15669908	15674243	15674371	1270	306,1454,1175	1,0,0	2820	149	0.942,1.0,1.0
Sjc_0005955	chr3	-	15666778	15669908	15666778	15666938	15674459	15674562	1271	86,307,211	0,0,1	3119	149	1.0,1.0,0.91
Sjc_0005955	chr3	-	15666778	15672579	15666778	15666938	15674459	15674562	1272	381,1723,1349	0,0,1	5790	149	1.0,1.0,0.972
Sjc_0005955	chr3	-	15666778	15672579	15666778	15669908	15674459	15674562	1273	309,1461,1176	10,14,13	2820	149	0.62,0.846,0.827
Sjc_0003174	chr4	+	36449001	36449467	36449205	36449467	36448728	36448956	1274	1082,1428,1214	11,22,10	353	149	0.976,0.965,0.981
Sjc_0003174	chr4	+	36449001	36450189	36450099	36450189	36448728	36448956	1275	3319,4032,3596	0,1,2	1247	149	1.0,0.998,0.995
Sjc_0003174	chr4	+	36449089	36449467	36449205	36449467	36449001	36449052	1276	972,1223,1053	14,13,2	265	149	0.975,0.981,0.997
Sjc_0003174	chr4	+	36449140	36449467	36449205	36449467	36449001	36449078	1277	377,482,390	146,137,161	214	149	0.643,0.71,0.628
Sjc_0003174	chr4	+	36449140	36449467	36449205	36449467	36449001	36449107	1278	460,584,487	23,21,24	214	149	0.933,0.951,0.934
Sjc_0003174	chr4	+	36450099	36450189	36450162	36450189	36449498	36449610	1279	64,87,59	0,0,0	212	149	1.0,1.0,1.0
Sjc_0003174	chr4	+	36450099	36450189	36450108	36450189	36449641	36449706	1280	51,37,33	4,0,3	158	149	0.923,1.0,0.912
Sjc_0003174	chr4	+	36450099	36450189	36450162	36450189	36449641	36449706	1281	108,115,84	1207,1157,1172	212	149	0.059,0.065,0.048
Sjc_0003174	chr4	+	36450108	36450189	36450162	36450189	36449641	36449706	1282	61,78,54	1207,1157,1172	203	149	0.036,0.047,0.033
Sjc_0003174	chr4	+	36451663	36451798	36451687	36451798	36451491	36451640	1283	54,72,57	2443,2372,2291	173	149	0.019,0.025,0.021
Sjc_0004527	chr1	-	4621742	4622062	4621742	4622053	4622092	4622256	1284	5378,3042,3769	353,196,259	158	149	0.935,0.936,0.932
Sjc_0004397	chr4	-	85993024	85994149	85993024	85993225	85995108	85995331	1285	28,24,82	35,15,22	1073	149	0.1,0.182,0.341
Sjc_0005261	chr1	+	35196177	35196437	35196333	35196437	35195637	35196140	1286	617,578,642	0,0,0	305	149	1.0,1.0,1.0
Sjc_0005261	chr1	+	35209086	35209207	35209107	35209207	35204581	35204648	1287	2,2,0	589,535,579	170	149	0.003,0.003,0.0
Sjc_0003158	chr4	-	35939009	35939439	35939009	35939412	35939508	35939630	1288	5,4,5	233,238,226	176	149	0.018,0.014,0.018
Sjc_0007015	chr5	+	13783769	13785185	13784902	13785185	13782264	13782331	1289	55,118,60	25,44,35	1282	149	0.204,0.238,0.166
Sjc_0007015	chr5	+	13798168	13799585	13799208	13799585	13796061	13796244	1290	307,263,331	4,1,1	1189	149	0.906,0.971,0.976
Sjc_0002171	chr8	+	85323887	85325310	85324977	85325310	85322350	85322476	1291	1,0,0	0,0,1	1239	149	1.0,NA,0.0
Sjc_0004868	chr1	+	19148344	19148478	19148437	19148478	19147942	19148308	1292	363,351,366	35,25,15	242	149	0.865,0.896,0.938
Sjc_0004868	chr1	+	19148344	19149670	19149490	19149670	19147942	19148308	1293	366,372,345	17,40,27	1295	149	0.712,0.517,0.595
Sjc_0007738	chr5	-	42539632	42539923	42539632	42539869	42540662	42540799	1294	8,18,9	292,215,274	203	149	0.02,0.058,0.024
Sjc_0004959	chr1	+	22254781	22255251	22254938	22255251	22246948	22247062	1295	143,140,104	4,1,1	306	149	0.946,0.986,0.981
Sjc_0007617	chr5	-	38425867	38426117	38425867	38426085	38427373	38427518	1296	12,19,14	328,524,551	181	149	0.029,0.029,0.02
Sjc_0003014	chr4	+	30789276	30789568	30789488	30789568	30789069	30789191	1297	117,78,85	48,34,0	361	149	0.502,0.486,1.0
Sjc_0005847	chr3	+	11087289	11087655	11087529	11087655	11084676	11085781	1298	378,421,404	36,37,30	389	149	0.801,0.813,0.838
Sjc_0005200	chr1	-	32126078	32126298	32126078	32126258	32128754	32128768	1299	27,3,16	32,18,15	189	149	0.399,0.116,0.457
Sjc_0005200	chr1	-	32126078	32126298	32126078	32126258	32129906	32130000	1300	76,17,46	64,26,71	189	149	0.484,0.34,0.338
Sjc_0004416	chr4	+	86953080	86953235	86953133	86953235	86953038	86953044	1301	182,159,169	0,0,0	202	149	1.0,1.0,1.0
Sjc_0004416	chr4	+	86955049	86956206	86956144	86956206	86954159	86954215	1302	2352,1830,2092	0,0,1	1244	149	1.0,1.0,0.996
Sjc_0004416	chr4	+	86957828	86959664	86959430	86959664	86957313	86957771	1303	17,18,21	1690,1208,1324	1751	149	0.001,0.001,0.001
Sjc_0002426	chr4	+	5728452	5728576	5728474	5728576	5726883	5726937	1304	148,129,153	17,11,24	171	149	0.884,0.911,0.847
Sjc_0001294	chr8	-	51091142	51091283	51091142	51091211	51091330	51091384	1305	385,304,395	0,0,0	221	149	1.0,1.0,1.0
Sjc_0001294	chr8	-	51099144	51099324	51099144	51099297	51099355	51099443	1306	246,176,215	0,0,0	176	149	1.0,1.0,1.0
Sjc_0004856	chr1	+	18823609	18824082	18824019	18824082	18822039	18822267	1307	21,39,52	45,33,36	559	149	0.111,0.24,0.278
Sjc_0004856	chr1	+	18824019	18826701	18825971	18826701	18822039	18822267	1308	194,198,202	357,297,309	2101	149	0.037,0.045,0.044
Sjc_0007879	chr2	-	1883112	1883351	1883112	1883279	1884643	1884840	1309	1246,849,1073	0,0,0	221	149	1.0,1.0,1.0
Sjc_0007879	chr2	-	1894549	1896971	1894549	1896961	1897003	1897144	1310	63,63,32	148,135,159	159	149	0.285,0.304,0.159
Sjc_0007322	chr5	-	26146930	26149401	26146930	26147362	26149436	26149785	1311	1441,947,998	0,0,0	2188	149	1.0,1.0,1.0
Sjc_0002129	chr8	-	83168660	83168896	83168660	83168839	83169046	83169126	1312	94,99,61	0,0,0	206	149	1.0,1.0,1.0
Sjc_0003386	chr4	+	44155700	44155878	44155725	44155878	44154436	44154613	1313	13,7,6	0,0,1	174	149	1.0,1.0,0.837
Sjc_0006063	chr3	-	20985388	20987672	20985388	20987669	21026535	21029127	1314	9,7,9	7,3,10	152	149	0.558,0.696,0.469
Sjc_0004852	chr1	-	18667273	18669775	18667273	18667984	18672420	18672494	1315	114,70,129	644,495,570	1940	149	0.013,0.011,0.017
Sjc_0000430	chr8	+	19119599	19122064	19120925	19122064	19112266	19112423	1316	534,502,561	4,0,0	1475	149	0.931,1.0,1.0
Sjc_0005246	chr1	-	34062739	34065009	34062739	34063014	34067301	34067521	1317	939,569,762	0,0,1	2144	149	1.0,1.0,0.981
Sjc_0005246	chr1	-	34067753	34068793	34067753	34067959	34068842	34069046	1318	30,5,2	848,566,754	983	149	0.005,0.001,0.0
Sjc_0006968	chr5	+	11194708	11194771	11194730	11194771	11193798	11193955	1319	3,2,0	171,114,104	171	149	0.015,0.015,0.0
Sjc_0006968	chr5	+	11195494	11195600	11195519	11195600	11194730	11194771	1320	2,0,2	113,89,79	174	149	0.015,0.0,0.021
Sjc_0006968	chr5	+	11199856	11201698	11201217	11201698	11197667	11198076	1321	676,440,646	6,0,2	1510	149	0.917,1.0,0.97
Sjc_0004674	chr1	+	11387802	11387998	11387816	11387998	11385187	11385336	1322	10,16,16	0,0,0	163	149	1.0,1.0,1.0
Sjc_0007214	chr5	+	21651773	21655143	21654866	21655143	21649781	21651405	1323	14,30,24	2,0,0	3242	149	0.243,1.0,1.0
Sjc_0009356	chr7	+	13340234	13343376	13341290	13343376	13336419	13336633	1324	791,779,831	1,0,4	1205	149	0.99,1.0,0.963
Sjc_0005069	chr1	+	27307624	27307763	27307628	27307763	27307507	27307592	1325	0,0,0	64,43,52	153	149	0.0,0.0,0.0
Sjc_0000161	chr8	+	7014021	7015251	7015035	7015251	7013755	7013977	1326	20,17,12	96,66,42	1163	149	0.026,0.032,0.035
Sjc_0000161	chr8	+	7019123	7019331	7019164	7019331	7015283	7015390	1327	30,22,2	243,191,253	190	149	0.088,0.083,0.006
Sjc_0006967	chr5	-	11182526	11183872	11182526	11182692	11183920	11184052	1328	45,13,33	254,129,222	1329	149	0.019,0.011,0.016
Sjc_0006967	chr5	-	11183920	11184323	11183920	11184052	11186789	11186916	1329	159,103,123	9,1,1	420	149	0.862,0.973,0.978
Sjc_0006967	chr5	-	11183920	11184323	11183920	11184052	11187451	11187505	1330	175,110,141	1,1,1	420	149	0.984,0.975,0.98
Sjc_0001652	chr8	+	63949097	63949254	63949114	63949254	63948912	63948998	1331	61,89,81	424,429,404	166	149	0.114,0.157,0.153
Sjc_0008372	chr2	-	21197346	21198010	21197346	21197719	21199238	21199536	1332	0,2,0	0,156,8	440	149	NA,0.004,0.0
Sjc_0004603	chr1	+	8113080	8113253	8113173	8113253	8109204	8109556	1333	22,26,24	1,0,0	242	149	0.931,1.0,1.0
Sjc_0004603	chr1	+	8113080	8113253	8113173	8113253	8111416	8111510	1334	36,49,51	2,4,8	242	149	0.917,0.883,0.797
Sjc_0009536	chrtig00001467_pilon_pilon_15	-	17060	17248	17060	17176	18269	18276	1335	8,6,7	0,0,0	221	149	1.0,1.0,1.0
Sjc_0004719	chr1	+	13070639	13073366	13072939	13073366	13070299	13070601	1336	68,17,22	1,0,0	2449	149	0.805,1.0,1.0
Sjc_0008884	chr6	-	15428338	15429935	15428338	15428659	15430664	15430978	1337	1432,1524,1586	3,3,4	1425	149	0.98,0.982,0.976
Sjc_0008884	chr6	-	15435897	15436437	15435897	15436410	15437357	15437610	1338	0,0,0	300,421,303	176	149	0.0,0.0,0.0
Sjc_0003848	chr4	-	63474930	63475020	63474930	63475008	63477574	63477779	1339	5,18,15	150,211,246	161	149	0.03,0.073,0.053
Sjc_0002568	chr4	+	11544499	11544972	11544552	11544972	11541025	11541463	1340	11,7,17	98,68,87	202	149	0.076,0.071,0.126
Sjc_0001272	chr8	-	50332623	50333048	50332623	50333042	50334398	50334649	1341	50,42,68	18,15,9	155	149	0.728,0.729,0.879
Sjc_0001272	chr8	-	50337699	50337805	50337699	50337724	50338429	50338523	1342	44,54,63	0,0,0	230	149	1.0,1.0,1.0
Sjc_0008130	chr2	-	12591019	12591180	12591019	12591174	12592619	12592882	1343	56,56,64	97,46,57	155	149	0.357,0.539,0.519
Sjc_0008130	chr2	-	12591019	12591180	12591019	12591174	12592812	12592892	1344	211,170,203	21,9,19	155	149	0.906,0.948,0.911
Sjc_0004906	chr1	-	20333871	20334385	20333871	20334115	20335344	20335671	1345	556,494,535	0,0,0	419	149	1.0,1.0,1.0
Sjc_0004906	chr1	-	20362105	20362388	20362105	20362329	20365109	20365198	1346	92,92,99	0,0,0	208	149	1.0,1.0,1.0
Sjc_0003847	chr4	+	62958979	62959110	62958991	62959110	62958659	62958945	1347	517,581,581	5,13,13	161	149	0.99,0.976,0.976
Sjc_0006362	chr3	+	32113913	32114057	32113916	32114057	32113784	32113877	1348	257,254,263	239,234,238	152	149	0.513,0.516,0.52
Sjc_0006362	chr3	+	32114090	32114162	32114102	32114162	32113916	32114057	1349	556,441,495	13,6,10	161	149	0.975,0.986,0.979
Sjc_0006362	chr3	+	32115123	32120590	32116834	32120590	32114090	32114162	1350	1875,1526,1788	3,3,4	1860	149	0.98,0.976,0.973
Sjc_0001942	chr8	-	76013988	76015149	76013988	76014630	76016648	76016971	1351	969,955,847	0,1,0	668	149	1.0,0.995,1.0
Sjc_0004657	chr1	-	10638642	10641878	10638642	10638835	10644768	10644976	1352	3346,3450,3478	0,0,1	3192	149	1.0,1.0,0.994
Sjc_0002885	chr4	+	26374381	26375032	26374845	26375032	26374179	26374337	1353	77,87,92	8,13,8	613	149	0.701,0.619,0.737
Sjc_0003456	chr4	+	46668256	46668387	46668284	46668387	46660514	46660621	1354	14,21,18	0,0,1	177	149	1.0,1.0,0.938
Sjc_0003456	chr4	+	46681466	46681893	46681632	46681893	46680183	46680227	1355	36,47,25	62,28,39	315	149	0.215,0.443,0.233
Sjc_0003456	chr4	+	46681466	46681893	46681784	46681893	46680183	46680227	1356	148,125,118	76,24,34	467	149	0.383,0.624,0.525
Sjc_0003456	chr4	+	46681632	46681893	46681784	46681893	46680183	46680227	1357	174,106,132	76,24,34	301	149	0.531,0.686,0.658
Sjc_0007464	chr5	+	31822241	31823122	31823088	31823122	31821471	31821585	1358	0,0,0	0,1,0	996	149	NA,0.0,NA
Sjc_0007464	chr5	+	31832977	31833018	31832979	31833018	31831829	31831934	1359	0,0,0	0,0,0	151	149	NA,NA,NA
Sjc_0005248	chr1	+	34197478	34198787	34198750	34198787	34193903	34194029	1360	237,147,253	1,0,0	1421	149	0.961,1.0,1.0
Sjc_0003044	chr4	+	31786678	31786853	31786699	31786853	31786560	31786642	1361	475,330,422	0,17,0	170	149	1.0,0.944,1.0
Sjc_0007062	chr5	-	15953098	15953207	15953098	15953174	15954860	15954916	1362	0,1,3	180,139,152	182	149	0.0,0.006,0.016
Sjc_0007062	chr5	-	15954860	15954943	15954860	15954916	15955896	15956007	1363	0,0,2	154,122,147	176	149	0.0,0.0,0.011
Sjc_0001121	chr8	+	44960704	44960797	44960781	44960797	44950960	44951019	1364	109,66,116	0,0,0	226	149	1.0,1.0,1.0
Sjc_0001121	chr8	+	44961092	44962273	44962126	44962273	44960995	44961058	1365	25,12,40	208,121,207	1183	149	0.015,0.012,0.024
Sjc_0003320	chr4	-	41434501	41440400	41434501	41436784	41441749	41442009	1366	642,830,755	0,0,2	3765	149	1.0,1.0,0.937
Sjc_0003320	chr4	-	41439237	41440400	41439237	41439323	41441749	41442009	1367	392,558,490	0,0,2	1226	149	1.0,1.0,0.968
Sjc_0007008	chr5	+	13347536	13347803	13347557	13347803	13346743	13346972	1368	1,3,4	0,0,0	170	149	1.0,1.0,1.0
Sjc_0005093	chr1	+	28010292	28013497	28011166	28013497	28010080	28010254	1369	76,75,65	130,224,116	1023	149	0.078,0.046,0.075
Sjc_0005093	chr1	+	28030872	28032889	28032576	28032889	28026221	28026308	1370	517,795,707	0,0,1	1853	149	1.0,1.0,0.983
Sjc_0004506	chr1	+	3688426	3691898	3690575	3691898	3686660	3687154	1371	1761,1516,1554	0,1,2	2298	149	1.0,0.99,0.981
Sjc_0006591	chr3	+	41226324	41226685	41226459	41226685	41224496	41224581	1372	671,488,634	0,0,0	284	149	1.0,1.0,1.0
Sjc_0007925	chr2	-	3944041	3944285	3944041	3944240	3950414	3950538	1373	69,46,33	0,0,0	194	149	1.0,1.0,1.0
Sjc_0006033	chr3	+	19644517	19647061	19646908	19647061	19644000	19644150	1374	25,30,24	361,427,446	2540	149	0.004,0.004,0.003
Sjc_0004584	chr1	-	7244558	7244666	7244558	7244627	7245431	7245485	1375	0,1,1	0,0,0	188	149	NA,1.0,1.0
Sjc_0002593	chr4	-	13573521	13574997	13573521	13573588	13576943	13577290	1376	829,852,724	2,0,1	1558	149	0.975,1.0,0.986
Sjc_0007834	chr2	-	592629	594065	592629	592959	594115	594562	1377	768,697,738	2,0,0	1255	149	0.979,1.0,1.0
Sjc_0006828	chr5	-	4360346	4361196	4360346	4361109	4361610	4361720	1378	126,96,124	0,0,0	236	149	1.0,1.0,1.0
Sjc_0003455	chr4	-	46591116	46596294	46591116	46591401	46598317	46598526	1379	497,609,652	32,59,27	5042	149	0.315,0.234,0.416
Sjc_0001214	chr8	+	48490413	48490558	48490473	48490558	48489021	48489355	1380	0,3,0	58,41,66	209	149	0.0,0.05,0.0
Sjc_0004851	chr1	+	18645039	18645292	18645218	18645292	18644860	18645005	1381	83,64,84	6,8,2	328	149	0.863,0.784,0.95
Sjc_0004851	chr1	+	18663998	18665020	18664914	18665020	18663241	18663355	1382	367,314,350	6,17,16	1065	149	0.895,0.721,0.754
Sjc_0001640	chr8	-	63315103	63315482	63315103	63315454	63317557	63317891	1383	271,260,299	169,98,170	177	149	0.574,0.691,0.597
Sjc_0001640	chr8	-	63315103	63315519	63315103	63315454	63317557	63317891	1384	81,64,72	169,98,170	214	149	0.25,0.313,0.228
Sjc_0001640	chr8	-	63315103	63315841	63315103	63315454	63317557	63317891	1385	109,91,134	169,98,170	536	149	0.152,0.205,0.18
Sjc_0001640	chr8	-	63315103	63315519	63315103	63315482	63317557	63317891	1386	28,25,33	218,221,260	186	149	0.093,0.083,0.092
Sjc_0001640	chr8	-	63315103	63315841	63315103	63315482	63317557	63317891	1387	56,52,95	218,221,260	508	149	0.07,0.065,0.097
Sjc_0001640	chr8	-	63315103	63315841	63315103	63315519	63317557	63317891	1388	38,42,72	10,15,10	471	149	0.546,0.47,0.695
Sjc_0005019	chr1	+	25473510	25473768	25473564	25473768	25470600	25470837	1389	786,824,855	0,0,0	203	149	1.0,1.0,1.0
Sjc_0003858	chr4	-	63757227	63760089	63757227	63758181	63760554	63760658	1390	13,7,4	75,156,165	2057	149	0.012,0.003,0.002
Sjc_0005352	chr1	+	38447200	38450007	38449649	38450007	38446769	38447158	1391	405,348,335	10,10,6	2598	149	0.699,0.666,0.762
Sjc_0008013	chr2	+	8198644	8199217	8198699	8199217	8195659	8195863	1392	0,0,0	0,0,0	204	149	NA,NA,NA
Sjc_0008165	chr2	+	14028065	14030095	14030025	14030095	14027363	14027464	1393	111,102,121	0,0,1	2109	149	1.0,1.0,0.895
Sjc_0008165	chr2	+	14028065	14031163	14030862	14031163	14027363	14027464	1394	197,141,167	40,56,33	2946	149	0.199,0.113,0.204
Sjc_0003895	chr4	+	65968532	65969784	65968746	65969784	65966534	65966567	1395	38,23,19	3,0,0	363	149	0.839,1.0,1.0
Sjc_0003895	chr4	+	65968532	65969784	65968746	65969784	65966534	65966614	1396	41,27,26	24,35,26	363	149	0.412,0.24,0.291
Sjc_0004078	chr4	-	73213011	73213116	73213011	73213113	73213149	73213356	1397	71,44,51	726,570,632	152	149	0.087,0.07,0.073
Sjc_0005118	chr1	-	28926961	28927157	28926961	28927153	28935385	28935451	1398	139,119,159	17,9,23	153	149	0.888,0.928,0.871
Sjc_0005118	chr1	-	28926961	28927190	28926961	28927153	28935385	28935451	1399	58,46,56	17,9,23	186	149	0.732,0.804,0.661
Sjc_0005118	chr1	-	28926961	28928133	28926961	28927153	28935385	28935451	1400	731,765,679	17,9,23	1129	149	0.85,0.918,0.796
Sjc_0005118	chr1	-	28926961	28927190	28926961	28927157	28935385	28935451	1401	54,43,50	135,116,153	182	149	0.247,0.233,0.211
Sjc_0005118	chr1	-	28926961	28928133	28926961	28927157	28935385	28935451	1402	727,762,673	135,116,153	1125	149	0.416,0.465,0.368
Sjc_0005118	chr1	-	28926961	28928133	28926961	28927190	28935385	28935451	1403	678,729,640	5,10,17	1092	149	0.949,0.909,0.837
Sjc_0002803	chr4	-	23208850	23209011	23208850	23208940	23209046	23209072	1404	423,395,401	4,0,0	220	149	0.986,1.0,1.0
Sjc_0008729	chr6	+	8322151	8322478	8322199	8322478	8321170	8321362	1405	91,99,122	0,0,0	197	149	1.0,1.0,1.0
Sjc_0008729	chr6	+	8338208	8338339	8338265	8338339	8336206	8336402	1406	296,286,240	0,0,0	206	149	1.0,1.0,1.0
Sjc_0003958	chr4	-	68373152	68373446	68373152	68373401	68374721	68374947	1407	25,117,77	0,0,0	194	149	1.0,1.0,1.0
Sjc_0007291	chr5	+	24995793	24995919	24995842	24995919	24995286	24995750	1408	136,260,200	1,0,0	198	149	0.99,1.0,1.0
Sjc_0006024	chr3	-	19138020	19139152	19138020	19138955	19141362	19141479	1409	4,0,3	14,12,4	346	149	0.11,0.0,0.244
Sjc_0005354	chr1	+	38722959	38723102	38722977	38723102	38720739	38720820	1410	7,19,14	0,0,0	167	149	1.0,1.0,1.0
Sjc_0005354	chr1	+	38732780	38733194	38732783	38733194	38731382	38731600	1411	1,5,0	12,33,26	152	149	0.076,0.129,0.0
Sjc_0003843	chr4	+	62835608	62835875	62835662	62835875	62833277	62833526	1412	376,287,299	0,0,0	203	149	1.0,1.0,1.0
Sjc_0006089	chr3	+	21761331	21761888	21761669	21761888	21759132	21759426	1413	100,77,74	487,316,427	487	149	0.059,0.069,0.05
Sjc_0007420	chr5	+	30425364	30425516	30425372	30425516	30425132	30425335	1414	167,124,143	63,35,31	157	149	0.716,0.771,0.814
Sjc_0005649	chr3	+	3456582	3456691	3456621	3456691	3455036	3455084	1415	32,25,44	0,0,0	188	149	1.0,1.0,1.0
Sjc_0005649	chr3	+	3476736	3477566	3477282	3477566	3474342	3474427	1416	137,155,159	0,0,0	695	149	1.0,1.0,1.0
Sjc_0005390	chr1	+	40230109	40233687	40233475	40233687	40228454	40228851	1417	1755,1446,1801	31,28,41	3515	149	0.706,0.686,0.651
Sjc_0007435	chr5	+	30906916	30907174	30907097	30907174	30902183	30902458	1418	150,160,150	11,11,13	330	149	0.86,0.868,0.839
Sjc_0006302	chr3	-	30435448	30436792	30435448	30435623	30442404	30442593	1419	185,250,117	3,1,0	1318	149	0.875,0.966,1.0
Sjc_0006664	chr3	+	45011744	45012015	45011813	45012015	45010833	45010908	1420	186,195,225	0,0,0	218	149	1.0,1.0,1.0
Sjc_0008337	chr2	+	19695058	19695164	19695095	19695164	19689692	19689939	1421	84,87,67	0,1,0	186	149	1.0,0.986,1.0
Sjc_0008337	chr2	+	19694259	19695164	19695095	19695164	19691326	19691440	1422	1325,1355,1279	0,1,4	985	149	1.0,0.995,0.98
Sjc_0008337	chr2	+	19695058	19695164	19695095	19695164	19694259	19694435	1423	115,118,86	301,265,303	186	149	0.234,0.263,0.185
Sjc_0004554	chr1	+	5998866	5999760	5999602	5999760	5998569	5998829	1424	16501,12456,12098	0,5,3	885	149	1.0,0.998,0.999
Sjc_0005193	chr1	+	31972037	31975926	31975780	31975926	31968386	31968576	1425	248,298,229	53,39,62	3892	149	0.152,0.226,0.124
Sjc_0004520	chr1	+	4314720	4314955	4314757	4314955	4313885	4313974	1426	4,5,1	13,4,0	186	149	0.198,0.5,1.0
Sjc_0004520	chr1	+	4317405	4317733	4317452	4317733	4314997	4315138	1427	22,49,29	6,2,4	196	149	0.736,0.949,0.846
Sjc_0004520	chr1	+	4317405	4320301	4320071	4320301	4314997	4315138	1428	1263,1163,1347	21,39,39	2815	149	0.761,0.612,0.646
Sjc_0006496	chr3	-	37485399	37485465	37485399	37485459	37487216	37487477	1429	2,5,5	0,0,2	155	149	1.0,1.0,0.706
Sjc_0003789	chr4	-	60601204	60601454	60601204	60601416	60602963	60603235	1430	0,2,0	6,5,5	187	149	0.0,0.242,0.0
Sjc_0008137	chr2	-	13016264	13016618	13016264	13016404	13018029	13018351	1431	383,306,341	0,0,0	363	149	1.0,1.0,1.0
Sjc_0008344	chr2	-	20135432	20135650	20135432	20135621	20135709	20136045	1432	2,12,4	112,96,83	178	149	0.015,0.095,0.039
Sjc_0005158	chr1	+	30227104	30227836	30227556	30227836	30223435	30223763	1433	286,322,322	33,7,34	601	149	0.682,0.919,0.701
Sjc_0005158	chr1	+	30227104	30227836	30227556	30227836	30226194	30226311	1434	313,380,337	594,428,377	601	149	0.116,0.18,0.181
Sjc_0005668	chr3	+	4062676	4063165	4063055	4063165	4060989	4061298	1435	46,44,35	114,126,155	528	149	0.102,0.09,0.06
Sjc_0007077	chr5	-	16396163	16396339	16396163	16396285	16396374	16396880	1436	2738,2036,2407	8,0,6	203	149	0.996,1.0,0.997
Sjc_0001286	chr8	-	50759999	50762682	50759999	50762383	50763815	50764330	1437	472,514,562	0,2,0	448	149	1.0,0.988,1.0
Sjc_0006843	chr5	-	5007984	5010470	5007984	5009904	5012446	5012556	1438	18,85,54	138,175,164	715	149	0.026,0.092,0.064
Sjc_0006843	chr5	-	5007984	5012556	5007984	5009904	5015366	5015445	1439	217,383,318	0,0,1	2801	149	1.0,1.0,0.944
Sjc_0000257	chr8	-	10892764	10898558	10892764	10893626	10902809	10902935	1440	619,825,763	0,3,2	5081	149	1.0,0.89,0.918
Sjc_0000257	chr8	-	10898220	10900625	10898220	10898558	10902809	10902935	1441	88,121,118	140,202,198	2216	149	0.041,0.039,0.039
Sjc_0000257	chr8	-	10931318	10932668	10931318	10931789	10933168	10933358	1442	14,10,13	155,171,186	1028	149	0.013,0.008,0.01
Sjc_0007680	chr5	+	40489870	40490101	40489925	40490101	40489707	40489835	1443	56,43,68	4,3,0	204	149	0.911,0.913,1.0
Sjc_0005858	chr3	+	11592746	11597527	11594031	11597527	11592539	11592696	1444	39,63,66	0,0,1	1434	149	1.0,1.0,0.873
Sjc_0004491	chr1	+	3136394	3136667	3136448	3136667	3135109	3135423	1445	8,5,7	0,0,0	203	149	1.0,1.0,1.0
Sjc_0003272	chr4	+	39970633	39971673	39970950	39971673	39970275	39970590	1446	24,26,12	66,28,33	466	149	0.104,0.229,0.104
Sjc_0008773	chr6	-	10209376	10209460	10209376	10209454	10209494	10209853	1447	997,823,975	4,11,1	155	149	0.996,0.986,0.999
Sjc_0006561	chr3	+	40239746	40239797	40239749	40239797	40239624	40239711	1448	152,153,185	3,4,2	152	149	0.98,0.974,0.989
Sjc_0006561	chr3	+	40259147	40263851	40262196	40263851	40255416	40255493	1449	288,329,333	0,2,2	3198	149	1.0,0.885,0.886
Sjc_0006283	chr3	+	29698543	29698826	29698551	29698826	29698431	29698511	1450	1986,1797,2083	2,5,3	157	149	0.999,0.997,0.998
Sjc_0005123	chr1	+	29064054	29064151	29064102	29064151	29063852	29064013	1451	841,651,730	24,0,11	197	149	0.964,1.0,0.98
Sjc_0007058	chr5	+	15822379	15822481	15822435	15822481	15821952	15821960	1452	2,3,1	0,0,0	205	149	1.0,1.0,1.0
Sjc_0007242	chr5	+	23099196	23100478	23100209	23100478	23097833	23097917	1453	984,803,933	2,7,4	1162	149	0.984,0.936,0.968
Sjc_0007242	chr5	+	23099196	23103345	23100589	23103345	23097833	23097917	1454	1053,920,1009	0,0,1	1542	149	1.0,1.0,0.99
Sjc_0007242	chr5	+	23100209	23103345	23100589	23103345	23097833	23097954	1455	71,121,80	0,0,1	529	149	1.0,1.0,0.958
Sjc_0007242	chr5	+	23100209	23103345	23100589	23103345	23099196	23099538	1456	88,135,91	334,269,310	529	149	0.069,0.124,0.076
Sjc_0007242	chr5	+	23100525	23103345	23100589	23103345	23100209	23100478	1457	3,14,8	21,21,23	213	149	0.091,0.318,0.196
Sjc_0003230	chr4	+	38798364	38798589	38798379	38798589	38795530	38795877	1458	5,6,0	241,208,206	164	149	0.019,0.026,0.0
Sjc_0005386	chr1	-	40131971	40132229	40131971	40132001	40138086	40138176	1459	13,2,7	427,321,374	377	149	0.012,0.002,0.007
Sjc_0003509	chr4	+	48744385	48745065	48744763	48745065	48739139	48739211	1460	826,546,494	1594,917,1067	527	149	0.128,0.144,0.116
Sjc_0007711	chr5	+	41635493	41637991	41637144	41637991	41635307	41635456	1461	732,539,650	8,1,7	1800	149	0.883,0.978,0.885
Sjc_0002692	chr4	-	19013831	19014448	19013831	19014287	19015599	19015714	1462	18,19,28	718,455,563	310	149	0.012,0.02,0.023
Sjc_0007220	chr5	-	21896234	21896276	21896234	21896273	21896400	21896421	1463	0,0,0	0,0,0	152	149	NA,NA,NA
Sjc_0007220	chr5	-	21896400	21896581	21896400	21896421	21897687	21897874	1464	0,0,0	0,0,0	309	149	NA,NA,NA
Sjc_0002737	chr4	+	20735979	20737982	20737813	20737982	20735903	20735943	1465	35,30,57	44,37,65	1983	149	0.056,0.057,0.062
Sjc_0002737	chr4	+	20737813	20737982	20737844	20737982	20735975	20736284	1466	67,60,66	0,1,2	180	149	1.0,0.98,0.965
Sjc_0008120	chr2	+	12039772	12040030	12039824	12040030	12036897	12037094	1467	57,36,30	0,0,0	201	149	1.0,1.0,1.0
Sjc_0005529	chr1	-	46776807	46777884	46776807	46776894	46779304	46779400	1468	443,384,364	0,3,0	1139	149	1.0,0.944,1.0
Sjc_0004779	chr1	+	15655798	15655870	15655810	15655870	15655183	15655288	1469	2,8,16	0,0,0	161	149	1.0,1.0,1.0
Sjc_0004779	chr1	+	15666066	15667964	15667022	15667964	15662758	15662904	1470	11,36,25	0,0,0	1105	149	1.0,1.0,1.0
Sjc_0004444	chr1	-	930730	931307	930730	931208	932132	932301	1471	557,428,508	0,0,0	248	149	1.0,1.0,1.0
Sjc_0002534	chr4	-	10028297	10031181	10028297	10028528	10032155	10032216	1472	578,578,654	4,6,5	2802	149	0.885,0.837,0.874
Sjc_0002534	chr4	-	10028297	10031181	10028297	10028528	10037815	10037909	1473	580,583,659	1,5,0	2802	149	0.969,0.861,1.0
Sjc_0004760	chr1	-	15121347	15121430	15121347	15121425	15121463	15121503	1474	152,90,164	425,272,419	154	149	0.257,0.243,0.275
Sjc_0004760	chr1	-	15121347	15121430	15121347	15121425	15121481	15121600	1475	59,36,35	20,10,22	154	149	0.741,0.777,0.606
Sjc_0006256	chr3	-	28511634	28511757	28511634	28511721	28511816	28511912	1476	453,452,514	0,0,2	185	149	1.0,1.0,0.995
Sjc_0006256	chr3	-	28511634	28511757	28511634	28511721	28512273	28512592	1477	84,65,85	1,0,0	185	149	0.985,1.0,1.0
Sjc_0006256	chr3	-	28512166	28512244	28512166	28512202	28512273	28512592	1478	381,428,485	0,0,0	191	149	1.0,1.0,1.0
Sjc_0005462	chr1	-	43448206	43451248	43448206	43448416	43452482	43452733	1479	243,252,236	24,30,27	2981	149	0.336,0.296,0.304
Sjc_0005925	chr3	+	14117109	14118606	14118558	14118606	14116556	14116690	1480	1732,1648,1826	38,49,26	1598	149	0.81,0.758,0.868
Sjc_0008785	chr6	-	10659016	10659184	10659016	10659144	10661848	10662073	1481	211,161,159	0,0,0	189	149	1.0,1.0,1.0
Sjc_0002996	chr4	-	30298755	30300252	30298755	30299299	30303386	30303641	1482	969,1236,1157	0,0,2	1102	149	1.0,1.0,0.987
Sjc_0005717	chr3	-	5882770	5883438	5882770	5883001	5886779	5887253	1483	32,40,27	508,491,623	586	149	0.016,0.02,0.011
Sjc_0002579	chr4	+	12188107	12189320	12189238	12189320	12185074	12185113	1484	2796,2156,2474	5,0,2	1280	149	0.985,1.0,0.993
Sjc_0002603	chr4	-	14037202	14039007	14037202	14037656	14039451	14039619	1485	0,4,3	10,58,5	1500	149	0.0,0.007,0.056
Sjc_0002603	chr4	-	14040589	14040692	14040589	14040675	14040729	14040791	1486	7,19,0	0,0,0	166	149	1.0,1.0,NA
Sjc_0002603	chr4	-	14040589	14043421	14040589	14040791	14044078	14044169	1487	2,16,6	8,25,2	2779	149	0.013,0.033,0.139
Sjc_0003397	chr4	-	44475664	44476565	44475664	44475864	44477793	44477841	1488	245,256,221	40,47,50	850	149	0.518,0.488,0.437
Sjc_0008267	chr2	-	17545861	17549708	17545861	17548075	17553042	17553697	1489	671,959,961	333,271,258	1782	149	0.144,0.228,0.237
Sjc_0008267	chr2	-	17558175	17559519	17558175	17558879	17559565	17559638	1490	757,771,897	0,0,0	789	149	1.0,1.0,1.0
Sjc_0003530	chr4	-	49434399	49436628	49434399	49435439	49436666	49436983	1491	346,323,312	2,1,2	1338	149	0.951,0.973,0.946
Sjc_0004489	chr1	+	3108372	3108487	3108394	3108487	3104865	3105100	1492	115,113,143	0,0,0	171	149	1.0,1.0,1.0
Sjc_0003291	chr4	+	40512982	40515375	40515282	40515375	40512658	40512935	1493	129,270,151	0,0,1	2449	149	1.0,1.0,0.902
Sjc_0003291	chr4	+	40521716	40521965	40521869	40521965	40518123	40518248	1494	78,94,50	289,408,285	302	149	0.118,0.102,0.08
Sjc_0003291	chr4	+	40525897	40526003	40525930	40526003	40523096	40523155	1495	6,2,3	507,535,385	182	149	0.01,0.003,0.006
Sjc_0002666	chr4	-	17992592	17992840	17992592	17992762	17994608	17994740	1496	44,80,43	0,2,0	227	149	1.0,0.963,1.0
Sjc_0002666	chr4	-	17996666	17997315	17996666	17996886	17997358	17997406	1497	26,30,23	32,34,46	578	149	0.173,0.185,0.114
Sjc_0005679	chr3	+	4375491	4375844	4375494	4375844	4372607	4372877	1498	0,0,0	6,2,2	152	149	0.0,0.0,0.0
Sjc_0005679	chr3	+	4381375	4381734	4381441	4381734	4380708	4380813	1499	0,2,4	0,0,0	215	149	NA,1.0,1.0
Sjc_0003199	chr4	-	37331320	37331448	37331320	37331437	37331483	37331644	1500	431,383,315	7,14,8	160	149	0.983,0.962,0.973
Sjc_0003199	chr4	-	37331320	37331479	37331320	37331437	37331520	37331644	1501	20,33,28	0,0,0	191	149	1.0,1.0,1.0
Sjc_0003512	chr4	+	48907223	48907296	48907225	48907296	48905615	48905697	1502	0,2,7	7,8,9	151	149	0.0,0.198,0.434
Sjc_0009478	chr7	-	17949559	17951235	17949559	17950325	17951977	17952037	1503	111,121,159	0,0,0	1059	149	1.0,1.0,1.0
Sjc_0003468	chr4	+	47002629	47004237	47004078	47004237	47002015	47002086	1504	503,484,414	267,225,243	1598	149	0.149,0.167,0.137
Sjc_0003468	chr4	+	47010769	47013215	47013080	47013215	47010657	47010719	1505	561,526,416	15,19,5	2460	149	0.694,0.626,0.834
Sjc_0005877	chr3	-	12292191	12292502	12292191	12292493	12295061	12295235	1506	41,25,44	0,0,0	158	149	1.0,1.0,1.0
Sjc_0006339	chr3	+	31355777	31355969	31355786	31355969	31355616	31355751	1507	6,8,17	198,149,175	158	149	0.028,0.048,0.084
Sjc_0007442	chr5	-	31198680	31200960	31198680	31198827	31200994	31201029	1508	3351,3605,3193	20,13,32	2282	149	0.916,0.948,0.867
Sjc_0007442	chr5	-	31201409	31202039	31201409	31201463	31202084	31202157	1509	284,342,383	0,0,1	725	149	1.0,1.0,0.987
Sjc_0007442	chr5	-	31201409	31202278	31201409	31201463	31202319	31202416	1510	432,520,542	320,309,310	964	149	0.173,0.206,0.213
Sjc_0008057	chr2	-	9666146	9667673	9666146	9667601	9669620	9669777	1511	16,31,13	0,6,9	221	149	1.0,0.777,0.493
Sjc_0004805	chr1	+	17131552	17132504	17132456	17132504	17129606	17129697	1512	0,1,0	0,0,0	1053	149	NA,1.0,NA
Sjc_0003110	chr4	+	34465131	34465608	34465513	34465608	34463430	34465095	1513	163,230,167	16,4,9	531	149	0.741,0.942,0.839
Sjc_0005291	chr1	-	36251186	36251547	36251186	36251544	36255531	36255701	1514	46,118,96	13,37,16	152	149	0.776,0.758,0.855
Sjc_0001471	chr8	+	57274576	57274878	57274582	57274878	57273300	57273518	1515	798,545,678	0,0,0	155	149	1.0,1.0,1.0
Sjc_0004853	chr1	+	18729212	18729670	18729431	18729670	18727735	18729182	1516	10,12,21	1,0,0	368	149	0.802,1.0,1.0
Sjc_0006201	chr3	+	26095147	26095397	26095156	26095397	26095010	26095118	1517	1074,890,1038	191,221,233	158	149	0.841,0.792,0.808
Sjc_0006201	chr3	+	26107713	26108163	26107716	26108163	26106894	26107377	1518	317,318,358	2301,1935,2270	152	149	0.119,0.139,0.134
Sjc_0007969	chr2	+	5953056	5959075	5956128	5959075	5952904	5953012	1519	1050,895,1210	0,3,0	3221	149	1.0,0.932,1.0
Sjc_0005631	chr3	-	2824095	2825102	2824095	2824178	2827080	2827158	1520	400,276,368	0,0,2	1073	149	1.0,1.0,0.962
Sjc_0005631	chr3	-	2824945	2826052	2824945	2825102	2827080	2827158	1521	2724,1798,2422	18,34,38	1099	149	0.954,0.878,0.896
Sjc_0005631	chr3	-	2827555	2827733	2827555	2827625	2827868	2827967	1522	154,140,134	1017,672,817	257	149	0.081,0.108,0.087
Sjc_0005086	chr1	+	27773589	27774891	27774745	27774891	27767703	27767723	1523	484,606,560	45,45,34	1305	149	0.551,0.606,0.653
Sjc_0005124	chr1	-	29089976	29090181	29089976	29090104	29091856	29092302	1524	101,93,98	0,0,0	226	149	1.0,1.0,1.0
Sjc_0006112	chr3	+	22649498	22650002	22649655	22650002	22648151	22648319	1525	8,9,8	26,21,25	306	149	0.13,0.173,0.135
Sjc_0007405	chr5	-	29596866	29599133	29596866	29596970	29600207	29600330	1526	36,32,39	26,29,14	2312	149	0.082,0.066,0.152
Sjc_0000109	chr8	+	4916004	4916093	4916013	4916093	4914771	4914900	1527	114,105,107	0,0,0	158	149	1.0,1.0,1.0
Sjc_0003594	chr4	+	51874966	51875182	51874978	51875182	51874776	51874932	1528	28,42,43	75,161,159	161	149	0.257,0.194,0.2
Sjc_0004447	chr1	-	997651	997889	997651	997885	1000753	1001267	1529	8,20,8	0,0,0	153	149	1.0,1.0,1.0
Sjc_0002868	chr4	-	25862715	25862827	25862715	25862822	25864878	25864907	1530	9,38,5	0,0,1	154	149	1.0,1.0,0.829
Sjc_0003202	chr4	-	37443256	37443428	37443256	37443407	37445655	37445887	1531	33,39,42	242,208,174	170	149	0.107,0.141,0.175
Sjc_0003202	chr4	-	37443256	37443428	37443256	37443407	37449518	37449590	1532	29,30,27	7,3,13	170	149	0.784,0.898,0.645
Sjc_0004455	chr1	-	1344549	1347426	1344549	1344631	1349413	1349703	1533	2367,1323,1773	0,0,1	2944	149	1.0,1.0,0.989
Sjc_0003592	chr4	+	51850316	51852368	51852135	51852368	51845393	51845762	1534	2302,1812,2003	2,0,0	1968	149	0.989,1.0,1.0
Sjc_0005018	chr1	+	25448676	25448720	25448691	25448720	25448311	25448390	1535	66,54,44	1442,958,1257	164	149	0.04,0.049,0.031
Sjc_0002619	chr4	+	14590813	14593567	14593044	14593567	14590438	14590595	1536	1178,1007,1213	63,30,60	2380	149	0.539,0.678,0.559
Sjc_0005241	chr1	-	33911780	33916202	33911780	33911859	33917963	33918062	1537	510,733,708	1,3,0	4492	149	0.944,0.89,1.0
Sjc_0001356	chr8	-	52951970	52952124	52951970	52952058	52957281	52957428	1538	17,59,38	0,0,0	215	149	1.0,1.0,1.0
Sjc_0001356	chr8	-	52983797	52984544	52983797	52984535	52987299	52987414	1539	8,23,25	0,0,0	158	149	1.0,1.0,1.0
Sjc_0003496	chr4	+	48033835	48034180	48033849	48034180	48032937	48033112	1540	13,18,9	77,64,85	163	149	0.134,0.205,0.088
Sjc_0006603	chr3	-	41943871	41944025	41943871	41943962	41947580	41947740	1541	33,32,58	2,4,1	212	149	0.921,0.849,0.976
Sjc_0003017	chr4	+	30874279	30875990	30875826	30875990	30872272	30872373	1542	912,1002,1083	1,0,3	1696	149	0.988,1.0,0.969
Sjc_0003017	chr4	+	30874279	30878850	30877788	30878850	30872272	30872373	1543	1300,1501,1553	11,0,9	3658	149	0.828,1.0,0.875
Sjc_0008615	chr6	-	4023234	4023333	4023234	4023291	4024957	4025073	1544	199,160,237	51,57,57	191	149	0.753,0.686,0.764
Sjc_0002901	chr4	+	27069746	27070334	27069872	27070334	27064971	27066017	1545	57,57,67	197,121,184	275	149	0.136,0.203,0.165
Sjc_0002901	chr4	+	27069457	27070334	27069872	27070334	27065832	27066017	1546	326,393,318	197,121,184	564	149	0.304,0.462,0.313
Sjc_0002901	chr4	+	27069457	27071450	27070413	27071450	27065832	27066017	1547	859,963,885	3,4,1	1105	149	0.975,0.97,0.992
Sjc_0008042	chr2	-	9074651	9075565	9074651	9074821	9075596	9075737	1548	13354,10040,10614	12,7,9	893	149	0.995,0.996,0.995
Sjc_0008550	chr6	+	1249804	1251734	1251638	1251734	1249359	1249767	1549	172,145,146	1,3,7	1983	149	0.928,0.784,0.61
Sjc_0008550	chr6	+	1262102	1263314	1263163	1263314	1259907	1260139	1550	1236,781,1014	1,0,2	1210	149	0.993,1.0,0.984
Sjc_0004459	chr1	+	1504859	1505042	1504904	1505042	1503348	1503448	1551	0,0,0	0,0,0	194	149	NA,NA,NA
Sjc_0005488	chr1	-	44693128	44693239	44693128	44693188	44693924	44694035	1552	0,0,1	0,0,0	200	149	NA,NA,1.0
Sjc_0005488	chr1	-	44697204	44697315	44697204	44697264	44698828	44698939	1553	0,0,0	0,0,0	200	149	NA,NA,NA
Sjc_0005488	chr1	-	44705266	44705377	44705266	44705326	44705981	44706092	1554	0,0,0	0,0,0	200	149	NA,NA,NA
Sjc_0005411	chr1	-	40937359	40939348	40937359	40937779	40940955	40941363	1555	217,184,176	4,10,8	1718	149	0.825,0.615,0.656
Sjc_0001922	chr8	+	74811030	74812511	74812168	74812511	74808456	74808735	1556	881,383,601	158,163,161	1287	149	0.392,0.214,0.302
Sjc_0001922	chr8	+	74811030	74812511	74812168	74812511	74809590	74809658	1557	874,378,599	1,0,0	1287	149	0.99,1.0,1.0
Sjc_0006342	chr3	-	31459456	31462885	31459456	31459774	31463687	31463922	1558	771,680,911	1,0,0	3260	149	0.972,1.0,1.0
Sjc_0004533	chr1	-	5034828	5039588	5034828	5036200	5042977	5043065	1559	2711,2147,2695	2,0,1	3537	149	0.983,1.0,0.991
Sjc_0006701	chr3	+	46440931	46442951	46442714	46442951	46437555	46437971	1560	375,267,391	0,2,0	1932	149	1.0,0.911,1.0
Sjc_0004033	chr4	+	71654090	71656748	71655243	71656748	71653005	71653092	1561	138,168,120	0,2,0	1302	149	1.0,0.906,1.0
Sjc_0000908	chr8	+	37041158	37042785	37042593	37042785	37040977	37041106	1562	27,48,31	52,39,60	1584	149	0.047,0.104,0.046
Sjc_0007950	chr2	+	4926842	4927253	4927029	4927253	4925815	4926038	1563	18,9,6	22,36,29	336	149	0.266,0.1,0.084
Sjc_0004644	chr1	+	10024389	10025976	10024519	10025976	10019591	10019699	1564	36,28,44	19,11,24	279	149	0.503,0.576,0.495
Sjc_0000944	chr8	-	38296156	38297097	38296156	38297010	38298541	38299139	1565	0,1,4	0,3,2	236	149	NA,0.174,0.558
Sjc_0007532	chr5	-	35059385	35067794	35059385	35060713	35075515	35075749	1566	3125,2588,3013	56,14,43	7230	149	0.535,0.792,0.591
Sjc_0000562	chr8	-	23987240	23987387	23987240	23987357	23987419	23988130	1567	393,303,358	0,0,0	179	149	1.0,1.0,1.0
Sjc_0006501	chr3	-	37671559	37673392	37671559	37671714	37674993	37675289	1568	64,61,63	504,569,463	1827	149	0.01,0.009,0.011
Sjc_0001042	chr8	+	42294557	42294782	42294650	42294782	42293236	42293611	1569	458,340,420	1194,984,1036	242	149	0.191,0.175,0.2
Sjc_0005109	chr1	+	28693993	28694185	28694053	28694185	28692761	28692869	1570	209,142,186	0,0,0	209	149	1.0,1.0,1.0
Sjc_0005109	chr1	+	28696846	28697237	28696889	28697237	28695878	28696025	1571	180,146,163	8,7,1	192	149	0.946,0.942,0.992
Sjc_0005109	chr1	+	28696846	28699849	28699821	28699849	28695878	28696025	1572	1189,1185,1160	9,1,1	3124	149	0.863,0.983,0.982
Sjc_0005195	chr1	+	32036159	32036237	32036176	32036237	32031573	32031657	1573	215,175,219	2,11,7	166	149	0.99,0.935,0.966
Sjc_0003800	chr4	-	60925965	60926079	60925965	60926034	60928619	60928796	1574	0,0,2	1188,1082,1227	194	149	0.0,0.0,0.001
Sjc_0008900	chr6	-	16133579	16133737	16133579	16133658	16133775	16135625	1575	27,43,48	0,0,1	228	149	1.0,1.0,0.969
Sjc_0004160	chr4	-	76131948	76132407	76131948	76132071	76136731	76136957	1576	6,15,2	15,79,60	485	149	0.109,0.055,0.01
Sjc_0004160	chr4	-	76164405	76164534	76164405	76164522	76166029	76166161	1577	1,3,3	0,0,0	161	149	1.0,1.0,1.0
Sjc_0004501	chr1	-	3519289	3519510	3519289	3519507	3519544	3520361	1578	0,9,3	0,3,0	152	149	NA,0.746,1.0
Sjc_0000459	chr8	+	20310941	20317447	20317330	20317447	20310796	20310909	1579	1092,907,1241	0,2,2	6538	149	1.0,0.912,0.934
Sjc_0000459	chr8	+	20313556	20317447	20317330	20317447	20310941	20310998	1580	778,578,845	79,43,55	3923	149	0.272,0.338,0.368
Sjc_0003581	chr4	+	51275072	51277112	51275769	51277112	51273814	51273982	1581	323,374,416	13,5,19	846	149	0.814,0.929,0.794
Sjc_0006508	chr3	+	37827213	37827552	37827417	37827552	37825199	37825313	1582	0,14,2	0,15,2	353	149	NA,0.283,0.297
Sjc_0003226	chr4	-	38663731	38663882	38663731	38663880	38666610	38666744	1583	66,192,0	0,0,5	151	149	1.0,1.0,0.0
Sjc_0003226	chr4	-	38685026	38687185	38685026	38685225	38692055	38692163	1584	499,522,488	13,3,0	2109	149	0.731,0.925,1.0
Sjc_0004987	chr1	-	23615938	23617702	23615938	23616127	23617742	23617840	1585	756,698,790	61,57,40	1724	149	0.517,0.514,0.631
Sjc_0001173	chr8	-	46951713	46951883	46951713	46951867	46951917	46951988	1586	3,5,2	9,3,1	165	149	0.231,0.601,0.644
Sjc_0000062	chr8	-	2965540	2965689	2965540	2965642	2967410	2967466	1587	0,0,0	0,0,5	196	149	NA,NA,0.0
Sjc_0000062	chr8	-	2969290	2969420	2969290	2969333	2969491	2969560	1588	0,0,0	0,0,0	236	149	NA,NA,NA
Sjc_0000545	chr8	+	23182141	23184168	23184099	23184168	23181738	23182109	1589	510,487,461	12,7,14	2107	149	0.75,0.831,0.7
Sjc_0004678	chr1	+	11564192	11566579	11566448	11566579	11564025	11564148	1590	240,325,390	0,1,3	2405	149	1.0,0.953,0.89
Sjc_0004678	chr1	+	11564282	11566579	11566448	11566579	11564192	11564238	1591	259,332,394	1,0,0	2315	149	0.943,1.0,1.0
Sjc_0004678	chr1	+	11566448	11566579	11566457	11566579	11564282	11564320	1592	67,56,65	0,0,0	158	149	1.0,1.0,1.0
Sjc_0004872	chr1	-	19208451	19209456	19208451	19208688	19209500	19209564	1593	216,209,205	0,1,0	917	149	1.0,0.971,1.0
Sjc_0004872	chr1	-	19208451	19209456	19208451	19208688	19209682	19209735	1594	44,50,46	0,0,2	917	149	1.0,1.0,0.789
Sjc_0004681	chr1	+	11653746	11653987	11653822	11653987	11653555	11653713	1595	11,5,4	108,89,144	225	149	0.063,0.036,0.018
Sjc_0008751	chr6	+	9390630	9391057	9390988	9391057	9387215	9387360	1596	0,0,1	38,129,80	507	149	0.0,0.0,0.004
Sjc_0007612	chr5	+	38226773	38226864	38226830	38226864	38224066	38224122	1597	0,0,0	0,3,0	206	149	NA,0.0,NA
Sjc_0009475	chr7	-	17814249	17814987	17814249	17814411	17815022	17815112	1598	4114,4274,4508	56,63,64	725	149	0.938,0.933,0.935
Sjc_0001056	chr8	+	42650898	42650962	42650901	42650962	42650706	42650868	1599	588,685,753	4,12,2	152	149	0.993,0.982,0.997
Sjc_0001056	chr8	+	42650898	42652043	42651559	42652043	42650706	42650868	1600	618,709,785	0,1,9	810	149	1.0,0.992,0.941
Sjc_0000136	chr8	-	5629170	5629279	5629170	5629243	5634660	5634839	1601	0,0,0	22,27,23	185	149	0.0,0.0,0.0
Sjc_0000136	chr8	-	5636853	5637113	5636853	5636903	5638307	5638388	1602	58,87,62	0,0,0	359	149	1.0,1.0,1.0
Sjc_0005540	chr1	+	47206246	47209228	47208306	47209228	47206084	47206214	1603	1499,1309,1386	0,1,0	2209	149	1.0,0.989,1.0
Sjc_0004832	chr1	-	17993829	17994082	17993829	17994007	17995791	17996131	1604	455,390,356	0,0,0	224	149	1.0,1.0,1.0
Sjc_0004832	chr1	-	18002801	18002995	18002801	18002992	18004917	18005015	1605	72,68,46	79,56,77	152	149	0.472,0.543,0.369
Sjc_0004832	chr1	-	18023716	18023982	18023716	18023916	18024022	18024289	1606	73,90,88	0,0,0	215	149	1.0,1.0,1.0
Sjc_0005528	chr1	-	46733111	46734197	46733111	46734189	46741281	46741410	1607	18,16,18	1,0,0	157	149	0.945,1.0,1.0
Sjc_0005528	chr1	-	46734346	46734730	46734346	46734419	46741343	46741395	1608	43,20,7	4,0,0	460	149	0.777,1.0,1.0
Sjc_0008228	chr2	-	16195872	16200120	16195872	16196661	16201342	16201793	1609	510,559,539	295,273,326	3608	149	0.067,0.078,0.064
Sjc_0005458	chr1	+	43147305	43147402	43147368	43147402	43146030	43146136	1610	442,431,410	0,0,0	212	149	1.0,1.0,1.0
Sjc_0005458	chr1	+	43150066	43151509	43151395	43151509	43149264	43149389	1611	33,72,46	559,379,503	1478	149	0.006,0.019,0.009
Sjc_0003344	chr4	+	42465591	42471055	42466143	42471055	42464675	42464756	1612	1031,1247,1023	0,0,1	701	149	1.0,1.0,0.995
Sjc_0003344	chr4	+	42466143	42471055	42470133	42471055	42465591	42465720	1613	2355,2526,2033	823,945,922	4139	149	0.093,0.088,0.074
Sjc_0002354	chr4	-	1865915	1866199	1865915	1866103	1866435	1866903	1614	427,309,413	0,0,0	245	149	1.0,1.0,1.0
Sjc_0003777	chr4	-	60108664	60109624	60108664	60109619	60111220	60112234	1615	135,89,100	64,42,50	154	149	0.671,0.672,0.659
Sjc_0006771	chr5	-	1014985	1015066	1014985	1015057	1015093	1015154	1616	154,140,143	313,275,278	158	149	0.317,0.324,0.327
Sjc_0005046	chr1	-	26507398	26507855	26507398	26507597	26508412	26508937	1617	594,497,518	0,0,0	407	149	1.0,1.0,1.0
Sjc_0005046	chr1	-	26508412	26508937	26508412	26508927	26510196	26511500	1618	234,155,237	0,0,2	159	149	1.0,1.0,0.991
Sjc_0005046	chr1	-	26510196	26511500	26510196	26510239	26511619	26511937	1619	472,313,425	1,0,0	1410	149	0.98,1.0,1.0
Sjc_0003162	chr4	-	36118673	36120065	36118673	36118930	36122338	36122647	1620	43,51,29	0,1,0	1284	149	1.0,0.855,1.0
Sjc_0001159	chr8	-	46421261	46422370	46421261	46421950	46424444	46424518	1621	615,1259,1095	0,0,0	569	149	1.0,1.0,1.0
Sjc_0001159	chr8	-	46424444	46428455	46424444	46424518	46429711	46429986	1622	309,860,589	1,2,1	4086	149	0.918,0.94,0.956
Sjc_0001159	chr8	-	46424444	46429986	46424444	46424518	46434265	46434409	1623	447,1108,795	1,1,0	5617	149	0.922,0.967,1.0
Sjc_0007832	chr2	-	519985	523204	519985	520099	528160	528323	1624	208,211,226	3,0,0	3254	149	0.76,1.0,1.0
Sjc_0007832	chr2	-	543617	544642	543617	543791	544675	544836	1625	90,87,100	4,3,0	1000	149	0.77,0.812,1.0
Sjc_0008059	chr2	-	9739561	9739813	9739561	9739781	9742417	9742992	1626	38,50,70	0,0,0	181	149	1.0,1.0,1.0
Sjc_0008059	chr2	-	9741240	9741397	9741240	9741361	9742417	9742992	1627	369,340,436	0,0,0	185	149	1.0,1.0,1.0
Sjc_0006624	chr3	-	43139413	43139705	43139413	43139700	43139741	43139893	1628	63,51,63	5,6,10	154	149	0.924,0.892,0.859
Sjc_0008084	chr2	+	10853018	10853152	10853048	10853152	10851490	10851574	1629	9,6,9	1577,1139,1420	179	149	0.005,0.004,0.005
Sjc_0008084	chr2	+	10857035	10857690	10857219	10857690	10855148	10855441	1630	134,188,115	1906,1405,1766	333	149	0.03,0.056,0.028
Sjc_0006143	chr3	+	23997856	23998051	23997892	23998051	23997291	23997360	1631	362,303,337	20,15,21	185	149	0.936,0.942,0.928
Sjc_0006143	chr3	+	23997856	23998051	23997892	23998051	23997291	23997613	1632	163,107,139	5,3,4	185	149	0.963,0.966,0.966
Sjc_0006143	chr3	+	24000026	24004705	24004566	24004705	23997856	23998051	1633	1165,1510,1256	22,10,27	4689	149	0.627,0.828,0.596
Sjc_0006143	chr3	+	24008647	24012819	24011429	24012819	24000026	24004705	1634	1407,1571,1555	0,0,1	2931	149	1.0,1.0,0.988
Sjc_0004672	chr1	+	11354483	11354650	11354494	11354650	11354165	11354450	1635	107,90,105	18,7,16	160	149	0.847,0.923,0.859
Sjc_0004672	chr1	+	11354681	11355062	11354758	11355062	11354483	11354650	1636	151,115,119	0,2,0	226	149	1.0,0.974,1.0
Sjc_0004741	chr1	+	14082804	14084156	14082858	14084156	14082539	14082747	1637	6,2,5	0,0,0	203	149	1.0,1.0,1.0
Sjc_0005286	chr1	+	36165260	36165545	36165270	36165545	36164087	36164295	1638	14,15,19	0,0,0	159	149	1.0,1.0,1.0
Sjc_0005281	chr1	-	35967900	35968115	35967900	35968075	35970481	35970527	1639	7,11,9	0,0,0	189	149	1.0,1.0,1.0
Sjc_0003341	chr4	-	42343822	42344413	42343822	42343908	42351259	42351391	1640	62,55,41	8,9,14	654	149	0.638,0.582,0.4
Sjc_0003341	chr4	-	42343822	42348255	42343822	42343908	42351259	42351391	1641	185,265,172	8,9,14	4496	149	0.434,0.494,0.289
Sjc_0003341	chr4	-	42343822	42348255	42343822	42344413	42351259	42351391	1642	123,210,131	0,0,0	3991	149	1.0,1.0,1.0
Sjc_0003341	chr4	-	42343822	42344413	42343822	42343908	42354301	42354430	1643	62,55,43	29,33,41	654	149	0.328,0.275,0.193
Sjc_0005095	chr1	-	28093027	28093683	28093027	28093242	28093715	28094029	1644	2653,2901,2708	4,5,6	590	149	0.994,0.993,0.991
Sjc_0004869	chr1	-	19181351	19181483	19181351	19181436	19181524	19186760	1645	26,39,24	25,19,19	196	149	0.442,0.609,0.49
Sjc_0005059	chr1	+	26837238	26839424	26839258	26839424	26832853	26834021	1646	334,378,411	1,0,2	2169	149	0.958,1.0,0.934
Sjc_0008213	chr2	-	15719027	15719315	15719027	15719291	15721467	15721618	1647	248,202,196	0,0,0	173	149	1.0,1.0,1.0
Sjc_0008213	chr2	-	15730287	15730375	15730287	15730364	15730605	15730611	1648	22,6,15	0,0,0	160	149	1.0,1.0,1.0
Sjc_0006370	chr3	+	32677398	32677520	32677452	32677520	32673364	32673518	1649	126,136,116	0,0,0	203	149	1.0,1.0,1.0
Sjc_0003097	chr4	+	34137047	34137278	34137077	34137278	34136258	34136437	1650	1,0,2	74,63,34	179	149	0.011,0.0,0.047
Sjc_0000561	chr8	-	23906914	23909816	23906914	23907273	23910181	23910264	1651	275,426,453	0,0,0	2692	149	1.0,1.0,1.0
Sjc_0002970	chr4	-	29370783	29376691	29370783	29374292	29378224	29378400	1652	742,818,616	0,4,6	2548	149	1.0,0.923,0.857
Sjc_0002970	chr4	-	29370783	29378400	29370783	29374292	29379345	29379429	1653	951,1158,865	3,0,1	4257	149	0.917,1.0,0.968
Sjc_0004759	chr1	+	15111588	15115572	15114381	15115572	15111382	15111536	1654	721,712,697	82,26,73	2942	149	0.308,0.581,0.326
Sjc_0006286	chr3	+	29792385	29792519	29792446	29792519	29786773	29786792	1655	28,18,14	213,233,220	210	149	0.085,0.052,0.043
Sjc_0002790	chr4	+	22680504	22682282	22682014	22682282	22680035	22680458	1656	13,14,10	390,273,330	1659	149	0.003,0.005,0.003
Sjc_0002302	chr8	-	90061991	90063472	90061991	90062138	90064553	90064951	1657	23,33,15	1,6,2	1483	149	0.698,0.356,0.43
Sjc_0006615	chr3	-	42730473	42730579	42730473	42730564	42730621	42730696	1658	41,24,40	37,49,51	164	149	0.502,0.308,0.416
Sjc_0006069	chr3	+	21353185	21353290	21353209	21353290	21352358	21352705	1659	1,4,4	8,22,14	173	149	0.097,0.135,0.197
Sjc_0006069	chr3	+	21353185	21353290	21353249	21353290	21352358	21352705	1660	7,16,25	0,6,0	213	149	1.0,0.651,1.0
Sjc_0006069	chr3	+	21353209	21353290	21353249	21353290	21352358	21352705	1661	14,34,35	0,6,0	189	149	1.0,0.817,1.0
Sjc_0008077	chr2	+	10616252	10617395	10617148	10617395	10615715	10616212	1662	164,174,169	4,0,0	1045	149	0.854,1.0,1.0
Sjc_0006383	chr3	-	33023440	33024657	33023440	33024467	33026536	33026611	1663	271,329,294	6,7,5	339	149	0.952,0.954,0.963
Sjc_0000627	chr8	+	26393835	26394044	26393877	26394044	26391427	26391541	1664	88,54,47	0,0,0	191	149	1.0,1.0,1.0
Sjc_0003296	chr4	-	40699198	40701496	40699198	40699306	40703590	40703724	1665	366,305,304	0,2,0	2339	149	1.0,0.907,1.0
Sjc_0003296	chr4	-	40699198	40701496	40699198	40699306	40704318	40704470	1666	1117,891,933	21,35,18	2339	149	0.772,0.619,0.768
Sjc_0003296	chr4	-	40699198	40703724	40699198	40699306	40704318	40704470	1667	1020,998,909	21,35,18	4567	149	0.613,0.482,0.622
Sjc_0003296	chr4	-	40699198	40703724	40699198	40701496	40704318	40704470	1668	794,794,721	891,687,745	2377	149	0.053,0.068,0.057
Sjc_0003296	chr4	-	40699198	40701496	40699198	40699306	40708767	40708873	1669	231,204,194	0,8,4	2339	149	1.0,0.619,0.755
Sjc_0003296	chr4	-	40699198	40704470	40699198	40699306	40708767	40708873	1670	2008,1845,1761	0,8,4	5313	149	1.0,0.866,0.925
Sjc_0003296	chr4	-	40699198	40704470	40699198	40701496	40708767	40708873	1671	1782,1641,1573	5,0,6	3123	149	0.944,1.0,0.926
Sjc_0003296	chr4	-	40708767	40708897	40708767	40708873	40710332	40710441	1672	25,26,22	827,661,687	173	149	0.025,0.033,0.027
Sjc_0004676	chr1	-	11410782	11412043	11410782	11410926	11412210	11412762	1673	33,30,19	452,335,493	1266	149	0.009,0.01,0.005
Sjc_0004676	chr1	-	11421458	11425983	11421458	11421591	11429855	11430213	1674	1812,1865,2269	2,8,7	4541	149	0.967,0.884,0.914
Sjc_0004676	chr1	-	11438166	11438206	11438166	11438203	11438353	11441536	1675	4,3,3	12,35,26	152	149	0.246,0.078,0.102
Sjc_0004676	chr1	-	11438166	11438206	11438166	11438203	11443212	11443395	1676	6,9,4	0,2,0	152	149	1.0,0.815,1.0
Sjc_0004676	chr1	-	11443212	11443704	11443212	11443395	11445681	11446250	1677	4653,4177,4692	88,103,94	458	149	0.945,0.93,0.942
Sjc_0008376	chr2	-	21298883	21300573	21298883	21299179	21302060	21302239	1678	397,359,379	0,2,0	1543	149	1.0,0.945,1.0
Sjc_0004658	chr1	+	10691096	10691860	10691774	10691860	10690634	10690666	1679	454,457,429	38,48,46	827	149	0.683,0.632,0.627
Sjc_0004771	chr1	+	15480903	15481040	15480916	15481040	15480756	15480875	1680	113,104,113	11,8,3	162	149	0.904,0.923,0.972
Sjc_0004112	chr4	-	74321838	74321960	74321838	74321953	74321986	74322073	1681	0,0,0	185,108,157	156	149	0.0,0.0,0.0
Sjc_0004511	chr1	-	3866384	3866492	3866384	3866453	3871099	3871168	1682	0,1,2	0,8,0	188	149	NA,0.09,1.0
Sjc_0003504	chr4	+	48416493	48416727	48416566	48416727	48415484	48415638	1683	0,0,0	44,52,68	222	149	0.0,0.0,0.0
Sjc_0006344	chr3	-	31533665	31534390	31533665	31533790	31535975	31536325	1684	730,611,645	5,1,0	749	149	0.967,0.992,1.0
Sjc_0006344	chr3	-	31533665	31534390	31533665	31533790	31536969	31537129	1685	633,527,555	8,0,10	749	149	0.94,1.0,0.917
Sjc_0000961	chr8	-	38972337	38974795	38972337	38972622	38974829	38974911	1686	792,484,661	106,33,68	2322	149	0.324,0.485,0.384
Sjc_0008104	chr2	+	11520031	11520281	11520099	11520281	11519910	11519994	1687	6,15,11	0,0,1	217	149	1.0,1.0,0.883
Sjc_0008243	chr2	-	16609880	16610403	16609880	16610156	16611411	16611481	1688	300,389,370	3,5,15	396	149	0.974,0.967,0.903
Sjc_0008243	chr2	-	16632576	16632917	16632576	16632741	16635618	16635795	1689	41,33,39	0,5,2	325	149	1.0,0.752,0.899
Sjc_0007723	chr5	-	42052376	42055128	42052376	42053069	42057139	42057363	1690	1636,1714,2008	0,1,0	2208	149	1.0,0.991,1.0
Sjc_0000479	chr8	-	21260341	21260584	21260341	21260536	21262248	21262551	1691	547,318,362	0,0,0	197	149	1.0,1.0,1.0
Sjc_0005353	chr1	-	38707707	38708260	38707707	38708236	38708289	38708390	1692	67,19,61	55,70,75	173	149	0.512,0.189,0.412
Sjc_0003311	chr4	-	41236412	41236870	41236412	41236813	41238660	41239602	1693	4,3,6	167,150,161	206	149	0.017,0.014,0.026
Sjc_0004962	chr1	-	22350458	22350671	22350458	22350668	22357096	22357179	1694	24,13,10	0,5,23	152	149	1.0,0.718,0.299
Sjc_0004962	chr1	-	22350458	22350671	22350458	22350668	22357100	22357122	1695	11,4,10	0,6,18	152	149	1.0,0.395,0.353
Sjc_0008490	chr2	-	25469535	25469840	25469535	25469619	25469885	25470828	1696	28,16,30	7,3,16	370	149	0.617,0.682,0.43
Sjc_0001435	chr8	+	55885785	55885807	55885788	55885807	55885557	55885747	1697	134,120,110	40,19,11	152	149	0.767,0.861,0.907
Sjc_0001435	chr8	+	55887342	55889870	55889826	55889870	55886005	55886126	1698	424,405,458	9,6,10	2633	149	0.727,0.793,0.722
Sjc_0001435	chr8	+	55892457	55894502	55894431	55894502	55891265	55891425	1699	207,276,285	167,96,98	2123	149	0.08,0.168,0.17
Sjc_0008230	chr2	+	16246205	16246348	16246219	16246348	16246111	16246172	1700	318,355,338	32,22,39	163	149	0.901,0.937,0.888
Sjc_0008257	chr2	+	17111979	17112852	17112766	17112852	17105519	17105621	1701	2269,1374,1757	9,6,9	936	149	0.976,0.973,0.969
Sjc_0008257	chr2	+	17112766	17118224	17113517	17118224	17111979	17112064	1702	2241,1388,1651	5,0,1	900	149	0.987,1.0,0.996
Sjc_0008257	chr2	+	17112891	17118224	17113517	17118224	17112766	17112852	1703	162,119,160	1428,890,1052	775	149	0.021,0.025,0.028
Sjc_0002904	chr4	+	27163495	27164244	27164002	27164244	27155264	27155319	1704	110,92,56	153,119,154	656	149	0.14,0.149,0.076
Sjc_0002904	chr4	+	27180516	27181080	27180823	27181080	27180033	27180177	1705	675,489,557	0,1,0	456	149	1.0,0.994,1.0
Sjc_0008229	chr2	-	16225860	16226072	16225860	16225972	16233381	16233677	1706	31,10,13	1,0,3	249	149	0.949,1.0,0.722
Sjc_0004532	chr1	+	4998090	4998591	4998358	4998591	4996785	4996928	1707	32,7,23	27,3,11	417	149	0.297,0.455,0.428
Sjc_0006357	chr3	+	31967348	31967447	31967357	31967447	31964879	31967315	1708	222,152,154	37,24,36	158	149	0.85,0.857,0.801
Sjc_0006357	chr3	+	31967488	31968789	31968674	31968789	31967348	31967447	1709	518,231,321	108,56,77	1335	149	0.349,0.315,0.318
Sjc_0004412	chr4	+	86730890	86731003	86730938	86731003	86729667	86729765	1710	0,0,0	0,0,0	197	149	NA,NA,NA
Sjc_0004591	chr1	-	7490349	7490457	7490349	7490418	7491271	7491325	1711	0,4,0	0,0,0	188	149	NA,1.0,NA
Sjc_0004591	chr1	-	7492457	7492536	7492457	7492514	7493958	7494027	1712	0,3,1	0,0,0	171	149	NA,1.0,1.0
Sjc_0002685	chr4	-	18730125	18730736	18730125	18730454	18734138	18734390	1713	182,105,158	116,117,142	431	149	0.352,0.237,0.278
Sjc_0002685	chr4	-	18741685	18741883	18741685	18741846	18743086	18746594	1714	22,26,36	12,5,12	186	149	0.595,0.806,0.706
Sjc_0002685	chr4	-	18741685	18741883	18741685	18741846	18746463	18746594	1715	132,118,129	0,19,19	186	149	1.0,0.833,0.845
Sjc_0008036	chr2	+	8789630	8789856	8789694	8789856	8788909	8788996	1716	867,717,805	0,0,12	213	149	1.0,1.0,0.979
Sjc_0001283	chr8	+	50674832	50678646	50678537	50678646	50671818	50672982	1717	1589,1727,1883	5,0,0	3854	149	0.925,1.0,1.0
Sjc_0006009	chr3	+	18501486	18501721	18501639	18501721	18495835	18495956	1718	43,30,42	508,353,346	302	149	0.04,0.04,0.057
Sjc_0006009	chr3	+	18501639	18501898	18501761	18501898	18495835	18495956	1719	521,362,347	5,3,1	271	149	0.983,0.985,0.995
Sjc_0004479	chr1	+	1945309	1945400	1945366	1945400	1943314	1943368	1720	1,2,0	0,0,0	206	149	1.0,1.0,NA
Sjc_0004833	chr1	+	18053192	18054068	18053893	18054068	18052606	18052845	1721	682,500,611	0,0,0	850	149	1.0,1.0,1.0
Sjc_0009490	chr7	+	18764298	18764681	18764322	18764681	18762595	18762669	1722	2,1,2	123,96,107	173	149	0.014,0.009,0.016
Sjc_0005401	chr1	-	40543580	40545108	40543580	40543893	40548461	40548568	1723	132,147,174	30,22,24	1364	149	0.325,0.422,0.442
Sjc_0001587	chr8	-	61662452	61662649	61662452	61662646	61663750	61663799	1724	473,308,386	45,27,41	152	149	0.912,0.918,0.902
Sjc_0000914	chr8	-	37158922	37160884	37158922	37159475	37162733	37163080	1725	1502,1862,1836	19,5,10	1558	149	0.883,0.973,0.946
Sjc_0005269	chr1	+	35547048	35549293	35549026	35549293	35546818	35547004	1726	102,93,111	0,1,0	2127	149	1.0,0.867,1.0
Sjc_0005269	chr1	+	35549802	35550993	35550893	35550993	35549722	35549757	1727	388,441,465	535,338,400	1240	149	0.08,0.136,0.123
Sjc_0004302	chr4	+	82238814	82239241	82238837	82239241	82238324	82238692	1728	6,2,3	0,0,3	172	149	1.0,1.0,0.464
Sjc_0008417	chr2	+	23201549	23204236	23203197	23204236	23195863	23196175	1729	289,349,371	3,0,0	1797	149	0.889,1.0,1.0
Sjc_0008417	chr2	+	23201549	23204236	23203197	23204236	23199960	23200044	1730	418,471,491	0,1,3	1797	149	1.0,0.975,0.931
Sjc_0008388	chr2	+	21823646	21824122	21823736	21824122	21821106	21821405	1731	89,143,87	0,0,0	239	149	1.0,1.0,1.0
Sjc_0008388	chr2	+	21826277	21827604	21826889	21827604	21823646	21824122	1732	13,42,14	96,158,72	761	149	0.026,0.049,0.037
Sjc_0006180	chr3	+	25359418	25361429	25360713	25361429	25358938	25359168	1733	5797,4174,4540	1,0,0	1444	149	0.998,1.0,1.0
Sjc_0005343	chr1	-	38302003	38302075	38302003	38302061	38308520	38308558	1734	6,3,8	198,189,214	163	149	0.027,0.014,0.033
Sjc_0002043	chr8	-	79565106	79567431	79565106	79565817	79567465	79567847	1735	15385,9306,10346	4,0,0	1763	149	0.997,1.0,1.0
Sjc_0001937	chr8	-	75745529	75745882	75745529	75745853	75747923	75748146	1736	90,85,73	0,0,0	178	149	1.0,1.0,1.0
Sjc_0000508	chr8	+	21812885	21812996	21812921	21812996	21812466	21812568	1737	94,84,117	12,0,9	185	149	0.863,1.0,0.913
Sjc_0005293	chr1	-	36388606	36395011	36388606	36389810	36396571	36396864	1738	2504,2549,2597	12,2,3	5350	149	0.853,0.973,0.96
Sjc_0002130	chr8	+	83179474	83179731	83179597	83179731	83176404	83176530	1739	0,3,3	149,227,276	272	149	0.0,0.007,0.006
Sjc_0002130	chr8	+	83179474	83179731	83179603	83179731	83176404	83176530	1740	14,16,29	0,0,0	278	149	1.0,1.0,1.0
Sjc_0002130	chr8	+	83179597	83179731	83179603	83179731	83176404	83176530	1741	163,240,302	0,0,0	155	149	1.0,1.0,1.0
Sjc_0001261	chr8	+	50044151	50044456	50044244	50044456	50041247	50041407	1742	194,107,184	0,0,0	242	149	1.0,1.0,1.0
Sjc_0007042	chr5	+	15134041	15134309	15134293	15134309	15131959	15132369	1743	671,558,578	0,0,0	401	149	1.0,1.0,1.0
Sjc_0000739	chr8	+	30562892	30568651	30568442	30568651	30562774	30562857	1744	305,263,347	1,0,0	5699	149	0.889,1.0,1.0
Sjc_0000739	chr8	+	30580569	30580650	30580581	30580650	30580477	30580532	1745	133,130,153	0,0,0	161	149	1.0,1.0,1.0
Sjc_0000739	chr8	+	30583296	30583369	30583308	30583369	30582489	30582594	1746	14,13,17	0,0,0	161	149	1.0,1.0,1.0
Sjc_0002977	chr4	+	29588593	29588798	29588662	29588798	29586359	29586508	1747	1579,1087,1215	0,0,0	218	149	1.0,1.0,1.0
Sjc_0002459	chr4	-	7137487	7137649	7137487	7137607	7137690	7137774	1748	5,9,15	1,4,0	191	149	0.796,0.637,1.0
Sjc_0005302	chr1	+	36861054	36861457	36861232	36861457	36860831	36861022	1749	149,174,157	439,387,434	327	149	0.134,0.17,0.142
Sjc_0006257	chr3	+	28527181	28528762	28528604	28528762	28527055	28527150	1750	93,293,240	0,0,2	1572	149	1.0,1.0,0.919
Sjc_0003233	chr4	+	38912276	38915668	38913280	38915668	38911377	38912169	1751	16,110,35	0,3,0	1153	149	1.0,0.826,1.0
Sjc_0007511	chr5	+	34166761	34166877	34166824	34166877	34165188	34165878	1752	126,96,146	0,0,0	212	149	1.0,1.0,1.0
Sjc_0005494	chr1	+	44875282	44875374	44875333	44875374	44872055	44872452	1753	195,213,191	0,0,0	200	149	1.0,1.0,1.0
Sjc_0006476	chr3	-	36803484	36805989	36803484	36803571	36807631	36807783	1754	798,702,728	38,57,70	2567	149	0.549,0.417,0.376
Sjc_0002832	chr4	+	24457185	24458139	24457697	24458139	24456717	24457139	1755	48,42,41	104,69,89	661	149	0.094,0.121,0.094
Sjc_0007347	chr5	+	27222350	27223937	27222543	27223937	27222056	27222151	1756	911,650,821	0,1,0	342	149	1.0,0.996,1.0
Sjc_0007347	chr5	+	27222350	27223937	27223878	27223937	27222056	27222151	1757	1248,949,1113	0,3,9	1677	149	1.0,0.966,0.917
Sjc_0007347	chr5	+	27222543	27223937	27223878	27223937	27222056	27222151	1758	354,312,297	0,3,9	1484	149	1.0,0.913,0.768
Sjc_0007347	chr5	+	27222652	27223937	27223878	27223937	27222543	27222614	1759	1550,1055,1313	0,0,1	1375	149	1.0,1.0,0.993
Sjc_0005311	chr1	+	37275233	37275768	37275464	37275768	37270939	37271196	1760	432,293,374	59,63,94	380	149	0.742,0.646,0.609
Sjc_0004513	chr1	+	3984412	3984704	3984503	3984704	3982995	3983279	1761	357,294,324	30,14,25	240	149	0.881,0.929,0.889
Sjc_0004513	chr1	+	3999565	3999649	3999594	3999649	3993721	3994031	1762	0,1,0	65,90,73	178	149	0.0,0.009,0.0
Sjc_0007321	chr5	+	26139767	26140250	26140108	26140250	26139427	26139526	1763	0,1,2	330,340,355	490	149	0.0,0.001,0.002
Sjc_0007321	chr5	+	26143753	26144132	26144051	26144132	26140108	26140250	1764	6,11,45	406,426,439	447	149	0.005,0.009,0.033
Sjc_0007321	chr5	+	26144051	26145123	26144403	26145123	26140108	26140250	1765	418,465,450	2,0,1	501	149	0.984,1.0,0.993
Sjc_0001753	chr8	+	68097250	68097634	68097419	68097634	68097139	68097209	1766	424,373,363	68,27,29	318	149	0.745,0.866,0.854
Sjc_0003507	chr4	-	48645644	48645833	48645644	48645794	48646919	48647114	1767	11,5,2	1467,1506,1392	188	149	0.006,0.003,0.001
Sjc_0001817	chr8	-	70531874	70532203	70531874	70531941	70532254	70532429	1768	8,24,15	662,402,579	411	149	0.004,0.021,0.009
Sjc_0004818	chr1	-	17472443	17472763	17472443	17472622	17474123	17474183	1769	45,99,72	3,0,5	290	149	0.885,1.0,0.881
Sjc_0006107	chr3	-	22425738	22426067	22425738	22425995	22426640	22426811	1770	408,278,303	0,1,0	221	149	1.0,0.995,1.0
Sjc_0007587	chr5	+	37073008	37075224	37073083	37075224	37072434	37072478	1771	24,9,19	11,17,35	224	149	0.592,0.26,0.265
Sjc_0007587	chr5	+	37073008	37075224	37075045	37075224	37072434	37072478	1772	461,542,578	28,47,20	2186	149	0.529,0.44,0.663
Sjc_0007587	chr5	+	37073083	37075224	37075045	37075224	37072434	37072478	1773	449,550,594	28,47,20	2111	149	0.531,0.452,0.677
Sjc_0007587	chr5	+	37073083	37075881	37075045	37075881	37072434	37072513	1774	438,538,566	0,3,0	2111	149	1.0,0.927,1.0
Sjc_0007772	chr5	-	43779856	43779970	43779856	43779898	43779992	43780127	1775	91,105,106	0,0,0	221	149	1.0,1.0,1.0
Sjc_0002814	chr4	-	23710023	23712226	23710023	23710262	23712395	23712543	1776	6613,6260,6278	0,0,6	2113	149	1.0,1.0,0.987
Sjc_0000173	chr8	-	7485076	7485298	7485076	7485112	7487601	7487769	1777	147,85,129	2,0,0	335	149	0.97,1.0,1.0
Sjc_0005493	chr1	-	44846470	44850799	44846470	44847983	44852238	44852360	1778	27,100,87	157,116,153	2965	149	0.009,0.042,0.028
Sjc_0000541	chr8	-	23043867	23044011	23043867	23043981	23044374	23044488	1779	3,1,4	2,16,12	179	149	0.555,0.049,0.217
Sjc_0005328	chr1	-	37838119	37840181	37838119	37838767	37847559	37847656	1780	636,680,730	7,4,1	1563	149	0.896,0.942,0.986
Sjc_0005512	chr1	-	45843342	45845382	45843342	45843411	45845877	45845958	1781	471,390,477	1,0,0	2120	149	0.971,1.0,1.0
Sjc_0005512	chr1	-	45886780	45886883	45886780	45886867	45886912	45887224	1782	38,72,43	2,3,9	165	149	0.945,0.956,0.812
Sjc_0002979	chr4	+	29643073	29643517	29643154	29643517	29641511	29641594	1783	504,397,397	51,28,37	230	149	0.865,0.902,0.874
Sjc_0002979	chr4	+	29645956	29647034	29646664	29647034	29645163	29645242	1784	1276,907,1052	0,0,2	857	149	1.0,1.0,0.989
Sjc_0005329	chr1	+	37859993	37863828	37863701	37863828	37858004	37858100	1785	897,502,646	9,4,4	3857	149	0.794,0.829,0.862
Sjc_0005329	chr1	+	37866674	37867412	37867191	37867412	37865341	37865629	1786	545,218,312	0,2,3	666	149	1.0,0.961,0.959
Sjc_0007093	chr5	+	17041073	17041324	17041152	17041324	17038631	17038707	1787	290,142,159	21,13,0	228	149	0.9,0.877,1.0
Sjc_0007093	chr5	+	17053524	17053632	17053597	17053632	17051461	17051483	1788	550,333,408	0,0,0	222	149	1.0,1.0,1.0
Sjc_0003874	chr4	+	64818044	64818197	64818052	64818197	64817834	64818013	1789	34,34,41	512,417,471	157	149	0.059,0.072,0.076
Sjc_0001296	chr8	+	51114704	51114939	51114754	51114939	51111924	51112176	1790	157,96,140	0,0,0	199	149	1.0,1.0,1.0
Sjc_0007719	chr5	+	41920862	41924486	41921641	41924486	41916000	41916459	1791	102,105,122	166,169,185	928	149	0.09,0.091,0.096
Sjc_0003834	chr4	+	62476964	62480585	62478433	62480585	62475640	62475982	1792	109,83,128	0,2,0	1618	149	1.0,0.793,1.0
Sjc_0006538	chr3	-	38932761	38932852	38932761	38932829	38933899	38934003	1793	15,15,8	116,86,94	172	149	0.101,0.131,0.069
Sjc_0006931	chr5	+	9690386	9690623	9690405	9690623	9690270	9690357	1794	2060,1281,1591	93,50,78	168	149	0.952,0.958,0.948
Sjc_0002768	chr4	-	21788995	21789152	21788995	21789129	21790053	21790175	1795	358,256,352	57,53,33	172	149	0.845,0.807,0.902
Sjc_0002768	chr4	-	21788995	21789152	21788995	21789129	21790072	21790175	1796	66,54,69	3,3,7	172	149	0.95,0.94,0.895
Sjc_0002768	chr4	-	21792639	21792787	21792639	21792784	21792818	21792877	1797	0,3,0	166,177,161	152	149	0.0,0.016,0.0
Sjc_0002768	chr4	-	21792639	21792799	21792639	21792784	21792818	21792877	1798	2,2,4	166,177,161	164	149	0.011,0.01,0.022
Sjc_0002768	chr4	-	21792639	21792799	21792639	21792787	21792818	21792877	1799	2,1,4	0,2,0	161	149	1.0,0.316,1.0
Sjc_0008824	chr6	+	12078342	12079776	12079332	12079776	12077804	12078025	1800	41,23,24	1002,751,1007	1139	149	0.005,0.004,0.003
Sjc_0005344	chr1	+	38326530	38326818	38326533	38326818	38322140	38322654	1801	259,167,179	8,8,9	152	149	0.969,0.953,0.951
Sjc_0005344	chr1	+	38329186	38332255	38330062	38332255	38328033	38328275	1802	353,255,322	3,3,9	1025	149	0.945,0.925,0.839
Sjc_0009346	chr7	+	12996954	12998011	12997825	12998011	12996778	12996915	1803	840,749,709	0,6,0	1020	149	1.0,0.948,1.0
Sjc_0009346	chr7	+	12996954	12998011	12997848	12998011	12996778	12996915	1804	868,763,722	214,193,189	1043	149	0.367,0.361,0.353
Sjc_0009346	chr7	+	12997825	12998011	12997848	12998011	12996778	12996915	1805	28,20,13	214,193,189	172	149	0.102,0.082,0.056
Sjc_0003269	chr4	+	39899547	39900638	39900374	39900638	39897930	39898221	1806	219,263,240	16,21,38	976	149	0.676,0.657,0.491
Sjc_0002800	chr4	-	23014622	23015081	23014622	23014772	23016691	23017195	1807	42,105,88	0,0,0	458	149	1.0,1.0,1.0
Sjc_0002800	chr4	-	23014622	23017195	23014622	23015081	23023679	23024124	1808	74,120,148	0,1,0	2263	149	1.0,0.888,1.0
Sjc_0004928	chr1	-	21233176	21234191	21233176	21233867	21247143	21248489	1809	46,49,55	296,208,218	473	149	0.047,0.069,0.074
Sjc_0008433	chr2	+	23588247	23588412	23588304	23588412	23588050	23588140	1810	0,0,1	3,1,8	206	149	0.0,0.0,0.083
Sjc_0003153	chr4	-	35800564	35800908	35800564	35800667	35803020	35806726	1811	631,536,550	0,0,4	390	149	1.0,1.0,0.981
Sjc_0005363	chr1	+	38995602	39000717	38997545	39000717	38986629	38986795	1812	760,750,661	5,0,1	2092	149	0.915,1.0,0.979
Sjc_0005363	chr1	+	38995602	39000717	38997545	39000717	38990933	38991075	1813	880,867,764	0,4,1	2092	149	1.0,0.939,0.982
Sjc_0005760	chr3	-	7910199	7910426	7910199	7910355	7914209	7914286	1814	44,45,44	52,59,57	220	149	0.364,0.341,0.343
Sjc_0005364	chr1	-	39046646	39046891	39046646	39046862	39047566	39047731	1815	55,29,51	28,17,19	178	149	0.622,0.588,0.692
Sjc_0002983	chr4	+	29745524	29745679	29745607	29745679	29744291	29744367	1816	105,117,110	0,0,0	232	149	1.0,1.0,1.0
Sjc_0002983	chr4	+	29745524	29745679	29745607	29745679	29744291	29744790	1817	95,107,103	0,0,0	232	149	1.0,1.0,1.0
Sjc_0005367	chr1	-	39265773	39265984	39265773	39265922	39267703	39267766	1818	124,96,91	0,0,0	211	149	1.0,1.0,1.0
Sjc_0005367	chr1	-	39265773	39267666	39265773	39265922	39267703	39267766	1819	572,449,424	0,0,0	1893	149	1.0,1.0,1.0
Sjc_0005367	chr1	-	39265773	39267666	39265773	39265984	39267703	39267766	1820	484,389,364	36,36,31	1831	149	0.522,0.468,0.489
Sjc_0000194	chr8	+	8647435	8647498	8647447	8647498	8646692	8646794	1821	0,26,11	0,0,0	161	149	NA,1.0,1.0
Sjc_0003402	chr4	+	44655285	44655535	44655330	44655535	44649990	44650249	1822	83,108,118	0,0,0	194	149	1.0,1.0,1.0
Sjc_0003402	chr4	+	44670782	44674310	44672526	44674310	44668671	44669339	1823	744,945,785	3,0,0	1893	149	0.951,1.0,1.0
Sjc_0008032	chr2	-	8635652	8635907	8635652	8635862	8635912	8636162	1824	781,428,614	0,0,0	194	149	1.0,1.0,1.0
Sjc_0008436	chr2	-	23660636	23660836	23660636	23660794	23661989	23662734	1825	137,147,174	0,0,0	191	149	1.0,1.0,1.0
Sjc_0002781	chr4	-	22324558	22327779	22324558	22324741	22327957	22328117	1826	178,101,157	116,167,118	3187	149	0.067,0.027,0.059
Sjc_0005157	chr1	-	30209870	30210728	30209870	30210011	30210822	30211155	1827	9890,7201,7854	0,1,0	866	149	1.0,0.999,1.0
Sjc_0005157	chr1	-	30209870	30211155	30209870	30210728	30211192	30211495	1828	6773,4815,5761	0,1,5	576	149	1.0,0.999,0.997
Sjc_0008220	chr2	-	15874030	15876198	15874030	15874456	15878145	15878887	1829	478,516,511	2,0,1	1891	149	0.95,1.0,0.976
Sjc_0005397	chr1	-	40441760	40442056	40441760	40441954	40444237	40444343	1830	229,206,207	87,61,87	251	149	0.61,0.667,0.585
Sjc_0004165	chr4	+	76413111	76413461	76413129	76413461	76412234	76412383	1831	21,11,23	311,207,261	167	149	0.057,0.045,0.073
Sjc_0006497	chr3	+	37518603	37523843	37520077	37523843	37518278	37518445	1832	500,436,500	28,29,10	1623	149	0.621,0.58,0.821
Sjc_0006497	chr3	+	37520077	37523843	37520087	37523843	37518603	37518678	1833	442,316,362	0,0,0	159	149	1.0,1.0,1.0
Sjc_0007159	chr5	-	19798066	19799567	19798066	19798628	19799603	19799865	1834	0,4,5	93,91,109	1088	149	0.0,0.006,0.006
Sjc_0004919	chr1	+	20646651	20646793	20646660	20646793	20646509	20646616	1835	1352,878,1047	197,136,154	158	149	0.866,0.859,0.865
Sjc_0002545	chr4	-	10428148	10429726	10428148	10429552	10434249	10434970	1836	117,102,80	25,21,29	323	149	0.683,0.691,0.56
Sjc_0002545	chr4	-	10428148	10429726	10428148	10429552	10434377	10434970	1837	99,89,75	9,7,17	323	149	0.835,0.854,0.671
Sjc_0005417	chr1	-	41245149	41245279	41245149	41245264	41245303	41245333	1838	27,37,22	907,1127,1001	164	149	0.026,0.029,0.02
Sjc_0004494	chr1	+	3270889	3272914	3272286	3272914	3269991	3270823	1839	158,157,164	902,808,813	1546	149	0.017,0.018,0.019
Sjc_0005419	chr1	+	41606115	41606391	41606134	41606391	41605145	41605382	1840	3,3,1	106,140,101	168	149	0.024,0.019,0.009
Sjc_0007643	chr5	-	39191917	39192176	39191917	39192145	39192441	39192483	1841	39,37,27	0,0,0	180	149	1.0,1.0,1.0
Sjc_0007643	chr5	-	39191917	39192207	39191917	39192145	39192441	39192483	1842	84,110,70	0,0,0	211	149	1.0,1.0,1.0
Sjc_0007643	chr5	-	39191917	39192207	39191917	39192176	39192441	39192483	1843	45,73,43	0,0,0	180	149	1.0,1.0,1.0
Sjc_0005431	chr1	-	42165694	42165792	42165694	42165773	42166402	42166484	1844	108,147,99	4,0,0	168	149	0.96,1.0,1.0
Sjc_0005442	chr1	+	42552663	42552814	42552702	42552814	42549639	42549912	1845	323,251,316	0,0,0	188	149	1.0,1.0,1.0
Sjc_0005442	chr1	+	42561152	42561239	42561156	42561239	42560040	42560241	1846	327,253,323	0,3,0	153	149	1.0,0.988,1.0
Sjc_0002241	chr8	+	88443653	88444045	88443792	88444045	88438714	88438967	1847	3,3,0	111,76,81	288	149	0.014,0.02,0.0
Sjc_0002681	chr4	-	18604964	18605071	18604964	18605041	18608675	18608742	1848	2,1,7	1627,969,1292	179	149	0.001,0.001,0.004
Sjc_0008283	chr2	+	18084560	18086918	18086577	18086918	18082217	18082411	1849	101,109,93	10,11,17	2166	149	0.41,0.405,0.273
Sjc_0008283	chr2	+	18084560	18086918	18086577	18086918	18082217	18082652	1850	103,118,101	180,150,199	2166	149	0.038,0.051,0.034
Sjc_0008283	chr2	+	18086577	18089512	18089457	18089512	18082551	18082652	1851	1082,1102,1187	0,7,2	3029	149	1.0,0.886,0.967
Sjc_0008038	chr2	-	8865861	8865904	8865861	8865898	8865936	8867357	1852	123,67,80	98,74,67	155	149	0.547,0.465,0.534
Sjc_0004728	chr1	-	13654795	13654910	13654795	13654894	13654956	13655024	1853	2,0,0	0,0,0	165	149	1.0,NA,NA
Sjc_0009218	chr7	+	7198191	7199232	7199156	7199232	7197964	7198069	1854	1688,1403,1676	0,2,0	1114	149	1.0,0.989,1.0
Sjc_0003082	chr4	+	32939939	32942176	32939990	32942176	32939706	32939873	1855	169,85,162	54,76,60	200	149	0.7,0.455,0.668
Sjc_0005464	chr1	-	43530380	43530542	43530380	43530434	43533034	43533134	1856	638,533,662	0,0,0	257	149	1.0,1.0,1.0
Sjc_0008146	chr2	+	13292443	13292521	13292466	13292521	13292099	13292404	1857	177,135,146	0,0,0	172	149	1.0,1.0,1.0
Sjc_0005469	chr1	-	43723712	43725177	43723712	43724111	43725278	43725389	1858	814,398,520	5,1,4	1215	149	0.952,0.98,0.941
Sjc_0005469	chr1	-	43724995	43725389	43724995	43725177	43725641	43725676	1859	497,274,329	0,0,1	361	149	1.0,1.0,0.993
Sjc_0003115	chr4	+	34531787	34531982	34531812	34531982	34531236	34531752	1860	34,64,74	0,0,2	174	149	1.0,1.0,0.969
Sjc_0005959	chr3	-	15854074	15854157	15854074	15854146	15854162	15854188	1861	0,0,0	0,0,0	160	149	NA,NA,NA
Sjc_0008407	chr2	-	22936249	22936417	22936249	22936405	22938344	22939076	1862	8,11,13	5,0,0	161	149	0.597,1.0,1.0
Sjc_0008407	chr2	-	22936249	22936434	22936249	22936405	22938344	22939076	1863	14,14,22	5,0,0	178	149	0.701,1.0,1.0
Sjc_0008407	chr2	-	22936249	22936434	22936249	22936417	22938344	22939076	1864	6,3,9	0,0,0	166	149	1.0,1.0,1.0
Sjc_0008407	chr2	-	22936249	22936417	22936249	22936405	22939108	22939226	1865	8,11,23	0,2,0	161	149	1.0,0.836,1.0
Sjc_0008407	chr2	-	22936249	22936434	22936249	22936405	22939108	22939226	1866	13,14,23	0,2,0	178	149	1.0,0.854,1.0
Sjc_0008407	chr2	-	22936249	22939076	22936249	22936405	22939108	22939226	1867	77,98,71	0,2,0	2820	149	1.0,0.721,1.0
Sjc_0008407	chr2	-	22936249	22936434	22936249	22936417	22939108	22939226	1868	5,3,10	0,0,10	166	149	1.0,1.0,0.473
Sjc_0008407	chr2	-	22936249	22939076	22936249	22936417	22939108	22939226	1869	69,87,58	0,0,10	2808	149	1.0,1.0,0.235
Sjc_0008407	chr2	-	22936249	22939076	22936249	22936434	22939108	22939226	1870	64,84,50	0,0,2	2791	149	1.0,1.0,0.572
Sjc_0002989	chr4	+	30008294	30009270	30008537	30009270	30006428	30006675	1871	529,592,418	133,123,130	392	149	0.602,0.647,0.55
Sjc_0002989	chr4	+	30013383	30020174	30018592	30020174	30008537	30009270	1872	5011,5322,4603	4,9,2	5358	149	0.972,0.943,0.985
Sjc_0008863	chr6	+	14367601	14369557	14369322	14369557	14359427	14359484	1873	329,276,370	1,0,1	1870	149	0.963,1.0,0.967
Sjc_0008863	chr6	+	14368517	14369557	14369322	14369557	14359544	14359734	1874	195,188,285	1,1,2	954	149	0.968,0.967,0.957
Sjc_0008863	chr6	+	14367601	14369557	14369322	14369557	14366690	14366771	1875	667,499,596	2,0,8	1870	149	0.964,1.0,0.856
Sjc_0008863	chr6	+	14368517	14369557	14369322	14369557	14367601	14367740	1876	220,207,327	436,332,350	954	149	0.073,0.089,0.127
Sjc_0001115	chr8	-	44697177	44697567	44697177	44697537	44699746	44700018	1877	138,91,123	195,110,133	179	149	0.371,0.408,0.435
Sjc_0001115	chr8	-	44697177	44700018	44697177	44697567	44701038	44701308	1878	5338,3920,4722	10,17,20	2600	149	0.968,0.93,0.931
Sjc_0001115	chr8	-	44697177	44700603	44697177	44697567	44701038	44701308	1879	5053,3812,4569	10,17,20	3185	149	0.959,0.913,0.914
Sjc_0001115	chr8	-	44697177	44700603	44697177	44700018	44701038	44701308	1880	117,167,195	402,275,348	734	149	0.056,0.11,0.102
Sjc_0005498	chr1	+	45088517	45089722	45089392	45089722	45088294	45088475	1881	60,36,65	334,234,297	1024	149	0.025,0.022,0.031
Sjc_0005106	chr1	+	28562583	28563312	28563089	28563312	28561420	28561485	1882	112,109,92	0,0,0	655	149	1.0,1.0,1.0
Sjc_0002850	chr4	-	25158125	25159975	25158125	25158435	25162599	25162741	1883	226,252,204	264,191,265	1689	149	0.07,0.104,0.064
Sjc_0005508	chr1	+	45740329	45742276	45742097	45742276	45738036	45738157	1884	537,324,354	1,0,0	1917	149	0.977,1.0,1.0
Sjc_0004915	chr1	+	20566557	20566786	20566579	20566786	20566503	20566523	1885	54,60,43	5,22,5	171	149	0.904,0.704,0.882
Sjc_0009226	chr7	-	7473001	7473270	7473001	7473201	7474960	7475123	1886	486,321,410	0,0,0	218	149	1.0,1.0,1.0
Sjc_0009502	chr7	+	19738393	19739371	19739084	19739371	19736806	19736870	1887	263,240,182	0,9,38	840	149	1.0,0.825,0.459
Sjc_0009502	chr7	+	19738393	19739371	19739084	19739371	19736847	19736900	1888	257,230,190	47,26,42	840	149	0.492,0.611,0.445
Sjc_0006671	chr3	+	45307482	45307714	45307617	45307714	45307236	45307445	1889	545,408,613	0,0,0	284	149	1.0,1.0,1.0
Sjc_0005051	chr1	-	26601845	26603583	26601845	26602376	26608989	26609115	1890	1237,1249,1351	6,0,0	1356	149	0.958,1.0,1.0
Sjc_0002913	chr4	-	27608796	27609026	27608796	27609023	27609141	27609326	1891	13924,8451,10895	199,133,163	152	149	0.986,0.984,0.985
Sjc_0005535	chr1	+	47091506	47093606	47093401	47093606	47090746	47091467	1892	225,198,154	380,262,292	2044	149	0.041,0.052,0.037
Sjc_0004122	chr4	+	74665830	74669719	74666559	74669719	74664714	74664923	1893	38,45,26	477,415,447	878	149	0.013,0.018,0.01
Sjc_0002661	chr4	+	17774189	17774976	17774878	17774976	17774044	17774141	1894	473,342,450	4243,2693,3010	838	149	0.019,0.022,0.026
Sjc_0002661	chr4	+	17774189	17774976	17774905	17774976	17774044	17774141	1895	887,621,773	1221,807,933	865	149	0.111,0.117,0.125
Sjc_0002661	chr4	+	17774878	17774976	17774905	17774976	17774044	17774141	1896	4657,2972,3333	1221,807,933	176	149	0.764,0.757,0.752
Sjc_0002661	chr4	+	17775009	17775858	17775422	17775858	17774044	17774141	1897	5648,3376,3940	13,5,2	562	149	0.991,0.994,0.998
Sjc_0000658	chr8	+	27274519	27274660	27274529	27274660	27274367	27274489	1898	932,448,568	9,5,11	159	149	0.99,0.988,0.98
Sjc_0000658	chr8	+	27280365	27280512	27280474	27280512	27280259	27280325	1899	1363,944,1092	0,0,6	258	149	1.0,1.0,0.991
Sjc_0008174	chr2	+	14308618	14308683	14308623	14308683	14302518	14302587	1900	7,3,10	6,1,0	154	149	0.53,0.744,1.0
Sjc_0008174	chr2	+	14308618	14308683	14308623	14308683	14303150	14303229	1901	146,63,104	504,348,368	154	149	0.219,0.149,0.215
Sjc_0003268	chr4	-	39854295	39856928	39854295	39854585	39856993	39857245	1902	3004,2473,2606	43,35,52	2492	149	0.807,0.809,0.75
Sjc_0000646	chr8	+	27002769	27005004	27004827	27005004	27001875	27002216	1903	431,657,557	0,1,0	2207	149	1.0,0.978,1.0
Sjc_0000646	chr8	+	27002769	27008919	27002784	27008919	27001875	27002216	1904	32,23,31	64,109,74	164	149	0.312,0.161,0.276
Sjc_0000646	chr8	+	27002915	27003075	27002941	27003075	27001875	27002904	1905	2,6,4	420,460,378	175	149	0.004,0.011,0.009
Sjc_0006770	chr5	+	929204	929776	929222	929776	928994	929172	1906	5408,5146,5095	92,0,97	167	149	0.981,1.0,0.979
Sjc_0007122	chr5	+	18258054	18258725	18258140	18258725	18257047	18257108	1907	206,218,204	0,0,1	235	149	1.0,1.0,0.992
Sjc_0005555	chr1	+	47897426	47897493	47897430	47897493	47893133	47893438	1908	130,75,81	25,18,14	153	149	0.835,0.802,0.849
Sjc_0003652	chr4	-	54204050	54204125	54204050	54204120	54204164	54204769	1909	0,7,7	0,0,0	154	149	NA,1.0,1.0
Sjc_0004208	chr4	-	77893153	77893479	77893153	77893470	77895084	77895175	1910	67,68,56	0,0,0	158	149	1.0,1.0,1.0
Sjc_0007250	chr5	+	23387895	23388030	23387897	23388030	23387812	23387841	1911	245,163,218	0,0,0	151	149	1.0,1.0,1.0
Sjc_0007250	chr5	+	23387895	23388030	23387909	23388030	23387812	23387841	1912	259,185,237	50,26,32	163	149	0.826,0.867,0.871
Sjc_0007250	chr5	+	23387897	23388030	23387909	23388030	23387812	23387841	1913	14,22,19	50,26,32	161	149	0.206,0.439,0.355
Sjc_0007250	chr5	+	23393827	23394778	23394680	23394778	23391638	23391721	1914	788,574,558	2,0,7	1002	149	0.983,1.0,0.922
Sjc_0007250	chr5	+	23398015	23399278	23399129	23399278	23397733	23397888	1915	784,544,550	2,0,0	1263	149	0.979,1.0,1.0
Sjc_0005573	chr1	-	48632087	48632234	48632087	48632219	48632269	48632362	1916	571,358,496	14,8,5	164	149	0.974,0.976,0.989
Sjc_0006219	chr3	+	26887904	26888325	26888233	26888325	26882354	26882487	1917	19,16,11	0,0,4	478	149	1.0,1.0,0.462
Sjc_0006219	chr3	+	26891033	26891146	26891065	26891146	26890272	26890378	1918	13,6,27	1,0,2	181	149	0.915,1.0,0.917
Sjc_0005468	chr1	+	43715782	43720020	43716888	43720020	43715684	43715745	1919	228,186,192	0,1,0	1255	149	1.0,0.957,1.0
Sjc_0008074	chr2	-	10497028	10497588	10497028	10497550	10498810	10499034	1920	36,27,25	949,675,911	187	149	0.029,0.031,0.021
Sjc_0006151	chr3	+	24210923	24213095	24212357	24213095	24207670	24207777	1921	152,482,319	0,1,1	1583	149	1.0,0.978,0.968
Sjc_0007820	chr2	-	45944	49934	45944	46683	51010	51657	1922	9410,6640,7864	6,2,13	3400	149	0.986,0.993,0.964
Sjc_0007820	chr2	-	56618	56972	56618	56789	58243	58366	1923	934,819,709	880,888,1029	332	149	0.323,0.293,0.236
Sjc_0007496	chr5	-	33561911	33562899	33561911	33562876	33571492	33571525	1924	0,1,0	0,0,0	172	149	NA,1.0,NA
Sjc_0006979	chr5	-	11733668	11737354	11733668	11735266	11738082	11738291	1925	505,490,458	11,18,27	2237	149	0.754,0.645,0.53
Sjc_0007929	chr2	+	4102348	4102439	4102371	4102439	4100773	4100912	1926	0,0,0	0,0,0	172	149	NA,NA,NA
Sjc_0007929	chr2	+	4102875	4106742	4106499	4106742	4102478	4102836	1927	266,300,303	604,311,397	3773	149	0.017,0.037,0.029
Sjc_0007929	chr2	+	4103156	4106742	4106499	4106742	4103061	4103122	1928	260,280,287	7,1,1	3492	149	0.613,0.923,0.925
Sjc_0006268	chr3	-	28949790	28949968	28949790	28949904	28950212	28950268	1929	189,180,177	24,22,7	213	149	0.846,0.851,0.946
Sjc_0008849	chr6	-	13508072	13511745	13508072	13508139	13512477	13512594	1930	807,795,883	0,3,0	3755	149	1.0,0.913,1.0
Sjc_0008849	chr6	-	13512477	13512601	13512477	13512594	13512629	13513040	1931	200,175,260	14,12,14	156	149	0.932,0.933,0.947
Sjc_0001562	chr8	+	60706247	60706515	60706304	60706515	60705377	60705447	1932	4,2,1	2205,2941,2648	206	149	0.001,0.0,0.0
Sjc_0008375	chr2	-	21281884	21282133	21281884	21282114	21282168	21283570	1933	79,64,85	16,16,15	168	149	0.814,0.78,0.834
Sjc_0004721	chr1	-	13136184	13136656	13136184	13136552	13144378	13144433	1934	278,235,297	44,17,30	253	149	0.788,0.891,0.854
Sjc_0005749	chr3	-	7439613	7439683	7439613	7439662	7439725	7439939	1935	309,280,291	0,0,0	170	149	1.0,1.0,1.0
Sjc_0005516	chr1	-	46231080	46231808	46231080	46231805	46232984	46233054	1936	741,747,771	0,0,0	152	149	1.0,1.0,1.0
Sjc_0003549	chr4	+	50240474	50240564	50240495	50240564	50240291	50240442	1937	3955,3136,3353	135,108,136	170	149	0.963,0.962,0.956
Sjc_0003549	chr4	+	50242950	50243928	50243848	50243928	50242764	50242916	1938	3556,2930,3025	15,0,0	1047	149	0.971,1.0,1.0
Sjc_0003549	chr4	+	50243830	50243928	50243848	50243928	50242950	50243122	1939	38,27,29	2780,1811,1980	167	149	0.012,0.013,0.013
Sjc_0005861	chr3	+	11696080	11696164	11696102	11696164	11694826	11694864	1940	2,0,1	0,0,0	171	149	1.0,NA,1.0
Sjc_0006182	chr3	-	25397564	25400107	25397564	25399903	25400308	25400442	1941	361,247,242	377,276,345	353	149	0.288,0.274,0.228
Sjc_0006182	chr3	-	25399714	25400107	25399714	25399903	25400494	25400580	1942	586,414,460	151,109,153	353	149	0.621,0.616,0.559
Sjc_0006182	chr3	-	25397564	25400107	25397564	25399903	25400615	25401221	1943	210,164,138	0,1,0	353	149	1.0,0.986,1.0
Sjc_0008320	chr2	+	19133460	19133884	19133538	19133884	19131805	19131929	1944	33,36,26	151,185,207	227	149	0.125,0.113,0.076
Sjc_0008320	chr2	+	19177559	19178002	19177592	19178002	19174403	19174601	1945	268,239,227	0,0,0	182	149	1.0,1.0,1.0
Sjc_0008320	chr2	+	19181934	19182831	19182424	19182831	19181157	19181535	1946	78,138,80	266,175,288	639	149	0.064,0.155,0.061
Sjc_0008320	chr2	+	19194791	19194955	19194824	19194955	19193291	19193499	1947	2,1,3	265,255,285	182	149	0.006,0.003,0.009
Sjc_0007868	chr2	-	1403618	1403717	1403618	1403711	1403750	1403844	1948	115,105,145	82,99,70	155	149	0.574,0.505,0.666
Sjc_0006146	chr3	+	24099444	24101698	24101503	24101698	24092625	24092824	1949	131,129,129	1470,975,1100	2208	149	0.006,0.009,0.008
Sjc_0007934	chr2	-	4211003	4211985	4211003	4211830	4219922	4220075	1950	95,162,117	0,0,0	304	149	1.0,1.0,1.0
Sjc_0006954	chr5	-	10807812	10807910	10807812	10807886	10808329	10808462	1951	5,7,10	433,377,295	173	149	0.01,0.016,0.028
Sjc_0004708	chr1	+	12645982	12646128	12645985	12646128	12645865	12645950	1952	0,1,4	0,1,1	152	149	NA,0.495,0.797
Sjc_0005917	chr3	+	13835200	13835590	13835294	13835590	13832026	13832080	1953	46,42,33	127,81,113	243	149	0.182,0.241,0.152
Sjc_0008076	chr2	-	10604312	10605007	10604312	10604720	10605042	10605206	1954	18,5,23	73,80,76	436	149	0.078,0.021,0.094
Sjc_0007121	chr5	-	18160012	18162543	18160012	18162531	18162573	18162638	1955	20,23,30	13,15,9	161	149	0.587,0.587,0.755
Sjc_0007935	chr2	+	4237861	4237938	4237870	4237938	4237494	4237836	1956	8,19,8	2332,1572,1938	158	149	0.003,0.011,0.004
Sjc_0007935	chr2	+	4237973	4238041	4237979	4238041	4237870	4237938	1957	3230,2354,2895	395,265,290	155	149	0.887,0.895,0.906
Sjc_0003427	chr4	-	45638084	45638447	45638084	45638410	45640085	45640162	1958	8,7,10	30,34,40	186	149	0.176,0.142,0.167
Sjc_0002909	chr4	+	27377087	27377221	27377103	27377221	27376922	27377051	1959	46,81,77	0,0,2	165	149	1.0,1.0,0.972
Sjc_0002909	chr4	+	27397323	27397481	27397374	27397481	27394252	27394325	1960	93,71,91	7,2,0	200	149	0.908,0.964,1.0
Sjc_0009368	chr7	+	13745475	13745958	13745534	13745958	13745282	13745443	1961	92,114,99	182,135,185	208	149	0.266,0.377,0.277
Sjc_0009368	chr7	+	13752914	13753071	13752932	13753071	13751566	13751700	1962	1060,817,922	0,0,0	167	149	1.0,1.0,1.0
Sjc_0009368	chr7	+	13753987	13754187	13754062	13754187	13751566	13751700	1963	61,66,64	392,391,354	224	149	0.094,0.101,0.107
Sjc_0009368	chr7	+	13753987	13754187	13754062	13754187	13752914	13753059	1964	63,68,63	943,685,720	224	149	0.043,0.062,0.055
Sjc_0007922	chr2	-	3767836	3768096	3767836	3768083	3773192	3773213	1965	0,1,0	0,2,1	162	149	NA,0.315,0.0
Sjc_0002364	chr4	+	2469889	2470231	2470034	2470231	2469512	2469860	1966	942,820,965	4,4,3	294	149	0.992,0.99,0.994
Sjc_0007718	chr5	-	41901234	41901402	41901234	41901353	41902995	41903143	1967	0,4,1	8,23,21	198	149	0.0,0.116,0.035
Sjc_0006337	chr3	+	31304541	31305897	31305453	31305897	31302772	31302882	1968	318,192,233	14,7,8	1061	149	0.761,0.794,0.804
Sjc_0004740	chr1	+	14072231	14074415	14073634	14074415	14071153	14071399	1969	766,585,771	11,8,2	1552	149	0.87,0.875,0.974
Sjc_0006924	chr5	+	9237834	9237926	9237843	9237926	9237439	9237801	1970	1030,994,1060	17,12,9	158	149	0.983,0.987,0.991
Sjc_0002836	chr4	-	24601475	24603317	24601475	24601812	24605446	24605505	1971	183,189,177	0,0,1	1654	149	1.0,1.0,0.941
Sjc_0007939	chr2	-	4334476	4334637	4334476	4334592	4336337	4336496	1972	230,197,226	2,1,2	194	149	0.989,0.993,0.989
Sjc_0003922	chr4	+	67045383	67046307	67046185	67046307	67041917	67042114	1973	1404,949,1241	0,1,0	951	149	1.0,0.993,1.0
Sjc_0002416	chr4	-	5252403	5254585	5252403	5252866	5256034	5256236	1974	6071,7038,6602	9,0,4	1868	149	0.982,1.0,0.992
Sjc_0002416	chr4	-	5252403	5256236	5252403	5252866	5257392	5257527	1975	6701,8182,7592	3,0,0	3519	149	0.99,1.0,1.0
Sjc_0005305	chr1	+	36904068	36904601	36904376	36904601	36900572	36900673	1976	452,399,412	7,2,5	457	149	0.955,0.985,0.964
Sjc_0007975	chr2	+	6226018	6228028	6227177	6228028	6225633	6225683	1977	39,52,21	74,75,95	1308	149	0.057,0.073,0.025
Sjc_0001040	chr8	+	42205652	42206051	42205658	42206051	42204822	42205153	1978	78,102,88	1,7,0	155	149	0.987,0.933,1.0
Sjc_0007967	chr2	-	5866735	5866962	5866735	5866938	5866992	5867055	1979	63,51,67	4,5,5	173	149	0.931,0.898,0.92
Sjc_0006776	chr5	-	1240951	1242229	1240951	1241177	1244688	1245081	1980	27,38,21	331,225,278	1201	149	0.01,0.021,0.009
Sjc_0003120	chr4	-	34672667	34673290	34672667	34673230	34674727	34674815	1981	1,0,2	12,12,4	209	149	0.056,0.0,0.263
Sjc_0003120	chr4	-	34672667	34673290	34672667	34673230	34676723	34676922	1982	1,0,2	0,0,0	209	149	1.0,NA,1.0
Sjc_0001977	chr8	+	77586499	77586777	77586688	77586777	77582968	77583119	1983	2,8,6	0,0,0	338	149	1.0,1.0,1.0
Sjc_0003506	chr4	+	48594246	48594392	48594252	48594392	48591908	48591985	1984	44,35,52	1,0,0	155	149	0.977,1.0,1.0
Sjc_0003506	chr4	+	48619140	48619542	48619367	48619542	48617791	48617954	1985	214,156,162	0,4,0	376	149	1.0,0.939,1.0
Sjc_0003506	chr4	+	48621285	48621381	48621317	48621381	48619140	48619251	1986	48,45,35	0,0,0	181	149	1.0,1.0,1.0
Sjc_0003506	chr4	+	48622652	48622848	48622660	48622848	48621285	48621381	1987	63,66,50	12,4,13	157	149	0.833,0.94,0.785
Sjc_0008354	chr2	-	20569418	20569500	20569418	20569480	20569530	20569803	1988	0,0,0	0,0,1	169	149	NA,NA,0.0
Sjc_0003409	chr4	-	45062343	45062956	45062343	45062563	45063422	45063645	1989	132,83,68	0,0,0	542	149	1.0,1.0,1.0
Sjc_0003409	chr4	-	45070788	45071101	45070788	45071014	45071936	45072240	1990	0,0,1	20,20,13	236	149	0.0,0.0,0.046
Sjc_0005127	chr1	+	29171217	29172624	29172467	29172624	29171004	29171176	1991	26,45,34	27,31,22	1399	149	0.093,0.134,0.141
Sjc_0005120	chr1	+	28980428	28980849	28980465	28980849	28978915	28979289	1992	890,692,834	1,0,0	186	149	0.999,1.0,1.0
Sjc_0001087	chr8	+	43732616	43733768	43733562	43733768	43729888	43730484	1993	44,26,23	42,48,57	1095	149	0.125,0.069,0.052
Sjc_0005903	chr3	-	13279379	13281846	13279379	13279616	13281891	13281966	1994	4,15,37	0,1,4	2379	149	1.0,0.484,0.367
Sjc_0005903	chr3	-	13279379	13281857	13279379	13279616	13281891	13281966	1995	10,29,42	0,1,4	2390	149	1.0,0.644,0.396
Sjc_0005903	chr3	-	13279379	13281857	13279379	13281846	13281891	13281966	1996	6,17,7	0,0,2	160	149	1.0,1.0,0.765
Sjc_0006963	chr5	-	11101068	11101556	11101068	11101529	11107002	11107097	1997	0,0,0	1,8,0	176	149	0.0,0.0,NA
Sjc_0006006	chr3	+	18413699	18415741	18415341	18415741	18410002	18410544	1998	19,71,42	6,0,1	1791	149	0.209,1.0,0.777
[truncated: 1,314 more rows]

## Sheet: Alternative 5' splice site
GeneID	chr	strand	longExonStart_0base	longExonEnd	shortES	shortEE	flankingES	flankingEE	ID.1	IJC_SAMPLE_1	SJC_SAMPLE_1	IncFormLen	SkipFormLen	IncLevel1
Sjc_0009733	chrtig00001148_pilon_pilon_8	-	13598	13705	13692	13705	13393	13524	0	0,0,0	0,0,0	243	149	NA,NA,NA
Sjc_0009582	chrtig00000622:67343-3315238_pilon_pilon_2	+	102818	102922	102818	102902	102964	103067	1	3,0,4	14,4,17	169	149	0.159,0.0,0.172
Sjc_0009720	chrtig00000048_pilon_pilon_25	+	6456	6859	6456	6566	10439	10707	2	0,0,0	42,47,32	442	149	0.0,0.0,0.0
Sjc_0009671	chrtig00000048_pilon_pilon_23	+	45830	46691	45830	45900	47592	47739	3	23,43,35	3,0,0	940	149	0.549,1.0,1.0
Sjc_0002314	chr8	-	90596261	90597126	90596896	90597126	90594349	90594454	4	81,62,67	201,182,132	784	149	0.071,0.061,0.088
Sjc_0002307	chr8	-	90252927	90253310	90252938	90253310	90248167	90248508	5	121,91,49	0,0,0	160	149	1.0,1.0,1.0
Sjc_0002300	chr8	-	90004056	90004237	90004068	90004237	90000783	90000834	6	0,1,1	0,0,0	161	149	NA,1.0,1.0
Sjc_0002291	chr8	+	89740546	89740670	89740546	89740643	89742293	89742465	7	144,46,154	0,0,0	176	149	1.0,1.0,1.0
Sjc_0002285	chr8	-	89493408	89493589	89493420	89493589	89490136	89490187	8	0,2,0	0,12,0	161	149	NA,0.134,NA
Sjc_0002234	chr8	-	88235333	88235541	88235414	88235541	88233923	88234112	9	478,469,513	0,0,0	230	149	1.0,1.0,1.0
Sjc_0002234	chr8	-	88249577	88249748	88249589	88249748	88241245	88241581	10	0,0,0	0,0,0	161	149	NA,NA,NA
Sjc_0002234	chr8	-	88255603	88255760	88255644	88255760	88254284	88254532	11	1,0,0	8,13,32	190	149	0.089,0.0,0.0
Sjc_0002234	chr8	-	88255644	88255758	88255678	88255758	88254284	88254532	12	8,13,32	7,4,10	183	149	0.482,0.726,0.723
Sjc_0002232	chr8	-	88206886	88208444	88208240	88208444	88203031	88204299	13	343,229,269	1,4,0	1503	149	0.971,0.85,1.0
Sjc_0002232	chr8	-	88206886	88208444	88208240	88208444	88205804	88205873	14	1009,616,759	7,12,3	1503	149	0.935,0.836,0.962
Sjc_0002207	chr8	-	86991782	86992033	86991799	86992033	86981703	86981787	15	0,0,2	0,0,0	166	149	NA,NA,1.0
Sjc_0002187	chr8	+	86099100	86099181	86099100	86099156	86101253	86101567	16	321,280,289	50,0,16	174	149	0.846,1.0,0.939
Sjc_0002176	chr8	+	85569303	85569590	85569303	85569512	85571377	85571545	17	234,207,195	0,0,0	227	149	1.0,1.0,1.0
Sjc_0002162	chr8	+	85027057	85027847	85027057	85027513	85028341	85028420	18	9,5,13	1,4,0	483	149	0.735,0.278,1.0
Sjc_0002161	chr8	-	84682962	84683549	84683483	84683549	84682544	84682856	19	1097,1258,1309	8,12,28	670	149	0.968,0.959,0.912
Sjc_0002161	chr8	-	84684750	84685046	84684918	84685046	84682962	84683549	20	1034,1090,1223	3,0,0	317	149	0.994,1.0,1.0
Sjc_0002145	chr8	-	84170712	84170987	84170727	84170987	84166209	84166603	21	60,36,51	0,0,0	164	149	1.0,1.0,1.0
Sjc_0002143	chr8	+	84068547	84068640	84068547	84068619	84070644	84070802	22	15,9,19	39,24,27	170	149	0.252,0.247,0.381
Sjc_0002143	chr8	+	84068547	84068835	84068547	84068619	84070644	84070802	23	44,68,49	39,24,27	365	149	0.315,0.536,0.426
Sjc_0002143	chr8	+	84068547	84068835	84068547	84068640	84070644	84070802	24	29,59,30	0,0,0	344	149	1.0,1.0,1.0
Sjc_0002138	chr8	-	83801363	83801542	83801429	83801542	83800617	83800802	25	6,0,2	0,0,0	215	149	1.0,NA,1.0
Sjc_0002104	chr8	+	82244976	82245233	82244976	82245200	82248360	82248919	26	42,35,40	17,44,22	182	149	0.669,0.394,0.598
Sjc_0002075	chr8	+	80799715	80800048	80799715	80800004	80800958	80801194	27	50,80,63	0,0,0	193	149	1.0,1.0,1.0
Sjc_0002061	chr8	+	80307500	80307600	80307500	80307576	80308966	80309471	28	20,28,14	40,40,47	173	149	0.301,0.376,0.204
Sjc_0002061	chr8	+	80307500	80309471	80307500	80307576	80314866	80315266	29	488,524,613	0,3,0	2044	149	1.0,0.927,1.0
Sjc_0002047	chr8	-	79632861	79633214	79632873	79633214	79631013	79631538	30	0,0,0	449,290,368	161	149	0.0,0.0,0.0
Sjc_0002038	chr8	+	79435350	79435497	79435350	79435485	79445384	79445475	31	166,94,173	0,0,0	161	149	1.0,1.0,1.0
Sjc_0002038	chr8	+	79447978	79449084	79447978	79448096	79450131	79450439	32	681,363,503	13,32,25	1137	149	0.873,0.598,0.725
Sjc_0002036	chr8	-	79312149	79312288	79312193	79312288	79311057	79311199	33	209,150,232	0,0,0	193	149	1.0,1.0,1.0
Sjc_0002036	chr8	-	79326418	79326761	79326502	79326761	79323215	79323460	34	189,192,211	0,0,0	233	149	1.0,1.0,1.0
Sjc_0002017	chr8	-	78841457	78841643	78841465	78841643	78839125	78839261	35	124,128,116	28,24,16	157	149	0.808,0.835,0.873
Sjc_0002017	chr8	-	78841453	78841643	78841465	78841643	78840608	78840664	36	17,32,15	0,0,0	161	149	1.0,1.0,1.0
Sjc_0002016	chr8	+	78785722	78786153	78785722	78785871	78787118	78787174	37	52,59,37	134,137,168	431	149	0.118,0.13,0.071
Sjc_0002016	chr8	+	78789355	78793754	78789355	78789703	78801733	78802462	38	910,670,810	6,4,6	4200	149	0.843,0.856,0.827
Sjc_0002016	chr8	+	78789355	78793754	78789355	78789703	78805589	78805657	39	756,560,684	2,0,0	4200	149	0.931,1.0,1.0
Sjc_0002012	chr8	-	78640659	78641326	78641093	78641326	78635504	78639597	40	9,8,11	1,0,0	583	149	0.697,1.0,1.0
Sjc_0002012	chr8	-	78640659	78641326	78641166	78641326	78635504	78639597	41	9,8,11	0,0,0	656	149	1.0,1.0,1.0
Sjc_0002012	chr8	-	78641093	78641326	78641166	78641326	78635504	78639597	42	1,0,0	0,0,0	222	149	1.0,NA,NA
Sjc_0002006	chr8	-	78418092	78418223	78418149	78418223	78402123	78404458	43	12,3,7	6,6,5	206	149	0.591,0.266,0.503
Sjc_0002006	chr8	-	78414911	78415198	78414957	78415198	78404402	78404458	44	0,10,5	31,17,23	195	149	0.0,0.31,0.142
Sjc_0002006	chr8	-	78418092	78418223	78418149	78418223	78413152	78413297	45	0,5,0	1,0,0	206	149	0.0,1.0,NA
Sjc_0002006	chr8	-	78418092	78418223	78418149	78418223	78415237	78415350	46	80,74,68	59,70,73	206	149	0.495,0.433,0.403
Sjc_0002006	chr8	-	78418092	78418223	78418149	78418223	78415237	78415591	47	223,124,190	214,144,204	206	149	0.43,0.384,0.403
Sjc_0002006	chr8	-	78418092	78418223	78418149	78418223	78415237	78416323	48	14,19,29	36,23,28	206	149	0.22,0.374,0.428
Sjc_0002001	chr8	+	78290218	78290896	78290218	78290684	78293941	78294381	49	0,2,0	228,336,288	361	149	0.0,0.002,0.0
Sjc_0002001	chr8	+	78307610	78307859	78307610	78307730	78310502	78310979	50	547,503,612	0,0,0	278	149	1.0,1.0,1.0
Sjc_0001996	chr8	+	78187110	78187380	78187110	78187148	78189005	78189362	51	947,722,970	1,1,3	381	149	0.997,0.996,0.992
Sjc_0001991	chr8	-	77986493	77989173	77988947	77989173	77985337	77985482	52	157,184,95	0,0,0	2603	149	1.0,1.0,1.0
Sjc_0001991	chr8	-	77986493	77989173	77989032	77989173	77985337	77985482	53	158,184,96	27,21,23	2688	149	0.245,0.327,0.188
Sjc_0001991	chr8	-	77988947	77989173	77989032	77989173	77985337	77985482	54	1,0,1	27,21,23	234	149	0.023,0.0,0.027
Sjc_0001971	chr8	-	77300699	77303246	77303018	77303246	77295717	77295950	55	81,96,103	0,1,0	2468	149	1.0,0.853,1.0
Sjc_0001971	chr8	-	77300699	77303246	77303018	77303246	77299872	77299969	56	579,594,571	2,0,4	2468	149	0.946,1.0,0.896
Sjc_0001966	chr8	-	77030868	77031189	77031062	77031189	77026901	77029211	57	0,0,0	0,135,9	343	149	NA,0.0,0.0
Sjc_0001961	chr8	-	76842974	76843466	76843424	76843466	76842094	76842199	58	6,8,2	14,101,80	599	149	0.096,0.019,0.006
Sjc_0001935	chr8	-	75575586	75577348	75577189	75577348	75571594	75572428	59	925,441,546	0,2,2	1752	149	1.0,0.949,0.959
Sjc_0001935	chr8	-	75575586	75575852	75575597	75575852	75571655	75572428	60	80,32,52	0,0,0	160	149	1.0,1.0,1.0
Sjc_0001935	chr8	-	75575586	75577348	75577189	75577348	75575168	75575337	61	1280,655,762	28,2,11	1752	149	0.795,0.965,0.855
Sjc_0001952	chr8	-	76529832	76530207	76529861	76530207	76527391	76527985	62	226,176,184	10,7,4	178	149	0.95,0.955,0.975
Sjc_0001930	chr8	-	75353830	75354903	75354061	75354903	75352264	75352629	63	263,145,263	0,0,0	380	149	1.0,1.0,1.0
Sjc_0001927	chr8	-	75138786	75138995	75138885	75138995	75135829	75136109	64	85,79,88	0,0,0	248	149	1.0,1.0,1.0
Sjc_0001923	chr8	-	74832492	74833374	74833165	74833374	74831210	74831422	65	157,105,100	10,5,2	822	149	0.74,0.792,0.901
Sjc_0001917	chr8	+	74609366	74609532	74609366	74609451	74610616	74610941	66	0,2,1	527,539,534	230	149	0.0,0.002,0.001
Sjc_0001912	chr8	+	74475364	74475753	74475364	74475628	74477073	74477191	67	32,6,27	783,458,609	274	149	0.022,0.007,0.024
Sjc_0001906	chr8	-	74332209	74333373	74333134	74333373	74330556	74331204	68	37,35,34	209,166,206	1074	149	0.024,0.028,0.022
Sjc_0001906	chr8	-	74333134	74333373	74333159	74333373	74330702	74331193	69	30,28,35	0,0,0	174	149	1.0,1.0,1.0
Sjc_0001898	chr8	-	74097738	74099206	74099047	74099206	74095583	74095816	70	1837,1183,1243	6,1,7	1458	149	0.969,0.992,0.948
Sjc_0001898	chr8	-	74125967	74127263	74126750	74127263	74125168	74125410	71	53,36,25	177,204,160	932	149	0.046,0.027,0.024
Sjc_0001898	chr8	-	74134020	74135237	74134706	74135237	74133753	74133979	72	264,256,233	75,67,58	835	149	0.386,0.405,0.418
Sjc_0001885	chr8	+	73646703	73647685	73646703	73647653	73650148	73650619	73	44,41,46	0,4,0	181	149	1.0,0.894,1.0
Sjc_0001885	chr8	+	73646703	73647685	73646703	73647653	73664467	73666232	74	154,170,167	0,0,7	181	149	1.0,1.0,0.952
Sjc_0001885	chr8	+	73650148	73650362	73650148	73650228	73664467	73666232	75	31,48,20	1,0,0	283	149	0.942,1.0,1.0
Sjc_0001869	chr8	-	72984713	72985152	72984740	72985152	72978520	72979076	76	55,56,54	0,0,0	176	149	1.0,1.0,1.0
Sjc_0001867	chr8	+	72783472	72783649	72783472	72783643	72783690	72783764	77	202,208,197	32,35,33	155	149	0.859,0.851,0.852
Sjc_0001867	chr8	+	72783690	72783893	72783690	72783764	72791974	72792099	78	701,733,717	4,0,0	278	149	0.989,1.0,1.0
Sjc_0001820	chr8	+	70615000	70615130	70615000	70615045	70618958	70619109	79	44,29,32	265,149,183	234	149	0.096,0.11,0.1
Sjc_0001814	chr8	-	70490876	70491004	70490880	70491004	70490679	70490841	80	0,0,1	36,686,291	153	149	0.0,0.0,0.003
Sjc_0001808	chr8	-	70393728	70394091	70393827	70394091	70392408	70392496	81	103,159,121	6,5,13	248	149	0.912,0.95,0.848
Sjc_0001801	chr8	+	70111649	70111950	70111649	70111854	70112985	70113157	82	68,59,58	320,223,250	245	149	0.114,0.139,0.124
Sjc_0001780	chr8	-	69263227	69265349	69265221	69265349	69260649	69260914	83	209,120,196	0,0,0	2143	149	1.0,1.0,1.0
Sjc_0001780	chr8	-	69263227	69265349	69265225	69265349	69260649	69260914	84	209,120,197	0,0,0	2147	149	1.0,1.0,1.0
Sjc_0001780	chr8	-	69265221	69265349	69265225	69265349	69260649	69260914	85	0,0,1	0,0,0	153	149	NA,NA,1.0
Sjc_0001780	chr8	-	69265221	69265349	69265225	69265349	69263227	69263369	86	0,0,3	416,260,283	153	149	0.0,0.0,0.01
Sjc_0001748	chr8	-	67978489	67980815	67980353	67980815	67977473	67977948	87	446,331,425	100,67,64	2013	149	0.248,0.268,0.33
Sjc_0001740	chr8	-	67695806	67696053	67695971	67696053	67686611	67686748	88	6,41,21	1,0,0	314	149	0.74,1.0,1.0
Sjc_0001740	chr8	-	67695806	67696053	67695971	67696053	67692382	67692589	89	12,45,19	0,1,1	314	149	1.0,0.955,0.9
Sjc_0001730	chr8	-	67168379	67168487	67168425	67168487	67166568	67167547	90	0,1,2	3,2,0	195	149	0.0,0.276,1.0
Sjc_0001730	chr8	-	67190845	67191128	67190881	67191128	67188788	67188920	91	245,222,298	0,0,0	185	149	1.0,1.0,1.0
Sjc_0001717	chr8	-	66672649	66672877	66672733	66672877	66671256	66671789	92	5,23,10	564,352,502	233	149	0.006,0.04,0.013
Sjc_0001716	chr8	-	66603866	66604701	66604536	66604701	66593053	66593213	93	12,6,12	90,64,99	819	149	0.024,0.017,0.022
Sjc_0001713	chr8	-	66402556	66402732	66402576	66402732	66394657	66394963	94	157,62,120	3,0,11	169	149	0.979,1.0,0.906
Sjc_0001709	chr8	-	66186083	66186432	66186338	66186432	66184865	66185126	95	592,481,501	6,9,5	404	149	0.973,0.952,0.974
Sjc_0001698	chr8	-	65824034	65825307	65825147	65825307	65821389	65823229	96	852,650,754	0,0,0	1262	149	1.0,1.0,1.0
Sjc_0001698	chr8	-	65824034	65825307	65825186	65825307	65821389	65823229	97	949,733,834	0,0,0	1301	149	1.0,1.0,1.0
Sjc_0001698	chr8	-	65825147	65825307	65825186	65825307	65821389	65823229	98	97,83,80	0,0,0	188	149	1.0,1.0,1.0
Sjc_0001698	chr8	-	65830117	65830239	65830149	65830239	65826552	65826702	99	168,124,122	0,0,0	181	149	1.0,1.0,1.0
Sjc_0001697	chr8	-	65807911	65808131	65807944	65808131	65804678	65804852	100	29,22,39	0,0,0	182	149	1.0,1.0,1.0
Sjc_0001693	chr8	+	65726044	65727201	65726044	65726493	65727300	65727476	101	1518,1098,1145	890,735,844	857	149	0.229,0.206,0.191
Sjc_0001693	chr8	+	65726044	65727476	65726044	65726493	65729227	65729498	102	3923,2855,3155	46,75,66	1132	149	0.918,0.834,0.863
Sjc_0001693	chr8	+	65729783	65729939	65729783	65729880	65730821	65731070	103	68,42,39	0,1,0	208	149	1.0,0.968,1.0
Sjc_0001690	chr8	-	65577902	65578151	65578110	65578151	65576271	65576462	104	31,32,38	0,0,0	357	149	1.0,1.0,1.0
Sjc_0001690	chr8	-	65583104	65583183	65583170	65583183	65576271	65576462	105	19,70,66	0,0,0	215	149	1.0,1.0,1.0
Sjc_0001689	chr8	+	65532676	65532757	65532676	65532706	65533099	65533514	106	70,85,87	35,20,34	200	149	0.598,0.76,0.656
Sjc_0001689	chr8	+	65532676	65532761	65532676	65532706	65533099	65533514	107	153,175,174	35,20,34	204	149	0.761,0.865,0.789
Sjc_0001689	chr8	+	65532676	65532785	65532676	65532706	65533099	65533514	108	127,164,147	35,20,34	228	149	0.703,0.843,0.739
Sjc_0001689	chr8	+	65532676	65532761	65532676	65532757	65533099	65533514	109	83,95,87	0,5,0	153	149	1.0,0.949,1.0
Sjc_0001689	chr8	+	65532676	65532785	65532676	65532757	65533099	65533514	110	57,84,60	0,5,0	177	149	1.0,0.934,1.0
Sjc_0001689	chr8	+	65532676	65532785	65532676	65532761	65533099	65533514	111	38,68,40	64,79,67	173	149	0.338,0.426,0.34
Sjc_0001687	chr8	+	65411183	65411925	65411183	65411874	65414309	65414542	112	5,3,1	0,0,0	200	149	1.0,1.0,1.0
Sjc_0001687	chr8	+	65430281	65430535	65430281	65430514	65431213	65431411	113	5,3,2	0,0,0	170	149	1.0,1.0,1.0
Sjc_0001685	chr8	-	65258285	65258391	65258310	65258391	65258112	65258234	114	39,40,44	0,0,0	174	149	1.0,1.0,1.0
Sjc_0001670	chr8	+	64575796	64576174	64575796	64576152	64577520	64577751	115	15,7,2	87,74,80	171	149	0.131,0.076,0.021
Sjc_0001669	chr8	+	64540919	64541032	64540919	64541028	64548035	64548102	116	5,1,1	22,45,43	153	149	0.181,0.021,0.022
Sjc_0001663	chr8	-	64439494	64439662	64439617	64439662	64436017	64436284	117	0,4,2	3,13,13	272	149	0.0,0.144,0.078
Sjc_0001658	chr8	+	64247245	64247504	64247245	64247337	64247540	64247631	118	3145,2181,2567	4,0,0	316	149	0.997,1.0,1.0
Sjc_0001656	chr8	+	64188332	64188592	64188332	64188478	64190203	64190472	119	8,29,17	69,59,84	263	149	0.062,0.218,0.103
Sjc_0001656	chr8	+	64188332	64188592	64188332	64188478	64190337	64190472	120	6,10,9	1,2,2	263	149	0.773,0.739,0.718
Sjc_0001650	chr8	-	63895156	63895431	63895187	63895431	63891493	63892455	121	1376,898,1073	2,3,6	180	149	0.998,0.996,0.993
Sjc_0001650	chr8	-	63895156	63895431	63895192	63895431	63891493	63892455	122	1398,905,1090	36,29,2	185	149	0.969,0.962,0.998
Sjc_0001650	chr8	-	63895187	63895431	63895192	63895431	63891493	63892455	123	24,10,23	36,29,2	154	149	0.392,0.25,0.918
Sjc_0001627	chr8	-	63031548	63031777	63031668	63031777	63029999	63030171	124	2,2,4	495,380,483	269	149	0.002,0.003,0.005
Sjc_0001627	chr8	-	63035707	63036760	63035719	63036760	63031668	63031777	125	596,473,513	13,31,11	161	149	0.977,0.934,0.977
Sjc_0001613	chr8	+	62696089	62696259	62696089	62696231	62698268	62698336	126	0,0,0	0,3,0	177	149	NA,0.0,NA
Sjc_0001613	chr8	+	62696089	62699232	62696089	62696231	62700378	62700506	127	93,78,62	0,1,0	3150	149	1.0,0.787,1.0
Sjc_0001613	chr8	+	62700378	62702118	62700378	62700507	62704945	62705099	128	66,54,29	2,0,0	1760	149	0.736,1.0,1.0
Sjc_0001605	chr8	-	62332182	62332381	62332235	62332381	62330445	62330579	129	826,706,825	24,16,22	202	149	0.962,0.97,0.965
Sjc_0001605	chr8	-	62353628	62354126	62354065	62354126	62352412	62352472	130	52,48,81	65,75,103	586	149	0.169,0.14,0.167
Sjc_0001600	chr8	+	62198064	62198168	62198064	62198156	62198194	62198282	131	0,0,0	21,5,5	161	149	0.0,0.0,0.0
Sjc_0001599	chr8	-	62185481	62185691	62185508	62185691	62183505	62183595	132	0,1,1	1078,787,938	176	149	0.0,0.001,0.001
Sjc_0001599	chr8	-	62185481	62185691	62185529	62185691	62183505	62183595	133	71,50,55	0,0,0	197	149	1.0,1.0,1.0
Sjc_0001599	chr8	-	62185508	62185691	62185529	62185691	62183505	62183595	134	1149,836,992	0,0,0	170	149	1.0,1.0,1.0
Sjc_0001599	chr8	-	62185859	62185963	62185871	62185963	62185745	62185833	135	0,0,0	49,44,52	161	149	0.0,0.0,0.0
Sjc_0001597	chr8	-	62135932	62136021	62135936	62136021	62135034	62135108	136	15,13,11	195,142,165	153	149	0.07,0.082,0.061
Sjc_0001597	chr8	-	62141171	62141591	62141189	62141591	62139394	62139460	137	183,128,200	0,0,0	167	149	1.0,1.0,1.0
Sjc_0001597	chr8	-	62149029	62150028	62149867	62150028	62141171	62141591	138	123,121,164	3,0,3	987	149	0.861,1.0,0.892
Sjc_0001582	chr8	-	61462272	61463960	61463867	61463960	61461116	61461319	139	36,78,30	93,61,60	1744	149	0.032,0.098,0.041
Sjc_0001569	chr8	-	60956150	60956647	60956320	60956647	60953644	60954461	140	28,15,24	453,327,356	319	149	0.028,0.021,0.031
Sjc_0001569	chr8	-	60956150	60956647	60956341	60956647	60953644	60954461	141	103,51,78	0,0,0	340	149	1.0,1.0,1.0
Sjc_0001569	chr8	-	60956320	60956647	60956341	60956647	60953644	60954461	142	528,363,410	0,0,0	170	149	1.0,1.0,1.0
Sjc_0001569	chr8	-	60968880	60972123	60971540	60972123	60967315	60967544	143	1431,1318,1381	0,0,4	2809	149	1.0,1.0,0.948
Sjc_0001569	chr8	-	60968880	60972123	60971572	60972123	60967315	60967544	144	1456,1344,1413	3,0,2	2841	149	0.962,1.0,0.974
Sjc_0001569	chr8	-	60971540	60972123	60971572	60972123	60967315	60967544	145	25,26,36	3,0,2	181	149	0.873,1.0,0.937
Sjc_0001569	chr8	-	60971540	60972123	60971572	60972123	60968880	60969158	146	110,76,106	13,20,9	181	149	0.874,0.758,0.907
Sjc_0001569	chr8	-	60971540	60972123	60971861	60972123	60968880	60969158	147	305,208,309	4,6,6	470	149	0.96,0.917,0.942
Sjc_0001569	chr8	-	60971540	60972123	60971951	60972123	60968880	60969158	148	305,208,309	9,14,25	560	149	0.9,0.798,0.767
Sjc_0001569	chr8	-	60971572	60972123	60971861	60972123	60968880	60969158	149	208,152,212	4,6,6	438	149	0.946,0.896,0.923
Sjc_0001569	chr8	-	60971572	60972123	60971951	60972123	60968880	60969158	150	208,152,212	9,14,25	528	149	0.867,0.754,0.705
Sjc_0001569	chr8	-	60971861	60972123	60971951	60972123	60968880	60969158	151	4,6,6	9,14,25	239	149	0.217,0.211,0.13
Sjc_0001559	chr8	+	60676317	60676470	60676317	60676455	60677147	60677334	152	129,138,129	0,0,0	164	149	1.0,1.0,1.0
Sjc_0001557	chr8	-	60599235	60600024	60599907	60600024	60598895	60599190	153	37,48,65	86,95,71	821	149	0.072,0.084,0.142
Sjc_0001556	chr8	-	60558360	60563084	60560137	60563084	60556290	60556371	154	6,30,15	0,0,1	1926	149	1.0,1.0,0.537
Sjc_0001556	chr8	-	60564852	60565152	60565043	60565152	60556290	60556371	155	3,13,7	1,0,0	340	149	0.568,1.0,1.0
Sjc_0001553	chr8	+	60446726	60446873	60446726	60446840	60447506	60447666	156	0,0,0	32,24,25	182	149	0.0,0.0,0.0
Sjc_0001539	chr8	-	60043441	60045255	60045011	60045255	60042867	60043058	157	246,317,244	15,9,12	1719	149	0.587,0.753,0.638
Sjc_0001539	chr8	-	60043441	60045255	60045015	60045255	60042867	60043058	158	246,320,244	3,0,0	1723	149	0.876,1.0,1.0
Sjc_0001539	chr8	-	60045011	60045255	60045015	60045255	60042867	60043058	159	15,12,12	3,0,0	153	149	0.83,1.0,1.0
Sjc_0001539	chr8	-	60045011	60045255	60045015	60045255	60043441	60043648	160	68,77,59	247,241,254	153	149	0.211,0.237,0.184
Sjc_0001527	chr8	-	59490009	59490363	59490024	59490363	59489140	59489218	161	1,1,1	355,295,387	164	149	0.003,0.003,0.002
Sjc_0001518	chr8	-	59191633	59191864	59191681	59191864	59182076	59185757	162	1697,933,1084	0,0,0	197	149	1.0,1.0,1.0
Sjc_0002103	chr8	-	82219523	82219748	82219604	82219748	82218016	82218248	163	116,121,103	0,0,0	230	149	1.0,1.0,1.0
Sjc_0001487	chr8	+	58155268	58155468	58155268	58155464	58155514	58155581	164	172,132,177	67,46,55	153	149	0.714,0.736,0.758
Sjc_0001487	chr8	+	58155268	58157689	58155268	58155581	58159380	58160072	165	893,811,1008	280,251,262	2257	149	0.174,0.176,0.203
Sjc_0001473	chr8	+	57328891	57329348	57328891	57328932	57330604	57330751	166	25,122,174	43,0,42	565	149	0.133,1.0,0.522
Sjc_0001473	chr8	+	57328891	57330751	57328891	57329348	57330798	57330914	167	576,604,753	0,0,1	1552	149	1.0,1.0,0.986
Sjc_0001473	chr8	+	57339206	57341379	57339206	57339297	57342002	57342339	168	1384,1495,1492	43,78,49	2231	149	0.682,0.561,0.67
Sjc_0001473	chr8	+	57342002	57342339	57342002	57342210	57342824	57343637	169	985,903,972	0,0,0	278	149	1.0,1.0,1.0
Sjc_0001463	chr8	+	57067052	57067169	57067052	57067153	57067198	57067459	170	506,400,481	34,29,37	165	149	0.931,0.926,0.922
Sjc_0001463	chr8	+	57067052	57067169	57067052	57067153	57067206	57067347	171	228,208,222	0,0,1	165	149	1.0,1.0,0.995
Sjc_0001448	chr8	-	56597416	56600874	56600734	56600874	56590449	56590567	172	448,602,581	0,0,1	3467	149	1.0,1.0,0.961
Sjc_0001448	chr8	-	56600734	56600874	56600848	56600874	56599365	56599457	173	281,393,469	0,0,0	263	149	1.0,1.0,1.0
Sjc_0001448	chr8	-	56603725	56608090	56607888	56608090	56601509	56601644	174	418,731,642	3,3,2	4312	149	0.828,0.894,0.917
Sjc_0001428	chr8	+	55644242	55644318	55644242	55644300	55644610	55644718	175	10,15,7	0,0,0	167	149	1.0,1.0,1.0
Sjc_0001428	chr8	+	55644753	55644830	55644753	55644821	55644860	55644979	176	0,7,7	511,470,607	158	149	0.0,0.014,0.011
Sjc_0001428	chr8	+	55644860	55645277	55644860	55644979	55649156	55649206	177	1201,1267,1155	10,0,11	447	149	0.976,1.0,0.972
Sjc_0001421	chr8	-	55315992	55316293	55316085	55316293	55314199	55314224	178	466,409,519	0,0,0	242	149	1.0,1.0,1.0
Sjc_0001416	chr8	-	55015611	55015855	55015725	55015855	55014623	55014833	179	112,119,174	0,0,0	263	149	1.0,1.0,1.0
Sjc_0001416	chr8	-	55045602	55047055	55047012	55047055	55043846	55043932	180	78,86,106	1,0,4	1559	149	0.882,1.0,0.717
Sjc_0001401	chr8	+	54468547	54469449	54468547	54468865	54470002	54471666	181	164,225,207	427,286,413	733	149	0.072,0.138,0.092
Sjc_0001387	chr8	-	53967623	53967950	53967698	53967950	53964005	53964569	182	26,16,18	165,147,156	224	149	0.095,0.068,0.071
Sjc_0001382	chr8	-	53652211	53652390	53652313	53652390	53648265	53648337	183	512,413,553	0,0,0	251	149	1.0,1.0,1.0
Sjc_0001382	chr8	-	53652971	53654166	53653853	53654166	53652211	53652390	184	468,646,641	4,4,2	1031	149	0.944,0.959,0.979
Sjc_0001377	chr8	-	53549233	53549321	53549248	53549321	53549102	53549201	185	0,0,0	32,24,24	164	149	0.0,0.0,0.0
Sjc_0001366	chr8	-	53226793	53226952	53226882	53226952	53226036	53226097	186	175,185,165	0,0,0	238	149	1.0,1.0,1.0
Sjc_0001366	chr8	-	53226981	53227225	53227117	53227225	53226036	53226097	187	4,3,3	322,263,289	285	149	0.006,0.006,0.005
Sjc_0001366	chr8	-	53226872	53226952	53226882	53226952	53226793	53226834	188	164,161,128	0,2,1	159	149	1.0,0.987,0.992
Sjc_0001365	chr8	+	53215387	53215685	53215387	53215664	53217590	53217680	189	31,17,20	0,0,0	170	149	1.0,1.0,1.0
Sjc_0001360	chr8	+	53112853	53113065	53112853	53112904	53114358	53114627	190	17,16,20	0,0,1	310	149	1.0,1.0,0.906
Sjc_0001358	chr8	-	53037654	53038305	53038203	53038305	53036739	53037096	191	203,190,209	1208,741,872	698	149	0.035,0.052,0.049
Sjc_0001353	chr8	+	52849450	52850399	52849450	52849691	52853944	52854232	192	844,555,696	26,30,52	857	149	0.849,0.763,0.699
Sjc_0001336	chr8	-	52295597	52298541	52298414	52298541	52294937	52295496	193	839,682,896	7,2,9	2966	149	0.858,0.945,0.833
Sjc_0001333	chr8	+	52193098	52193612	52193098	52193495	52193643	52193726	194	845,578,578	17,5,9	266	149	0.965,0.985,0.973
Sjc_0001324	chr8	-	51819343	51819548	51819379	51819548	51818041	51818115	195	1,0,2	80,36,58	185	149	0.01,0.0,0.027
Sjc_0001323	chr8	+	51783455	51783808	51783455	51783622	51784532	51784586	196	272,227,234	0,0,1	335	149	1.0,1.0,0.99
Sjc_0001320	chr8	-	51715272	51715401	51715302	51715401	51714425	51714738	197	24,18,22	48,31,59	179	149	0.294,0.326,0.237
Sjc_0001301	chr8	-	51209301	51209471	51209414	51209471	51207693	51207788	198	2,24,12	0,1,0	262	149	1.0,0.932,1.0
Sjc_0001288	chr8	+	50816670	50816954	50816670	50816768	50817059	50817512	199	580,673,711	0,0,0	335	149	1.0,1.0,1.0
Sjc_0001288	chr8	+	50820744	50821194	50820744	50821143	50827304	50827475	200	6,5,4	262,326,340	200	149	0.017,0.011,0.009
Sjc_0001288	chr8	+	50828085	50829081	50828085	50828307	50830266	50832084	201	860,1044,1149	0,0,0	923	149	1.0,1.0,1.0
Sjc_0001287	chr8	-	50791220	50791430	50791244	50791430	50790999	50791207	202	1,0,0	290,286,295	173	149	0.003,0.0,0.0
Sjc_0001281	chr8	+	50610745	50610903	50610745	50610879	50612186	50612269	203	0,1,0	784,455,473	173	149	0.0,0.002,0.0
Sjc_0001276	chr8	-	50425245	50427250	50427085	50427250	50424298	50424493	204	61,91,95	16,9,12	1989	149	0.222,0.431,0.372
Sjc_0001265	chr8	+	50148250	50149476	50148250	50148608	50150432	50150806	205	248,719,428	0,1,0	1017	149	1.0,0.991,1.0
Sjc_0001265	chr8	+	50169993	50170367	50169993	50170119	50171751	50172792	206	11,18,24	185,314,285	397	149	0.022,0.021,0.031
Sjc_0001265	chr8	+	50169993	50171610	50169993	50170119	50171751	50172792	207	59,98,86	185,314,285	1640	149	0.028,0.028,0.027
Sjc_0001265	chr8	+	50169993	50171610	50169993	50170367	50171751	50172792	208	48,80,62	0,0,0	1392	149	1.0,1.0,1.0
Sjc_0001263	chr8	-	50072221	50073190	50073062	50073190	50071139	50071268	209	162,98,147	1,0,0	990	149	0.961,1.0,1.0
Sjc_0001254	chr8	+	49825086	49825286	49825086	49825184	49826864	49827102	210	0,0,1	33,34,32	251	149	0.0,0.0,0.018
Sjc_0001252	chr8	-	49786884	49789204	49789000	49789204	49778256	49779361	211	962,822,1132	0,0,1	2265	149	1.0,1.0,0.987
Sjc_0001252	chr8	-	49789000	49790718	49790198	49790718	49786884	49787084	212	522,484,531	37,14,36	1347	149	0.609,0.793,0.62
Sjc_0001252	chr8	-	49793291	49793494	49793315	49793494	49791837	49791999	213	265,257,229	0,0,0	173	149	1.0,1.0,1.0
Sjc_0001241	chr8	-	49480150	49482248	49482071	49482248	49478657	49479515	214	3918,3617,3500	16,25,21	2070	149	0.946,0.912,0.923
Sjc_0001241	chr8	-	49483443	49484331	49484151	49484331	49483194	49483399	215	2929,2798,2539	296,301,348	857	149	0.632,0.618,0.559
Sjc_0001239	chr8	-	49389007	49390163	49390021	49390163	49388455	49388620	216	271,303,300	2,2,1	1163	149	0.946,0.951,0.975
Sjc_0001236	chr8	-	49283766	49283936	49283771	49283936	49279996	49280067	217	16,21,15	270,302,226	154	149	0.054,0.063,0.06
Sjc_0001405	chr8	+	54559153	54559469	54559153	54559295	54560522	54560625	218	174,136,128	276,269,283	323	149	0.225,0.189,0.173
Sjc_0001405	chr8	+	54559153	54559489	54559153	54559295	54560522	54560625	219	92,94,82	276,269,283	343	149	0.126,0.132,0.112
Sjc_0001405	chr8	+	54559153	54559489	54559153	54559469	54560522	54560625	220	13,17,5	95,59,51	169	149	0.108,0.203,0.08
Sjc_0001405	chr8	+	54559153	54560625	54559153	54559295	54561313	54561666	221	175,201,158	0,1,0	1479	149	1.0,0.953,1.0
Sjc_0001405	chr8	+	54560660	54561666	54560660	54560779	54561741	54561967	222	1539,1365,1434	8,10,6	1036	149	0.965,0.952,0.972
Sjc_0001405	chr8	+	54563813	54563946	54563813	54563898	54565913	54566033	223	4,0,3	601,420,436	197	149	0.005,0.0,0.005
Sjc_0001405	chr8	+	54577637	54577739	54577637	54577735	54578885	54578923	224	3,3,1	761,469,601	153	149	0.004,0.006,0.002
Sjc_0001225	chr8	+	48922426	48922631	48922426	48922618	48922664	48922766	225	128,86,133	11,14,23	162	149	0.915,0.85,0.842
Sjc_0001225	chr8	+	48944597	48945645	48944597	48944923	48952204	48952452	226	265,218,195	2,2,1	871	149	0.958,0.949,0.971
Sjc_0001225	chr8	+	48944597	48945645	48944597	48944923	48954414	48955147	227	47,49,47	0,1,0	871	149	1.0,0.893,1.0
Sjc_0001221	chr8	+	48782174	48782498	48782174	48782428	48783285	48783662	228	63,108,88	0,7,6	219	149	1.0,0.913,0.909
Sjc_0001221	chr8	+	48783285	48785581	48783285	48783662	48786617	48786976	229	329,318,310	0,8,9	2068	149	1.0,0.741,0.713
Sjc_0001208	chr8	+	48389202	48389625	48389202	48389553	48390692	48390950	230	322,219,278	0,0,0	221	149	1.0,1.0,1.0
Sjc_0001198	chr8	+	48084244	48084655	48084244	48084460	48084857	48084909	231	861,683,662	11,11,0	344	149	0.971,0.964,1.0
Sjc_0001198	chr8	+	48084488	48085043	48084488	48084655	48085247	48087109	232	970,597,768	0,3,5	537	149	1.0,0.982,0.977
Sjc_0001183	chr8	-	47358012	47358077	47358043	47358077	47357032	47357230	233	0,2,0	27,40,40	180	149	0.0,0.04,0.0
Sjc_0001182	chr8	-	47330751	47330913	47330839	47330913	47324814	47328110	234	24,9,11	11,10,12	237	149	0.578,0.361,0.366
Sjc_0001182	chr8	-	47330751	47330913	47330839	47330913	47328291	47328438	235	6,5,2	3,3,0	237	149	0.557,0.512,1.0
Sjc_0001174	chr8	+	46968674	46968753	46968674	46968715	46969827	46969992	236	81,50,56	88,87,70	187	149	0.423,0.314,0.389
Sjc_0001132	chr8	-	45705030	45705226	45705066	45705226	45701895	45701999	237	146,119,139	0,0,0	185	149	1.0,1.0,1.0
Sjc_0001130	chr8	-	45607065	45607146	45607090	45607146	45603277	45603600	238	56,41,45	0,0,0	174	149	1.0,1.0,1.0
Sjc_0001130	chr8	-	45607182	45607288	45607194	45607288	45607065	45607146	239	114,75,84	14,13,13	161	149	0.883,0.842,0.857
Sjc_0001119	chr8	+	44910741	44910931	44910741	44910913	44911262	44911474	240	117,71,101	0,0,0	167	149	1.0,1.0,1.0
Sjc_0001119	chr8	+	44912889	44913114	44912889	44913063	44916349	44916472	241	284,131,170	0,0,0	200	149	1.0,1.0,1.0
Sjc_0001099	chr8	+	44157342	44157772	44157342	44157602	44157930	44158298	242	4771,3635,3814	1047,720,791	319	149	0.68,0.702,0.693
Sjc_0001099	chr8	+	44157637	44157772	44157637	44157692	44157930	44158298	243	4615,3579,3733	117,131,101	229	149	0.962,0.947,0.96
Sjc_0001077	chr8	+	43388679	43390481	43388679	43388871	43390581	43390624	244	1894,945,1370	3,2,3	1759	149	0.982,0.976,0.975
Sjc_0001076	chr8	+	43293731	43293814	43293731	43293810	43294674	43294715	245	0,1,0	10,2,4	153	149	0.0,0.327,0.0
Sjc_0001076	chr8	+	43293731	43296088	43293731	43293810	43299437	43299611	246	2639,1736,1868	3,4,4	2427	149	0.982,0.964,0.966
Sjc_0001072	chr8	+	43230217	43231154	43230217	43230532	43232014	43233188	247	732,836,760	37,32,50	771	149	0.793,0.835,0.746
Sjc_0001063	chr8	-	42834947	42835413	42835087	42835413	42834508	42834914	248	458,350,427	1,0,0	289	149	0.996,1.0,1.0
Sjc_0001063	chr8	-	42838843	42839149	42838896	42839149	42835087	42835413	249	534,463,548	0,0,1	202	149	1.0,1.0,0.998
Sjc_0001053	chr8	-	42598502	42598673	42598560	42598673	42595320	42596008	250	111,83,139	0,0,0	207	149	1.0,1.0,1.0
Sjc_0001018	chr8	-	41187629	41188984	41188857	41188984	41184905	41185156	251	1436,2106,1755	0,1,0	1377	149	1.0,0.996,1.0
Sjc_0001016	chr8	+	41124018	41124099	41124018	41124075	41126262	41126533	252	53,44,51	3,0,4	173	149	0.938,1.0,0.917
Sjc_0001016	chr8	+	41124018	41124165	41124018	41124075	41126262	41126533	253	30,25,39	3,0,4	239	149	0.862,1.0,0.859
Sjc_0001016	chr8	+	41124018	41124165	41124018	41124099	41126262	41126533	254	30,25,39	53,44,51	215	149	0.282,0.283,0.346
Sjc_0001015	chr8	-	41118609	41118762	41118640	41118762	41118418	41118559	255	69,41,69	1,1,1	180	149	0.983,0.971,0.983
Sjc_0001015	chr8	-	41118609	41118762	41118640	41118762	41118418	41118572	256	73,42,71	0,0,0	180	149	1.0,1.0,1.0
Sjc_0000997	chr8	+	40410326	40411830	40410326	40410462	40415118	40415215	257	381,495,481	0,1,1	1517	149	1.0,0.98,0.979
Sjc_0000993	chr8	+	40299989	40300751	40299989	40300140	40317376	40318057	258	689,594,681	24,14,23	760	149	0.849,0.893,0.853
Sjc_0000990	chr8	+	40253298	40254434	40253298	40253434	40258287	40258380	259	43,30,40	317,311,307	1149	149	0.017,0.012,0.017
Sjc_0000988	chr8	+	40192431	40193888	40192431	40193073	40194242	40196930	260	62,96,79	307,2426,1316	964	149	0.03,0.006,0.009
Sjc_0000983	chr8	+	39970082	39970665	39970082	39970563	39971379	39971419	261	326,203,206	0,2,0	251	149	1.0,0.984,1.0
Sjc_0000980	chr8	-	39735144	39735588	39735187	39735588	39734487	39734643	262	122,207,142	174,113,152	192	149	0.352,0.587,0.42
Sjc_0000980	chr8	-	39735144	39735588	39735187	39735588	39734958	39735109	263	19,36,32	0,0,1	192	149	1.0,1.0,0.961
Sjc_0000975	chr8	-	39583701	39587657	39587519	39587657	39578496	39578664	264	1871,1593,1853	0,0,8	3967	149	1.0,1.0,0.897
Sjc_0000975	chr8	-	39583701	39587657	39587619	39587657	39578496	39578664	265	1871,1593,1853	1,6,2	4067	149	0.986,0.907,0.971
Sjc_0000975	chr8	-	39587519	39587657	39587619	39587657	39578496	39578664	266	0,0,8	1,6,2	249	149	0.0,0.0,0.705
Sjc_0000975	chr8	-	39583701	39587657	39587619	39587657	39579649	39579793	267	2418,1937,2328	0,0,7	4067	149	1.0,1.0,0.924
Sjc_0000975	chr8	-	39587519	39587657	39587619	39587657	39583701	39584288	268	150,115,176	78,59,77	249	149	0.535,0.538,0.578
Sjc_0000975	chr8	-	39587519	39587657	39587619	39587657	39583701	39585004	269	1,0,3	0,0,0	249	149	1.0,NA,1.0
Sjc_0000973	chr8	+	39426220	39426540	39426220	39426344	39426985	39429529	270	40,29,26	235,162,210	345	149	0.068,0.072,0.051
Sjc_0000973	chr8	+	39437490	39439463	39437490	39437628	39440779	39440922	271	915,694,760	0,1,0	1984	149	1.0,0.981,1.0
Sjc_0000972	chr8	-	39398473	39399979	39399814	39399979	39395764	39396940	272	109,77,126	516,358,529	1490	149	0.021,0.021,0.023
Sjc_0000953	chr8	+	38769503	38771146	38769503	38769842	38771795	38771913	273	450,288,372	16,1,6	1453	149	0.743,0.967,0.864
Sjc_0000950	chr8	+	38611509	38611763	38611509	38611640	38612383	38612510	274	82,88,83	0,0,0	272	149	1.0,1.0,1.0
Sjc_0000950	chr8	+	38617222	38619596	38617222	38617962	38622802	38623133	275	47,69,82	84,59,79	1783	149	0.045,0.089,0.08
Sjc_0000950	chr8	+	38617222	38621711	38617222	38617962	38622802	38623133	276	131,354,279	84,59,79	3898	149	0.056,0.187,0.119
Sjc_0000950	chr8	+	38617222	38621711	38617222	38619596	38622802	38623133	277	90,285,199	6,0,0	2264	149	0.497,1.0,1.0
Sjc_0000950	chr8	+	38622802	38623515	38622802	38623133	38624542	38624936	278	5,8,7	127,122,100	531	149	0.011,0.018,0.019
Sjc_0000949	chr8	-	38571825	38572351	38572217	38572351	38570629	38570917	279	131,95,189	0,0,0	541	149	1.0,1.0,1.0
Sjc_0000949	chr8	-	38572783	38573068	38572973	38573068	38571825	38572351	280	51,45,51	6,9,4	339	149	0.789,0.687,0.849
Sjc_0000935	chr8	-	37772986	37773263	37773060	37773263	37770964	37771328	281	51,43,55	0,0,0	223	149	1.0,1.0,1.0
Sjc_0000933	chr8	-	37746231	37746412	37746294	37746412	37744937	37745036	282	539,409,444	0,0,0	212	149	1.0,1.0,1.0
Sjc_0000929	chr8	+	37599984	37601819	37599984	37600036	37604403	37604449	283	153,328,226	0,2,0	1932	149	1.0,0.927,1.0
Sjc_0000929	chr8	+	37626081	37626240	37626081	37626159	37628203	37629892	284	123,157,130	0,0,0	230	149	1.0,1.0,1.0
Sjc_0000928	chr8	-	37580798	37580988	37580913	37580988	37572729	37572920	285	20,48,47	7,18,8	264	149	0.617,0.601,0.768
Sjc_0000920	chr8	-	37311290	37311568	37311296	37311568	37311080	37311249	286	0,0,0	0,0,0	155	149	NA,NA,NA
Sjc_0002305	chr8	-	90216480	90216816	90216762	90216816	90214061	90215253	287	131,144,107	83,129,80	431	149	0.353,0.278,0.316
Sjc_0000893	chr8	+	36442013	36442083	36442013	36442051	36444601	36444703	288	24,22,18	17,21,28	181	149	0.538,0.463,0.346
Sjc_0000893	chr8	+	36442013	36442364	36442013	36442051	36444601	36444703	289	1,6,2	17,21,28	462	149	0.019,0.084,0.023
Sjc_0000893	chr8	+	36442013	36442364	36442013	36442083	36444601	36444703	290	1,6,2	24,22,18	430	149	0.014,0.086,0.037
Sjc_0000889	chr8	+	36359853	36360022	36359853	36359962	36364072	36364211	291	41,40,61	0,0,0	209	149	1.0,1.0,1.0
Sjc_0000871	chr8	-	35720616	35720739	35720620	35720739	35719105	35719864	292	14,7,14	11,2,2	153	149	0.553,0.773,0.872
Sjc_0000871	chr8	-	35778641	35778781	35778695	35778781	35777805	35777960	293	3,1,2	136,142,166	203	149	0.016,0.005,0.009
Sjc_0000862	chr8	+	35193797	35193918	35193797	35193888	35195997	35197621	294	21,24,35	0,0,1	179	149	1.0,1.0,0.967
Sjc_0000862	chr8	+	35193797	35194126	35193797	35193888	35195997	35197621	295	2,0,0	0,0,1	387	149	1.0,NA,0.0
Sjc_0000862	chr8	+	35193797	35194126	35193797	35193918	35195997	35197621	296	2,0,0	21,24,35	357	149	0.038,0.0,0.0
Sjc_0000849	chr8	-	34752425	34752601	34752433	34752601	34748522	34748708	297	47,26,37	0,0,0	157	149	1.0,1.0,1.0
Sjc_0000849	chr8	-	34752632	34752691	34752647	34752691	34752425	34752585	298	2,1,4	13,2,15	164	149	0.123,0.312,0.195
Sjc_0000849	chr8	-	34752719	34752899	34752819	34752899	34752632	34752691	299	10,2,4	0,1,0	249	149	1.0,0.545,1.0
Sjc_0000831	chr8	-	34326263	34328994	34328694	34328994	34324642	34324874	300	520,506,580	93,77,84	2580	149	0.244,0.275,0.285
Sjc_0000826	chr8	-	34045020	34045296	34045134	34045296	34039190	34039351	301	80,88,81	0,2,0	263	149	1.0,0.961,1.0
Sjc_0000818	chr8	+	33794167	33795829	33794167	33794268	33798100	33798539	302	363,281,290	17,11,25	1710	149	0.65,0.69,0.503
Sjc_0000810	chr8	+	33520958	33522065	33520958	33521142	33522837	33523516	303	107,143,141	1,0,4	1072	149	0.937,1.0,0.83
Sjc_0000805	chr8	-	33372314	33374056	33374002	33374056	33364475	33364732	304	1873,2688,2080	0,0,3	1837	149	1.0,1.0,0.983
Sjc_0000805	chr8	-	33373884	33374056	33374002	33374056	33372314	33372810	305	133,210,164	149,103,138	267	149	0.332,0.532,0.399
Sjc_0000805	chr8	-	33374971	33375110	33374976	33375110	33374002	33374056	306	329,327,305	50,77,51	154	149	0.864,0.804,0.853
Sjc_0000797	chr8	+	33050772	33052698	33050772	33051078	33054024	33054270	307	506,513,576	7,3,11	1769	149	0.859,0.935,0.815
Sjc_0000796	chr8	-	33026518	33027068	33026769	33027068	33025427	33025861	308	37,68,40	13,6,12	400	149	0.515,0.808,0.554
Sjc_0000796	chr8	-	33026518	33027068	33026922	33027068	33025427	33025861	309	56,97,58	0,0,0	553	149	1.0,1.0,1.0
Sjc_0000796	chr8	-	33026769	33027068	33026922	33027068	33025427	33025861	310	32,35,30	0,0,0	302	149	1.0,1.0,1.0
Sjc_0000792	chr8	-	32552173	32552243	32552196	32552243	32551394	32551480	311	2,41,12	0,0,0	172	149	1.0,1.0,1.0
Sjc_0000962	chr8	+	38992297	38992649	38992297	38992445	38995699	38995945	312	30,56,41	182,180,199	353	149	0.065,0.116,0.08
Sjc_0000785	chr8	-	32309005	32309272	32309022	32309272	32307741	32307849	313	97,168,106	0,0,0	166	149	1.0,1.0,1.0
Sjc_0000782	chr8	+	32241222	32241378	32241222	32241357	32243135	32243355	314	1,0,0	209,155,190	170	149	0.004,0.0,0.0
Sjc_0000771	chr8	+	32006234	32008289	32006234	32006599	32010920	32011011	315	320,387,315	4,1,1	1839	149	0.866,0.969,0.962
Sjc_0000761	chr8	+	31541862	31543011	31541862	31541932	31544037	31544141	316	554,310,422	0,2,4	1228	149	1.0,0.95,0.928
Sjc_0000760	chr8	-	31534989	31536641	31535144	31536641	31533725	31534222	317	12,27,14	851,674,814	304	149	0.007,0.019,0.008
Sjc_0000760	chr8	-	31534989	31536641	31536536	31536641	31533725	31534222	318	165,258,173	0,5,0	1696	149	1.0,0.819,1.0
Sjc_0000760	chr8	-	31535144	31536641	31536536	31536641	31533725	31534222	319	1004,905,973	0,5,0	1541	149	1.0,0.946,1.0
Sjc_0000746	chr8	-	30928605	30929022	30928684	30929022	30928184	30928572	320	112,112,125	0,1,0	228	149	1.0,0.987,1.0
Sjc_0000746	chr8	-	30928605	30929022	30928839	30929022	30928184	30928572	321	122,113,140	0,0,1	383	149	1.0,1.0,0.982
Sjc_0000746	chr8	-	30928684	30929022	30928839	30929022	30928184	30928572	322	10,2,15	0,0,1	304	149	1.0,1.0,0.88
Sjc_0000741	chr8	-	30649490	30650810	30650662	30650810	30648733	30649249	323	6,17,3	161,403,253	1321	149	0.004,0.005,0.001
Sjc_0000741	chr8	-	30674970	30675048	30674988	30675048	30674677	30674935	324	29,126,58	13,87,41	167	149	0.666,0.564,0.558
Sjc_0001642	chr8	-	63382573	63382856	63382600	63382856	63381152	63381337	325	601,578,756	0,0,0	176	149	1.0,1.0,1.0
Sjc_0001167	chr8	+	46754752	46755129	46754752	46755093	46756936	46757201	326	378,295,262	0,0,0	185	149	1.0,1.0,1.0
Sjc_0000711	chr8	+	29809795	29810131	29809795	29809984	29811501	29811566	327	172,169,205	0,0,0	296	149	1.0,1.0,1.0
Sjc_0000702	chr8	+	29574699	29575324	29574699	29575034	29583777	29583958	328	0,0,5	81,59,48	439	149	0.0,0.0,0.034
Sjc_0000702	chr8	+	29583599	29583744	29583599	29583691	29583777	29583958	329	28,36,18	0,0,10	202	149	1.0,1.0,0.57
Sjc_0000699	chr8	-	29515732	29515964	29515817	29515964	29511350	29511691	330	9,0,5	237,163,199	234	149	0.024,0.0,0.016
Sjc_0000691	chr8	-	29134294	29136420	29136004	29136420	29131767	29132242	331	201,308,253	261,235,313	1859	149	0.058,0.095,0.061
Sjc_0000681	chr8	-	28736375	28736930	28736471	28736930	28734123	28735783	332	82,72,87	106,60,65	245	149	0.32,0.422,0.449
Sjc_0000681	chr8	-	28736471	28738900	28738689	28738900	28735408	28735783	333	540,479,417	32,19,32	2367	149	0.515,0.613,0.451
Sjc_0000681	chr8	-	28751623	28751897	28751812	28751897	28749254	28749457	334	192,192,163	0,0,0	338	149	1.0,1.0,1.0
Sjc_0000766	chr8	-	31809497	31810291	31810243	31810291	31808016	31808089	335	1334,1007,1125	4,0,0	895	149	0.982,1.0,1.0
Sjc_0000766	chr8	-	31811283	31811439	31811358	31811439	31810243	31810291	336	1,0,0	1589,1222,1407	224	149	0.0,0.0,0.0
Sjc_0000679	chr8	+	28608983	28609635	28608983	28609615	28611145	28611467	337	703,554,700	0,0,0	169	149	1.0,1.0,1.0
Sjc_0000675	chr8	-	28517617	28521079	28520013	28521079	28517323	28517554	338	497,453,462	4,3,1	2545	149	0.879,0.898,0.964
Sjc_0000675	chr8	-	28517617	28521079	28520446	28521079	28517323	28517554	339	545,531,510	2,6,1	2978	149	0.932,0.816,0.962
Sjc_0000675	chr8	-	28520013	28521079	28520446	28521079	28517323	28517554	340	52,81,49	2,6,1	582	149	0.869,0.776,0.926
Sjc_0000675	chr8	-	28520013	28521079	28520192	28521079	28517617	28517685	341	27,20,13	1,0,0	328	149	0.925,1.0,1.0
Sjc_0000675	chr8	-	28520013	28521079	28520446	28521079	28517617	28517685	342	69,88,57	81,80,60	582	149	0.179,0.22,0.196
Sjc_0000675	chr8	-	28520013	28521079	28520876	28521079	28517617	28517685	343	374,406,352	104,64,97	1012	149	0.346,0.483,0.348
Sjc_0000675	chr8	-	28520192	28521079	28520446	28521079	28517617	28517685	344	43,68,44	81,80,60	403	149	0.164,0.239,0.213
Sjc_0000675	chr8	-	28520192	28521079	28520876	28521079	28517617	28517685	345	348,386,339	104,64,97	833	149	0.374,0.519,0.385
Sjc_0000675	chr8	-	28520446	28521079	28520876	28521079	28517617	28517685	346	386,398,355	104,64,97	579	149	0.489,0.615,0.485
Sjc_0000675	chr8	-	28520192	28521079	28520876	28521079	28520013	28520141	347	374,406,360	1,0,0	833	149	0.985,1.0,1.0
Sjc_0000674	chr8	-	28484315	28484524	28484324	28484524	28480899	28483713	348	122,355,249	0,0,0	158	149	1.0,1.0,1.0
Sjc_0000667	chr8	-	27822789	27824211	27823476	27824211	27821999	27822151	349	378,428,380	1,0,0	836	149	0.985,1.0,1.0
Sjc_0000667	chr8	-	27822789	27824211	27824056	27824211	27821999	27822151	350	733,860,795	2,0,1	1416	149	0.975,1.0,0.988
Sjc_0000667	chr8	-	27823476	27824211	27824056	27824211	27821999	27822151	351	356,432,415	2,0,1	729	149	0.973,1.0,0.988
Sjc_0000660	chr8	+	27358972	27360882	27358972	27359098	27361498	27361936	352	2211,2530,2444	133,100,112	1933	149	0.562,0.661,0.627
Sjc_0000657	chr8	+	27235668	27235727	27235668	27235724	27235762	27235868	353	0,0,0	3,5,6	152	149	0.0,0.0,0.0
Sjc_0000651	chr8	+	27153847	27154693	27153847	27154171	27155895	27155963	354	0,5,0	6,7,3	671	149	0.0,0.137,0.0
Sjc_0000648	chr8	+	27049884	27050320	27049884	27050082	27057601	27057723	355	6,3,14	0,2,2	387	149	1.0,0.366,0.729
Sjc_0000648	chr8	+	27057601	27057847	27057601	27057723	27058835	27058889	356	1,10,4	4,5,8	273	149	0.12,0.522,0.214
Sjc_0000648	chr8	+	27057601	27057847	27057601	27057723	27070874	27071046	357	1,4,5	0,1,0	273	149	1.0,0.686,1.0
Sjc_0000647	chr8	-	27024456	27024640	27024502	27024640	27022939	27023596	358	36,23,22	796,592,588	195	149	0.033,0.029,0.028
Sjc_0000647	chr8	-	27024933	27026283	27026175	27026283	27024502	27024640	359	877,697,760	4,4,0	1391	149	0.959,0.949,1.0
Sjc_0000647	chr8	-	27034872	27034941	27034887	27034941	27034565	27034708	360	0,0,3	859,658,709	164	149	0.0,0.0,0.004
Sjc_0000647	chr8	-	27039264	27039435	27039309	27039435	27038185	27038293	361	267,252,301	269,280,353	194	149	0.433,0.409,0.396
Sjc_0000647	chr8	-	27039264	27039435	27039327	27039435	27038185	27038293	362	298,281,336	38,33,20	212	149	0.846,0.857,0.922
Sjc_0000647	chr8	-	27039264	27039435	27039419	27039435	27038185	27038293	363	382,368,411	42,0,47	304	149	0.817,1.0,0.811
Sjc_0000647	chr8	-	27039309	27039435	27039327	27039435	27038185	27038293	364	300,309,388	38,33,20	167	149	0.876,0.893,0.945
Sjc_0000647	chr8	-	27039309	27039435	27039419	27039435	27038185	27038293	365	384,396,463	42,0,47	259	149	0.84,1.0,0.85
Sjc_0000647	chr8	-	27039327	27039435	27039419	27039435	27038185	27038293	366	122,120,95	42,0,47	241	149	0.642,1.0,0.555
Sjc_0000647	chr8	-	27038341	27039435	27039327	27039435	27038185	27038310	367	1154,1111,1154	1,0,0	1135	149	0.993,1.0,1.0
Sjc_0000647	chr8	-	27038520	27039435	27039264	27039435	27038341	27038486	368	877,820,846	1,0,0	893	149	0.993,1.0,1.0
Sjc_0000647	chr8	-	27038520	27039435	27039309	27039435	27038341	27038486	369	1091,1028,1077	2,4,14	938	149	0.989,0.976,0.924
Sjc_0000647	chr8	-	27038520	27039435	27039327	27039435	27038341	27038486	370	1122,1057,1112	1,0,3	956	149	0.994,1.0,0.983
Sjc_0000647	chr8	-	27039264	27039435	27039309	27039435	27038341	27038486	371	215,208,231	2,4,14	194	149	0.988,0.976,0.927
Sjc_0000647	chr8	-	27039264	27039435	27039327	27039435	27038341	27038486	372	246,237,266	1,0,3	212	149	0.994,1.0,0.984
Sjc_0000647	chr8	-	27039309	27039435	27039327	27039435	27038341	27038486	373	33,33,49	1,0,3	167	149	0.967,1.0,0.936
Sjc_0000647	chr8	-	27039264	27039435	27039309	27039435	27038520	27038670	374	214,208,236	6,3,10	194	149	0.965,0.982,0.948
Sjc_0000647	chr8	-	27039264	27039435	27039327	27039435	27038520	27038670	375	245,237,271	0,4,3	212	149	1.0,0.977,0.984
Sjc_0000647	chr8	-	27039264	27039435	27039419	27039435	27038520	27038670	376	329,324,346	3,0,0	304	149	0.982,1.0,1.0
Sjc_0000647	chr8	-	27039309	27039435	27039327	27039435	27038520	27038670	377	37,32,45	0,4,3	167	149	1.0,0.877,0.93
Sjc_0000647	chr8	-	27039309	27039435	27039419	27039435	27038520	27038670	378	121,119,120	3,0,0	259	149	0.959,1.0,1.0
Sjc_0000647	chr8	-	27039327	27039435	27039419	27039435	27038520	27038670	379	84,91,78	3,0,0	241	149	0.945,1.0,1.0
Sjc_0000647	chr8	-	27039264	27039435	27039309	27039435	27038621	27038652	380	214,208,233	7,8,14	194	149	0.959,0.952,0.927
Sjc_0000647	chr8	-	27039264	27039435	27039327	27039435	27038621	27038652	381	245,237,268	2,6,3	212	149	0.989,0.965,0.984
Sjc_0000647	chr8	-	27039264	27039435	27039419	27039435	27038621	27038652	382	329,324,343	0,5,3	304	149	1.0,0.969,0.982
Sjc_0000647	chr8	-	27039309	27039435	27039327	27039435	27038621	27038652	383	38,37,49	2,6,3	167	149	0.944,0.846,0.936
Sjc_0000647	chr8	-	27039309	27039435	27039419	27039435	27038621	27038652	384	122,124,124	0,5,3	259	149	1.0,0.935,0.96
Sjc_0000647	chr8	-	27039327	27039435	27039419	27039435	27038621	27038652	385	86,93,78	0,5,3	241	149	1.0,0.92,0.941
Sjc_0000643	chr8	-	26962419	26962752	26962655	26962752	26961341	26961454	386	2128,1456,1766	175,107,103	385	149	0.825,0.84,0.869
Sjc_0000637	chr8	-	26638178	26639870	26639411	26639870	26637008	26637283	387	566,379,512	0,1,0	1382	149	1.0,0.976,1.0
Sjc_0000636	chr8	+	26615090	26615433	26615090	26615166	26619755	26619836	388	25,41,18	587,469,463	416	149	0.015,0.03,0.014
Sjc_0000624	chr8	+	26289781	26290328	26289781	26289994	26291339	26291493	389	3,4,1	0,0,0	483	149	1.0,1.0,1.0
Sjc_0000620	chr8	-	26117094	26117269	26117136	26117269	26114250	26114930	390	4,0,2	229,151,203	191	149	0.013,0.0,0.008
Sjc_0000617	chr8	+	25899104	25899383	25899104	25899335	25900626	25901028	391	2,0,1	211,149,186	197	149	0.007,0.0,0.004
Sjc_0000617	chr8	+	25921969	25922102	25921969	25922086	25923588	25923662	392	40,16,33	100,66,84	165	149	0.265,0.18,0.262
Sjc_0000617	chr8	+	25921969	25922102	25921969	25922086	25924655	25924768	393	14,17,8	7,5,18	165	149	0.644,0.754,0.286
Sjc_0000605	chr8	-	25581059	25583828	25583339	25583828	25576809	25576873	394	656,502,497	1,0,0	2429	149	0.976,1.0,1.0
Sjc_0000605	chr8	-	25593358	25593568	25593428	25593568	25590121	25590311	395	44,52,44	2,1,9	219	149	0.937,0.973,0.769
Sjc_0000587	chr8	+	24936973	24937206	24936973	24937203	24937238	24937383	396	3,3,7	248,219,220	152	149	0.012,0.013,0.03
Sjc_0000584	chr8	+	24885864	24886039	24885864	24885913	24887678	24888693	397	3498,2988,3048	0,0,0	275	149	1.0,1.0,1.0
Sjc_0000579	chr8	+	24698968	24700066	24698968	24699057	24702496	24702996	398	357,366,351	7,1,11	1158	149	0.868,0.979,0.804
Sjc_0000577	chr8	-	24670493	24672376	24671641	24672376	24668146	24669414	399	1949,1117,1540	36,12,37	1297	149	0.861,0.914,0.827
Sjc_0000577	chr8	-	24670493	24672376	24671991	24672376	24668146	24669414	400	2549,1434,2087	38,0,18	1647	149	0.859,1.0,0.913
Sjc_0000577	chr8	-	24671641	24672376	24671991	24672376	24668146	24669414	401	636,329,584	38,0,18	499	149	0.833,1.0,0.906
Sjc_0000571	chr8	+	24450045	24450290	24450045	24450286	24450329	24450706	402	220,123,183	3,1,4	153	149	0.986,0.992,0.978
Sjc_0000571	chr8	+	24450045	24450290	24450045	24450286	24452084	24452173	403	19,9,12	11,7,0	153	149	0.627,0.556,1.0
Sjc_0000568	chr8	-	24113840	24114050	24113876	24114050	24107730	24107918	404	21,25,22	1,2,0	185	149	0.944,0.91,1.0
Sjc_0000548	chr8	+	23502498	23503296	23502498	23502678	23504587	23504771	405	523,223,345	12,4,11	767	149	0.894,0.915,0.859
Sjc_0000543	chr8	+	23143384	23143441	23143384	23143418	23146265	23147590	406	0,0,2	105,88,118	172	149	0.0,0.0,0.014
Sjc_0000540	chr8	+	23022790	23023416	23022790	23023135	23023774	23024115	407	299,262,348	5,13,13	430	149	0.954,0.875,0.903
Sjc_0000538	chr8	-	22949297	22949563	22949435	22949563	22946483	22948259	408	17,12,11	322,257,268	287	149	0.027,0.024,0.021
Sjc_0000538	chr8	-	22955191	22955407	22955369	22955407	22949435	22949563	409	48,31,22	248,165,221	327	149	0.081,0.079,0.043
Sjc_0000525	chr8	-	22360913	22361140	22360954	22361140	22359553	22359891	410	32,13,17	389,320,356	190	149	0.061,0.031,0.036
Sjc_0000510	chr8	+	21860660	21860713	21860660	21860701	21860738	21860941	411	7,8,16	288,208,282	161	149	0.022,0.034,0.05
Sjc_0000457	chr8	+	20254927	20256117	20254927	20255025	20258823	20259049	412	944,935,954	37,0,37	1241	149	0.754,1.0,0.756
Sjc_0000450	chr8	-	19999943	20000107	20000052	20000107	19995948	19996733	413	265,257,266	0,0,0	258	149	1.0,1.0,1.0
Sjc_0000433	chr8	+	19180585	19180667	19180585	19180650	19181301	19181528	414	6,1,1	0,0,3	166	149	1.0,1.0,0.23
Sjc_0000433	chr8	+	19180585	19180919	19180585	19180650	19181301	19181528	415	33,48,37	0,0,3	418	149	1.0,1.0,0.815
Sjc_0000433	chr8	+	19180585	19180919	19180585	19180667	19181301	19181528	416	33,48,37	6,1,1	401	149	0.671,0.947,0.932
Sjc_0000433	chr8	+	19180585	19180667	19180585	19180650	19184799	19184883	417	8,0,6	0,1,0	166	149	1.0,0.0,1.0
Sjc_0000433	chr8	+	19180585	19180667	19180585	19180650	19185488	19185595	418	0,0,60	0,3,0	166	149	NA,0.0,1.0
Sjc_0000433	chr8	+	19180585	19180919	19180585	19180650	19185488	19185595	419	45,67,53	0,3,0	418	149	1.0,0.888,1.0
Sjc_0000433	chr8	+	19180585	19181528	19180585	19180650	19185488	19185595	420	163,114,155	0,3,0	1027	149	1.0,0.846,1.0
Sjc_0000433	chr8	+	19180585	19180919	19180585	19180667	19185488	19185595	421	45,67,53	0,0,60	401	149	1.0,1.0,0.247
Sjc_0000433	chr8	+	19180585	19181528	19180585	19180667	19185488	19185595	422	163,114,155	0,0,60	1010	149	1.0,1.0,0.276
Sjc_0000433	chr8	+	19180585	19181528	19180585	19180919	19185488	19185595	423	133,68,119	15,21,17	758	149	0.635,0.389,0.579
Sjc_0001903	chr8	-	74249097	74249350	74249115	74249350	74244690	74244863	424	188,191,166	0,0,0	167	149	1.0,1.0,1.0
Sjc_0000421	chr8	+	18814914	18816426	18814914	18815138	18816840	18817073	425	170,266,271	1,0,0	1437	149	0.946,1.0,1.0
Sjc_0000419	chr8	-	18499133	18499560	18499142	18499560	18497367	18497555	426	86,101,91	0,0,0	158	149	1.0,1.0,1.0
Sjc_0000412	chr8	-	18185331	18185670	18185382	18185670	18183832	18184022	427	31,27,41	3,10,3	200	149	0.885,0.668,0.911
Sjc_0000411	chr8	+	18118751	18121742	18118751	18118906	18124318	18124537	428	886,789,882	0,0,2	2985	149	1.0,1.0,0.957
Sjc_0000411	chr8	+	18121512	18121742	18121512	18121711	18124318	18124537	429	373,317,348	114,84,102	180	149	0.73,0.758,0.739
Sjc_0000411	chr8	+	18121512	18122582	18121512	18121711	18124318	18124537	430	107,103,117	114,84,102	1020	149	0.121,0.152,0.144
Sjc_0000411	chr8	+	18121512	18122582	18121512	18121742	18124318	18124537	431	78,77,87	344,291,318	989	149	0.033,0.038,0.04
Sjc_0000408	chr8	-	18008981	18009373	18009113	18009373	18007356	18007589	432	450,359,353	0,0,0	281	149	1.0,1.0,1.0
Sjc_0000408	chr8	-	18011221	18011494	18011246	18011494	18008981	18009373	433	2,5,2	39,33,49	174	149	0.042,0.115,0.034
Sjc_0000881	chr8	+	36105252	36105629	36105252	36105354	36105764	36106210	434	1628,1374,1228	442,459,494	424	149	0.564,0.513,0.466
Sjc_0000881	chr8	+	36105252	36105629	36105252	36105354	36106285	36106573	435	1077,978,885	0,6,0	424	149	1.0,0.983,1.0
Sjc_0000881	chr8	+	36105252	36106210	36105252	36105354	36106285	36106573	436	6122,5022,5215	0,6,0	1005	149	1.0,0.992,1.0
Sjc_0000881	chr8	+	36105252	36106210	36105252	36105629	36106285	36106573	437	5048,4044,4331	3,0,1	730	149	0.997,1.0,0.999
Sjc_0000397	chr8	+	17368711	17368945	17368711	17368803	17371806	17372116	438	8,2,0	203,147,156	291	149	0.02,0.007,0.0
Sjc_0000397	chr8	+	17368711	17370991	17368711	17368803	17371806	17372116	439	197,265,177	203,147,156	2337	149	0.058,0.103,0.067
Sjc_0000397	chr8	+	17368711	17370991	17368711	17368945	17371806	17372116	440	194,264,177	5,1,0	2195	149	0.725,0.947,1.0
Sjc_0000397	chr8	+	17377019	17377265	17377019	17377181	17378063	17378159	441	1684,1281,1459	0,0,0	233	149	1.0,1.0,1.0
Sjc_0000394	chr8	-	17242899	17243281	17243069	17243281	17236635	17236708	442	507,467,506	7,6,5	319	149	0.971,0.973,0.979
Sjc_0001402	chr8	+	54485477	54485900	54485477	54485759	54487366	54487800	443	119,128,90	0,0,0	290	149	1.0,1.0,1.0
Sjc_0001402	chr8	+	54487366	54487800	54487366	54487575	54487991	54488075	444	104,107,90	0,0,0	374	149	1.0,1.0,1.0
Sjc_0000386	chr8	+	16953995	16954089	16953995	16954085	16954125	16954232	445	412,362,424	0,3,0	153	149	1.0,0.992,1.0
Sjc_0000386	chr8	+	16953995	16954089	16953995	16954085	16956805	16957135	446	11,2,6	0,0,0	153	149	1.0,1.0,1.0
Sjc_0000382	chr8	+	16821499	16821688	16821499	16821664	16823282	16823678	447	32,37,46	0,0,0	173	149	1.0,1.0,1.0
Sjc_0000365	chr8	-	16025464	16027527	16026962	16027527	16023637	16025364	448	234,343,279	276,171,215	1647	149	0.071,0.154,0.105
Sjc_0000354	chr8	-	15402902	15403608	15402904	15403608	15402796	15402882	449	0,0,0	0,0,0	151	149	NA,NA,NA
Sjc_0000354	chr8	-	15402902	15403608	15402906	15403608	15402796	15402882	450	0,0,0	0,0,0	153	149	NA,NA,NA
Sjc_0000354	chr8	-	15402902	15403608	15402908	15403608	15402796	15402882	451	0,0,0	0,0,0	155	149	NA,NA,NA
Sjc_0000354	chr8	-	15402902	15403608	15402920	15403608	15402796	15402882	452	0,0,0	0,0,0	167	149	NA,NA,NA
Sjc_0000354	chr8	-	15402904	15403608	15402906	15403608	15402796	15402882	453	0,0,0	0,0,0	151	149	NA,NA,NA
Sjc_0000354	chr8	-	15402904	15403608	15402908	15403608	15402796	15402882	454	0,0,0	0,0,0	153	149	NA,NA,NA
Sjc_0000354	chr8	-	15402904	15403608	15402920	15403608	15402796	15402882	455	0,0,0	0,0,0	165	149	NA,NA,NA
Sjc_0000354	chr8	-	15402906	15403608	15402908	15403608	15402796	15402882	456	0,0,0	0,0,0	151	149	NA,NA,NA
Sjc_0000354	chr8	-	15402906	15403608	15402920	15403608	15402796	15402882	457	0,0,0	0,0,0	163	149	NA,NA,NA
Sjc_0000354	chr8	-	15402908	15403608	15402920	15403608	15402796	15402882	458	0,0,0	0,0,0	161	149	NA,NA,NA
Sjc_0000354	chr8	-	15410309	15410735	15410548	15410735	15407584	15408070	459	0,8,3	49,131,93	388	149	0.0,0.023,0.012
Sjc_0000354	chr8	-	15410309	15410735	15410650	15410735	15407584	15408070	460	30,128,83	0,0,0	490	149	1.0,1.0,1.0
Sjc_0000354	chr8	-	15410548	15410735	15410650	15410735	15407584	15408070	461	79,251,173	0,0,0	251	149	1.0,1.0,1.0
Sjc_0000354	chr8	-	15447794	15448029	15447930	15448029	15443169	15443235	462	5,26,13	18,66,52	285	149	0.127,0.171,0.116
Sjc_0000349	chr8	+	15238344	15238939	15238344	15238566	15241007	15241184	463	68,16,52	4,1,1	522	149	0.829,0.82,0.937
Sjc_0000349	chr8	+	15238344	15238939	15238344	15238566	15242839	15243042	464	57,10,41	2,0,0	522	149	0.891,1.0,1.0
Sjc_0000349	chr8	+	15248197	15248579	15248197	15248418	15251798	15252218	465	1,0,0	40,7,28	310	149	0.012,0.0,0.0
Sjc_0000338	chr8	+	14941635	14941715	14941635	14941710	14942709	14942858	466	1,0,1	132,186,178	154	149	0.007,0.0,0.005
Sjc_0000338	chr8	+	14982173	14982364	14982173	14982318	14984125	14984208	467	22,12,22	258,312,350	195	149	0.061,0.029,0.046
Sjc_0000338	chr8	+	14996250	14996525	14996250	14996508	14997530	14998046	468	597,531,605	69,71,72	166	149	0.886,0.87,0.883
Sjc_0000338	chr8	+	14997530	14998046	14997530	14997707	14999201	14999435	469	1249,1191,1217	1,0,0	488	149	0.997,1.0,1.0
Sjc_0000304	chr8	+	13285587	13285773	13285587	13285725	13289062	13289464	470	10,0,5	4,4,0	197	149	0.654,0.0,1.0
Sjc_0000304	chr8	+	13335645	13336348	13335645	13336333	13339896	13340353	471	161,94,123	0,0,0	164	149	1.0,1.0,1.0
Sjc_0000299	chr8	+	13091131	13092256	13091131	13091209	13095243	13096201	472	160,194,198	2,0,5	1196	149	0.909,1.0,0.831
Sjc_0008226	chr2	-	16062280	16064523	16064325	16064523	16059840	16060632	473	1532,1090,940	9,2,10	2194	149	0.92,0.974,0.865
Sjc_0008226	chr2	-	16068592	16068802	16068673	16068802	16064325	16064523	474	1985,1330,1159	0,0,0	230	149	1.0,1.0,1.0
Sjc_0008226	chr2	-	16078394	16078713	16078580	16078713	16075901	16076116	475	896,685,688	0,1,0	335	149	1.0,0.997,1.0
Sjc_0004941	chr1	-	21669389	21669648	21669416	21669648	21668677	21668839	476	355,288,299	0,0,0	176	149	1.0,1.0,1.0
Sjc_0004941	chr1	-	21672532	21673253	21672812	21673253	21671716	21671909	477	558,435,459	29,19,30	429	149	0.87,0.888,0.842
Sjc_0000801	chr8	-	33264785	33264893	33264833	33264893	33263945	33264392	478	38,19,30	1200,615,822	197	149	0.023,0.023,0.027
Sjc_0003000	chr4	-	30451284	30451479	30451347	30451479	30449349	30449561	479	388,345,350	0,0,0	212	149	1.0,1.0,1.0
Sjc_0003000	chr4	-	30458975	30460226	30460103	30460226	30457128	30457312	480	81,121,92	116,117,120	1277	149	0.075,0.108,0.082
Sjc_0003000	chr4	-	30463275	30463704	30463560	30463704	30460103	30460226	481	125,113,121	0,1,0	434	149	1.0,0.975,1.0
Sjc_0002998	chr4	-	30350822	30353085	30352807	30353085	30347552	30348489	482	841,827,915	0,0,2	2134	149	1.0,1.0,0.97
Sjc_0002998	chr4	-	30350822	30353085	30352967	30353085	30347552	30348489	483	953,967,1040	516,473,400	2294	149	0.107,0.117,0.144
Sjc_0002998	chr4	-	30352807	30353085	30352967	30353085	30347552	30348489	484	112,140,127	516,473,400	309	149	0.095,0.125,0.133
Sjc_0002998	chr4	-	30359863	30360069	30359873	30360069	30353503	30353612	485	33,56,46	17,27,16	159	149	0.645,0.66,0.729
Sjc_0002982	chr4	-	29696265	29696934	29696401	29696934	29691344	29692215	486	185,146,135	137,107,115	285	149	0.414,0.416,0.38
Sjc_0007621	chr5	-	38554600	38554852	38554629	38554852	38544592	38544674	487	25,42,34	30,20,31	178	149	0.411,0.637,0.479
Sjc_0007621	chr5	-	38554600	38554852	38554629	38554852	38553520	38553691	488	1,0,0	2,0,0	178	149	0.295,NA,NA
Sjc_0002963	chr4	-	29184213	29185559	29185327	29185559	29183097	29183506	489	475,508,490	0,0,4	1263	149	1.0,1.0,0.935
Sjc_0002954	chr4	-	28910391	28910515	28910408	28910515	28909435	28909578	490	9,7,4	0,0,0	166	149	1.0,1.0,1.0
Sjc_0002950	chr4	+	28766101	28766642	28766101	28766175	28767448	28767761	491	1265,974,1199	0,0,4	616	149	1.0,1.0,0.986
Sjc_0002950	chr4	+	28768943	28770763	28768943	28769709	28772923	28773294	492	1189,828,989	1,4,0	1203	149	0.993,0.962,1.0
Sjc_0002949	chr4	+	28741915	28742129	28741915	28742095	28742179	28742295	493	9,8,3	4,4,4	183	149	0.647,0.62,0.379
Sjc_0004716	chr1	-	13018347	13018413	13018368	13018413	13015317	13015350	494	0,0,0	274,296,311	170	149	0.0,0.0,0.0
Sjc_0004716	chr1	-	13024336	13025084	13024966	13025084	13022106	13022266	495	85,99,108	1,0,0	779	149	0.942,1.0,1.0
Sjc_0002483	chr4	+	7968294	7968452	7968294	7968411	7974119	7974398	496	95,58,93	0,0,0	190	149	1.0,1.0,1.0
Sjc_0007165	chr5	+	20053048	20054993	20053048	20053181	20055951	20059369	497	707,687,725	3,9,1	1961	149	0.947,0.853,0.982
Sjc_0002759	chr4	+	21575484	21575876	21575484	21575872	21579548	21580656	498	0,1,0	757,801,725	153	149	0.0,0.001,0.0
Sjc_0004185	chr4	-	77289735	77290691	77290600	77290691	77289447	77289700	499	72,116,101	14,11,11	1014	149	0.43,0.608,0.574
Sjc_0002921	chr4	-	27830899	27831255	27830937	27831255	27830801	27830858	500	6,9,11	275,215,246	187	149	0.017,0.032,0.034
Sjc_0002086	chr8	-	81495204	81496902	81496797	81496902	81494206	81494285	501	1728,1668,1680	17,19,16	1742	149	0.897,0.882,0.9
Sjc_0002086	chr8	-	81495204	81497081	81497008	81497081	81494206	81494285	502	2160,2060,2098	1,7,10	1953	149	0.994,0.957,0.941
Sjc_0002086	chr8	-	81495204	81497081	81497020	81497081	81494206	81494285	503	2160,2062,2098	0,0,2	1965	149	1.0,1.0,0.988
Sjc_0002086	chr8	-	81496797	81497081	81497008	81497081	81494206	81494285	504	452,412,434	1,7,10	360	149	0.995,0.961,0.947
Sjc_0002086	chr8	-	81496797	81497081	81497020	81497081	81494206	81494285	505	452,414,434	0,0,2	372	149	1.0,1.0,0.989
Sjc_0002086	chr8	-	81496797	81499621	81499569	81499621	81494206	81494285	506	406,512,488	0,0,1	2921	149	1.0,1.0,0.961
Sjc_0002086	chr8	-	81497008	81497081	81497020	81497081	81494206	81494285	507	1,9,10	0,0,2	161	149	1.0,1.0,0.822
Sjc_0002086	chr8	-	81496797	81497081	81497008	81497081	81495204	81495409	508	571,496,522	14,5,4	360	149	0.944,0.976,0.982
Sjc_0002086	chr8	-	81496797	81497081	81497020	81497081	81495204	81495409	509	571,498,522	13,8,11	372	149	0.946,0.961,0.95
Sjc_0002086	chr8	-	81497008	81497081	81497020	81497081	81495204	81495409	510	14,7,4	13,8,11	161	149	0.499,0.447,0.252
Sjc_0002086	chr8	-	81496797	81499621	81499569	81499621	81495204	81495481	511	697,730,716	2,1,5	2921	149	0.947,0.974,0.88
Sjc_0002086	chr8	-	81497008	81497081	81497020	81497081	81495204	81495481	512	39,36,40	23,21,21	161	149	0.611,0.613,0.638
Sjc_0008583	chr6	+	2670099	2670447	2670099	2670432	2670491	2670650	513	0,2,0	108,71,41	164	149	0.0,0.025,0.0
Sjc_0002900	chr4	-	27046946	27047458	27046953	27047458	27045323	27045530	514	81,55,80	1,4,5	156	149	0.987,0.929,0.939
Sjc_0002884	chr4	-	26362361	26362782	26362689	26362782	26362254	26362318	515	4674,3678,3965	1,0,0	477	149	0.999,1.0,1.0
Sjc_0002884	chr4	-	26362361	26364992	26364347	26364992	26362254	26362318	516	7586,6997,6663	0,0,1	2135	149	1.0,1.0,0.998
Sjc_0002884	chr4	-	26367253	26367669	26367376	26367669	26362689	26362782	517	32,26,40	1,0,3	272	149	0.946,1.0,0.88
Sjc_0002884	chr4	-	26367253	26367669	26367376	26367669	26364017	26364051	518	10,0,3	1,0,0	272	149	0.846,NA,1.0
Sjc_0002884	chr4	-	26365671	26367268	26367253	26367268	26365489	26365636	519	1761,1948,1962	0,4,0	1731	149	1.0,0.977,1.0
Sjc_0002884	chr4	-	26367253	26367669	26367376	26367669	26365671	26365749	520	617,558,677	2,0,0	272	149	0.994,1.0,1.0
Sjc_0001083	chr8	-	43579163	43580016	43579718	43580016	43574966	43576251	521	3494,3272,3120	33,47,45	704	149	0.957,0.936,0.936
Sjc_0001083	chr8	-	43589429	43590112	43590048	43590112	43588898	43589345	522	3517,3218,2932	0,1,1	768	149	1.0,0.998,0.998
Sjc_0001083	chr8	-	43589429	43590112	43590065	43590112	43588898	43589345	523	3517,3218,2932	0,0,1	785	149	1.0,1.0,0.998
Sjc_0001083	chr8	-	43590048	43590112	43590065	43590112	43588898	43589345	524	0,1,1	0,0,1	166	149	NA,1.0,0.473
Sjc_0001083	chr8	-	43589580	43590112	43589896	43590112	43589429	43589518	525	1302,1248,1099	25,20,25	465	149	0.943,0.952,0.934
Sjc_0001083	chr8	-	43589580	43590112	43590048	43590112	43589429	43589518	526	1696,1511,1377	4,4,8	617	149	0.99,0.989,0.977
Sjc_0001083	chr8	-	43589580	43590112	43590065	43590112	43589429	43589518	527	1696,1511,1377	13,0,22	634	149	0.968,1.0,0.936
Sjc_0001083	chr8	-	43589896	43590112	43590048	43590112	43589429	43589518	528	419,283,303	4,4,8	301	149	0.981,0.972,0.949
Sjc_0001083	chr8	-	43589896	43590112	43590065	43590112	43589429	43589518	529	419,283,303	13,0,22	318	149	0.938,1.0,0.866
Sjc_0001083	chr8	-	43590048	43590112	43590065	43590112	43589429	43589518	530	4,4,8	13,0,22	166	149	0.216,1.0,0.246
Sjc_0003149	chr4	-	35622137	35624118	35623896	35624118	35616334	35616579	531	3222,1992,2414	111,29,53	1908	149	0.694,0.843,0.781
Sjc_0003149	chr4	-	35622483	35624118	35623896	35624118	35622137	35622421	532	84,73,86	1296,893,965	1562	149	0.006,0.008,0.008
Sjc_0002812	chr4	+	23620127	23620217	23620127	23620195	23623203	23623305	533	2,1,5	6,16,12	171	149	0.225,0.052,0.266
Sjc_0002812	chr4	+	23620127	23620234	23620127	23620195	23623203	23623305	534	0,0,0	6,16,12	188	149	0.0,0.0,0.0
Sjc_0002812	chr4	+	23620127	23620338	23620127	23620195	23623203	23623305	535	22,23,33	6,16,12	292	149	0.652,0.423,0.584
Sjc_0002812	chr4	+	23620127	23620356	23620127	23620195	23623203	23623305	536	28,40,37	6,16,12	310	149	0.692,0.546,0.597
Sjc_0002812	chr4	+	23620127	23620234	23620127	23620217	23623203	23623305	537	0,0,0	2,1,5	166	149	0.0,0.0,0.0
Sjc_0002812	chr4	+	23620127	23620338	23620127	23620217	23623203	23623305	538	22,23,33	2,1,5	270	149	0.859,0.927,0.785
Sjc_0002812	chr4	+	23620127	23620356	23620127	23620217	23623203	23623305	539	28,40,37	2,1,5	288	149	0.879,0.954,0.793
Sjc_0002812	chr4	+	23620127	23620338	23620127	23620234	23623203	23623305	540	22,23,33	0,0,0	253	149	1.0,1.0,1.0
Sjc_0002812	chr4	+	23620127	23620356	23620127	23620234	23623203	23623305	541	28,40,37	0,0,0	271	149	1.0,1.0,1.0
Sjc_0002812	chr4	+	23620127	23620356	23620127	23620338	23623203	23623305	542	10,20,14	4,3,10	167	149	0.69,0.856,0.555
Sjc_0002812	chr4	+	23620127	23620217	23620127	23620195	23623626	23623827	543	22,5,0	6,5,2	171	149	0.762,0.466,0.0
Sjc_0002812	chr4	+	23620127	23620338	23620127	23620195	23623626	23623827	544	26,20,32	6,5,2	292	149	0.689,0.671,0.891
Sjc_0002812	chr4	+	23620127	23620356	23620127	23620195	23623626	23623827	545	25,35,36	6,5,2	310	149	0.667,0.771,0.896
Sjc_0002812	chr4	+	23620127	23620338	23620127	23620217	23623626	23623827	546	26,20,32	22,5,0	270	149	0.395,0.688,1.0
Sjc_0002812	chr4	+	23620127	23620356	23620127	23620217	23623626	23623827	547	25,35,36	22,5,0	288	149	0.37,0.784,1.0
Sjc_0002812	chr4	+	23620127	23620356	23620127	23620338	23623626	23623827	548	7,15,13	8,0,9	167	149	0.438,1.0,0.563
Sjc_0002812	chr4	+	23637003	23637243	23637003	23637228	23638258	23638539	549	435,355,384	37,25,34	164	149	0.914,0.928,0.911
Sjc_0006293	chr3	+	29943528	29943759	29943528	29943711	29946213	29946337	550	0,0,0	26,24,25	197	149	0.0,0.0,0.0
Sjc_0009202	chr7	-	6564374	6564626	6564525	6564626	6562845	6563024	551	189,94,163	0,0,0	300	149	1.0,1.0,1.0
Sjc_0009703	chrtig00013736_pilon_pilon_1	-	2700	3409	2801	3409	75	1794	552	0,0,0	0,0,0	250	149	NA,NA,NA
Sjc_0007164	chr5	+	20024814	20025064	20024814	20024986	20025865	20026095	553	26,58,43	0,0,0	227	149	1.0,1.0,1.0
Sjc_0002784	chr4	+	22506988	22507359	22506988	22507314	22508214	22508475	554	152,81,140	0,0,0	194	149	1.0,1.0,1.0
Sjc_0002779	chr4	-	22266960	22271404	22268354	22271404	22263021	22263896	555	161,145,170	206,157,167	1543	149	0.07,0.082,0.09
Sjc_0002778	chr4	-	22222229	22222436	22222246	22222436	22220894	22220978	556	0,0,2	0,0,0	166	149	NA,NA,1.0
Sjc_0008501	chr2	+	25897179	25897238	25897179	25897202	25898741	25898946	557	195,114,126	0,0,0	185	149	1.0,1.0,1.0
Sjc_0002838	chr4	+	24636571	24637380	24636571	24636690	24640748	24640838	558	15,8,23	117,184,177	839	149	0.022,0.008,0.023
Sjc_0002838	chr4	+	24641411	24641480	24641411	24641452	24641511	24641617	559	205,231,241	0,0,0	177	149	1.0,1.0,1.0
Sjc_0002736	chr4	-	20703394	20704225	20703800	20704225	20701548	20701822	560	963,845,915	1,0,0	555	149	0.996,1.0,1.0
Sjc_0002717	chr4	-	19945294	19945519	19945316	19945519	19941154	19941850	561	15,9,14	0,0,0	171	149	1.0,1.0,1.0
Sjc_0002717	chr4	-	19964704	19966198	19965180	19966198	19961811	19962200	562	217,149,150	0,1,9	625	149	1.0,0.973,0.799
Sjc_0002686	chr4	+	18759649	18760358	18759649	18760232	18760402	18760555	563	281,216,301	39,35,65	275	149	0.796,0.77,0.715
Sjc_0007144	chr5	+	19146203	19148036	19146203	19146359	19150326	19150571	564	1627,1177,1540	0,0,1	1826	149	1.0,1.0,0.992
Sjc_0002652	chr4	-	17188267	17188558	17188337	17188558	17180276	17180385	565	23,31,19	123,83,81	219	149	0.113,0.203,0.138
Sjc_0002652	chr4	-	17188267	17188558	17188410	17188558	17180276	17180385	566	23,31,20	6,2,1	292	149	0.662,0.888,0.911
Sjc_0002652	chr4	-	17188337	17188558	17188410	17188558	17180276	17180385	567	123,83,82	6,2,1	222	149	0.932,0.965,0.982
Sjc_0002638	chr4	-	16722871	16723069	16722876	16723069	16722678	16722827	568	723,500,658	1,2,5	154	149	0.999,0.996,0.992
Sjc_0002633	chr4	+	16409434	16409582	16409434	16409507	16410697	16410969	569	920,540,491	0,0,0	224	149	1.0,1.0,1.0
Sjc_0000098	chr8	-	4050027	4051659	4050330	4051659	4047174	4047735	570	40,58,55	0,0,0	452	149	1.0,1.0,1.0
Sjc_0000659	chr8	-	27305195	27305312	27305219	27305312	27304634	27304751	571	7,7,3	0,0,0	173	149	1.0,1.0,1.0
Sjc_0000659	chr8	-	27312768	27312952	27312873	27312952	27308463	27308586	572	177,172,160	0,0,0	254	149	1.0,1.0,1.0
Sjc_0002879	chr4	-	26218315	26219461	26218992	26219461	26218054	26218271	573	61,51,39	163,170,165	826	149	0.063,0.051,0.041
Sjc_0002879	chr4	-	26232758	26235501	26232805	26235501	26231132	26231251	574	14,30,17	89,96,90	196	149	0.107,0.192,0.126
Sjc_0003801	chr4	+	60941759	60941806	60941759	60941796	60943955	60944100	575	202,165,210	0,0,0	159	149	1.0,1.0,1.0
Sjc_0000415	chr8	-	18283722	18284285	18283728	18284285	18283623	18283690	576	1,2,0	0,0,0	155	149	1.0,1.0,NA
Sjc_0006471	chr3	+	36644210	36644420	36644210	36644416	36648672	36649977	577	40,60,66	99,98,105	153	149	0.282,0.374,0.38
Sjc_0006471	chr3	+	36644210	36644420	36644210	36644416	36649731	36649977	578	27,21,19	28,27,27	153	149	0.484,0.431,0.407
Sjc_0006471	chr3	+	36644210	36644420	36644210	36644416	36649934	36649977	579	41,6,29	54,46,59	153	149	0.425,0.113,0.324
Sjc_0006471	chr3	+	36644210	36644420	36644210	36644416	36650018	36650080	580	17,7,4	25,10,17	153	149	0.398,0.405,0.186
Sjc_0006471	chr3	+	36650018	36650080	36650018	36650039	36650120	36650248	581	523,439,509	0,0,0	190	149	1.0,1.0,1.0
Sjc_0006471	chr3	+	36644210	36644420	36644210	36644416	36650287	36650328	582	2,0,0	1,2,7	153	149	0.661,0.0,0.0
Sjc_0000682	chr8	+	28798241	28799436	28798241	28798346	28800211	28800424	583	695,440,458	2,0,0	1239	149	0.977,1.0,1.0
Sjc_0003601	chr4	+	52056426	52057994	52056426	52056474	52058799	52060733	584	491,378,397	38,35,33	1669	149	0.536,0.491,0.518
Sjc_0003676	chr4	+	55444601	55444901	55444601	55444740	55448270	55448486	585	26,25,24	2,2,9	310	149	0.862,0.857,0.562
Sjc_0002610	chr4	+	14219946	14220082	14219946	14220067	14221617	14222145	586	32,19,20	113,81,93	164	149	0.205,0.176,0.163
Sjc_0002610	chr4	+	14235347	14236389	14235347	14235409	14237900	14239846	587	669,652,631	29,5,17	1129	149	0.753,0.945,0.83
Sjc_0002608	chr4	+	14179696	14179877	14179696	14179851	14182059	14182114	588	43,30,46	45,22,40	175	149	0.449,0.537,0.495
Sjc_0002608	chr4	+	14179696	14181998	14179696	14179851	14182059	14182114	589	155,114,126	45,22,40	2296	149	0.183,0.252,0.17
Sjc_0002608	chr4	+	14179696	14181998	14179696	14179877	14182059	14182114	590	155,114,126	43,30,46	2270	149	0.191,0.2,0.152
Sjc_0002599	chr4	-	13909875	13911211	13911117	13911211	13906025	13906441	591	377,239,248	1,0,0	1391	149	0.976,1.0,1.0
Sjc_0002599	chr4	-	13909765	13911211	13911103	13911211	13909573	13909732	592	787,491,619	1,0,0	1487	149	0.987,1.0,1.0
Sjc_0002599	chr4	-	13911103	13911211	13911117	13911211	13910039	13910126	593	28,18,24	1,0,11	163	149	0.962,1.0,0.666
Sjc_0002599	chr4	-	13911103	13911211	13911133	13911211	13910039	13910126	594	28,18,24	27,26,36	179	149	0.463,0.366,0.357
Sjc_0002599	chr4	-	13911117	13911211	13911133	13911211	13910039	13910126	595	1,0,11	27,26,36	165	149	0.032,0.0,0.216
Sjc_0003119	chr4	+	34650811	34651115	34650811	34650969	34658385	34659233	596	58,87,94	10,24,11	295	149	0.746,0.647,0.812
Sjc_0003119	chr4	+	34659911	34660725	34659911	34660213	34663799	34663861	597	17,28,37	288,217,327	661	149	0.013,0.028,0.025
Sjc_0003119	chr4	+	34663799	34663873	34663799	34663861	34665327	34665899	598	157,126,187	202,149,191	161	149	0.418,0.439,0.475
Sjc_0002624	chr4	+	14731957	14732029	14731957	14732026	14733151	14733307	599	355,258,241	0,0,0	152	149	1.0,1.0,1.0
Sjc_0002816	chr4	+	23752754	23753380	23752754	23752821	23756484	23757409	600	18,21,8	1,0,5	708	149	0.791,1.0,0.252
Sjc_0005330	chr1	-	37878868	37879978	37879566	37879978	37873574	37873700	601	853,615,679	1,0,8	847	149	0.993,1.0,0.937
Sjc_0002595	chr4	-	13680618	13681032	13680660	13681032	13674808	13674982	602	0,0,0	34,36,15	191	149	0.0,0.0,0.0
Sjc_0002477	chr4	+	7772821	7773021	7772821	7772971	7775912	7776249	603	77,88,91	0,0,0	199	149	1.0,1.0,1.0
Sjc_0006011	chr3	-	18532018	18532932	18532793	18532932	18523964	18524125	604	16,13,7	287,245,232	924	149	0.009,0.008,0.005
Sjc_0003183	chr4	+	36649667	36649985	36649667	36649952	36651901	36652074	605	2004,1342,1613	0,0,0	182	149	1.0,1.0,1.0
Sjc_0000520	chr8	-	22183250	22187242	22183799	22187242	22181613	22182050	606	315,277,310	18,52,19	698	149	0.789,0.532,0.777
Sjc_0002516	chr4	+	9197407	9197507	9197407	9197492	9198556	9198676	607	3,1,0	100,87,77	164	149	0.027,0.01,0.0
Sjc_0002516	chr4	+	9198556	9198724	9198556	9198676	9201564	9201677	608	0,3,2	0,0,0	197	149	NA,1.0,1.0
Sjc_0002516	chr4	+	9214594	9214911	9214594	9214869	9220891	9220971	609	225,227,276	0,0,0	191	149	1.0,1.0,1.0
Sjc_0002507	chr4	+	8782620	8782903	8782620	8782714	8786483	8786743	610	3559,2625,2891	0,0,0	338	149	1.0,1.0,1.0
Sjc_0003283	chr4	-	40249576	40249729	40249689	40249729	40249267	40249526	611	76,54,82	0,0,19	262	149	1.0,1.0,0.711
Sjc_0002491	chr4	-	8164432	8165450	8165235	8165450	8162604	8162699	612	146,146,185	6,9,11	952	149	0.792,0.717,0.725
Sjc_0007784	chr5	+	44264966	44265883	44264966	44265209	44267116	44267206	613	27,53,46	3,3,4	823	149	0.62,0.762,0.676
Sjc_0007784	chr5	+	44266751	44266857	44266751	44266839	44267116	44267206	614	0,1,0	36,35,40	167	149	0.0,0.025,0.0
Sjc_0007784	chr5	+	44272091	44272223	44272091	44272149	44276044	44276286	615	34,30,42	0,0,0	223	149	1.0,1.0,1.0
Sjc_0005312	chr1	-	37308011	37308116	37308026	37308116	37306088	37306174	616	2,2,3	0,0,0	164	149	1.0,1.0,1.0
Sjc_0009354	chr7	+	13263234	13263691	13263234	13263391	13264725	13265771	617	39,51,28	257,473,390	449	149	0.048,0.035,0.023
Sjc_0002852	chr4	-	25301027	25301652	25301033	25301652	25291470	25291843	618	27,44,29	0,0,0	155	149	1.0,1.0,1.0
Sjc_0002852	chr4	-	25301027	25301652	25301046	25301652	25291470	25291843	619	27,44,29	1,0,0	168	149	0.96,1.0,1.0
Sjc_0002852	chr4	-	25301033	25301652	25301046	25301652	25291470	25291843	620	0,0,0	1,0,0	162	149	0.0,NA,NA
Sjc_0002852	chr4	-	25322891	25323003	25322894	25323003	25319727	25319994	621	18,12,23	7,12,11	152	149	0.716,0.495,0.672
Sjc_0002841	chr4	-	24814141	24814340	24814240	24814340	24813969	24814108	622	531,529,504	0,0,0	248	149	1.0,1.0,1.0
Sjc_0002819	chr4	+	23825700	23825883	23825700	23825865	23827384	23827458	623	50,29,59	0,0,0	167	149	1.0,1.0,1.0
Sjc_0002819	chr4	+	23833427	23833711	23833427	23833560	23836044	23836104	624	120,63,95	0,0,0	300	149	1.0,1.0,1.0
Sjc_0002452	chr4	+	6991792	6992018	6991792	6992001	6993589	6994087	625	34,25,14	316,275,372	166	149	0.088,0.075,0.033
Sjc_0003429	chr4	+	45794043	45795135	45794043	45794147	45798451	45798547	626	521,333,362	7,6,11	1137	149	0.907,0.879,0.812
Sjc_0003196	chr4	-	37164795	37166540	37166120	37166540	37158924	37161477	627	1749,1854,1926	0,1,0	1474	149	1.0,0.995,1.0
Sjc_0003196	chr4	-	37166120	37166540	37166414	37166540	37164795	37165243	628	889,1183,1052	0,3,0	443	149	1.0,0.993,1.0
Sjc_0003196	chr4	-	37166120	37166540	37166484	37166540	37164795	37165243	629	889,1184,1052	6,0,0	513	149	0.977,1.0,1.0
Sjc_0003196	chr4	-	37166414	37166540	37166484	37166540	37164795	37165243	630	0,4,0	6,0,0	219	149	0.0,1.0,NA
Sjc_0003196	chr4	-	37166414	37166540	37166484	37166540	37164795	37166307	631	13,22,18	31,45,38	219	149	0.222,0.25,0.244
Sjc_0002411	chr4	+	5085277	5085393	5085277	5085357	5086305	5086471	632	149,133,137	0,0,0	185	149	1.0,1.0,1.0
Sjc_0000680	chr8	-	28717867	28718103	28717927	28718103	28714412	28714487	633	0,1,0	56,67,72	209	149	0.0,0.011,0.0
Sjc_0002407	chr4	+	4889963	4890137	4889963	4890099	4895074	4895292	634	0,0,0	298,278,256	187	149	0.0,0.0,0.0
Sjc_0006023	chr3	+	19120203	19120336	19120203	19120285	19126378	19126443	635	93,209,159	0,0,0	200	149	1.0,1.0,1.0
Sjc_0006023	chr3	+	19130237	19130362	19130237	19130314	19131675	19131729	636	0,1,0	78,169,153	197	149	0.0,0.004,0.0
Sjc_0009467	chr7	+	17706939	17708563	17706939	17707042	17709543	17709644	637	510,674,513	5,7,0	1670	149	0.901,0.896,1.0
Sjc_0002367	chr4	-	2602074	2602216	2602130	2602216	2600288	2600478	638	161,142,153	8,15,10	205	149	0.936,0.873,0.917
Sjc_0002358	chr4	+	1982888	1983056	1982888	1982952	1988667	1988721	639	134,133,140	0,0,0	253	149	1.0,1.0,1.0
Sjc_0009488	chr7	-	18695890	18696769	18696599	18696769	18693472	18693640	640	788,1236,1042	4,1,18	858	149	0.972,0.995,0.91
Sjc_0002343	chr4	-	1327147	1327559	1327326	1327559	1327029	1327096	641	143,113,119	4,3,4	328	149	0.942,0.945,0.931
Sjc_0002343	chr4	-	1327147	1327559	1327438	1327559	1327029	1327096	642	158,127,152	1,0,0	440	149	0.982,1.0,1.0
Sjc_0002343	chr4	-	1327326	1327559	1327438	1327559	1327029	1327096	643	20,19,37	1,0,0	261	149	0.919,1.0,1.0
Sjc_0004891	chr1	+	19702858	19703175	19702858	19703155	19704646	19705962	644	0,0,0	0,0,0	169	149	NA,NA,NA
Sjc_0004891	chr1	+	19702858	19703209	19702858	19703155	19704646	19705962	645	1,0,0	0,0,0	203	149	1.0,NA,NA
Sjc_0004891	chr1	+	19702858	19703209	19702858	19703175	19704646	19705962	646	1,0,0	0,0,0	183	149	1.0,NA,NA
Sjc_0004894	chr1	+	19837579	19839742	19837579	19838982	19841272	19841540	647	628,597,647	191,139,117	909	149	0.35,0.413,0.475
Sjc_0001657	chr8	-	64220615	64220751	64220669	64220751	64219033	64219104	648	1155,853,925	0,0,0	203	149	1.0,1.0,1.0
Sjc_0008810	chr6	-	11631146	11631211	11631162	11631211	11629257	11629694	649	0,0,0	0,0,0	165	149	NA,NA,NA
Sjc_0002399	chr4	-	4563636	4563870	4563660	4563870	4559519	4559749	650	3,7,4	0,0,0	173	149	1.0,1.0,1.0
Sjc_0005279	chr1	+	35883039	35883939	35883039	35883855	35885904	35886055	651	25,68,70	0,0,0	233	149	1.0,1.0,1.0
Sjc_0002363	chr4	-	2442253	2442510	2442305	2442510	2441096	2441285	652	4,2,3	0,0,0	201	149	1.0,1.0,1.0
Sjc_0002363	chr4	-	2442253	2442510	2442332	2442510	2441096	2441285	653	6,3,4	244,155,186	228	149	0.016,0.012,0.014
Sjc_0002363	chr4	-	2442305	2442510	2442332	2442510	2441096	2441285	654	2,1,1	244,155,186	176	149	0.007,0.005,0.005
Sjc_0002363	chr4	-	2447120	2448332	2448131	2448332	2445881	2446067	655	569,435,519	4,1,0	1160	149	0.948,0.982,1.0
Sjc_0000295	chr8	+	12784239	12784501	12784239	12784471	12787520	12787695	656	85,216,176	0,0,0	179	149	1.0,1.0,1.0
Sjc_0000295	chr8	+	12797094	12797230	12797094	12797134	12797992	12798031	657	0,1,2	98,291,220	245	149	0.0,0.002,0.005
Sjc_0006714	chr3	+	46959577	46959691	46959577	46959687	46959726	46960214	658	12,11,10	19,30,26	153	149	0.381,0.263,0.272
Sjc_0003389	chr4	+	44277153	44279234	44277153	44278255	44280643	44281128	659	9,5,5	0,0,5	1128	149	1.0,1.0,0.117
Sjc_0003389	chr4	+	44279065	44279234	44279065	44279222	44280643	44281128	660	0,0,0	24,5,19	161	149	0.0,0.0,0.0
Sjc_0006713	chr3	-	46949053	46949150	46949082	46949150	46949003	46949014	661	73,49,63	0,0,0	178	149	1.0,1.0,1.0
Sjc_0000547	chr8	-	23471331	23471468	23471353	23471468	23469175	23469324	662	2,2,1	5,2,5	171	149	0.258,0.466,0.148
Sjc_0003020	chr4	+	30984622	30988023	30984622	30984674	30989080	30989337	663	351,343,346	0,25,34	3498	149	1.0,0.369,0.302
Sjc_0003031	chr4	-	31354685	31354908	31354736	31354908	31353575	31353639	664	0,0,1	281,247,267	200	149	0.0,0.0,0.003
Sjc_0006707	chr3	-	46797028	46797310	46797064	46797310	46792075	46792551	665	8,16,6	2,2,1	185	149	0.763,0.866,0.829
Sjc_0006705	chr3	-	46683907	46684142	46684049	46684142	46682252	46682451	666	0,0,0	0,7,0	291	149	NA,0.0,NA
Sjc_0006683	chr3	+	45624915	45625071	45624915	45625029	45626050	45626198	667	0,2,5	0,0,0	191	149	NA,1.0,1.0
Sjc_0006683	chr3	+	45664657	45664846	45664657	45664777	45667690	45667875	668	4,11,6	0,0,0	218	149	1.0,1.0,1.0
Sjc_0006683	chr3	+	45685910	45686094	45685910	45686067	45688539	45688853	669	9,11,15	0,0,0	176	149	1.0,1.0,1.0
Sjc_0006683	chr3	+	45698091	45698265	45698091	45698184	45702387	45702522	670	25,29,33	0,0,0	230	149	1.0,1.0,1.0
Sjc_0000573	chr8	+	24515139	24515857	24515139	24515837	24516617	24517386	671	0,3,0	77,89,141	169	149	0.0,0.029,0.0
Sjc_0004133	chr4	+	75021525	75021653	75021525	75021546	75022001	75022148	672	229,183,178	0,0,0	256	149	1.0,1.0,1.0
Sjc_0002466	chr4	+	7313842	7314158	7313842	7313966	7315603	7316790	673	150,112,146	4,4,7	341	149	0.942,0.924,0.901
Sjc_0002466	chr4	+	7313842	7314536	7313842	7313966	7315603	7316790	674	343,365,435	4,4,7	719	149	0.947,0.95,0.928
Sjc_0002466	chr4	+	7313842	7314536	7313842	7314158	7315603	7316790	675	343,362,434	150,109,145	527	149	0.393,0.484,0.458
Sjc_0003973	chr4	-	69022204	69022268	69022216	69022268	69022143	69022174	676	59,44,70	20,20,14	161	149	0.732,0.671,0.822
Sjc_0002727	chr4	+	20267415	20267655	20267415	20267642	20313994	20315154	677	0,0,0	0,1,0	162	149	NA,0.0,NA
Sjc_0008237	chr2	-	16434176	16434362	16434209	16434362	16430119	16431656	678	1,2,3	497,394,428	182	149	0.002,0.004,0.006
Sjc_0008237	chr2	-	16443060	16444506	16443767	16444506	16442875	16442958	679	892,736,806	57,67,59	856	149	0.731,0.657,0.704
Sjc_0006621	chr3	+	43020935	43021144	43020935	43021081	43022670	43022753	680	1122,826,934	0,0,0	212	149	1.0,1.0,1.0
Sjc_0006621	chr3	+	43030843	43030961	43030843	43030955	43031166	43031535	681	6,3,2	0,0,0	155	149	1.0,1.0,1.0
Sjc_0006621	chr3	+	43032731	43032914	43032731	43032884	43033889	43034086	682	0,0,0	687,475,605	179	149	0.0,0.0,0.0
Sjc_0004296	chr4	-	81984985	81985033	81985026	81985033	81983599	81983701	683	223,213,171	0,0,0	190	149	1.0,1.0,1.0
Sjc_0002809	chr4	-	23531624	23534714	23531660	23534714	23528481	23528955	684	2,4,2	0,0,0	185	149	1.0,1.0,1.0
Sjc_0005159	chr1	-	30234358	30235689	30235525	30235689	30233993	30234243	685	447,250,352	5,1,1	1316	149	0.91,0.966,0.976
Sjc_0005159	chr1	-	30255538	30255968	30255778	30255968	30254434	30254648	686	181,102,101	0,0,0	389	149	1.0,1.0,1.0
Sjc_0006604	chr3	-	42199683	42199876	42199695	42199876	42199478	42199650	687	12,14,9	0,0,0	161	149	1.0,1.0,1.0
Sjc_0006358	chr3	+	31978695	31980487	31978695	31978841	31982808	31982991	688	31,33,35	11,0,6	1795	149	0.19,1.0,0.326
Sjc_0006601	chr3	-	41869812	41870148	41870042	41870148	41868732	41869748	689	41,72,28	7,6,0	379	149	0.697,0.825,1.0
Sjc_0009158	chr7	+	4523322	4523776	4523322	4523689	4528635	4528921	690	0,1,1	0,0,0	236	149	NA,1.0,1.0
Sjc_0009158	chr7	+	4539269	4539584	4539269	4539539	4542366	4542854	691	8,2,14	0,0,0	194	149	1.0,1.0,1.0
Sjc_0002441	chr4	+	6417274	6417878	6417274	6417834	6419115	6419260	692	110,85,115	151,130,179	193	149	0.36,0.335,0.332
Sjc_0001338	chr8	+	52347945	52349557	52347945	52348032	52349589	52349669	693	586,599,538	1,2,4	1674	149	0.981,0.964,0.923
Sjc_0006769	chr5	-	909218	909332	909239	909332	906759	907083	694	709,651,638	0,0,0	170	149	1.0,1.0,1.0
Sjc_0006585	chr3	+	41054702	41055553	41054702	41055074	41057929	41058599	695	93,56,50	102,89,85	628	149	0.178,0.13,0.122
Sjc_0008345	chr2	+	20158241	20160041	20158241	20158358	20161099	20161296	696	336,453,367	940,1078,1171	1832	149	0.028,0.033,0.025
Sjc_0008345	chr2	+	20157727	20161296	20157727	20158358	20164187	20164375	697	1304,1505,1554	0,3,0	3087	149	1.0,0.96,1.0
Sjc_0009439	chr7	+	16439487	16440735	16439487	16439715	16442075	16442325	698	23,44,1	158,168,149	1169	149	0.018,0.032,0.001
Sjc_0009004	chr6	-	20910095	20910920	20910851	20910920	20909720	20909941	699	48,135,170	9,4,1	905	149	0.468,0.847,0.966
Sjc_0002172	chr8	-	85334530	85335991	85335773	85335991	85330437	85330734	700	1191,993,1038	0,0,2	1392	149	1.0,1.0,0.982
Sjc_0005126	chr1	-	29114234	29114611	29114429	29114611	29112836	29113133	701	993,1175,1174	0,0,0	344	149	1.0,1.0,1.0
Sjc_0002389	chr4	-	3945746	3945818	3945751	3945818	3943413	3944375	702	15,5,10	45,28,32	154	149	0.244,0.147,0.232
Sjc_0005794	chr3	+	8951307	8951370	8951307	8951359	8951406	8951512	703	200,184,186	2,3,6	160	149	0.989,0.983,0.967
Sjc_0005794	chr3	+	8951406	8951512	8951406	8951468	8951569	8951707	704	190,191,189	2,3,9	193	149	0.987,0.98,0.942
Sjc_0005794	chr3	+	8952138	8952357	8952138	8952306	8953574	8954385	705	222,153,239	75,47,59	200	149	0.688,0.708,0.751
Sjc_0002862	chr4	-	25669911	25672205	25672072	25672205	25669175	25669305	706	1564,1630,1501	0,1,1	2310	149	1.0,0.991,0.99
Sjc_0001818	chr8	-	70570117	70570319	70570137	70570319	70569059	70569198	707	46,108,87	11,16,20	169	149	0.787,0.856,0.793
Sjc_0001818	chr8	-	70570117	70570319	70570197	70570319	70569059	70569198	708	46,109,87	6,0,1	229	149	0.833,1.0,0.983
Sjc_0001818	chr8	-	70570137	70570319	70570197	70570319	70569059	70569198	709	11,17,20	6,0,1	209	149	0.567,1.0,0.934
Sjc_0008089	chr2	-	10976958	10977796	10977624	10977796	10972378	10972756	710	1,0,2	32,18,22	815	149	0.006,0.0,0.016
Sjc_0006522	chr3	-	38423674	38423758	38423716	38423758	38423177	38423239	711	0,1,0	18,21,6	191	149	0.0,0.036,0.0
Sjc_0006983	chr5	+	11870238	11870450	11870238	11870396	11871820	11871900	712	1,3,2	379,300,379	203	149	0.002,0.007,0.004
Sjc_0006983	chr5	+	11878112	11878412	11878112	11878396	11881208	11881239	713	61,95,98	0,0,0	165	149	1.0,1.0,1.0
Sjc_0009735	chrtig00083791:0-4766028_pilon_pilon_3	+	8740	9243	8740	8902	9646	10194	714	50,68,61	184,153,179	490	149	0.076,0.119,0.094
Sjc_0001233	chr8	+	49181442	49183029	49181442	49181789	49183453	49183528	715	27,16,26	72,42,36	1389	149	0.039,0.039,0.072
Sjc_0000838	chr8	+	34500018	34500439	34500018	34500025	34503427	34503669	716	150,206,193	0,0,0	563	149	1.0,1.0,1.0
Sjc_0000838	chr8	+	34527358	34527471	34527358	34527456	34529698	34529789	717	90,75,104	0,0,0	164	149	1.0,1.0,1.0
Sjc_0000491	chr8	+	21408129	21408428	21408129	21408322	21414426	21415104	718	2,0,0	1,17,8	255	149	0.539,0.0,0.0
Sjc_0006486	chr3	+	37229705	37229955	37229705	37229916	37232375	37232407	719	43,27,46	0,0,0	188	149	1.0,1.0,1.0
Sjc_0002299	chr8	-	89965271	89966771	89966579	89966771	89964226	89964273	720	20,33,56	0,0,2	1457	149	1.0,1.0,0.741
Sjc_0002299	chr8	-	89967167	89967476	89967352	89967476	89966579	89966771	721	0,0,0	22,36,31	334	149	0.0,0.0,0.0
Sjc_0006484	chr3	+	37122468	37122736	37122468	37122600	37122850	37122924	722	3,2,23	0,2,0	285	149	1.0,0.343,1.0
Sjc_0006484	chr3	+	37122468	37122816	37122468	37122600	37122850	37122924	723	50,40,72	0,2,0	365	149	1.0,0.891,1.0
Sjc_0006484	chr3	+	37122468	37122816	37122468	37122736	37122850	37122924	724	47,39,65	0,1,16	229	149	1.0,0.962,0.726
Sjc_0006484	chr3	+	37122468	37122736	37122468	37122600	37123163	37123386	725	5,1,7	52,25,48	285	149	0.048,0.02,0.071
Sjc_0006484	chr3	+	37122468	37123386	37122468	37122600	37123487	37123559	726	741,421,694	6,5,3	935	149	0.952,0.931,0.974
Sjc_0003672	chr4	-	55326588	55329588	55329265	55329588	55326147	55326400	727	175,200,182	7,4,12	2826	149	0.569,0.725,0.444
Sjc_0003672	chr4	-	55326588	55329588	55329397	55329588	55326147	55326400	728	175,201,182	0,0,0	2958	149	1.0,1.0,1.0
Sjc_0003672	chr4	-	55329265	55329588	55329397	55329588	55326147	55326400	729	7,5,12	0,0,0	281	149	1.0,1.0,1.0
Sjc_0003161	chr4	+	36026124	36026336	36026124	36026237	36032260	36032336	730	186,207,169	0,0,0	248	149	1.0,1.0,1.0
Sjc_0003161	chr4	+	36038088	36038157	36038088	36038096	36047521	36047595	731	48,51,99	0,0,0	210	149	1.0,1.0,1.0
Sjc_0003161	chr4	+	36051355	36051437	36051355	36051419	36058232	36058307	732	31,39,33	0,0,0	167	149	1.0,1.0,1.0
Sjc_0003161	chr4	+	36066238	36066323	36066238	36066297	36067089	36067239	733	21,27,27	550,522,424	175	149	0.031,0.042,0.051
Sjc_0002637	chr4	+	16698918	16699065	16698918	16699002	16699981	16700071	734	12,4,14	257,209,220	212	149	0.032,0.013,0.043
Sjc_0001362	chr8	-	53148851	53149553	53149393	53149553	53147484	53147787	735	419,302,360	0,1,0	691	149	1.0,0.985,1.0
Sjc_0001362	chr8	-	53149589	53150208	53149997	53150208	53148954	53149189	736	210,210,272	2,0,0	557	149	0.966,1.0,1.0
Sjc_0008068	chr2	-	10382634	10382882	10382754	10382882	10373232	10375596	737	6,5,7	0,2,1	269	149	1.0,0.581,0.795
Sjc_0006442	chr3	+	35516038	35516098	35516038	35516079	35517385	35517488	738	0,0,0	25,16,19	168	149	0.0,0.0,0.0
Sjc_0006442	chr3	+	35526690	35526797	35526690	35526793	35529722	35529921	739	32,15,22	2,0,0	153	149	0.94,1.0,1.0
Sjc_0001279	chr8	+	50553457	50554321	50553457	50553770	50558105	50558186	740	85,52,40	17,19,0	700	149	0.516,0.368,1.0
Sjc_0001279	chr8	+	50553457	50554321	50553457	50553770	50559465	50559654	741	85,53,47	181,166,111	700	149	0.091,0.064,0.083
Sjc_0001279	chr8	+	50555500	50559654	50555500	50558186	50559686	50559859	742	938,818,1061	1,0,2	1617	149	0.989,1.0,0.98
Sjc_0006409	chr3	+	33963135	33963565	33963135	33963227	33965030	33965235	743	2644,1637,1920	22,13,5	487	149	0.974,0.975,0.992
Sjc_0006409	chr3	+	33963135	33963565	33963135	33963227	33969680	33969896	744	2970,1837,2074	8,4,9	487	149	0.991,0.993,0.986
Sjc_0006409	chr3	+	33963361	33965235	33963361	33963565	33969680	33969896	745	769,534,581	764,490,443	1819	149	0.076,0.082,0.097
Sjc_0006409	chr3	+	33963361	33965235	33963361	33963565	33976692	33977228	746	482,300,406	0,0,2	1819	149	1.0,1.0,0.943
Sjc_0006409	chr3	+	33976692	33977228	33976692	33976889	33979206	33979422	747	160,135,327	2452,1611,1837	488	149	0.02,0.025,0.052
Sjc_0006409	chr3	+	33976692	33977228	33976692	33976889	33979568	33980139	748	61,65,116	41,28,37	488	149	0.312,0.415,0.489
Sjc_0006409	chr3	+	33976692	33979422	33976692	33976889	33979568	33980139	749	3737,2497,3157	41,28,37	2682	149	0.835,0.832,0.826
Sjc_0006409	chr3	+	33976692	33979422	33976692	33977228	33979568	33980139	750	3679,2434,3042	3,2,1	2343	149	0.987,0.987,0.995
Sjc_0006405	chr3	+	33787660	33788373	33787660	33788059	33790476	33790686	751	35,28,33	200,199,248	463	149	0.053,0.043,0.041
Sjc_0002719	chr4	+	20046255	20046478	20046255	20046469	20047670	20047831	752	168,261,249	16,6,24	158	149	0.908,0.976,0.907
Sjc_0002806	chr4	-	23452656	23455424	23455176	23455424	23445602	23445707	753	787,2206,1491	1,5,0	2669	149	0.978,0.961,1.0
Sjc_0001439	chr8	+	56006525	56006968	56006525	56006935	56009594	56009781	754	25,31,25	1,0,0	182	149	0.953,1.0,1.0
Sjc_0001439	chr8	+	56006525	56006968	56006525	56006935	56009738	56009781	755	142,194,143	111,157,111	182	149	0.512,0.503,0.513
Sjc_0008167	chr2	+	14097722	14098635	14097722	14098555	14099977	14100063	756	20,39,25	0,1,0	229	149	1.0,0.962,1.0
Sjc_0008167	chr2	+	14107395	14107649	14107395	14107631	14116689	14116928	757	21,19,20	0,0,0	167	149	1.0,1.0,1.0
Sjc_0008167	chr2	+	14120088	14120150	14120088	14120147	14121312	14121519	758	30,28,24	0,0,0	152	149	1.0,1.0,1.0
Sjc_0006368	chr3	-	32611404	32612523	32612302	32612523	32582004	32582308	759	25,62,66	12,3,10	1047	149	0.229,0.746,0.484
Sjc_0006355	chr3	+	31948139	31948319	31948139	31948190	31949250	31952148	760	594,517,558	1,0,0	278	149	0.997,1.0,1.0
Sjc_0002011	chr8	+	78543459	78546194	78543459	78543712	78547125	78547199	761	176,210,184	1,0,0	2631	149	0.909,1.0,1.0
Sjc_0002011	chr8	+	78545751	78546194	78545751	78545959	78547125	78547199	762	158,178,159	1,0,0	384	149	0.984,1.0,1.0
Sjc_0006689	chr3	+	45924318	45924799	45924318	45924645	45927429	45928706	763	2059,1406,1790	2,3,0	303	149	0.998,0.996,1.0
Sjc_0001868	chr8	+	72939951	72940371	72939951	72940323	72942934	72944233	764	8,100,70	7,4,9	197	149	0.464,0.95,0.855
Sjc_0003929	chr4	-	67435609	67435767	67435627	67435767	67428356	67428416	765	4,0,5	1,0,0	167	149	0.781,NA,1.0
Sjc_0003929	chr4	-	67435609	67435767	67435627	67435767	67430002	67430215	766	4,4,6	17,8,5	167	149	0.174,0.308,0.517
Sjc_0003929	chr4	-	67435609	67435767	67435627	67435767	67430002	67430227	767	4,0,6	6,3,2	167	149	0.373,0.0,0.728
Sjc_0002764	chr4	-	21658909	21659157	21658933	21659157	21657458	21657623	768	275,147,195	0,0,0	173	149	1.0,1.0,1.0
Sjc_0002764	chr4	-	21679255	21680128	21680042	21680128	21679089	21679220	769	413,248,302	1,0,0	936	149	0.985,1.0,1.0
Sjc_0006340	chr3	-	31384748	31385490	31384764	31385490	31379708	31380432	770	201,196,199	0,0,0	165	149	1.0,1.0,1.0
Sjc_0004503	chr1	+	3608559	3610299	3608559	3608766	3610632	3611313	771	581,344,466	4,3,6	1682	149	0.928,0.91,0.873
Sjc_0001260	chr8	-	50019701	50020508	50020376	50020508	50014759	50014886	772	4,20,9	0,0,1	824	149	1.0,1.0,0.619
Sjc_0006324	chr3	-	31085955	31086184	31086003	31086184	31084879	31085164	773	2,11,13	599,506,596	197	149	0.003,0.016,0.016
Sjc_0002383	chr4	-	3651128	3651490	3651260	3651490	3648787	3649027	774	328,318,351	0,0,0	281	149	1.0,1.0,1.0
Sjc_0002383	chr4	-	3659217	3660439	3660221	3660439	3656865	3657277	775	198,204,180	24,28,32	1153	149	0.516,0.485,0.421
Sjc_0002383	chr4	-	3659217	3660439	3660231	3660439	3656865	3657277	776	202,206,184	0,0,0	1163	149	1.0,1.0,1.0
Sjc_0002383	chr4	-	3660221	3660439	3660231	3660439	3656865	3657277	777	28,30,36	0,0,0	159	149	1.0,1.0,1.0
Sjc_0002383	chr4	-	3661305	3661697	3661399	3661697	3660477	3660752	778	54,39,65	11,5,1	243	149	0.751,0.827,0.976
Sjc_0002383	chr4	-	3661305	3661697	3661399	3661697	3660676	3660750	779	33,27,38	0,0,1	243	149	1.0,1.0,0.959
Sjc_0003511	chr4	+	48840565	48840826	48840565	48840778	48843284	48843501	780	133,144,176	0,0,0	197	149	1.0,1.0,1.0
Sjc_0003511	chr4	+	48844061	48844247	48844061	48844214	48845242	48845646	781	280,313,296	0,0,0	182	149	1.0,1.0,1.0
Sjc_0003511	chr4	+	48848791	48849109	48848791	48849049	48853752	48854152	782	396,346,276	0,0,0	209	149	1.0,1.0,1.0
Sjc_0007579	chr5	-	36878828	36879100	36878855	36879100	36877087	36877570	783	0,2,0	50,80,67	176	149	0.0,0.021,0.0
Sjc_0006301	chr3	-	30235761	30235986	30235773	30235986	30231046	30231925	784	31,24,42	89,26,88	161	149	0.244,0.461,0.306
Sjc_0002229	chr8	+	88122000	88122612	88122000	88122336	88123175	88123345	785	13,19,29	138,82,106	425	149	0.032,0.075,0.088
Sjc_0006300	chr3	-	30204358	30206877	30206672	30206877	30201635	30202123	786	348,521,490	0,0,1	2463	149	1.0,1.0,0.967
Sjc_0006300	chr3	-	30204358	30206877	30206672	30206877	30202653	30202892	787	437,607,611	0,1,0	2463	149	1.0,0.973,1.0
Sjc_0004275	chr4	-	80845438	80845688	80845474	80845688	80843270	80843406	788	141,57,59	0,0,0	185	149	1.0,1.0,1.0
Sjc_0006288	chr3	-	29858522	29858653	29858630	29858653	29858053	29858335	789	34,25,34	1,8,0	257	149	0.952,0.644,1.0
Sjc_0002892	chr4	+	26672140	26672358	26672140	26672204	26673684	26674168	790	27,22,14	42,55,74	303	149	0.24,0.164,0.085
Sjc_0002892	chr4	+	26672140	26673396	26672140	26672204	26673684	26674168	791	85,91,76	42,55,74	1341	149	0.184,0.155,0.102
Sjc_0002892	chr4	+	26672140	26673396	26672140	26672358	26673684	26674168	792	82,84,72	24,15,10	1187	149	0.3,0.413,0.475
Sjc_0002892	chr4	+	26699483	26700129	26699483	26699723	26700599	26701048	793	183,176,175	445,381,347	555	149	0.099,0.11,0.119
Sjc_0000344	chr8	+	15082942	15083121	15082942	15083046	15084355	15084423	794	3,2,1	20,19,15	224	149	0.091,0.065,0.042
Sjc_0000344	chr8	+	15124377	15124557	15124377	15124488	15125616	15125766	795	257,272,266	0,0,0	218	149	1.0,1.0,1.0
Sjc_0002876	chr4	-	26133610	26134925	26134436	26134925	26132954	26133572	796	114,96,86	622,500,545	975	149	0.027,0.029,0.024
Sjc_0001303	chr8	-	51306936	51307453	51306952	51307453	51304926	51305208	797	71,57,76	0,0,0	165	149	1.0,1.0,1.0
Sjc_0000602	chr8	+	25395315	25395429	25395315	25395411	25396278	25396514	798	0,0,1	12,83,78	167	149	0.0,0.0,0.011
Sjc_0004030	chr4	-	71553978	71554345	71554160	71554345	71552625	71552870	799	185,179,217	241,133,188	331	149	0.257,0.377,0.342
Sjc_0004030	chr4	-	71553972	71554089	71553978	71554089	71552755	71552870	800	3,4,1	113,99,118	155	149	0.025,0.037,0.008
Sjc_0004030	chr4	-	71553978	71554345	71554151	71554345	71552755	71552870	801	185,179,217	14,28,17	322	149	0.859,0.747,0.855
Sjc_0004030	chr4	-	71554151	71554345	71554160	71554345	71552755	71552870	802	14,28,17	241,133,188	158	149	0.052,0.166,0.079
Sjc_0007400	chr5	+	29459150	29463211	29459150	29459285	29463450	29465604	803	121,94,133	286,316,398	4075	149	0.015,0.011,0.012
Sjc_0007400	chr5	+	29460642	29463211	29460642	29460658	29463450	29465604	804	97,78,103	0,28,15	2702	149	1.0,0.133,0.275
Sjc_0006252	chr3	-	28387596	28389797	28389646	28389797	28387385	28387564	805	1215,1303,1438	0,0,2	2199	149	1.0,1.0,0.98
Sjc_0006252	chr3	-	28389832	28389989	28389945	28389989	28387596	28387858	806	125,111,117	75,78,73	262	149	0.487,0.447,0.477
Sjc_0006242	chr3	-	28090563	28093597	28092987	28093597	28089649	28089762	807	373,202,204	387,284,356	2573	149	0.053,0.04,0.032
Sjc_0006242	chr3	-	28090563	28093597	28092987	28093597	28089947	28090351	808	371,202,201	19,24,15	2573	149	0.531,0.328,0.437
Sjc_0002024	chr8	+	79004687	79006995	79004687	79004811	79007524	79007597	809	697,677,816	0,5,0	2333	149	1.0,0.896,1.0
Sjc_0007254	chr5	-	23479486	23481952	23480579	23481952	23478362	23478910	810	1264,1057,1150	5,0,24	1242	149	0.968,1.0,0.852
Sjc_0006238	chr3	+	27915303	27916907	27915303	27915534	27918063	27919673	811	591,525,589	1,0,0	1522	149	0.983,1.0,1.0
Sjc_0003831	chr4	-	62422976	62423481	62423208	62423481	62421201	62421591	812	4,11,19	5,1,2	381	149	0.238,0.811,0.788
Sjc_0003831	chr4	-	62422976	62423481	62423208	62423481	62422489	62422556	813	5,15,19	23,29,19	381	149	0.078,0.168,0.281
Sjc_0006966	chr5	-	11158737	11159206	11159159	11159206	11156508	11156787	814	6,9,12	30,41,32	571	149	0.05,0.054,0.089
Sjc_0006233	chr3	+	27445710	27445914	27445710	27445884	27445921	27446011	815	2,0,0	64,56,49	179	149	0.025,0.0,0.0
Sjc_0006233	chr3	+	27457859	27457915	27457859	27457903	27461443	27461578	816	63,73,71	0,0,0	161	149	1.0,1.0,1.0
Sjc_0000722	chr8	-	30158308	30158394	30158323	30158394	30156579	30156769	817	88,63,70	0,0,0	164	149	1.0,1.0,1.0
Sjc_0008328	chr2	-	19447963	19448110	19448053	19448110	19446297	19446393	818	64,61,75	279,322,316	239	149	0.125,0.106,0.129
Sjc_0008328	chr2	-	19481131	19481306	19481209	19481306	19472608	19472720	819	1,0,0	3,4,1	227	149	0.18,0.0,0.0
Sjc_0008328	chr2	-	19481089	19481306	19481131	19481306	19472608	19472735	820	386,394,370	2,0,0	191	149	0.993,1.0,1.0
Sjc_0008328	chr2	-	19481089	19481306	19481209	19481306	19472608	19472735	821	387,394,369	40,22,40	269	149	0.843,0.908,0.836
Sjc_0008328	chr2	-	19481131	19481306	19481209	19481306	19472608	19472735	822	3,0,0	40,22,40	227	149	0.047,0.0,0.0
Sjc_0005850	chr3	+	11178422	11179748	11178422	11178853	11181977	11182462	823	15,19,23	401,272,298	1044	149	0.005,0.01,0.011
Sjc_0006210	chr3	+	26517583	26521511	26517583	26517889	26523387	26523541	824	498,518,512	1,0,0	3771	149	0.952,1.0,1.0
Sjc_0004066	chr4	+	72803155	72803392	72803155	72803390	72803431	72803456	825	587,368,490	50,29,59	151	149	0.921,0.926,0.891
Sjc_0004066	chr4	+	72803155	72803456	72803155	72803392	72804703	72804746	826	972,695,840	0,0,2	213	149	1.0,1.0,0.997
Sjc_0006605	chr3	+	42209629	42209783	42209629	42209705	42211162	42211457	827	8,4,7	0,0,0	227	149	1.0,1.0,1.0
Sjc_0007129	chr5	+	18437371	18437440	18437371	18437436	18437478	18437567	828	0,0,1	267,229,209	153	149	0.0,0.0,0.005
Sjc_0001863	chr8	-	72659054	72660260	72660166	72660260	72656780	72657065	829	489,458,506	1,4,4	1261	149	0.983,0.931,0.937
Sjc_0002687	chr4	-	18812983	18813225	18813141	18813225	18810684	18811186	830	97,62,54	25,25,29	307	149	0.653,0.546,0.475
Sjc_0006181	chr3	+	25385258	25385387	25385258	25385383	25388541	25388667	831	13,13,15	490,341,436	153	149	0.025,0.036,0.032
Sjc_0002037	chr8	-	79418174	79418597	79418418	79418597	79415247	79415346	832	51,49,72	2,3,0	393	149	0.906,0.861,1.0
Sjc_0001184	chr8	+	47410286	47410626	47410286	47410428	47412757	47412968	833	59,48,60	0,0,0	347	149	1.0,1.0,1.0
Sjc_0001184	chr8	+	47454680	47455171	47454680	47454756	47461558	47461583	834	11,26,31	1,0,1	564	149	0.744,1.0,0.891
Sjc_0001184	chr8	+	47454680	47455171	47454680	47454756	47463782	47464075	835	22,24,48	22,30,39	564	149	0.209,0.174,0.245
Sjc_0006179	chr3	-	25313914	25314221	25313950	25314221	25310906	25310966	836	1,2,0	2,0,2	185	149	0.287,1.0,0.0
Sjc_0006179	chr3	-	25313914	25314221	25313950	25314221	25311616	25311683	837	15,20,18	191,139,157	185	149	0.059,0.104,0.085
Sjc_0008231	chr2	-	16301554	16301815	16301580	16301815	16299432	16299701	838	73,58,61	69,77,86	175	149	0.474,0.391,0.377
Sjc_0008231	chr2	-	16302990	16303707	16303552	16303707	16301580	16301815	839	446,353,417	0,0,1	711	149	1.0,1.0,0.989
Sjc_0008231	chr2	-	16303528	16303707	16303552	16303707	16302990	16303466	840	10,8,3	87,65,72	173	149	0.09,0.096,0.035
Sjc_0001918	chr8	-	74633727	74637582	74637110	74637582	74629900	74630116	841	2704,1866,1986	37,32,21	3532	149	0.755,0.711,0.8
Sjc_0002083	chr8	-	81413372	81414561	81414457	81414561	81411039	81411136	842	331,318,343	0,0,0	1234	149	1.0,1.0,1.0
Sjc_0002083	chr8	-	81416578	81416774	81416583	81416774	81414457	81414561	843	247,159,184	0,0,2	154	149	1.0,1.0,0.989
Sjc_0006153	chr3	-	24282248	24282518	24282299	24282518	24278583	24279150	844	510,332,403	0,0,0	200	149	1.0,1.0,1.0
Sjc_0006153	chr3	-	24283537	24283804	24283541	24283804	24282248	24282518	845	114,86,89	53,38,54	153	149	0.677,0.688,0.616
Sjc_0006150	chr3	+	24171214	24172252	24171214	24171417	24172406	24172553	846	79,18,58	1069,711,832	984	149	0.011,0.004,0.01
Sjc_0005154	chr1	-	30091401	30091461	30091429	30091461	30089300	30089458	847	28,9,10	147,115,100	177	149	0.138,0.062,0.078
Sjc_0006129	chr3	-	23312986	23313071	23313022	23313071	23307956	23307992	848	30,65,32	0,0,0	185	149	1.0,1.0,1.0
Sjc_0006122	chr3	+	22890021	22890147	22890021	22890080	22893330	22893438	849	1,3,0	32,28,30	216	149	0.021,0.069,0.0
Sjc_0006122	chr3	+	22890021	22890671	22890021	22890080	22893330	22893438	850	1,0,0	32,28,30	740	149	0.006,0.0,0.0
Sjc_0006122	chr3	+	22890021	22890671	22890021	22890147	22893330	22893438	851	1,0,0	1,3,0	673	149	0.181,0.0,NA
Sjc_0006114	chr3	-	22683060	22685190	22685007	22685190	22681249	22681640	852	1664,1032,1259	112,60,85	2096	149	0.514,0.55,0.513
Sjc_0006094	chr3	-	21889949	21890115	21889978	21890115	21887515	21888827	853	772,536,637	299,215,253	178	149	0.684,0.676,0.678
Sjc_0006094	chr3	-	21893978	21894167	21894030	21894167	21892683	21892874	854	14,21,22	0,6,5	201	149	1.0,0.722,0.765
Sjc_0007495	chr5	+	33529441	33533151	33529441	33531361	33538239	33538534	855	1296,1173,1130	0,1,0	1939	149	1.0,0.989,1.0
Sjc_0006077	chr3	-	21530481	21530716	21530529	21530716	21528767	21529092	856	10,6,7	229,234,275	197	149	0.032,0.019,0.019
Sjc_0006077	chr3	-	21531091	21533114	21532977	21533114	21530894	21531054	857	419,489,516	2,2,1	2035	149	0.939,0.947,0.974
Sjc_0003277	chr4	+	40079969	40080364	40079969	40080105	40083156	40083455	858	18,30,19	10,8,7	408	149	0.397,0.578,0.498
Sjc_0003277	chr4	+	40083156	40083455	40083156	40083434	40088234	40088338	859	14,12,17	2,4,6	170	149	0.86,0.724,0.713
Sjc_0003277	chr4	+	40092399	40092555	40092399	40092506	40093755	40094039	860	37,51,45	0,0,0	198	149	1.0,1.0,1.0
Sjc_0004176	chr4	+	76718370	76718495	76718370	76718431	76720804	76720913	861	27,25,16	0,0,0	213	149	1.0,1.0,1.0
Sjc_0001725	chr8	+	67048779	67048874	67048779	67048848	67048916	67050910	862	45,50,23	37,12,28	175	149	0.509,0.78,0.412
Sjc_0001725	chr8	+	67050156	67050341	67050156	67050204	67050811	67050910	863	588,409,468	258,156,181	286	149	0.543,0.577,0.574
Sjc_0001725	chr8	+	67048779	67050204	67048779	67048848	67050811	67051878	864	1932,1838,1883	31,12,39	1505	149	0.861,0.938,0.827
Sjc_0001725	chr8	+	67050156	67050910	67050156	67050341	67051519	67051878	865	2332,1602,1852	4,0,5	718	149	0.992,1.0,0.987
Sjc_0006417	chr3	-	34386699	34386844	34386710	34386844	34386521	34386662	866	211,170,201	1,0,0	160	149	0.995,1.0,1.0
Sjc_0006417	chr3	-	34386699	34386844	34386780	34386844	34386521	34386662	867	368,309,356	0,0,0	230	149	1.0,1.0,1.0
Sjc_0006417	chr3	-	34386710	34386844	34386780	34386844	34386521	34386662	868	158,139,155	0,0,0	219	149	1.0,1.0,1.0
Sjc_0006417	chr3	-	34386854	34386947	34386878	34386947	34386710	34386844	869	29,16,12	201,159,207	173	149	0.111,0.08,0.048
Sjc_0006417	chr3	-	34389114	34389269	34389201	34389269	34387431	34387650	870	0,0,0	11,17,13	236	149	0.0,0.0,0.0
Sjc_0006065	chr3	+	21152278	21152446	21152278	21152438	21152491	21152792	871	66,56,63	5,3,5	157	149	0.926,0.947,0.923
Sjc_0006536	chr3	+	38881011	38881176	38881011	38881085	38882323	38882701	872	16,26,15	403,272,284	240	149	0.024,0.056,0.032
Sjc_0001721	chr8	+	66905340	66905576	66905340	66905570	66912984	66914145	873	217,153,169	971,688,819	155	149	0.177,0.176,0.166
Sjc_0003016	chr4	+	30852445	30852551	30852445	30852524	30854321	30854702	874	4,4,4	8,4,10	176	149	0.297,0.458,0.253
Sjc_0003016	chr4	+	30852445	30852551	30852445	30852524	30854351	30854702	875	0,2,0	0,0,1	176	149	NA,1.0,0.0
Sjc_0003016	chr4	+	30852445	30852551	30852445	30852524	30854375	30854702	876	11,28,18	25,30,44	176	149	0.271,0.441,0.257
Sjc_0007538	chr5	-	35245310	35247386	35247005	35247386	35244830	35244909	877	1075,895,1003	3,0,1	1844	149	0.967,1.0,0.988
Sjc_0003210	chr4	+	37942067	37942664	37942067	37942430	37943596	37944249	878	0,0,2	164,158,174	383	149	0.0,0.0,0.004
Sjc_0006054	chr3	-	20545988	20546360	20546010	20546360	20539979	20540228	879	50,45,47	0,0,0	171	149	1.0,1.0,1.0
Sjc_0002817	chr4	-	23783976	23784110	23783982	23784110	23783850	23783937	880	3088,1816,2319	27,15,17	155	149	0.991,0.991,0.992
Sjc_0003545	chr4	+	50008084	50011948	50008084	50008466	50013045	50013999	881	741,713,689	0,0,6	3631	149	1.0,1.0,0.825
Sjc_0003545	chr4	+	50010154	50010250	50010154	50010235	50013045	50013999	882	99,104,53	16,17,35	164	149	0.849,0.848,0.579
Sjc_0003545	chr4	+	50010154	50011948	50010154	50010235	50013045	50013999	883	551,538,532	16,17,35	1862	149	0.734,0.717,0.549
Sjc_0003545	chr4	+	50010154	50011948	50010154	50010250	50013045	50013999	884	537,519,521	85,85,42	1847	149	0.338,0.33,0.5
Sjc_0006028	chr3	+	19291800	19291996	19291800	19291982	19292355	19292539	885	28,30,29	484,347,333	163	149	0.05,0.073,0.074
Sjc_0006025	chr3	+	19172594	19174888	19172594	19172774	19177409	19178635	886	648,567,541	73,41,92	2263	149	0.369,0.477,0.279
Sjc_0004379	chr4	-	85289403	85289527	85289406	85289527	85289314	85289373	887	0,0,0	8,26,25	152	149	0.0,0.0,0.0
Sjc_0009464	chr7	-	17414005	17414288	17414092	17414288	17412200	17412436	888	649,463,691	0,0,0	236	149	1.0,1.0,1.0
Sjc_0009464	chr7	-	17422821	17423107	17422829	17423107	17419728	17419867	889	0,0,1	2,2,4	157	149	0.0,0.0,0.192
Sjc_0009464	chr7	-	17440988	17441324	17441243	17441324	17440173	17440399	890	4,19,7	3,0,0	404	149	0.33,1.0,1.0
Sjc_0003897	chr4	+	66071364	66072153	66071364	66071907	66072568	66072745	891	0,2,3	264,248,273	395	149	0.0,0.003,0.004
Sjc_0006349	chr3	+	31650312	31650453	31650312	31650405	31653074	31653202	892	716,1103,1008	0,0,0	197	149	1.0,1.0,1.0
Sjc_0002965	chr4	-	29231349	29233680	29233593	29233680	29229544	29229625	893	106,120,72	1,0,0	2393	149	0.868,1.0,1.0
Sjc_0002965	chr4	-	29251243	29251347	29251300	29251347	29249514	29249644	894	101,94,112	30,30,42	206	149	0.709,0.694,0.659
Sjc_0005452	chr1	+	42907248	42907436	42907248	42907348	42907473	42907551	895	134,113,181	82,60,75	237	149	0.507,0.542,0.603
Sjc_0005452	chr1	+	42907380	42907469	42907380	42907436	42907473	42907551	896	5,15,14	134,111,180	182	149	0.03,0.1,0.06
Sjc_0003661	chr4	+	54690940	54690985	54690940	54690960	54692761	54693617	897	4,4,7	0,13,12	174	149	1.0,0.209,0.333
Sjc_0003813	chr4	-	61711710	61712302	61712218	61712302	61709625	61709752	898	26,35,41	0,2,0	657	149	1.0,0.799,1.0
Sjc_0006665	chr3	-	45054469	45054678	45054473	45054678	45052997	45054425	899	9,2,7	722,591,530	153	149	0.012,0.003,0.013
Sjc_0000835	chr8	+	34417684	34417827	34417684	34417811	34417859	34418030	900	604,433,553	0,3,2	165	149	1.0,0.992,0.996
Sjc_0000835	chr8	+	34417684	34417827	34417684	34417811	34423963	34424551	901	103,90,98	44,34,37	165	149	0.679,0.705,0.705
Sjc_0005993	chr3	-	17938864	17939637	17939431	17939637	17937422	17937675	902	2502,2175,2231	1,0,0	716	149	0.998,1.0,1.0
Sjc_0005482	chr1	+	44408082	44408155	44408082	44408125	44409683	44409942	903	5,11,11	0,7,0	179	149	1.0,0.567,1.0
Sjc_0005482	chr1	+	44408082	44408868	44408082	44408125	44409683	44409942	904	17,11,12	0,7,0	892	149	1.0,0.208,1.0
Sjc_0005482	chr1	+	44408082	44408868	44408082	44408155	44409683	44409942	905	16,7,11	4,7,10	862	149	0.409,0.147,0.16
Sjc_0008479	chr2	+	25161321	25161637	25161321	25161363	25162039	25162099	906	4,0,23	0,0,0	423	149	1.0,NA,1.0
Sjc_0002453	chr4	-	7012279	7012541	7012370	7012541	7009653	7009864	907	329,265,432	84,72,46	240	149	0.709,0.696,0.854
Sjc_0002628	chr4	+	14864410	14867356	14864410	14864531	14871779	14871889	908	9,66,20	19,94,66	2974	149	0.023,0.034,0.015
Sjc_0005964	chr3	+	16089419	16089564	16089419	16089456	16094296	16094516	909	16,15,21	19,32,25	257	149	0.328,0.214,0.328
Sjc_0005964	chr3	+	16089419	16090205	16089419	16089456	16094296	16094516	910	31,24,40	19,32,25	898	149	0.213,0.111,0.21
Sjc_0005964	chr3	+	16089419	16090205	16089419	16089564	16094296	16094516	911	31,24,40	16,15,21	790	149	0.268,0.232,0.264
Sjc_0005964	chr3	+	16095343	16102845	16095343	16101751	16103107	16103405	912	192,228,231	184,117,173	1243	149	0.111,0.189,0.138
Sjc_0005964	chr3	+	16095343	16103405	16095343	16102845	16104267	16104770	913	659,480,516	22,19,11	709	149	0.863,0.842,0.908
Sjc_0004723	chr1	-	13197526	13197818	13197649	13197818	13197435	13197497	914	219,128,163	0,0,0	272	149	1.0,1.0,1.0
Sjc_0000358	chr8	+	15715724	15716306	15715724	15715825	15717374	15717540	915	746,1251,845	0,5,0	630	149	1.0,0.983,1.0
Sjc_0007102	chr5	-	17406364	17408219	17407915	17408219	17403376	17405956	916	3145,2338,2618	0,1,0	1700	149	1.0,0.995,1.0
Sjc_0000329	chr8	+	14793014	14793598	14793014	14793172	14795851	14795949	917	2,2,5	1,0,0	575	149	0.341,1.0,1.0
Sjc_0002811	chr4	-	23603697	23603824	23603700	23603824	23603599	23603660	918	1,1,1	122,96,135	152	149	0.008,0.01,0.007
Sjc_0007884	chr2	+	2076023	2076183	2076023	2076129	2078290	2078487	919	41,31,36	0,0,0	203	149	1.0,1.0,1.0
Sjc_0007884	chr2	+	2082397	2082485	2082397	2082428	2084311	2086032	920	251,215,233	0,0,0	206	149	1.0,1.0,1.0
Sjc_0000469	chr8	+	20865899	20866117	20865899	20866017	20868450	20869000	921	190,99,149	0,0,0	249	149	1.0,1.0,1.0
Sjc_0005931	chr3	-	14384808	14385226	14384853	14385226	14380922	14381218	922	273,263,291	0,0,0	194	149	1.0,1.0,1.0
Sjc_0002284	chr8	-	89456171	89456480	89456356	89456480	89455583	89455775	923	0,0,0	11,24,50	334	149	0.0,0.0,0.0
Sjc_0007253	chr5	+	23466798	23466886	23466798	23466828	23472751	23472933	924	19,17,28	91,71,77	207	149	0.131,0.147,0.207
Sjc_0001269	chr8	-	50257370	50257832	50257403	50257832	50256256	50256463	925	3,5,9	458,391,504	182	149	0.005,0.01,0.014
Sjc_0006231	chr3	+	27369020	27369193	27369020	27369175	27370151	27370290	926	146,152,176	0,0,0	167	149	1.0,1.0,1.0
Sjc_0006231	chr3	+	27374295	27374953	27374295	27374915	27378287	27378330	927	62,42,61	0,0,0	187	149	1.0,1.0,1.0
Sjc_0002827	chr4	+	24230570	24230918	24230570	24230668	24242439	24243442	928	0,3,1	0,12,10	399	149	NA,0.085,0.036
Sjc_0002827	chr4	+	24232377	24232530	24232377	24232511	24242439	24243442	929	3,3,0	5,1,6	168	149	0.347,0.727,0.0
Sjc_0008891	chr6	+	15676234	15676551	15676234	15676414	15678202	15678506	930	106,162,138	6,0,0	286	149	0.902,1.0,1.0
Sjc_0000619	chr8	-	26100903	26101430	26101305	26101430	26100279	26100437	931	630,589,696	4,9,4	551	149	0.977,0.947,0.979
Sjc_0000444	chr8	-	19724409	19724862	19724413	19724862	19714155	19715396	932	21,76,41	0,0,0	153	149	1.0,1.0,1.0
Sjc_0001884	chr8	+	73595137	73595459	73595137	73595446	73596430	73596828	933	94,80,105	1,3,6	162	149	0.989,0.961,0.942
Sjc_0001884	chr8	+	73600324	73600734	73600324	73600698	73602417	73602602	934	136,128,173	0,0,0	185	149	1.0,1.0,1.0
Sjc_0003022	chr4	+	31042485	31042939	31042485	31042553	31043975	31044333	935	30,29,40	17,18,36	535	149	0.33,0.31,0.236
Sjc_0005906	chr3	-	13370916	13371047	13370994	13371047	13366986	13367234	936	243,172,224	0,0,0	227	149	1.0,1.0,1.0
Sjc_0005906	chr3	-	13379048	13379206	13379054	13379206	13376976	13377105	937	116,84,108	0,0,0	155	149	1.0,1.0,1.0
Sjc_0005906	chr3	-	13384857	13384942	13384860	13384942	13381859	13382236	938	117,109,109	0,0,0	152	149	1.0,1.0,1.0
Sjc_0008794	chr6	+	10976072	10976276	10976072	10976192	10977310	10977443	939	182,183,267	0,0,0	233	149	1.0,1.0,1.0
Sjc_0005890	chr3	+	12922567	12923932	12922567	12922683	12925384	12925470	940	79,57,62	800,548,789	1398	149	0.01,0.011,0.008
Sjc_0005890	chr3	+	12930877	12931019	12930877	12930989	12932394	12932500	941	2288,1143,1585	0,0,0	179	149	1.0,1.0,1.0
Sjc_0005879	chr3	-	12388786	12388953	12388809	12388953	12384241	12384716	942	9,10,22	13,8,20	172	149	0.375,0.52,0.488
Sjc_0006840	chr5	+	4820586	4820776	4820586	4820752	4821615	4821703	943	0,0,0	297,182,261	173	149	0.0,0.0,0.0
Sjc_0003008	chr4	-	30649255	30651212	30650983	30651212	30647860	30648218	944	377,317,441	0,0,1	1877	149	1.0,1.0,0.972
Sjc_0003008	chr4	-	30650983	30652285	30651961	30652285	30649255	30649353	945	215,163,186	0,1,1	1127	149	1.0,0.956,0.961
Sjc_0003343	chr4	-	42422006	42422241	42422147	42422241	42419546	42420463	946	506,397,411	0,0,0	290	149	1.0,1.0,1.0
Sjc_0003343	chr4	-	42428386	42428797	42428452	42428797	42426262	42426608	947	187,166,156	7,14,16	215	149	0.949,0.892,0.871
Sjc_0008506	chr2	-	26089202	26091450	26091382	26091450	26088873	26089169	948	20,48,33	1,0,0	2329	149	0.561,1.0,1.0
Sjc_0003099	chr4	-	34190950	34192052	34191747	34192052	34186928	34187233	949	250,210,245	65,50,48	946	149	0.377,0.398,0.446
Sjc_0003099	chr4	-	34190950	34192052	34191747	34192052	34189760	34189855	950	270,220,262	32,27,26	946	149	0.571,0.562,0.613
Sjc_0006528	chr3	-	38611523	38611703	38611551	38611703	38610535	38610599	951	6,2,0	39,24,51	177	149	0.115,0.066,0.0
Sjc_0001152	chr8	+	46234976	46235363	46234976	46235134	46235405	46235736	952	42,21,17	88,79,110	378	149	0.158,0.095,0.057
Sjc_0006113	chr3	+	22670071	22670292	22670071	22670208	22672411	22672511	953	2,1,8	84,81,73	233	149	0.015,0.008,0.065
Sjc_0000245	chr8	+	10456793	10457128	10456793	10457051	10457197	10457326	954	18,220,52	0,15,0	226	149	1.0,0.906,1.0
Sjc_0005015	chr1	-	25302802	25302983	25302817	25302983	25301977	25302264	955	11,16,24	0,0,0	164	149	1.0,1.0,1.0
Sjc_0005015	chr1	-	25302802	25302983	25302817	25302983	25301977	25302273	956	15,19,24	249,214,213	164	149	0.052,0.075,0.093
Sjc_0005015	chr1	-	25303034	25303194	25303048	25303194	25301977	25302273	957	26,17,22	1,0,0	163	149	0.96,1.0,1.0
Sjc_0005015	chr1	-	25303239	25305346	25305290	25305346	25303034	25303194	958	812,632,740	0,0,2	2200	149	1.0,1.0,0.962
Sjc_0007706	chr5	+	41447961	41448749	41447961	41448266	41448845	41449359	959	124,89,89	316,228,275	632	149	0.085,0.084,0.071
Sjc_0007706	chr5	+	41447961	41449359	41447961	41448266	41450137	41450583	960	1333,752,989	22,7,31	1242	149	0.879,0.928,0.793
Sjc_0004991	chr1	+	23798872	23798918	23798872	23798915	23798951	23799061	961	141,153,134	462,353,434	152	149	0.23,0.298,0.232
Sjc_0000885	chr8	+	36191688	36191791	36191688	36191778	36198067	36198199	962	61,50,53	0,0,0	162	149	1.0,1.0,1.0
Sjc_0000885	chr8	+	36203778	36203946	36203778	36203904	36205873	36206015	963	117,146,118	0,0,0	191	149	1.0,1.0,1.0
Sjc_0003682	chr4	-	55674426	55674692	55674594	55674692	55672748	55672918	964	19,17,14	0,0,0	317	149	1.0,1.0,1.0
Sjc_0005832	chr3	-	10561046	10561394	10561066	10561394	10559253	10559523	965	11,21,13	0,0,0	169	149	1.0,1.0,1.0
Sjc_0005832	chr3	-	10561573	10561837	10561649	10561837	10561433	10561537	966	66,106,97	0,0,0	225	149	1.0,1.0,1.0
Sjc_0005831	chr3	+	10425506	10430393	10425506	10425736	10430446	10430773	967	621,603,619	0,1,0	4806	149	1.0,0.949,1.0
Sjc_0009108	chr7	+	2465877	2466403	2465877	2466378	2467091	2467241	968	3,17,8	52,19,14	174	149	0.047,0.434,0.329
Sjc_0005828	chr3	-	10331980	10334459	10334412	10334459	10330216	10330848	969	2831,1412,2200	0,1,1	2581	149	1.0,0.988,0.992
Sjc_0002798	chr4	+	22873254	22873403	22873254	22873393	22875067	22875155	970	169,70,111	52,42,26	159	149	0.753,0.61,0.8
Sjc_0007830	chr2	+	425827	426078	425827	426074	430371	430669	971	0,0,0	287,198,220	153	149	0.0,0.0,0.0
Sjc_0008868	chr6	-	14688926	14690747	14689959	14690747	14680886	14681112	972	5,23,13	16,44,28	1182	149	0.038,0.062,0.055
Sjc_0005136	chr1	+	29453704	29453825	29453704	29453757	29455013	29455410	973	0,4,2	177,105,134	217	149	0.0,0.025,0.01
Sjc_0005136	chr1	+	29453704	29454976	29453704	29453757	29455013	29455410	974	2404,2183,2592	177,105,134	1368	149	0.597,0.694,0.678
Sjc_0005136	chr1	+	29453704	29454976	29453704	29453825	29455013	29455410	975	2404,2183,2592	0,4,2	1300	149	1.0,0.984,0.993
Sjc_0007153	chr5	-	19497666	19497817	19497726	19497817	19496831	19496980	976	130,196,159	0,0,0	209	149	1.0,1.0,1.0
Sjc_0007153	chr5	-	19523536	19523693	19523593	19523693	19515074	19515314	977	91,103,69	0,0,0	206	149	1.0,1.0,1.0
Sjc_0006000	chr3	-	18124767	18125259	18125113	18125259	18123405	18123618	978	30,54,40	263,442,375	495	149	0.033,0.035,0.031
Sjc_0005784	chr3	+	8625403	8625835	8625403	8625506	8626378	8626577	979	757,918,883	7,5,3	478	149	0.971,0.983,0.989
Sjc_0002756	chr4	+	21516297	21517025	21516297	21516939	21522563	21522753	980	112,57,99	74,78,63	235	149	0.49,0.317,0.499
Sjc_0007166	chr5	-	20069286	20071389	20071242	20071389	20066405	20066744	981	360,324,383	1,12,12	2105	149	0.962,0.656,0.693
Sjc_0005777	chr3	-	8405000	8406195	8406011	8406195	8401159	8401334	982	33,26,31	7,7,8	1160	149	0.377,0.323,0.332
Sjc_0005777	chr3	-	8405000	8406195	8406030	8406195	8401159	8401334	983	38,29,33	304,236,209	1179	149	0.016,0.015,0.02
Sjc_0005777	chr3	-	8406011	8406195	8406030	8406195	8401159	8401334	984	12,10,10	304,236,209	168	149	0.034,0.036,0.041
Sjc_0005777	chr3	-	8423427	8423528	8423433	8423528	8423280	8423383	985	57,35,24	91,65,52	155	149	0.376,0.341,0.307
Sjc_0005777	chr3	-	8425121	8425263	8425185	8425263	8423280	8423383	986	71,78,64	0,0,0	213	149	1.0,1.0,1.0
Sjc_0007767	chr5	+	43581474	43581746	43581474	43581534	43586293	43586399	987	8,8,11	39,47,46	361	149	0.078,0.066,0.09
Sjc_0007767	chr5	+	43586817	43587010	43586817	43586848	43590371	43590751	988	492,282,304	10,12,10	311	149	0.959,0.918,0.936
Sjc_0008883	chr6	+	15393980	15394183	15393980	15394120	15395913	15396033	989	30,15,10	55,51,46	212	149	0.277,0.171,0.133
Sjc_0003326	chr4	-	41728863	41728939	41728920	41728939	41726662	41726795	990	478,384,355	0,0,0	206	149	1.0,1.0,1.0
Sjc_0003326	chr4	-	41736484	41736906	41736619	41736906	41733290	41733403	991	39,48,40	61,80,41	284	149	0.251,0.239,0.339
Sjc_0003326	chr4	-	41738016	41738356	41738280	41738356	41736619	41736906	992	499,438,441	0,0,0	413	149	1.0,1.0,1.0
Sjc_0003326	chr4	-	41761305	41761423	41761339	41761423	41760172	41760270	993	117,121,118	0,0,0	183	149	1.0,1.0,1.0
Sjc_0003326	chr4	-	41761556	41761717	41761589	41761717	41761453	41761524	994	24,23,28	0,0,0	182	149	1.0,1.0,1.0
Sjc_0005758	chr3	+	7810269	7810857	7810269	7810492	7811309	7811460	995	3433,2732,3231	0,0,1	514	149	1.0,1.0,0.999
Sjc_0001772	chr8	+	68722906	68723558	68722906	68723014	68723595	68723799	996	106,125,129	144,145,170	693	149	0.137,0.156,0.14
Sjc_0008212	chr2	-	15688864	15689075	15688969	15689075	15687085	15687171	997	30,38,36	1144,947,1103	254	149	0.015,0.023,0.019
Sjc_0008212	chr2	-	15688969	15693335	15693214	15693335	15687085	15687171	998	1409,1352,1464	15,8,3	4394	149	0.761,0.851,0.943
Sjc_0009710	chrtig00000329:84754-143029_pilon_pilon_1	+	209	548	209	392	764	877	999	127,77,107	3,0,2	305	149	0.954,1.0,0.963
Sjc_0002829	chr4	+	24398892	24399679	24398892	24399050	24401456	24401628	1000	148,114,76	28,27,36	778	149	0.503,0.447,0.288
Sjc_0002829	chr4	+	24398892	24399679	24398892	24399050	24403455	24404168	1001	21,18,32	6,15,14	778	149	0.401,0.187,0.304
Sjc_0002829	chr4	+	24401456	24401628	24401456	24401538	24403455	24404169	1002	195,180,196	0,0,0	239	149	1.0,1.0,1.0
Sjc_0003718	chr4	-	57248268	57251833	57248542	57251833	57241995	57242261	1003	162,135,168	0,0,1	423	149	1.0,1.0,0.983
Sjc_0003718	chr4	-	57250356	57251945	57251870	57251945	57248542	57249027	1004	99,111,99	5,6,7	1663	149	0.64,0.624,0.559
Sjc_0002651	chr4	+	17101360	17101711	17101360	17101464	17104081	17105519	1005	466,264,327	3,0,3	396	149	0.983,1.0,0.976
Sjc_0007920	chr2	-	3699160	3699260	3699223	3699260	3696654	3696782	1006	77,51,85	0,0,0	212	149	1.0,1.0,1.0
Sjc_0004697	chr1	-	12231460	12231575	12231508	12231575	12231334	12231427	1007	578,714,640	0,0,0	197	149	1.0,1.0,1.0
Sjc_0006373	chr3	-	32759765	32760168	32759846	32760168	32757749	32758273	1008	1793,1534,1738	0,0,0	230	149	1.0,1.0,1.0
Sjc_0005889	chr3	+	12892510	12892742	12892510	12892697	12894380	12894719	1009	13,23,7	0,0,0	194	149	1.0,1.0,1.0
Sjc_0003282	chr4	+	40236464	40237054	40236464	40236601	40239079	40239209	1010	14,34,34	0,9,14	602	149	1.0,0.483,0.375
Sjc_0003282	chr4	+	40237889	40239458	40237889	40239441	40241102	40243040	1011	0,0,0	1,0,0	166	149	0.0,NA,NA
Sjc_0004187	chr4	-	77347427	77347537	77347474	77347537	77341577	77341750	1012	0,1,9	32,38,38	196	149	0.0,0.02,0.153
Sjc_0002370	chr4	+	3053965	3054124	3053965	3054063	3054164	3054297	1013	241,251,241	0,4,1	210	149	1.0,0.978,0.994
Sjc_0002088	chr8	+	81552395	81552569	81552395	81552503	81559233	81559653	1014	420,271,406	0,0,0	215	149	1.0,1.0,1.0
Sjc_0007065	chr5	-	16070620	16070809	16070753	16070809	16068556	16068906	1015	16,16,25	3,10,10	282	149	0.738,0.458,0.569
Sjc_0007065	chr5	-	16070620	16070809	16070758	16070809	16068556	16068906	1016	16,16,25	48,44,37	287	149	0.148,0.159,0.26
Sjc_0007065	chr5	-	16070753	16070809	16070758	16070809	16068556	16068906	1017	3,10,10	48,44,37	154	149	0.057,0.18,0.207
Sjc_0001744	chr8	-	67881025	67881128	67881046	67881128	67875451	67875604	1018	124,73,88	0,0,0	170	149	1.0,1.0,1.0
Sjc_0005720	chr3	+	6007452	6009832	6007452	6007652	6011553	6011711	1019	13,26,23	0,0,29	2329	149	1.0,1.0,0.048
Sjc_0006091	chr3	+	21791110	21791175	21791110	21791154	21791973	21792276	1020	17,15,16	7,0,2	170	149	0.68,1.0,0.875
Sjc_0005718	chr3	-	5902472	5902888	5902488	5902888	5900269	5901060	1021	85,76,55	123,72,99	165	149	0.384,0.488,0.334
Sjc_0005715	chr3	+	5800787	5800899	5800787	5800888	5807133	5807297	1022	5,7,5	0,0,0	160	149	1.0,1.0,1.0
Sjc_0005715	chr3	+	5820238	5820718	5820238	5820712	5825132	5825239	1023	75,50,71	0,0,0	155	149	1.0,1.0,1.0
Sjc_0005715	chr3	+	5849246	5849449	5849246	5849368	5849488	5849686	1024	90,70,62	0,0,0	230	149	1.0,1.0,1.0
Sjc_0005715	chr3	+	5849177	5851783	5849177	5849686	5852015	5852252	1025	87,31,61	180,196,184	2246	149	0.031,0.01,0.022
Sjc_0007632	chr5	+	38918210	38918411	38918210	38918399	38920027	38920550	1026	1,0,0	25,19,41	161	149	0.036,0.0,0.0
Sjc_0007632	chr5	+	38918210	38918411	38918210	38918399	38920198	38920550	1027	20,0,4	123,85,82	161	149	0.131,0.0,0.043
Sjc_0007280	chr5	+	24459009	24459146	24459009	24459110	24460773	24460923	1028	490,464,558	0,0,0	185	149	1.0,1.0,1.0
Sjc_0005170	chr1	+	30810618	30810728	30810618	30810648	30812768	30812962	1029	0,4,4	0,7,0	229	149	NA,0.271,1.0
Sjc_0005700	chr3	+	5168535	5169945	5168535	5168956	5170021	5170300	1030	4861,3150,3709	4,0,3	1138	149	0.994,1.0,0.994
Sjc_0006053	chr3	-	20527396	20527617	20527417	20527617	20520314	20525073	1031	1564,1255,1386	0,0,0	170	149	1.0,1.0,1.0
Sjc_0006053	chr3	-	20529914	20530251	20530209	20530251	20529238	20529458	1032	11,19,15	356,349,388	444	149	0.01,0.018,0.013
Sjc_0003048	chr4	+	31884422	31884880	31884422	31884639	31884934	31885243	1033	8,125,32	0,11,8	390	149	1.0,0.813,0.604
Sjc_0001567	chr8	+	60904470	60904566	60904470	60904511	60908011	60908242	1034	1,0,0	52,77,82	204	149	0.014,0.0,0.0
Sjc_0001567	chr8	+	60904470	60904761	60904470	60904511	60908011	60908242	1035	10,5,13	52,77,82	399	149	0.067,0.024,0.056
Sjc_0001567	chr8	+	60904470	60904761	60904470	60904566	60908011	60908242	1036	10,5,13	1,0,0	344	149	0.812,1.0,1.0
Sjc_0006393	chr3	+	33440621	33441942	33440621	33440734	33443586	33443717	1037	123,123,146	15,5,8	1357	149	0.474,0.73,0.667
Sjc_0006393	chr3	+	33440621	33441942	33440621	33440734	33445025	33445086	1038	120,123,144	23,22,0	1357	149	0.364,0.38,1.0
Sjc_0006393	chr3	+	33440621	33443717	33440621	33440734	33445025	33445086	1039	240,267,245	23,22,0	3132	149	0.332,0.366,1.0
Sjc_0006393	chr3	+	33440621	33443717	33440621	33441942	33445025	33445086	1040	123,144,106	3,0,5	1924	149	0.76,1.0,0.621
Sjc_0006393	chr3	+	33440621	33443717	33440621	33440734	33445132	33445365	1041	231,262,230	1,0,0	3132	149	0.917,1.0,1.0
Sjc_0005666	chr3	+	4041102	4043665	4041102	4041222	4045333	4045442	1042	671,326,589	0,0,3	2592	149	1.0,1.0,0.919
Sjc_0005666	chr3	+	4041102	4043665	4041102	4041222	4045490	4045569	1043	88,66,72	0,1,0	2592	149	1.0,0.791,1.0
Sjc_0002971	chr4	+	29400078	29400922	29400078	29400436	29406330	29406541	1044	257,436,363	2,8,2	635	149	0.968,0.927,0.977
Sjc_0002971	chr4	+	29413443	29413570	29413443	29413528	29415374	29415414	1045	3,3,1	98,202,153	191	149	0.023,0.011,0.005
Sjc_0002971	chr4	+	29415374	29415454	29415374	29415414	29418110	29418176	1046	0,4,1	1,8,2	189	149	0.0,0.283,0.283
Sjc_0005371	chr1	+	39402724	39404307	39402724	39403329	39404568	39404756	1047	295,175,230	10,0,3	1127	149	0.796,1.0,0.91
Sjc_0006764	chr5	+	588855	589048	588855	588946	591414	591572	1048	796,427,549	0,0,0	251	149	1.0,1.0,1.0
Sjc_0009369	chr7	-	13785952	13791006	13790813	13791006	13785652	13785813	1049	75,109,116	109,122,147	5010	149	0.02,0.026,0.023
Sjc_0007179	chr5	+	20418058	20418618	20418058	20418322	20424522	20424882	1050	36,86,52	192,178,214	445	149	0.059,0.139,0.075
Sjc_0008580	chr6	+	2586272	2586312	2586272	2586295	2590679	2590763	1051	151,78,89	0,0,0	166	149	1.0,1.0,1.0
Sjc_0007012	chr5	-	13735649	13735805	13735673	13735805	13735522	13735607	1052	3,15,10	0,0,0	173	149	1.0,1.0,1.0
Sjc_0007012	chr5	-	13736418	13736606	13736484	13736606	13736224	13736393	1053	8,8,9	0,0,0	215	149	1.0,1.0,1.0
Sjc_0003495	chr4	-	48021227	48021335	48021230	48021335	48019534	48019731	1054	201,197,231	0,0,0	152	149	1.0,1.0,1.0
Sjc_0001129	chr8	+	45563809	45566663	45563809	45563892	45572023	45572248	1055	801,823,849	1,0,0	2920	149	0.976,1.0,1.0
Sjc_0001129	chr8	+	45573284	45574861	45573284	45573463	45580836	45581288	1056	55,99,95	11,7,10	1547	149	0.325,0.577,0.478
Sjc_0005606	chr3	-	1487354	1487638	1487365	1487638	1485172	1485436	1057	4,3,3	85,61,64	160	149	0.042,0.044,0.042
Sjc_0004990	chr1	-	23787896	23788078	23788029	23788078	23785039	23785082	1058	334,344,386	1,0,4	282	149	0.994,1.0,0.981
Sjc_0002574	chr4	+	11955609	11956017	11955609	11955981	11957674	11958043	1059	352,243,268	0,0,0	185	149	1.0,1.0,1.0
Sjc_0002574	chr4	+	11961946	11962031	11961946	11962016	11963521	11964026	1060	233,131,136	16,0,18	164	149	0.93,1.0,0.873
Sjc_0006183	chr3	+	25433460	25433634	25433460	25433561	25434052	25434172	1061	55,43,65	1,0,2	222	149	0.974,1.0,0.956
Sjc_0006183	chr3	+	25447920	25448128	25447920	25448074	25448480	25449755	1062	256,258,269	0,0,0	203	149	1.0,1.0,1.0
Sjc_0004090	chr4	+	73508149	73508305	73508149	73508225	73511929	73512212	1063	47,49,29	24,7,17	229	149	0.56,0.82,0.526
Sjc_0004090	chr4	+	73508149	73511243	73508149	73508225	73511929	73512212	1064	207,181,155	24,7,17	3167	149	0.289,0.549,0.3
Sjc_0004090	chr4	+	73508149	73511243	73508149	73508305	73511929	73512212	1065	207,181,155	47,49,29	3087	149	0.175,0.151,0.205
Sjc_0008500	chr2	-	25808852	25809609	25809365	25809609	25806727	25806755	1066	413,440,482	0,0,0	662	149	1.0,1.0,1.0
Sjc_0008500	chr2	-	25845693	25846038	25845795	25846038	25842957	25843033	1067	137,143,110	0,0,0	251	149	1.0,1.0,1.0
Sjc_0004351	chr4	-	84562063	84562406	84562222	84562406	84559945	84560769	1068	500,409,361	0,0,0	308	149	1.0,1.0,1.0
Sjc_0004351	chr4	-	84568682	84568800	84568723	84568800	84566840	84566871	1069	1,3,1	142,103,154	190	149	0.005,0.022,0.005
Sjc_0008952	chr6	+	17984539	17986550	17984539	17984588	17987584	17989932	1070	103,93,97	7,5,1	2111	149	0.509,0.568,0.873
Sjc_0008952	chr6	+	17989715	17989932	17989715	17989884	17991742	17991860	1071	271,159,217	0,0,0	197	149	1.0,1.0,1.0
Sjc_0007423	chr5	+	30482846	30483078	30482846	30483069	30483682	30484574	1072	0,0,1	3,0,0	158	149	0.0,NA,1.0
Sjc_0007423	chr5	+	30482846	30483578	30482846	30483069	30483682	30484574	1073	17,42,51	3,0,0	658	149	0.562,1.0,1.0
Sjc_0007423	chr5	+	30482846	30483578	30482846	30483078	30483682	30484574	1074	17,42,51	0,0,1	649	149	1.0,1.0,0.921
Sjc_0007423	chr5	+	30482846	30483078	30482846	30483069	30484082	30484574	1075	1,2,2	0,1,0	158	149	1.0,0.654,1.0
Sjc_0007423	chr5	+	30482846	30483078	30482846	30483069	30484100	30484574	1076	20,8,17	13,23,16	158	149	0.592,0.247,0.5
Sjc_0007423	chr5	+	30488831	30490532	30488831	30489048	30490570	30491169	1077	147,149,214	224,195,246	1633	149	0.056,0.065,0.074
Sjc_0008488	chr2	+	25393841	25393904	25393841	25393897	25394596	25394644	1078	1,3,5	0,0,0	156	149	1.0,1.0,1.0
Sjc_0006246	chr3	+	28214463	28215834	28214463	28214779	28217684	28221847	1079	1523,1574,1768	574,574,541	1204	149	0.247,0.253,0.288
Sjc_0008472	chr2	-	24909970	24911853	24911503	24911853	24907882	24908528	1080	1559,1018,1338	5,0,1	1682	149	0.965,1.0,0.992
Sjc_0002166	chr8	-	85134125	85135526	85135389	85135526	85132628	85132946	1081	196,194,214	1,0,0	1413	149	0.954,1.0,1.0
Sjc_0008470	chr2	-	24884137	24885696	24885341	24885696	24883969	24884096	1082	2069,1720,1909	0,0,1	1353	149	1.0,1.0,0.995
Sjc_0008470	chr2	-	24885105	24885696	24885311	24885696	24884137	24884632	1083	44,69,54	8,0,7	355	149	0.698,1.0,0.764
Sjc_0008470	chr2	-	24885105	24885696	24885341	24885696	24884137	24884632	1084	45,71,56	52,63,65	385	149	0.251,0.304,0.25
Sjc_0008470	chr2	-	24885311	24885696	24885341	24885696	24884137	24884632	1085	9,2,9	52,63,65	179	149	0.126,0.026,0.103
Sjc_0002693	chr4	-	19065621	19065753	19065630	19065753	19064602	19065022	1086	251,278,319	0,0,0	158	149	1.0,1.0,1.0
Sjc_0008466	chr2	+	24800636	24800737	24800636	24800696	24800929	24800998	1087	0,0,0	1,0,1	190	149	0.0,NA,0.0
Sjc_0006005	chr3	+	18251557	18252770	18251557	18252753	18257605	18257920	1088	0,0,1	16,15,25	166	149	0.0,0.0,0.035
Sjc_0006005	chr3	+	18271787	18271892	18271787	18271871	18272874	18273034	1089	23,36,22	0,0,0	170	149	1.0,1.0,1.0
Sjc_0002993	chr4	-	30116822	30116984	30116853	30116984	30114975	30115928	1090	11,7,15	2,1,2	180	149	0.82,0.853,0.861
Sjc_0008464	chr2	+	24591428	24591531	24591428	24591520	24593439	24593496	1091	184,155,134	0,0,0	160	149	1.0,1.0,1.0
Sjc_0008464	chr2	+	24601771	24602046	24601771	24601905	24603917	24604062	1092	431,369,338	0,0,0	290	149	1.0,1.0,1.0
Sjc_0003842	chr4	+	62727844	62727966	62727844	62727945	62728025	62728126	1093	0,0,2	1,2,2	170	149	0.0,0.0,0.467
Sjc_0002640	chr4	+	16780681	16780823	16780681	16780815	16780858	16780941	1094	8,25,15	96,114,99	157	149	0.073,0.172,0.126
Sjc_0005998	chr3	-	18059343	18059625	18059379	18059625	18059285	18059338	1095	0,4,0	16,25,18	185	149	0.0,0.114,0.0
Sjc_0000878	chr8	+	35902168	35902438	35902168	35902409	35902667	35902911	1096	1,2,2	134,150,138	178	149	0.006,0.011,0.012
Sjc_0005716	chr3	-	5861341	5862801	5862687	5862801	5860335	5860746	1097	2299,2414,2243	30,14,25	1495	149	0.884,0.945,0.899
Sjc_0005716	chr3	-	5862630	5862801	5862687	5862801	5861341	5861466	1098	50,67,52	394,341,382	206	149	0.084,0.124,0.09
Sjc_0008430	chr2	-	23552004	23552142	23552028	23552142	23546113	23546186	1099	1030,724,919	0,0,0	173	149	1.0,1.0,1.0
Sjc_0008430	chr2	-	23568458	23568712	23568485	23568712	23564351	23564640	1100	5,5,1	470,400,471	176	149	0.009,0.01,0.002
Sjc_0002793	chr4	+	22752640	22752809	22752640	22752805	22753815	22754140	1101	31,35,32	43,13,23	153	149	0.412,0.724,0.575
Sjc_0002793	chr4	+	22752640	22752809	22752640	22752805	22753883	22754140	1102	52,47,49	44,30,40	153	149	0.535,0.604,0.544
Sjc_0004041	chr4	-	71945380	71945658	71945398	71945658	71943980	71944153	1103	2,4,5	276,141,194	167	149	0.006,0.025,0.022
Sjc_0005843	chr3	-	10906350	10909279	10909191	10909279	10901223	10901365	1104	89,157,119	1,0,0	2990	149	0.816,1.0,1.0
Sjc_0005843	chr3	-	10906350	10909279	10909191	10909279	10903623	10903722	1105	197,235,181	0,11,0	2990	149	1.0,0.516,1.0
Sjc_0005209	chr1	-	32462829	32463306	32463204	32463306	32461430	32462504	1106	514,489,498	0,0,1	524	149	1.0,1.0,0.993
Sjc_0002510	chr4	+	9098918	9099770	9098918	9099766	9103495	9103606	1107	0,2,0	0,30,10	153	149	NA,0.061,0.0
Sjc_0005882	chr3	-	12463448	12463542	12463460	12463542	12462666	12462745	1108	0,0,1	52,73,60	161	149	0.0,0.0,0.015
Sjc_0004850	chr1	-	18611754	18611881	18611817	18611881	18610020	18610129	1109	65,90,106	0,0,0	212	149	1.0,1.0,1.0
Sjc_0008474	chr2	-	24962423	24962596	24962439	24962596	24962303	24962398	1110	36,51,52	0,0,0	165	149	1.0,1.0,1.0
Sjc_0005799	chr3	+	9086937	9088308	9086937	9088246	9088345	9088400	1111	70,37,41	8,4,8	211	149	0.861,0.867,0.784
Sjc_0005799	chr3	+	9102074	9102353	9102074	9102260	9107878	9108008	1112	216,149,160	0,0,0	242	149	1.0,1.0,1.0
Sjc_0005799	chr3	+	9112204	9112499	9112204	9112432	9113073	9113962	1113	74,10,42	162,82,80	216	149	0.24,0.078,0.266
Sjc_0006893	chr5	-	7742206	7742296	7742219	7742296	7742150	7742188	1114	11,9,6	497,362,404	162	149	0.02,0.022,0.013
Sjc_0008895	chr6	+	15816902	15817090	15816902	15817002	15817862	15818121	1115	12,15,9	1,3,0	237	149	0.883,0.759,1.0
Sjc_0008895	chr6	+	15830916	15831325	15830916	15831322	15831433	15831943	1116	114,102,91	0,0,0	152	149	1.0,1.0,1.0
Sjc_0008895	chr6	+	15840036	15841761	15840036	15840332	15842700	15843180	1117	347,309,373	1,1,0	1578	149	0.97,0.967,1.0
Sjc_0004863	chr1	-	19006632	19007044	19006696	19007044	19004539	19004725	1118	2,7,6	553,428,507	213	149	0.003,0.011,0.008
Sjc_0004863	chr1	-	19006632	19007044	19006696	19007044	19004539	19004749	1119	2,1,6	157,138,168	213	149	0.009,0.005,0.024
Sjc_0002769	chr4	+	21815050	21815424	21815050	21815251	21817209	21817568	1120	4,2,13	56,39,33	322	149	0.032,0.023,0.154
Sjc_0002769	chr4	+	21815050	21815793	21815050	21815251	21817209	21817568	1121	8,11,11	56,39,33	691	149	0.03,0.057,0.067
Sjc_0002769	chr4	+	21815050	21815793	21815050	21815424	21817209	21817568	1122	6,9,9	2,0,11	518	149	0.463,1.0,0.191
Sjc_0002769	chr4	+	21839143	21839715	21839143	21839284	21840507	21840570	1123	27,24,37	197,136,201	580	149	0.034,0.043,0.045
Sjc_0006038	chr3	-	19927980	19929380	19929330	19929380	19927739	19927815	1124	106,176,98	125,111,131	1499	149	0.078,0.136,0.069
Sjc_0000626	chr8	+	26329159	26329242	26329159	26329238	26338495	26338702	1125	250,230,229	303,322,341	153	149	0.446,0.41,0.395
Sjc_0000626	chr8	+	26339879	26339991	26339879	26339977	26340033	26340077	1126	998,687,870	8,4,12	163	149	0.991,0.994,0.985
Sjc_0000626	chr8	+	26345090	26346505	26345090	26345189	26351478	26352800	1127	4871,3348,3936	0,2,5	1465	149	1.0,0.994,0.988
Sjc_0005206	chr1	-	32311120	32311204	32311171	32311204	32309786	32309910	1128	0,2,0	0,3,2	200	149	NA,0.332,0.0
Sjc_0005206	chr1	-	32311120	32311204	32311171	32311204	32309937	32309965	1129	26,12,31	361,281,303	200	149	0.051,0.031,0.071
Sjc_0005115	chr1	+	28894252	28895903	28894252	28894499	28896550	28900815	1130	289,405,352	248,147,193	1553	149	0.101,0.209,0.149
Sjc_0009389	chr7	+	14764658	14767955	14764658	14764709	14770140	14770268	1131	114,134,139	139,102,126	3395	149	0.035,0.055,0.046
Sjc_0009389	chr7	+	14767724	14767955	14767724	14767897	14770140	14770268	1132	33,32,39	1,4,3	207	149	0.96,0.852,0.903
Sjc_0009389	chr7	+	14781802	14783097	14781802	14782248	14783861	14783934	1133	1018,693,993	5,6,1	998	149	0.968,0.945,0.993
Sjc_0008826	chr6	+	12126286	12126347	12126286	12126320	12126365	12126467	1134	15,30,31	151,30,76	176	149	0.078,0.458,0.257
Sjc_0008826	chr6	+	12128080	12128251	12128080	12128212	12129490	12129703	1135	357,227,311	0,0,0	188	149	1.0,1.0,1.0
Sjc_0008826	chr6	+	12129490	12129707	12129490	12129703	12131340	12132975	1136	379,234,302	5,0,0	153	149	0.987,1.0,1.0
Sjc_0006258	chr3	-	28609341	28609451	28609345	28609451	28608033	28608377	1137	141,224,187	9,12,18	153	149	0.938,0.948,0.91
Sjc_0000037	chr8	+	1712296	1712668	1712296	1712647	1714791	1715004	1138	66,36,40	98,47,56	170	149	0.371,0.402,0.385
Sjc_0000037	chr8	+	1712296	1712668	1712296	1712647	1714823	1715004	1139	91,59,66	117,70,63	170	149	0.405,0.425,0.479
Sjc_0005250	chr1	+	34223198	34223509	34223198	34223403	34224721	34224990	1140	13,20,15	44,36,29	255	149	0.147,0.245,0.232
Sjc_0005250	chr1	+	34245720	34246242	34245720	34246159	34246290	34246402	1141	7,4,1	1,1,0	232	149	0.818,0.72,1.0
Sjc_0005250	chr1	+	34245720	34246402	34245720	34246159	34249374	34250127	1142	18,17,12	220,163,158	392	149	0.03,0.038,0.028
Sjc_0007173	chr5	-	20235512	20235976	20235923	20235976	20232973	20233503	1143	25,30,13	55,32,74	560	149	0.108,0.2,0.045
Sjc_0007890	chr2	-	2337986	2338588	2338325	2338588	2332696	2333185	1144	175,141,187	0,0,0	488	149	1.0,1.0,1.0
Sjc_0007890	chr2	-	2340722	2341347	2341143	2341347	2337986	2338588	1145	18,5,18	5,0,0	570	149	0.485,1.0,1.0
Sjc_0007890	chr2	-	2340722	2341347	2341315	2341347	2337986	2338588	1146	22,5,21	16,1,19	742	149	0.216,0.501,0.182
Sjc_0007890	chr2	-	2341143	2341347	2341315	2341347	2337986	2338588	1147	9,0,3	16,1,19	321	149	0.207,0.0,0.068
Sjc_0005198	chr1	+	32100152	32103157	32100152	32102929	32105055	32105219	1148	233,158,170	24,23,31	377	149	0.793,0.731,0.684
Sjc_0008907	chr6	+	16309953	16311068	16309953	16310459	16315010	16315052	1149	78,137,89	5,19,0	758	149	0.754,0.586,1.0
Sjc_0008907	chr6	+	16309953	16311068	16309953	16310459	16315091	16315160	1150	56,122,58	0,2,0	758	149	1.0,0.923,1.0
Sjc_0005829	chr3	+	10367831	10367948	10367831	10367940	10372007	10372081	1151	49,21,26	212,130,196	157	149	0.18,0.133,0.112
Sjc_0005829	chr3	+	10376157	10376295	10376157	10376283	10380205	10380316	1152	271,221,262	0,0,0	161	149	1.0,1.0,1.0
Sjc_0005147	chr1	-	29929317	29929442	29929328	29929442	29929203	29929294	1153	2,0,0	1385,644,931	160	149	0.001,0.0,0.0
Sjc_0003805	chr4	+	61188379	61188701	61188379	61188502	61191349	61191515	1154	2,1,1	61,68,39	348	149	0.014,0.006,0.011
Sjc_0003805	chr4	+	61208008	61208190	61208008	61208124	61212005	61212412	1155	0,0,0	25,15,18	215	149	0.0,0.0,0.0
Sjc_0009098	chr7	-	2067914	2068331	2068047	2068331	2067802	2067876	1156	508,396,431	1,0,0	282	149	0.996,1.0,1.0
Sjc_0003610	chr4	-	52385076	52387257	52386960	52387257	52381009	52381286	1157	1151,1018,1204	0,0,2	2033	149	1.0,1.0,0.978
Sjc_0008246	chr2	-	16692535	16692826	16692632	16692826	16689237	16690813	1158	23,10,24	39,61,61	246	149	0.263,0.09,0.192
Sjc_0005265	chr1	-	35296993	35297162	35296999	35297162	35296885	35296937	1159	5,2,5	3,1,5	155	149	0.616,0.658,0.49
Sjc_0005265	chr1	-	35296993	35297162	35296999	35297162	35296885	35296967	1160	3,1,2	48,19,53	155	149	0.057,0.048,0.035
Sjc_0004481	chr1	-	2060976	2061229	2061066	2061229	2054086	2054223	1161	127,59,105	0,0,0	239	149	1.0,1.0,1.0
Sjc_0007987	chr2	+	6709145	6709724	6709145	6709712	6713062	6715214	1162	49,41,31	0,0,0	161	149	1.0,1.0,1.0
Sjc_0006414	chr3	+	34037529	34037759	34037529	34037684	34039666	34039781	1163	15,25,19	349,369,326	224	149	0.028,0.043,0.037
Sjc_0006414	chr3	+	34045361	34045486	34045361	34045473	34050762	34050878	1164	6,3,12	154,195,181	162	149	0.035,0.014,0.057
Sjc_0006414	chr3	+	34056148	34057984	34056148	34056598	34062140	34062451	1165	569,480,472	0,0,2	1535	149	1.0,1.0,0.958
Sjc_0006087	chr3	+	21734668	21734808	21734668	21734780	21736246	21736369	1166	1503,1108,1262	160,101,103	177	149	0.888,0.902,0.912
Sjc_0006087	chr3	+	21734668	21735015	21734668	21734780	21736246	21736369	1167	4,21,42	160,101,103	384	149	0.01,0.075,0.137
Sjc_0006087	chr3	+	21734668	21735015	21734668	21734808	21736246	21736369	1168	4,21,42	1503,1108,1262	356	149	0.001,0.008,0.014
Sjc_0006087	chr3	+	21736704	21739516	21736704	21736862	21739555	21739629	1169	3722,2560,2908	86,37,54	2803	149	0.697,0.786,0.741
Sjc_0006087	chr3	+	21739390	21739629	21739390	21739533	21742667	21744144	1170	3287,1864,2308	0,0,0	245	149	1.0,1.0,1.0
Sjc_0005114	chr1	-	28829512	28830532	28830284	28830532	28827798	28828056	1171	1106,987,1061	43,36,35	921	149	0.806,0.816,0.831
Sjc_0005114	chr1	-	28830575	28836518	28836160	28836518	28827798	28828056	1172	924,870,901	3,2,1	5734	149	0.889,0.919,0.959
Sjc_0005114	chr1	-	28830575	28836518	28836315	28836518	28827798	28828056	1173	931,873,911	8,0,0	5889	149	0.746,1.0,1.0
Sjc_0005114	chr1	-	28836160	28836518	28836315	28836518	28827798	28828056	1174	10,5,11	8,0,0	304	149	0.38,1.0,1.0
Sjc_0005114	chr1	-	28830284	28836518	28836315	28836518	28829512	28830246	1175	1242,1165,1263	0,1,0	6180	149	1.0,0.966,1.0
Sjc_0005114	chr1	-	28836160	28836518	28836315	28836518	28830284	28830395	1176	31,11,20	47,32,57	304	149	0.244,0.144,0.147
Sjc_0005114	chr1	-	28830575	28836518	28836315	28836518	28830284	28830532	1177	965,916,957	0,2,0	5889	149	1.0,0.921,1.0
Sjc_0005114	chr1	-	28836160	28836518	28836315	28836518	28830575	28830636	1178	12,14,15	6,9,8	304	149	0.495,0.433,0.479
Sjc_0005994	chr3	-	17961301	17961668	17961313	17961668	17958147	17958430	1179	0,0,0	0,0,0	161	149	NA,NA,NA
Sjc_0005994	chr3	-	17980346	17980939	17980391	17980939	17977998	17978122	1180	117,88,104	0,0,0	194	149	1.0,1.0,1.0
Sjc_0005994	chr3	-	17984598	17985375	17984924	17985375	17982464	17982543	1181	18,37,33	35,54,48	475	149	0.139,0.177,0.177
Sjc_0005969	chr3	+	16302627	16305567	16302627	16303366	16305676	16305789	1182	639,915,521	13,13,14	2350	149	0.757,0.817,0.702
Sjc_0005969	chr3	+	16305489	16305644	16305489	16305567	16305676	16305789	1183	184,157,178	0,1,0	226	149	1.0,0.99,1.0
Sjc_0005969	chr3	+	16305676	16305810	16305676	16305789	16308085	16308354	1184	8,15,1	56,48,40	170	149	0.111,0.215,0.021
Sjc_0005969	chr3	+	16305676	16305814	16305676	16305789	16308085	16308354	1185	9,16,2	56,48,40	174	149	0.121,0.222,0.041
Sjc_0005969	chr3	+	16305676	16305814	16305676	16305810	16308085	16308354	1186	1,3,1	0,2,0	153	149	1.0,0.594,1.0
Sjc_0002916	chr4	-	27697174	27697664	27697478	27697664	27694710	27694929	1187	61,68,48	218,216,199	453	149	0.084,0.094,0.074
Sjc_0005116	chr1	-	28911189	28911359	28911221	28911359	28910032	28910336	1188	5,0,2	0,0,0	181	149	1.0,NA,1.0
Sjc_0005116	chr1	-	28911197	28911239	28911221	28911239	28910032	28910336	1189	31,11,23	0,0,0	173	149	1.0,1.0,1.0
Sjc_0008363	chr2	+	20855969	20856180	20855969	20856156	20856209	20856436	1190	11,7,17	0,0,1	173	149	1.0,1.0,0.936
Sjc_0006275	chr3	+	29383141	29383452	29383141	29383183	29385879	29386405	1191	31,14,19	1322,597,740	418	149	0.008,0.008,0.009
Sjc_0006128	chr3	+	23233358	23233660	23233358	23233656	23238230	23238326	1192	4,5,2	359,265,386	153	149	0.011,0.018,0.005
Sjc_0008112	chr2	+	11920049	11920889	11920049	11920156	11921003	11921116	1193	2,8,5	116,107,119	882	149	0.003,0.012,0.007
Sjc_0008112	chr2	+	11921003	11921116	11921003	11921070	11926402	11926529	1194	68,54,59	0,0,3	195	149	1.0,1.0,0.938
Sjc_0005270	chr1	-	35571089	35571206	35571137	35571206	35567545	35567609	1195	8,15,15	1,6,14	197	149	0.858,0.654,0.448
Sjc_0006964	chr5	-	11136736	11138054	11137780	11138054	11133273	11133302	1196	275,330,305	0,0,0	1193	149	1.0,1.0,1.0
Sjc_0006964	chr5	-	11143646	11144185	11143795	11144185	11139526	11139695	1197	43,44,35	45,42,75	298	149	0.323,0.344,0.189
Sjc_0006964	chr5	-	11143646	11144185	11143942	11144185	11139526	11139695	1198	47,55,37	10,27,12	445	149	0.611,0.405,0.508
Sjc_0006964	chr5	-	11143795	11144185	11143942	11144185	11139526	11139695	1199	49,53,77	10,27,12	296	149	0.712,0.497,0.764
Sjc_0008236	chr2	+	16407398	16407688	16407398	16407649	16412066	16412266	1200	443,364,357	0,0,0	188	149	1.0,1.0,1.0
Sjc_0005325	chr1	-	37776143	37777449	37776351	37777449	37776000	37776100	1201	176,159,150	279,208,265	357	149	0.208,0.242,0.191
Sjc_0005081	chr1	-	27666324	27666732	27666617	27666732	27665976	27666198	1202	179,165,192	1,6,0	442	149	0.984,0.903,1.0
Sjc_0001811	chr8	+	70452360	70453140	70452360	70452575	70453182	70453306	1203	3784,3797,4434	4,0,0	714	149	0.995,1.0,1.0
Sjc_0001919	chr8	+	74683090	74683611	74683090	74683203	74685916	74686281	1204	11,19,9	2,1,3	557	149	0.595,0.836,0.445
Sjc_0003018	chr4	-	30907823	30908055	30907938	30908055	30901939	30902069	1205	181,191,159	17,22,13	264	149	0.857,0.831,0.873
Sjc_0005233	chr1	-	33435942	33437351	33437082	33437351	33428045	33428490	1206	0,6,4	10,34,15	1289	149	0.0,0.02,0.03
Sjc_0004637	chr1	+	9664372	9664778	9664372	9664439	9667039	9667174	1207	59,40,44	13,6,5	488	149	0.581,0.671,0.729
Sjc_0004637	chr1	+	9664485	9664778	9664485	9664565	9667039	9667174	1208	40,33,37	0,0,0	362	149	1.0,1.0,1.0
Sjc_0005058	chr1	-	26808736	26813774	26813641	26813774	26807175	26807652	1209	2393,2089,2465	1,0,2	5054	149	0.986,1.0,0.973
Sjc_0003204	chr4	+	37566510	37566825	37566510	37566810	37567716	37567879	1210	1,3,3	274,226,228	164	149	0.003,0.012,0.012
Sjc_0006343	chr3	+	31506683	31506999	31506683	31506816	31510034	31510198	1211	370,304,352	0,0,0	332	149	1.0,1.0,1.0
Sjc_0005044	chr1	-	26293167	26295704	26295470	26295704	26289032	26290365	1212	172,192,168	626,463,552	2452	149	0.016,0.025,0.018
Sjc_0005044	chr1	-	26304401	26304679	26304425	26304679	26301486	26301619	1213	1,0,0	0,0,1	173	149	1.0,NA,0.0
Sjc_0005044	chr1	-	26304401	26304679	26304425	26304679	26302981	26303287	1214	1,0,0	313,243,339	173	149	0.003,0.0,0.0
Sjc_0005044	chr1	-	26327205	26327904	26327241	26327904	26323002	26323398	1215	238,264,331	0,0,0	185	149	1.0,1.0,1.0
Sjc_0005044	chr1	-	26332601	26333402	26333346	26333402	26332470	26332563	1216	206,235,220	0,1,0	894	149	1.0,0.975,1.0
Sjc_0007946	chr2	-	4737357	4737894	4737565	4737894	4735879	4736386	1217	95,107,88	40,60,70	357	149	0.498,0.427,0.344
Sjc_0007946	chr2	-	4737357	4737894	4737603	4737894	4735879	4736386	1218	101,114,89	0,0,4	395	149	1.0,1.0,0.894
Sjc_0007946	chr2	-	4737565	4737894	4737603	4737894	4735879	4736386	1219	46,67,71	0,0,4	187	149	1.0,1.0,0.934
Sjc_0006512	chr3	-	38024714	38024961	38024741	38024961	38022903	38022989	1220	63,25,15	0,0,0	176	149	1.0,1.0,1.0
Sjc_0006512	chr3	-	38085130	38085246	38085144	38085246	38081384	38081534	1221	0,5,1	0,1,0	163	149	NA,0.82,1.0
Sjc_0008056	chr2	-	9643473	9643789	9643480	9643789	9640072	9640200	1222	17,11,15	0,0,0	156	149	1.0,1.0,1.0
Sjc_0008056	chr2	-	9657683	9658437	9658345	9658437	9656554	9656675	1223	57,39,36	74,59,71	811	149	0.124,0.108,0.085
Sjc_0004635	chr1	+	9613011	9613440	9613011	9613107	9616299	9616525	1224	7,13,4	275,166,190	482	149	0.008,0.024,0.006
Sjc_0008034	chr2	+	8680117	8680297	8680117	8680160	8682780	8682912	1225	75,41,42	7,2,8	286	149	0.848,0.914,0.732
Sjc_0008034	chr2	+	8680117	8680426	8680117	8680160	8682780	8682912	1226	198,114,153	7,2,8	415	149	0.91,0.953,0.873
Sjc_0008034	chr2	+	8680117	8680426	8680117	8680297	8682780	8682912	1227	131,75,111	8,2,0	278	149	0.898,0.953,1.0
Sjc_0003015	chr4	-	30829849	30830154	30830001	30830154	30829350	30829431	1228	773,704,649	3,2,2	301	149	0.992,0.994,0.994
Sjc_0003934	chr4	-	67701313	67702730	67702554	67702730	67695513	67696836	1229	1842,1247,1428	19,9,21	1390	149	0.912,0.937,0.879
Sjc_0003571	chr4	+	50935063	50938055	50935063	50935295	50939920	50940933	1230	4398,3832,3722	8,0,4	2909	149	0.966,1.0,0.979
Sjc_0000199	chr8	+	8821806	8823900	8821806	8821982	8823934	8823988	1231	410,376,364	0,2,0	2067	149	1.0,0.931,1.0
Sjc_0000199	chr8	+	8833011	8833177	8833011	8833135	8834098	8834193	1232	6,5,7	329,287,290	191	149	0.014,0.013,0.018
Sjc_0006134	chr3	-	23554604	23554765	23554655	23554765	23554056	23554245	1233	20,14,22	0,0,0	200	149	1.0,1.0,1.0
Sjc_0009029	chr6	+	21893444	21893522	21893444	21893516	21893597	21894523	1234	0,1,0	0,0,0	155	149	NA,1.0,NA
Sjc_0000942	chr8	+	38270699	38270920	38270699	38270886	38274856	38275013	1235	0,0,0	12,10,16	183	149	0.0,0.0,0.0
Sjc_0000516	chr8	-	22085577	22085694	22085587	22085694	22078876	22079084	1236	62,57,55	0,0,0	159	149	1.0,1.0,1.0
Sjc_0002576	chr4	+	12013164	12013273	12013164	12013267	12018116	12018683	1237	144,161,137	0,0,0	155	149	1.0,1.0,1.0
Sjc_0002576	chr4	+	12028362	12028912	12028362	12028413	12029052	12029153	1238	7,11,3	140,140,110	648	149	0.011,0.018,0.006
Sjc_0005006	chr1	+	24636985	24637104	24636985	24637068	24637645	24637886	1239	31,158,67	0,0,0	185	149	1.0,1.0,1.0
Sjc_0005006	chr1	+	24688838	24689012	24688838	24688985	24691543	24691702	1240	73,148,118	0,0,0	176	149	1.0,1.0,1.0
Sjc_0003150	chr4	+	35656336	35656975	35656336	35656951	35657014	35657185	1241	2880,2555,2396	13,3,4	173	149	0.995,0.999,0.998
Sjc_0004989	chr1	-	23744711	23745099	23744998	23745099	23743071	23743164	1242	74,38,59	0,0,5	436	149	1.0,1.0,0.801
Sjc_0001039	chr8	+	42161850	42161920	42161850	42161878	42161952	42162002	1243	79,90,74	0,0,0	191	149	1.0,1.0,1.0
Sjc_0001039	chr8	+	42177318	42179588	42177318	42177452	42183865	42183976	1244	901,722,805	0,1,0	2285	149	1.0,0.979,1.0
Sjc_0003090	chr4	-	33720648	33720870	33720653	33720870	33718406	33720609	1245	434,365,409	10,3,7	154	149	0.977,0.992,0.983
Sjc_0003090	chr4	-	33724170	33724270	33724183	33724270	33723399	33723452	1246	9,6,5	148,126,136	162	149	0.053,0.042,0.033
Sjc_0005358	chr1	+	38773251	38773317	38773251	38773304	38774339	38774440	1247	1,0,1	19,15,11	162	149	0.046,0.0,0.077
Sjc_0005400	chr1	+	40536559	40536675	40536559	40536623	40538177	40538253	1248	0,0,2	38,12,14	201	149	0.0,0.0,0.096
Sjc_0005400	chr1	+	40536559	40538138	40536559	40536623	40538177	40538253	1249	482,374,362	38,12,14	1664	149	0.532,0.736,0.698
Sjc_0005400	chr1	+	40536559	40538138	40536559	40536675	40538177	40538253	1250	482,374,360	0,0,0	1612	149	1.0,1.0,1.0
Sjc_0007700	chr5	+	41261320	41261646	41261320	41261642	41266722	41267045	1251	6,9,7	0,0,2	153	149	1.0,1.0,0.773
Sjc_0007700	chr5	+	41261320	41261646	41261320	41261642	41269413	41269478	1252	15,15,12	0,2,0	153	149	1.0,0.88,1.0
Sjc_0004986	chr1	-	23556587	23556814	23556671	23556814	23552705	23553051	1253	7,4,2	214,164,170	233	149	0.02,0.015,0.007
Sjc_0005881	chr3	-	12410340	12410900	12410757	12410900	12404351	12407691	1254	2385,1584,1837	1,0,0	566	149	0.998,1.0,1.0
Sjc_0006703	chr3	+	46571252	46571407	46571252	46571332	46576580	46576818	1255	122,117,153	0,0,0	224	149	1.0,1.0,1.0
Sjc_0008394	chr2	+	22014970	22015550	22014970	22015497	22024151	22024240	1256	23,16,18	0,0,0	202	149	1.0,1.0,1.0
Sjc_0004739	chr1	-	14038409	14038484	14038413	14038484	14035831	14035927	1257	17,8,9	23,24,20	153	149	0.419,0.245,0.305
Sjc_0004739	chr1	-	14038409	14038484	14038413	14038484	14035981	14036080	1258	1,8,7	52,55,45	153	149	0.018,0.124,0.132
Sjc_0004739	chr1	-	14036130	14038484	14038409	14038484	14035981	14036084	1259	1914,1477,1817	114,71,99	2428	149	0.507,0.561,0.53
Sjc_0004739	chr1	-	14036130	14038484	14038413	14038484	14035981	14036084	1260	1914,1479,1817	262,162,171	2432	149	0.309,0.359,0.394
Sjc_0004739	chr1	-	14036130	14038707	14038640	14038707	14035981	14036084	1261	2014,1564,1938	83,58,79	2659	149	0.576,0.602,0.579
Sjc_0004739	chr1	-	14036130	14038986	14038799	14038986	14035981	14036084	1262	2013,1557,1933	8,14,10	2818	149	0.93,0.855,0.911
Sjc_0004739	chr1	-	14038409	14038484	14038413	14038484	14035981	14036084	1263	114,73,99	262,162,171	153	149	0.298,0.305,0.361
Sjc_0004739	chr1	-	14038640	14038986	14038799	14038986	14035981	14036084	1264	86,58,81	8,14,10	308	149	0.839,0.667,0.797
Sjc_0004739	chr1	-	14038409	14038484	14038413	14038484	14035981	14036522	1265	1,6,1	3,2,16	153	149	0.245,0.745,0.057
Sjc_0003176	chr4	+	36484403	36487302	36484403	36484547	36488949	36490202	1266	1680,1912,1985	5,0,14	2904	149	0.945,1.0,0.879
Sjc_0003176	chr4	+	36484403	36488677	36484403	36484547	36488949	36490202	1267	3209,3371,3449	5,0,14	4279	149	0.957,1.0,0.896
Sjc_0003176	chr4	+	36484403	36488677	36484403	36487302	36488949	36490202	1268	1561,1482,1511	32,23,47	1524	149	0.827,0.863,0.759
Sjc_0009375	chr7	+	14037759	14038086	14037759	14037876	14039287	14039406	1269	154,117,130	0,1,0	359	149	1.0,0.98,1.0
Sjc_0009375	chr7	+	14037907	14039406	14037907	14038086	14041284	14041663	1270	136,159,151	9,9,10	1469	149	0.605,0.642,0.605
Sjc_0003029	chr4	+	31235185	31235300	31235185	31235242	31236224	31236780	1271	20,62,29	16,7,7	207	149	0.474,0.864,0.749
Sjc_0002662	chr4	-	17814990	17815656	17815190	17815656	17813363	17813718	1272	5,3,0	47,87,77	349	149	0.043,0.015,0.0
Sjc_0008260	chr2	-	17187519	17188255	17188093	17188255	17186101	17186263	1273	1851,2327,1848	16,30,13	723	149	0.96,0.941,0.967
Sjc_0005150	chr1	-	30002595	30002711	30002617	30002711	29995087	29995215	1274	10,11,6	0,0,0	171	149	1.0,1.0,1.0
Sjc_0005150	chr1	-	30002867	30003036	30002882	30003036	30002743	30002824	1275	29,18,12	0,0,0	164	149	1.0,1.0,1.0
Sjc_0001078	chr8	+	43448396	43448418	43448396	43448416	43448460	43448611	1276	0,0,0	1,0,3	151	149	0.0,NA,0.0
Sjc_0005827	chr3	-	10282086	10282218	10282095	10282218	10281491	10281568	1277	483,258,223	24,26,22	158	149	0.95,0.903,0.905
Sjc_0005827	chr3	-	10282086	10282218	10282138	10282218	10281491	10281568	1278	648,356,316	0,0,0	201	149	1.0,1.0,1.0
Sjc_0005827	chr3	-	10282095	10282218	10282138	10282218	10281491	10281568	1279	189,124,115	0,0,0	192	149	1.0,1.0,1.0
Sjc_0004929	chr1	+	21274214	21274408	21274214	21274391	21276331	21277922	1280	202,250,226	0,1,0	166	149	1.0,0.996,1.0
Sjc_0004605	chr1	-	8194448	8194878	8194785	8194878	8194343	8194407	1281	3198,2216,2523	0,0,2	486	149	1.0,1.0,0.997
Sjc_0004605	chr1	-	8195598	8196195	8195604	8196195	8195069	8195103	1282	0,0,0	681,470,548	155	149	0.0,0.0,0.0
Sjc_0004605	chr1	-	8204067	8204309	8204160	8204309	8197520	8197601	1283	477,399,480	4,0,0	242	149	0.987,1.0,1.0
Sjc_0006269	chr3	+	28956799	28957345	28956799	28957024	28962218	28962622	1284	398,380,429	10,3,2	470	149	0.927,0.976,0.986
Sjc_0006269	chr3	+	28972936	28973100	28972936	28973029	28974853	28974990	1285	145,114,170	0,0,0	220	149	1.0,1.0,1.0
Sjc_0006269	chr3	+	28972936	28973104	28972936	28973029	28974853	28974990	1286	434,320,446	0,0,0	224	149	1.0,1.0,1.0
Sjc_0006269	chr3	+	28972936	28973104	28972936	28973100	28974853	28974990	1287	290,206,278	1,0,2	153	149	0.996,1.0,0.993
Sjc_0004918	chr1	-	20636084	20637066	20636863	20637066	20634208	20634858	1288	677,559,696	0,1,0	928	149	1.0,0.989,1.0
Sjc_0004096	chr4	+	73730943	73731112	73730943	73731083	73731940	73732176	1289	42,45,60	0,0,0	178	149	1.0,1.0,1.0
Sjc_0001853	chr8	-	72038201	72038415	72038237	72038415	72037150	72037319	1290	5,43,20	3,4,0	185	149	0.573,0.896,1.0
Sjc_0001853	chr8	-	72092642	72092811	72092711	72092811	72088571	72088644	1291	11,15,14	0,0,0	218	149	1.0,1.0,1.0
Sjc_0003128	chr4	+	34994360	34996957	34994360	34994518	34997532	34998045	1292	1190,1142,1170	2,0,0	2588	149	0.972,1.0,1.0
Sjc_0008044	chr2	+	9239668	9239801	9239668	9239732	9241198	9241377	1293	237,178,214	0,0,0	218	149	1.0,1.0,1.0
Sjc_0007539	chr5	+	35266590	35266812	35266590	35266809	35266862	35267197	1294	0,0,0	0,0,0	152	149	NA,NA,NA
Sjc_0009445	chr7	+	16806620	16806742	16806620	16806691	16813153	16813274	1295	798,822,792	0,0,0	200	149	1.0,1.0,1.0
Sjc_0005289	chr1	+	36190396	36190723	36190396	36190706	36191170	36191285	1296	124,84,162	115,83,80	166	149	0.492,0.476,0.645
Sjc_0005289	chr1	+	36190396	36190760	36190396	36190706	36191170	36191285	1297	1053,897,832	115,83,80	203	149	0.87,0.888,0.884
Sjc_0005289	chr1	+	36190396	36190909	36190396	36190706	36191170	36191285	1298	133,104,119	115,83,80	352	149	0.329,0.347,0.386
Sjc_0005289	chr1	+	36190396	36190760	36190396	36190723	36191170	36191285	1299	1051,894,832	122,81,162	186	149	0.873,0.898,0.804
Sjc_0005289	chr1	+	36190396	36190909	36190396	36190723	36191170	36191285	1300	131,101,119	122,81,162	335	149	0.323,0.357,0.246
Sjc_0005289	chr1	+	36190396	36190909	36190396	36190760	36191170	36191285	1301	128,98,116	1048,891,829	298	149	0.058,0.052,0.065
Sjc_0005289	chr1	+	36190396	36190723	36190396	36190706	36191204	36191285	1302	242,91,222	102,109,78	166	149	0.68,0.428,0.719
Sjc_0005289	chr1	+	36190396	36190760	36190396	36190706	36191204	36191285	1303	33,19,16	102,109,78	203	149	0.192,0.113,0.131
Sjc_0005289	chr1	+	36190396	36190760	36190396	36190723	36191204	36191285	1304	31,16,16	240,88,222	186	149	0.094,0.127,0.055
Sjc_0008713	chr6	-	7691754	7691972	7691757	7691972	7690265	7690360	1305	10,14,15	27,21,24	152	149	0.266,0.395,0.38
Sjc_0004979	chr1	+	23069428	23069530	23069428	23069445	23071551	23071638	1306	9,41,25	0,0,0	234	149	1.0,1.0,1.0
Sjc_0004979	chr1	+	23087200	23087341	23087200	23087287	23092061	23092136	1307	19,38,16	0,0,0	203	149	1.0,1.0,1.0
Sjc_0004979	chr1	+	23115931	23116104	23115931	23116071	23122046	23122274	1308	10,49,21	0,0,0	182	149	1.0,1.0,1.0
Sjc_0001019	chr8	+	41243490	41243878	41243490	41243865	41245962	41246277	1309	9,10,14	0,0,0	162	149	1.0,1.0,1.0
Sjc_0001019	chr8	+	41249243	41249479	41249243	41249296	41250523	41252464	1310	87,29,61	0,0,0	332	149	1.0,1.0,1.0
Sjc_0004642	chr1	-	9948607	9948655	9948631	9948655	9948503	9948560	1311	0,0,0	0,0,0	173	149	NA,NA,NA
Sjc_0004936	chr1	+	21509289	21510001	21509289	21509806	21512699	21513191	1312	388,342,398	2,0,0	344	149	0.988,1.0,1.0
Sjc_0003445	chr4	-	46319252	46319607	46319500	46319607	46318375	46318580	1313	7,11,18	1,0,0	397	149	0.724,1.0,1.0
Sjc_0007796	chr5	-	44577870	44581050	44579944	44581050	44575566	44575907	1314	839,551,575	3,3,0	2223	149	0.949,0.925,1.0
Sjc_0007796	chr5	-	44583296	44583612	44583559	44583612	44579944	44581050	1315	10,10,17	123,94,87	412	149	0.029,0.037,0.066
Sjc_0003732	chr4	-	57878080	57880783	57880241	57880783	57877276	57877559	1316	1484,1456,1482	0,0,2	2310	149	1.0,1.0,0.98
Sjc_0004924	chr1	-	21093713	21093948	21093722	21093948	21090521	21090620	1317	44,45,50	136,94,118	158	149	0.234,0.311,0.286
Sjc_0005690	chr3	+	4721012	4721635	4721012	4721074	4722730	4723623	1318	45,20,34	252,139,193	710	149	0.036,0.029,0.036
Sjc_0001514	chr8	+	58955140	58955351	58955140	58955282	58957898	58958076	1319	186,172,199	0,0,0	218	149	1.0,1.0,1.0
Sjc_0007105	chr5	-	17542742	17543001	17542808	17543001	17539565	17539646	1320	16,5,8	474,338,382	215	149	0.023,0.01,0.014
Sjc_0007105	chr5	-	17550086	17550280	17550185	17550280	17548341	17548481	1321	938,690,934	0,0,0	248	149	1.0,1.0,1.0
Sjc_0007105	chr5	-	17551243	17553886	17553601	17553886	17550086	17550280	1322	1333,1019,1224	0,2,0	2507	149	1.0,0.968,1.0
Sjc_0001950	chr8	+	76361761	76361923	76361761	76361896	76363233	76363497	1323	242,363,333	0,0,0	176	149	1.0,1.0,1.0
Sjc_0007682	chr5	+	40549875	40550035	40549875	40549978	40550781	40551139	1324	150,106,147	0,0,0	206	149	1.0,1.0,1.0
Sjc_0004596	chr1	-	7768920	7769803	7768929	7769803	7764736	7765348	1325	129,131,121	0,0,0	158	149	1.0,1.0,1.0
Sjc_0000840	chr8	+	34600842	34600935	34600842	34600908	34603187	34603373	1326	421,346,351	0,0,0	176	149	1.0,1.0,1.0
Sjc_0007035	chr5	+	14629343	14629617	14629343	14629613	14632415	14632810	1327	9,11,8	36,18,34	153	149	0.196,0.373,0.186
Sjc_0005216	chr1	-	32929839	32930248	32929869	32930248	32928340	32928497	1328	555,509,509	0,0,0	179	149	1.0,1.0,1.0
Sjc_0005108	chr1	-	28666011	28666098	28666026	28666098	28665578	28665943	1329	8,14,6	60,64,75	164	149	0.108,0.166,0.068
Sjc_0003393	chr4	-	44369818	44370079	44369851	44370079	44369003	44369239	1330	0,0,0	0,0,0	182	149	NA,NA,NA
Sjc_0003174	chr4	+	36449001	36449107	36449001	36449078	36449140	36449467	1331	94,114,106	2,0,0	178	149	0.975,1.0,1.0
[truncated: 2,130 more rows]

## Sheet: Mutually exclusive exon
GeneID	chr	strand	X1stExonStart_0base	X1stExonEnd	X2ndExonStart_0base	X2ndExonEnd	upstreamES	upstreamEE	downstreamES	downstreamEE	IJC_SAMPLE_1	SJC_SAMPLE_1	IncFormLen	SkipFormLen	IncLevel1
[truncated: 1,681 more rows]

[truncated: 2 more sheets: Retained intron, Skip exon]
