# Supplementary material for: Comparative transcriptome profiles of Schistosoma japonicum larval stages: Implications for parasite biology and host invasion
Source: PLoS Negl Trop Dis. 2022 Jan 13;16(1):e0009889. doi: 10.1371/journal.pntd.0009889 (PMC8791509; doi:10.1371/journal.pntd.0009889)
Supplement: S2 Dataset — (ZIP) [file pntd.0009889.s017.zip › DAS_egg_vs_miracidium.xlsx]

## Sheet: Alternative 3' splice site
GeneID	chr	strand	longExonStart_0base	longExonEnd	shortES	shortEE	flankingES	flankingEE	IJC_SAMPLE_1	SJC_SAMPLE_1	IJC_SAMPLE_2	SJC_SAMPLE_2	IncFormLen	SkipFormLen	PValue	FDR	IncLevel1	IncLevel2	IncLevelDifference
Sjc_0009582	chrtig00000622:67343-3315238_pilon_pilon_2	+	102964	103067	102980	103067	102818	102902	14,15,16	1,0,2	15,7,10	2,4,19	165	149	4.92211e-05	0.000766765	0.927,1.0,0.878	0.871,0.612,0.322	0.333
Sjc_0002187	chr8	+	86104853	86106515	86106359	86106515	86099100	86101567	51,49,63	74,88,83	135,133,129	69,35,38	298	149	8.38218e-14	1.09484e-11	0.256,0.218,0.275	0.495,0.655,0.629	-0.343
Sjc_0001740	chr8	-	67692382	67692589	67692382	67692551	67695806	67696053	33,24,18	53,79,23	40,48,45	23,28,34	187	149	5.28394e-06	0.000129095	0.332,0.195,0.384	0.581,0.577,0.513	-0.253
Sjc_0001698	chr8	-	65821389	65824142	65821389	65823229	65826552	65826702	8,4,1	2,1,3	4,9,7	0,0,1	298	149	1.12631e-05	0.000245188	0.667,0.667,0.143	1.0,1.0,0.778	-0.434
Sjc_0001690	chr8	-	65546135	65547312	65546135	65547246	65552216	65552732	53,66,66	6,5,4	44,46,24	7,17,15	215	149	7.65796e-05	0.00107022	0.86,0.901,0.92	0.813,0.652,0.526	0.23
Sjc_0001689	chr8	+	65532676	65533514	65533099	65533514	65530124	65530277	88,103,73	38,41,35	86,67,62	12,5,8	298	149	1.45716e-08	7.73205e-07	0.537,0.557,0.51	0.782,0.87,0.795	-0.281
Sjc_0001518	chr8	-	59182076	59186878	59182076	59185757	59188952	59189624	4,6,8	14,18,16	20,20,25	20,9,15	298	149	4.64327e-05	0.000733421	0.125,0.143,0.2	0.333,0.526,0.455	-0.282
Sjc_0001281	chr8	+	50606766	50606836	50606769	50606836	50606650	50606734	2,3,2	8,1,3	1,2,2	0,0,0	152	149	5.96439e-09	3.49225e-07	0.197,0.746,0.395	1.0,1.0,1.0	-0.554
Sjc_0001197	chr8	+	48075818	48076868	48076781	48076868	48073551	48073625	54,65,46	3,5,3	17,3,5	2,6,5	298	149	0.000434403	0.00455318	0.9,0.867,0.885	0.81,0.2,0.333	0.436
Sjc_0001099	chr8	+	44157637	44157772	44157725	44157772	44157342	44157602	290,293,312	267,225,255	743,689,536	205,167,196	237	149	0	0	0.406,0.45,0.435	0.695,0.722,0.632	-0.253
Sjc_0001082	chr8	+	43540805	43541007	43540946	43541007	43538999	43539031	9,17,29	2,7,3	29,38,30	0,0,0	290	149	3.68637e-08	1.69175e-06	0.698,0.555,0.832	1.0,1.0,1.0	-0.305
Sjc_0000819	chr8	-	33801663	33803472	33801663	33803361	33804342	33804512	3,1,7	0,0,0	3,1,1	1,4,0	260	149	0.0012476	0.0108359	1.0,1.0,1.0	0.632,0.125,1.0	0.414
Sjc_0000805	chr8	-	33373422	33373767	33373422	33373755	33373798	33373839	0,0,2	3,4,2	3,3,5	0,4,3	161	149	0.000139249	0.0017322	0.0,0.0,0.481	1.0,0.41,0.607	-0.512
Sjc_0000702	chr8	+	29583734	29583958	29583777	29583958	29583599	29583691	4,3,5	6,4,6	7,10,6	0,1,0	192	149	2.20519e-09	1.36161e-07	0.341,0.368,0.393	1.0,0.886,1.0	-0.595
Sjc_0000701	chr8	-	29561731	29563142	29561731	29562124	29563176	29563685	0,1,0	13,20,17	1,7,1	4,4,4	298	149	4.20939e-05	0.000674979	0.0,0.024,0.0	0.111,0.467,0.111	-0.222
Sjc_0000674	chr8	-	28480899	28483713	28480899	28482305	28484315	28484524	154,107,132	227,262,277	358,286,229	235,168,116	298	149	0	0	0.253,0.17,0.192	0.432,0.46,0.497	-0.258
Sjc_0000636	chr8	+	26614567	26614797	26614731	26614797	26611715	26611880	12,12,21	5,1,2	26,26,46	1,0,1	298	149	0.000158578	0.0019512	0.545,0.857,0.84	0.929,1.0,0.958	-0.215
Sjc_0000540	chr8	+	23023170	23024115	23023774	23024115	23022790	23023135	16,8,13	0,6,0	11,6,10	7,11,5	298	149	0.0015455	0.0128956	1.0,0.4,1.0	0.44,0.214,0.5	0.415
Sjc_0000299	chr8	+	13079496	13080090	13079964	13080090	13079363	13079453	5,3,8	24,25,12	20,23,24	12,12,8	298	149	1.40964e-08	7.59863e-07	0.094,0.057,0.25	0.455,0.489,0.6	-0.381
Sjc_0002896	chr4	-	26869582	26870065	26869582	26869802	26883477	26884262	5,3,7	16,33,20	11,23,9	10,7,5	298	149	1.25634e-07	5.20309e-06	0.135,0.043,0.149	0.355,0.622,0.474	-0.375
Sjc_0002225	chr8	-	88009583	88011428	88009583	88010031	88011471	88011549	6,5,5	0,0,0	11,18,22	4,4,0	298	149	2.55728e-05	0.000454688	1.0,1.0,1.0	0.579,0.692,1.0	0.243
Sjc_0002728	chr4	-	20359686	20362452	20359686	20362430	20362485	20362558	38,23,28	44,63,53	73,88,58	45,53,45	171	149	6.32962e-06	0.000153538	0.429,0.241,0.315	0.586,0.591,0.529	-0.24
Sjc_0006471	chr3	+	36648672	36649977	36649731	36649977	36644210	36644416	19,10,16	12,21,18	37,48,41	19,17,13	298	149	0.000905596	0.0083119	0.442,0.192,0.308	0.493,0.585,0.612	-0.249
Sjc_0002595	chr4	-	13630886	13632580	13630886	13631670	13632646	13632934	3,2,0	6,3,1	1,3,4	4,0,0	298	149	0.00484691	0.0328319	0.2,0.25,0.0	0.111,1.0,1.0	-0.554
Sjc_0000573	chr8	+	24520047	24522251	24520393	24522251	24516617	24517386	2,2,3	4,0,6	8,10,8	1,0,0	298	149	6.72743e-06	0.00016089	0.2,1.0,0.2	0.8,1.0,1.0	-0.467
Sjc_0008345	chr2	+	20158397	20164375	20164187	20164375	20158241	20158358	3,2,8	0,3,2	37,25,28	1,0,0	298	149	0.00122206	0.0106777	1.0,0.25,0.667	0.949,1.0,1.0	-0.344
Sjc_0003161	chr4	+	36066184	36066297	36066238	36066297	36063502	36063613	34,43,15	10,6,14	33,34,24	55,40,34	203	149	0.000229958	0.00265625	0.714,0.84,0.44	0.306,0.384,0.341	0.321
Sjc_0006442	chr3	+	35485979	35486182	35486108	35486182	35485205	35485315	3,1,2	3,2,0	1,0,0	5,2,2	278	149	0.00135336	0.0115769	0.349,0.211,1.0	0.097,0.0,0.0	0.488
Sjc_0003511	chr4	+	48849559	48854152	48853752	48854152	48848791	48849109	0,5,2	35,63,44	2,5,3	7,4,3	298	149	4.98378e-05	0.000772827	0.0,0.038,0.022	0.125,0.385,0.333	-0.261
Sjc_0006966	chr5	-	11170404	11170507	11170404	11170502	11170539	11170672	5,5,9	12,20,22	6,13,10	7,7,2	154	149	0.000351501	0.00378951	0.287,0.195,0.284	0.453,0.642,0.829	-0.386
Sjc_0001328	chr8	-	52010084	52010326	52010084	52010229	52011595	52011713	26,27,28	18,11,11	59,46,38	7,5,7	246	149	3.87472e-05	0.000632623	0.467,0.598,0.607	0.836,0.848,0.767	-0.26
Sjc_0006003	chr3	+	18207145	18209038	18207927	18209038	18202389	18202761	68,51,59	4,7,0	71,57,50	22,13,11	298	149	2.23807e-05	0.000419917	0.895,0.785,1.0	0.617,0.687,0.694	0.227
Sjc_0007253	chr5	+	23472751	23473242	23472980	23473242	23466798	23466886	47,1,35	0,4,2	71,71,52	1,0,0	298	149	0.00410382	0.0288542	1.0,0.111,0.897	0.973,1.0,1.0	-0.322
Sjc_0004268	chr4	+	80593694	80593780	80593705	80593780	80593572	80593657	6,20,20	2,5,3	2,2,3	0,0,0	160	149	3.74842e-05	0.000620957	0.736,0.788,0.861	1.0,1.0,1.0	-0.205
Sjc_0008263	chr2	-	17352248	17352491	17352248	17352383	17353643	17353799	8,1,5	10,9,4	40,41,21	5,3,2	257	149	6.14675e-09	3.53803e-07	0.317,0.061,0.42	0.823,0.888,0.859	-0.591
Sjc_0008952	chr6	+	17986439	17987755	17987649	17987755	17984539	17984588	1,2,3	2,0,4	1,2,3	0,0,1	298	149	6.64121e-05	0.000963828	0.2,1.0,0.273	1.0,1.0,0.6	-0.376
Sjc_0007423	chr5	+	30483634	30484574	30483682	30484574	30482846	30483069	0,3,2	4,10,8	10,6,12	1,5,0	197	149	4.7544e-07	1.59939e-05	0.0,0.185,0.159	0.883,0.476,1.0	-0.672
Sjc_0002769	chr4	+	21815476	21817568	21817209	21817568	21815050	21815424	2,11,4	19,16,21	32,23,24	17,25,19	298	149	2.2745e-05	0.000424406	0.05,0.256,0.087	0.485,0.315,0.387	-0.265
Sjc_0001359	chr8	+	53075833	53077009	53076192	53077009	53071203	53071287	2,6,5	25,22,15	6,9,12	0,10,7	298	149	0.000394893	0.00417775	0.038,0.12,0.143	1.0,0.31,0.462	-0.49
Sjc_0005198	chr1	+	32100152	32102929	32102501	32102929	32097733	32098133	5,5,5	0,8,0	2,4,4	2,11,3	298	149	0.00685378	0.0432629	1.0,0.238,1.0	0.333,0.154,0.4	0.45
Sjc_0004474	chr1	-	1842332	1842413	1842332	1842406	1843807	1843952	10,9,23	0,0,0	19,9,16	8,10,4	156	149	4.21046e-09	2.50855e-07	1.0,1.0,1.0	0.694,0.462,0.793	0.35
Sjc_0005098	chr1	-	28141723	28144738	28141723	28142047	28145238	28145933	1,4,3	0,0,0	3,10,1	3,5,5	298	149	1.62023e-11	1.61832e-09	1.0,1.0,1.0	0.333,0.5,0.091	0.692
Sjc_0007946	chr2	-	4723980	4725195	4723980	4725135	4727300	4727561	15,16,17	18,16,19	12,10,5	53,29,18	209	149	3.77747e-05	0.000621518	0.373,0.416,0.389	0.139,0.197,0.165	0.226
Sjc_0000942	chr8	+	38239054	38240193	38240083	38240193	38236926	38237063	0,3,0	2,9,4	3,3,1	1,4,0	298	149	0.00485324	0.0328319	0.0,0.143,0.0	0.6,0.273,1.0	-0.577
Sjc_0002999	chr4	+	30421607	30423277	30423132	30423277	30420428	30420665	12,21,18	2,4,5	28,17,33	17,16,14	298	149	0.00482126	0.032746	0.75,0.724,0.643	0.452,0.347,0.541	0.259
Sjc_0005400	chr1	+	40538033	40538253	40538177	40538253	40536559	40536623	0,2,0	26,20,37	4,5,0	0,10,9	293	149	0.00333596	0.0243633	0.0,0.048,0.0	1.0,0.203,0.0	-0.385
Sjc_0004739	chr1	-	14035981	14036522	14035981	14036084	14038640	14038707	68,59,55	0,54,56	84,65,64	0,0,0	298	149	1.80002e-08	9.40442e-07	1.0,0.353,0.329	1.0,1.0,1.0	-0.439
Sjc_0004739	chr1	-	14035981	14038484	14035981	14036084	14038640	14038707	94,59,68	0,54,56	98,92,66	0,0,0	298	149	1.24759e-08	6.9456e-07	1.0,0.353,0.378	1.0,1.0,1.0	-0.423
Sjc_0004965	chr1	+	22441651	22442834	22441948	22442834	22438369	22438433	7,9,6	8,13,19	16,19,21	15,10,11	298	149	0.003734	0.0266401	0.304,0.257,0.136	0.348,0.487,0.488	-0.209
Sjc_0004605	chr1	-	8193253	8194740	8193253	8194407	8196910	8197021	14,12,10	18,6,18	37,28,25	14,14,6	298	149	0.00389355	0.0275469	0.28,0.5,0.217	0.569,0.5,0.676	-0.249
Sjc_0005038	chr1	+	26213466	26215933	26215322	26215933	26212175	26212335	10,8,17	27,23,30	15,23,19	9,8,0	298	149	1.83783e-05	0.000362865	0.156,0.148,0.221	0.455,0.59,1.0	-0.507
Sjc_0003174	chr4	+	36449140	36449467	36449205	36449467	36449001	36449107	21,35,37	11,8,14	66,66,59	2,8,7	214	149	5.01403e-05	0.000773984	0.571,0.753,0.648	0.958,0.852,0.854	-0.231
Sjc_0007214	chr5	+	21651773	21655143	21654866	21655143	21649781	21651405	2,2,5	18,6,11	2,3,2	0,0,2	298	149	9.90212e-05	0.00128051	0.053,0.143,0.185	1.0,1.0,0.333	-0.651
Sjc_0006362	chr3	+	32115123	32120590	32116834	32120590	32114090	32114162	109,102,103	3,2,4	200,196,209	35,34,41	298	149	2.1263e-11	1.9516e-09	0.948,0.962,0.928	0.741,0.742,0.718	0.212
Sjc_0001640	chr8	-	63315103	63315841	63315103	63315519	63317557	63317891	3,2,1	12,23,30	25,18,12	23,18,14	298	149	9.04915e-11	6.82909e-09	0.111,0.042,0.016	0.352,0.333,0.3	-0.272
Sjc_0005118	chr1	-	28926961	28927190	28926961	28927153	28935385	28935451	6,6,5	18,19,15	6,13,12	8,8,7	186	149	0.000469629	0.00483291	0.211,0.202,0.211	0.375,0.566,0.579	-0.299
Sjc_0005118	chr1	-	28926961	28928133	28926961	28927153	28935385	28935451	13,11,8	18,19,15	34,38,29	8,8,7	298	149	1.2072e-10	8.91229e-09	0.265,0.224,0.211	0.68,0.704,0.674	-0.453
Sjc_0004520	chr1	+	4317405	4320301	4320071	4320301	4314997	4315138	3,10,5	37,21,40	3,11,14	0,8,8	298	149	0.000187219	0.00223087	0.039,0.192,0.059	1.0,0.407,0.467	-0.528
Sjc_0003272	chr4	+	39970633	39971673	39970950	39971673	39970275	39970590	2,9,14	9,11,15	31,21,12	18,7,5	298	149	0.00205418	0.0164559	0.1,0.29,0.318	0.463,0.6,0.545	-0.3
Sjc_0004853	chr1	+	18729212	18729670	18729431	18729670	18727735	18729182	11,16,7	0,3,2	8,12,4	16,16,3	298	149	1.24018e-05	0.000268257	1.0,0.727,0.636	0.2,0.273,0.4	0.497
Sjc_0007405	chr5	-	29596866	29599133	29596866	29596970	29600207	29600330	13,30,38	1,1,2	17,20,15	11,5,6	298	149	2.81091e-06	7.34297e-05	0.867,0.938,0.905	0.436,0.667,0.556	0.35
Sjc_0003202	chr4	-	37443256	37443428	37443256	37443407	37449518	37449590	6,5,2	0,2,0	3,0,1	1,1,2	170	149	0.00375806	0.0267195	1.0,0.687,1.0	0.724,0.0,0.305	0.553
Sjc_0003496	chr4	+	48033835	48034180	48033849	48034180	48032937	48033112	5,6,1	9,6,7	1,1,0	14,14,9	163	149	1.87474e-05	0.000365898	0.337,0.478,0.116	0.061,0.061,0.0	0.27
Sjc_0004644	chr1	+	10024389	10025976	10024519	10025976	10019591	10019699	10,1,6	16,17,17	5,12,9	7,9,7	279	149	0.00418364	0.0292941	0.25,0.03,0.159	0.276,0.416,0.407	-0.22
Sjc_0000459	chr8	+	20313556	20317447	20317330	20317447	20311164	20311324	15,18,10	7,14,10	16,18,13	4,0,0	298	149	8.99217e-06	0.000206334	0.517,0.391,0.333	0.667,1.0,1.0	-0.475
Sjc_0001173	chr8	-	46951713	46951883	46951713	46951867	46951917	46951988	1,4,4	40,45,64	7,1,0	0,0,1	165	149	2.31528e-05	0.000425011	0.022,0.074,0.053	1.0,1.0,0.0	-0.617
Sjc_0002970	chr4	-	29370783	29376691	29370783	29374292	29378224	29378400	49,27,36	5,0,1	44,52,33	2,14,11	298	149	0.00232227	0.0182135	0.831,1.0,0.947	0.917,0.65,0.6	0.204
Sjc_0002685	chr4	-	18741685	18741883	18741685	18741846	18746463	18746594	64,42,60	2,7,9	72,56,47	49,36,33	186	149	6.3306e-12	6.51477e-10	0.962,0.828,0.842	0.541,0.555,0.533	0.334
Sjc_0004818	chr1	-	17472443	17472763	17472443	17472622	17474123	17474183	4,7,9	7,12,18	1,1,5	0,1,0	290	149	2.11137e-05	0.000398344	0.227,0.231,0.204	1.0,0.339,1.0	-0.559
Sjc_0002800	chr4	-	23014622	23017195	23014622	23015081	23023679	23024124	35,36,58	1,3,3	44,29,36	9,6,12	298	149	5.91982e-05	0.000881741	0.946,0.857,0.906	0.71,0.707,0.6	0.231
Sjc_0008407	chr2	-	22936249	22936417	22936249	22936405	22939108	22939226	1,5,6	0,0,0	15,10,5	0,14,0	161	149	0.00231871	0.0182135	1.0,1.0,1.0	1.0,0.398,1.0	0.201
Sjc_0008407	chr2	-	22936249	22939076	22936249	22936434	22939108	22939226	4,2,3	0,0,0	11,9,9	11,0,0	298	149	0.00333484	0.0243633	1.0,1.0,1.0	0.333,1.0,1.0	0.222
Sjc_0001115	chr8	-	44697177	44697567	44697177	44697537	44701038	44701308	10,21,8	12,11,5	14,22,12	4,2,3	179	149	0.00136231	0.0116242	0.41,0.614,0.571	0.744,0.902,0.769	-0.273
Sjc_0001115	chr8	-	44697177	44700603	44697177	44697537	44701038	44701308	35,33,20	12,11,5	43,25,35	4,2,3	298	149	0.000335528	0.00365209	0.593,0.6,0.667	0.843,0.862,0.854	-0.233
Sjc_0008074	chr2	-	10497028	10497588	10497028	10497550	10499449	10499601	13,11,2	0,0,0	10,15,9	13,3,4	187	149	2.18746e-08	1.11384e-06	1.0,1.0,1.0	0.38,0.799,0.642	0.393
Sjc_0002873	chr4	+	25975111	25975246	25975146	25975246	25971836	25973434	32,32,25	476,474,460	5,11,15	31,15,12	184	149	1.58765e-07	6.31164e-06	0.052,0.052,0.042	0.116,0.373,0.503	-0.282
Sjc_0008924	chr6	-	16953551	16953758	16953551	16953740	16956980	16957100	4,13,28	30,33,32	0,2,0	12,8,11	167	149	1.63032e-05	0.000329557	0.106,0.26,0.438	0.0,0.182,0.0	0.207
Sjc_0007484	chr5	-	32852621	32855806	32852621	32852898	32855858	32855944	18,54,31	4,9,6	52,38,42	0,3,0	298	149	1.8437e-06	4.9692e-05	0.692,0.75,0.721	1.0,0.864,1.0	-0.234
Sjc_0003103	chr4	+	34246702	34249128	34248257	34249128	34245569	34245877	0,0,5	2,6,3	3,7,10	6,0,2	298	149	0.00289544	0.0216108	0.0,0.0,0.455	0.2,1.0,0.714	-0.486
Sjc_0003109	chr4	-	34424578	34424892	34424578	34424718	34426124	34426221	19,13,15	2,2,4	33,23,18	0,0,0	298	149	6.57291e-06	0.000158309	0.826,0.765,0.652	1.0,1.0,1.0	-0.252
Sjc_0003127	chr4	-	34963317	34964680	34963317	34964010	34966139	34966320	0,2,2	1,3,3	5,7,3	0,4,0	298	149	0.000502147	0.00504609	0.0,0.25,0.25	1.0,0.467,1.0	-0.656
Sjc_0007458	chr5	+	31714076	31718690	31718551	31718690	31713833	31714035	9,11,5	2,1,3	15,10,25	0,1,0	298	149	0.000257481	0.00288582	0.692,0.846,0.455	1.0,0.833,1.0	-0.28
Sjc_0003171	chr4	+	36394824	36395898	36395786	36395898	36391425	36391481	4,7,2	2,0,0	11,11,23	7,5,3	298	149	0.00284227	0.0212867	0.5,1.0,1.0	0.44,0.524,0.793	0.248
Sjc_0007223	chr5	-	22436226	22438860	22436226	22437608	22440366	22440594	0,0,0	3,5,5	1,4,1	1,1,7	298	149	0.00351916	0.0253738	0.0,0.0,0.0	0.333,0.667,0.067	-0.356
Sjc_0006205	chr3	+	26292002	26293390	26293290	26293390	26291117	26291211	80,31,61	16,8,10	68,81,74	48,33,36	298	149	5.35356e-05	0.00080803	0.714,0.66,0.753	0.415,0.551,0.507	0.218
Sjc_0003270	chr4	-	39918097	39918412	39918097	39918310	39919190	39919595	7,5,9	1,0,0	6,16,17	3,0,17	251	149	6.79311e-05	0.000978837	0.806,1.0,1.0	0.543,1.0,0.372	0.297
Sjc_0006027	chr3	-	19231551	19231746	19231551	19231653	19233328	19235391	63,104,78	32,47,45	87,60,83	5,6,7	242	149	6.32827e-15	9.76855e-13	0.548,0.577,0.516	0.915,0.86,0.88	-0.338
Sjc_0003329	chr4	-	41826173	41829536	41826173	41826689	41841980	41842097	8,9,10	15,14,6	8,14,16	3,0,4	298	149	0.00027677	0.00309182	0.211,0.243,0.455	0.571,1.0,0.667	-0.443
Sjc_0008737	chr6	-	8724330	8724512	8724330	8724468	8725165	8725213	8,6,12	3,4,4	14,14,3	0,0,0	193	149	5.38595e-08	2.37541e-06	0.673,0.537,0.698	1.0,1.0,1.0	-0.364
Sjc_0003419	chr4	-	45437170	45437506	45437170	45437402	45440044	45440096	19,25,19	13,18,10	33,46,34	10,12,0	253	149	0.00081175	0.00759423	0.463,0.45,0.528	0.66,0.693,1.0	-0.304
Sjc_0001355	chr8	+	52875665	52875748	52875733	52875748	52874960	52875155	6,3,1	0,0,2	12,10,3	13,2,16	217	149	0.00160561	0.0132668	1.0,1.0,0.256	0.388,0.774,0.114	0.327
Sjc_0001355	chr8	+	52876958	52877039	52877006	52877039	52875733	52875748	3,1,4	0,0,2	6,7,6	11,0,16	197	149	0.0016236	0.0133505	1.0,1.0,0.602	0.292,1.0,0.221	0.363
Sjc_0003448	chr4	+	46380680	46385006	46382980	46385006	46378900	46379025	34,23,18	11,13,13	65,34,34	8,8,3	298	149	0.000384111	0.00410202	0.607,0.469,0.409	0.802,0.68,0.85	-0.282
Sjc_0003579	chr4	-	51164974	51169600	51164974	51165089	51171082	51171231	17,11,7	45,54,73	47,75,56	56,47,67	298	149	4.54657e-11	3.86004e-09	0.159,0.092,0.046	0.296,0.444,0.295	-0.246
Sjc_0003829	chr4	-	62374601	62374733	62374601	62374730	62384324	62384467	0,1,1	11,4,11	5,4,5	7,5,0	152	149	2.14741e-06	5.65318e-05	0.0,0.197,0.082	0.412,0.44,1.0	-0.524
Sjc_0003816	chr4	-	61934450	61934951	61934450	61934947	61939755	61939985	5,6,1	2,0,0	9,6,3	3,2,3	153	149	0.00268884	0.0204279	0.709,1.0,1.0	0.745,0.745,0.493	0.242
Sjc_0006801	chr5	-	2143194	2144394	2143194	2143258	2146733	2146982	2,1,0	6,5,3	16,19,2	15,9,7	298	149	0.000326075	0.0035953	0.143,0.091,0.0	0.348,0.514,0.125	-0.251
Sjc_0004021	chr4	-	70975687	70976531	70975687	70976508	70979345	70979594	0,0,0	6,6,12	3,6,1	3,7,0	172	149	5.30477e-07	1.74903e-05	0.0,0.0,0.0	0.464,0.426,1.0	-0.63
Sjc_0004068	chr4	-	72904376	72904961	72904376	72904733	72906058	72906296	17,15,8	40,47,40	27,23,16	0,20,25	298	149	0.00161392	0.0133031	0.175,0.138,0.091	1.0,0.365,0.242	-0.401
Sjc_0004098	chr4	+	73839534	73839583	73839537	73839583	73836107	73836393	12,10,8	12,5,5	17,15,6	1,4,3	152	149	0.00804276	0.0495703	0.495,0.662,0.611	0.943,0.786,0.662	-0.208
Sjc_0000844	chr8	-	34702567	34703314	34702567	34703001	34703366	34703426	19,16,18	2,6,3	47,60,26	0,0,0	298	149	4.16047e-08	1.85907e-06	0.826,0.571,0.75	1.0,1.0,1.0	-0.284
Sjc_0006767	chr5	+	803028	804345	803214	804345	801447	801571	51,28,54	12,13,15	34,24,32	29,20,22	298	149	0.000396482	0.00418153	0.68,0.519,0.643	0.37,0.375,0.421	0.225
Sjc_0001481	chr8	+	57933862	57934615	57934080	57934615	57929752	57930242	22,27,25	3,2,0	15,28,12	5,6,4	298	149	0.00207049	0.0165444	0.786,0.871,1.0	0.6,0.7,0.6	0.252
Sjc_0001865	chr8	+	72759763	72760157	72759934	72760157	72756713	72757232	3,2,3	16,6,7	27,16,21	17,9,8	298	149	8.07307e-07	2.44787e-05	0.086,0.143,0.176	0.443,0.471,0.568	-0.359
Sjc_0009131	chr7	-	3470956	3471091	3470956	3471088	3473838	3473982	9,0,3	2,3,3	10,2,6	2,0,0	152	149	0.000202078	0.00237459	0.815,0.0,0.495	0.831,1.0,1.0	-0.507
Sjc_0009651	chrtig00013705_pilon_pilon_3	-	40064	40760	40064	40390	46367	46530	1,0,7	0,1,0	0,0,1	3,1,3	298	149	1.45674e-05	0.000301652	1.0,0.0,1.0	0.0,0.0,0.143	0.619
Sjc_0006537	chr3	+	38905891	38908371	38908273	38908371	38904114	38904217	8,8,11	0,7,0	29,27,22	0,0,0	298	149	0.0077399	0.0478774	1.0,0.364,1.0	1.0,1.0,1.0	-0.212
Sjc_0003245	chr4	-	39279732	39281525	39279732	39279913	39282297	39282506	25,38,46	34,8,22	156,153,105	28,19,9	298	149	0.000412944	0.00434166	0.269,0.704,0.511	0.736,0.801,0.854	-0.302
Sjc_0002081	chr8	-	81397201	81400089	81397201	81397481	81400530	81400920	4,0,3	6,12,3	25,12,9	6,7,5	298	149	9.8793e-05	0.00128051	0.25,0.0,0.333	0.676,0.462,0.474	-0.343
Sjc_0009406	chr7	-	15263920	15264064	15263920	15264052	15264093	15264221	161,159,173	17,23,21	11,6,5	13,8,5	161	149	8.02004e-11	6.19001e-09	0.898,0.865,0.884	0.439,0.41,0.481	0.439
Sjc_0005036	chr1	+	26166524	26168218	26168067	26168218	26165170	26165333	12,18,20	43,40,43	30,54,31	50,34,14	298	149	0.000239175	0.00273481	0.122,0.184,0.189	0.231,0.443,0.525	-0.235
Sjc_0009091	chr7	-	1678407	1680905	1678407	1680471	1681512	1681714	263,296,281	36,19,21	271,196,215	103,86,65	298	149	0	0	0.785,0.886,0.87	0.568,0.533,0.623	0.272
Sjc_0007514	chr5	-	34239347	34239711	34239347	34239548	34241711	34241880	26,31,42	43,50,44	82,60,54	27,23,17	298	149	1.7947e-11	1.693e-09	0.232,0.237,0.323	0.603,0.566,0.614	-0.33
Sjc_0000283	chr8	+	12171609	12171765	12171635	12171765	12170035	12170136	86,66,68	6,3,8	127,124,129	67,78,65	175	149	0	0	0.924,0.949,0.879	0.617,0.575,0.628	0.311

## Sheet: Alternative 5' splice site
GeneID	chr	strand	longExonStart_0base	longExonEnd	shortES	shortEE	flankingES	flankingEE	IJC_SAMPLE_1	SJC_SAMPLE_1	IJC_SAMPLE_2	SJC_SAMPLE_2	IncFormLen	SkipFormLen	PValue	FDR	IncLevel1	IncLevel2	IncLevelDifference
Sjc_0002232	chr8	-	88206886	88208444	88208240	88208444	88203031	88204299	5,1,2	0,1,6	6,1,1	0,0,0	298	149	0.000193643	0.00264759	1.0,0.333,0.143	1.0,1.0,1.0	-0.508
Sjc_0002187	chr8	+	86099100	86099181	86099100	86099156	86101253	86101567	32,29,31	22,27,11	68,45,39	0,0,5	174	149	9.90319e-14	2.58391e-11	0.555,0.479,0.707	1.0,1.0,0.87	-0.376
Sjc_0001780	chr8	-	69263227	69265349	69265225	69265349	69260649	69260914	2,0,4	10,3,0	4,4,6	0,2,1	298	149	0.00553338	0.0436399	0.091,0.0,1.0	1.0,0.5,0.75	-0.386
Sjc_0001698	chr8	-	65825147	65825307	65825151	65825307	65821389	65823229	0,0,0	4,4,1	2,3,0	1,0,2	153	149	0.000274521	0.00362669	0.0,0.0,0.0	0.661,1.0,0.0	-0.554
Sjc_0001689	chr8	+	65532676	65532761	65532676	65532706	65533099	65533514	45,42,31	21,21,24	70,47,54	16,4,19	204	149	0.00140259	0.0143514	0.61,0.594,0.485	0.762,0.896,0.675	-0.215
Sjc_0001569	chr8	-	60971540	60972123	60971951	60972123	60968880	60969158	31,25,41	30,25,29	77,53,87	30,17,29	298	149	2.16652e-05	0.000436319	0.341,0.333,0.414	0.562,0.609,0.6	-0.228
Sjc_0001265	chr8	+	50169993	50171610	50169993	50170367	50171751	50172792	4,0,0	3,3,4	6,10,10	10,7,0	298	149	0.00384133	0.0322445	0.4,0.0,0.0	0.231,0.417,1.0	-0.416
Sjc_0001077	chr8	+	43388679	43390481	43388679	43388871	43390581	43390624	35,27,36	0,2,1	19,17,17	5,15,13	298	149	3.33006e-10	3.59531e-08	1.0,0.871,0.947	0.655,0.362,0.395	0.469
Sjc_0001016	chr8	+	41124018	41124165	41124018	41124099	41126262	41126533	10,15,11	37,37,34	34,31,17	40,21,24	215	149	0.000117592	0.00178728	0.158,0.219,0.183	0.371,0.506,0.329	-0.215
Sjc_0000975	chr8	-	39587519	39587657	39587619	39587657	39579649	39579793	6,1,3	1,0,1	0,10,0	6,4,5	249	149	1.31455e-05	0.000285823	0.782,1.0,0.642	0.0,0.599,0.0	0.608
Sjc_0000741	chr8	-	30674970	30675048	30674988	30675048	30674677	30674935	87,97,91	18,17,20	32,43,40	18,24,22	167	149	7.30042e-06	0.000178737	0.812,0.836,0.802	0.613,0.615,0.619	0.201
Sjc_0000702	chr8	+	29583599	29583744	29583599	29583691	29583777	29583958	3,1,10	6,4,6	19,7,8	0,1,0	202	149	1.7856e-09	1.55297e-07	0.269,0.156,0.551	1.0,0.838,1.0	-0.621
Sjc_0000675	chr8	-	28520446	28521079	28520876	28521079	28517323	28517554	4,11,5	0,6,5	9,12,12	2,0,1	298	149	0.00588837	0.0456349	1.0,0.478,0.333	0.692,1.0,0.857	-0.246
Sjc_0000617	chr8	+	25921969	25922102	25921969	25922086	25924655	25924768	0,0,0	10,2,3	5,4,0	10,7,1	165	149	6.50709e-06	0.000164304	0.0,0.0,0.0	0.311,0.34,0.0	-0.217
Sjc_0002812	chr4	+	23620127	23620338	23620127	23620234	23623203	23623305	4,16,16	5,0,3	26,33,22	0,0,0	253	149	5.17061e-05	0.000914644	0.32,1.0,0.759	1.0,1.0,1.0	-0.307
Sjc_0002812	chr4	+	23620127	23620356	23620127	23620234	23623203	23623305	4,7,11	5,0,3	19,19,20	0,0,0	271	149	1.2312e-05	0.000273395	0.305,1.0,0.668	1.0,1.0,1.0	-0.342
Sjc_0002812	chr4	+	23620127	23620217	23620127	23620195	23623626	23623827	3,6,4	0,0,0	0,5,7	2,4,0	171	149	0.00163149	0.0163201	1.0,1.0,1.0	0.0,0.521,1.0	0.493
Sjc_0002812	chr4	+	23620127	23620338	23620127	23620195	23623626	23623827	6,16,6	0,0,0	15,5,14	2,4,0	292	149	0.000949995	0.0104366	1.0,1.0,1.0	0.793,0.389,1.0	0.273
Sjc_0002812	chr4	+	23620127	23620356	23620127	23620195	23623626	23623827	3,4,10	0,0,0	6,5,7	2,4,0	298	149	0.000178422	0.00248243	1.0,1.0,1.0	0.6,0.385,1.0	0.338
Sjc_0003283	chr4	-	40249576	40249729	40249689	40249729	40249267	40249526	64,64,57	0,0,4	91,58,61	19,18,29	262	149	1.60105e-12	3.85607e-10	1.0,1.0,0.89	0.731,0.647,0.545	0.322
Sjc_0003973	chr4	-	69022204	69022268	69022216	69022268	69022143	69022174	27,17,23	7,2,1	45,40,46	10,25,29	161	149	0.0012734	0.0131584	0.781,0.887,0.955	0.806,0.597,0.595	0.208
Sjc_0009004	chr6	-	20910095	20910920	20910851	20910920	20909720	20909941	710,741,766	299,313,375	1779,1440,1107	126,103,84	298	149	0	0	0.543,0.542,0.505	0.876,0.875,0.868	-0.343
Sjc_0001818	chr8	-	70570117	70570319	70570197	70570319	70569059	70569198	15,23,31	13,0,10	45,41,38	0,0,0	229	149	7.61616e-08	4.04173e-06	0.429,1.0,0.669	1.0,1.0,1.0	-0.301
Sjc_0001818	chr8	-	70570137	70570319	70570197	70570319	70569059	70569198	0,5,2	13,0,10	5,10,4	0,0,0	209	149	4.61074e-08	2.5779e-06	0.0,1.0,0.125	1.0,1.0,1.0	-0.625
Sjc_0001362	chr8	-	53148851	53149553	53149393	53149553	53147484	53147787	4,16,8	0,0,0	17,25,17	0,3,6	298	149	2.28624e-05	0.000455937	1.0,1.0,1.0	1.0,0.806,0.586	0.203
Sjc_0008068	chr2	-	10382634	10382882	10382754	10382882	10373232	10375596	4,1,12	3,7,0	18,14,10	0,0,0	269	149	2.80927e-06	8.37699e-05	0.425,0.073,1.0	1.0,1.0,1.0	-0.501
Sjc_0001279	chr8	+	50553457	50554321	50553457	50553770	50558105	50558186	30,21,24	2,1,1	29,19,36	13,14,9	298	149	1.22311e-06	4.04088e-05	0.882,0.913,0.923	0.527,0.404,0.667	0.373
Sjc_0004030	chr4	-	71553978	71554345	71554160	71554345	71552625	71552870	60,79,70	8,38,10	38,26,37	38,32,39	298	149	7.37082e-07	2.81439e-05	0.789,0.51,0.778	0.333,0.289,0.322	0.378
Sjc_0003016	chr4	+	30852445	30852551	30852445	30852524	30854321	30854702	1,5,2	0,0,0	6,4,3	6,3,3	176	149	2.78718e-08	1.61605e-06	1.0,1.0,1.0	0.458,0.53,0.458	0.518
Sjc_0002798	chr4	+	22873254	22873403	22873254	22873393	22875067	22875155	13,0,17	6,15,31	0,12,5	2,0,0	159	149	0.00251353	0.0232149	0.67,0.0,0.339	0.0,1.0,1.0	-0.33
Sjc_0005170	chr1	+	30810618	30810728	30810618	30810648	30812768	30812962	4,8,6	0,4,22	11,5,9	0,0,0	229	149	1.03154e-06	3.71237e-05	1.0,0.565,0.151	1.0,1.0,1.0	-0.428
Sjc_0006393	chr3	+	33440621	33441942	33440621	33440734	33443586	33443717	122,103,113	7,1,2	37,23,18	5,3,6	298	149	0.000129563	0.00192256	0.897,0.981,0.966	0.787,0.793,0.6	0.221
Sjc_0008470	chr2	-	24885105	24885696	24885311	24885696	24884137	24884632	15,11,16	4,6,7	22,16,5	2,0,0	298	149	2.33662e-06	7.31595e-05	0.652,0.478,0.533	0.846,1.0,1.0	-0.394
Sjc_0005114	chr1	-	28830575	28836518	28836160	28836518	28827798	28828056	15,10,16	0,5,5	34,18,14	2,0,0	298	149	0.000186834	0.00257699	1.0,0.5,0.615	0.895,1.0,1.0	-0.26
Sjc_0001919	chr8	+	74683090	74683611	74683090	74683203	74685916	74686281	2,1,2	10,12,8	1,5,1	0,0,2	298	149	0.000402093	0.00503581	0.091,0.04,0.111	1.0,1.0,0.2	-0.653
Sjc_0004739	chr1	-	14036130	14038707	14038640	14038707	14035981	14036084	9,27,22	0,54,56	39,43,23	0,0,0	298	149	2.61028e-08	1.54203e-06	1.0,0.2,0.164	1.0,1.0,1.0	-0.545
Sjc_0004739	chr1	-	14036130	14038986	14038799	14038986	14035981	14036084	7,22,23	4,5,1	35,30,21	2,0,0	298	149	8.00771e-05	0.00132492	0.467,0.688,0.92	0.897,1.0,1.0	-0.274
Sjc_0004739	chr1	-	14038409	14038484	14038413	14038484	14035981	14036522	1,1,2	3,2,14	8,7,4	8,8,5	153	149	0.0020176	0.0194456	0.245,0.327,0.122	0.493,0.46,0.438	-0.232
Sjc_0005289	chr1	+	36190396	36190909	36190396	36190723	36191170	36191285	73,52,83	33,32,3	61,74,42	0,5,0	298	149	7.69349e-06	0.000185295	0.525,0.448,0.933	1.0,0.881,1.0	-0.325
Sjc_0005289	chr1	+	36190396	36190760	36190396	36190723	36191204	36191285	13,28,16	4,18,0	21,12,12	0,0,0	186	149	7.01948e-07	2.74725e-05	0.722,0.555,1.0	1.0,1.0,1.0	-0.241
Sjc_0003895	chr4	+	65966534	65966614	65966534	65966567	65968746	65969784	26,16,14	0,0,0	21,21,19	10,0,8	196	149	3.79462e-07	1.65013e-05	1.0,1.0,1.0	0.615,1.0,0.644	0.247
Sjc_0006422	chr3	-	34543607	34544603	34544535	34544603	34542923	34543182	98,92,76	8,1,1	68,55,47	23,23,18	298	149	3.23075e-14	9.19589e-12	0.86,0.979,0.974	0.596,0.545,0.566	0.369
Sjc_0006422	chr3	-	34548940	34549002	34548969	34549002	34546101	34546229	0,3,0	6,3,7	5,11,3	9,1,0	178	149	5.1446e-05	0.000914644	0.0,0.456,0.0	0.317,0.902,1.0	-0.588
Sjc_0004795	chr1	+	16540655	16541703	16540655	16540821	16543389	16543630	25,36,54	7,1,6	42,42,47	20,23,26	298	149	4.56662e-05	0.000830453	0.641,0.947,0.818	0.512,0.477,0.475	0.314
Sjc_0003727	chr4	+	57713818	57714820	57713818	57713892	57714859	57715039	7,8,4	17,19,19	21,25,27	21,33,17	298	149	0.000390974	0.00493604	0.171,0.174,0.095	0.333,0.275,0.443	-0.204
Sjc_0005018	chr1	+	25444893	25446709	25444893	25445903	25447727	25447988	17,22,33	9,8,9	74,60,62	0,10,15	298	149	0.00499882	0.0398252	0.486,0.579,0.647	1.0,0.75,0.674	-0.237
Sjc_0005191	chr1	-	31907162	31907222	31907182	31907222	31904012	31904116	16,10,18	16,5,13	16,25,18	12,0,0	169	149	0.000755463	0.00860129	0.469,0.638,0.55	0.54,1.0,1.0	-0.294
Sjc_0004927	chr1	-	21200932	21201137	21201089	21201137	21199762	21200069	38,40,30	24,19,31	33,0,1	22,25,19	298	149	0.000127685	0.00191382	0.442,0.513,0.326	0.429,0.0,0.026	0.275
Sjc_0008022	chr2	+	8365164	8365282	8365164	8365278	8365323	8365547	59,22,60	67,54,59	55,66,60	48,30,24	153	149	0.00123518	0.0129342	0.462,0.284,0.498	0.527,0.682,0.709	-0.225
Sjc_0004741	chr1	+	14082539	14082747	14082539	14082735	14082858	14084156	3,1,3	24,6,9	1,2,1	3,0,0	161	149	0.00295724	0.0265304	0.104,0.134,0.236	0.236,1.0,1.0	-0.587
Sjc_0004833	chr1	+	18052606	18053713	18052606	18052845	18053893	18054068	19,3,11	0,0,0	17,17,12	6,2,2	298	149	4.6727e-07	1.92731e-05	1.0,1.0,1.0	0.586,0.81,0.75	0.285
Sjc_0001587	chr8	-	61667115	61668684	61668613	61668684	61665512	61665735	6,8,14	0,0,0	20,26,13	1,2,4	298	149	0.000257927	0.00346596	1.0,1.0,1.0	0.909,0.867,0.619	0.202
Sjc_0003233	chr4	+	38911377	38912169	38911377	38912165	38912276	38912297	0,9,5	46,32,18	12,3,44	4,16,0	153	149	4.92703e-05	0.000881516	0.0,0.215,0.213	0.745,0.154,1.0	-0.49
Sjc_0006538	chr3	-	38933865	38934003	38933899	38934003	38932761	38932852	1,6,5	0,0,1	5,1,2	2,3,0	183	149	0.00334977	0.0292348	1.0,1.0,0.803	0.671,0.213,1.0	0.306
Sjc_0008142	chr2	+	13180052	13180529	13180052	13180096	13182308	13182471	13,5,8	13,6,20	13,10,10	4,2,5	298	149	0.000624209	0.0073682	0.333,0.294,0.167	0.619,0.714,0.5	-0.346
Sjc_0008818	chr6	-	11895117	11897285	11896934	11897285	11891472	11892336	26,41,47	0,7,4	35,22,35	13,8,6	298	149	0.00423997	0.0349351	1.0,0.745,0.855	0.574,0.579,0.745	0.234
Sjc_0004122	chr4	+	74651492	74652613	74651492	74652350	74656298	74656404	0,2,1	1,3,2	2,6,9	3,1,2	298	149	0.00174502	0.01729	0.0,0.25,0.2	0.25,0.75,0.692	-0.414
Sjc_0004122	chr4	+	74651492	74652869	74651492	74652350	74656298	74656404	0,0,0	1,3,2	0,5,3	3,1,2	298	149	0.000128856	0.00192119	0.0,0.0,0.0	0.0,0.714,0.429	-0.381
Sjc_0004957	chr1	-	22198821	22199551	22199492	22199551	22189484	22189716	2,0,4	0,2,2	23,22,10	0,0,0	298	149	0.0014814	0.0150593	1.0,0.0,0.5	1.0,1.0,1.0	-0.5
Sjc_0006403	chr3	+	33704761	33705353	33704761	33704804	33708646	33708853	49,36,55	39,53,35	50,62,65	0,15,18	298	149	4.30899e-06	0.000115312	0.386,0.254,0.44	1.0,0.674,0.644	-0.413
Sjc_0009368	chr7	+	13752914	13753071	13752914	13753059	13753987	13754187	0,0,0	13,3,8	5,1,4	0,0,13	161	149	1.87689e-07	9.04083e-06	0.0,0.0,0.0	1.0,1.0,0.222	-0.741
Sjc_0006168	chr3	+	24729026	24729407	24729026	24729170	24730329	24730480	8,9,3	36,9,11	5,4,1	2,1,0	298	149	0.00219132	0.020791	0.1,0.333,0.12	0.556,0.667,1.0	-0.557
Sjc_0006589	chr3	+	41170412	41170712	41170412	41170701	41171050	41171164	13,14,6	16,6,5	14,15,13	0,0,3	160	149	5.14903e-07	2.09372e-05	0.431,0.685,0.528	1.0,1.0,0.801	-0.386
Sjc_0002373	chr4	+	3124837	3126320	3124837	3125467	3127921	3128409	2,2,14	29,14,33	26,31,29	39,22,10	298	149	4.5751e-06	0.000119372	0.033,0.067,0.175	0.25,0.413,0.592	-0.327
Sjc_0007484	chr5	-	32853849	32855944	32855858	32855944	32852621	32852898	10,8,16	4,9,6	17,12,7	0,3,0	298	149	0.00010335	0.00161794	0.556,0.308,0.571	1.0,0.667,1.0	-0.411
Sjc_0008301	chr2	-	18518419	18518510	18518471	18518510	18516449	18516617	1,0,0	4,10,19	3,3,5	7,6,6	201	149	3.16357e-06	8.96291e-05	0.156,0.0,0.0	0.241,0.27,0.382	-0.246
Sjc_0008336	chr2	-	19622520	19623467	19622978	19623467	19620666	19620754	5,4,8	20,18,17	16,10,17	10,14,7	298	149	0.000149587	0.00215833	0.111,0.1,0.19	0.444,0.263,0.548	-0.285
Sjc_0002720	chr4	-	20083040	20083468	20083156	20083468	20080981	20082327	5,27,14	0,0,0	18,13,6	6,1,1	265	149	5.64307e-06	0.00014602	1.0,1.0,1.0	0.628,0.88,0.771	0.24
Sjc_0000820	chr8	+	33920138	33920622	33920138	33920268	33921896	33922076	151,181,125	1,3,0	10,8,8	3,1,2	298	149	0.000226784	0.00307385	0.987,0.968,1.0	0.625,0.8,0.667	0.288
Sjc_0003185	chr4	+	36768407	36768653	36768407	36768483	36769714	36770705	9,3,3	0,0,0	12,20,13	8,2,4	298	149	1.01664e-07	5.25295e-06	1.0,1.0,1.0	0.429,0.833,0.619	0.373
Sjc_0003185	chr4	+	36768407	36770031	36768407	36768653	36770620	36770705	23,5,9	65,49,32	44,51,51	62,55,46	298	149	1.55877e-08	1.08456e-06	0.15,0.049,0.123	0.262,0.317,0.357	-0.205
Sjc_0003185	chr4	+	36768407	36770031	36768407	36768653	36770831	36770925	2,2,5	0,2,4	15,21,21	0,0,0	298	149	5.75219e-05	0.000989567	1.0,0.333,0.385	1.0,1.0,1.0	-0.427
Sjc_0003215	chr4	-	38213605	38213839	38213803	38213839	38212611	38213122	0,3,1	9,9,15	23,37,20	10,15,14	298	149	2.62279e-11	4.32208e-09	0.0,0.143,0.032	0.535,0.552,0.417	-0.443
Sjc_0003237	chr4	+	38976340	38976472	38976340	38976428	38977952	38978084	7,7,6	1,0,0	1,0,1	0,2,4	193	149	1.22607e-06	4.04088e-05	0.844,1.0,1.0	1.0,0.0,0.162	0.561
Sjc_0000200	chr8	+	8852718	8854015	8852718	8852776	8858611	8860168	23,20,31	29,36,16	73,103,64	16,3,4	298	149	6.19976e-11	8.82339e-09	0.284,0.217,0.492	0.695,0.945,0.889	-0.512
Sjc_0003347	chr4	+	42542177	42542591	42542177	42542566	42543776	42547361	9,0,0	83,67,87	11,11,10	82,70,0	174	149	0.000552218	0.00667565	0.085,0.0,0.0	0.103,0.119,1.0	-0.379
Sjc_0003383	chr4	-	43940537	43940600	43940553	43940600	43939535	43939615	13,14,6	31,30,25	30,19,7	24,15,8	165	149	0.000143815	0.00208466	0.275,0.296,0.178	0.53,0.534,0.441	-0.252
Sjc_0003419	chr4	-	45439888	45440096	45440044	45440096	45437170	45437402	14,18,6	13,18,10	25,25,25	10,12,0	298	149	0.00208411	0.0199552	0.35,0.333,0.231	0.556,0.51,1.0	-0.384
Sjc_0001355	chr8	+	52889086	52889721	52889086	52889178	52891441	52891513	494,500,509	46,32,40	596,526,513	193,193,186	298	149	0	0	0.843,0.887,0.864	0.607,0.577,0.58	0.277
Sjc_0003826	chr4	-	62287161	62287298	62287180	62287298	62285037	62285338	15,22,17	17,3,8	33,48,50	5,0,3	168	149	3.13654e-05	0.000602486	0.439,0.867,0.653	0.854,1.0,0.937	-0.277
Sjc_0003882	chr4	+	65592143	65592558	65592143	65592318	65594041	65594102	0,0,0	16,23,32	1,4,2	3,0,8	298	149	0.00314185	0.0278673	0.0,0.0,0.0	0.143,1.0,0.111	-0.418
Sjc_0003919	chr4	+	66896118	66896797	66896118	66896487	66900761	66902519	2,5,1	13,22,20	20,7,12	0,11,4	298	149	2.96226e-06	8.55646e-05	0.071,0.102,0.024	1.0,0.241,0.6	-0.548
Sjc_0003937	chr4	-	67791772	67792146	67792011	67792146	67767602	67767801	82,100,96	9,10,19	21,17,15	0,0,0	298	149	2.23429e-07	1.02876e-05	0.82,0.833,0.716	1.0,1.0,1.0	-0.21
Sjc_0003997	chr4	-	70059955	70060137	70060063	70060137	70057374	70057502	1,1,0	1,4,1	5,4,4	2,1,1	257	149	2.04941e-05	0.000417765	0.367,0.127,0.0	0.592,0.699,0.699	-0.499
Sjc_0005166	chr1	+	30593009	30593294	30593009	30593082	30596032	30596781	24,39,18	42,55,61	59,67,51	40,48,37	298	149	9.7354e-07	3.54436e-05	0.222,0.262,0.129	0.424,0.411,0.408	-0.21
Sjc_0004314	chr4	+	82763348	82763431	82763348	82763419	82765924	82766116	0,0,1	18,13,16	9,4,9	17,23,25	161	149	2.5513e-07	1.1577e-05	0.0,0.0,0.055	0.329,0.139,0.25	-0.221
Sjc_0006903	chr5	+	8096577	8096679	8096577	8096675	8096714	8096825	27,21,30	11,5,11	0,3,2	8,3,9	153	149	1.08607e-05	0.000249	0.705,0.804,0.726	0.0,0.493,0.178	0.521
Sjc_0005814	chr3	-	9695270	9697776	9695848	9697776	9693218	9693482	5,14,15	20,22,25	45,53,26	30,24,22	298	149	4.12147e-05	0.000759077	0.111,0.241,0.231	0.429,0.525,0.371	-0.247
Sjc_0005814	chr3	-	9695270	9697776	9695848	9697776	9694456	9694639	9,15,12	42,46,48	68,59,40	34,20,39	298	149	3.37048e-11	5.27649e-09	0.097,0.14,0.111	0.5,0.596,0.339	-0.362
Sjc_0007009	chr5	-	13414287	13415042	13414812	13415042	13413459	13413897	72,59,74	4,1,1	95,81,57	16,20,10	298	149	2.46455e-08	1.48394e-06	0.9,0.967,0.974	0.748,0.669,0.74	0.228
Sjc_0002920	chr4	+	27768986	27769233	27768986	27769202	27771481	27772161	0,0,0	5,3,11	6,2,1	8,4,2	180	149	9.29599e-07	3.42421e-05	0.0,0.0,0.0	0.383,0.293,0.293	-0.323
Sjc_0007212	chr5	+	21551877	21552055	21551877	21552025	21555225	21555333	12,15,17	0,15,15	24,13,6	0,0,0	179	149	1.02341e-07	5.25295e-06	1.0,0.454,0.485	1.0,1.0,1.0	-0.354
Sjc_0004878	chr1	-	19408628	19410262	19410088	19410262	19406714	19406977	15,9,16	5,0,2	39,29,25	28,25,24	298	149	0.000352473	0.00446799	0.6,1.0,0.8	0.411,0.367,0.342	0.427
Sjc_0003396	chr4	-	44443971	44448082	44447825	44448082	44443390	44443474	10,21,24	13,9,7	7,9,6	0,0,2	298	149	8.43722e-05	0.00136875	0.278,0.538,0.632	1.0,1.0,0.6	-0.384
Sjc_0009450	chr7	-	17006813	17007042	17006970	17007042	17005292	17005543	14,6,10	29,22,28	24,23,17	37,26,7	298	149	0.00508539	0.0404121	0.194,0.12,0.152	0.245,0.307,0.548	-0.211
Sjc_0006477	chr3	+	36834344	36834862	36834344	36834605	36840636	36840924	9,1,1	0,21,14	5,5,11	0,5,0	298	149	0.0041015	0.033949	1.0,0.023,0.034	1.0,0.333,1.0	-0.425
Sjc_0004232	chr4	-	78921959	78922223	78922046	78922223	78916671	78919332	128,207,181	447,495,410	533,447,399	394,324,276	236	149	0	0	0.153,0.209,0.218	0.461,0.466,0.477	-0.275
Sjc_0006021	chr3	+	19075858	19075923	19075858	19075902	19076464	19076650	12,12,8	17,13,14	25,20,18	8,4,0	170	149	4.20747e-07	1.8046e-05	0.382,0.447,0.334	0.733,0.814,1.0	-0.461
Sjc_0001469	chr8	+	57196102	57197651	57196102	57196290	57197682	57197899	57,40,43	100,68,113	90,83,82	80,47,55	298	149	1.1894e-09	1.11629e-07	0.222,0.227,0.16	0.36,0.469,0.427	-0.216
Sjc_0001469	chr8	+	57196102	57197651	57196102	57196851	57197682	57197899	56,38,33	34,28,27	114,87,97	24,30,23	298	149	2.42229e-06	7.43549e-05	0.452,0.404,0.379	0.704,0.592,0.678	-0.246
Sjc_0000034	chr8	-	1647935	1649477	1647955	1649477	1647692	1647904	17,24,26	14,24,24	12,18,13	37,33,24	169	149	0.00124129	0.0129549	0.517,0.469,0.489	0.222,0.325,0.323	0.202

## Sheet: Mutually exclusive exon
GeneID	chr	strand	X1stExonStart_0base	X1stExonEnd	X2ndExonStart_0base	X2ndExonEnd	upstreamES	upstreamEE	downstreamEE	ID.1	IJC_SAMPLE_1	SJC_SAMPLE_1	IJC_SAMPLE_2	SJC_SAMPLE_2	IncFormLen	SkipFormLen	PValue	FDR	IncLevel1	IncLevel2	IncLevelDifference
Sjc_0002307	chr8	-	90269334	90269421	90270758	90270845	90267192	90267279	90275280	21	2,0,0	9,5,7	4,10,4	9,5,2	236	236	2.47933e-06	0.000169392	0.182,0.0,0.0	0.308,0.667,0.667	-0.487
Sjc_0002275	chr8	+	89258839	89258953	89259628	89259677	89257784	89257852	89260556	25	1913,461,475	273,163,158	1,1,6	0,0,1	263	198	0.00015319	0.00480414	0.841,0.68,0.694	1.0,1.0,0.819	-0.201
Sjc_0002262	chr8	-	89087000	89087068	89088239	89088309	89085132	89085246	89089611	28	9,22,19	62,57,69	0,0,0	4,2,1	219	217	1.09375e-05	0.000581208	0.126,0.277,0.214	0.0,0.0,0.0	0.206
Sjc_0000612	chr8	-	25781882	25782080	25782183	25782354	25781144	25781700	25782807	471	0,0,4	25,7,15	7,3,9	6,9,36	298	298	0.000948312	0.0185076	0.0,0.0,0.211	0.538,0.25,0.2	-0.259
Sjc_0009004	chr6	-	20911130	20911190	20913152	20913209	20910095	20910920	20913304	779	532,595,659	376,405,374	480,465,344	919,716,578	206	209	0	0	0.589,0.598,0.641	0.346,0.397,0.376	0.236
Sjc_0001407	chr8	-	54703308	54703507	54704833	54704929	54702500	54702640	54705171	793	0,1,0	16,10,13	2,2,1	2,8,1	245	298	0.00200654	0.0299883	0.0,0.108,0.0	0.549,0.233,0.549	-0.408
Sjc_0000344	chr8	+	15084355	15084423	15085789	15085849	15082942	15083046	15088998	878	18,24,27	7,12,8	0,10,0	13,16,8	217	209	1.424e-07	1.2972e-05	0.712,0.658,0.765	0.0,0.376,0.0	0.586
Sjc_0001725	chr8	+	67048916	67049086	67050156	67050204	67042290	67042574	67050910	974	37,38,34	3,6,8	24,39,23	13,9,21	298	197	0.00255187	0.0350812	0.891,0.807,0.738	0.55,0.741,0.42	0.242
Sjc_0009464	chr7	-	17438651	17438897	17440173	17440399	17437466	17437558	17441283	1001	5,2,2	6,7,15	0,3,0	17,31,23	298	298	0.000384929	0.00988415	0.455,0.222,0.118	0.0,0.088,0.0	0.236
Sjc_0009080	chr7	-	1178887	1178947	1180004	1180046	1178387	1178456	1180645	1202	4,1,48	0,1,0	8,6,4	8,6,5	191	209	7.08734e-08	7.53227e-06	1.0,0.523,1.0	0.523,0.522,0.467	0.337
Sjc_0001984	chr8	-	77781998	77782129	77783025	77783102	77777198	77777436	77785064	1216	21,26,9	28,43,35	0,0,0	4,3,1	226	280	6.29306e-07	5.3505e-05	0.482,0.428,0.242	0.0,0.0,0.0	0.384
Sjc_0002708	chr4	+	19654950	19655049	19655277	19655674	19654006	19654103	19657549	1366	8,24,15	44,38,61	67,57,66	82,95,68	248	298	0.00169345	0.0271094	0.179,0.431,0.228	0.495,0.419,0.538	-0.205
Sjc_0002708	chr4	+	19654950	19655049	19655277	19655674	19654006	19654103	19659703	1367	7,18,12	27,18,37	52,48,58	18,35,25	248	298	2.0639e-05	0.000999553	0.238,0.546,0.28	0.776,0.622,0.736	-0.357
Sjc_0004585	chr1	+	7255125	7255182	7255876	7255918	7254631	7254697	7256547	1512	7,12,3	6,11,3	3,1,3	0,2,0	206	191	0.00158025	0.0258378	0.52,0.503,0.481	1.0,0.317,1.0	-0.271
Sjc_0008988	chr6	+	20320964	20321123	20325880	20326006	20320863	20320926	20332441	1817	20,14,26	21,17,26	7,0,3	0,1,0	298	275	0.000408073	0.0102765	0.468,0.432,0.48	1.0,0.0,1.0	-0.207
Sjc_0004678	chr1	+	11562717	11562824	11563956	11563988	11561498	11561707	11564148	1964	14,4,17	3,5,6	4,1,6	1,0,1	256	181	0.00158723	0.0258414	0.767,0.361,0.667	0.739,1.0,0.809	-0.251
Sjc_0008720	chr6	+	8012602	8012680	8014578	8014656	8011753	8011952	8016633	2122	1,270,1	12,0,3	0,0,0	120,69,197	227	227	1.47072e-08	2.08406e-06	0.077,1.0,0.25	0.0,0.0,0.0	0.442
Sjc_0004591	chr1	-	7489577	7489631	7489819	7489864	7487815	7487875	7490457	2142	56,39,47	14,20,38	135,89,79	25,11,0	194	203	1.41397e-06	0.000108197	0.807,0.671,0.564	0.85,0.894,1.0	-0.234
Sjc_0004772	chr1	+	15515579	15515724	15518914	15519002	15513240	15513590	15524232	2168	25,20,29	13,13,13	24,31,22	6,4,2	294	237	0.000348524	0.00913324	0.608,0.554,0.643	0.763,0.862,0.899	-0.24
Sjc_0000541	chr8	-	23043867	23043981	23048914	23049028	23042379	23042883	23050003	2221	51,52,61	144,130,115	62,48,60	47,55,48	263	263	3.07557e-08	4.20254e-06	0.262,0.286,0.347	0.569,0.466,0.556	-0.232
Sjc_0007937	chr2	-	4290802	4292864	4298198	4298848	4285598	4285819	4298983	2465	0,0,0	10,5,6	3,0,4	6,7,5	298	298	0.000119517	0.00401918	0.0,0.0,0.0	0.333,0.0,0.444	-0.259
Sjc_0007975	chr2	+	6186131	6186238	6189085	6189366	6184388	6184507	6192257	2475	7,1,1	16,15,21	13,8,10	13,10,11	256	298	8.41399e-05	0.00309538	0.337,0.072,0.053	0.538,0.482,0.514	-0.357
Sjc_0003409	chr4	-	45086238	45086614	45088071	45088184	45084500	45084688	45091126	2491	0,6,3	4,3,5	0,1,1	9,5,5	262	298	0.000869349	0.0175986	0.0,0.695,0.406	0.0,0.185,0.185	0.244
Sjc_0003293	chr4	-	40579272	40579433	40580806	40580917	40577502	40577965	40581527	2773	3,1,1	40,43,40	38,35,4	51,61,54	260	298	6.61912e-07	5.50538e-05	0.079,0.026,0.028	0.461,0.397,0.078	-0.268
Sjc_0003332	chr4	-	42106226	42106350	42106994	42107163	42101136	42102683	42107885	2800	8,16,12	3,0,4	15,4,11	11,8,8	298	273	0.00131848	0.0233391	0.71,1.0,0.733	0.555,0.314,0.557	0.339
Sjc_0003413	chr4	+	45264924	45265011	45265732	45265851	45263680	45263799	45269436	2847	1,4,1	14,15,5	7,13,12	24,13,9	236	268	0.00221108	0.0321657	0.075,0.232,0.185	0.249,0.532,0.602	-0.297
Sjc_0003430	chr4	+	45826730	45826814	45827311	45827400	45826341	45826392	45827510	2859	57,59,63	39,28,26	136,110,110	14,13,17	233	238	9.6542e-11	1.7589e-08	0.599,0.683,0.712	0.908,0.896,0.869	-0.226
Sjc_0003596	chr4	+	51931199	51931986	51939165	51939309	51927065	51927160	51941898	2912	150,127,140	137,122,110	98,57,46	184,155,123	298	293	4.02056e-12	1.12067e-09	0.518,0.506,0.556	0.344,0.266,0.269	0.234
Sjc_0006871	chr5	-	6609952	6611530	6617173	6617521	6607379	6608677	6620907	3058	163,168,198	92,122,112	100,110,84	17,16,19	298	298	4.11671e-13	1.31254e-10	0.639,0.579,0.639	0.855,0.873,0.816	-0.229
Sjc_0007531	chr5	+	35046851	35046897	35050156	35050188	35044310	35044476	35051207	3624	17,36,40	4,31,35	4,5,4	11,15,5	195	181	0.00293391	0.0396649	0.798,0.519,0.515	0.252,0.236,0.426	0.306
Sjc_0007531	chr5	+	35046851	35046897	35051148	35051207	35044310	35044476	35053540	3625	40,41,47	10,37,110	3,7,5	136,106,105	195	208	1.23457e-13	4.72346e-11	0.81,0.542,0.313	0.023,0.066,0.048	0.509
Sjc_0007531	chr5	+	35050156	35050188	35051148	35051207	35046851	35046897	35053540	3626	9,17,9	12,28,20	0,0,0	15,22,7	181	208	1.01275e-11	2.58318e-09	0.463,0.411,0.341	0.0,0.0,0.0	0.405
Sjc_0001789	chr8	-	69506092	69506283	69509516	69509692	69502760	69503062	69510587	3921	8,7,12	20,29,25	12,11,10	12,11,4	298	298	0.00127467	0.0230042	0.286,0.194,0.324	0.5,0.5,0.714	-0.303
Sjc_0009480	chr7	+	18187723	18187786	18192133	18192203	18183879	18183955	18196540	3965	0,1,0	5,1,2	4,1,4	0,0,0	212	219	2.06835e-13	7.19408e-11	0.0,0.508,0.0	1.0,1.0,1.0	-0.831
Sjc_0000165	chr8	-	7184992	7186170	7196452	7196632	7176512	7177999	7206344	4016	12,22,11	13,7,5	10,10,9	0,1,3	298	298	0.00172018	0.0273087	0.48,0.759,0.688	1.0,0.909,0.75	-0.244
Sjc_0000201	chr8	+	8949710	8949770	8951564	8951579	8940490	8940578	8956685	4021	2,7,3	44,56,62	6,12,8	52,31,0	209	164	0.00355748	0.045828	0.034,0.089,0.037	0.083,0.233,1.0	-0.385

## Sheet: Retained intron
GeneID	chr	strand	riExonStart_0base	riExonEnd	upstreamES	upstreamEE	downstreamES	downstreamEE	IJC_SAMPLE_1	SJC_SAMPLE_1	IJC_SAMPLE_2	SJC_SAMPLE_2	IncFormLen	SkipFormLen	PValue	FDR	IncLevel1	IncLevel2	IncLevelDifference
Sjc_0009724	chrtig00083911_pilon_pilon_1	-	16231	16786	16231	16480	16510	16786	4,12,9	34,32,40	43,22,12	40,19,15	179	149	2.13286e-07	3.98522e-06	0.089,0.238,0.158	0.472,0.491,0.4	-0.293
Sjc_0002187	chr8	+	86099100	86101567	86099100	86099156	86101253	86101567	51,38,39	22,27,11	66,67,50	0,0,5	298	149	1.89737e-12	1.12044e-10	0.537,0.413,0.639	1.0,1.0,0.833	-0.415
Sjc_0001953	chr8	+	76550107	76551822	76550107	76551635	76551678	76551822	0,4,0	2,5,5	9,9,10	1,2,6	192	149	5.29848e-05	0.000468526	0.0,0.383,0.0	0.875,0.777,0.564	-0.611
Sjc_0001953	chr8	+	76550107	76552559	76550107	76552263	76552305	76552559	2,5,0	5,11,16	13,11,16	13,14,11	191	149	0.000337985	0.00225795	0.238,0.262,0.0	0.438,0.38,0.532	-0.283
Sjc_0001946	chr8	+	76116438	76118561	76116438	76116476	76118473	76118561	14,13,19	18,11,14	28,22,17	12,0,0	298	149	3.19328e-05	0.000302266	0.28,0.371,0.404	0.538,1.0,1.0	-0.494
Sjc_0001906	chr8	-	74336526	74339588	74336526	74336874	74339491	74339588	16,10,15	5,4,6	30,49,25	7,0,3	298	149	0.00471945	0.0195847	0.615,0.556,0.556	0.682,1.0,0.806	-0.254
Sjc_0001777	chr8	+	69143655	69148018	69143655	69145307	69147993	69148018	12,4,14	13,11,15	8,18,8	0,0,0	298	149	1.17684e-14	1.01733e-12	0.316,0.154,0.318	1.0,1.0,1.0	-0.737
Sjc_0001709	chr8	-	66184088	66185126	66184088	66184214	66184865	66185126	10,22,13	40,50,28	28,41,29	33,22,25	298	149	1.22489e-05	0.00013196	0.111,0.18,0.188	0.298,0.482,0.367	-0.223
Sjc_0001706	chr8	-	66095449	66100502	66095449	66095909	66095943	66100502	6,3,6	5,6,5	12,11,15	2,2,1	183	149	3.90441e-05	0.000356631	0.494,0.289,0.494	0.83,0.817,0.924	-0.431
Sjc_0001689	chr8	+	65530124	65533514	65530124	65530277	65533099	65533514	38,37,23	38,41,35	20,41,15	12,5,8	298	149	0.0017738	0.00877727	0.333,0.311,0.247	0.455,0.804,0.484	-0.284
Sjc_0001597	chr8	-	62135034	62136021	62135034	62135108	62135932	62136021	9,5,10	0,0,2	12,7,11	3,2,2	298	149	0.0024949	0.0116467	1.0,1.0,0.714	0.667,0.636,0.733	0.226
Sjc_0001571	chr8	-	60995977	60996843	60995977	60996236	60996279	60996843	21,47,23	39,32,35	63,60,64	15,26,16	192	149	1.88689e-06	2.68121e-05	0.295,0.533,0.338	0.765,0.642,0.756	-0.332
Sjc_0001473	chr8	+	57328891	57330751	57328891	57329348	57330604	57330751	13,9,16	2,0,40	15,13,9	52,63,40	298	149	0.000482252	0.00300884	0.765,1.0,0.167	0.126,0.094,0.101	0.537
Sjc_0001416	chr8	-	55045602	55047055	55045602	55045721	55047012	55047055	4,1,2	0,1,0	6,7,5	4,4,3	298	149	0.000100171	0.00080126	1.0,0.333,1.0	0.429,0.467,0.455	0.327
Sjc_0001406	chr8	-	54597650	54601164	54597650	54600182	54601000	54601164	1,2,3	113,3,5	3,8,0	1,3,3	298	149	0.00141232	0.00731126	0.004,0.25,0.231	0.6,0.571,0.0	-0.229
Sjc_0001760	chr8	+	68254953	68257146	68254953	68255447	68256367	68257146	6,9,4	24,30,30	13,33,14	17,17,5	298	149	5.62055e-07	9.18621e-06	0.111,0.13,0.063	0.277,0.493,0.583	-0.35
Sjc_0001760	chr8	+	68256367	68257146	68256367	68256438	68256648	68257146	26,14,19	22,24,21	55,45,40	21,19,7	298	149	3.32584e-05	0.000311526	0.371,0.226,0.311	0.567,0.542,0.741	-0.314
Sjc_0001333	chr8	+	52193098	52193612	52193098	52193495	52193529	52193612	81,68,53	70,41,40	83,89,105	29,22,21	183	149	6.40258e-08	1.36722e-06	0.485,0.575,0.519	0.7,0.767,0.803	-0.23
Sjc_0001323	chr8	+	51783455	51783808	51783455	51783622	51783654	51783808	1,8,6	3,6,5	16,19,14	5,3,2	181	149	0.00317468	0.0141833	0.215,0.523,0.497	0.725,0.839,0.852	-0.394
Sjc_0001267	chr8	-	50191297	50196566	50191297	50191544	50195723	50196566	10,21,5	13,10,17	38,59,52	14,15,5	298	149	0.000135238	0.00103281	0.278,0.512,0.128	0.576,0.663,0.839	-0.387
Sjc_0001262	chr8	-	50061092	50062417	50061092	50061281	50062291	50062417	15,9,10	3,0,13	14,18,25	0,0,2	298	149	0.000281213	0.00193914	0.714,1.0,0.278	1.0,1.0,0.862	-0.29
Sjc_0001225	chr8	+	48944597	48945645	48944597	48944923	48945572	48945645	1,7,4	6,2,2	10,11,8	3,0,0	298	149	0.000342896	0.00228226	0.077,0.636,0.5	0.625,1.0,1.0	-0.471
Sjc_0001044	chr8	-	42357605	42361937	42357605	42361121	42361160	42361937	38,41,60	21,12,7	35,26,54	79,118,70	188	149	2.83581e-10	1.04343e-08	0.589,0.73,0.872	0.26,0.149,0.379	0.468
Sjc_0001026	chr8	+	41592051	41593627	41592051	41592125	41593381	41593627	1,0,1	3,6,0	2,3,1	0,0,0	298	149	1.76808e-09	5.26388e-08	0.143,0.0,1.0	1.0,1.0,1.0	-0.619
Sjc_0000954	chr8	+	38782196	38783286	38782196	38782264	38782298	38783286	8,9,14	19,26,26	27,29,12	14,23,13	183	149	0.000237131	0.00167627	0.255,0.22,0.305	0.611,0.507,0.429	-0.256
Sjc_0000928	chr8	-	37567825	37568309	37567825	37568108	37568264	37568309	4,8,15	5,6,8	31,12,13	7,4,2	298	149	0.0094298	0.0347503	0.286,0.4,0.484	0.689,0.6,0.765	-0.295
Sjc_0000831	chr8	-	34326263	34328994	34326263	34326450	34328694	34328994	5,4,7	0,0,0	16,13,19	4,3,0	298	149	0.000155064	0.00116746	1.0,1.0,1.0	0.667,0.684,1.0	0.216
Sjc_0000805	chr8	-	33373422	33373839	33373422	33373755	33373798	33373839	3,6,4	3,4,2	16,18,15	0,4,3	192	149	0.00797826	0.0302079	0.437,0.538,0.608	1.0,0.777,0.795	-0.33
Sjc_0000805	chr8	-	33373422	33374056	33373422	33373839	33373884	33374056	0,1,0	9,9,7	7,7,5	9,9,21	194	149	1.60125e-06	2.31632e-05	0.0,0.079,0.0	0.374,0.374,0.155	-0.275
Sjc_0000794	chr8	+	32865586	32867278	32865586	32866436	32866478	32867278	6,17,5	2,5,2	18,25,14	2,0,2	191	149	0.00474581	0.0196601	0.701,0.726,0.661	0.875,1.0,0.845	-0.211
Sjc_0000675	chr8	-	28520013	28521079	28520013	28520141	28520192	28521079	5,3,1	18,9,10	13,14,11	13,19,19	200	149	0.0024933	0.0116467	0.171,0.199,0.069	0.427,0.354,0.301	-0.214
Sjc_0000629	chr8	-	26428508	26433385	26428508	26429165	26433209	26433385	12,6,9	0,5,3	19,21,18	0,0,0	298	149	7.73945e-06	8.91342e-05	1.0,0.375,0.6	1.0,1.0,1.0	-0.342
Sjc_0000540	chr8	+	23022790	23024115	23022790	23023135	23023774	23024115	15,16,19	0,6,0	23,19,18	7,11,5	298	149	0.00646315	0.0252852	1.0,0.571,1.0	0.622,0.463,0.643	0.281
Sjc_0000433	chr8	+	19195282	19197117	19195282	19195356	19196387	19197117	3,0,1	1,7,3	6,5,8	3,2,0	298	149	0.000737654	0.00428556	0.6,0.0,0.143	0.5,0.556,1.0	-0.438
Sjc_0000421	chr8	+	18832637	18833711	18832637	18833410	18833446	18833711	32,30,47	14,16,14	38,26,12	27,26,24	185	149	0.00175029	0.0086789	0.648,0.602,0.73	0.531,0.446,0.287	0.239
Sjc_0000881	chr8	+	36105252	36106573	36105252	36105629	36106285	36106573	68,61,74	0,1,0	120,128,119	19,17,31	298	149	7.23865e-14	5.58466e-12	1.0,0.968,1.0	0.759,0.79,0.657	0.254
Sjc_0000402	chr8	-	17553807	17557534	17553807	17553927	17556716	17557534	2,3,1	0,1,0	3,1,4	8,8,14	298	149	1.88713e-06	2.68121e-05	1.0,0.6,1.0	0.158,0.059,0.125	0.753
Sjc_0003030	chr4	-	31276239	31278327	31276239	31277090	31278160	31278327	25,37,30	60,56,84	92,87,70	55,57,56	298	149	1.48948e-10	5.83988e-09	0.172,0.248,0.152	0.455,0.433,0.385	-0.234
Sjc_0000801	chr8	-	33260258	33262283	33260258	33261031	33261962	33262283	5,7,2	0,23,18	7,12,12	0,0,0	298	149	3.03875e-08	7.12518e-07	1.0,0.132,0.053	1.0,1.0,1.0	-0.605
Sjc_0002998	chr4	-	30347552	30353085	30347552	30348489	30350822	30353085	56,28,43	3,3,5	72,59,57	22,17,15	298	149	9.48623e-05	0.000763902	0.903,0.824,0.811	0.621,0.634,0.655	0.209
Sjc_0004716	chr1	-	13022106	13025084	13022106	13022266	13024336	13025084	27,26,25	6,3,2	42,31,14	15,12,21	298	149	0.000863865	0.00489978	0.692,0.813,0.862	0.583,0.564,0.25	0.323
Sjc_0002884	chr4	-	26365671	26367268	26365671	26367203	26367253	26367268	4,10,16	0,4,0	33,28,25	16,16,12	199	149	0.00127794	0.00676693	1.0,0.652,1.0	0.607,0.567,0.609	0.29
Sjc_0005742	chr3	-	7021180	7021596	7021180	7021490	7021536	7021596	32,16,10	5,0,1	19,30,32	16,14,11	195	149	6.27174e-05	0.000540213	0.83,1.0,0.884	0.476,0.621,0.69	0.309
Sjc_0002749	chr4	+	21379835	21383067	21379835	21380574	21382998	21383067	3,4,3	0,0,0	17,18,21	4,3,2	298	149	9.25211e-06	0.00010405	1.0,1.0,1.0	0.68,0.75,0.84	0.243
Sjc_0000098	chr8	-	4020805	4023914	4020805	4021329	4023827	4023914	9,10,7	26,22,26	13,20,10	16,11,9	298	149	0.000366541	0.00240836	0.148,0.185,0.119	0.289,0.476,0.357	-0.223
Sjc_0001384	chr8	-	53694001	53695349	53694001	53694216	53695196	53695349	1,2,2	3,3,2	10,7,13	4,3,2	298	149	0.00247532	0.0115703	0.143,0.25,0.333	0.556,0.538,0.765	-0.378
Sjc_0000415	chr8	-	18288889	18292679	18288889	18288997	18292633	18292679	22,12,7	1,0,0	23,32,26	5,7,14	298	149	2.33746e-07	4.30033e-06	0.917,1.0,1.0	0.697,0.696,0.481	0.348
Sjc_0007999	chr2	-	7202000	7204189	7202000	7202380	7203972	7204189	3,1,0	2,6,4	8,5,4	2,1,0	298	149	6.6076e-06	7.77206e-05	0.429,0.077,0.0	0.667,0.714,1.0	-0.625
Sjc_0007896	chr2	+	2568118	2568758	2568118	2568191	2568243	2568758	15,11,17	45,54,51	52,39,21	43,25,31	201	149	3.67163e-07	6.34794e-06	0.198,0.131,0.198	0.473,0.536,0.334	-0.272
Sjc_0002491	chr4	-	8151811	8152205	8151811	8152044	8152119	8152205	74,30,149	82,63,76	127,108,70	51,31,50	224	149	0.00803687	0.0303817	0.375,0.241,0.566	0.624,0.699,0.482	-0.208
Sjc_0006376	chr3	+	32849101	32850081	32849101	32849692	32849927	32850081	60,50,69	47,78,80	175,184,158	107,83,59	298	149	5.03878e-06	6.08641e-05	0.39,0.243,0.301	0.45,0.526,0.572	-0.205
Sjc_0004891	chr1	+	19713674	19715532	19713674	19713791	19715136	19715532	6,3,0	12,19,19	20,21,9	27,15,9	298	149	7.95968e-06	9.13772e-05	0.2,0.073,0.0	0.27,0.412,0.333	-0.247
Sjc_0008370	chr2	+	21161027	21163767	21161027	21161966	21162002	21163767	4,6,5	0,5,0	19,23,37	40,18,21	185	149	0.00973641	0.0356786	1.0,0.491,1.0	0.277,0.507,0.587	0.373
Sjc_0003020	chr4	+	30984622	30989337	30984622	30984674	30989080	30989337	5,11,6	32,33,35	13,22,17	24,22,0	298	149	0.00122493	0.00655399	0.072,0.143,0.079	0.213,0.333,1.0	-0.417
Sjc_0004483	chr1	-	2170158	2170313	2170158	2170251	2170288	2170313	2,11,3	0,2,3	6,14,11	0,0,1	186	149	0.00848584	0.0318108	1.0,0.815,0.445	1.0,1.0,0.898	-0.213
Sjc_0003190	chr4	+	36973510	36975393	36973510	36973681	36975204	36975393	78,72,57	50,31,53	155,135,156	29,52,43	298	149	0.000340278	0.00226694	0.438,0.537,0.35	0.728,0.565,0.645	-0.204
Sjc_0006604	chr3	-	42195581	42199385	42195581	42195663	42199230	42199385	1,0,2	15,11,16	2,5,2	0,1,6	298	149	0.000187488	0.00136988	0.032,0.0,0.059	1.0,0.714,0.143	-0.589
Sjc_0002389	chr4	-	3943413	3945818	3943413	3944375	3945746	3945818	0,2,0	13,13,18	9,11,11	22,22,12	298	149	6.23496e-08	1.3394e-06	0.0,0.071,0.0	0.17,0.2,0.314	-0.204
Sjc_0002862	chr4	-	25669911	25672205	25669911	25670027	25672072	25672205	74,53,47	13,15,18	121,85,108	15,3,11	298	149	0.000249796	0.00175371	0.74,0.639,0.566	0.801,0.934,0.831	-0.207
Sjc_0001818	chr8	-	70569059	70570319	70569059	70569198	70570197	70570319	8,11,4	13,0,10	3,3,6	0,0,0	298	149	3.71622e-07	6.40959e-06	0.235,1.0,0.167	1.0,1.0,1.0	-0.533
Sjc_0003161	chr4	+	36063502	36066297	36063502	36063613	36066238	36066297	20,26,9	10,6,14	22,26,22	55,40,34	298	149	0.00619767	0.0244331	0.5,0.684,0.243	0.167,0.245,0.244	0.257
Sjc_0008167	chr2	+	14123351	14125572	14123351	14123557	14125353	14125572	3,2,2	4,11,5	4,5,7	3,5,4	298	149	0.00975362	0.0357052	0.273,0.083,0.167	0.4,0.333,0.467	-0.226
Sjc_0004030	chr4	-	71553978	71554345	71553978	71554089	71554151	71554345	46,75,52	7,8,12	28,17,15	13,18,7	211	149	4.92629e-05	0.000439082	0.823,0.869,0.754	0.603,0.4,0.602	0.28
Sjc_0006266	chr3	+	28872747	28874931	28872747	28872943	28873203	28874931	11,7,2	0,0,0	1,4,2	1,0,3	298	149	0.00901682	0.0335211	1.0,1.0,1.0	0.333,1.0,0.25	0.472
Sjc_0006252	chr3	-	28387596	28389797	28387596	28387858	28389646	28389797	99,73,89	10,19,6	69,50,38	13,18,25	298	149	0.00471514	0.0195782	0.832,0.658,0.881	0.726,0.581,0.432	0.211
Sjc_0006966	chr5	-	11170404	11170672	11170404	11170502	11170539	11170672	0,0,3	12,20,22	2,2,4	7,7,2	186	149	0.000550049	0.00336044	0.0,0.0,0.098	0.186,0.186,0.616	-0.297
Sjc_0002894	chr4	+	26745245	26749573	26745245	26745448	26749444	26749573	4,5,5	0,2,0	10,18,20	9,0,7	298	149	0.00484121	0.0200206	1.0,0.556,1.0	0.357,1.0,0.588	0.204
Sjc_0001184	chr8	+	47454680	47455171	47454680	47454756	47455121	47455171	19,16,12	9,4,12	15,24,24	55,41,27	298	149	0.00119027	0.00639237	0.514,0.667,0.333	0.12,0.226,0.308	0.287
Sjc_0006133	chr3	-	23514078	23516440	23514078	23514343	23516122	23516440	0,4,8	36,37,60	4,12,4	1,2,6	298	149	2.6322e-07	4.79341e-06	0.0,0.051,0.063	0.667,0.75,0.25	-0.518
Sjc_0006077	chr3	-	21531091	21533114	21531091	21531535	21532977	21533114	6,4,10	0,0,1	17,7,16	0,5,8	298	149	8.74902e-05	0.000715783	1.0,1.0,0.833	1.0,0.412,0.5	0.307
Sjc_0006066	chr3	-	21186284	21186510	21186284	21186368	21186395	21186510	4,4,1	76,74,66	5,10,4	18,19,4	176	149	2.69835e-07	4.90143e-06	0.043,0.044,0.013	0.19,0.308,0.458	-0.285
Sjc_0003962	chr4	+	68537822	68538043	68537822	68537905	68537937	68538043	4,6,9	12,17,17	0,0,0	2,2,2	181	149	4.38869e-06	5.42912e-05	0.215,0.225,0.304	0.0,0.0,0.0	0.248
Sjc_0003016	chr4	+	30852445	30854702	30852445	30852551	30854375	30854702	23,17,27	22,46,44	63,53,48	38,25,34	298	149	4.10383e-05	0.000373193	0.343,0.156,0.235	0.453,0.515,0.414	-0.216
Sjc_0006264	chr3	+	28776602	28777098	28776602	28776902	28776933	28777098	12,11,6	26,29,15	11,7,3	7,2,1	180	149	0.000192921	0.00140528	0.276,0.239,0.249	0.565,0.743,0.713	-0.419
Sjc_0006349	chr3	+	31665245	31667823	31665245	31665332	31667648	31667823	9,3,8	2,1,4	9,8,10	1,1,0	298	149	0.000563051	0.00342364	0.692,0.6,0.5	0.818,0.8,1.0	-0.275
Sjc_0003661	chr4	+	54690940	54693617	54690940	54690985	54692761	54693617	8,6,7	10,14,13	24,28,12	11,9,10	298	149	0.000476018	0.00297533	0.286,0.176,0.212	0.522,0.609,0.375	-0.277
Sjc_0005964	chr3	+	16095343	16103405	16095343	16102845	16103107	16103405	5,0,1	7,5,6	13,8,8	5,6,7	298	149	0.000798599	0.00458763	0.263,0.0,0.077	0.565,0.4,0.364	-0.33
Sjc_0005964	chr3	+	16095343	16104770	16095343	16101751	16104267	16104770	1,1,3	3,1,1	7,18,2	0,0,0	298	149	6.04591e-06	7.15832e-05	0.143,0.333,0.6	1.0,1.0,1.0	-0.641
Sjc_0005931	chr3	-	14397511	14400097	14397511	14397910	14399816	14400097	24,15,11	15,11,14	49,43,29	15,4,12	298	149	0.00173155	0.00861855	0.444,0.405,0.282	0.62,0.843,0.547	-0.293
Sjc_0005931	chr3	-	14397511	14400097	14397511	14397953	14399816	14400097	0,2,0	57,32,45	21,20,17	31,30,28	298	149	0	0	0.0,0.03,0.0	0.253,0.25,0.233	-0.235
Sjc_0008891	chr6	+	15686775	15690866	15686775	15686857	15688742	15690866	8,7,4	7,4,3	20,16,14	6,4,0	298	149	0.00722276	0.0276834	0.364,0.467,0.4	0.625,0.667,1.0	-0.354
Sjc_0005831	chr3	+	10425506	10430393	10425506	10425736	10430197	10430393	4,5,5	57,55,90	30,30,16	45,38,21	298	149	0	0	0.034,0.043,0.027	0.25,0.283,0.276	-0.235
Sjc_0006000	chr3	-	18119900	18121853	18119900	18120037	18121666	18121853	15,10,8	1,1,5	17,15,5	1,0,0	298	149	0.000208137	0.0015024	0.882,0.833,0.444	0.895,1.0,1.0	-0.245
Sjc_0006000	chr3	-	18120158	18121853	18120158	18120301	18121666	18121853	18,6,7	1,5,2	21,16,4	1,0,0	298	149	3.04856e-05	0.000289714	0.9,0.375,0.636	0.913,1.0,1.0	-0.334
Sjc_0005790	chr3	+	8860457	8860964	8860457	8860624	8860660	8860964	57,82,93	59,124,74	80,49,57	236,129,166	185	149	8.17112e-08	1.7043e-06	0.438,0.348,0.503	0.214,0.234,0.217	0.208
Sjc_0004187	chr4	-	77323064	77331556	77323064	77323419	77329462	77331556	6,5,2	4,2,2	12,13,18	2,2,0	298	149	0.00153497	0.00784661	0.429,0.556,0.333	0.75,0.765,1.0	-0.399
Sjc_0001191	chr8	-	47804034	47806010	47804034	47805876	47805936	47806010	0,1,0	14,3,13	3,3,1	2,0,2	209	149	1.1579e-05	0.000126453	0.0,0.192,0.0	0.517,1.0,0.263	-0.529
Sjc_0005707	chr3	+	5410617	5411862	5410617	5410853	5411626	5411862	13,3,1	20,9,12	3,12,16	7,1,3	298	149	0.00342101	0.0150403	0.245,0.143,0.04	0.176,0.857,0.727	-0.444
Sjc_0005707	chr3	+	5410617	5411862	5410617	5410853	5411667	5411862	23,32,18	10,7,16	7,15,17	2,0,2	298	149	0.00230528	0.0108962	0.535,0.696,0.36	0.636,1.0,0.81	-0.285
Sjc_0005707	chr3	+	5427130	5430122	5427130	5427424	5428618	5430122	9,19,4	22,22,25	14,20,8	3,1,1	298	149	1.80566e-10	7.00305e-09	0.17,0.302,0.074	0.7,0.909,0.8	-0.621
Sjc_0002865	chr4	+	25767452	25768488	25767452	25767639	25768361	25768488	11,10,11	293,336,344	113,127,84	212,147,171	298	149	0	0	0.018,0.015,0.016	0.21,0.302,0.197	-0.22
Sjc_0005170	chr1	+	30810618	30812962	30810618	30810648	30812768	30812962	13,19,5	0,4,22	18,12,24	0,0,0	298	149	4.66902e-06	5.72654e-05	1.0,0.704,0.102	1.0,1.0,1.0	-0.398
Sjc_0005700	chr3	+	5168535	5170300	5168535	5168956	5170021	5170300	143,177,215	12,7,2	151,171,155	29,34,34	298	149	1.15921e-11	5.54487e-10	0.856,0.927,0.982	0.722,0.715,0.695	0.211
Sjc_0006393	chr3	+	33440621	33443717	33440621	33440734	33443586	33443717	0,0,0	7,1,2	0,8,6	5,3,6	298	149	7.06731e-06	8.19191e-05	0.0,0.0,0.0	0.0,0.571,0.333	-0.301
Sjc_0005666	chr3	+	4041102	4043665	4041102	4041222	4042378	4043665	19,20,28	2,2,8	35,29,21	23,14,10	298	149	0.00137076	0.00714767	0.826,0.833,0.636	0.432,0.509,0.512	0.281
Sjc_0006117	chr3	+	22758821	22760362	22758821	22758843	22760082	22760362	4,0,3	2,8,5	12,13,9	3,0,1	298	149	4.00919e-06	5.02023e-05	0.5,0.0,0.231	0.667,1.0,0.818	-0.585
Sjc_0007012	chr5	-	13736422	13736990	13736422	13736606	13736639	13736990	7,5,4	26,29,28	2,4,8	2,7,1	182	149	0.00184736	0.00908487	0.181,0.124,0.105	0.45,0.319,0.868	-0.409
Sjc_0007423	chr5	+	30482846	30484574	30482846	30483069	30483682	30484574	11,6,13	4,10,8	26,23,28	1,5,0	298	149	1.28394e-05	0.000136479	0.579,0.231,0.448	0.929,0.697,1.0	-0.456
Sjc_0007423	chr5	+	30488831	30491169	30488831	30490532	30490570	30491169	1,0,4	2,1,3	9,18,4	5,0,1	187	149	0.00863442	0.0322183	0.285,0.0,0.515	0.589,1.0,0.761	-0.517
Sjc_0008470	chr2	-	24884137	24885696	24884137	24884632	24885311	24885696	11,16,12	4,6,7	27,23,13	2,0,0	298	149	5.88048e-08	1.27086e-06	0.579,0.571,0.462	0.871,1.0,1.0	-0.42
Sjc_0000585	chr8	+	24893968	24896032	24893968	24894026	24895775	24896032	2,2,6	66,0,30	17,12,11	0,6,0	298	149	0.000222702	0.00158994	0.015,1.0,0.091	1.0,0.5,1.0	-0.465
Sjc_0008326	chr2	-	19372639	19376595	19372639	19375305	19376519	19376595	0,3,3	33,26,37	17,12,6	3,1,0	298	149	0	0	0.0,0.055,0.039	0.739,0.857,1.0	-0.834
Sjc_0005177	chr1	-	31128380	31129437	31128380	31128441	31129167	31129437	1,1,4	40,33,40	8,12,11	3,1,5	298	149	7.77156e-16	8.32253e-14	0.012,0.015,0.048	0.571,0.857,0.524	-0.626
Sjc_0000626	chr8	+	26343790	26346505	26343790	26344315	26345792	26346505	1,3,1	0,0,0	6,9,6	0,3,4	298	149	1.79131e-05	0.000183872	1.0,1.0,1.0	1.0,0.6,0.429	0.324
Sjc_0005115	chr1	+	28894252	28895136	28894252	28894935	28894975	28895136	5,5,11	0,3,0	11,8,13	5,3,7	189	149	0.00371089	0.0160686	1.0,0.568,1.0	0.634,0.678,0.594	0.221
Sjc_0009389	chr7	+	14764658	14770268	14764658	14764709	14770140	14770268	7,9,9	52,46,46	18,17,22	50,50,0	298	149	0.00753863	0.0287392	0.063,0.089,0.089	0.153,0.145,1.0	-0.352
Sjc_0009389	chr7	+	14781802	14783934	14781802	14782248	14783861	14783934	17,13,11	13,8,11	24,45,26	0,7,3	298	149	4.18911e-07	7.1564e-06	0.395,0.448,0.333	1.0,0.763,0.813	-0.467
Sjc_0005198	chr1	+	32097733	32102929	32097733	32098133	32100152	32102929	2,0,5	2,5,4	4,1,3	2,0,0	298	149	0.000238322	0.00168303	0.333,0.0,0.385	0.5,1.0,1.0	-0.594
Sjc_0007342	chr5	-	27056871	27059178	27056871	27059009	27059058	27059178	0,0,4	13,9,10	9,10,6	12,13,7	198	149	4.20068e-05	0.000381517	0.0,0.0,0.231	0.361,0.367,0.392	-0.296
Sjc_0006414	chr3	+	34037529	34039781	34037529	34037759	34039666	34039781	2,1,2	0,0,0	22,27,17	8,2,4	298	149	1.13331e-06	1.69406e-05	1.0,1.0,1.0	0.579,0.871,0.68	0.29
Sjc_0005114	chr1	-	28830284	28836518	28830284	28830532	28830575	28836518	14,15,17	22,17,12	8,13,6	21,39,19	192	149	0.00252655	0.0117638	0.331,0.406,0.524	0.228,0.206,0.197	0.21
Sjc_0005994	chr3	-	17984598	17985375	17984598	17984688	17984730	17985375	7,12,10	2,2,4	9,6,7	12,8,9	191	149	0.000329862	0.00221399	0.732,0.824,0.661	0.369,0.369,0.378	0.367
Sjc_0008112	chr2	+	11926212	11926660	11926212	11926297	11926329	11926660	1,6,6	11,10,7	23,19,22	18,4,21	181	149	0.00773139	0.0293662	0.07,0.331,0.414	0.513,0.796,0.463	-0.319
Sjc_0005325	chr1	-	37776143	37777449	37776143	37776309	37776351	37777449	9,3,8	36,51,34	17,13,16	30,21,14	191	149	9.15761e-06	0.000103206	0.163,0.044,0.155	0.307,0.326,0.471	-0.247
Sjc_0001919	chr8	+	74681953	74682255	74681953	74682085	74682125	74682255	3,12,12	1,7,8	3,4,2	0,0,0	189	149	4.10648e-08	9.26541e-07	0.703,0.575,0.542	1.0,1.0,1.0	-0.393
Sjc_0001919	chr8	+	74681953	74682405	74681953	74682255	74682295	74682405	0,3,3	11,33,41	3,1,8	4,0,1	189	149	3.82738e-06	4.81779e-05	0.0,0.067,0.055	0.372,1.0,0.863	-0.704
Sjc_0001919	chr8	+	74682295	74682493	74682295	74682405	74682444	74682493	2,3,0	10,25,21	4,0,8	4,1,0	188	149	0.00243984	0.0114417	0.137,0.087,0.0	0.442,0.0,1.0	-0.406
Sjc_0001919	chr8	+	74682684	74682915	74682684	74682749	74682778	74682915	1,1,6	6,9,3	4,7,1	1,0,0	178	149	8.4851e-08	1.75822e-06	0.122,0.085,0.626	0.77,1.0,1.0	-0.646
Sjc_0001919	chr8	+	74682778	74683891	74682778	74682915	74682951	74683891	0,1,3	9,23,12	3,3,4	0,0,1	185	149	3.20466e-12	1.75522e-10	0.0,0.034,0.168	1.0,1.0,0.763	-0.854
Sjc_0003571	chr4	+	50932585	50934003	50932585	50932829	50933432	50934003	18,11,16	123,141,170	80,109,80	129,129,112	298	149	0	0	0.068,0.038,0.045	0.237,0.297,0.263	-0.215
Sjc_0003571	chr4	+	50933432	50934003	50933432	50933624	50933853	50934003	28,41,30	97,109,128	118,166,101	109,89,86	298	149	0	0	0.126,0.158,0.105	0.351,0.483,0.37	-0.272
Sjc_0004739	chr1	-	14035981	14038707	14035981	14036084	14038640	14038707	79,85,58	0,54,56	99,93,71	0,0,0	298	149	7.7459e-09	2.04327e-07	1.0,0.44,0.341	1.0,1.0,1.0	-0.406
Sjc_0004739	chr1	-	14038640	14038986	14038640	14038707	14038748	14038986	1,1,2	0,1,0	4,6,0	0,3,3	190	149	0.00217186	0.0103818	1.0,0.44,1.0	1.0,0.611,0.0	0.276
Sjc_0006269	chr3	+	28972936	28976943	28972936	28973104	28975643	28976943	6,0,2	1,7,4	2,3,5	0,1,0	298	149	2.43802e-06	3.29948e-05	0.75,0.0,0.2	1.0,0.6,1.0	-0.55
Sjc_0004951	chr1	-	21983453	21983702	21983453	21983515	21983551	21983702	10,4,9	19,18,21	7,4,13	3,2,3	185	149	6.82607e-06	7.9694e-05	0.298,0.152,0.257	0.653,0.617,0.777	-0.447
Sjc_0003128	chr4	+	34994360	34996957	34994360	34994518	34996352	34996957	9,15,11	30,14,29	68,79,57	21,30,18	298	149	1.08703e-09	3.42079e-08	0.13,0.349,0.159	0.618,0.568,0.613	-0.387
Sjc_0009445	chr7	+	16813153	16814592	16813153	16813274	16813318	16814592	1,0,0	4,3,4	9,3,6	7,12,12	193	149	2.84698e-05	0.000273455	0.162,0.0,0.0	0.498,0.162,0.279	-0.259
Sjc_0005289	chr1	+	36190396	36191285	36190396	36190723	36191170	36191285	25,29,52	33,32,3	39,36,28	0,5,0	298	149	9.82229e-05	0.000786551	0.275,0.312,0.897	1.0,0.783,1.0	-0.433
Sjc_0008111	chr2	-	11903123	11904709	11903123	11904589	11904618	11904709	20,11,23	30,23,35	30,11,8	13,6,8	178	149	0.00155921	0.00793427	0.358,0.286,0.355	0.659,0.605,0.456	-0.24
Sjc_0003732	chr4	-	57878080	57880783	57878080	57878265	57880241	57880783	9,8,8	49,43,35	23,24,22	40,28,19	298	149	4.46764e-07	7.54242e-06	0.084,0.085,0.103	0.223,0.3,0.367	-0.206
Sjc_0005038	chr1	+	26212175	26215933	26212175	26212335	26215322	26215933	11,12,20	27,23,30	17,29,31	9,8,0	298	149	3.53537e-06	4.51357e-05	0.169,0.207,0.25	0.486,0.644,1.0	-0.501
Sjc_0003174	chr4	+	36449001	36449467	36449001	36449078	36449205	36449467	82,96,128	43,29,28	170,163,125	33,17,0	276	149	3.4803e-05	0.000324221	0.507,0.641,0.712	0.736,0.838,1.0	-0.238
Sjc_0004397	chr4	-	85993024	85994149	85993024	85993225	85993733	85994149	4,1,1	1,1,4	1,1,3	0,0,1	298	149	4.2445e-05	0.000384524	0.667,0.333,0.111	1.0,1.0,0.6	-0.496
Sjc_0003100	chr4	+	34196487	34196805	34196487	34196562	34196609	34196805	3,12,11	99,59,72	7,7,4	11,4,3	196	149	2.81235e-06	3.75067e-05	0.023,0.134,0.104	0.326,0.571,0.503	-0.38
Sjc_0003100	chr4	+	34198225	34198605	34198225	34198459	34198497	34198605	1,0,4	49,62,70	7,8,4	4,5,10	187	149	3.75199e-11	1.66176e-09	0.016,0.0,0.044	0.582,0.56,0.242	-0.441
Sjc_0001701	chr8	+	65901483	65902065	65901483	65901899	65901939	65902065	5,5,16	8,9,196	9,11,12	10,10,8	189	149	2.89033e-05	0.000277247	0.33,0.305,0.06	0.415,0.464,0.542	-0.242
Sjc_0004868	chr1	+	19147942	19148628	19147942	19148308	19148512	19148628	14,6,7	0,7,2	23,36,23	0,0,0	298	149	1.26154e-05	0.000135098	1.0,0.3,0.636	1.0,1.0,1.0	-0.355
Sjc_0004868	chr1	+	19147942	19148628	19147942	19148478	19148512	19148628	9,6,3	36,37,17	17,27,17	24,44,28	183	149	4.98287e-05	0.000443024	0.169,0.117,0.126	0.366,0.333,0.331	-0.206
Sjc_0005236	chr1	-	33591705	33594329	33591705	33591930	33594287	33594329	5,5,6	25,19,23	24,19,27	26,14,14	298	149	1.63185e-07	3.14746e-06	0.091,0.116,0.115	0.316,0.404,0.491	-0.296
Sjc_0005667	chr3	-	4048741	4049076	4048741	4048873	4048944	4049076	1,1,2	25,34,19	0,1,2	1,0,0	220	149	0.000401604	0.00258663	0.026,0.02,0.067	0.0,1.0,1.0	-0.629
Sjc_0005345	chr1	-	38358381	38359402	38358381	38358490	38359315	38359402	3,3,7	0,0,0	13,15,13	1,1,4	298	149	0.00092638	0.00518065	1.0,1.0,1.0	0.867,0.882,0.619	0.211
Sjc_0007214	chr5	+	21649781	21655143	21649781	21651405	21654866	21655143	2,6,9	18,6,11	4,7,4	0,0,2	298	149	3.66005e-06	4.64794e-05	0.053,0.333,0.29	1.0,1.0,0.5	-0.608
Sjc_0003279	chr4	+	40208693	40210348	40208693	40209258	40210034	40210348	45,72,65	3,19,6	59,68,52	20,27,19	298	149	0.00140987	0.00730384	0.882,0.655,0.844	0.596,0.557,0.578	0.217
Sjc_0002568	chr4	+	11541025	11544972	11541025	11541463	11544499	11544972	0,0,0	4,3,1	5,4,6	2,11,11	298	149	3.45579e-06	4.44361e-05	0.0,0.0,0.0	0.556,0.154,0.214	-0.308
Sjc_0001272	chr8	-	50336219	50338523	50336219	50336485	50338429	50338523	14,4,9	0,0,0	2,12,12	4,0,1	298	149	0.00834068	0.0312993	1.0,1.0,1.0	0.2,1.0,0.857	0.314
Sjc_0005093	chr1	+	28008319	28010254	28008319	28009271	28010080	28010254	5,13,6	0,0,0	10,12,10	11,0,2	298	149	1.11374e-05	0.000122751	1.0,1.0,1.0	0.312,1.0,0.714	0.325
Sjc_0004586	chr1	+	7284623	7285602	7284623	7284991	7285029	7285602	30,30,23	20,17,40	33,28,37	74,82,54	187	149	0.00496781	0.0203796	0.544,0.584,0.314	0.262,0.214,0.353	0.204
Sjc_0004586	chr1	+	7284623	7285602	7284623	7284928	7285414	7285602	38,35,47	0,0,0	53,64,42	0,54,35	298	149	5.06725e-08	1.11869e-06	1.0,1.0,1.0	1.0,0.372,0.375	0.418
Sjc_0006161	chr3	+	24537372	24539219	24537372	24537808	24538936	24539219	55,42,69	149,160,158	140,140,122	121,126,120	298	149	4.44089e-16	5.05768e-14	0.156,0.116,0.179	0.366,0.357,0.337	-0.203
Sjc_0001214	chr8	+	48483722	48484208	48483722	48484057	48484086	48484208	10,5,2	89,95,80	7,4,8	5,5,3	178	149	1.70312e-10	6.64125e-09	0.086,0.042,0.02	0.54,0.401,0.691	-0.495
Sjc_0001214	chr8	+	48484242	48484643	48484242	48484320	48484358	48484643	3,3,6	116,101,95	4,3,4	14,5,4	187	149	1.92936e-05	0.000195802	0.02,0.023,0.048	0.185,0.323,0.443	-0.287
Sjc_0008337	chr2	+	19694259	19695164	19694259	19694435	19695058	19695164	51,41,53	18,6,27	110,118,86	6,0,8	298	149	6.45511e-08	1.37435e-06	0.586,0.774,0.495	0.902,1.0,0.843	-0.297
Sjc_0002770	chr4	-	21901946	21902924	21901946	21902443	21902486	21902924	8,9,7	0,0,0	11,6,2	0,9,2	192	149	1.36571e-05	0.000144315	1.0,1.0,1.0	1.0,0.341,0.437	0.407
Sjc_0003482	chr4	-	47512740	47517009	47512740	47513006	47515736	47517009	31,25,30	12,4,3	35,21,21	42,19,47	298	149	1.85122e-07	3.542e-06	0.564,0.758,0.833	0.294,0.356,0.183	0.441
Sjc_0007242	chr5	+	23099196	23103345	23099196	23099538	23100209	23103345	8,7,11	3,3,1	16,20,26	18,25,16	298	149	0.00920438	0.0340947	0.571,0.538,0.846	0.308,0.286,0.448	0.304
Sjc_0002692	chr4	-	19013831	19015714	19013831	19014448	19015599	19015714	13,12,10	6,9,8	32,27,32	9,0,6	298	149	0.00108164	0.00586603	0.52,0.4,0.385	0.64,1.0,0.727	-0.354
Sjc_0002534	chr4	-	10028297	10032216	10028297	10028528	10031008	10032216	11,9,6	26,23,24	39,49,31	27,25,24	298	149	2.89563e-08	6.83425e-07	0.175,0.164,0.111	0.419,0.495,0.392	-0.285
Sjc_0002534	chr4	-	10028297	10032216	10028297	10028528	10032155	10032216	7,4,4	12,8,8	35,40,20	17,19,9	298	149	5.29587e-05	0.000468526	0.226,0.2,0.2	0.507,0.513,0.526	-0.307
Sjc_0002534	chr4	-	10028297	10032216	10028297	10031181	10032155	10032216	0,0,6	8,3,6	7,18,4	7,2,3	298	149	0.00106643	0.00580107	0.0,0.0,0.333	0.333,0.818,0.4	-0.406
Sjc_0002341	chr4	+	1273538	1274166	1273538	1273669	1273725	1274166	4,10,10	0,3,0	27,26,14	9,10,5	205	149	0.0024645	0.0115273	1.0,0.708,1.0	0.686,0.654,0.671	0.232
Sjc_0008267	chr2	-	17545861	17553697	17545861	17549708	17553042	17553697	27,10,12	0,0,2	29,30,31	0,26,7	298	149	0.000386219	0.0025078	1.0,1.0,0.75	1.0,0.366,0.689	0.232
Sjc_0003530	chr4	-	49434399	49436983	49434399	49435439	49436780	49436983	20,14,19	8,5,8	34,28,20	5,3,4	298	149	0.0089059	0.0331603	0.556,0.583,0.543	0.773,0.824,0.714	-0.21
Sjc_0001577	chr8	+	61126972	61127548	61126972	61127450	61127486	61127548	90,101,77	23,10,48	131,68,56	65,64,62	185	149	0.0010403	0.00569347	0.759,0.891,0.564	0.619,0.461,0.421	0.238
Sjc_0004834	chr1	+	18062659	18063928	18062659	18062787	18063488	18063928	17,17,23	12,10,8	17,20,23	30,31,23	298	149	0.00209205	0.0100779	0.415,0.459,0.59	0.221,0.244,0.333	0.222
Sjc_0008988	chr6	+	20304345	20304678	20304345	20304508	20304549	20304678	0,16,3	15,37,19	2,5,2	2,3,1	190	149	0.00528161	0.0214099	0.0,0.253,0.11	0.44,0.567,0.611	-0.418
Sjc_0008988	chr6	+	20304714	20307282	20304714	20304886	20306161	20307282	3,2,0	2,6,6	2,1,3	0,0,0	298	149	1.66533e-14	1.39866e-12	0.429,0.143,0.0	1.0,1.0,1.0	-0.809
Sjc_0000583	chr8	-	24857668	24857971	24857668	24857763	24857799	24857971	3,7,6	3,4,11	4,1,2	0,0,1	185	149	1.20923e-05	0.000130863	0.446,0.585,0.305	1.0,1.0,0.617	-0.427
Sjc_0003468	chr4	+	47002629	47004237	47002629	47002727	47004078	47004237	25,41,28	0,6,12	50,38,39	31,17,24	298	149	0.00328584	0.01458	1.0,0.774,0.538	0.446,0.528,0.448	0.297
Sjc_0006339	chr3	+	31368277	31368633	31368277	31368498	31368546	31368633	109,109,127	29,39,43	80,56,73	71,56,62	197	149	4.26007e-10	1.49103e-08	0.74,0.679,0.691	0.46,0.431,0.471	0.249
Sjc_0007442	chr5	-	31201409	31202416	31201409	31202278	31202319	31202416	3,8,6	3,6,3	3,4,4	13,19,6	190	149	0.00196196	0.00958277	0.44,0.511,0.611	0.153,0.142,0.343	0.308
Sjc_0004853	chr1	+	18727735	18729670	18727735	18729182	18729431	18729670	17,18,12	0,3,2	17,15,10	16,16,3	298	149	7.11706e-05	0.000602891	1.0,0.75,0.75	0.347,0.319,0.625	0.403
Sjc_0005124	chr1	-	29087476	29087690	29087476	29087579	29087617	29087690	5,7,7	24,25,26	8,5,15	6,9,10	187	149	0.000372011	0.00243538	0.142,0.182,0.177	0.515,0.307,0.544	-0.288
Sjc_0005018	chr1	+	25444893	25447988	25444893	25445903	25447727	25447988	22,11,10	9,8,9	53,45,37	0,10,15	298	149	0.00393809	0.0168893	0.55,0.407,0.357	1.0,0.692,0.552	-0.31
Sjc_0008494	chr2	+	25577403	25578704	25577403	25577515	25578428	25578704	1,0,0	8,10,5	0,7,5	2,4,8	298	149	2.19259e-05	0.000218171	0.059,0.0,0.0	0.0,0.467,0.238	-0.215
Sjc_0004927	chr1	-	21199762	21201137	21199762	21200069	21200932	21201137	10,16,21	35,37,29	33,18,19	29,0,0	298	149	6.07037e-06	7.17544e-05	0.125,0.178,0.266	0.363,1.0,1.0	-0.598
Sjc_0003017	chr4	+	30874279	30878850	30874279	30874389	30877788	30878850	14,19,24	7,2,9	49,41,74	0,10,3	298	149	0.00588642	0.023386	0.5,0.826,0.571	1.0,0.672,0.925	-0.233
Sjc_0001251	chr8	+	49763790	49768624	49763790	49764131	49764169	49768624	5,13,10	1,5,0	11,3,5	12,11,8	187	149	3.72283e-05	0.000342892	0.799,0.674,1.0	0.422,0.179,0.332	0.513
Sjc_0008550	chr6	+	1249359	1251734	1249359	1249767	1251638	1251734	16,17,13	14,15,4	26,24,18	6,6,4	298	149	0.00722269	0.0276834	0.364,0.362,0.619	0.684,0.667,0.692	-0.233
Sjc_0004033	chr4	+	71653005	71654209	71653005	71653092	71654090	71654209	1,0,3	4,6,6	4,18,11	3,0,3	298	149	2.59553e-06	3.48092e-05	0.111,0.0,0.2	0.4,1.0,0.647	-0.579
Sjc_0004033	chr4	+	71653005	71656748	71653005	71654209	71655243	71656748	0,3,7	3,7,4	12,8,21	0,1,2	298	149	2.24513e-07	4.15175e-06	0.0,0.176,0.467	1.0,0.8,0.84	-0.666
Sjc_0004826	chr1	+	17770812	17771334	17770812	17770960	17770990	17771334	2,7,0	23,30,50	18,26,11	27,30,19	179	149	1.3652e-09	4.204e-08	0.067,0.163,0.0	0.357,0.419,0.325	-0.29
Sjc_0004987	chr1	-	23617878	23619581	23617878	23618036	23619041	23619581	13,12,8	53,52,50	29,32,47	22,23,29	298	149	7.77156e-16	8.32253e-14	0.109,0.103,0.074	0.397,0.41,0.448	-0.323
Sjc_0004987	chr1	-	23617878	23619581	23617878	23618036	23619046	23619581	13,12,8	69,70,64	29,31,47	17,29,28	298	149	0	0	0.086,0.079,0.059	0.46,0.348,0.456	-0.347
Sjc_0000545	chr8	+	23179482	23181705	23179482	23181503	23181537	23181705	9,6,4	18,25,14	10,7,9	8,6,12	183	149	0.00474303	0.0196601	0.289,0.163,0.189	0.504,0.487,0.379	-0.243
Sjc_0005458	chr1	+	43149264	43151509	43149264	43149389	43150066	43151509	11,5,10	0,0,0	12,18,19	3,2,3	298	149	1.17531e-05	0.000127771	1.0,1.0,1.0	0.667,0.818,0.76	0.252
Sjc_0009232	chr7	+	7698478	7698849	7698478	7698559	7698596	7698849	7,6,1	7,15,14	15,6,3	0,0,0	186	149	7.93809e-14	6.05913e-12	0.445,0.243,0.054	1.0,1.0,1.0	-0.753
Sjc_0003162	chr4	-	36095327	36098120	36095327	36095740	36097210	36098120	0,0,1	15,29,20	0,6,2	1,2,2	298	149	0.000141351	0.00107322	0.0,0.0,0.024	0.0,0.6,0.333	-0.303
Sjc_0003162	chr4	-	36118673	36120065	36118673	36118930	36119797	36120065	1,0,3	21,21,5	5,1,2	0,0,1	298	149	5.39189e-09	1.48795e-07	0.023,0.0,0.231	1.0,1.0,0.5	-0.749
Sjc_0004814	chr1	+	17353812	17354118	17353812	17353887	17353926	17354118	4,2,0	8,11,25	7,6,6	6,9,1	188	149	0.000159941	0.00119788	0.284,0.126,0.0	0.48,0.346,0.826	-0.414
Sjc_0004761	chr1	-	15194785	15195803	15194785	15195349	15195654	15195803	0,0,2	1,7,3	10,8,15	1,1,2	298	149	3.73841e-10	1.32788e-08	0.0,0.0,0.25	0.833,0.8,0.789	-0.724
Sjc_0004732	chr1	+	13813017	13815766	13813017	13813131	13815608	13815766	12,17,12	20,28,26	23,35,61	31,26,19	298	149	0.00427901	0.0180387	0.231,0.233,0.188	0.271,0.402,0.616	-0.212
Sjc_0004799	chr1	-	16765429	16768624	16765429	16765746	16768157	16768624	1,4,11	4,4,0	12,4,12	0,0,0	298	149	2.97804e-06	3.91345e-05	0.111,0.333,1.0	1.0,1.0,1.0	-0.519
Sjc_0004833	chr1	+	18053192	18054068	18053192	18053713	18053893	18054068	3,3,7	17,3,8	20,20,13	9,17,8	298	149	0.00442709	0.0185431	0.081,0.333,0.304	0.526,0.37,0.448	-0.209
Sjc_0007608	chr5	+	38063317	38065068	38063317	38063476	38063510	38065068	6,7,3	37,33,35	12,28,26	29,21,18	183	149	8.01105e-07	1.25501e-05	0.117,0.147,0.065	0.252,0.521,0.54	-0.328
Sjc_0005293	chr1	-	36388606	36395011	36388606	36389810	36394791	36395011	4,10,2	21,13,10	10,7,10	7,3,4	298	149	0.000170874	0.00126655	0.087,0.278,0.091	0.417,0.538,0.556	-0.352
Sjc_0001086	chr8	+	43653128	43653538	43653128	43653266	43653379	43653538	13,32,14	6,4,4	21,19,18	2,2,0	262	149	0.00468592	0.0194907	0.552,0.82,0.666	0.857,0.844,1.0	-0.221
Sjc_0006257	chr3	+	28526644	28526913	28526644	28526797	28526830	28526913	46,57,47	31,40,27	66,35,43	15,10,11	182	149	2.83925e-05	0.000273078	0.548,0.538,0.588	0.783,0.741,0.762	-0.204
Sjc_0003233	chr4	+	38911377	38913697	38911377	38912169	38912276	38913697	3,2,8	0,9,5	0,0,0	12,3,44	256	149	3.11429e-06	4.08502e-05	1.0,0.115,0.482	0.0,0.0,0.0	0.532
Sjc_0007321	chr5	+	26131500	26133616	26131500	26131616	26133381	26133616	46,37,37	8,8,6	48,44,45	1,0,0	298	149	1.69447e-09	5.08695e-08	0.742,0.698,0.755	0.96,1.0,1.0	-0.255
Sjc_0002979	chr4	+	29643073	29646313	29643073	29643517	29645956	29646313	21,10,17	15,21,8	32,36,34	13,14,2	298	149	0.00637123	0.0249939	0.412,0.192,0.515	0.552,0.563,0.895	-0.297
Sjc_0006072	chr3	+	21396259	21400348	21396259	21396325	21397407	21400348	1,0,1	28,15,35	12,13,13	21,16,19	298	149	7.98361e-13	5.04923e-11	0.018,0.0,0.014	0.222,0.289,0.255	-0.245
Sjc_0000197	chr8	-	8722700	8726243	8722700	8724234	8726009	8726243	13,9,5	55,42,33	43,45,30	31,35,39	298	149	4.69695e-11	2.04246e-09	0.106,0.097,0.07	0.41,0.391,0.278	-0.269
Sjc_0006497	chr3	+	37524960	37528262	37524960	37526040	37527854	37528262	30,19,22	0,0,1	46,43,40	13,8,2	298	149	1.17847e-06	1.75062e-05	1.0,1.0,0.917	0.639,0.729,0.909	0.213
Sjc_0008038	chr2	-	8865936	8867357	8865936	8866104	8867160	8867357	5,5,12	0,0,0	12,12,15	7,11,3	298	149	5.74871e-09	1.56833e-07	1.0,1.0,1.0	0.462,0.353,0.714	0.49
Sjc_0001115	chr8	-	44697177	44701308	44697177	44697537	44701038	44701308	34,33,23	12,11,5	46,27,36	4,2,3	298	149	0.000293622	0.00200309	0.586,0.6,0.697	0.852,0.871,0.857	-0.232
Sjc_0004915	chr1	+	20566377	20566786	20566377	20566523	20566557	20566786	1,0,3	23,20,14	12,14,6	14,19,15	183	149	2.19589e-07	4.08174e-06	0.034,0.0,0.149	0.411,0.375,0.246	-0.283
Sjc_0002581	chr4	+	12233773	12234098	12233773	12233991	12234022	12234098	17,2,5	49,57,52	2,8,4	4,6,3	180	149	0.00028559	0.00196275	0.223,0.028,0.074	0.293,0.525,0.525	-0.339
Sjc_0003164	chr4	-	36152121	36152535	36152121	36152375	36152416	36152535	7,6,4	60,79,69	6,4,1	8,3,7	190	149	0.00222073	0.0105521	0.084,0.056,0.043	0.37,0.511,0.101	-0.266
Sjc_0006979	chr5	-	11733668	11738291	11733668	11735266	11738082	11738291	13,21,14	7,6,20	72,100,53	11,8,16	298	149	0.00138187	0.00718993	0.481,0.636,0.259	0.766,0.862,0.624	-0.292
Sjc_0006979	chr5	-	11733668	11738291	11733668	11737354	11738082	11738291	24,57,21	73,75,60	145,182,120	81,78,44	298	149	4.66294e-15	4.34501e-13	0.141,0.275,0.149	0.472,0.538,0.577	-0.341
Sjc_0007929	chr2	+	4102875	4106742	4102875	4103122	4103156	4106742	1,0,1	3,4,3	7,6,5	9,12,5	183	149	0.000359603	0.00237522	0.213,0.0,0.213	0.388,0.289,0.449	-0.233
Sjc_0006403	chr3	+	33704761	33705353	33704761	33704818	33705319	33705353	12,15,11	0,0,0	17,31,14	6,0,7	298	149	1.7799e-06	2.55928e-05	1.0,1.0,1.0	0.586,1.0,0.5	0.305
Sjc_0005719	chr3	+	5974639	5975291	5974639	5974896	5974943	5975291	13,9,9	151,131,128	15,10,6	31,14,13	196	149	1.11283e-09	3.48669e-08	0.061,0.05,0.051	0.269,0.352,0.26	-0.24
Sjc_0004740	chr1	+	14052048	14053384	14052048	14053006	14053214	14053384	5,1,3	0,1,0	8,2,2	0,4,1	298	149	0.00630707	0.0247963	1.0,0.333,1.0	1.0,0.2,0.5	0.211
Sjc_0008010	chr2	+	8135542	8136268	8135542	8136039	8136075	8136268	38,38,23	0,1,2	40,12,24	8,5,10	185	149	1.56546e-07	3.03572e-06	1.0,0.968,0.903	0.801,0.659,0.659	0.251
Sjc_0006006	chr3	+	18415341	18419463	18415341	18415741	18418805	18419463	1,5,3	20,5,5	12,14,5	7,6,5	298	149	0.00076664	0.00443243	0.024,0.333,0.231	0.462,0.538,0.333	-0.248
Sjc_0009289	chr7	-	10192660	10193111	10192660	10192832	10192868	10193111	2,7,5	0,11,6	10,4,8	0,0,0	185	149	2.13937e-07	3.98701e-06	1.0,0.339,0.402	1.0,1.0,1.0	-0.42
Sjc_0007076	chr5	-	16340134	16340662	16340134	16340486	16340520	16340662	40,24,26	1,0,0	24,5,13	1,6,4	183	149	5.65828e-06	6.7327e-05	0.97,1.0,1.0	0.951,0.404,0.726	0.296
Sjc_0005032	chr1	+	26054047	26055702	26054047	26054188	26055677	26055702	18,22,15	5,0,6	33,27,31	4,0,0	298	149	0.00690268	0.0267423	0.643,1.0,0.556	0.805,1.0,1.0	-0.202
Sjc_0004164	chr4	-	76380219	76386390	76380219	76385112	76386255	76386390	0,0,0	4,2,1	2,2,6	1,0,0	298	149	1.78946e-12	1.06995e-10	0.0,0.0,0.0	0.5,1.0,1.0	-0.833
Sjc_0004164	chr4	-	76400451	76402692	76400451	76400640	76402601	76402692	5,3,5	28,25,47	7,8,1	6,5,5	298	149	0.000464499	0.00292863	0.082,0.057,0.051	0.368,0.444,0.091	-0.238
Sjc_0002373	chr4	+	3124837	3128409	3124837	3125467	3127921	3128409	4,5,6	29,14,33	30,25,23	39,22,10	298	149	3.09738e-07	5.51457e-06	0.065,0.152,0.083	0.278,0.362,0.535	-0.292
Sjc_0007484	chr5	-	32852621	32855944	32852621	32852898	32855858	32855944	6,12,11	4,9,6	18,17,14	0,3,0	298	149	8.64785e-07	1.33725e-05	0.429,0.4,0.478	1.0,0.739,1.0	-0.477
Sjc_0008274	chr2	+	17683799	17686593	17683799	17684222	17686238	17686593	79,77,100	32,22,23	139,126,83	20,9,4	298	149	3.4374e-06	4.42789e-05	0.552,0.636,0.685	0.777,0.875,0.912	-0.23
Sjc_0008327	chr2	+	19403463	19407324	19403463	19403760	19407001	19407324	0,2,5	32,28,29	7,7,4	0,23,11	298	149	0.00174511	0.00865918	0.0,0.034,0.079	1.0,0.132,0.154	-0.391
Sjc_0008336	chr2	-	19618078	19623467	19618078	19618715	19622978	19623467	17,10,21	12,16,9	28,11,18	2,4,0	298	149	0.00012395	0.000959373	0.415,0.238,0.538	0.875,0.579,1.0	-0.421
Sjc_0004508	chr1	-	3781069	3783238	3781069	3781715	3783183	3783238	11,8,16	48,35,52	11,4,7	9,6,1	298	149	0.00269512	0.0124357	0.103,0.103,0.133	0.379,0.25,0.778	-0.356
Sjc_0002720	chr4	-	20080981	20082327	20080981	20082102	20082161	20082327	49,46,55	1,3,8	52,41,51	19,20,11	208	149	9.15512e-06	0.000103206	0.972,0.917,0.831	0.662,0.595,0.769	0.231
Sjc_0002720	chr4	-	20080981	20083468	20080981	20082327	20083156	20083468	6,9,8	0,0,0	14,16,8	6,1,1	298	149	5.7487e-06	6.81767e-05	1.0,1.0,1.0	0.538,0.889,0.8	0.258
Sjc_0003295	chr4	+	40685370	40686797	40685370	40685826	40686682	40686797	3,1,5	29,20,30	23,22,14	24,19,29	298	149	1.57627e-08	3.927e-07	0.049,0.024,0.077	0.324,0.367,0.194	-0.245
Sjc_0004340	chr4	-	84062932	84065905	84062932	84063936	84065485	84065905	4,1,4	9,11,9	12,17,6	7,7,6	298	149	0.000107334	0.000847218	0.182,0.043,0.182	0.462,0.548,0.333	-0.312
Sjc_0003083	chr4	-	32951264	32952797	32951264	32951380	32952324	32952797	24,11,25	8,10,16	41,27,18	5,5,6	298	149	0.00498519	0.0204276	0.6,0.355,0.439	0.804,0.73,0.6	-0.247
Sjc_0003101	chr4	-	34202641	34205061	34202641	34203061	34204811	34205061	13,7,12	6,8,3	27,45,23	2,5,0	298	149	9.01145e-05	0.000732244	0.52,0.304,0.667	0.871,0.818,1.0	-0.399
Sjc_0003103	chr4	+	34245569	34249128	34245569	34245877	34248257	34249128	1,4,3	2,6,3	11,14,15	6,0,2	298	149	0.000640703	0.00380865	0.2,0.25,0.333	0.478,1.0,0.789	-0.495
Sjc_0003106	chr4	-	34295609	34299203	34295609	34297769	34298412	34299203	3,7,0	1,10,6	24,21,22	6,10,11	298	149	0.00854119	0.0319837	0.6,0.259,0.0	0.667,0.512,0.5	-0.273
Sjc_0003136	chr4	-	35161139	35163540	35161139	35161619	35163298	35163540	11,6,19	28,15,15	26,14,22	15,8,12	298	149	0.00200708	0.00975001	0.164,0.167,0.388	0.464,0.467,0.478	-0.23
Sjc_0004095	chr4	-	73705750	73709158	73705750	73706536	73708958	73709158	6,5,1	0,0,0	12,6,4	8,3,0	298	149	1.22325e-06	1.79852e-05	1.0,1.0,1.0	0.429,0.5,1.0	0.357
Sjc_0007458	chr5	+	31713833	31718690	31713833	31714035	31714076	31718690	8,3,5	2,0,1	12,10,11	6,6,14	190	149	0.00124414	0.00663203	0.758,1.0,0.797	0.611,0.567,0.381	0.332
Sjc_0007458	chr5	+	31713833	31718690	31713833	31714035	31718551	31718690	15,14,9	2,1,3	20,13,21	0,1,0	298	149	0.000912189	0.00511725	0.789,0.875,0.6	1.0,0.867,1.0	-0.201
Sjc_0003170	chr4	+	36333179	36333747	36333179	36333286	36333602	36333747	17,13,13	53,72,68	76,98,69	68,49,58	298	149	1.11022e-16	1.42247e-14	0.138,0.083,0.087	0.358,0.5,0.373	-0.308
Sjc_0007356	chr5	+	27595118	27596431	27595118	27595518	27596347	27596431	3,0,1	23,29,23	4,2,6	12,10,0	298	149	0.00142388	0.00736045	0.061,0.0,0.021	0.143,0.091,1.0	-0.384
Sjc_0006896	chr5	-	7831877	7832056	7831877	7831918	7831944	7832056	4,8,1	9,5,8	1,5,6	2,1,0	175	149	0.00289363	0.0131321	0.275,0.577,0.096	0.299,0.81,1.0	-0.387
Sjc_0003215	chr4	-	38212611	38213839	38212611	38213122	38213605	38213839	3,1,3	0,0,0	13,5,7	23,36,20	298	149	3.57735e-09	1.01452e-07	1.0,1.0,1.0	0.22,0.065,0.149	0.855
Sjc_0003217	chr4	-	38317911	38318144	38317911	38318000	38318035	38318144	14,29,42	14,28,20	43,30,45	10,20,0	184	149	0.0031112	0.0139692	0.447,0.456,0.63	0.777,0.548,1.0	-0.264
Sjc_0003251	chr4	-	39450979	39451356	39450979	39451178	39451212	39451356	0,2,1	51,33,50	2,0,4	2,2,4	183	149	0.000930716	0.0051968	0.0,0.047,0.016	0.449,0.0,0.449	-0.278
Sjc_0003270	chr4	-	39918097	39919595	39918097	39918310	39919190	39919595	7,3,8	1,0,0	6,13,14	3,0,17	298	149	6.70404e-05	0.000572637	0.778,1.0,1.0	0.5,1.0,0.292	0.329
Sjc_0003300	chr4	-	40857702	40859265	40857702	40858044	40858167	40859265	14,11,18	0,0,1	12,14,3	2,6,3	272	149	1.60948e-06	2.32354e-05	1.0,1.0,0.908	0.767,0.561,0.354	0.409
Sjc_0003329	chr4	-	41826173	41829536	41826173	41826689	41829445	41829536	29,29,19	13,14,20	28,51,40	9,7,7	298	149	0.000954884	0.00530993	0.527,0.509,0.322	0.609,0.785,0.741	-0.259
Sjc_0003329	chr4	-	41850259	41854756	41850259	41850394	41853638	41854756	7,3,6	11,24,18	25,28,19	21,22,15	298	149	1.94731e-05	0.000197066	0.241,0.059,0.143	0.373,0.389,0.388	-0.236
Sjc_0003347	chr4	+	42542177	42547361	42542177	42542591	42543776	42547361	20,6,8	9,0,0	9,20,14	11,11,10	298	149	0.00538466	0.0217172	0.526,1.0,1.0	0.29,0.476,0.412	0.449
Sjc_0003363	chr4	+	43095907	43101454	43095907	43100173	43100249	43101454	0,11,0	5,5,1	13,13,7	5,1,2	225	149	0.00191558	0.00937535	0.0,0.593,0.0	0.633,0.896,0.699	-0.545
Sjc_0008737	chr6	-	8724330	8725213	8724330	8724468	8725165	8725213	11,10,9	3,4,4	13,8,2	0,0,0	298	149	2.52206e-08	6.07241e-07	0.647,0.556,0.529	1.0,1.0,1.0	-0.423
Sjc_0001794	chr8	-	69800821	69802867	69800821	69801178	69802632	69802867	10,6,10	0,0,0	7,4,0	2,0,3	298	149	0.000435033	0.00276751	1.0,1.0,1.0	0.636,1.0,0.0	0.455
Sjc_0003419	chr4	-	45437170	45440096	45437170	45437402	45440044	45440096	26,34,25	13,18,10	52,60,49	10,12,0	298	149	0.000213694	0.00153787	0.5,0.486,0.556	0.722,0.714,1.0	-0.298
Sjc_0003435	chr4	+	45967082	45969913	45967082	45967447	45969764	45969913	4,0,2	2,2,1	4,3,4	1,0,0	298	149	1.27492e-05	0.000136124	0.5,0.0,0.5	0.667,1.0,1.0	-0.556
Sjc_0003435	chr4	+	45979477	45980961	45979477	45979719	45980880	45980961	1,0,2	6,9,14	8,4,8	10,6,1	298	149	2.22889e-05	0.000220888	0.077,0.0,0.067	0.286,0.25,0.8	-0.397
Sjc_0003438	chr4	+	46096963	46097268	46096963	46097071	46097111	46097268	7,4,2	23,27,30	2,9,4	0,0,2	189	149	4.85266e-10	1.66593e-08	0.194,0.105,0.05	1.0,1.0,0.612	-0.754
Sjc_0001355	chr8	+	52891441	52895025	52891441	52891513	52893036	52895025	16,13,26	6,10,8	33,31,18	11,0,0	298	149	0.00189527	0.00928865	0.571,0.394,0.619	0.6,1.0,1.0	-0.339
Sjc_0003476	chr4	+	47323536	47327370	47323536	47323743	47323790	47327370	17,6,9	6,7,5	5,12,9	25,24,13	196	149	0.00139791	0.00725235	0.683,0.395,0.578	0.132,0.275,0.345	0.301
Sjc_0003518	chr4	-	49077153	49077384	49077153	49077292	49077320	49077384	2,4,4	5,18,7	0,2,2	2,0,0	177	149	0.00551531	0.022157	0.252,0.158,0.325	0.0,1.0,1.0	-0.422
Sjc_0003547	chr4	-	50184813	50185759	50184813	50185128	50185618	50185759	16,17,27	3,11,10	44,54,68	9,4,1	298	149	0.000575541	0.00348776	0.727,0.436,0.574	0.71,0.871,0.971	-0.272
Sjc_0003547	chr4	-	50184813	50185759	50184813	50185128	50185644	50185759	21,30,35	22,28,25	54,67,70	23,22,17	298	149	3.83811e-05	0.000351938	0.323,0.349,0.412	0.54,0.604,0.673	-0.244
Sjc_0000150	chr8	-	6530966	6531416	6530966	6531024	6531077	6531416	92,65,74	25,47,40	144,121,116	158,170,134	202	149	3.44305e-05	0.000322085	0.731,0.505,0.577	0.402,0.344,0.39	0.226
Sjc_0003577	chr4	+	51128546	51130414	51128546	51130041	51130191	51130414	0,2,0	2,0,1	4,7,7	2,0,1	298	149	0.000283712	0.00195358	0.0,1.0,0.0	0.5,1.0,0.778	-0.426
Sjc_0000175	chr8	-	7582788	7585487	7582788	7585256	7585292	7585487	47,51,57	3,2,0	46,74,40	15,25,29	185	149	2.0236e-12	1.18044e-10	0.927,0.954,1.0	0.712,0.704,0.526	0.313
Sjc_0003579	chr4	-	51164974	51169600	51164974	51165089	51169165	51169600	22,16,10	1,6,4	59,94,61	1,2,2	298	149	0.000110842	0.000870224	0.917,0.571,0.556	0.967,0.959,0.938	-0.273
Sjc_0003605	chr4	-	52211285	52211811	52211285	52211648	52211676	52211811	6,11,6	23,30,34	6,7,3	7,4,1	177	149	0.00113139	0.00610357	0.18,0.236,0.129	0.419,0.596,0.716	-0.395
Sjc_0007427	chr5	+	30562409	30566207	30562409	30562606	30566020	30566207	26,12,8	4,10,5	25,24,16	4,2,0	298	149	0.00225885	0.0107049	0.765,0.375,0.444	0.758,0.857,1.0	-0.344
Sjc_0007427	chr5	+	30593809	30599036	30593809	30594739	30597129	30599036	45,26,35	0,0,0	35,20,20	4,3,3	298	149	2.90551e-06	3.83924e-05	1.0,1.0,1.0	0.814,0.769,0.769	0.216
Sjc_0007427	chr5	+	30593809	30599036	30593809	30594817	30597134	30599036	12,3,5	10,15,17	9,15,10	6,8,4	298	149	0.0012962	0.00684346	0.375,0.091,0.128	0.429,0.484,0.556	-0.292
Sjc_0006322	chr3	+	31005170	31006781	31005170	31005217	31006645	31006781	26,22,21	32,18,48	34,44,35	24,25,12	298	149	0.0013351	0.0070127	0.289,0.379,0.179	0.415,0.468,0.593	-0.21
Sjc_0004377	chr4	+	85236161	85240610	85236161	85236207	85238503	85240610	3,0,2	4,4,1	1,5,8	1,2,0	298	149	0.00226871	0.0107445	0.273,0.0,0.5	0.333,0.556,1.0	-0.372
Sjc_0003956	chr4	-	68309367	68311288	68309367	68310089	68311211	68311288	1,2,4	5,0,1	0,1,1	3,2,7	298	149	0.00170722	0.00851236	0.091,1.0,0.667	0.0,0.2,0.067	0.497
Sjc_0002535	chr4	+	10072531	10074191	10072531	10072911	10073971	10074191	8,5,6	14,16,15	10,9,18	5,13,12	298	149	0.00592186	0.0235137	0.222,0.135,0.167	0.5,0.257,0.429	-0.221
Sjc_0003828	chr4	-	62322729	62325236	62322729	62322887	62325050	62325236	12,23,28	0,1,1	46,29,31	7,8,3	298	149	3.59626e-05	0.000332515	1.0,0.92,0.933	0.767,0.644,0.838	0.201
Sjc_0003844	chr4	-	62856905	62858582	62856905	62857094	62857148	62858582	3,1,1	0,0,0	9,2,0	8,0,1	203	149	0.00854534	0.0319837	1.0,1.0,1.0	0.452,1.0,0.0	0.516
Sjc_0003844	chr4	-	62859960	62862016	62859960	62860819	62861992	62862016	0,2,0	1,1,2	7,6,13	6,4,3	298	149	0.000470561	0.00295129	0.0,0.5,0.0	0.368,0.429,0.684	-0.327
Sjc_0008929	chr6	-	17106802	17112227	17106802	17109582	17111795	17112227	3,5,8	9,25,7	46,40,40	36,31,19	298	149	0.000469569	0.00295087	0.143,0.091,0.364	0.39,0.392,0.513	-0.232
Sjc_0003892	chr4	-	65922336	65924190	65922336	65922624	65923724	65924190	3,3,1	0,0,0	0,1,2	1,2,0	298	149	0.00268729	0.0124075	1.0,1.0,1.0	0.0,0.2,1.0	0.6
Sjc_0003928	chr4	+	67360354	67360740	67360354	67360454	67360498	67360740	0,0,1	5,2,3	6,3,5	4,6,1	193	149	3.7854e-06	4.77333e-05	0.0,0.0,0.205	0.537,0.279,0.794	-0.468
Sjc_0004022	chr4	+	71016436	71019521	71016436	71017545	71019212	71019521	0,0,0	3,23,13	8,0,16	3,4,17	298	149	3.25593e-07	5.7541e-06	0.0,0.0,0.0	0.571,0.0,0.32	-0.297
Sjc_0004022	chr4	+	71016436	71020847	71016436	71019521	71020003	71020847	0,0,1	16,25,14	1,9,10	13,13,9	298	149	1.29269e-07	2.55511e-06	0.0,0.0,0.034	0.037,0.257,0.357	-0.206
Sjc_0007359	chr5	-	27692056	27695146	27692056	27692299	27694925	27695146	2,16,7	13,6,17	31,23,23	7,4,7	298	149	0.000161404	0.00120758	0.071,0.571,0.171	0.689,0.742,0.622	-0.413
Sjc_0004068	chr4	-	72904376	72906296	72904376	72904733	72906058	72906296	10,9,15	40,47,40	36,40,24	0,20,25	298	149	9.36246e-06	0.000105126	0.111,0.087,0.158	1.0,0.5,0.324	-0.489
Sjc_0002345	chr4	+	1411721	1414693	1411721	1411759	1414619	1414693	2,3,0	0,1,5	4,6,3	0,0,0	298	149	0.00021609	0.00155199	1.0,0.6,0.0	1.0,1.0,1.0	-0.467
Sjc_0003431	chr4	-	45862356	45863720	45862356	45862524	45863411	45863720	1,2,7	22,11,17	25,11,14	32,28,9	298	149	0.000616767	0.0036755	0.022,0.083,0.171	0.281,0.164,0.437	-0.202
Sjc_0002333	chr4	+	906078	906821	906078	906213	906255	906821	1,4,2	123,177,147	1,4,5	8,6,8	191	149	5.34802e-07	8.80092e-06	0.006,0.017,0.011	0.089,0.342,0.328	-0.242
Sjc_0000844	chr8	-	34700766	34703001	34700766	34702536	34702567	34703001	5,17,9	38,49,52	31,30,24	40,21,21	180	149	1.77969e-08	4.37304e-07	0.098,0.223,0.125	0.391,0.542,0.486	-0.324
Sjc_0000844	chr8	-	34702567	34703314	34702567	34703001	34703028	34703314	12,8,2	42,34,40	40,40,30	32,14,23	176	149	1.21956e-11	5.79492e-10	0.195,0.166,0.041	0.514,0.708,0.525	-0.448
Sjc_0000844	chr8	-	34702567	34703426	34702567	34703001	34703366	34703426	10,16,6	2,6,3	36,31,34	0,0,0	298	149	1.70322e-09	5.09192e-08	0.714,0.571,0.5	1.0,1.0,1.0	-0.405
Sjc_0004343	chr4	-	84248420	84252398	84248420	84252270	84252317	84252398	19,9,18	0,6,0	17,18,23	16,17,29	196	149	1.55887e-05	0.000162571	1.0,0.533,1.0	0.447,0.446,0.376	0.421
Sjc_0007805	chr5	+	44834562	44834929	44834562	44834606	44834638	44834929	12,9,6	5,14,8	37,28,30	12,0,15	181	149	0.00509011	0.0207391	0.664,0.346,0.382	0.717,1.0,0.622	-0.316
Sjc_0006744	chr5	+	49264	50637	49264	49321	50425	50637	4,3,3	9,8,1	8,9,11	3,3,4	298	149	0.00706447	0.0271929	0.182,0.158,0.6	0.571,0.6,0.579	-0.27
Sjc_0001081	chr8	-	43494140	43495787	43494140	43494384	43495384	43495787	5,1,15	5,8,9	14,6,14	6,0,3	298	149	0.00476311	0.0197203	0.333,0.059,0.455	0.538,1.0,0.7	-0.464
Sjc_0006767	chr5	+	801447	804345	801447	801571	803028	804345	6,7,9	24,9,16	23,19,23	6,9,3	298	149	2.98828e-07	5.36023e-06	0.111,0.28,0.22	0.657,0.514,0.793	-0.451
Sjc_0005781	chr3	-	8535130	8541493	8535130	8535449	8536796	8541493	11,15,25	33,29,30	57,55,53	13,49,38	298	149	0.000537634	0.00329421	0.143,0.205,0.294	0.687,0.359,0.411	-0.272
Sjc_0004588	chr1	+	7365362	7366351	7365362	7365668	7366154	7366351	19,8,13	0,29,0	34,23,28	0,0,0	298	149	0.0058098	0.0231456	1.0,0.121,1.0	1.0,1.0,1.0	-0.293
Sjc_0004588	chr1	+	7365769	7366351	7365769	7365852	7366154	7366351	26,5,15	0,0,0	30,33,29	7,4,4	298	149	4.39069e-07	7.44757e-06	1.0,1.0,1.0	0.682,0.805,0.784	0.243
Sjc_0006833	chr5	+	4522769	4525642	4522769	4525113	4525437	4525642	2,0,3	7,4,8	6,8,13	8,6,4	298	149	0.000499425	0.00310379	0.125,0.0,0.158	0.273,0.4,0.619	-0.336
Sjc_0006861	chr5	-	6060474	6063657	6060474	6061304	6061811	6063657	1,8,3	5,1,2	6,7,11	1,0,2	298	149	0.00335864	0.0148388	0.091,0.8,0.429	0.75,1.0,0.733	-0.388
Sjc_0001865	chr8	+	72759763	72762780	72759763	72760157	72762289	72762780	9,19,11	39,31,30	36,32,26	42,10,25	298	149	0.000451821	0.00286126	0.103,0.235,0.155	0.3,0.615,0.342	-0.255
Sjc_0006888	chr5	+	7456462	7458934	7456462	7456495	7458839	7458934	11,5,8	33,17,25	3,9,16	3,12,0	298	149	0.00506176	0.0206588	0.143,0.128,0.138	0.333,0.273,1.0	-0.399
Sjc_0006903	chr5	+	8096577	8096825	8096577	8096679	8096714	8096825	11,6,9	27,21,30	7,6,2	0,3,2	184	149	0.00038395	0.0024971	0.248,0.188,0.195	1.0,0.618,0.447	-0.478
Sjc_0004024	chr4	+	71060771	71063170	71060771	71061088	71062861	71063170	5,6,8	19,15,19	29,60,26	23,39,26	298	149	6.83759e-06	7.9694e-05	0.116,0.167,0.174	0.387,0.435,0.333	-0.233
Sjc_0006594	chr3	+	41311627	41313159	41311627	41311948	41312970	41313159	1,2,4	79,102,92	15,11,6	12,5,5	298	149	0	0	0.006,0.01,0.021	0.385,0.524,0.375	-0.416
Sjc_0007044	chr5	-	15196715	15198145	15196715	15197137	15198086	15198145	2,8,8	13,8,10	12,10,8	7,4,3	298	149	0.00338518	0.014901	0.071,0.333,0.286	0.462,0.556,0.571	-0.3
Sjc_0002920	chr4	+	27768986	27772161	27768986	27769202	27771481	27772161	3,0,0	5,3,11	14,13,13	8,4,2	298	149	3.74648e-08	8.53366e-07	0.231,0.0,0.0	0.467,0.619,0.765	-0.54
Sjc_0000656	chr8	-	27230068	27231388	27230068	27230143	27231227	27231388	7,1,2	12,7,6	12,13,11	10,5,8	298	149	0.00115348	0.00621338	0.226,0.067,0.143	0.375,0.565,0.407	-0.304
Sjc_0002058	chr8	+	80182136	80182390	80182136	80182256	80182296	80182390	20,26,35	13,6,4	35,25,16	23,22,20	189	149	0.00258475	0.0119958	0.548,0.774,0.873	0.545,0.473,0.387	0.263
Sjc_0005977	chr3	-	16808464	16813456	16808464	16808650	16812496	16813456	12,7,6	14,13,19	29,24,16	15,13,8	298	149	0.000105538	0.000835798	0.3,0.212,0.136	0.492,0.48,0.5	-0.275
Sjc_0007212	chr5	+	21551877	21555476	21551877	21552025	21555225	21555476	4,7,3	0,15,15	7,7,4	0,0,0	298	149	8.07957e-08	1.69418e-06	1.0,0.189,0.091	1.0,1.0,1.0	-0.573
Sjc_0007528	chr5	-	34905641	34907286	34905641	34906536	34906568	34907286	31,22,25	1,0,10	30,33,27	10,11,19	181	149	0.00215557	0.0103177	0.962,1.0,0.673	0.712,0.712,0.539	0.224
Sjc_0007330	chr5	-	26526173	26529196	26526173	26526392	26528809	26529196	23,25,34	8,7,3	121,119,83	3,7,7	298	149	0.000904185	0.00508028	0.59,0.641,0.85	0.953,0.895,0.856	-0.208
Sjc_0007343	chr5	-	27108985	27110244	27108985	27109423	27109862	27110244	192,189,167	130,150,170	666,619,502	214,255,165	298	149	3.14127e-12	1.73374e-10	0.425,0.387,0.329	0.609,0.548,0.603	-0.206
Sjc_0007343	chr5	-	27108866	27110244	27108866	27109423	27109882	27110244	183,185,156	201,168,197	640,594,481	267,197,219	298	149	0	0	0.313,0.355,0.284	0.545,0.601,0.523	-0.239
Sjc_0007352	chr5	+	27373994	27375693	27373994	27374110	27375388	27375693	28,50,50	57,67,68	71,85,75	54,41,23	298	149	2.41419e-06	3.28065e-05	0.197,0.272,0.269	0.397,0.509,0.62	-0.263
Sjc_0002945	chr4	+	28575670	28576949	28575670	28575933	28576553	28576949	7,3,7	0,1,5	17,11,6	1,0,0	298	149	0.000955418	0.00530993	1.0,0.6,0.412	0.895,1.0,1.0	-0.294
Sjc_0009349	chr7	-	13155345	13156722	13155345	13155498	13156141	13156722	27,30,22	2,2,0	49,32,22	0,20,6	298	149	0.00819539	0.0308348	0.871,0.882,1.0	1.0,0.444,0.647	0.221
Sjc_0007468	chr5	+	31927087	31927556	31927087	31927322	31927388	31927556	8,10,12	46,44,33	12,6,8	4,12,0	215	149	0.000535304	0.00328483	0.108,0.136,0.201	0.675,0.257,1.0	-0.496
Sjc_0001809	chr8	-	70413275	70415038	70413275	70413435	70414826	70415038	11,15,7	13,10,6	73,66,40	16,16,24	298	149	0.00444969	0.0186269	0.297,0.429,0.368	0.695,0.673,0.455	-0.243
Sjc_0001809	chr8	-	70413275	70415542	70413275	70413435	70415505	70415542	5,11,4	16,24,18	47,33,23	22,25,18	298	149	3.78987e-07	6.52094e-06	0.135,0.186,0.1	0.516,0.398,0.39	-0.294
Sjc_0000772	chr8	-	32013537	32013952	32013537	32013674	32013712	32013952	2,8,1	2,9,3	7,6,1	0,0,0	187	149	7.31916e-11	3.12589e-09	0.443,0.415,0.21	1.0,1.0,1.0	-0.644
Sjc_0001124	chr8	-	45338380	45341618	45338380	45340986	45341018	45341618	0,5,0	12,6,11	11,12,15	14,7,19	181	149	0.000375274	0.00245004	0.0,0.407,0.0	0.393,0.585,0.394	-0.322
Sjc_0006984	chr5	-	11909397	11911388	11909397	11911307	11911349	11911388	3,4,6	0,0,2	2,1,2	5,1,3	191	149	7.79605e-06	8.96421e-05	1.0,1.0,0.701	0.238,0.438,0.342	0.561
Sjc_0006921	chr5	+	9116317	9116717	9116317	9116408	9116477	9116717	15,11,8	5,29,23	3,7,6	0,0,0	218	149	2.53112e-10	9.40973e-09	0.672,0.206,0.192	1.0,1.0,1.0	-0.643
Sjc_0000302	chr8	-	13179761	13183613	13179761	13183002	13183292	13183613	4,3,2	0,0,0	16,13,17	1,8,4	298	149	4.20739e-07	7.17055e-06	1.0,1.0,1.0	0.889,0.448,0.68	0.328
Sjc_0007697	chr5	-	41176737	41177384	41176737	41177184	41177227	41177384	7,9,25	1,1,0	5,6,3	1,4,5	192	149	9.84402e-06	0.000109505	0.845,0.875,1.0	0.795,0.538,0.318	0.356
Sjc_0007766	chr5	+	43359540	43361195	43359540	43359785	43359821	43361195	24,16,15	0,1,0	30,22,29	7,7,7	185	149	2.47659e-07	4.53304e-06	1.0,0.928,1.0	0.775,0.717,0.769	0.222
Sjc_0007774	chr5	-	43894500	43896829	43894500	43894996	43896591	43896829	11,5,5	12,5,3	7,6,4	21,18,12	298	149	0.00832737	0.0312658	0.314,0.333,0.455	0.143,0.143,0.143	0.224
Sjc_0007799	chr5	+	44622971	44623356	44622971	44623214	44623250	44623356	3,8,5	79,76,68	4,2,1	2,0,3	185	149	0.00217816	0.0103957	0.03,0.078,0.056	0.617,1.0,0.212	-0.555
Sjc_0009651	chrtig00013705_pilon_pilon_3	-	40064	46530	40064	40390	46367	46530	6,3,1	0,1,0	2,7,2	3,1,3	298	149	3.24816e-05	0.000305446	1.0,0.6,1.0	0.25,0.778,0.25	0.441
Sjc_0009651	chrtig00013705_pilon_pilon_3	-	40064	46530	40064	40760	46367	46530	6,3,0	1,0,6	2,7,1	0,0,0	298	149	0.000589223	0.00354373	0.75,1.0,0.0	1.0,1.0,1.0	-0.417
Sjc_0005791	chr3	+	8884387	8887711	8884387	8884418	8887176	8887711	1,4,8	7,7,6	21,8,5	3,0,3	298	149	0.000398837	0.00257112	0.067,0.222,0.4	0.778,1.0,0.455	-0.515
Sjc_0003976	chr4	-	69128009	69136400	69128009	69128178	69131792	69136400	6,8,4	0,0,0	9,13,7	0,3,2	298	149	0.00702053	0.0270819	1.0,1.0,1.0	1.0,0.684,0.636	0.227
Sjc_0007127	chr5	+	18362708	18362951	18362708	18362840	18362870	18362951	2,0,0	40,48,62	5,0,1	0,1,0	179	149	3.7845e-06	4.77333e-05	0.04,0.0,0.0	1.0,0.0,1.0	-0.653
Sjc_0008648	chr6	+	5359723	5362042	5359723	5360247	5361851	5362042	7,8,3	0,0,0	13,6,20	3,4,1	298	149	3.19407e-06	4.1744e-05	1.0,1.0,1.0	0.684,0.429,0.909	0.326
Sjc_0008716	chr6	+	7809732	7810543	7809732	7809989	7810041	7810543	6,5,2	2,6,5	2,9,1	0,3,0	201	149	0.00359798	0.0156363	0.69,0.382,0.229	1.0,0.69,1.0	-0.463
Sjc_0008745	chr6	-	9047633	9051459	9047633	9049313	9051098	9051459	1,4,5	3,5,3	13,12,6	0,5,1	298	149	0.00207237	0.010013	0.143,0.286,0.455	1.0,0.545,0.75	-0.47
Sjc_0002544	chr4	+	10459974	10461397	10459974	10460020	10460786	10461397	2,2,0	4,2,2	4,1,2	1,0,1	298	149	0.000226832	0.0016146	0.2,0.333,0.0	0.667,1.0,0.5	-0.545
Sjc_0002081	chr8	-	81397201	81400920	81397201	81397481	81400530	81400920	4,0,0	6,12,3	15,7,4	6,7,5	298	149	9.38109e-05	0.000757135	0.25,0.0,0.0	0.556,0.333,0.286	-0.308
Sjc_0008904	chr6	-	16238807	16240677	16238807	16238953	16240369	16240677	6,15,22	0,1,0	24,25,19	3,7,2	298	149	2.51085e-05	0.000246785	1.0,0.882,1.0	0.8,0.641,0.826	0.205
Sjc_0009382	chr7	-	14414896	14417776	14414896	14417657	14417690	14417776	7,6,5	0,0,0	8,9,19	2,3,2	182	149	0.000292569	0.00200113	1.0,1.0,1.0	0.766,0.711,0.886	0.212
Sjc_0009406	chr7	-	15263664	15264052	15263664	15263888	15263920	15264052	30,20,37	158,196,222	17,20,9	21,15,13	181	149	9.8108e-11	3.99957e-09	0.135,0.077,0.121	0.4,0.523,0.363	-0.318
Sjc_0005036	chr1	+	26165170	26168218	26165170	26165333	26168067	26168218	47,53,48	43,40,43	89,105,59	50,34,14	298	149	0.000396414	0.0025601	0.353,0.398,0.358	0.471,0.607,0.678	-0.216
Sjc_0001620	chr8	+	62865746	62870453	62865746	62867363	62870329	62870453	4,12,10	2,8,4	9,25,9	1,0,0	298	149	2.78727e-08	6.62208e-07	0.5,0.429,0.556	0.818,1.0,1.0	-0.444
Sjc_0009081	chr7	+	1235845	1236018	1235845	1235928	1235973	1236018	7,9,13	28,32,37	27,24,20	27,15,28	194	149	3.18236e-05	0.000301631	0.161,0.178,0.213	0.434,0.551,0.354	-0.262
Sjc_0009091	chr7	-	1678407	1680905	1678407	1680471	1680762	1680905	28,17,11	8,6,11	50,35,23	0,3,9	298	149	0.00402293	0.0171303	0.636,0.586,0.333	1.0,0.854,0.561	-0.287
Sjc_0009027	chr6	+	21806201	21806461	21806201	21806305	21806344	21806461	1,4,0	27,33,36	1,6,2	2,9,6	188	149	0.000322764	0.00217042	0.029,0.088,0.0	0.284,0.346,0.209	-0.241
Sjc_0009223	chr7	-	7331681	7332989	7331681	7332027	7332058	7332989	1,3,1	7,13,13	15,8,6	14,3,1	180	149	1.05983e-06	1.60428e-05	0.106,0.16,0.06	0.47,0.688,0.832	-0.555
Sjc_0009291	chr7	-	10285280	10287220	10285280	10287054	10287095	10287220	0,5,3	1,13,12	15,15,8	5,4,7	190	149	3.90678e-05	0.000356631	0.0,0.232,0.164	0.702,0.746,0.473	-0.508
Sjc_0009303	chr7	+	11113945	11115815	11113945	11114022	11115615	11115815	10,1,7	34,41,43	21,15,36	29,42,27	298	149	2.59036e-06	3.4805e-05	0.128,0.012,0.075	0.266,0.152,0.4	-0.201
Sjc_0009303	chr7	+	11113945	11115815	11113945	11114505	11115615	11115815	11,2,8	11,7,6	24,18,41	4,6,0	298	149	1.21663e-05	0.000131466	0.333,0.125,0.4	0.75,0.6,1.0	-0.497
Sjc_0001030	chr8	-	41843908	41847705	41843908	41844153	41847388	41847705	11,5,9	2,0,1	24,12,16	8,10,6	298	149	0.00143389	0.00740482	0.733,1.0,0.818	0.6,0.375,0.571	0.335
Sjc_0009372	chr7	+	13916872	13918198	13916872	13917009	13917778	13918198	12,6,8	54,58,24	32,29,26	23,35,0	298	149	1.88192e-05	0.000191801	0.1,0.049,0.143	0.41,0.293,1.0	-0.47
Sjc_0009387	chr7	+	14672925	14676799	14672925	14673412	14675591	14676799	4,2,4	25,30,31	7,3,4	3,1,9	298	149	0.000192145	0.00140105	0.074,0.032,0.061	0.538,0.6,0.182	-0.384
Sjc_0001469	chr8	+	57196102	57197899	57196102	57196851	57197682	57197899	22,24,9	34,28,27	83,52,57	24,30,23	298	149	1.921e-07	3.66574e-06	0.244,0.3,0.143	0.634,0.464,0.553	-0.321
Sjc_0009422	chr7	+	15857430	15857779	15857430	15857711	15857751	15857779	17,23,19	3,0,6	29,18,18	11,11,7	189	149	0.00694254	0.0268388	0.817,1.0,0.714	0.675,0.563,0.67	0.208
Sjc_0001321	chr8	+	51736057	51739049	51736057	51736188	51738763	51739049	0,0,7	6,1,0	2,1,0	0,0,1	298	149	0.00191549	0.00937535	0.0,0.0,1.0	1.0,1.0,0.0	-0.333
Sjc_0005156	chr1	-	30168479	30175006	30168479	30170313	30174775	30175006	16,5,16	11,6,8	24,19,24	3,1,0	298	149	1.51505e-07	2.94592e-06	0.421,0.294,0.5	0.8,0.905,1.0	-0.497
Sjc_0007514	chr5	-	34257099	34257318	34257099	34257144	34257186	34257318	4,9,10	0,6,8	2,8,0	17,13,5	191	149	0.00099845	0.00551492	1.0,0.539,0.494	0.084,0.324,0.0	0.542
Sjc_0001376	chr8	+	53536075	53538949	53536075	53536586	53538721	53538949	17,9,13	7,5,4	28,28,19	4,4,1	298	149	0.00503333	0.0205896	0.548,0.474,0.619	0.778,0.778,0.905	-0.273
Sjc_0000034	chr8	-	1647692	1649477	1647692	1647904	1647935	1649477	8,24,33	16,23,26	40,25,23	11,14,12	180	149	0.00555018	0.0222721	0.293,0.463,0.512	0.751,0.596,0.613	-0.231
Sjc_0005207	chr1	+	32331503	32333916	32331503	32332884	32332924	32333916	3,3,3	0,0,2	16,10,13	11,9,12	189	149	0.00040837	0.00262508	1.0,1.0,0.542	0.534,0.467,0.461	0.36
Sjc_0000101	chr8	+	4253284	4254109	4253284	4253367	4254040	4254109	7,9,6	0,0,0	14,12,10	14,15,7	298	149	2.92117e-11	1.31473e-09	1.0,1.0,1.0	0.333,0.286,0.417	0.655

## Sheet: Skip exon
GeneID	chr	strand	exonStart_0base	exonEnd	upstreamES	upstreamEE	downstreamES	downstreamEE	IJC_SAMPLE_1	SJC_SAMPLE_1	IJC_SAMPLE_2	SJC_SAMPLE_2	IncFormLen	SkipFormLen	PValue	FDR	IncLevel1	IncLevel2	IncLevelDifference
Sjc_0009617	chrtig00013738_pilon_pilon_7	-	21614	21661	19218	19890	22036	22068	1,0,0	0,4,4	5,1,3	1,2,0	196	149	4.03974e-05	0.00122495	1.0,0.0,0.0	0.792,0.275,1.0	-0.356
Sjc_0009718	chrtig00013672_pilon_pilon_11	-	10231	10282	9898	10198	10313	10410	20,1,4	2,0,0	1,0,4	0,9,1	200	149	0.00120662	0.0203232	0.882,1.0,1.0	1.0,0.0,0.749	0.378
Sjc_0009698	chrtig00000048_pilon_pilon_21	-	21111	21188	18883	19180	21693	21828	0,14,9	30,56,66	31,45,26	51,61,35	226	149	2.73076e-09	2.78848e-07	0.0,0.142,0.082	0.286,0.327,0.329	-0.239
Sjc_0002314	chr8	-	90585693	90586024	90584861	90585113	90587039	90587191	30,34,33	12,6,6	15,17,17	22,18,8	298	149	0.000343255	0.00720493	0.556,0.739,0.733	0.254,0.321,0.515	0.313
Sjc_0002187	chr8	+	86104853	86104933	86098829	86101567	86106359	86106515	40,40,54	74,88,83	108,113,125	69,35,38	229	149	1.19427e-12	2.32587e-10	0.26,0.228,0.297	0.505,0.677,0.682	-0.36
Sjc_0002036	chr8	-	79315689	79315923	79312149	79312288	79316305	79317327	39,22,30	69,69,64	54,72,55	41,37,36	298	149	6.80382e-11	9.7372e-09	0.22,0.138,0.19	0.397,0.493,0.433	-0.258
Sjc_0002036	chr8	-	79315705	79315923	79312193	79312288	79316305	79316967	29,11,20	69,69,64	35,44,36	41,37,36	298	149	7.60077e-09	6.9702e-07	0.174,0.074,0.135	0.299,0.373,0.333	-0.207
Sjc_0001930	chr8	-	75418003	75418254	75416879	75417073	75418286	75418555	25,13,19	2,0,0	9,22,17	2,5,5	298	149	2.04103e-05	0.000697235	0.862,1.0,1.0	0.692,0.688,0.63	0.284
Sjc_0001761	chr8	-	68265263	68265968	68263145	68263709	68266186	68266340	180,158,181	0,0,0	173,148,101	16,31,15	298	149	0	0	1.0,1.0,1.0	0.844,0.705,0.771	0.227
Sjc_0001689	chr8	+	65532676	65532706	65530124	65530277	65533099	65533514	39,29,30	38,41,35	24,14,26	12,5,8	179	149	7.1561e-05	0.00196491	0.461,0.371,0.416	0.625,0.7,0.73	-0.269
Sjc_0001689	chr8	+	65532676	65532757	65530124	65530277	65533099	65533514	38,38,26	38,41,35	32,23,29	12,5,8	230	149	6.27584e-07	3.64791e-05	0.393,0.375,0.325	0.633,0.749,0.701	-0.33
Sjc_0001689	chr8	+	65532676	65532761	65530124	65530277	65533099	65533514	63,51,42	38,41,35	65,48,53	12,5,8	234	149	3.7352e-11	5.51263e-09	0.514,0.442,0.433	0.775,0.859,0.808	-0.351
Sjc_0001689	chr8	+	65532676	65532785	65530124	65530277	65533099	65533514	45,52,30	38,41,35	45,29,32	12,5,8	258	149	1.55527e-07	1.04557e-05	0.406,0.423,0.331	0.684,0.77,0.698	-0.331
Sjc_0001582	chr8	-	61462272	61462501	61461116	61461275	61463867	61463960	0,0,0	4,3,12	3,5,5	5,3,2	298	149	2.54628e-08	2.10972e-06	0.0,0.0,0.0	0.231,0.455,0.556	-0.414
Sjc_0001519	chr8	+	59202818	59202901	59199462	59199571	59204497	59204541	4,6,10	37,40,46	26,21,25	50,28,32	232	149	2.20974e-07	1.44313e-05	0.065,0.088,0.123	0.25,0.325,0.334	-0.211
Sjc_0001426	chr8	+	55522666	55523094	55517254	55517314	55524682	55525063	22,27,15	0,0,0	19,30,25	5,4,3	298	149	4.07152e-07	2.46523e-05	1.0,1.0,1.0	0.655,0.789,0.806	0.25
Sjc_0001197	chr8	+	48075818	48075914	48073551	48073625	48076781	48076868	82,106,70	3,5,3	24,5,9	2,6,5	245	149	0.000241307	0.00541394	0.943,0.928,0.934	0.879,0.336,0.523	0.356
Sjc_0001153	chr8	+	46279023	46279104	46276484	46276573	46279729	46280933	11,8,7	0,0,0	5,5,12	3,5,0	230	149	1.14491e-05	0.000436058	1.0,1.0,1.0	0.519,0.393,1.0	0.363
Sjc_0001127	chr8	-	45476356	45476470	45453411	45453599	45487978	45488142	18,15,15	30,38,48	8,10,5	1,0,2	263	149	7.00812e-08	5.1116e-06	0.254,0.183,0.15	0.819,1.0,0.586	-0.606
Sjc_0001125	chr8	-	45383050	45383119	45381795	45382372	45383158	45383245	14,28,20	4,7,9	4,2,1	1,0,0	218	149	0.000147011	0.00356508	0.705,0.732,0.603	0.732,1.0,1.0	-0.231
Sjc_0001099	chr8	+	44157637	44157692	44157342	44157602	44157725	44157772	192,163,187	267,225,255	541,412,356	205,167,196	204	149	0	0	0.344,0.346,0.349	0.658,0.643,0.57	-0.277
Sjc_0001077	chr8	+	43389798	43390481	43388679	43388871	43390581	43390624	64,47,70	0,2,1	33,32,17	5,15,13	298	149	6.98251e-11	9.9178e-09	1.0,0.922,0.972	0.767,0.516,0.395	0.405
Sjc_0000799	chr8	-	33129157	33129330	33128496	33129062	33130909	33130999	4,13,16	0,0,0	3,6,3	5,3,3	298	149	5.41067e-12	9.46417e-10	1.0,1.0,1.0	0.231,0.5,0.333	0.645
Sjc_0000674	chr8	-	28483692	28483713	28480899	28482305	28484315	28484524	158,118,147	227,262,277	370,309,229	235,168,116	170	149	0	0	0.379,0.283,0.317	0.58,0.617,0.634	-0.284
Sjc_0000579	chr8	+	24699089	24700066	24698968	24699057	24702496	24702996	15,7,11	18,15,10	43,31,30	18,15,8	298	149	0.000186559	0.00436716	0.294,0.189,0.355	0.544,0.508,0.652	-0.289
Sjc_0000568	chr8	-	24113840	24114050	24107730	24107918	24134317	24134818	22,10,8	2,6,11	28,40,35	0,2,5	298	149	0.0010086	0.0175932	0.846,0.455,0.267	1.0,0.909,0.778	-0.373
Sjc_0000568	chr8	-	24113876	24114050	24107730	24107918	24134317	24134818	13,6,18	2,6,11	20,28,23	0,2,5	298	149	0.00257709	0.0389783	0.765,0.333,0.45	1.0,0.875,0.697	-0.341
Sjc_0002973	chr4	+	29450705	29451100	29446420	29446656	29454114	29455538	9,8,4	0,2,0	11,2,5	0,4,2	298	149	0.00205973	0.0321043	1.0,0.667,1.0	1.0,0.2,0.556	0.304
Sjc_0002840	chr4	-	24740237	24740540	24738312	24739289	24754452	24754747	6,7,6	36,38,32	7,28,5	16,8,8	298	149	0.000461663	0.00918029	0.077,0.084,0.086	0.179,0.636,0.238	-0.269
Sjc_0006293	chr3	+	29943528	29943711	29943307	29943487	29946213	29946337	18,11,5	4,1,2	7,3,5	0,0,0	298	149	2.75693e-05	0.00088423	0.692,0.846,0.556	1.0,1.0,1.0	-0.302
Sjc_0006293	chr3	+	29943528	29943759	29943307	29943487	29946213	29946337	5,3,3	4,1,2	5,3,2	0,0,0	298	149	7.20855e-08	5.23757e-06	0.385,0.6,0.429	1.0,1.0,1.0	-0.529
Sjc_0002784	chr4	+	22488363	22488461	22485721	22485977	22491540	22491667	32,9,41	12,2,0	26,14,27	0,0,0	247	149	6.50595e-06	0.000271911	0.617,0.731,1.0	1.0,1.0,1.0	-0.217
Sjc_0002763	chr4	+	21643857	21643909	21636846	21637258	21646671	21647605	4,14,7	35,13,6	2,0,2	28,12,11	201	149	0.000119929	0.00300731	0.078,0.444,0.464	0.05,0.0,0.119	0.272
Sjc_0002407	chr4	+	4894892	4894974	4892354	4892523	4895074	4895223	4,2,2	5,6,7	13,28,17	13,15,9	231	149	0.00322983	0.0467546	0.34,0.177,0.156	0.392,0.546,0.549	-0.271
Sjc_0002823	chr4	+	23892142	23892547	23885327	23885387	23894453	23894476	55,56,53	88,69,98	0,7,3	48,55,39	298	149	1.11022e-16	4.28025e-14	0.238,0.289,0.213	0.0,0.06,0.037	0.214
Sjc_0009101	chr7	+	2294616	2294717	2279561	2279656	2309127	2310340	140,88,113	70,73,76	237,172,159	38,26,35	250	149	3.9968e-14	1.02032e-11	0.544,0.418,0.47	0.788,0.798,0.73	-0.295
Sjc_0000547	chr8	-	23477626	23477919	23472192	23472241	23479623	23479665	7,6,8	41,40,36	22,50,19	34,37,22	298	149	4.1763e-09	4.0048e-07	0.079,0.07,0.1	0.244,0.403,0.302	-0.233
Sjc_0006705	chr3	-	46682252	46682451	46672438	46672536	46684049	46684142	0,2,0	2,5,8	5,2,4	4,2,1	298	149	2.43522e-05	0.000800065	0.0,0.167,0.0	0.385,0.333,0.667	-0.406
Sjc_0006660	chr3	-	44851790	44852279	44848006	44848087	44853081	44853210	9,5,3	4,1,5	0,1,0	6,1,3	298	149	4.70188e-06	0.000204191	0.529,0.714,0.231	0.0,0.333,0.0	0.38
Sjc_0006660	chr3	-	44851790	44852279	44848006	44848087	44855723	44855932	3,2,3	10,14,9	11,4,7	7,5,12	298	149	0.00320933	0.0465292	0.13,0.067,0.143	0.44,0.286,0.226	-0.204
Sjc_0006660	chr3	-	44851790	44852279	44851414	44851501	44855723	44855932	13,6,4	0,0,0	17,9,11	15,0,2	298	149	5.41971e-06	0.000231638	1.0,1.0,1.0	0.362,1.0,0.733	0.302
Sjc_0009004	chr6	-	20910095	20910152	20909720	20909941	20910851	20910920	1032,1052,1076	299,313,375	2616,2035,1507	126,103,84	206	149	0	0	0.714,0.709,0.675	0.938,0.935,0.928	-0.234
Sjc_0009004	chr6	-	20911130	20911190	20910095	20910920	20913152	20913209	370,424,400	276,323,363	923,716,581	118,104,82	209	149	0	0	0.489,0.483,0.44	0.848,0.831,0.835	-0.367
Sjc_0009004	chr6	-	20914002	20914065	20913256	20913304	20915574	20915760	429,427,437	123,101,154	738,686,475	37,39,28	212	149	0	0	0.71,0.748,0.666	0.933,0.925,0.923	-0.219
Sjc_0003749	chr4	-	58947914	58948126	58946394	58946685	58948163	58948214	3,5,5	0,0,1	10,10,3	0,6,3	298	149	0.000126419	0.00313822	1.0,1.0,0.714	1.0,0.455,0.333	0.309
Sjc_0006522	chr3	-	38423716	38423758	38423177	38423239	38423995	38424091	34,9,37	47,47,56	83,82,56	35,49,38	191	149	1.72909e-06	8.51783e-05	0.361,0.13,0.34	0.649,0.566,0.535	-0.306
Sjc_0003161	chr4	+	36065439	36065589	36063502	36063613	36066238	36066297	146,135,164	10,6,14	162,131,148	55,40,34	298	149	2.88169e-12	5.33707e-10	0.88,0.918,0.854	0.596,0.621,0.685	0.25
Sjc_0003737	chr4	-	58022354	58022501	57997432	57997481	58037580	58038100	17,30,25	40,23,49	46,36,31	22,15,18	296	149	5.93717e-05	0.00166903	0.176,0.396,0.204	0.513,0.547,0.464	-0.249
Sjc_0008068	chr2	-	10382634	10382716	10373232	10375596	10382754	10382882	11,10,12	3,7,0	18,23,12	0,0,0	231	149	4.29018e-06	0.000188041	0.703,0.48,1.0	1.0,1.0,1.0	-0.272
Sjc_0003511	chr4	+	48849559	48849944	48848791	48849109	48853752	48854152	3,6,1	35,63,44	1,6,4	7,4,3	298	149	0.000297839	0.00643027	0.041,0.045,0.011	0.067,0.429,0.4	-0.266
Sjc_0000344	chr8	+	15085789	15085849	15084355	15084423	15088933	15088998	13,34,26	20,25,31	28,47,21	0,12,0	209	149	3.33258e-09	3.29611e-07	0.317,0.492,0.374	1.0,0.736,1.0	-0.518
Sjc_0000602	chr8	+	25338006	25340017	25336592	25337470	25343898	25344092	12,5,19	0,0,0	13,18,8	0,3,5	298	149	2.52862e-05	0.00082076	1.0,1.0,1.0	1.0,0.75,0.444	0.269
Sjc_0004030	chr4	-	71553978	71554089	71552755	71552870	71554160	71554345	21,21,26	8,38,10	13,12,19	38,32,39	260	149	0.00118206	0.0200632	0.601,0.241,0.598	0.164,0.177,0.218	0.294
Sjc_0001184	chr8	+	47455121	47455171	47454680	47454756	47463782	47464075	14,2,7	32,24,46	39,34,18	34,23,15	199	149	4.56489e-09	4.31177e-07	0.247,0.059,0.102	0.462,0.525,0.473	-0.351
Sjc_0006175	chr3	+	25248029	25249726	25225135	25225185	25251561	25254241	34,48,56	0,1,1	31,34,24	2,7,10	298	149	2.07121e-07	1.36332e-05	1.0,0.96,0.966	0.886,0.708,0.545	0.262
Sjc_0001345	chr8	-	52625817	52625832	52619393	52619519	52632185	52632455	165,154,147	140,151,153	0,3,0	253,216,160	164	149	0	0	0.517,0.481,0.466	0.0,0.012,0.0	0.484
Sjc_0006825	chr5	-	4224287	4224635	4222386	4222494	4226570	4226663	32,38,42	21,24,32	16,10,13	41,47,32	298	149	2.48127e-10	3.10422e-08	0.432,0.442,0.396	0.163,0.096,0.169	0.281
Sjc_0006775	chr5	+	1131655	1132229	1124126	1124277	1133034	1133129	10,2,11	28,13,19	10,10,4	0,3,2	298	149	1.867e-05	0.000651933	0.152,0.071,0.224	1.0,0.625,0.5	-0.559
Sjc_0006003	chr3	+	18207145	18207846	18202389	18202761	18207927	18209038	50,33,48	4,7,0	48,36,44	22,13,11	298	149	0.000134503	0.00330845	0.862,0.702,1.0	0.522,0.581,0.667	0.265
Sjc_0005956	chr3	+	15765904	15766285	15762746	15763045	15767438	15768346	46,52,51	31,21,4	52,70,63	14,0,0	298	149	0.000882606	0.0158173	0.426,0.553,0.864	0.65,1.0,1.0	-0.269
Sjc_0000329	chr8	+	14793014	14793172	14792659	14792834	14795851	14795949	0,0,0	3,11,4	2,3,1	2,0,0	298	149	1.7602e-06	8.63685e-05	0.0,0.0,0.0	0.333,1.0,1.0	-0.778
Sjc_0000329	chr8	+	14793014	14793598	14792659	14792834	14795851	14795949	0,0,2	3,11,4	1,3,1	2,0,0	298	149	0.000111722	0.00285595	0.0,0.0,0.2	0.2,1.0,1.0	-0.667
Sjc_0002939	chr4	-	28433050	28433155	28426719	28429541	28434006	28434070	120,145,135	2,2,0	17,8,17	4,2,4	254	149	2.25543e-07	1.46417e-05	0.972,0.977,1.0	0.714,0.701,0.714	0.273
Sjc_0005777	chr3	-	8423427	8423528	8423280	8423383	8425121	8425263	36,26,32	13,8,4	50,42,43	3,2,0	250	149	3.81555e-06	0.000170401	0.623,0.66,0.827	0.909,0.926,1.0	-0.242
Sjc_0001772	chr8	+	68720726	68720753	68718958	68719085	68722290	68722464	8,10,3	23,18,32	22,15,10	15,14,11	176	149	0.000121354	0.0030324	0.227,0.32,0.074	0.554,0.476,0.435	-0.281
Sjc_0001772	chr8	+	68729396	68729432	68728089	68728324	68730211	68730265	21,12,14	28,36,34	30,64,28	11,13,15	185	149	2.08246e-09	2.19775e-07	0.377,0.212,0.249	0.687,0.799,0.601	-0.416
Sjc_0001772	chr8	+	68734387	68734426	68733418	68733720	68736839	68736980	7,25,25	26,40,38	46,84,57	8,8,9	188	149	0	0	0.176,0.331,0.343	0.82,0.893,0.834	-0.566
Sjc_0005720	chr3	+	6009690	6009832	6007452	6007652	6012376	6013368	10,48,234	1,0,0	4,8,34	0,4,7	291	149	1.40808e-06	7.35318e-05	0.837,1.0,1.0	1.0,0.506,0.713	0.206
Sjc_0002574	chr4	+	11949931	11950235	11947826	11948418	11950275	11950539	27,40,30	6,1,3	68,56,32	16,17,18	298	149	0.00191943	0.0302472	0.692,0.952,0.833	0.68,0.622,0.471	0.235
Sjc_0002574	chr4	+	11961946	11962031	11957674	11958043	11963521	11964026	5,5,3	4,3,0	18,25,21	0,1,1	234	149	0.000162402	0.00386877	0.443,0.515,1.0	1.0,0.941,0.93	-0.304
Sjc_0008464	chr2	+	24592402	24592442	24591428	24591531	24593439	24593496	63,83,80	22,35,33	60,28,40	37,33,41	189	149	0.000336841	0.00707816	0.693,0.652,0.656	0.561,0.401,0.435	0.201
Sjc_0008462	chr2	+	24458646	24458694	24457575	24457889	24467503	24467551	83,2,109	0,16,15	2,12,34	0,0,0	197	149	7.30938e-05	0.00199829	1.0,0.086,0.846	1.0,1.0,1.0	-0.356
Sjc_0001449	chr8	+	56644728	56644843	56643724	56643908	56645617	56645819	16,8,11	3,4,2	15,14,22	0,1,0	264	149	1.06283e-05	0.000411432	0.751,0.53,0.756	1.0,0.888,1.0	-0.284
Sjc_0002769	chr4	+	21815476	21815538	21815314	21815424	21817209	21817568	0,1,3	19,16,21	11,15,13	17,25,19	211	149	4.05829e-08	3.18113e-06	0.0,0.042,0.092	0.314,0.298,0.326	-0.268
Sjc_0005505	chr1	+	45627495	45627528	45609673	45609767	45632709	45632751	37,23,18	38,17,24	4,2,4	17,21,16	182	149	8.59991e-07	4.77826e-05	0.444,0.526,0.38	0.162,0.072,0.17	0.315
Sjc_0005505	chr1	+	45627495	45627528	45609673	45609767	45634357	45634471	7,2,3	8,5,2	0,2,0	2,2,5	182	149	0.00120023	0.0202442	0.417,0.247,0.551	0.0,0.45,0.0	0.255
Sjc_0009389	chr7	+	14783146	14783261	14781802	14782248	14783861	14783934	3,18,6	13,8,11	15,21,18	0,7,3	264	149	0.000152332	0.00367522	0.115,0.559,0.235	1.0,0.629,0.772	-0.497
Sjc_0002745	chr4	+	21274250	21274399	21273278	21273452	21275380	21275756	167,140,154	3,0,0	6,10,11	4,2,1	298	149	1.54937e-05	0.000561788	0.965,1.0,1.0	0.429,0.714,0.846	0.325
Sjc_0004481	chr1	-	2066886	2067097	2060976	2061229	2068681	2068961	21,26,28	0,0,0	27,9,19	2,4,2	298	149	1.31267e-05	0.000489104	1.0,1.0,1.0	0.871,0.529,0.826	0.258
Sjc_0002050	chr8	-	79865447	79865502	79852432	79852788	79867424	79867464	0,1,0	10,6,4	6,0,6	1,1,3	204	149	1.11889e-05	0.000429612	0.0,0.109,0.0	0.814,0.0,0.594	-0.433
Sjc_0002708	chr4	+	19654950	19655049	19654006	19654103	19655277	19655674	9,19,14	27,18,37	61,50,72	18,35,24	248	149	2.99046e-06	0.000137787	0.167,0.388,0.185	0.671,0.462,0.643	-0.345
Sjc_0006343	chr3	+	31507240	31507544	31506683	31506999	31510034	31510198	41,37,38	57,45,56	97,93,75	50,42,18	298	149	4.99275e-08	3.83407e-06	0.265,0.291,0.253	0.492,0.525,0.676	-0.295
Sjc_0006343	chr3	+	31507240	31507544	31506683	31506999	31510670	31510910	32,15,30	42,30,21	66,56,46	11,10,17	298	149	6.65828e-08	4.91334e-06	0.276,0.2,0.417	0.75,0.737,0.575	-0.39
Sjc_0005031	chr1	-	26002295	26002343	25998763	25999178	26003715	26003965	6,8,7	28,54,32	20,13,16	13,9,9	197	149	8.38263e-12	1.38909e-09	0.139,0.101,0.142	0.538,0.522,0.573	-0.417
Sjc_0005031	chr1	-	26002295	26002356	25998763	25999178	26003715	26003965	58,41,32	28,54,32	68,44,43	13,9,9	210	149	5.50803e-07	3.25163e-05	0.595,0.35,0.415	0.788,0.776,0.772	-0.325
Sjc_0005031	chr1	-	26015776	26015923	26013746	26014043	26024713	26024892	47,64,54	22,15,14	49,25,28	0,6,3	296	149	0.00181156	0.0288794	0.518,0.682,0.66	1.0,0.677,0.825	-0.214
Sjc_0005031	chr1	-	26022874	26022980	26013746	26014043	26024713	26024892	19,34,27	22,15,14	34,15,26	0,6,3	255	149	0.000323146	0.00684366	0.335,0.57,0.53	1.0,0.594,0.835	-0.331
Sjc_0004739	chr1	-	14036130	14038484	14035981	14036084	14038640	14038707	7,22,20	0,54,56	31,27,19	0,0,0	298	149	2.90712e-08	2.35701e-06	1.0,0.169,0.152	1.0,1.0,1.0	-0.56
Sjc_0004739	chr1	-	14038409	14038484	14035981	14036084	14038640	14038662	58,54,84	0,54,56	81,91,56	0,0,0	224	149	1.94165e-09	2.07281e-07	1.0,0.399,0.499	1.0,1.0,1.0	-0.367
Sjc_0004739	chr1	-	14038413	14038484	14035981	14036084	14038640	14038658	119,74,75	0,54,56	99,78,48	0,0,0	220	149	3.14409e-09	3.12606e-07	1.0,0.481,0.476	1.0,1.0,1.0	-0.348
Sjc_0003029	chr4	+	31227925	31227986	31227830	31227871	31229620	31229792	56,39,73	1,1,0	23,12,6	3,2,4	210	149	1.13213e-05	0.000432936	0.975,0.965,1.0	0.845,0.81,0.516	0.256
Sjc_0008330	chr2	+	19504622	19504714	19501828	19501870	19509275	19509375	0,1,0	5,4,6	6,5,3	8,11,3	241	149	1.16116e-05	0.000440473	0.0,0.134,0.0	0.317,0.219,0.382	-0.261
Sjc_0008330	chr2	+	19504622	19504714	19502608	19502697	19509275	19509375	0,0,0	1,17,7	4,5,3	20,8,0	241	149	2.87378e-05	0.000920145	0.0,0.0,0.0	0.11,0.279,1.0	-0.463
Sjc_0004978	chr1	-	22960225	22960281	22958510	22959076	22963687	22963714	42,43,41	42,28,53	99,79,66	39,27,29	205	149	4.05644e-05	0.00122805	0.421,0.527,0.36	0.649,0.68,0.623	-0.215
Sjc_0004691	chr1	+	12079345	12079375	12077046	12078667	12082628	12082736	479,288,406	299,132,202	597,502,356	86,78,40	179	149	0	0	0.571,0.645,0.626	0.852,0.843,0.881	-0.245
Sjc_0004605	chr1	-	8195069	8195103	8193253	8194407	8196910	8197021	0,0,1	18,6,18	3,1,7	14,14,6	183	149	4.47705e-05	0.00131126	0.0,0.0,0.043	0.149,0.055,0.487	-0.216
Sjc_0005038	chr1	+	26213466	26213497	26212175	26212335	26215322	26215933	64,85,68	27,23,30	94,61,50	9,8,0	180	149	6.55665e-08	4.85732e-06	0.662,0.754,0.652	0.896,0.863,1.0	-0.23
Sjc_0008238	chr2	+	16490032	16490128	16479610	16479805	16491188	16491264	0,0,2	12,17,28	5,5,6	4,4,2	245	149	1.48514e-10	1.96194e-08	0.0,0.0,0.042	0.432,0.432,0.646	-0.489
Sjc_0004868	chr1	+	19148437	19148478	19147942	19148308	19148512	19148628	13,14,7	0,7,2	12,12,12	0,0,0	190	149	1.44435e-05	0.000527761	1.0,0.611,0.733	1.0,1.0,1.0	-0.219
Sjc_0005826	chr3	-	10225383	10231561	10224267	10224338	10238358	10238383	4,5,3	45,42,36	12,12,13	19,14,13	298	149	1.271e-09	1.40412e-07	0.043,0.056,0.04	0.24,0.3,0.333	-0.245
Sjc_0009007	chr6	+	21100630	21100678	21099875	21099938	21101523	21101568	2,1,2	4,2,0	7,1,1	2,0,0	197	149	0.00072207	0.013334	0.274,0.274,1.0	0.726,1.0,1.0	-0.393
Sjc_0001294	chr8	-	51068866	51069114	51068486	51068535	51069709	51069776	75,86,97	14,16,3	58,55,57	20,19,20	298	149	0.000498621	0.00979154	0.728,0.729,0.942	0.592,0.591,0.588	0.209
Sjc_0006033	chr3	+	19634714	19634729	19631912	19632105	19640823	19640917	21,14,0	73,73,61	30,29,24	61,36,41	164	149	1.41207e-06	7.35318e-05	0.207,0.148,0.0	0.309,0.423,0.347	-0.241
Sjc_0003455	chr4	-	46589429	46589698	46588055	46588623	46591116	46591401	4,6,5	16,26,10	22,9,17	11,4,8	298	149	4.23595e-08	3.29306e-06	0.111,0.103,0.2	0.5,0.529,0.515	-0.377
Sjc_0004902	chr1	-	20247169	20247414	20246684	20246795	20247445	20247521	19,13,18	1,3,3	9,10,11	0,0,0	298	149	0.00011941	0.00300731	0.905,0.684,0.75	1.0,1.0,1.0	-0.22
Sjc_0006496	chr3	-	37485303	37485362	37476423	37480344	37485399	37485465	11,8,1	2,0,0	21,16,25	3,7,7	208	149	0.000755391	0.0138679	0.798,1.0,1.0	0.834,0.621,0.719	0.208
Sjc_0004795	chr1	+	16541498	16541703	16540634	16540821	16543389	16543630	92,114,128	7,1,6	109,89,146	20,23,26	298	149	1.31519e-08	1.1556e-06	0.868,0.983,0.914	0.732,0.659,0.737	0.212
Sjc_0004795	chr1	+	16544099	16544230	16543389	16543630	16546160	16546841	9,7,12	28,44,43	60,35,64	21,21,20	280	149	0	0	0.146,0.078,0.129	0.603,0.47,0.63	-0.45
Sjc_0004795	chr1	+	16544099	16544278	16543389	16543630	16546160	16546841	16,10,9	28,44,43	82,57,72	21,21,20	298	149	0	0	0.222,0.102,0.095	0.661,0.576,0.643	-0.487
Sjc_0004491	chr1	+	3136394	3136667	3135109	3135423	3141977	3142018	38,49,42	0,0,0	44,41,24	11,11,10	298	149	6.66134e-14	1.63428e-11	1.0,1.0,1.0	0.667,0.651,0.545	0.379
Sjc_0004491	chr1	+	3136448	3136667	3135109	3135423	3141977	3142018	14,26,17	0,0,0	24,20,10	11,11,10	298	149	3.0842e-13	6.93614e-11	1.0,1.0,1.0	0.522,0.476,0.333	0.556
Sjc_0004578	chr1	+	6967599	6967644	6965569	6965614	6969980	6970057	2,0,0	1,10,5	1,8,1	0,3,0	194	149	2.28661e-06	0.000109081	0.606,0.0,0.0	1.0,0.672,1.0	-0.689
Sjc_0006165	chr3	+	24655348	24655436	24655184	24655304	24657508	24657616	0,3,3	17,14,16	3,2,1	0,0,0	237	149	8.30265e-11	1.16213e-08	0.0,0.119,0.105	1.0,1.0,1.0	-0.925
Sjc_0005865	chr3	-	11965347	11966120	11964668	11965056	11970742	11971115	11,15,16	0,0,0	13,23,11	0,5,3	298	149	1.93939e-05	0.000671008	1.0,1.0,1.0	1.0,0.697,0.647	0.219
Sjc_0003291	chr4	+	40512982	40515375	40512658	40512935	40518123	40518248	1,3,3	8,6,16	11,8,9	19,10,3	298	149	0.00283259	0.042101	0.059,0.2,0.086	0.224,0.286,0.6	-0.255
Sjc_0006636	chr3	+	43910591	43910642	43903451	43903528	43912106	43912279	20,16,11	0,0,0	85,85,43	35,35,0	200	149	1.91791e-07	1.27029e-05	1.0,1.0,1.0	0.644,0.644,1.0	0.237
Sjc_0005574	chr1	+	48686442	48686457	48681116	48681161	48703762	48703951	0,0,3	3,4,2	62,8,80	0,0,0	164	149	1.0334e-12	2.05493e-10	0.0,0.0,0.577	1.0,1.0,1.0	-0.808
Sjc_0008423	chr2	+	23343110	23343173	23342659	23342713	23343860	23343908	0,0,2	5,2,11	9,2,2	0,0,0	212	149	0	0	0.0,0.0,0.113	1.0,1.0,1.0	-0.962
Sjc_0005191	chr1	-	31905879	31905965	31904012	31904116	31907182	31907222	12,11,7	16,5,13	19,23,28	12,0,0	235	149	7.49012e-05	0.00203884	0.322,0.582,0.255	0.501,1.0,1.0	-0.447
Sjc_0004526	chr1	-	4554293	4554594	4542695	4543695	4568282	4568414	10,8,11	0,0,0	21,17,13	1,4,3	298	149	9.64418e-06	0.000377984	1.0,1.0,1.0	0.913,0.68,0.684	0.241
Sjc_0005411	chr1	-	40939197	40939348	40933110	40934274	40940955	40941363	19,19,10	0,1,1	14,10,12	1,4,3	298	149	0.00031522	0.00672861	1.0,0.905,0.833	0.875,0.556,0.667	0.213
Sjc_0007563	chr5	+	36191526	36191755	36179319	36179869	36196444	36197159	102,113,95	3,4,9	10,19,4	6,4,1	298	149	0.000684175	0.0127463	0.944,0.934,0.841	0.455,0.704,0.667	0.298
Sjc_0006375	chr3	-	32808396	32808672	32804363	32804503	32817505	32817673	119,132,111	86,81,69	89,74,82	17,20,11	298	149	3.7072e-09	3.60993e-07	0.409,0.449,0.446	0.724,0.649,0.788	-0.286
Sjc_0006194	chr3	-	25919431	25919561	25916397	25916559	25929690	25929795	0,4,6	10,21,10	30,16,23	31,5,27	279	149	0.000199348	0.00462072	0.0,0.092,0.243	0.341,0.631,0.313	-0.317
Sjc_0000545	chr8	+	23182141	23182278	23181006	23181093	23184099	23184168	34,41,28	33,67,42	46,15,26	16,15,11	286	149	0.0018137	0.0288893	0.349,0.242,0.258	0.6,0.343,0.552	-0.215
Sjc_0000545	chr8	+	23185165	23185187	23182141	23184168	23185486	23186113	4,9,1	53,68,46	22,18,14	25,13,10	171	149	3.33067e-16	1.23372e-13	0.062,0.103,0.019	0.434,0.547,0.55	-0.449
Sjc_0004700	chr1	-	12284284	12284409	12283532	12283830	12287402	12287512	0,2,2	26,34,41	7,6,4	2,4,3	274	149	1.15971e-11	1.85661e-09	0.0,0.031,0.026	0.656,0.449,0.42	-0.489
Sjc_0005155	chr1	-	30125059	30125130	30122826	30125013	30138974	30139083	0,3,2	1,3,1	5,7,2	0,1,0	220	149	7.09756e-05	0.00195167	0.0,0.404,0.575	1.0,0.826,1.0	-0.616
Sjc_0003415	chr4	+	45315539	45315745	45314569	45314803	45319633	45319851	2,5,5	8,13,15	15,7,14	11,8,4	298	149	0.000541873	0.0104561	0.111,0.161,0.143	0.405,0.304,0.636	-0.31
Sjc_0003341	chr4	-	42351259	42351391	42343822	42344413	42354301	42354430	19,6,6	0,0,0	29,26,17	4,0,6	281	149	2.03592e-05	0.000696748	1.0,1.0,1.0	0.794,1.0,0.6	0.202
Sjc_0005798	chr3	-	9062148	9062157	9058333	9058432	9065894	9066059	0,71,0	72,81,88	77,63,67	100,87,81	158	149	1.22884e-06	6.53914e-05	0.0,0.453,0.0	0.421,0.406,0.438	-0.271
Sjc_0000627	chr8	+	26391427	26391541	26390278	26390473	26393835	26394044	41,54,39	0,0,0	15,40,33	6,8,2	263	149	2.06895e-08	1.74484e-06	1.0,1.0,1.0	0.586,0.739,0.903	0.257
Sjc_0000627	chr8	+	26391427	26391541	26390278	26390473	26395069	26395168	41,31,21	0,0,0	19,21,28	3,7,3	263	149	7.56035e-08	5.47213e-06	1.0,1.0,1.0	0.782,0.63,0.841	0.249
Sjc_0000627	chr8	+	26393835	26394044	26390278	26390473	26395069	26395168	20,27,25	0,0,0	27,33,31	3,7,3	298	149	5.39917e-07	3.19736e-05	1.0,1.0,1.0	0.818,0.702,0.838	0.214
Sjc_0004771	chr1	+	15483619	15483755	15481594	15481832	15489518	15489685	31,14,35	108,127,119	96,89,80	112,86,99	285	149	1.11022e-16	4.28025e-14	0.13,0.054,0.133	0.309,0.351,0.297	-0.213
Sjc_0002112	chr8	+	82699047	82699093	82698525	82698639	82699647	82699719	23,15,12	1,0,0	28,13,25	7,5,8	195	149	1.45314e-07	9.87457e-06	0.946,1.0,1.0	0.753,0.665,0.705	0.274
Sjc_0003311	chr4	-	41226692	41228195	41224861	41226040	41236412	41236813	0,2,2	3,2,0	96,8,11	2,0,0	298	149	4.75223e-05	0.0013748	0.0,0.333,1.0	0.96,1.0,1.0	-0.542
Sjc_0008720	chr6	+	8012602	8012680	8011753	8011952	8014578	8014656	4,5,1	20,0,3	3,1,2	125,134,198	227	149	0.000220564	0.00503829	0.116,1.0,0.18	0.016,0.005,0.007	0.423
Sjc_0008720	chr6	+	8013590	8013668	8011753	8011952	8014578	8014656	2,214,3	20,0,3	3,40,1	125,134,198	227	149	2.18126e-05	0.000729311	0.062,1.0,0.396	0.016,0.164,0.003	0.425
Sjc_0008720	chr6	+	8014578	8014656	8012602	8012680	8016555	8016633	6,4,1	1,270,1	31,14,14	0,0,0	227	149	9.60898e-13	1.9311e-10	0.798,0.01,0.396	1.0,1.0,1.0	-0.599
Sjc_0008720	chr6	+	8014578	8014656	8013590	8013668	8017545	8017623	2,123,3	0,0,88	4,80,1	0,0,0	227	149	0.00183912	0.0291957	1.0,1.0,0.022	1.0,1.0,1.0	-0.326
Sjc_0008720	chr6	+	8015566	8015645	8014578	8014656	8016555	8016633	0,23,3	7,0,3	0,0,0	35,16,106	228	149	7.10139e-06	0.00029484	0.0,1.0,0.395	0.0,0.0,0.0	0.465
Sjc_0006357	chr3	+	31967357	31967600	31964879	31967315	31968674	31968789	8,10,15	4,5,0	15,9,8	0,0,0	298	149	3.35659e-06	0.000152794	0.5,0.5,1.0	1.0,1.0,1.0	-0.333
Sjc_0005530	chr1	+	46817640	46817769	46816268	46817023	46819200	46819296	14,19,15	19,3,1	37,30,21	0,2,0	278	149	1.37875e-05	0.000509705	0.283,0.772,0.889	1.0,0.889,1.0	-0.315
Sjc_0001587	chr8	-	61667115	61667219	61665512	61665735	61668613	61668684	7,3,7	0,0,0	4,6,4	1,2,4	253	149	9.79022e-07	5.34529e-05	1.0,1.0,1.0	0.702,0.639,0.371	0.429
Sjc_0005343	chr1	-	38302003	38302061	38299742	38299822	38307616	38307746	0,4,0	10,13,10	19,10,16	13,0,0	207	149	1.44379e-10	1.92074e-08	0.0,0.181,0.0	0.513,1.0,1.0	-0.777
Sjc_0008319	chr2	-	19110150	19110899	19107726	19108269	19112367	19112662	162,160,179	0,0,0	136,127,87	28,18,19	298	149	0	0	1.0,1.0,1.0	0.708,0.779,0.696	0.272
Sjc_0005293	chr1	-	36390821	36390908	36388606	36389810	36394791	36395011	7,8,8	21,13,10	26,12,14	7,3,4	236	149	2.26966e-07	1.46836e-05	0.174,0.28,0.336	0.701,0.716,0.688	-0.438
Sjc_0000541	chr8	-	23047371	23047485	23043867	23043981	23049886	23050003	42,40,29	57,46,36	60,35,29	5,0,0	263	149	0	0	0.295,0.33,0.313	0.872,1.0,1.0	-0.645
Sjc_0000541	chr8	-	23048914	23049028	23043867	23043981	23049886	23050003	51,67,60	57,46,36	62,48,59	5,0,0	263	149	0	0	0.336,0.452,0.486	0.875,1.0,1.0	-0.534
Sjc_0007599	chr5	-	37511749	37511941	37510865	37510937	37514839	37514956	7,5,1	0,0,0	17,5,5	4,1,1	298	149	9.05846e-05	0.00240005	1.0,1.0,1.0	0.68,0.714,0.714	0.297
Sjc_0000147	chr8	+	6324035	6324054	6322762	6322818	6324548	6324650	22,22,25	34,32,28	67,78,52	25,26,15	168	149	2.33458e-10	2.9599e-08	0.365,0.379,0.442	0.704,0.727,0.755	-0.333
Sjc_0003173	chr4	+	36423739	36423880	36419395	36419713	36423923	36423995	8,191,1	0,80,1	4,9,7	0,1,0	290	149	0.000343693	0.00720612	1.0,0.551,0.339	1.0,0.822,1.0	-0.311
Sjc_0003834	chr4	+	62477477	62477538	62476964	62477432	62478433	62480585	1,0,0	59,48,56	19,0,5	7,6,18	210	149	2.19963e-06	0.000105733	0.012,0.0,0.0	0.658,0.0,0.165	-0.27
Sjc_0005134	chr1	-	29346277	29346660	29340277	29343146	29357285	29357644	10,7,12	0,0,0	2,3,0	3,1,1	298	149	7.59698e-06	0.000313351	1.0,1.0,1.0	0.25,0.6,0.0	0.717
Sjc_0005134	chr1	-	29351442	29351641	29340277	29343146	29357285	29357644	8,5,14	0,0,0	3,2,3	3,1,1	298	149	6.58767e-05	0.00183281	1.0,1.0,1.0	0.333,0.5,0.6	0.522
Sjc_0000194	chr8	+	8647435	8647498	8646026	8646096	8649728	8649830	10,1,4	0,0,0	4,2,1	4,1,0	212	149	0.00269349	0.0402792	1.0,1.0,1.0	0.413,0.584,1.0	0.334
Sjc_0007159	chr5	-	19787653	19787746	19783674	19784108	19790656	19790852	10,10,7	48,55,66	61,60,63	48,64,48	242	149	0	0	0.114,0.101,0.061	0.439,0.366,0.447	-0.325
Sjc_0004981	chr1	+	23467965	23467988	23465420	23465607	23470272	23471349	10,3,26	50,61,38	28,27,24	45,32,32	172	149	0.00080166	0.0145198	0.148,0.041,0.372	0.35,0.422,0.394	-0.202
Sjc_0000628	chr8	-	26416280	26416337	26414648	26414884	26416576	26416663	153,124,123	687,659,625	340,234,215	325,286,265	206	149	0	0	0.139,0.12,0.125	0.431,0.372,0.37	-0.263
Sjc_0005484	chr1	+	44454154	44454695	44451266	44453039	44456435	44456908	50,41,56	0,2,1	85,76,61	11,13,17	298	149	2.72139e-08	2.22553e-06	1.0,0.911,0.966	0.794,0.745,0.642	0.232
Sjc_0005106	chr1	+	28538501	28538611	28536780	28537276	28546530	28546601	6,13,7	10,14,3	16,13,10	2,0,2	259	149	9.89017e-06	0.000384435	0.257,0.348,0.573	0.822,1.0,0.742	-0.462
Sjc_0003268	chr4	-	39856829	39856928	39853230	39854019	39856993	39857245	12,20,27	2,0,0	17,12,11	12,2,4	248	149	1.53442e-06	7.87682e-05	0.783,1.0,1.0	0.46,0.783,0.623	0.306
Sjc_0009165	chr7	-	4849840	4849975	4846084	4846340	4851708	4852118	4,14,7	1,13,1	21,10,18	0,0,0	284	149	1.29487e-08	1.14306e-06	0.677,0.361,0.786	1.0,1.0,1.0	-0.392
Sjc_0006403	chr3	+	33705319	33705353	33704761	33704804	33708646	33708853	46,31,54	39,53,35	34,49,45	0,15,18	183	149	7.69155e-05	0.00208168	0.49,0.323,0.557	1.0,0.727,0.671	-0.343
Sjc_0001040	chr8	+	42211810	42211903	42208721	42209172	42212821	42213180	25,4,14	53,49,69	41,33,34	31,45,43	242	149	7.45745e-07	4.20533e-05	0.225,0.048,0.111	0.449,0.311,0.327	-0.234
Sjc_0008123	chr2	-	12237563	12237971	12236572	12236878	12281897	12282266	77,80,79	13,12,6	163,167,207	58,91,42	298	149	0.00032752	0.00690534	0.748,0.769,0.868	0.584,0.479,0.711	0.204
Sjc_0008136	chr2	+	12978571	12978715	12978454	12978530	12982456	12982572	4,2,4	10,9,0	0,0,0	13,14,14	293	149	0.000242774	0.00544039	0.169,0.102,1.0	0.0,0.0,0.0	0.424
Sjc_0001729	chr8	+	67155681	67155792	67154649	67154835	67157992	67158209	59,84,55	17,19,23	2,5,4	10,2,5	260	149	0.00254612	0.0386336	0.665,0.717,0.578	0.103,0.589,0.314	0.318
Sjc_0009078	chr7	-	1100880	1100940	1100380	1100449	1101712	1101778	25,39,74	32,28,27	58,92,96	18,13,21	209	149	0.000227757	0.00514045	0.358,0.498,0.661	0.697,0.835,0.765	-0.26
Sjc_0002873	chr4	+	25966198	25966227	25965119	25965185	25969532	25969644	315,270,207	15,13,6	0,0,0	14,11,3	178	149	0	0	0.946,0.946,0.967	0.0,0.0,0.0	0.953
Sjc_0002873	chr4	+	25975111	25975246	25971836	25973434	25975875	25976255	280,281,304	2,20,9	28,30,28	7,9,8	284	149	1.78853e-09	1.93069e-07	0.987,0.881,0.947	0.677,0.636,0.647	0.285
Sjc_0002873	chr4	+	25975146	25975246	25971836	25973434	25975875	25976255	725,724,738	2,20,9	54,35,25	7,9,8	249	149	1.14353e-13	2.73448e-11	0.995,0.956,0.98	0.822,0.699,0.652	0.253
Sjc_0006589	chr3	+	41177187	41177288	41173987	41174041	41179164	41179916	15,19,19	0,1,2	23,12,13	6,6,6	250	149	2.07896e-05	0.000704511	1.0,0.919,0.85	0.696,0.544,0.564	0.322
Sjc_0002373	chr4	+	3125509	3126320	3124837	3125467	3127921	3128409	11,2,9	29,14,33	18,23,19	39,22,10	298	149	0.00106057	0.0182803	0.159,0.067,0.12	0.188,0.343,0.487	-0.224
Sjc_0007484	chr5	-	32853849	32855806	32852621	32852898	32855858	32855938	14,33,24	4,9,6	35,20,22	0,3,0	298	149	1.64821e-05	0.000586788	0.636,0.647,0.667	1.0,0.769,1.0	-0.273
Sjc_0007484	chr5	-	32855695	32855806	32852621	32852898	32855858	32855938	4,0,1	4,9,6	5,2,2	0,3,0	260	149	0.000205336	0.00473005	0.364,0.0,0.087	1.0,0.276,1.0	-0.608
Sjc_0007484	chr5	-	32855704	32855806	32852621	32852898	32855858	32855938	0,17,6	4,9,6	16,9,9	0,3,0	251	149	1.82115e-05	0.00063754	0.0,0.529,0.372	1.0,0.64,1.0	-0.58
Sjc_0008279	chr2	+	17939859	17939904	17934410	17934476	17943933	17943991	3,5,3	20,13,10	13,17,7	4,0,8	194	149	8.20442e-06	0.000329765	0.103,0.228,0.187	0.714,1.0,0.402	-0.533
Sjc_0002720	chr4	-	20080981	20082102	20068313	20068689	20082161	20082327	41,71,69	0,0,0	76,61,46	3,9,11	298	149	3.85287e-09	3.7135e-07	1.0,1.0,1.0	0.927,0.772,0.676	0.208
Sjc_0007658	chr5	+	39795378	39795866	39792905	39793034	39799305	39799410	2,6,6	0,2,0	2,8,6	6,3,1	298	149	0.000738619	0.0135997	1.0,0.6,1.0	0.143,0.571,0.75	0.379
Sjc_0007658	chr5	+	39795477	39795866	39791803	39793034	39799305	39799410	2,4,2	0,2,0	0,8,1	6,3,1	298	149	0.000378092	0.00778053	1.0,0.5,1.0	0.0,0.571,0.333	0.532
Sjc_0003088	chr4	-	33680452	33680628	33677582	33677672	33682685	33682961	6,4,14	34,72,48	30,23,14	22,14,11	298	149	6.66134e-15	1.93599e-12	0.081,0.027,0.127	0.405,0.451,0.389	-0.337
Sjc_0003166	chr4	+	36213780	36213917	36210791	36213741	36214878	36215310	32,24,21	46,50,72	65,80,61	66,57,34	286	149	1.81301e-06	8.87295e-05	0.266,0.2,0.132	0.339,0.422,0.483	-0.215
Sjc_0003180	chr4	-	36586475	36586782	36579969	36580139	36586824	36586893	0,0,1	2,5,4	6,9,2	1,6,2	298	149	7.1896e-07	4.07864e-05	0.0,0.0,0.111	0.75,0.429,0.333	-0.467
Sjc_0003185	chr4	+	36770620	36770705	36768407	36768653	36770802	36770925	2,2,0	2,4,1	8,10,3	2,1,1	234	149	0.000398473	0.0081264	0.389,0.241,0.0	0.718,0.864,0.656	-0.536
Sjc_0003267	chr4	+	39836886	39837047	39835805	39836073	39838083	39838318	57,52,55	7,5,2	47,33,41	17,8,11	298	149	0.000124203	0.0030975	0.803,0.839,0.932	0.58,0.673,0.651	0.223
Sjc_0003293	chr4	-	40603307	40603911	40602144	40602501	40604827	40605251	38,31,38	1,1,5	47,48,28	13,19,7	298	149	1.93632e-05	0.000671008	0.95,0.939,0.792	0.644,0.558,0.667	0.271
Sjc_0003293	chr4	-	40605504	40605597	40604827	40605251	40606206	40606353	17,23,16	0,3,3	15,43,12	10,7,10	242	149	0.00278633	0.0414788	1.0,0.825,0.767	0.48,0.791,0.425	0.299
Sjc_0000200	chr8	+	8853941	8854015	8852718	8852776	8858611	8860168	23,20,31	29,36,16	70,99,62	16,3,4	223	149	8.3049e-11	1.16213e-08	0.346,0.271,0.564	0.745,0.957,0.912	-0.478
Sjc_0000200	chr8	+	8853941	8854944	8852718	8852776	8858611	8860168	17,16,16	29,36,16	18,10,21	16,3,4	298	149	0.00149339	0.0244679	0.227,0.182,0.333	0.36,0.625,0.724	-0.322
Sjc_0000200	chr8	+	8857795	8857827	8852718	8854944	8858611	8860168	4,2,4	17,15,16	14,16,12	16,12,15	181	149	2.62322e-05	0.000845652	0.162,0.099,0.171	0.419,0.523,0.397	-0.302
Sjc_0003329	chr4	-	41837691	41837877	41826173	41826689	41841980	41842097	31,23,20	15,14,6	32,48,32	3,0,4	298	149	7.07778e-07	4.03942e-05	0.508,0.451,0.625	0.842,1.0,0.8	-0.353
Sjc_0003346	chr4	-	42531447	42531513	42530434	42530692	42532235	42532435	18,23,17	29,27,55	24,31,22	13,10,4	215	149	6.97447e-07	4.00172e-05	0.301,0.371,0.176	0.561,0.682,0.792	-0.396
Sjc_0003377	chr4	+	43652969	43653033	43650870	43650937	43654117	43654288	0,0,0	11,17,13	4,0,3	0,5,0	213	149	1.47294e-05	0.000537167	0.0,0.0,0.0	1.0,0.0,1.0	-0.667
Sjc_0003430	chr4	+	45826730	45826814	45826341	45826392	45827311	45827400	58,55,65	55,50,54	138,111,111	37,27,32	233	149	3.73324e-12	6.71662e-10	0.403,0.413,0.435	0.705,0.724,0.689	-0.289
Sjc_0003441	chr4	+	46190301	46190392	46190006	46190119	46193742	46193899	1,0,2	10,13,19	3,2,2	2,1,3	240	149	0.000318839	0.00677525	0.058,0.0,0.061	0.482,0.554,0.293	-0.403
Sjc_0004191	chr4	-	77433455	77434003	77431084	77431209	77438920	77439024	36,38,46	0,0,0	63,55,59	12,11,5	298	149	9.88183e-10	1.12456e-07	1.0,1.0,1.0	0.724,0.714,0.855	0.236
Sjc_0003489	chr4	+	47722980	47723080	47713524	47716586	47723960	47724727	8,13,12	3,9,10	98,54,65	13,17,15	249	149	0.0030841	0.0452343	0.615,0.464,0.418	0.819,0.655,0.722	-0.233
Sjc_0003538	chr4	-	49660542	49660666	49660237	49660480	49663150	49663304	104,141,136	16,10,28	3,3,1	0,0,0	273	149	2.05333e-05	0.000698908	0.78,0.885,0.726	1.0,1.0,1.0	-0.203
Sjc_0003582	chr4	-	51278690	51278856	51275444	51276562	51283310	51283503	11,19,7	1,6,4	13,15,9	0,1,1	298	149	0.000175523	0.00413442	0.846,0.613,0.467	1.0,0.882,0.818	-0.258
Sjc_0008063	chr2	+	9880284	9880341	9876666	9876734	9881970	9882097	2,9,8	8,9,7	17,6,20	3,2,5	206	149	0.000247145	0.00551871	0.153,0.42,0.453	0.804,0.685,0.743	-0.402
Sjc_0008193	chr2	-	15017138	15017270	15016859	15017088	15020579	15020699	3,4,0	9,12,12	3,7,2	0,3,3	281	149	0.00288195	0.0426669	0.15,0.15,0.0	1.0,0.553,0.261	-0.505
Sjc_0003635	chr4	+	53255037	53255072	53251196	53251293	53256712	53256805	6,19,12	8,4,3	9,13,27	4,0,0	184	149	0.00329369	0.047497	0.378,0.794,0.764	0.646,1.0,1.0	-0.237
Sjc_0004575	chr1	-	6812821	6812848	6811682	6811703	6813515	6813555	13,38,22	8,20,9	10,5,1	0,0,0	176	149	4.81896e-08	3.73094e-06	0.579,0.617,0.674	1.0,1.0,1.0	-0.377
Sjc_0003367	chr4	+	43235822	43235848	43233991	43234044	43239374	43239831	2,3,0	1,4,3	1,2,1	0,0,0	175	149	7.03858e-09	6.48614e-07	0.63,0.39,0.0	1.0,1.0,1.0	-0.66
Sjc_0003719	chr4	+	57285482	57286187	57283587	57284229	57295272	57295451	44,42,57	28,14,9	18,20,20	30,30,18	298	149	5.6849e-05	0.00160769	0.44,0.6,0.76	0.231,0.25,0.357	0.321
Sjc_0007108	chr5	+	17676400	17676561	17676280	17676358	17676735	17677149	65,57,34	38,32,21	136,124,90	26,23,23	298	149	1.75084e-07	1.16873e-05	0.461,0.471,0.447	0.723,0.729,0.662	-0.245
Sjc_0003773	chr4	-	59735401	59735543	59725984	59726173	59745516	59745656	1,3,5	0,0,0	5,17,8	3,4,3	291	149	5.81507e-08	4.37659e-06	1.0,1.0,1.0	0.46,0.685,0.577	0.426
Sjc_0003418	chr4	-	45400316	45400410	45395753	45399781	45401676	45401757	79,76,96	3,3,7	48,48,32	21,20,18	243	149	2.36478e-14	6.29197e-12	0.942,0.94,0.894	0.584,0.595,0.522	0.358
Sjc_0006871	chr5	-	6609952	6611530	6607379	6608677	6617173	6617521	187,199,190	52,63,77	39,33,41	48,42,20	298	149	4.30519e-05	0.00127897	0.643,0.612,0.552	0.289,0.282,0.506	0.243
Sjc_0003851	chr4	+	63514349	63514423	63513982	63514314	63516257	63518267	15,2,1	1,0,3	1,4,2	8,7,5	223	149	0.00263188	0.0394908	0.909,1.0,0.182	0.077,0.276,0.211	0.509
Sjc_0005294	chr1	-	36488270	36488342	36486945	36487479	36490350	36490458	2,3,2	5,5,7	2,12,1	2,0,1	221	149	0.00121107	0.0203726	0.212,0.288,0.162	0.403,1.0,0.403	-0.381
Sjc_0005294	chr1	-	36488270	36488520	36486945	36487479	36490350	36490458	6,3,1	5,5,7	7,12,6	2,0,1	298	149	4.12363e-06	0.000182531	0.375,0.231,0.067	0.636,1.0,0.75	-0.571
Sjc_0008148	chr2	+	13359616	13359664	13358785	13358848	13360289	13360331	193,223,200	143,184,192	325,287,195	59,55,35	197	149	0	0	0.505,0.478,0.441	0.806,0.798,0.808	-0.329
Sjc_0003919	chr4	+	66896730	66896797	66896092	66896487	66900761	66902519	4,6,2	13,22,20	19,6,11	0,11,4	216	149	5.02601e-05	0.00144076	0.175,0.158,0.065	1.0,0.273,0.655	-0.51
Sjc_0003923	chr4	-	67056671	67057666	67053215	67053591	67058582	67058908	61,60,70	0,0,0	38,41,47	6,13,6	298	149	4.67404e-12	8.25208e-10	1.0,1.0,1.0	0.76,0.612,0.797	0.277
Sjc_0003926	chr4	-	67241836	67241965	67239401	67239507	67247585	67247723	6,9,13	0,0,0	11,24,25	3,0,5	278	149	5.89163e-05	0.0016587	1.0,1.0,1.0	0.663,1.0,0.728	0.203
Sjc_0005884	chr3	+	12633287	12633364	12629911	12630179	12637441	12637573	9,4,15	3,5,0	4,2,7	0,0,0	226	149	3.39276e-05	0.00105589	0.664,0.345,1.0	1.0,1.0,1.0	-0.33
Sjc_0005166	chr1	+	30593130	30593294	30593009	30593082	30596032	30596781	25,38,25	42,55,61	69,74,61	40,48,37	298	149	1.59764e-08	1.36566e-06	0.229,0.257,0.17	0.463,0.435,0.452	-0.231
Sjc_0003151	chr4	-	35719772	35719934	35717822	35719389	35720012	35720053	17,20,6	0,4,4	26,52,24	0,1,0	298	149	5.80949e-05	0.00163802	1.0,0.714,0.429	1.0,0.963,1.0	-0.273
Sjc_0002345	chr4	+	1422038	1422059	1418979	1419040	1425760	1426599	26,23,24	46,59,47	36,33,27	15,14,5	170	149	2.66173e-11	3.99069e-09	0.331,0.255,0.309	0.678,0.674,0.826	-0.428
Sjc_0007025	chr5	+	14076852	14077025	14076732	14076824	14078154	14078343	10,9,5	1,0,8	2,3,4	0,0,0	298	149	0.000436911	0.00876187	0.833,1.0,0.238	1.0,1.0,1.0	-0.31
Sjc_0004314	chr4	+	82764203	82764218	82763348	82763419	82767787	82769151	97,63,21	125,120,125	0,28,0	86,74,69	164	149	1.20265e-05	0.000454384	0.413,0.323,0.132	0.0,0.256,0.0	0.204
Sjc_0004314	chr4	+	82764203	82764218	82763348	82763431	82767787	82769151	58,60,18	0,44,44	0,16,0	27,13,17	164	149	0.000132361	0.00326	1.0,0.553,0.271	0.0,0.528,0.0	0.432
Sjc_0007206	chr5	+	21371633	21371817	21371256	21371382	21376325	21376830	70,73,91	13,16,24	100,90,89	2,0,13	298	149	3.59798e-06	0.000162218	0.729,0.695,0.655	0.962,1.0,0.774	-0.219
Sjc_0004403	chr4	+	86277589	86277700	86271360	86271644	86282426	86282507	19,21,22	1,0,0	12,14,7	0,3,3	260	149	0.0012968	0.0216412	0.916,1.0,1.0	1.0,0.728,0.572	0.205
Sjc_0006760	chr5	+	446611	446641	440028	440253	447440	447515	2,7,2	2,4,0	9,10,5	0,0,0	179	149	0.000476296	0.00942957	0.454,0.593,1.0	1.0,1.0,1.0	-0.318
Sjc_0006903	chr5	+	8104870	8105142	8097534	8097748	8110456	8110609	69,77,91	2,6,15	12,13,5	11,5,3	298	149	8.93145e-06	0.000355958	0.945,0.865,0.752	0.353,0.565,0.455	0.396
Sjc_0006926	chr5	-	9332350	9332511	9327292	9327816	9333746	9334371	6,8,6	1,2,3	8,4,16	0,0,1	298	149	0.000141249	0.00346088	0.75,0.667,0.5	1.0,1.0,0.889	-0.324
Sjc_0003552	chr4	-	50298797	50299001	50297441	50297588	50302733	50303201	16,17,27	0,0,3	14,8,4	1,3,2	298	149	0.00280898	0.041783	1.0,1.0,0.818	0.875,0.571,0.5	0.291
Sjc_0003809	chr4	+	61613474	61613672	61599833	61600128	61622347	61622968	0,0,0	5,5,1	3,4,3	11,3,11	298	149	5.42994e-05	0.00154251	0.0,0.0,0.0	0.12,0.4,0.12	-0.213
Sjc_0007215	chr5	-	21721030	21721103	21716948	21717095	21726941	21727014	52,65,56	2,0,2	98,92,71	14,24,25	222	149	2.40482e-10	3.02863e-08	0.946,1.0,0.949	0.825,0.72,0.656	0.231
Sjc_0007215	chr5	-	21726941	21727014	21716948	21717095	21730191	21730276	2,0,3	5,4,6	25,45,34	6,3,10	222	149	8.77471e-08	6.30278e-06	0.212,0.0,0.251	0.737,0.91,0.695	-0.626
Sjc_0007270	chr5	-	24040087	24040154	24035763	24035801	24042096	24042309	2,3,4	5,0,3	13,18,9	0,2,0	216	149	0.000196706	0.00457069	0.216,1.0,0.479	1.0,0.861,1.0	-0.389
Sjc_0007112	chr5	+	17853411	17853585	17853243	17853341	17853649	17853888	106,123,79	0,8,13	20,12,8	3,4,6	298	149	0.00256606	0.0388425	1.0,0.885,0.752	0.769,0.6,0.4	0.289
Sjc_0007306	chr5	-	25599016	25599041	25598556	25598709	25599469	25599599	8,2,3	0,9,3	2,9,3	2,0,0	174	149	0.00274107	0.0408694	1.0,0.16,0.461	0.461,1.0,1.0	-0.28
Sjc_0004961	chr1	+	22344075	22344185	22333220	22333633	22344808	22345071	4,3,1	1,0,0	0,0,0	1,1,1	259	149	1.25733e-12	2.42369e-10	0.697,1.0,1.0	0.0,0.0,0.0	0.899
Sjc_0003953	chr4	-	68233103	68233757	68232308	68232452	68235311	68235389	10,4,5	9,22,15	16,11,9	11,2,6	298	149	0.00136612	0.0225984	0.357,0.083,0.143	0.421,0.733,0.429	-0.333
Sjc_0003396	chr4	-	44443971	44444252	44443390	44443474	44447825	44448082	9,27,26	13,9,7	7,12,6	0,0,2	298	149	9.15724e-05	0.00241943	0.257,0.6,0.65	1.0,1.0,0.6	-0.364
Sjc_0007531	chr5	+	35046851	35046897	35044310	35044476	35050156	35050188	28,35,43	21,41,48	1,3,4	12,15,8	195	149	9.0049e-05	0.00238921	0.505,0.395,0.406	0.06,0.133,0.276	0.279
Sjc_0007531	chr5	+	35046851	35046897	35044310	35044476	35051148	35051207	17,36,40	0,28,101	4,5,4	124,86,98	195	149	5.75962e-09	5.35985e-07	1.0,0.496,0.232	0.024,0.043,0.03	0.544
Sjc_0007531	chr5	+	35050156	35050188	35044310	35044476	35051148	35051207	4,31,35	0,28,101	11,15,5	124,86,98	181	149	0.000317769	0.00677348	1.0,0.477,0.222	0.068,0.126,0.04	0.488
Sjc_0007531	chr5	+	35050156	35050188	35046851	35046897	35052794	35053540	9,17,9	26,24,15	0,0,0	2,4,1	181	149	1.4447e-06	7.49776e-05	0.222,0.368,0.331	0.0,0.0,0.0	0.307
Sjc_0007531	chr5	+	35051148	35051207	35046851	35046897	35052794	35053540	12,28,20	26,24,15	15,22,7	2,4,1	208	149	2.34058e-06	0.000111375	0.248,0.455,0.489	0.843,0.798,0.834	-0.428
Sjc_0007531	chr5	+	35051148	35051207	35050156	35050188	35052794	35053540	19,36,34	24,28,27	21,31,7	0,0,4	208	149	1.13091e-06	6.0866e-05	0.362,0.479,0.474	1.0,1.0,0.556	-0.414
Sjc_0007582	chr5	-	36987485	36987665	36979022	36979136	36987843	36987990	35,21,50	48,59,43	66,67,74	32,35,39	298	149	1.42773e-05	0.000523715	0.267,0.151,0.368	0.508,0.489,0.487	-0.233
Sjc_0007739	chr5	+	42587399	42587472	42581946	42582444	42590637	42590734	4,15,15	5,4,0	1,2,0	6,9,1	222	149	1.6526e-06	8.28095e-05	0.349,0.716,1.0	0.101,0.13,0.0	0.611
Sjc_0007785	chr5	-	44305929	44306034	44294847	44295713	44315754	44315980	1,0,0	9,3,7	5,5,0	3,0,1	254	149	0.000124783	0.00310576	0.061,0.0,0.0	0.494,1.0,0.0	-0.478
Sjc_0009651	chrtig00013705_pilon_pilon_3	-	42407	42570	40064	40390	46367	46530	1,1,2	0,1,0	5,0,1	3,1,3	298	149	8.72467e-05	0.00232138	1.0,0.333,1.0	0.455,0.0,0.143	0.578
Sjc_0006121	chr3	+	22877687	22877757	22875943	22876160	22879132	22879269	11,15,17	8,1,3	5,5,4	15,11,2	219	149	0.000893685	0.0159571	0.483,0.911,0.794	0.185,0.236,0.576	0.397
Sjc_0008556	chr6	+	1704347	1704791	1703180	1703231	1712251	1712419	120,115,119	12,26,39	55,45,33	29,33,21	298	149	2.09796e-05	0.00070899	0.833,0.689,0.604	0.487,0.405,0.44	0.265
Sjc_0008556	chr6	+	1704554	1704791	1703180	1703231	1712251	1712373	40,25,33	12,26,39	14,13,11	29,33,21	298	149	0.00245004	0.0373859	0.625,0.325,0.297	0.194,0.165,0.208	0.227
Sjc_0001819	chr8	-	70606281	70606477	70603899	70604070	70607093	70607141	34,18,43	0,10,6	26,18,32	1,0,0	298	149	2.46041e-05	0.000802756	1.0,0.474,0.782	0.929,1.0,1.0	-0.224
Sjc_0008908	chr6	-	16337281	16337456	16333746	16333824	16339588	16339692	1,2,5	0,2,8	6,12,12	0,3,0	298	149	0.00180958	0.0288723	1.0,0.333,0.238	1.0,0.667,1.0	-0.365
Sjc_0008734	chr6	-	8560633	8560663	8556902	8557131	8561231	8561477	2,7,6	1,4,1	3,7,10	0,0,0	179	149	0.000211688	0.00485315	0.625,0.593,0.833	1.0,1.0,1.0	-0.316
Sjc_0008899	chr6	-	16084034	16084064	16073159	16074402	16086371	16087428	18,7,10	5,12,4	24,19,10	0,1,0	179	149	1.8124e-08	1.54226e-06	0.75,0.327,0.675	1.0,0.941,1.0	-0.396
Sjc_0001552	chr8	-	60416061	60416224	60411044	60411339	60420519	60420939	1,7,6	0,0,0	18,14,9	7,5,1	298	149	5.67039e-08	4.30198e-06	1.0,1.0,1.0	0.563,0.583,0.818	0.345
Sjc_0008950	chr6	+	17939720	17939907	17938865	17939015	17945433	17945539	1,4,18	1,3,4	1,2,2	0,1,0	298	149	0.0002778	0.00607399	0.333,0.4,0.692	1.0,0.5,1.0	-0.358
Sjc_0008951	chr6	-	17965645	17965714	17961930	17962217	17965756	17966029	5,8,7	0,0,0	23,5,12	3,5,0	218	149	0.000151995	0.00367178	1.0,1.0,1.0	0.84,0.406,1.0	0.251
Sjc_0009382	chr7	-	14416518	14416540	14414896	14414995	14418053	14418120	41,16,15	43,61,50	136,110,110	109,129,80	171	149	0.00091011	0.0161892	0.454,0.186,0.207	0.521,0.426,0.545	-0.215
Sjc_0008974	chr6	-	19133716	19133743	19130391	19130483	19135966	19136052	61,73,57	33,33,62	97,73,65	6,8,0	176	149	5.21805e-15	1.54022e-12	0.61,0.652,0.438	0.932,0.885,1.0	-0.372
Sjc_0002849	chr4	+	25148574	25148708	25142692	25145257	25156097	25156246	0,0,0	7,2,4	11,9,3	0,19,10	283	149	2.86219e-06	0.000132849	0.0,0.0,0.0	1.0,0.2,0.136	-0.445
Sjc_0004958	chr1	-	22227872	22228740	22219892	22220123	22230190	22230228	8,18,22	5,2,1	12,26,8	0,1,0	298	149	8.97662e-05	0.00238505	0.444,0.818,0.917	1.0,0.929,1.0	-0.25
Sjc_0009091	chr7	-	1680762	1680905	1678407	1680471	1681512	1681714	251,285,280	36,19,21	250,190,209	103,86,65	292	149	1.11022e-16	4.28025e-14	0.781,0.884,0.872	0.553,0.53,0.621	0.278
Sjc_0009163	chr7	+	4783784	4783915	4782283	4782418	4785920	4786176	10,18,37	2,5,9	66,50,39	1,2,0	280	149	1.19157e-07	8.33701e-06	0.727,0.657,0.686	0.972,0.93,1.0	-0.277
Sjc_0009267	chr7	+	9303893	9303932	9302073	9302227	9306612	9306714	16,18,12	7,10,0	10,19,6	21,15,26	188	149	0.000608562	0.0115425	0.644,0.588,1.0	0.274,0.501,0.155	0.434
Sjc_0009379	chr7	+	14343395	14343420	14341268	14341379	14348385	14348529	13,13,8	30,30,27	32,26,28	15,25,13	174	149	1.28273e-06	6.74987e-05	0.271,0.271,0.202	0.646,0.471,0.648	-0.34
Sjc_0000281	chr8	+	12095861	12095939	12093494	12094131	12098050	12098499	4,20,12	4,4,1	9,12,8	2,0,0	227	149	0.00119782	0.0202397	0.396,0.766,0.887	0.747,1.0,1.0	-0.233
Sjc_0001469	chr8	+	57197515	57197651	57196102	57196290	57197682	57197899	42,23,28	100,68,113	70,64,68	80,47,55	285	149	1.69161e-11	2.61937e-09	0.18,0.15,0.115	0.314,0.416,0.393	-0.226
Sjc_0001469	chr8	+	57197515	57197651	57196669	57196851	57197682	57197899	42,23,30	34,28,27	70,64,68	24,30,23	285	149	3.07314e-05	0.000976661	0.392,0.3,0.367	0.604,0.527,0.607	-0.226
Sjc_0005048	chr1	-	26554956	26555186	26550848	26550965	26556391	26556426	3,2,2	12,6,23	23,15,20	19,12,12	298	149	3.76926e-08	2.96687e-06	0.111,0.143,0.042	0.377,0.385,0.455	-0.307
Sjc_0009480	chr7	+	18187723	18187786	18183879	18183955	18192133	18192203	1,7,5	8,3,4	28,8,16	0,4,0	212	149	4.17241e-05	0.00125511	0.081,0.621,0.468	1.0,0.584,1.0	-0.471
Sjc_0009480	chr7	+	18191881	18191951	18183879	18183955	18192133	18197049	4,0,0	8,3,4	8,0,2	0,4,0	219	149	0.0020173	0.0314948	0.254,0.0,0.0	1.0,0.0,1.0	-0.582
Sjc_0000638	chr8	+	26685345	26685536	26680428	26680733	26695776	26695967	192,244,196	30,37,16	218,193,147	0,0,0	298	149	0	0	0.762,0.767,0.86	1.0,1.0,1.0	-0.204
Sjc_0000638	chr8	+	26687761	26688129	26680428	26680733	26695776	26695967	87,94,127	30,37,16	102,86,83	0,0,0	298	149	0	0	0.592,0.56,0.799	1.0,1.0,1.0	-0.35
Sjc_0000145	chr8	+	6113562	6113616	6110722	6110776	6114212	6114545	1,9,7	19,12,11	0,0,0	18,25,9	203	149	1.43989e-07	9.8481e-06	0.037,0.355,0.318	0.0,0.0,0.0	0.237
Sjc_0000201	chr8	+	8951564	8951579	8940490	8940578	8956622	8956685	44,56,62	55,46,41	52,31,0	82,80,61	164	149	2.57012e-05	0.000832087	0.421,0.525,0.579	0.366,0.26,0.0	0.3
Sjc_0000201	chr8	+	8961017	8962235	8959143	8959175	8966532	8969643	54,68,54	43,51,47	73,60,56	15,17,11	298	149	1.94213e-09	2.07281e-07	0.386,0.4,0.365	0.709,0.638,0.718	-0.305
Sjc_0000201	chr8	+	8961036	8962235	8959143	8959175	8966532	8968942	37,46,44	43,51,47	65,69,45	15,17,11	298	149	5.7454e-13	1.19271e-10	0.301,0.311,0.319	0.684,0.67,0.672	-0.365
Sjc_0003205	chr4	+	37611381	37611453	37609146	37609176	37611660	37611892	3,7,9	0,0,0	19,14,17	7,2,5	221	149	3.72666e-07	2.28573e-05	1.0,1.0,1.0	0.647,0.825,0.696	0.277
