# Supplementary material for: Comparative transcriptome profiles of Schistosoma japonicum larval stages: Implications for parasite biology and host invasion
Source: PLoS Negl Trop Dis. 2022 Jan 13;16(1):e0009889. doi: 10.1371/journal.pntd.0009889 (PMC8791509; doi:10.1371/journal.pntd.0009889)
Supplement: S2 Dataset — (ZIP) [file pntd.0009889.s017.zip › DAS_miracidium_vs_sporocyst.xlsx]

## Sheet: Alternative 3' splice site
GeneID	chr	strand	longExonStart_0base	longExonEnd	shortES	shortEE	flankingES	flankingEE	IJC_SAMPLE_1	SJC_SAMPLE_1	IJC_SAMPLE_2	SJC_SAMPLE_2	IncFormLen	SkipFormLen	PValue	FDR	IncLevel1	IncLevel2	IncLevelDifference
Sjc_0002187	chr8	+	86099100	86101567	86101253	86101567	86098829	86099055	74,61,52	152,114,106	352,277,303	203,146,170	298	149	0	0	0.196,0.211,0.197	0.464,0.487,0.471	-0.273
Sjc_0002187	chr8	+	86104853	86106515	86106359	86106515	86099100	86101567	135,133,129	69,35,38	1106,740,812	0,2,0	298	149	0	0	0.495,0.655,0.629	1.0,0.995,1.0	-0.405
Sjc_0002036	chr8	-	79328197	79328563	79328197	79328389	79331477	79331912	32,37,32	18,35,13	21,22,22	77,58,73	298	149	7.2341e-10	8.08627e-09	0.471,0.346,0.552	0.12,0.159,0.131	0.32
Sjc_0002036	chr8	-	79328197	79328563	79328197	79328389	79336174	79336683	23,18,18	2,7,8	8,13,11	5,16,15	298	149	0.00188872	0.00737966	0.852,0.563,0.529	0.444,0.289,0.268	0.314
Sjc_0002006	chr8	-	78415237	78415591	78415237	78415350	78418149	78418223	260,241,184	177,125,128	984,725,888	59,70,73	298	149	0	0	0.423,0.491,0.418	0.893,0.838,0.859	-0.419
Sjc_0002006	chr8	-	78415237	78416323	78415237	78415350	78418149	78418223	218,191,163	177,125,128	806,604,712	59,70,73	298	149	0	0	0.381,0.433,0.389	0.872,0.812,0.83	-0.437
Sjc_0001946	chr8	+	76118473	76118561	76118508	76118561	76116438	76116476	106,73,54	28,0,5	102,67,101	50,50,41	184	149	2.49209e-07	1.96074e-06	0.754,1.0,0.897	0.623,0.52,0.666	0.281
Sjc_0001896	chr8	-	74072171	74072397	74072171	74072380	74074639	74074728	32,18,15	49,34,62	5,5,5	66,51,76	166	149	1.50417e-08	1.4234e-07	0.37,0.322,0.178	0.064,0.081,0.056	0.223
Sjc_0001886	chr8	-	73689162	73689462	73689162	73689322	73692274	73692464	30,18,27	0,5,5	1,1,2	0,0,0	289	149	2.35662e-05	0.000136573	1.0,0.65,0.736	1.0,1.0,1.0	-0.205
Sjc_0001693	chr8	+	65727075	65727476	65727300	65727476	65726427	65726493	231,239,194	1167,939,901	1267,898,888	890,735,844	298	149	0	0	0.09,0.113,0.097	0.416,0.379,0.345	-0.28
Sjc_0001690	chr8	-	65546135	65547312	65546135	65546872	65552216	65552732	71,65,45	4,4,0	59,125,122	28,5,28	298	149	0.000598698	0.00263427	0.899,0.89,1.0	0.513,0.926,0.685	0.222
Sjc_0001690	chr8	-	65546135	65547312	65546135	65547246	65552216	65552732	44,46,24	7,17,15	14,28,35	23,36,23	215	149	0.00114301	0.00470554	0.813,0.652,0.526	0.297,0.35,0.513	0.277
Sjc_0001636	chr8	+	63259529	63259691	63259538	63259691	63259387	63259499	72,75,66	35,22,21	90,115,101	77,125,84	158	149	2.02531e-07	1.62307e-06	0.66,0.763,0.748	0.524,0.465,0.531	0.217
Sjc_0001582	chr8	-	61461116	61461319	61461116	61461275	61463867	61463960	12,14,6	5,3,2	138,99,100	9,5,5	193	149	0.00281867	0.0105938	0.649,0.783,0.698	0.922,0.939,0.939	-0.223
Sjc_0001553	chr8	+	60435085	60435376	60435204	60435376	60434880	60435035	1,5,1	0,0,0	20,21,40	4,8,5	268	149	2.92862e-06	1.94756e-05	1.0,1.0,1.0	0.735,0.593,0.816	0.285
Sjc_0001519	chr8	+	59199462	59204680	59204497	59204680	59199358	59199423	85,88,77	237,188,181	304,220,245	124,70,98	298	149	0	0	0.152,0.19,0.175	0.551,0.611,0.556	-0.4
Sjc_0001519	chr8	+	59202980	59204680	59204497	59204680	59199358	59199423	30,43,28	237,188,181	162,107,129	124,70,98	298	149	0	0	0.06,0.103,0.072	0.395,0.433,0.397	-0.33
Sjc_0001518	chr8	-	59182076	59186878	59182076	59185757	59188952	59189624	20,20,25	20,9,15	35,23,31	58,54,57	298	149	0.000204684	0.00100139	0.333,0.526,0.455	0.232,0.176,0.214	0.231
Sjc_0001416	chr8	-	55007265	55008339	55007265	55007536	55009667	55009812	22,15,12	0,0,0	49,59,52	14,15,9	298	149	4.56073e-09	4.63316e-08	1.0,1.0,1.0	0.636,0.663,0.743	0.319
Sjc_0001390	chr8	+	54070088	54072105	54071945	54072105	54066415	54066819	8,15,15	2,7,5	24,23,29	0,0,0	298	149	2.24253e-10	2.68017e-09	0.667,0.517,0.6	1.0,1.0,1.0	-0.405
Sjc_0001344	chr8	-	52548009	52548361	52548009	52548344	52550669	52550763	16,13,14	9,8,4	1,3,2	0,2,0	166	149	0.0035665	0.013105	0.615,0.593,0.759	1.0,0.574,1.0	-0.202
Sjc_0001281	chr8	+	50606766	50606836	50606769	50606836	50606650	50606734	1,2,2	0,0,0	36,31,21	38,32,27	152	149	2.45382e-07	1.93947e-06	1.0,1.0,1.0	0.482,0.487,0.433	0.533
Sjc_0001267	chr8	-	50191297	50191565	50191297	50191544	50195723	50196566	2,7,7	14,15,5	4,6,9	1,0,2	170	149	3.2229e-06	2.13254e-05	0.111,0.29,0.551	0.778,1.0,0.798	-0.541
Sjc_0001236	chr8	-	49279996	49280122	49279996	49280067	49284230	49284351	5,0,7	27,27,19	6,6,11	5,14,2	204	149	0.000458263	0.00205031	0.119,0.0,0.212	0.467,0.238,0.801	-0.392
Sjc_0001405	chr8	+	54559531	54560625	54560522	54560625	54559193	54559469	4,10,7	3,4,4	20,23,15	95,59,51	298	149	1.34752e-05	8.10857e-05	0.4,0.556,0.467	0.095,0.163,0.128	0.346
Sjc_0001225	chr8	+	48945570	48945645	48945572	48945645	48944597	48944923	52,31,27	3,0,0	169,141,113	49,36,38	151	149	3.54055e-11	4.61473e-10	0.945,1.0,1.0	0.773,0.794,0.746	0.211
Sjc_0002023	chr8	+	78981416	78981649	78981551	78981649	78979836	78980294	51,43,41	51,41,68	202,160,240	25,12,20	284	149	0	0	0.344,0.355,0.24	0.809,0.875,0.863	-0.536
Sjc_0001198	chr8	+	48089009	48090824	48089583	48090824	48085247	48087109	186,161,136	20,12,9	231,213,198	96,67,77	298	149	1.11022e-16	2.45815e-15	0.823,0.87,0.883	0.546,0.614,0.563	0.284
Sjc_0001150	chr8	+	46141994	46142328	46142028	46142328	46141876	46141950	9,16,11	36,20,32	11,34,21	9,22,10	183	149	4.31207e-05	0.000239452	0.169,0.394,0.219	0.499,0.557,0.631	-0.302
Sjc_0001099	chr8	+	44157637	44158298	44157930	44158298	44157342	44157602	675,629,485	849,613,678	3822,2875,2886	1047,720,791	298	149	0	0	0.284,0.339,0.263	0.646,0.666,0.646	-0.357
Sjc_0001053	chr8	-	42581258	42584657	42581258	42582066	42586050	42586410	175,183,203	103,102,100	141,77,112	168,177,215	298	149	2.77556e-15	5.41626e-14	0.459,0.473,0.504	0.296,0.179,0.207	0.251
Sjc_0001018	chr8	-	41184905	41185156	41184905	41185013	41188857	41188984	24,21,16	0,2,11	15,32,34	0,0,0	292	149	1.78491e-05	0.000105748	1.0,0.843,0.426	1.0,1.0,1.0	-0.244
Sjc_0002305	chr8	-	90218366	90218596	90218366	90218589	90218630	90218744	487,329,369	286,215,236	233,241,132	29,43,18	156	149	0	0	0.619,0.594,0.599	0.885,0.843,0.875	-0.264
Sjc_0000893	chr8	+	36482034	36482384	36482140	36482384	36480443	36480514	30,26,15	14,10,6	96,86,71	14,5,4	255	149	1.79324e-06	1.24375e-05	0.556,0.603,0.594	0.8,0.91,0.912	-0.29
Sjc_0000819	chr8	-	33801663	33803472	33801663	33803361	33804342	33804512	3,1,1	1,4,0	6,20,10	0,0,0	260	149	0.00124827	0.00506048	0.632,0.125,1.0	1.0,1.0,1.0	-0.414
Sjc_0000761	chr8	+	31542892	31543011	31542895	31543011	31541862	31541932	54,59,49	70,60,55	140,78,89	64,37,41	152	149	6.41621e-08	5.49915e-07	0.431,0.491,0.466	0.682,0.674,0.68	-0.216
Sjc_0000753	chr8	+	31225007	31225538	31225076	31225538	31221832	31221883	18,14,16	10,9,5	109,111,126	0,4,6	218	149	2.17271e-12	3.23471e-11	0.552,0.515,0.686	1.0,0.95,0.935	-0.377
Sjc_0001167	chr8	+	46747199	46747503	46747224	46747503	46747134	46747172	7,5,12	50,39,45	41,32,28	5,28,13	174	149	1.31741e-11	1.77748e-10	0.107,0.099,0.186	0.875,0.495,0.648	-0.542
Sjc_0000681	chr8	-	28735408	28736930	28735408	28735783	28738689	28738900	143,85,69	7,3,7	128,102,111	32,19,32	298	149	3.59588e-08	3.24167e-07	0.911,0.934,0.831	0.667,0.729,0.634	0.215
Sjc_0000674	chr8	-	28480899	28483713	28480899	28482305	28484315	28484524	358,286,229	235,168,116	157,425,291	28,31,42	298	149	0	0	0.432,0.46,0.497	0.737,0.873,0.776	-0.332
Sjc_0000647	chr8	-	27038185	27038310	27038185	27038293	27039327	27039435	19,11,13	32,54,37	52,50,40	38,33,20	166	149	1.36018e-08	1.29781e-07	0.348,0.155,0.24	0.551,0.576,0.642	-0.342
Sjc_0000647	chr8	-	27038185	27038310	27038185	27038293	27039419	27039435	21,11,13	60,65,58	51,50,40	42,0,47	166	149	1.98803e-06	1.36439e-05	0.239,0.132,0.167	0.522,1.0,0.433	-0.472
Sjc_0000647	chr8	-	27038185	27038310	27038185	27038293	27039470	27039687	26,16,20	183,129,172	51,50,40	67,49,56	166	149	0	0	0.113,0.1,0.095	0.406,0.478,0.391	-0.322
Sjc_0000647	chr8	-	27038185	27038486	27038185	27038293	27039470	27039687	30,29,22	183,129,172	99,127,96	67,49,56	298	149	0	0	0.076,0.101,0.06	0.425,0.564,0.462	-0.405
Sjc_0000647	chr8	-	27038185	27039435	27038185	27038293	27039470	27039687	259,239,219	183,129,172	417,419,422	67,49,56	298	149	0	0	0.414,0.481,0.389	0.757,0.81,0.79	-0.358
Sjc_0000647	chr8	-	27038185	27038486	27038185	27038310	27039470	27039687	11,18,9	7,5,7	50,82,58	0,0,0	298	149	2.33147e-15	4.60165e-14	0.44,0.643,0.391	1.0,1.0,1.0	-0.509
Sjc_0000548	chr8	+	23504536	23504771	23504655	23504771	23503171	23503296	21,20,16	1,1,3	289,113,171	134,60,79	268	149	3.25798e-06	2.14344e-05	0.921,0.917,0.748	0.545,0.511,0.546	0.328
Sjc_0001924	chr8	+	74872326	74873302	74872400	74873302	74870112	74870429	13,12,8	4,5,6	4,2,7	0,1,1	223	149	0.00095261	0.00402731	0.685,0.616,0.471	1.0,0.572,0.824	-0.208
Sjc_0000540	chr8	+	23023170	23024115	23023774	23024115	23022790	23023135	11,6,10	7,11,5	66,62,64	5,13,13	298	149	6.89731e-05	0.000365949	0.44,0.214,0.5	0.868,0.705,0.711	-0.377
Sjc_0000433	chr8	+	19196387	19197117	19196569	19197117	19193693	19193822	4,2,7	15,24,17	27,31,46	8,33,30	298	149	4.77478e-07	3.57746e-06	0.118,0.04,0.171	0.628,0.32,0.434	-0.351
Sjc_0000881	chr8	+	36105389	36106210	36105764	36106210	36105252	36105354	316,309,287	608,645,652	863,758,796	442,459,494	298	149	0	0	0.206,0.193,0.18	0.494,0.452,0.446	-0.271
Sjc_0000881	chr8	+	36105403	36106210	36105764	36106210	36105252	36105354	109,128,135	608,645,652	718,554,624	442,459,494	298	149	0	0	0.082,0.09,0.094	0.448,0.376,0.387	-0.315
Sjc_0000881	chr8	+	36105444	36106210	36105764	36106210	36105252	36105354	301,352,343	608,645,652	992,757,837	442,459,494	298	149	0	0	0.198,0.214,0.208	0.529,0.452,0.459	-0.273
Sjc_0000299	chr8	+	13079496	13080090	13079964	13080090	13079363	13079453	20,23,24	12,12,8	17,18,20	49,50,51	298	149	8.30173e-10	9.22e-09	0.455,0.489,0.6	0.148,0.153,0.164	0.36
Sjc_0004185	chr4	-	77289447	77289929	77289447	77289700	77290600	77290691	11,16,10	41,21,27	21,25,22	14,11,11	298	149	8.54386e-07	6.13524e-06	0.118,0.276,0.156	0.429,0.532,0.5	-0.304
Sjc_0002225	chr8	-	88009583	88011428	88009583	88010031	88011471	88011549	11,18,22	4,4,0	28,26,20	0,0,1	298	149	9.95436e-05	0.000513936	0.579,0.692,1.0	1.0,1.0,0.909	-0.213
Sjc_0002728	chr4	-	20359686	20362452	20359686	20362430	20362485	20362558	73,88,58	45,53,45	290,218,214	43,38,48	171	149	3.88578e-15	7.37444e-14	0.586,0.591,0.529	0.855,0.833,0.795	-0.259
Sjc_0006471	chr3	+	36648672	36649977	36649731	36649977	36644210	36644416	37,48,41	19,17,13	389,407,397	28,27,27	298	149	8.894e-13	1.39636e-11	0.493,0.585,0.612	0.874,0.883,0.88	-0.316
Sjc_0006471	chr3	+	36648672	36649977	36649934	36649977	36644210	36644416	75,76,65	136,110,121	412,437,444	54,46,59	298	149	0	0	0.216,0.257,0.212	0.792,0.826,0.79	-0.574
Sjc_0006471	chr3	+	36649731	36649977	36649934	36649977	36644210	36644416	85,82,68	136,110,121	341,366,366	54,46,59	298	149	0	0	0.238,0.272,0.219	0.759,0.799,0.756	-0.528
Sjc_0006471	chr3	+	36649890	36649977	36649934	36649977	36644210	36644416	34,22,18	136,110,121	100,127,111	54,46,59	193	149	0	0	0.162,0.134,0.103	0.588,0.681,0.592	-0.487
Sjc_0006471	chr3	+	36648672	36649977	36649731	36649977	36644210	36644420	37,41,33	19,16,7	330,369,358	27,21,19	298	149	1.00114e-09	1.09776e-08	0.493,0.562,0.702	0.859,0.898,0.904	-0.301
Sjc_0006471	chr3	+	36648672	36649977	36649934	36649977	36644210	36644420	75,69,57	96,73,73	353,399,405	41,6,29	298	149	0	0	0.281,0.321,0.281	0.811,0.971,0.875	-0.591
Sjc_0006471	chr3	+	36649731	36649977	36649934	36649977	36644210	36644420	85,81,62	96,73,73	340,360,358	41,6,29	298	149	0	0	0.307,0.357,0.298	0.806,0.968,0.861	-0.558
Sjc_0006471	chr3	+	36649890	36649977	36649934	36649977	36644210	36644420	29,29,18	96,73,73	100,127,111	41,6,29	193	149	0	0	0.189,0.235,0.16	0.653,0.942,0.747	-0.586
Sjc_0002611	chr4	-	14246811	14248288	14246811	14247016	14249510	14249862	15,8,14	0,0,0	31,19,61	3,4,6	298	149	5.73787e-06	3.66333e-05	1.0,1.0,1.0	0.838,0.704,0.836	0.207
Sjc_0006713	chr3	-	46943220	46943861	46943220	46943511	46947875	46948113	103,96,119	405,383,287	596,299,406	437,241,318	298	149	0	0	0.113,0.111,0.172	0.405,0.383,0.39	-0.261
Sjc_0002466	chr4	+	7314568	7316790	7315603	7316790	7313842	7314536	78,56,47	75,81,72	99,113,105	48,42,57	298	149	6.89102e-09	6.81994e-08	0.342,0.257,0.246	0.508,0.574,0.479	-0.239
Sjc_0004296	chr4	-	81990815	81991030	81990815	81990940	81995275	81995339	75,52,61	40,40,35	270,221,235	60,46,67	239	149	4.45222e-08	3.91681e-07	0.539,0.448,0.521	0.737,0.75,0.686	-0.222
Sjc_0006575	chr3	+	40791952	40794969	40794519	40794969	40790441	40790787	121,75,67	544,444,415	124,138,125	151,148,156	298	149	0	0	0.1,0.078,0.075	0.291,0.318,0.286	-0.214
Sjc_0005794	chr3	+	8951406	8951512	8951435	8951512	8951307	8951359	22,19,20	10,16,6	19,20,30	46,46,56	178	149	4.17839e-06	2.70772e-05	0.648,0.499,0.736	0.257,0.267,0.31	0.35
Sjc_0002880	chr4	-	26250503	26250836	26250503	26250699	26253199	26253665	15,16,16	29,24,24	142,114,160	40,91,60	286	149	2.8881e-06	1.92577e-05	0.212,0.258,0.258	0.649,0.395,0.581	-0.299
Sjc_0008068	chr2	-	10382634	10382888	10382634	10382882	10382915	10383380	6,11,6	15,14,9	3,3,2	1,0,0	155	149	6.92883e-07	5.04898e-06	0.278,0.43,0.391	0.743,1.0,1.0	-0.548
Sjc_0002764	chr4	-	21648959	21649954	21648959	21649403	21653438	21653536	14,6,14	0,0,1	184,74,96	82,33,44	298	149	6.27437e-09	6.26349e-08	1.0,1.0,0.875	0.529,0.529,0.522	0.432
Sjc_0002764	chr4	-	21648959	21652822	21648959	21649403	21653438	21653536	10,6,14	0,0,1	206,73,117	82,33,44	298	149	5.12309e-08	4.45722e-07	1.0,1.0,0.875	0.557,0.525,0.571	0.407
Sjc_0003511	chr4	+	48849559	48854152	48853752	48854152	48848791	48849109	2,5,3	7,4,3	27,21,19	264,232,187	298	149	0.00293591	0.010951	0.125,0.385,0.333	0.049,0.043,0.048	0.234
Sjc_0006300	chr3	-	30195590	30200470	30195590	30195837	30206672	30206877	4,1,2	0,0,0	76,64,75	13,8,21	298	149	7.46789e-06	4.68133e-05	1.0,1.0,1.0	0.745,0.8,0.641	0.271
Sjc_0006094	chr3	-	21895801	21898549	21895801	21895859	21898596	21898775	25,26,29	201,144,114	212,171,193	246,223,208	298	149	0	0	0.059,0.083,0.113	0.301,0.277,0.317	-0.213
Sjc_0001725	chr8	+	67048779	67050204	67048916	67050204	67047995	67048058	88,48,50	241,208,183	420,329,395	420,256,261	286	149	0	0	0.16,0.107,0.125	0.343,0.401,0.441	-0.264
Sjc_0001725	chr8	+	67050244	67050910	67050811	67050910	67050156	67050204	431,334,301	41,20,40	759,528,698	258,156,181	298	149	1.11022e-15	2.32407e-14	0.84,0.893,0.79	0.595,0.629,0.658	0.214
Sjc_0003016	chr4	+	30854321	30854702	30854375	30854702	30852445	30852524	25,23,21	74,83,61	55,72,74	25,30,44	203	149	0	0	0.199,0.169,0.202	0.618,0.638,0.552	-0.413
Sjc_0003016	chr4	+	30854351	30854702	30854375	30854702	30852445	30852524	12,7,11	74,83,61	21,36,31	25,30,44	173	149	1.37779e-13	2.25721e-12	0.123,0.068,0.134	0.42,0.508,0.378	-0.327
Sjc_0003016	chr4	+	30852600	30854702	30854375	30854702	30852445	30852551	43,46,32	38,25,34	89,125,107	11,28,18	298	149	2.85364e-10	3.36399e-09	0.361,0.479,0.32	0.802,0.691,0.748	-0.36
Sjc_0003016	chr4	+	30854321	30854702	30854375	30854702	30852445	30852551	25,24,21	38,25,34	51,72,68	11,28,18	203	149	1.41737e-10	1.72989e-09	0.326,0.413,0.312	0.773,0.654,0.735	-0.37
Sjc_0003016	chr4	+	30854351	30854702	30854375	30854702	30852445	30852551	12,6,11	38,25,34	21,38,30	11,28,18	173	149	3.98502e-10	4.63443e-09	0.214,0.171,0.218	0.622,0.539,0.589	-0.382
Sjc_0005452	chr1	+	42907380	42907551	42907473	42907551	42907248	42907348	113,111,85	193,169,135	162,143,224	82,60,75	242	149	0	0	0.265,0.288,0.279	0.549,0.595,0.648	-0.32
Sjc_0006003	chr3	+	18207145	18209038	18207927	18209038	18202389	18202761	71,57,50	22,13,11	162,156,180	2,3,5	298	149	2.22045e-16	4.88498e-15	0.617,0.687,0.694	0.976,0.963,0.947	-0.296
Sjc_0003661	chr4	+	54690940	54693617	54692761	54693617	54687494	54687771	76,77,46	106,83,37	32,45,44	302,382,267	298	149	0	0	0.264,0.317,0.383	0.05,0.056,0.076	0.261
Sjc_0005964	chr3	+	16094560	16095729	16095343	16095729	16094296	16094516	86,104,91	2,3,14	134,105,113	23,37,32	298	149	3.87244e-06	2.52843e-05	0.956,0.945,0.765	0.744,0.587,0.638	0.232
Sjc_0005964	chr3	+	16103107	16104770	16104267	16104770	16095343	16102845	10,17,8	28,16,20	31,38,18	22,19,11	298	149	0.000290315	0.00136058	0.152,0.347,0.167	0.413,0.5,0.45	-0.232
Sjc_0005015	chr1	-	25303239	25303414	25303239	25303410	25305290	25305346	6,44,50	78,54,68	24,16,13	9,2,7	153	149	7.70407e-06	4.82063e-05	0.07,0.442,0.417	0.722,0.886,0.644	-0.441
Sjc_0008263	chr2	-	17352248	17352491	17352248	17352383	17353643	17353799	40,41,21	5,3,2	3,26,23	31,39,26	257	149	1.44329e-15	2.89833e-14	0.823,0.888,0.859	0.053,0.279,0.339	0.633
Sjc_0002651	chr4	+	17102576	17105519	17104081	17105519	17101360	17101464	4,5,5	1,0,0	3,5,6	3,0,3	298	149	0.000134512	0.000677265	0.667,1.0,1.0	0.333,1.0,0.5	0.278
Sjc_0003331	chr4	-	42075376	42075515	42075376	42075487	42075593	42075686	10,8,7	17,24,13	165,134,135	23,27,25	177	149	0	0	0.331,0.219,0.312	0.858,0.807,0.82	-0.541
Sjc_0007632	chr5	+	38920027	38920550	38920198	38920550	38918210	38918411	37,34,22	24,25,23	85,42,82	20,0,4	298	149	2.80283e-09	2.93363e-08	0.435,0.405,0.324	0.68,1.0,0.911	-0.476
Sjc_0006393	chr3	+	33440774	33443717	33443586	33443717	33440621	33440734	36,47,25	5,3,6	16,13,20	15,5,8	298	149	0.000434981	0.00195883	0.783,0.887,0.676	0.348,0.565,0.556	0.292
Sjc_0007179	chr5	+	20418558	20424882	20424522	20424882	20418058	20418322	405,430,359	140,153,102	55,117,96	192,178,214	298	149	0	0	0.591,0.584,0.638	0.125,0.247,0.183	0.419
Sjc_0006183	chr3	+	25441446	25445238	25444665	25445238	25435223	25435440	9,12,3	26,52,30	75,73,65	45,94,74	298	149	8.46831e-09	8.30952e-08	0.148,0.103,0.048	0.455,0.28,0.305	-0.247
Sjc_0008952	chr6	+	17986439	17987755	17987649	17987755	17984539	17984588	1,2,3	0,0,1	24,9,17	23,7,16	298	149	3.26652e-05	0.000185568	1.0,1.0,0.6	0.343,0.391,0.347	0.506
Sjc_0008952	chr6	+	17987584	17989932	17989715	17989932	17984539	17984588	2,5,1	0,1,0	29,18,12	5,5,5	298	149	0.000179161	0.000886565	1.0,0.714,1.0	0.744,0.643,0.545	0.261
Sjc_0007423	chr5	+	30483682	30484574	30484082	30484574	30482846	30483069	9,10,5	4,5,0	15,23,8	0,1,0	298	149	1.55171e-05	9.28874e-05	0.529,0.5,1.0	1.0,0.92,1.0	-0.297
Sjc_0007423	chr5	+	30484082	30484574	30484100	30484574	30482846	30483069	16,18,7	8,13,0	9,6,5	13,23,16	167	149	0.000309573	0.00143912	0.641,0.553,1.0	0.382,0.189,0.218	0.468
Sjc_0007423	chr5	+	30483682	30484574	30484100	30484574	30482846	30483078	22,23,16	0,0,9	21,27,13	20,8,17	298	149	0.000650877	0.0028314	1.0,1.0,0.471	0.344,0.628,0.277	0.407
Sjc_0007423	chr5	+	30484082	30484574	30484100	30484574	30482846	30483078	17,13,10	0,0,9	10,7,7	20,8,17	167	149	1.16565e-05	7.0883e-05	1.0,1.0,0.498	0.308,0.438,0.269	0.494
Sjc_0008470	chr2	-	24884137	24885075	24884137	24884632	24885105	24885696	26,31,14	17,10,2	28,39,19	40,47,37	298	149	0.000216111	0.00104691	0.433,0.608,0.778	0.259,0.293,0.204	0.354
Sjc_0006005	chr3	+	18322677	18322847	18322790	18322847	18320959	18321735	4,8,11	0,0,1	120,52,61	24,10,14	262	149	1.80435e-05	0.000106716	1.0,1.0,0.862	0.74,0.747,0.712	0.221
Sjc_0000878	chr8	+	35901721	35901834	35901729	35901834	35901628	35901690	6,5,6	39,34,45	3,13,8	7,9,1	157	149	6.99296e-05	0.000369888	0.127,0.122,0.112	0.289,0.578,0.884	-0.463
Sjc_0004863	chr1	-	19004539	19004749	19004539	19004725	19006353	19006599	82,58,36	2,0,5	68,30,56	18,15,10	173	149	1.59002e-07	1.28316e-06	0.972,1.0,0.861	0.765,0.633,0.828	0.202
Sjc_0004863	chr1	-	19004539	19006599	19004539	19004725	19006632	19007044	100,70,41	6,18,15	160,79,109	0,6,3	298	149	9.39319e-07	6.70332e-06	0.893,0.66,0.577	1.0,0.868,0.948	-0.229
Sjc_0004863	chr1	-	19004539	19006599	19004539	19004749	19006632	19007044	19,13,6	15,7,11	105,62,68	0,0,3	298	149	0	0	0.388,0.481,0.214	1.0,1.0,0.919	-0.612
Sjc_0004863	chr1	-	19004539	19004749	19004539	19004725	19006696	19007044	989,831,663	559,456,380	219,167,218	553,428,507	173	149	0	0	0.604,0.611,0.6	0.254,0.252,0.27	0.346
Sjc_0009389	chr7	+	14767724	14770268	14770140	14770268	14764658	14764709	41,43,48	50,50,0	15,24,16	139,102,126	298	149	6.44816e-06	4.07165e-05	0.291,0.301,1.0	0.051,0.105,0.06	0.459
Sjc_0005198	chr1	+	32100152	32102929	32102501	32102929	32097733	32098133	2,4,4	2,11,3	67,98,63	2,5,3	298	149	6.50779e-12	9.10037e-11	0.333,0.154,0.4	0.944,0.907,0.913	-0.626
Sjc_0008907	chr6	+	16312542	16315160	16315091	16315160	16309953	16311068	25,29,24	22,24,21	73,78,61	0,0,1	298	149	0	0	0.362,0.377,0.364	1.0,1.0,0.968	-0.622
Sjc_0007342	chr5	-	27056219	27059009	27056219	27056399	27059058	27059178	30,33,23	0,26,18	51,47,28	82,48,59	298	149	0.00714833	0.0243254	1.0,0.388,0.39	0.237,0.329,0.192	0.34
Sjc_0006695	chr3	-	46126553	46127994	46126553	46127147	46136304	46137249	31,47,21	11,6,5	11,15,10	7,14,23	298	149	2.16639e-05	0.000126797	0.585,0.797,0.677	0.44,0.349,0.179	0.364
Sjc_0002694	chr4	+	19149029	19153125	19152272	19153125	19146285	19146463	16,20,19	5,16,0	60,29,55	3,0,1	298	149	0.000281086	0.00132451	0.615,0.385,1.0	0.909,1.0,0.965	-0.291
Sjc_0005438	chr1	-	42378669	42378834	42378669	42378728	42378911	42378932	68,43,36	29,26,17	8,11,18	0,0,0	255	149	2.54511e-11	3.38108e-10	0.578,0.491,0.553	1.0,1.0,1.0	-0.459
Sjc_0004474	chr1	-	1842332	1842413	1842332	1842406	1843807	1843952	19,9,16	8,10,4	6,12,9	2,1,0	156	149	0.000544357	0.00241052	0.694,0.462,0.793	0.741,0.92,1.0	-0.237
Sjc_0005969	chr3	+	16305600	16305644	16305607	16305644	16302627	16305567	31,15,17	66,29,38	100,75,100	76,70,83	156	149	9.51135e-07	6.77365e-06	0.31,0.331,0.299	0.557,0.506,0.535	-0.219
Sjc_0005098	chr1	-	28141723	28144738	28141723	28142047	28145238	28145933	3,10,1	3,5,5	14,11,1	0,0,2	298	149	0.000428292	0.00193123	0.333,0.5,0.091	1.0,1.0,0.2	-0.425
Sjc_0006964	chr5	-	11134246	11135150	11134246	11134878	11136736	11138054	8,17,12	14,12,8	16,11,37	0,9,6	298	149	0.00861333	0.02867	0.222,0.415,0.429	1.0,0.379,0.755	-0.356
Sjc_0005090	chr1	-	27849813	27850768	27849813	27850730	27850808	27851202	6,19,12	21,28,9	1,1,1	7,3,13	187	149	0.000173289	0.000858739	0.185,0.351,0.515	0.102,0.21,0.058	0.227
Sjc_0005090	chr1	-	27848512	27850616	27848512	27849454	27852686	27853171	414,451,409	62,60,64	311,242,303	1,3,0	298	149	0	0	0.77,0.79,0.762	0.994,0.976,1.0	-0.216
Sjc_0004637	chr1	+	9664485	9667174	9667039	9667174	9664372	9664439	11,7,15	1,2,0	28,12,22	13,6,5	298	149	0.00101268	0.00423976	0.846,0.636,1.0	0.519,0.5,0.688	0.258
Sjc_0007946	chr2	-	4723980	4725195	4723980	4725135	4727300	4727561	12,10,5	53,29,18	107,77,79	55,76,62	209	149	1.36112e-10	1.66713e-09	0.139,0.197,0.165	0.581,0.419,0.476	-0.325
Sjc_0008034	chr2	+	8684699	8684895	8684716	8684895	8678675	8678844	7,8,7	41,34,15	9,1,13	3,0,1	166	149	1.16762e-09	1.27222e-08	0.133,0.174,0.295	0.729,1.0,0.921	-0.683
Sjc_0008034	chr2	+	8684699	8684895	8684716	8684895	8680355	8680426	3,2,5	0,3,3	10,2,13	1,0,1	166	149	0.00231762	0.00888464	1.0,0.374,0.599	0.9,1.0,0.921	-0.283
Sjc_0003015	chr4	-	30829350	30829431	30829350	30829428	30830001	30830154	1,0,0	1,1,3	4,3,4	2,6,0	152	149	1.9233e-05	0.000113363	0.495,0.0,0.0	0.662,0.329,1.0	-0.499
Sjc_0000770	chr8	+	31942471	31942641	31942546	31942641	31941190	31941417	354,281,290	991,771,692	443,442,406	345,378,322	224	149	0	0	0.192,0.195,0.218	0.461,0.438,0.456	-0.25
Sjc_0002999	chr4	+	30421607	30423277	30423132	30423277	30420428	30420665	28,17,33	17,16,14	18,53,34	0,3,1	298	149	8.18168e-12	1.13038e-10	0.452,0.347,0.541	1.0,0.898,0.944	-0.501
Sjc_0004739	chr1	-	14035981	14036522	14035981	14036084	14038409	14038484	92,72,68	85,97,60	250,196,246	114,71,99	298	149	2.89129e-10	3.39677e-09	0.351,0.271,0.362	0.523,0.58,0.554	-0.224
Sjc_0004739	chr1	-	14035981	14036522	14035981	14036084	14038640	14038707	84,65,64	0,0,0	251,194,247	83,58,79	298	149	0	0	1.0,1.0,1.0	0.602,0.626,0.61	0.387
Sjc_0004739	chr1	-	14035981	14038484	14035981	14036084	14038640	14038707	98,92,66	0,0,0	321,235,275	83,58,79	298	149	0	0	1.0,1.0,1.0	0.659,0.67,0.635	0.345
Sjc_0002520	chr4	+	9409527	9411335	9411144	9411335	9409417	9409459	9,5,6	141,120,109	9,10,4	0,0,0	298	149	0	0	0.031,0.02,0.027	1.0,1.0,1.0	-0.974
Sjc_0004605	chr1	-	8193253	8194740	8193253	8194407	8196910	8197021	37,28,25	14,14,6	36,43,44	7,0,10	298	149	0.0079354	0.0266106	0.569,0.5,0.676	0.72,1.0,0.688	-0.221
Sjc_0003128	chr4	+	34996352	34998045	34997532	34998045	34994360	34994518	53,63,29	17,11,5	71,71,69	2,0,0	298	149	1.98852e-12	2.99928e-11	0.609,0.741,0.744	0.947,1.0,1.0	-0.284
Sjc_0005289	chr1	+	36191170	36191285	36191204	36191285	36190396	36190723	332,262,185	0,0,0	827,684,775	240,88,222	183	149	0	0	1.0,1.0,1.0	0.737,0.864,0.74	0.22
Sjc_0005038	chr1	+	26213466	26215933	26215322	26215933	26212876	26212897	592,502,357	274,224,225	240,277,267	1345,737,859	298	149	0	0	0.519,0.528,0.442	0.082,0.158,0.135	0.371
Sjc_0000840	chr8	+	34599532	34600935	34600842	34600935	34597964	34598021	154,124,180	277,229,211	325,224,258	71,105,116	298	149	7.66054e-15	1.39261e-13	0.218,0.213,0.299	0.696,0.516,0.527	-0.336
Sjc_0005955	chr3	-	15672425	15672642	15672425	15672579	15673838	15673943	0,0,1	5,9,0	9,25,14	8,0,9	212	149	5.71828e-05	0.000309576	0.0,0.0,1.0	0.442,1.0,0.522	-0.321
Sjc_0005955	chr3	-	15666778	15672579	15666778	15669908	15674459	15674562	2,3,1	0,0,0	46,162,133	10,14,13	298	149	3.61066e-05	0.000202784	1.0,1.0,1.0	0.697,0.853,0.836	0.205
Sjc_0004868	chr1	+	19148344	19149670	19149490	19149670	19147942	19148308	28,30,28	27,16,8	209,189,233	17,40,27	298	149	1.14228e-05	6.95845e-05	0.341,0.484,0.636	0.86,0.703,0.812	-0.305
Sjc_0003014	chr4	+	30789276	30789568	30789488	30789568	30789069	30789191	6,19,7	21,10,9	87,64,64	48,34,0	298	149	0.00209193	0.00807902	0.125,0.487,0.28	0.475,0.485,1.0	-0.356
Sjc_0003386	chr4	+	44155700	44155878	44155725	44155878	44154436	44154613	1,2,0	7,0,9	13,7,6	0,0,1	174	149	3.319e-07	2.54752e-06	0.109,1.0,0.0	1.0,1.0,0.837	-0.576
Sjc_0006362	chr3	+	32115123	32120590	32116834	32120590	32114090	32114162	200,196,209	35,34,41	559,443,494	3,3,4	298	149	0	0	0.741,0.742,0.718	0.989,0.987,0.984	-0.253
Sjc_0003456	chr4	+	46681466	46681893	46681784	46681893	46680183	46680227	172,155,146	5,1,0	119,90,99	76,24,34	298	149	0	0	0.945,0.987,1.0	0.439,0.652,0.593	0.416
Sjc_0003456	chr4	+	46681632	46681893	46681784	46681893	46680183	46680227	285,241,203	5,1,0	171,105,131	76,24,34	298	149	0	0	0.966,0.992,1.0	0.529,0.686,0.658	0.362
Sjc_0003455	chr4	-	46591116	46596294	46591116	46591401	46598317	46598526	127,113,93	0,7,1	31,49,60	32,59,27	298	149	0	0	1.0,0.89,0.979	0.326,0.293,0.526	0.575
Sjc_0008165	chr2	+	14028065	14031163	14030862	14031163	14027363	14027464	8,6,19	4,4,0	35,11,15	40,56,33	298	149	0.000359567	0.00165163	0.5,0.429,1.0	0.304,0.089,0.185	0.45
Sjc_0003895	chr4	+	65968532	65969784	65968746	65969784	65966534	65966567	12,12,12	10,0,8	24,16,12	3,0,0	298	149	0.000956431	0.00403852	0.375,1.0,0.429	0.8,1.0,1.0	-0.332
Sjc_0005193	chr1	+	31972037	31975926	31975780	31975926	31968386	31968576	21,11,9	11,6,11	24,10,4	53,39,62	298	149	8.3486e-07	6.00752e-06	0.488,0.478,0.29	0.185,0.114,0.031	0.309
Sjc_0003272	chr4	+	39970633	39971673	39970950	39971673	39970275	39970590	31,21,12	18,7,5	17,17,8	66,28,33	298	149	1.58026e-09	1.70038e-08	0.463,0.6,0.545	0.114,0.233,0.108	0.384
Sjc_0007242	chr5	+	23100525	23103345	23100589	23103345	23100209	23100478	19,27,20	13,12,9	3,14,8	21,21,23	213	149	1.82957e-06	1.2664e-05	0.506,0.611,0.609	0.091,0.318,0.196	0.374
Sjc_0002737	chr4	+	20735979	20737982	20737813	20737982	20735903	20735943	36,41,24	23,29,33	8,13,15	44,37,65	298	149	5.04074e-09	5.07601e-08	0.439,0.414,0.267	0.083,0.149,0.103	0.262
Sjc_0002534	chr4	-	10028297	10031181	10028297	10028528	10032155	10032216	36,25,19	17,19,9	39,50,44	4,6,5	298	149	4.18606e-07	3.17095e-06	0.514,0.397,0.514	0.83,0.806,0.815	-0.342
Sjc_0005462	chr1	-	43448206	43451248	43448206	43448416	43452482	43452733	32,8,20	99,94,97	52,47,49	24,30,27	298	149	0	0	0.139,0.041,0.093	0.52,0.439,0.476	-0.387
Sjc_0003397	chr4	-	44475664	44476565	44475664	44475864	44477793	44477841	15,22,33	132,129,96	82,101,101	40,47,50	298	149	0	0	0.054,0.079,0.147	0.506,0.518,0.502	-0.415
Sjc_0004853	chr1	+	18729212	18729670	18729431	18729670	18727735	18729182	8,12,4	16,16,3	7,11,16	1,0,0	298	149	6.89893e-12	9.60842e-11	0.2,0.273,0.4	0.778,1.0,1.0	-0.635
Sjc_0005086	chr1	+	27773589	27774891	27774745	27774891	27767703	27767723	5,14,5	43,75,63	79,60,70	45,45,34	298	149	0	0	0.055,0.085,0.038	0.467,0.4,0.507	-0.399
Sjc_0007405	chr5	-	29596866	29599133	29596866	29596970	29600207	29600330	17,20,15	11,5,6	9,7,10	26,29,14	298	149	1.15956e-06	8.17371e-06	0.436,0.667,0.556	0.148,0.108,0.263	0.38
Sjc_0002619	chr4	+	14590813	14593567	14593044	14593567	14590438	14590595	137,118,74	3,0,6	210,152,198	63,30,60	298	149	2.66454e-15	5.22915e-14	0.958,1.0,0.86	0.625,0.717,0.623	0.284
Sjc_0005241	chr1	-	33911780	33916202	33911780	33911859	33936826	33936914	24,27,14	1,11,1	36,45,51	0,0,0	298	149	8.07209e-07	5.84507e-06	0.923,0.551,0.875	1.0,1.0,1.0	-0.217
Sjc_0002901	chr4	+	27069457	27070334	27069872	27070334	27065832	27066017	49,51,50	351,351,302	183,221,171	197,121,184	298	149	0	0	0.065,0.068,0.076	0.317,0.477,0.317	-0.301
Sjc_0002901	chr4	+	27069457	27071450	27070413	27071450	27065832	27066017	18,25,35	26,25,13	126,164,112	3,4,1	298	149	0	0	0.257,0.333,0.574	0.955,0.953,0.982	-0.575
Sjc_0005411	chr1	-	40937359	40939348	40937359	40937779	40940955	40941363	20,15,13	11,9,11	43,34,25	4,10,8	298	149	0.00312834	0.0115936	0.476,0.455,0.371	0.843,0.63,0.61	-0.26
Sjc_0001922	chr8	+	74811030	74812511	74812168	74812511	74808456	74808735	39,33,21	333,309,253	197,80,126	158,163,161	298	149	0	0	0.055,0.051,0.04	0.384,0.197,0.281	-0.239
Sjc_0006701	chr3	+	46430404	46431062	46430473	46431062	46430287	46430361	16,11,7	2,4,1	9,5,6	0,0,0	218	149	0.000107773	0.00055148	0.845,0.653,0.827	1.0,1.0,1.0	-0.225
Sjc_0002970	chr4	-	29370783	29376691	29370783	29374292	29378224	29378400	44,52,33	2,14,11	226,184,141	0,4,6	298	149	4.41454e-08	3.8997e-07	0.917,0.65,0.6	1.0,0.958,0.922	-0.238
Sjc_0004759	chr1	+	15111588	15115572	15114381	15115572	15111382	15111536	365,270,185	0,8,1	301,267,245	82,26,73	298	149	0	0	1.0,0.944,0.989	0.647,0.837,0.627	0.274
Sjc_0003296	chr4	-	40699198	40703724	40699198	40699306	40704318	40704470	205,158,150	1,2,0	156,120,111	21,35,18	298	149	0	0	0.99,0.975,1.0	0.788,0.632,0.755	0.263
Sjc_0003296	chr4	-	40699198	40701496	40699198	40699306	40708767	40708873	3,4,6	0,0,0	24,16,36	0,8,4	298	149	1.95093e-05	0.000114796	1.0,1.0,1.0	1.0,0.5,0.818	0.227
Sjc_0004676	chr1	-	11443212	11443704	11443212	11443395	11445681	11446250	1853,1763,1684	499,440,392	1784,1680,1761	88,103,94	298	149	0	0	0.65,0.667,0.682	0.91,0.891,0.904	-0.235
Sjc_0004658	chr1	+	10691096	10691860	10691774	10691860	10690634	10690666	134,110,107	7,3,2	215,197,222	38,48,46	298	149	7.32192e-13	1.15479e-11	0.905,0.948,0.964	0.739,0.672,0.707	0.233
Sjc_0000961	chr8	-	38972337	38974795	38972337	38972622	38974829	38974911	27,14,19	0,0,0	375,182,259	106,33,68	298	149	8.7672e-11	1.10518e-09	1.0,1.0,1.0	0.639,0.734,0.656	0.324
Sjc_0004962	chr1	-	22350458	22350671	22350458	22350668	22357096	22357179	110,59,93	157,122,158	24,13,10	0,5,23	152	149	0.00861995	0.02867	0.407,0.322,0.366	1.0,0.718,0.299	-0.307
Sjc_0004532	chr1	+	4998090	4998591	4998358	4998591	4996785	4996928	40,48,75	11,10,3	16,5,13	27,3,11	298	149	6.73344e-07	4.93786e-06	0.645,0.706,0.926	0.229,0.455,0.371	0.407
Sjc_0002685	chr4	-	18741685	18741883	18741685	18741846	18746463	18746594	72,56,47	49,36,33	132,118,129	0,19,19	186	149	1.22125e-15	2.51082e-14	0.541,0.555,0.533	1.0,0.833,0.845	-0.35
Sjc_0005401	chr1	-	40543580	40545108	40543580	40543893	40548461	40548568	43,35,27	2,0,0	98,101,124	30,22,24	298	149	4.20881e-10	4.86195e-09	0.915,1.0,1.0	0.62,0.697,0.721	0.292
Sjc_0005343	chr1	-	38302003	38302995	38302003	38302075	38307616	38308558	5,14,4	4,3,3	14,10,18	0,0,0	298	149	3.01594e-09	3.12824e-08	0.385,0.7,0.4	1.0,1.0,1.0	-0.505
Sjc_0005343	chr1	-	38302003	38302995	38302003	38302075	38308520	38308558	5,14,5	17,20,14	14,10,18	2,0,4	298	149	6.41611e-09	6.36818e-08	0.128,0.259,0.152	0.778,1.0,0.692	-0.644
Sjc_0006476	chr3	-	36803484	36805989	36803484	36803571	36807631	36807783	11,5,11	29,35,48	88,80,58	38,57,70	298	149	9.10169e-10	1.00438e-08	0.159,0.067,0.103	0.537,0.412,0.293	-0.304
Sjc_0007347	chr5	+	27222543	27223937	27223878	27223937	27222056	27222151	27,9,9	7,9,14	55,32,42	0,3,9	298	149	3.32968e-05	0.000188536	0.659,0.333,0.243	1.0,0.842,0.7	-0.436
Sjc_0007587	chr5	+	37073008	37075224	37073083	37075224	37072434	37072478	5,14,3	49,45,47	24,9,19	11,17,35	224	149	2.66119e-05	0.000153196	0.064,0.171,0.041	0.592,0.26,0.265	-0.28
Sjc_0007587	chr5	+	37073008	37075224	37075045	37075224	37072434	37072478	14,6,7	69,51,63	28,27,40	28,47,20	298	149	5.67502e-10	6.46915e-09	0.092,0.056,0.053	0.333,0.223,0.5	-0.285
Sjc_0007587	chr5	+	37073083	37075224	37075045	37075224	37072434	37072961	11,4,7	5,7,3	21,27,40	0,0,0	298	149	1.26421e-12	1.9407e-11	0.524,0.222,0.538	1.0,1.0,1.0	-0.572
Sjc_0002800	chr4	-	23014622	23017195	23014622	23015081	23023679	23024124	44,29,36	9,6,12	33,24,37	0,1,0	298	149	1.12996e-09	1.23508e-08	0.71,0.707,0.6	1.0,0.923,1.0	-0.302
Sjc_0005469	chr1	-	43724995	43725389	43724995	43725177	43729448	43729594	3,16,18	4,1,1	25,28,41	0,0,0	298	149	0.00105823	0.00439848	0.273,0.889,0.9	1.0,1.0,1.0	-0.313
Sjc_0008407	chr2	-	22936249	22939076	22936249	22936417	22939108	22939226	24,34,19	0,0,0	17,14,11	0,0,10	298	149	0.00403758	0.0145724	1.0,1.0,1.0	1.0,1.0,0.355	0.215
Sjc_0002989	chr4	+	30008294	30009270	30008537	30009270	30006428	30006675	59,61,59	107,74,88	446,486,344	133,123,130	298	149	0	0	0.216,0.292,0.251	0.626,0.664,0.57	-0.367
Sjc_0002989	chr4	+	30013383	30020174	30018592	30020174	30008537	30009270	71,98,89	15,14,8	408,471,428	4,9,2	298	149	1.77636e-15	3.54655e-14	0.703,0.778,0.848	0.981,0.963,0.991	-0.202
Sjc_0009502	chr7	+	19738393	19739371	19739084	19739371	19736806	19736870	21,22,19	0,0,0	91,65,48	0,9,38	298	149	5.38482e-06	3.45068e-05	1.0,1.0,1.0	1.0,0.783,0.387	0.277
Sjc_0009502	chr7	+	19738393	19739371	19739084	19739371	19736847	19736900	36,36,27	16,1,4	85,55,56	47,26,42	298	149	0.002347	0.00897733	0.529,0.947,0.771	0.475,0.514,0.4	0.286
Sjc_0002661	chr4	+	17774878	17774976	17774905	17774976	17774044	17774141	652,509,552	3125,2399,2533	4657,2972,3333	1221,807,933	176	149	0	0	0.15,0.152,0.156	0.764,0.757,0.752	-0.605
Sjc_0000646	chr8	+	27002769	27008919	27007303	27008919	27001875	27002216	16,23,14	20,3,8	41,63,63	0,0,0	298	149	9.90652e-13	1.5344e-11	0.286,0.793,0.467	1.0,1.0,1.0	-0.485
Sjc_0000646	chr8	+	27002784	27008919	27007303	27008919	27001875	27002216	72,76,40	20,3,8	101,163,132	0,0,0	298	149	4.94382e-13	7.90554e-12	0.643,0.927,0.714	1.0,1.0,1.0	-0.239
Sjc_0007250	chr5	+	23387895	23388030	23387909	23388030	23387812	23387841	57,67,51	37,30,26	259,185,237	50,26,32	163	149	1.26936e-10	1.56585e-09	0.585,0.671,0.642	0.826,0.867,0.871	-0.222
Sjc_0007250	chr5	+	23387897	23388030	23387909	23388030	23387812	23387841	3,4,1	37,30,26	14,22,19	50,26,32	161	149	8.30094e-07	5.98569e-06	0.07,0.11,0.034	0.206,0.439,0.355	-0.262
Sjc_0007820	chr2	-	56618	56972	56618	56789	58243	58366	301,277,314	2201,2024,1647	803,713,611	880,888,1029	298	149	0	0	0.064,0.064,0.087	0.313,0.286,0.229	-0.204
Sjc_0007929	chr2	+	4103156	4106742	4106499	4106742	4103061	4103122	19,21,11	18,9,8	15,28,24	7,1,1	298	149	0.000720076	0.00309346	0.345,0.538,0.407	0.517,0.933,0.923	-0.361
Sjc_0006268	chr3	-	28949790	28949968	28949790	28949904	28950212	28950268	12,7,5	6,4,1	189,180,177	24,22,7	213	149	0.00525907	0.0184041	0.583,0.55,0.778	0.846,0.851,0.946	-0.244
Sjc_0007121	chr5	-	18160012	18162543	18160012	18162531	18162573	18162638	64,37,43	52,65,50	20,23,30	13,15,9	161	149	0.00456121	0.0162584	0.532,0.345,0.443	0.587,0.587,0.755	-0.203
Sjc_0009368	chr7	+	13745475	13745958	13745534	13745958	13745282	13745443	15,18,8	94,107,89	92,114,99	182,135,185	208	149	4.38538e-14	7.72812e-13	0.103,0.108,0.06	0.266,0.377,0.277	-0.216
Sjc_0007967	chr2	-	5866735	5866962	5866735	5866938	5866992	5867055	28,44,43	16,20,10	63,51,67	4,5,5	173	149	4.88304e-07	3.65065e-06	0.601,0.655,0.787	0.931,0.898,0.92	-0.235
Sjc_0006006	chr3	+	18415341	18419463	18418805	18419463	18413741	18413748	2,6,0	3,0,8	3,4,8	0,0,0	298	149	2.63469e-07	2.05422e-06	0.25,1.0,0.0	1.0,1.0,1.0	-0.583
Sjc_0006157	chr3	+	24413555	24414001	24413656	24414001	24413319	24413521	142,135,129	324,301,303	326,318,345	269,188,248	250	149	0	0	0.207,0.211,0.202	0.419,0.502,0.453	-0.251
Sjc_0003387	chr4	+	44210975	44213603	44212894	44213603	44205744	44205882	3,0,2	52,30,28	7,9,13	15,13,11	298	149	9.75374e-11	1.22063e-09	0.028,0.0,0.034	0.189,0.257,0.371	-0.252
Sjc_0008153	chr2	+	13519391	13519572	13519407	13519572	13519213	13519356	56,47,44	107,83,91	160,163,145	76,97,77	165	149	0	0	0.321,0.338,0.304	0.655,0.603,0.63	-0.308
Sjc_0006224	chr3	+	27072047	27073058	27073005	27073058	27071105	27071294	31,27,38	12,7,2	258,223,203	15,2,3	298	149	9.87345e-06	6.1226e-05	0.564,0.659,0.905	0.896,0.982,0.971	-0.24
Sjc_0002373	chr4	+	3125509	3128409	3127921	3128409	3124837	3125467	23,15,13	39,22,10	57,35,44	21,7,36	298	149	0.0013959	0.00558684	0.228,0.254,0.394	0.576,0.714,0.379	-0.264
Sjc_0008298	chr2	-	18404292	18408162	18404292	18407661	18410456	18410663	6,6,12	0,0,0	7,3,9	0,4,2	298	149	0.000275271	0.00129889	1.0,1.0,1.0	1.0,0.273,0.692	0.345
Sjc_0008301	chr2	-	18516449	18518510	18516449	18516617	18519176	18519353	7,13,13	98,115,71	1166,571,736	0,1,1	298	149	0	0	0.034,0.053,0.084	1.0,0.997,0.997	-0.941
Sjc_0008331	chr2	-	19562485	19563989	19562485	19562926	19564068	19564117	93,96,88	88,82,89	550,528,438	16,16,18	298	149	0	0	0.346,0.369,0.331	0.945,0.943,0.924	-0.589
Sjc_0003286	chr4	-	40353665	40353756	40353665	40353727	40353971	40354155	4,3,8	15,15,7	3,8,6	244,257,251	178	149	8.20349e-08	6.89413e-07	0.182,0.143,0.489	0.01,0.025,0.02	0.253
Sjc_0002951	chr4	-	28774089	28774902	28774089	28774518	28779253	28779330	17,12,14	18,5,10	40,25,27	72,74,39	298	149	0.00307037	0.0114033	0.321,0.545,0.412	0.217,0.145,0.257	0.22
Sjc_0005933	chr3	-	14520595	14522394	14520595	14520846	14524414	14524742	146,120,98	21,31,15	121,106,124	102,57,75	298	149	7.75552e-11	9.81229e-10	0.777,0.659,0.766	0.372,0.482,0.453	0.298
Sjc_0003667	chr4	-	55051763	55051950	55051763	55051942	55051983	55052070	139,111,143	303,243,236	165,214,176	109,122,143	157	149	0	0	0.303,0.302,0.365	0.59,0.625,0.539	-0.261
Sjc_0009008	chr6	+	21204379	21204948	21204786	21204948	21186075	21186134	2,6,2	1,3,1	9,6,14	0,0,1	298	149	1.71384e-05	0.000101887	0.5,0.5,0.5	1.0,1.0,0.875	-0.458
Sjc_0009008	chr6	+	21204786	21204948	21204868	21204948	21188763	21188867	199,158,141	9,18,8	132,108,135	94,113,138	231	149	0	0	0.934,0.85,0.919	0.475,0.381,0.387	0.487
Sjc_0009008	chr6	+	21209097	21209157	21209118	21209157	21208856	21208913	8,3,11	1008,736,575	3,5,9	16,11,19	170	149	4.95159e-14	8.5514e-13	0.007,0.004,0.016	0.141,0.285,0.293	-0.231
Sjc_0003083	chr4	-	32951264	32951578	32951264	32951348	32952463	32952797	129,125,92	182,133,105	287,241,244	162,112,116	298	149	2.44815e-12	3.61364e-11	0.262,0.32,0.305	0.47,0.518,0.513	-0.205
Sjc_0003083	chr4	-	32951264	32951578	32951264	32951412	32952463	32952797	20,22,25	22,34,13	30,34,67	10,9,11	298	149	1.30769e-05	7.88265e-05	0.312,0.244,0.49	0.6,0.654,0.753	-0.32
Sjc_0003109	chr4	-	34424578	34424892	34424578	34424667	34426124	34426221	36,27,26	2,0,0	17,23,34	39,31,28	298	149	0	0	0.9,1.0,1.0	0.179,0.271,0.378	0.691
Sjc_0003127	chr4	-	34963317	34964680	34963317	34964010	34966139	34966320	5,7,3	0,4,0	2,6,6	29,11,10	298	149	3.70373e-05	0.000207337	1.0,0.467,1.0	0.033,0.214,0.231	0.663
Sjc_0003136	chr4	-	35161139	35163459	35161139	35161619	35164304	35164525	2,2,9	27,22,13	21,57,44	1,0,0	298	149	0	0	0.036,0.043,0.257	0.913,1.0,1.0	-0.859
Sjc_0003163	chr4	+	36139848	36143514	36141218	36143514	36139716	36139814	53,51,34	167,134,140	124,163,132	33,41,47	298	149	0	0	0.137,0.16,0.108	0.653,0.665,0.584	-0.499
Sjc_0003163	chr4	+	36139877	36143514	36141218	36143514	36139716	36139814	36,28,18	167,134,140	106,116,113	33,41,47	298	149	0	0	0.097,0.095,0.06	0.616,0.586,0.546	-0.499
Sjc_0003166	chr4	+	36219898	36222725	36222345	36222725	36219709	36219863	85,59,81	55,53,37	244,292,253	34,29,30	298	149	0	0	0.436,0.358,0.523	0.782,0.834,0.808	-0.369
Sjc_0003200	chr4	-	37378921	37379524	37378921	37379495	37386796	37387151	2,0,3	15,2,14	42,37,34	0,1,0	178	149	0	0	0.1,0.0,0.152	1.0,0.969,1.0	-0.906
Sjc_0003223	chr4	+	38578319	38579501	38579287	38579501	38577840	38578142	5252,4104,4411	175,122,158	6414,4272,4474	2785,1446,1958	298	149	0	0	0.938,0.944,0.933	0.535,0.596,0.533	0.384
Sjc_0003270	chr4	-	39918097	39918412	39918097	39918310	39919190	39919595	6,16,17	3,0,17	8,24,14	0,1,2	251	149	0.00249822	0.00951361	0.543,1.0,0.372	1.0,0.934,0.806	-0.275
Sjc_0003270	chr4	-	39918097	39919595	39918097	39918412	39921420	39921758	5,4,6	0,0,0	16,8,11	4,2,0	298	149	0.000894325	0.00379484	1.0,1.0,1.0	0.667,0.667,1.0	0.222
Sjc_0003287	chr4	+	40375191	40378496	40378108	40378496	40372586	40373092	211,202,158	93,63,55	331,277,310	54,24,30	298	149	1.1201e-12	1.72716e-11	0.531,0.616,0.59	0.754,0.852,0.838	-0.236
Sjc_0003329	chr4	-	41826173	41829536	41826173	41826689	41837691	41837877	132,156,120	32,45,28	374,307,286	0,2,0	298	149	0	0	0.673,0.634,0.682	1.0,0.987,1.0	-0.333
Sjc_0003329	chr4	-	41826173	41829536	41826173	41826689	41841980	41842097	8,14,16	3,0,4	41,41,29	0,0,0	298	149	8.14979e-05	0.000423936	0.571,1.0,0.667	1.0,1.0,1.0	-0.254
Sjc_0003329	chr4	-	41850259	41854756	41850259	41850394	41856245	41856406	32,56,25	86,83,59	66,34,68	31,32,34	298	149	7.94296e-08	6.70782e-07	0.157,0.252,0.175	0.516,0.347,0.5	-0.26
Sjc_0003348	chr4	-	42550829	42553101	42550829	42553080	42553210	42553275	175,141,158	398,338,367	188,235,141	140,86,104	170	149	3.88578e-15	7.37444e-14	0.278,0.268,0.274	0.541,0.705,0.543	-0.323
Sjc_0003360	chr4	+	42959720	42962529	42962261	42962529	42958982	42959129	53,63,49	10,16,9	404,456,353	0,27,16	298	149	1.35869e-10	1.66713e-09	0.726,0.663,0.731	1.0,0.894,0.917	-0.23
Sjc_0003404	chr4	+	44753404	44754064	44753779	44754064	44752247	44752511	71,76,65	223,164,178	12,16,7	5,5,5	298	149	3.85745e-07	2.95424e-06	0.137,0.188,0.154	0.545,0.615,0.412	-0.364
Sjc_0003419	chr4	-	45437170	45437506	45437170	45437402	45440023	45440096	45,45,36	150,120,126	112,117,125	129,100,111	253	149	7.77156e-16	1.64681e-14	0.15,0.181,0.144	0.338,0.408,0.399	-0.223
Sjc_0001355	chr8	+	52875665	52875748	52875733	52875748	52874960	52875155	12,10,3	13,2,16	11,14,8	0,0,0	217	149	3.17901e-10	3.72213e-09	0.388,0.774,0.114	1.0,1.0,1.0	-0.575
Sjc_0001355	chr8	+	52876958	52877039	52877006	52877039	52875733	52875748	6,7,6	11,0,16	9,12,12	0,0,0	197	149	2.20291e-07	1.75724e-06	0.292,1.0,0.221	1.0,1.0,1.0	-0.496
Sjc_0001306	chr8	-	51367322	51367712	51367322	51367658	51370019	51370195	62,69,58	46,60,44	1,9,6	14,45,15	203	149	2.52378e-09	2.66579e-08	0.497,0.458,0.492	0.05,0.128,0.227	0.347
Sjc_0003547	chr4	-	50181337	50181660	50181337	50181565	50183449	50183677	13,14,9	215,173,144	57,140,168	151,195,189	244	149	0	0	0.036,0.047,0.037	0.187,0.305,0.352	-0.241
Sjc_0003547	chr4	-	50184813	50185128	50184813	50185015	50185618	50185759	69,74,54	36,56,38	106,203,115	16,32,39	262	149	1.87744e-07	1.51158e-06	0.522,0.429,0.447	0.79,0.783,0.626	-0.267
Sjc_0003569	chr4	-	50801941	50804429	50801941	50802376	50805747	50806103	70,53,49	0,0,1	183,103,137	25,16,28	298	149	2.00584e-12	3.01225e-11	1.0,1.0,0.961	0.785,0.763,0.71	0.234
Sjc_0007552	chr5	-	35676443	35676584	35676443	35676570	35679527	35679746	8,8,10	11,5,4	39,26,34	4,2,8	163	149	0.00030274	0.00141115	0.399,0.594,0.696	0.899,0.922,0.795	-0.309
Sjc_0003984	chr4	+	69513295	69513630	69513468	69513630	69510404	69510670	30,38,25	91,72,55	154,118,159	92,85,86	298	149	1.11022e-16	2.45815e-15	0.142,0.209,0.185	0.456,0.41,0.48	-0.27
Sjc_0007421	chr5	-	30413031	30415598	30413031	30413118	30415637	30415805	32,46,35	442,355,296	123,126,158	166,141,133	298	149	0	0	0.035,0.061,0.056	0.27,0.309,0.373	-0.267
Sjc_0003361	chr4	-	42987572	42987743	42987572	42987602	42990170	42990227	6,12,13	0,0,4	49,66,49	91,71,95	290	149	6.90529e-07	5.04247e-06	1.0,1.0,0.625	0.217,0.323,0.209	0.625
Sjc_0003706	chr4	-	56798635	56801087	56798635	56798657	56810373	56810505	130,86,90	64,80,59	36,77,63	2,5,3	298	149	0	0	0.504,0.35,0.433	0.9,0.885,0.913	-0.47
Sjc_0005242	chr1	+	33979828	33984921	33983989	33984921	33976879	33976977	284,217,194	282,242,231	352,262,273	104,116,122	298	149	3.44169e-15	6.67843e-14	0.335,0.31,0.296	0.629,0.53,0.528	-0.249
Sjc_0003826	chr4	-	62285037	62285338	62285037	62285276	62287161	62287298	107,129,98	31,30,22	115,85,116	5,3,0	211	149	3.66374e-15	7.0303e-14	0.709,0.752,0.759	0.942,0.952,1.0	-0.225
Sjc_0000478	chr8	+	21229568	21229718	21229581	21229718	21229454	21229538	3,3,6	44,29,27	37,17,34	30,15,13	162	149	1.21569e-13	2.00909e-12	0.059,0.087,0.17	0.531,0.51,0.706	-0.477
Sjc_0000478	chr8	+	21229571	21229718	21229581	21229718	21229454	21229538	30,22,21	44,29,27	118,87,98	30,15,13	159	149	0	0	0.39,0.416,0.422	0.787,0.845,0.876	-0.427
Sjc_0003892	chr4	-	65922336	65922624	65922336	65922617	65923724	65924190	2,2,2	0,0,2	0,15,20	14,13,14	156	149	0.000389885	0.00177192	1.0,1.0,0.489	0.0,0.524,0.577	0.463
Sjc_0004021	chr4	-	70975687	70976531	70975687	70976508	70979345	70979594	3,6,1	3,7,0	0,1,2	52,32,51	172	149	2.125e-06	1.45341e-05	0.464,0.426,1.0	0.0,0.026,0.033	0.61
Sjc_0004068	chr4	-	72904376	72904733	72904376	72904490	72906058	72906296	24,47,50	23,12,8	355,216,241	32,30,35	298	149	0.00724276	0.0246225	0.343,0.662,0.758	0.847,0.783,0.775	-0.214
Sjc_0003151	chr4	-	35717076	35719389	35717076	35717624	35719787	35719934	181,164,119	14,21,12	136,93,91	45,78,59	298	149	3.32845e-12	4.77032e-11	0.866,0.796,0.832	0.602,0.373,0.435	0.361
Sjc_0003151	chr4	-	35717076	35719736	35717076	35719389	35719787	35720053	33,35,27	174,157,112	166,172,148	86,33,39	298	149	0	0	0.087,0.1,0.108	0.491,0.723,0.655	-0.525
Sjc_0004129	chr4	-	74820064	74820178	74820064	74820172	74820211	74820314	20,19,17	36,23,24	339,158,245	174,91,98	155	149	6.74909e-08	5.74172e-07	0.348,0.443,0.405	0.652,0.625,0.706	-0.262
Sjc_0004255	chr4	-	79763002	79763556	79763002	79763219	79765612	79765840	59,67,56	0,2,4	120,101,115	39,12,31	298	149	4.22721e-08	3.74379e-07	1.0,0.944,0.875	0.606,0.808,0.65	0.252
Sjc_0001259	chr8	-	49932180	49934663	49932180	49932932	49938631	49938831	44,54,39	41,23,29	38,116,100	0,31,3	298	149	1.50071e-07	1.21392e-06	0.349,0.54,0.402	1.0,0.652,0.943	-0.435
Sjc_0001259	chr8	-	49932180	49935729	49932180	49932932	49943016	49943172	817,695,505	170,131,106	104,407,314	2,4,3	298	149	0	0	0.706,0.726,0.704	0.963,0.981,0.981	-0.263
Sjc_0000315	chr8	+	14187518	14188046	14187951	14188046	14178053	14178575	1,2,1	3,2,2	3,1,4	0,0,0	298	149	7.1953e-11	9.20465e-10	0.143,0.333,0.2	1.0,1.0,1.0	-0.775
Sjc_0000844	chr8	-	34700766	34703001	34700766	34700952	34703028	34703426	36,16,25	4,5,2	120,214,160	1,0,0	298	149	4.6539e-08	4.06025e-07	0.818,0.615,0.862	0.984,1.0,1.0	-0.23
Sjc_0001139	chr8	+	45912347	45913092	45912686	45913092	45910632	45910785	0,0,0	6,1,4	10,17,17	10,26,17	298	149	8.24109e-08	6.90891e-07	0.0,0.0,0.0	0.333,0.246,0.333	-0.304
Sjc_0007694	chr5	-	41070590	41072778	41070590	41070692	41074232	41075154	31,24,50	28,25,27	91,106,102	15,15,14	298	149	2.26466e-11	3.02012e-10	0.356,0.324,0.481	0.752,0.779,0.785	-0.385
Sjc_0003028	chr4	-	31197602	31200318	31197602	31197844	31201476	31202638	10,7,1	174,135,112	6,34,6	0,11,4	298	149	2.12941e-13	3.45304e-12	0.028,0.025,0.004	1.0,0.607,0.429	-0.66
Sjc_0003028	chr4	-	31197602	31200318	31197602	31197858	31201476	31202638	4,3,1	78,87,48	4,26,6	0,18,1	298	149	5.65226e-12	8.00119e-11	0.025,0.017,0.01	1.0,0.419,0.75	-0.706
Sjc_0008825	chr6	-	12081130	12082914	12081130	12081282	12088362	12088535	234,195,163	119,80,87	123,99,127	977,693,647	298	149	0	0	0.496,0.549,0.484	0.059,0.067,0.089	0.438
Sjc_0008825	chr6	-	12093023	12093205	12093023	12093085	12093267	12093550	77,92,39	123,94,74	85,86,72	38,22,59	269	149	3.63724e-05	0.000203945	0.257,0.352,0.226	0.553,0.684,0.403	-0.268
Sjc_0001481	chr8	+	57933862	57934615	57934080	57934615	57929752	57930242	15,28,12	5,6,4	100,61,77	0,0,0	298	149	2.4587e-12	3.61377e-11	0.6,0.7,0.6	1.0,1.0,1.0	-0.367
Sjc_0006861	chr5	-	6053996	6057494	6053996	6055977	6060474	6061304	110,89,92	24,12,16	148,135,184	1,0,11	298	149	5.5579e-11	7.13642e-10	0.696,0.788,0.742	0.987,1.0,0.893	-0.218
Sjc_0002721	chr4	+	20095784	20096032	20095893	20096032	20095693	20095735	8,11,7	35,17,25	47,34,28	19,36,21	258	149	1.01653e-05	6.281e-05	0.117,0.272,0.139	0.588,0.353,0.435	-0.283
Sjc_0004024	chr4	+	71060771	71063170	71062861	71063170	71052683	71054688	14,33,14	0,1,0	13,20,17	9,22,41	298	149	0	0	1.0,0.943,1.0	0.419,0.312,0.172	0.68
Sjc_0006976	chr5	+	11604497	11604539	11604502	11604539	11604169	11604466	7,4,8	69,48,56	103,54,62	179,89,141	154	149	3.57425e-12	5.10143e-11	0.089,0.075,0.121	0.358,0.37,0.298	-0.247
Sjc_0007001	chr5	-	12777635	12778182	12777635	12777740	12778218	12778883	520,414,420	354,253,304	941,742,967	199,166,184	298	149	0	0	0.423,0.45,0.409	0.703,0.691,0.724	-0.279
Sjc_0008717	chr6	-	7847949	7848437	7847949	7848149	7849597	7849833	13,14,17	780,718,566	50,44,66	102,99,90	298	149	0	0	0.008,0.01,0.015	0.197,0.182,0.268	-0.205
Sjc_0008717	chr6	-	7847949	7849555	7847949	7848149	7849597	7849833	40,35,34	780,718,566	71,68,113	102,99,90	298	149	0	0	0.025,0.024,0.029	0.258,0.256,0.386	-0.274
Sjc_0000768	chr8	-	31874749	31874891	31874749	31874836	31875895	31875923	16,7,6	6,0,3	30,33,30	0,0,0	204	149	3.93219e-06	2.5626e-05	0.661,1.0,0.594	1.0,1.0,1.0	-0.248
Sjc_0007154	chr5	+	19559835	19560788	19560631	19560788	19558623	19558748	82,101,89	14,17,16	143,104,141	0,0,0	298	149	0	0	0.745,0.748,0.736	1.0,1.0,1.0	-0.257
Sjc_0007182	chr5	-	20502118	20514780	20502118	20504930	20515945	20516197	2050,1654,1667	27,14,27	1125,976,985	193,166,193	298	149	0	0	0.974,0.983,0.969	0.745,0.746,0.718	0.239
Sjc_0002451	chr4	-	6975379	6975796	6975379	6975414	6976870	6976909	7,14,13	24,17,24	85,58,55	21,37,19	298	149	2.99366e-07	2.30292e-06	0.127,0.292,0.213	0.669,0.439,0.591	-0.356
Sjc_0003768	chr4	-	59534838	59537806	59534838	59535802	59538538	59539297	48,29,21	8,10,26	26,60,14	93,110,95	298	149	2.29118e-06	1.55782e-05	0.75,0.592,0.288	0.123,0.214,0.069	0.408
Sjc_0007260	chr5	-	23668651	23669177	23668651	23668713	23669348	23669799	92,70,75	70,41,54	505,347,411	26,20,26	298	149	0	0	0.397,0.461,0.41	0.907,0.897,0.888	-0.475
Sjc_0007260	chr5	-	23668651	23669177	23668651	23668713	23669531	23669799	138,87,96	96,100,84	437,343,364	42,34,29	298	149	0	0	0.418,0.303,0.364	0.839,0.835,0.863	-0.484
Sjc_0007528	chr5	-	34905641	34906536	34905641	34905882	34906568	34907286	34,33,36	7,6,18	117,102,113	2,5,11	298	149	6.46978e-06	4.07785e-05	0.708,0.733,0.5	0.967,0.911,0.837	-0.258
Sjc_0007330	chr5	-	26526173	26528771	26526173	26526392	26528809	26529196	40,51,30	3,7,7	62,49,33	1,0,0	298	149	1.33373e-07	1.08649e-06	0.87,0.785,0.682	0.969,1.0,1.0	-0.211
Sjc_0003953	chr4	-	68232308	68233177	68232308	68232452	68235311	68235389	41,28,32	11,2,6	54,774,84	0,0,0	298	149	3.66374e-15	7.0303e-14	0.651,0.875,0.727	1.0,1.0,1.0	-0.249
Sjc_0003953	chr4	-	68232308	68233757	68232308	68232452	68235311	68235389	0,4,1	11,2,6	4,22,8	0,0,0	298	149	1.33227e-15	2.72287e-14	0.0,0.5,0.077	1.0,1.0,1.0	-0.808
Sjc_0003160	chr4	-	36008602	36009353	36008602	36009212	36010530	36010605	84,80,71	40,46,43	365,414,345	15,8,22	290	149	0	0	0.519,0.472,0.459	0.926,0.964,0.89	-0.443
Sjc_0007382	chr5	-	28807062	28808731	28807062	28807910	28812255	28812362	95,87,77	282,228,161	282,198,265	18,34,36	298	149	0	0	0.144,0.16,0.193	0.887,0.744,0.786	-0.64
Sjc_0007382	chr5	-	28807062	28809408	28807062	28807910	28812255	28812362	30,38,35	282,228,161	77,118,112	18,34,36	298	149	0	0	0.051,0.077,0.098	0.681,0.634,0.609	-0.566
Sjc_0008493	chr2	-	25555916	25557124	25555916	25556021	25557161	25557315	6,6,7	0,4,0	4,5,7	2,12,2	298	149	0.00790847	0.0265501	1.0,0.429,1.0	0.5,0.172,0.636	0.374
Sjc_0007478	chr5	+	32596009	32596610	32596181	32596610	32594166	32594386	12,18,4	0,1,1	5,3,1	5,15,13	298	149	3.79385e-12	5.39258e-11	1.0,0.9,0.667	0.333,0.091,0.037	0.702
Sjc_0007535	chr5	+	35129635	35129978	35129782	35129978	35128637	35128722	30,27,33	27,23,34	89,131,102	37,43,36	296	149	2.233e-06	1.52126e-05	0.359,0.371,0.328	0.548,0.605,0.588	-0.228
Sjc_0007535	chr5	+	35150694	35151395	35151012	35151395	35145427	35145512	76,86,76	39,44,22	363,450,345	10,9,8	298	149	0	0	0.494,0.494,0.633	0.948,0.962,0.956	-0.415
Sjc_0007582	chr5	-	36985328	36987665	36985328	36985367	36987843	36987990	53,64,59	50,36,27	31,30,16	83,104,88	298	149	8.54872e-15	1.54593e-13	0.346,0.471,0.522	0.157,0.126,0.083	0.324
Sjc_0007644	chr5	+	39235500	39236914	39236757	39236914	39232692	39232972	6,3,11	0,0,0	39,50,23	18,21,9	298	149	1.48958e-08	1.41346e-07	1.0,1.0,1.0	0.52,0.543,0.561	0.459
Sjc_0007762	chr5	-	43194798	43196116	43194798	43195791	43196275	43196376	14,34,22	3,2,3	14,14,11	0,0,0	298	149	4.95294e-05	0.000271979	0.7,0.895,0.786	1.0,1.0,1.0	-0.206
Sjc_0008528	chr6	+	423570	423853	423589	423853	422186	422389	42,36,28	24,26,28	17,15,13	26,22,32	168	149	0.000995948	0.00417476	0.608,0.551,0.47	0.367,0.377,0.265	0.207
Sjc_0003976	chr4	-	69128009	69136400	69128009	69128178	69140048	69140335	3,5,5	19,23,19	73,109,76	18,18,5	298	149	0	0	0.073,0.098,0.116	0.67,0.752,0.884	-0.673
Sjc_0005863	chr3	+	11797258	11800167	11798958	11800167	11797060	11797204	21,20,19	56,68,44	32,48,53	23,44,24	298	149	4.073e-09	4.14989e-08	0.158,0.128,0.178	0.41,0.353,0.525	-0.275
Sjc_0007168	chr5	+	20112470	20112599	20112531	20112599	20110079	20110125	5,9,4	5,5,1	16,8,3	104,63,100	210	149	4.65506e-08	4.06025e-07	0.415,0.561,0.739	0.098,0.083,0.021	0.504
Sjc_0001882	chr8	-	73515371	73515499	73515371	73515430	73517640	73517795	6,4,1	0,0,0	0,13,12	6,0,4	218	149	3.42575e-05	0.000193342	1.0,1.0,1.0	0.0,1.0,0.672	0.443
Sjc_0008790	chr6	-	10836085	10836810	10836085	10836343	10839722	10839841	151,159,121	40,47,22	307,268,259	27,0,6	298	149	5.55112e-16	1.18355e-14	0.654,0.628,0.733	0.85,1.0,0.956	-0.264
Sjc_0002081	chr8	-	81397201	81397503	81397201	81397481	81400530	81400920	7,2,1	6,7,5	6,3,1	2,0,0	171	149	1.28379e-05	7.75214e-05	0.504,0.199,0.148	0.723,1.0,1.0	-0.624
Sjc_0002081	chr8	-	81397201	81400089	81397201	81397481	81400530	81400920	25,12,9	6,7,5	20,22,12	2,0,0	298	149	6.34237e-07	4.6709e-06	0.676,0.462,0.474	0.833,1.0,1.0	-0.407
Sjc_0008950	chr6	+	17942005	17943910	17943828	17943910	17938861	17938947	6,3,5	135,116,114	27,20,18	19,10,7	298	149	0	0	0.022,0.013,0.021	0.415,0.5,0.563	-0.474
Sjc_0008950	chr6	+	17942005	17943910	17943828	17943910	17938865	17939015	6,9,4	15,7,11	34,25,32	0,0,4	298	149	4.76286e-14	8.30854e-13	0.167,0.391,0.154	1.0,1.0,0.8	-0.696
Sjc_0008950	chr6	+	17942005	17943910	17943828	17943910	17939720	17939907	7,6,10	51,31,26	21,23,29	0,0,0	298	149	0	0	0.064,0.088,0.161	1.0,1.0,1.0	-0.896
Sjc_0009382	chr7	-	14414896	14415046	14414896	14414995	14416518	14416540	32,43,49	139,112,115	27,37,24	6,9,9	200	149	0	0	0.146,0.222,0.241	0.77,0.754,0.665	-0.527
Sjc_0008968	chr6	-	18863040	18865477	18863040	18863116	18865578	18865595	29,31,11	40,19,31	100,75,64	33,27,64	298	149	0.00827327	0.0276362	0.266,0.449,0.151	0.602,0.581,0.333	-0.217
Sjc_0008968	chr6	-	18863040	18865477	18863040	18863116	18865663	18865836	29,29,10	13,8,9	100,75,64	9,4,6	298	149	3.59949e-06	2.36362e-05	0.527,0.644,0.357	0.847,0.904,0.842	-0.355
Sjc_0001727	chr8	+	67080961	67081096	67080970	67081096	67080594	67080935	140,120,103	121,125,109	420,474,506	137,177,172	158	149	0	0	0.522,0.475,0.471	0.743,0.716,0.735	-0.242
Sjc_0009046	chr6	-	22433047	22434841	22433047	22433491	22438904	22439078	396,341,298	5,6,4	432,250,372	80,41,57	298	149	0	0	0.975,0.966,0.974	0.73,0.753,0.765	0.222
Sjc_0006909	chr5	+	8399693	8399859	8399697	8399859	8399493	8399659	3,2,5	3,5,7	152,62,66	53,27,37	153	149	0.00584136	0.0202571	0.493,0.28,0.41	0.736,0.691,0.635	-0.293
Sjc_0001030	chr8	-	41843908	41845831	41843908	41844153	41847388	41847705	77,52,64	8,10,6	156,122,187	0,0,0	298	149	2.01061e-13	3.27578e-12	0.828,0.722,0.842	1.0,1.0,1.0	-0.203
Sjc_0002290	chr8	-	89715227	89715457	89715227	89715450	89715491	89715605	116,111,67	76,69,63	66,49,109	4,4,16	156	149	0	0	0.593,0.606,0.504	0.94,0.921,0.867	-0.342
Sjc_0009379	chr7	+	14342661	14343420	14343395	14343420	14341268	14341379	38,32,26	42,41,33	2,10,5	16,43,34	298	149	2.19977e-08	2.02074e-07	0.311,0.281,0.283	0.059,0.104,0.068	0.215
Sjc_0003681	chr4	+	55595069	55595711	55595125	55595711	55593699	55593980	19,24,44	15,22,12	27,16,33	1,5,3	205	149	0.000228804	0.00109915	0.479,0.442,0.727	0.952,0.699,0.889	-0.297
Sjc_0009471	chr7	-	17599918	17600382	17599918	17599987	17600756	17600822	4,19,18	0,0,0	3,101,109	16,44,12	298	149	5.14526e-09	5.1662e-08	1.0,1.0,1.0	0.086,0.534,0.82	0.52
Sjc_0009481	chr7	-	18129178	18129319	18129178	18129238	18131670	18131736	12,13,11	1396,1018,752	35,10,13	30,13,21	230	149	0	0	0.006,0.008,0.009	0.43,0.333,0.286	-0.342
Sjc_0007514	chr5	-	34239347	34239711	34239347	34239548	34241711	34241880	82,60,54	27,23,17	639,714,726	75,37,49	298	149	8.49321e-14	1.41718e-12	0.603,0.566,0.614	0.81,0.906,0.881	-0.271
Sjc_0000034	chr8	-	1647692	1647904	1647692	1647901	1647935	1649477	22,33,21	19,4,17	30,27,26	4,7,0	152	149	0.00303389	0.0112799	0.532,0.89,0.548	0.88,0.791,1.0	-0.234
Sjc_0000120	chr8	+	5334252	5334325	5334258	5334325	5333324	5333380	717,606,474	798,669,530	7,5,4	0,1,0	155	149	7.5604e-09	7.43978e-08	0.463,0.465,0.462	1.0,0.828,1.0	-0.479
Sjc_0006389	chr3	+	33190856	33191159	33190907	33191159	33187419	33187529	39,38,35	48,62,51	133,92,144	37,46,61	200	149	9.97702e-12	1.35672e-10	0.377,0.313,0.338	0.728,0.598,0.638	-0.312

## Sheet: Alternative 5' splice site
GeneID	chr	strand	longExonStart_0base	longExonEnd	shortES	shortEE	flankingES	flankingEE	IJC_SAMPLE_1	SJC_SAMPLE_1	IJC_SAMPLE_2	SJC_SAMPLE_2	IncFormLen	SkipFormLen	PValue	FDR	IncLevel1	IncLevel2	IncLevelDifference
Sjc_0002234	chr8	-	88255644	88255758	88255678	88255758	88254284	88254532	24,14,12	57,53,42	8,13,32	7,4,10	183	149	3.71113e-08	4.15544e-07	0.255,0.177,0.189	0.482,0.726,0.723	-0.437
Sjc_0002232	chr8	-	88206886	88208444	88208240	88208444	88203031	88204299	6,1,1	0,0,0	8,3,4	1,4,0	298	149	0.0045634	0.0186926	1.0,1.0,1.0	0.8,0.273,1.0	0.309
Sjc_0002104	chr8	+	82244976	82245233	82244976	82245200	82248360	82248919	34,32,33	4,0,0	42,35,40	17,44,22	182	149	1.74118e-11	2.81724e-10	0.874,1.0,1.0	0.669,0.394,0.598	0.404
Sjc_0002061	chr8	+	80307500	80307600	80307500	80307576	80308966	80309471	71,57,44	15,20,16	20,28,14	40,40,47	173	149	5.24025e-14	1.16147e-12	0.803,0.711,0.703	0.301,0.376,0.204	0.445
Sjc_0002012	chr8	-	78640659	78641326	78641093	78641326	78635504	78639597	4,2,2	6,3,5	3,4,5	1,0,0	298	149	1.5234e-07	1.55023e-06	0.25,0.25,0.167	0.6,1.0,1.0	-0.644
Sjc_0002006	chr8	-	78418092	78418223	78418149	78418223	78415237	78415350	38,59,40	177,125,128	80,74,68	59,70,73	206	149	2.66465e-12	4.84427e-11	0.134,0.255,0.184	0.495,0.433,0.403	-0.253
Sjc_0001991	chr8	-	77986493	77989173	77989032	77989173	77985337	77985482	3,2,1	19,23,15	22,23,6	27,21,23	298	149	2.38266e-06	1.98208e-05	0.073,0.042,0.032	0.289,0.354,0.115	-0.204
Sjc_0001935	chr8	-	75575586	75577348	75577189	75577348	75575168	75575337	59,52,34	6,11,8	500,271,311	28,2,11	298	149	3.62156e-06	2.93718e-05	0.831,0.703,0.68	0.899,0.985,0.934	-0.201
Sjc_0001748	chr8	-	67978489	67980815	67980353	67980815	67977473	67977948	373,289,301	9,10,0	176,112,152	100,67,64	298	149	0	0	0.954,0.935,1.0	0.468,0.455,0.543	0.474
Sjc_0001265	chr8	+	50169993	50171610	50169993	50170367	50171751	50172792	6,10,10	10,7,0	6,7,8	0,0,0	298	149	5.51453e-07	5.05525e-06	0.231,0.417,1.0	1.0,1.0,1.0	-0.451
Sjc_0001241	chr8	-	49483443	49484331	49484151	49484331	49483194	49483399	113,130,105	1208,1114,1011	761,668,555	296,301,348	298	149	0	0	0.045,0.055,0.049	0.562,0.526,0.444	-0.461
Sjc_0001405	chr8	+	54559153	54560625	54559153	54559295	54561313	54561666	9,7,10	2,12,1	63,61,58	0,1,0	298	149	5.3922e-08	5.91497e-07	0.692,0.226,0.833	1.0,0.968,1.0	-0.406
Sjc_0001099	chr8	+	44157342	44157772	44157342	44157602	44157930	44158298	983,840,708	849,613,678	4705,3563,3739	1047,720,791	298	149	0	0	0.367,0.407,0.343	0.692,0.712,0.703	-0.33
Sjc_0001077	chr8	+	43388679	43390481	43388679	43388871	43390581	43390624	19,17,17	5,15,13	502,267,355	3,2,3	298	149	0	0	0.655,0.362,0.395	0.988,0.985,0.983	-0.515
Sjc_0000993	chr8	+	40299989	40300751	40299989	40300140	40317376	40318057	87,86,77	23,27,24	280,206,276	24,14,23	298	149	1.48475e-10	2.22437e-09	0.654,0.614,0.616	0.854,0.88,0.857	-0.236
Sjc_0000988	chr8	+	40192431	40193888	40192431	40193073	40194242	40196930	0,6,2	6,4,2	14,12,14	307,2426,1316	298	149	0.000181159	0.00104312	0.0,0.429,0.333	0.022,0.002,0.005	0.244
Sjc_0000975	chr8	-	39583701	39587657	39587619	39587657	39578496	39578664	27,30,33	0,0,1	4,9,7	1,6,2	298	149	6.31587e-08	6.88153e-07	1.0,1.0,0.943	0.667,0.429,0.636	0.404
Sjc_0000975	chr8	-	39587519	39587657	39587619	39587657	39578496	39578664	13,5,3	0,0,1	0,0,8	1,6,2	249	149	1.86823e-07	1.86592e-06	1.0,1.0,0.642	0.0,0.0,0.705	0.646
Sjc_0000950	chr8	+	38617222	38621711	38617222	38619596	38622802	38623133	11,11,8	26,29,18	3,13,12	6,0,0	298	149	0.000145806	0.00085631	0.175,0.159,0.182	0.2,1.0,1.0	-0.561
Sjc_0002305	chr8	-	90216480	90216816	90216762	90216816	90214061	90215253	53,51,36	351,271,256	101,118,87	83,129,80	298	149	0	0	0.07,0.086,0.066	0.378,0.314,0.352	-0.274
Sjc_0000893	chr8	+	36442013	36442083	36442013	36442051	36444601	36444703	40,49,34	0,0,3	24,22,18	17,21,28	181	149	0	0	1.0,1.0,0.903	0.538,0.463,0.346	0.519
Sjc_0000849	chr8	-	34752632	34752691	34752647	34752691	34752425	34752585	8,3,1	2,2,0	2,1,4	13,2,15	164	149	6.92742e-05	0.000436131	0.784,0.577,1.0	0.123,0.312,0.195	0.577
Sjc_0000831	chr8	-	34326263	34328994	34328694	34328994	34324642	34324874	294,212,251	59,47,62	159,146,171	93,77,84	298	149	3.6563e-10	5.28205e-09	0.714,0.693,0.669	0.461,0.487,0.504	0.208
Sjc_0000805	chr8	-	33373884	33374056	33374002	33374056	33372314	33372810	25,23,20	91,85,81	133,210,164	149,103,138	267	149	1.38778e-13	2.95451e-12	0.133,0.131,0.121	0.332,0.532,0.399	-0.293
Sjc_0000796	chr8	-	33026518	33027068	33026769	33027068	33025427	33025861	24,12,12	17,24,17	21,51,24	13,6,12	298	149	0.00225971	0.010128	0.414,0.2,0.261	0.447,0.81,0.5	-0.294
Sjc_0000796	chr8	-	33026518	33027068	33026922	33027068	33025427	33025861	24,6,22	3,5,1	19,37,18	0,0,0	298	149	4.39282e-06	3.50127e-05	0.8,0.375,0.917	1.0,1.0,1.0	-0.303
Sjc_0000681	chr8	-	28736471	28738900	28738689	28738900	28735408	28735783	81,49,70	7,3,7	118,73,81	32,19,32	298	149	1.17753e-06	1.03546e-05	0.853,0.891,0.833	0.648,0.658,0.559	0.237
Sjc_0000675	chr8	-	28520013	28521079	28520446	28521079	28517617	28517685	24,33,17	16,16,7	44,53,33	81,80,60	298	149	2.26934e-06	1.90742e-05	0.429,0.508,0.548	0.214,0.249,0.216	0.269
Sjc_0000675	chr8	-	28520192	28521079	28520446	28521079	28517617	28517685	19,23,9	16,16,7	24,43,24	81,80,60	298	149	1.27628e-05	9.21888e-05	0.373,0.418,0.391	0.129,0.212,0.167	0.225
Sjc_0000675	chr8	-	28520446	28521079	28520876	28521079	28517617	28517685	22,26,19	139,125,114	118,112,93	104,64,97	298	149	0	0	0.073,0.094,0.077	0.362,0.467,0.324	-0.303
Sjc_0000667	chr8	-	27822789	27824211	27823476	27824211	27821999	27822151	13,29,18	24,28,15	97,103,101	1,0,0	298	149	0	0	0.213,0.341,0.375	0.98,1.0,1.0	-0.684
Sjc_0000667	chr8	-	27822789	27824211	27824056	27824211	27821999	27822151	10,31,13	2,1,9	42,49,28	2,0,1	298	149	0.000273132	0.001493	0.714,0.939,0.419	0.913,1.0,0.933	-0.258
Sjc_0000647	chr8	-	27039264	27039435	27039419	27039435	27038185	27038293	189,202,153	60,65,58	372,361,401	42,0,47	298	149	2.26485e-13	4.69812e-12	0.612,0.608,0.569	0.816,1.0,0.81	-0.279
Sjc_0000647	chr8	-	27039327	27039435	27039419	27039435	27038185	27038293	90,127,94	60,65,58	122,120,95	42,0,47	241	149	0.00168352	0.00782741	0.481,0.547,0.501	0.642,1.0,0.555	-0.223
Sjc_0000568	chr8	-	24113840	24114050	24113876	24114050	24107730	24107918	23,31,21	7,15,6	21,25,22	1,2,0	185	149	4.95193e-07	4.56537e-06	0.726,0.625,0.738	0.944,0.91,1.0	-0.255
Sjc_0000457	chr8	+	20254927	20256117	20254927	20255025	20258823	20259049	60,62,47	93,72,69	206,214,213	37,0,37	298	149	0	0	0.244,0.301,0.254	0.736,1.0,0.742	-0.56
Sjc_0000433	chr8	+	19180585	19180919	19180585	19180667	19185488	19185595	4,0,4	23,29,38	21,33,27	0,0,60	298	149	4.27612e-09	5.40528e-08	0.08,0.0,0.05	1.0,1.0,0.184	-0.685
Sjc_0000433	chr8	+	19180585	19181528	19180585	19180667	19185488	19185595	17,10,6	23,29,38	40,26,40	0,0,60	298	149	3.29283e-06	2.68403e-05	0.27,0.147,0.073	1.0,1.0,0.25	-0.587
Sjc_0000433	chr8	+	19180585	19181528	19180585	19180919	19185488	19185595	17,18,7	2,0,0	44,28,43	15,21,17	298	149	2.17109e-07	2.12255e-06	0.81,1.0,1.0	0.595,0.4,0.558	0.419
Sjc_0000881	chr8	+	36105252	36105629	36105252	36105354	36105764	36106210	509,518,479	608,645,652	1171,989,850	442,459,494	298	149	0	0	0.295,0.287,0.269	0.57,0.519,0.462	-0.233
Sjc_0000354	chr8	-	15447794	15448029	15447930	15448029	15443169	15443235	1,1,2	0,0,0	5,26,13	18,66,52	285	149	2.57013e-07	2.47528e-06	1.0,1.0,1.0	0.127,0.171,0.116	0.862
Sjc_0000348	chr8	-	15196615	15198179	15198083	15198179	15189562	15190571	5,5,1	0,1,0	4,5,13	3,0,7	298	149	0.000113219	0.00067538	1.0,0.714,1.0	0.4,1.0,0.481	0.278
Sjc_0002998	chr4	-	30359863	30360069	30359873	30360069	30353503	30353612	119,98,107	17,5,10	33,56,46	17,27,16	159	149	1.35481e-09	1.81164e-08	0.868,0.948,0.909	0.645,0.66,0.729	0.23
Sjc_0002949	chr4	+	28741915	28742129	28741915	28742095	28742179	28742295	5,5,8	0,2,0	9,8,3	4,4,4	183	149	0.000172872	0.000998952	1.0,0.671,1.0	0.647,0.62,0.379	0.342
Sjc_0004185	chr4	-	77289735	77290691	77290600	77290691	77289447	77289700	31,16,12	41,21,27	43,56,46	14,11,11	298	149	4.36928e-12	7.68424e-11	0.274,0.276,0.182	0.606,0.718,0.676	-0.423
Sjc_0002086	chr8	-	81497008	81497081	81497020	81497081	81495204	81495409	0,1,0	4,1,1	14,7,4	13,8,11	161	149	6.59167e-05	0.00041743	0.0,0.481,0.0	0.499,0.447,0.252	-0.239
Sjc_0002812	chr4	+	23620127	23620356	23620127	23620338	23623203	23623305	13,14,15	20,28,17	10,20,14	4,3,10	167	149	0.000396948	0.0021127	0.367,0.308,0.44	0.69,0.856,0.555	-0.329
Sjc_0002686	chr4	+	18759649	18760358	18759649	18760232	18760402	18760555	1151,855,849	574,475,492	281,216,301	39,35,65	275	149	0	0	0.521,0.494,0.483	0.796,0.77,0.715	-0.261
Sjc_0002652	chr4	-	17188267	17188558	17188410	17188558	17180276	17180385	32,23,21	9,17,11	23,31,20	6,2,1	292	149	0.000866484	0.00428737	0.645,0.408,0.493	0.662,0.888,0.911	-0.305
Sjc_0006471	chr3	+	36644210	36644420	36644210	36644416	36650287	36650328	2,6,8	8,0,6	2,0,0	1,2,7	153	149	0.00085377	0.00424393	0.196,1.0,0.565	0.661,0.0,0.0	0.367
Sjc_0002610	chr4	+	14219946	14220082	14219946	14220067	14221617	14222145	85,72,67	61,63,58	32,19,20	113,81,93	164	149	0	0	0.559,0.509,0.512	0.205,0.176,0.163	0.345
Sjc_0002599	chr4	-	13909875	13911211	13911103	13911211	13909573	13909732	27,17,14	2,6,2	20,22,21	1,0,0	298	149	2.0437e-05	0.000140115	0.871,0.586,0.778	0.909,1.0,1.0	-0.225
Sjc_0003283	chr4	-	40249576	40249729	40249689	40249729	40249267	40249526	91,58,61	19,18,29	76,54,82	0,0,19	262	149	2.62351e-05	0.00017873	0.731,0.647,0.545	1.0,1.0,0.711	-0.263
Sjc_0006714	chr3	+	46959577	46959691	46959577	46959687	46959726	46960214	208,172,116	63,51,46	12,11,10	19,30,26	153	149	1.22125e-15	3.21297e-14	0.763,0.767,0.711	0.381,0.263,0.272	0.442
Sjc_0008237	chr2	-	16443060	16444506	16443767	16444506	16442875	16442958	14,26,9	25,25,25	129,137,147	57,67,59	298	149	2.75664e-07	2.63141e-06	0.219,0.342,0.153	0.531,0.506,0.555	-0.293
Sjc_0002441	chr4	+	6417274	6417878	6417274	6417834	6419115	6419260	11,15,6	114,86,81	110,85,115	151,130,179	193	149	0	0	0.069,0.119,0.054	0.36,0.335,0.332	-0.262
Sjc_0002389	chr4	-	3945746	3945818	3945751	3945818	3943413	3944375	22,22,12	23,33,16	15,5,10	45,28,32	154	149	0.000299298	0.00161962	0.481,0.392,0.421	0.244,0.147,0.232	0.224
Sjc_0001233	chr8	+	49181442	49183029	49181442	49181789	49183453	49183528	38,31,25	24,37,17	1,5,4	72,42,36	298	149	0	0	0.442,0.295,0.424	0.007,0.056,0.053	0.348
Sjc_0003672	chr4	-	55326588	55329588	55329265	55329588	55326147	55326400	10,28,11	22,19,23	31,16,26	7,4,12	298	149	6.37886e-05	0.00040714	0.185,0.424,0.193	0.689,0.667,0.52	-0.358
Sjc_0003672	chr4	-	55326588	55329588	55329397	55329588	55326147	55326400	6,7,6	29,31,17	15,4,4	0,0,0	298	149	0	0	0.094,0.101,0.15	1.0,1.0,1.0	-0.885
Sjc_0003672	chr4	-	55329265	55329588	55329397	55329588	55326147	55326400	22,19,25	29,31,17	7,5,12	0,0,0	281	149	1.90647e-12	3.60781e-11	0.287,0.245,0.438	1.0,1.0,1.0	-0.677
Sjc_0006409	chr3	+	33976692	33977228	33976692	33976889	33979568	33980139	24,17,18	9,6,7	18,23,28	41,28,37	298	149	1.93283e-06	1.64164e-05	0.571,0.586,0.563	0.18,0.291,0.275	0.325
Sjc_0001439	chr8	+	56006525	56006968	56006525	56006935	56009738	56009781	428,473,380	129,130,126	142,194,143	111,157,111	182	149	1.88738e-15	4.73454e-14	0.731,0.749,0.712	0.512,0.503,0.513	0.221
Sjc_0001868	chr8	+	72939951	72940371	72939951	72940323	72942934	72944233	70,70,55	1,0,1	8,100,70	7,4,9	197	149	4.36553e-06	3.4955e-05	0.981,1.0,0.977	0.464,0.95,0.855	0.23
Sjc_0002892	chr4	+	26672140	26672358	26672140	26672204	26673684	26674168	12,33,8	8,14,12	27,22,14	42,55,74	298	149	0.000265953	0.00146116	0.429,0.541,0.25	0.243,0.167,0.086	0.241
Sjc_0002892	chr4	+	26672140	26673396	26672140	26672204	26673684	26674168	29,44,33	8,14,12	14,15,10	42,55,74	298	149	0	0	0.644,0.611,0.579	0.143,0.12,0.063	0.503
Sjc_0002892	chr4	+	26672140	26673396	26672140	26672358	26673684	26674168	36,46,35	6,17,4	17,21,27	24,15,10	298	149	0.00193915	0.00880099	0.75,0.575,0.814	0.262,0.412,0.574	0.297
Sjc_0008231	chr2	-	16301554	16301815	16301580	16301815	16299432	16299701	21,18,24	146,133,139	73,58,61	69,77,86	175	149	0	0	0.109,0.103,0.128	0.474,0.391,0.377	-0.301
Sjc_0006122	chr3	+	22890021	22890147	22890021	22890080	22893330	22893438	173,157,154	246,249,175	1,3,0	32,28,30	216	149	0	0	0.327,0.303,0.378	0.021,0.069,0.0	0.306
Sjc_0003277	chr4	+	40079969	40080364	40079969	40080105	40083156	40083455	4,11,6	0,0,0	13,24,17	10,8,7	298	149	1.23649e-08	1.48196e-07	1.0,1.0,1.0	0.394,0.6,0.548	0.486
Sjc_0001725	chr8	+	67050156	67050341	67050156	67050204	67050811	67050910	336,268,229	41,20,40	588,409,468	258,156,181	286	149	6.66134e-15	1.57344e-13	0.81,0.875,0.749	0.543,0.577,0.574	0.247
Sjc_0006025	chr3	+	19172594	19174888	19172594	19172774	19177409	19178635	147,149,137	3,0,0	575,393,424	73,41,92	298	149	0	0	0.961,1.0,1.0	0.798,0.827,0.697	0.213
Sjc_0005452	chr1	+	42907248	42907436	42907248	42907348	42907473	42907551	64,72,62	193,169,135	134,113,181	82,60,75	237	149	0	0	0.173,0.211,0.224	0.507,0.542,0.603	-0.348
Sjc_0000835	chr8	+	34417684	34417827	34417684	34417811	34423963	34424551	84,55,51	4,3,0	103,90,98	44,34,37	165	149	7.77156e-16	2.11334e-14	0.95,0.943,1.0	0.679,0.705,0.705	0.268
Sjc_0005482	chr1	+	44408082	44408155	44408082	44408125	44409683	44409942	0,11,2	8,10,12	5,11,11	0,7,0	179	149	1.75688e-05	0.000122792	0.0,0.478,0.122	1.0,0.567,1.0	-0.656
Sjc_0005482	chr1	+	44408082	44408868	44408082	44408125	44409683	44409942	3,6,6	8,10,12	12,6,7	0,7,0	298	149	0.000230609	0.00130009	0.158,0.231,0.2	1.0,0.3,1.0	-0.57
Sjc_0005964	chr3	+	16089419	16089564	16089419	16089456	16094296	16094516	31,38,30	16,0,15	16,15,21	19,32,25	257	149	0.000180262	0.0010398	0.529,1.0,0.537	0.328,0.214,0.328	0.399
Sjc_0005964	chr3	+	16089419	16090205	16089419	16089456	16094296	16094516	6,6,10	16,0,15	5,5,2	19,32,25	298	149	0.00828971	0.0314853	0.158,1.0,0.25	0.116,0.072,0.038	0.394
Sjc_0003343	chr4	-	42428386	42428797	42428452	42428797	42426262	42426608	67,52,64	20,20,25	187,166,156	7,14,16	215	149	7.29827e-12	1.24959e-10	0.699,0.643,0.64	0.949,0.892,0.871	-0.243
Sjc_0003099	chr4	-	34190950	34192052	34191747	34192052	34189760	34189855	1,1,2	10,7,4	43,33,46	32,27,26	298	149	8.04972e-07	7.219e-06	0.048,0.067,0.2	0.402,0.379,0.469	-0.312
Sjc_0000245	chr8	+	10456793	10457128	10456793	10457051	10457197	10457326	324,255,158	86,83,71	18,220,52	0,15,0	226	149	1.10356e-13	2.39673e-12	0.713,0.669,0.595	1.0,0.906,1.0	-0.31
Sjc_0005015	chr1	-	25302802	25302983	25302817	25302983	25301087	25301213	0,2,6	100,76,69	11,16,24	20,31,21	164	149	0	0	0.0,0.023,0.073	0.333,0.319,0.509	-0.355
Sjc_0005015	chr1	-	25303034	25303194	25303048	25303194	25301977	25302273	190,196,139	45,52,50	26,17,22	1,0,0	163	149	5.26669e-10	7.41e-09	0.794,0.775,0.718	0.96,1.0,1.0	-0.224
Sjc_0005136	chr1	+	29453704	29454976	29453704	29453757	29455013	29455410	94,104,84	220,215,211	323,285,354	177,105,134	298	149	0	0	0.176,0.195,0.166	0.477,0.576,0.569	-0.362
Sjc_0002756	chr4	+	21516297	21517025	21516297	21516939	21522563	21522753	250,211,205	21,48,45	112,57,99	74,78,63	235	149	2.12524e-11	3.33849e-10	0.883,0.736,0.743	0.49,0.317,0.499	0.352
Sjc_0002829	chr4	+	24398892	24399679	24398892	24399050	24401456	24401628	162,124,118	2,0,9	135,100,52	28,27,36	298	149	2.0749e-12	3.88113e-11	0.976,1.0,0.868	0.707,0.649,0.419	0.356
Sjc_0005720	chr3	+	6007452	6009832	6007452	6007652	6011553	6011711	4,5,13	0,0,0	2,2,4	0,0,29	298	149	0.00428237	0.0176505	1.0,1.0,1.0	1.0,1.0,0.065	0.312
Sjc_0007632	chr5	+	38918210	38918411	38918210	38918399	38920027	38920550	0,3,3	11,0,1	1,0,0	25,19,41	161	149	0.000203023	0.00115666	0.0,1.0,0.735	0.036,0.0,0.0	0.566
Sjc_0007632	chr5	+	38918210	38918411	38918210	38918399	38920198	38920550	24,25,23	62,51,72	20,0,4	123,85,82	161	149	7.73293e-10	1.05586e-08	0.264,0.312,0.228	0.131,0.0,0.043	0.21
Sjc_0006393	chr3	+	33440621	33441942	33440621	33440734	33443586	33443717	37,23,18	5,3,6	8,3,7	15,5,8	298	149	1.73971e-07	1.7538e-06	0.787,0.793,0.6	0.211,0.231,0.304	0.478
Sjc_0006393	chr3	+	33440621	33443717	33440621	33440734	33445025	33445086	36,20,22	0,0,0	14,8,15	23,22,0	298	149	9.17773e-08	9.83415e-07	1.0,1.0,1.0	0.233,0.154,1.0	0.538
Sjc_0002971	chr4	+	29400078	29400922	29400078	29400436	29406330	29406541	209,179,169	56,52,29	131,230,216	2,8,2	298	149	0	0	0.651,0.633,0.744	0.97,0.935,0.982	-0.286
Sjc_0007179	chr5	+	20418058	20418618	20418058	20418322	20424522	20424882	334,337,276	140,153,102	30,76,47	192,178,214	298	149	0	0	0.544,0.524,0.575	0.072,0.176,0.099	0.432
Sjc_0008952	chr6	+	17984539	17986550	17984539	17984588	17987584	17989932	1,2,6	0,0,0	7,4,5	7,5,1	298	149	5.45027e-10	7.60218e-09	1.0,1.0,1.0	0.333,0.286,0.714	0.556
Sjc_0007423	chr5	+	30482846	30483578	30482846	30483078	30483682	30484574	0,4,9	3,5,5	2,3,3	0,0,1	298	149	7.19558e-06	5.50471e-05	0.0,0.286,0.474	1.0,1.0,0.6	-0.613
Sjc_0007423	chr5	+	30482846	30483078	30482846	30483069	30484082	30484574	5,0,3	4,5,0	1,2,2	0,1,0	158	149	0.000206341	0.00117349	0.541,0.0,1.0	1.0,0.654,1.0	-0.371
Sjc_0003842	chr4	+	62727844	62727966	62727844	62727945	62728025	62728126	1,2,4	3,1,1	0,0,2	1,2,2	170	149	0.00125149	0.00596441	0.226,0.637,0.778	0.0,0.0,0.467	0.391
Sjc_0008895	chr6	+	15816902	15817090	15816902	15817002	15817862	15818121	16,34,12	10,11,11	12,15,9	1,3,0	237	149	0.00035275	0.00189618	0.501,0.66,0.407	0.883,0.759,1.0	-0.358
Sjc_0009389	chr7	+	14764658	14767955	14764658	14764709	14770140	14770268	71,72,55	50,50,0	17,16,24	139,102,126	298	149	4.7695e-09	5.95911e-08	0.415,0.419,1.0	0.058,0.073,0.087	0.539
Sjc_0008907	chr6	+	16309953	16311068	16309953	16310459	16315010	16315052	94,109,74	0,0,0	23,32,32	5,19,0	298	149	1.91683e-08	2.22324e-07	1.0,1.0,1.0	0.697,0.457,1.0	0.282
Sjc_0005116	chr1	-	28911197	28911239	28911221	28911239	28910032	28910336	226,209,225	69,56,31	31,11,23	0,0,0	173	149	4.04334e-10	5.7895e-09	0.738,0.763,0.862	1.0,1.0,1.0	-0.212
Sjc_0006964	chr5	-	11143795	11144185	11143942	11144185	11139526	11139695	60,40,50	84,77,74	49,53,77	10,27,12	296	149	3.74431e-10	5.38515e-09	0.264,0.207,0.254	0.712,0.497,0.764	-0.416
Sjc_0004637	chr1	+	9664372	9664778	9664372	9664439	9667039	9667174	19,12,11	1,2,0	37,28,17	13,6,5	298	149	0.00040863	0.0021642	0.905,0.75,1.0	0.587,0.7,0.63	0.246
Sjc_0007946	chr2	-	4737357	4737894	4737565	4737894	4735879	4736386	9,16,17	37,29,36	79,92,72	40,60,70	298	149	1.78007e-07	1.78891e-06	0.108,0.216,0.191	0.497,0.434,0.34	-0.252
Sjc_0007594	chr5	+	37337350	37337737	37337350	37337585	37338458	37338862	4,3,2	8,0,9	16,8,18	0,0,0	298	149	1.12533e-07	1.18181e-06	0.2,1.0,0.1	1.0,1.0,1.0	-0.567
Sjc_0004739	chr1	-	14036130	14038707	14038640	14038707	14035981	14036084	39,43,23	0,0,0	46,39,45	83,58,79	298	149	0	0	1.0,1.0,1.0	0.217,0.252,0.222	0.77
Sjc_0004739	chr1	-	14036130	14038986	14038799	14038986	14035981	14036084	35,30,21	2,0,0	31,25,26	8,14,10	298	149	5.39163e-10	7.55296e-09	0.897,1.0,1.0	0.66,0.472,0.565	0.4
Sjc_0003176	chr4	+	36484403	36487302	36484403	36484547	36488949	36490202	72,70,70	41,46,43	82,67,101	5,0,14	298	149	2.53131e-14	5.76853e-13	0.468,0.432,0.449	0.891,1.0,0.783	-0.442
Sjc_0003029	chr4	+	31235185	31235300	31235185	31235242	31236224	31236780	17,15,8	2,2,0	20,62,29	16,7,7	207	149	0.00855087	0.0323255	0.86,0.844,1.0	0.474,0.864,0.749	0.206
Sjc_0005289	chr1	+	36190396	36190723	36190396	36190706	36191170	36191285	0,5,0	84,67,58	124,84,162	115,83,80	166	149	0	0	0.0,0.063,0.0	0.492,0.476,0.645	-0.517
Sjc_0005289	chr1	+	36190396	36190909	36190396	36190723	36191170	36191285	61,74,42	0,5,0	72,59,63	122,81,162	298	149	0	0	1.0,0.881,1.0	0.228,0.267,0.163	0.741
Sjc_0005289	chr1	+	36190396	36190723	36190396	36190706	36191204	36191285	0,0,0	117,150,117	242,91,222	102,109,78	166	149	0	0	0.0,0.0,0.0	0.68,0.428,0.719	-0.609
Sjc_0005289	chr1	+	36190396	36190760	36190396	36190723	36191204	36191285	21,12,12	0,0,0	31,16,16	240,88,222	186	149	0	0	1.0,1.0,1.0	0.094,0.127,0.055	0.908
Sjc_0003174	chr4	+	36449001	36449107	36449001	36449052	36449205	36449467	2,8,8	0,0,0	35,37,37	14,13,2	204	149	2.01738e-06	1.7045e-05	1.0,1.0,1.0	0.646,0.675,0.931	0.249
Sjc_0004827	chr1	-	17833599	17834003	17833706	17834003	17831784	17832438	179,128,137	2,1,8	178,134,142	31,22,48	256	149	2.81997e-14	6.38141e-13	0.981,0.987,0.909	0.77,0.78,0.633	0.231
Sjc_0003386	chr4	+	44154436	44154617	44154436	44154613	44155725	44155878	4,5,11	7,0,9	2,4,4	0,0,1	153	149	7.09898e-05	0.000446064	0.358,1.0,0.543	1.0,1.0,0.796	-0.298
Sjc_0000161	chr8	+	7013755	7013977	7013755	7013868	7015035	7015251	112,82,90	47,27,18	97,66,42	64,41,83	258	149	0.000182653	0.00104799	0.579,0.637,0.743	0.467,0.482,0.226	0.261
Sjc_0006967	chr5	-	11187414	11187505	11187451	11187505	11183920	11184323	4,2,5	0,0,1	26,14,38	16,10,23	186	149	4.43814e-06	3.5287e-05	1.0,1.0,0.8	0.566,0.529,0.57	0.378
Sjc_0005660	chr3	-	3959616	3960054	3959819	3960054	3956364	3956944	32,41,24	9,7,3	24,31,27	49,36,33	298	149	1.95974e-11	3.10869e-10	0.64,0.745,0.8	0.197,0.301,0.29	0.466
Sjc_0006459	chr3	+	36287504	36287867	36287504	36287749	36291853	36291962	22,12,8	4,0,0	231,113,147	105,49,65	267	149	0.000113329	0.00067538	0.754,1.0,1.0	0.551,0.563,0.558	0.361
Sjc_0002593	chr4	-	13593075	13593688	13593492	13593688	13590179	13590305	230,214,213	302,246,256	155,250,245	130,77,106	298	149	1.30591e-05	9.39093e-05	0.276,0.303,0.294	0.373,0.619,0.536	-0.218
Sjc_0004795	chr1	+	16540655	16541703	16540655	16540821	16543389	16543630	42,42,47	20,23,26	88,98,79	255,175,244	298	149	0	0	0.512,0.477,0.475	0.147,0.219,0.139	0.32
Sjc_0007711	chr5	+	41634069	41635266	41634069	41635236	41637144	41637991	17,9,15	0,1,4	38,44,53	39,19,42	179	149	1.53001e-05	0.000107633	1.0,0.882,0.757	0.448,0.658,0.512	0.34
Sjc_0006514	chr3	-	38133733	38135386	38135197	38135386	38119004	38123994	59,35,54	38,44,34	8,14,8	78,98,98	298	149	0	0	0.437,0.285,0.443	0.049,0.067,0.039	0.337
Sjc_0002534	chr4	-	10031008	10032216	10032155	10032216	10028297	10028528	33,40,28	17,19,9	178,173,159	4,6,5	298	149	0	0	0.493,0.513,0.609	0.957,0.935,0.941	-0.406
Sjc_0003384	chr4	+	43959048	43959966	43959048	43959342	43967814	43968140	444,366,406	88,58,40	130,141,107	52,71,59	298	149	5.7343e-13	1.14544e-11	0.716,0.759,0.835	0.556,0.498,0.476	0.26
Sjc_0003530	chr4	-	49436666	49436983	49436780	49436983	49434399	49435439	17,13,3	5,3,4	7,5,5	0,1,1	263	149	0.000751378	0.00376387	0.658,0.711,0.298	1.0,0.739,0.739	-0.27
Sjc_0003291	chr4	+	40512658	40513355	40512658	40512935	40516808	40516875	7,10,5	38,19,22	8,23,18	10,10,20	298	149	0.000103649	0.000624594	0.084,0.208,0.102	0.286,0.535,0.31	-0.246
Sjc_0003110	chr4	+	34463430	34465095	34463430	34463723	34465513	34465608	226,205,175	48,48,23	144,142,150	92,99,64	298	149	1.12309e-09	1.50802e-08	0.702,0.681,0.792	0.439,0.418,0.54	0.259
Sjc_0003584	chr4	+	51535282	51535387	51535282	51535376	51535498	51535633	164,154,113	88,80,78	400,241,302	5,6,3	160	149	0	0	0.634,0.642,0.574	0.987,0.974,0.989	-0.367
Sjc_0005124	chr1	-	29087730	29087845	29087739	29087845	29087476	29087690	3,1,4	8,17,20	75,80,63	120,82,57	158	149	1.02088e-05	7.57698e-05	0.261,0.053,0.159	0.371,0.479,0.51	-0.296
Sjc_0003594	chr4	+	51872650	51872803	51872650	51872690	51874419	51874738	46,59,38	59,42,39	0,12,9	22,16,22	262	149	0.000749018	0.00375786	0.307,0.444,0.357	0.0,0.299,0.189	0.207
Sjc_0000661	chr8	-	27364758	27365750	27365528	27365750	27362812	27363040	37,37,16	55,58,37	128,120,105	78,44,70	298	149	2.40876e-08	2.76409e-07	0.252,0.242,0.178	0.451,0.577,0.429	-0.262
Sjc_0005739	chr3	-	6925455	6925616	6925500	6925616	6922297	6923391	0,0,0	56,44,33	1,1,1	0,0,0	194	149	2.12403e-10	3.0961e-09	0.0,0.0,0.0	1.0,1.0,1.0	-1
Sjc_0004927	chr1	-	21201068	21201137	21201089	21201137	21199762	21200069	244,171,133	22,25,19	150,118,127	72,51,65	170	149	7.77156e-16	2.11334e-14	0.907,0.857,0.86	0.646,0.67,0.631	0.226
Sjc_0001251	chr8	+	49763790	49764131	49763790	49763921	49765290	49768624	26,33,20	104,113,100	114,118,122	95,106,151	298	149	0	0	0.111,0.127,0.091	0.375,0.358,0.288	-0.231
Sjc_0001277	chr8	-	50525531	50525935	50525626	50525935	50523806	50523991	2,3,5	0,0,0	9,8,10	0,3,3	244	149	0.000688617	0.00348182	1.0,1.0,1.0	1.0,0.62,0.671	0.236
Sjc_0004707	chr1	-	12637331	12638980	12638878	12638980	12636551	12636733	119,134,129	20,24,11	190,132,153	82,52,67	298	149	1.821e-08	2.11969e-07	0.748,0.736,0.854	0.537,0.559,0.533	0.236
Sjc_0006701	chr3	+	46429716	46430245	46429716	46429936	46430473	46431062	7,8,6	50,49,27	10,15,19	28,14,14	298	149	1.06612e-05	7.85872e-05	0.065,0.075,0.1	0.152,0.349,0.404	-0.222
Sjc_0006464	chr3	-	36426876	36427104	36426915	36427104	36426700	36426828	321,288,242	171,152,145	13,16,14	0,0,4	188	149	5.28712e-06	4.13264e-05	0.598,0.6,0.569	1.0,1.0,0.735	-0.323
Sjc_0007532	chr5	-	35075150	35075749	35075515	35075749	35059385	35060713	7,10,9	8,10,6	8,9,12	56,14,43	298	149	0.00046008	0.00240132	0.304,0.333,0.429	0.067,0.243,0.122	0.211
Sjc_0006228	chr3	+	27208096	27208585	27208096	27208538	27210580	27210880	110,126,109	37,39,41	198,172,161	290,215,260	196	149	0	0	0.693,0.711,0.669	0.342,0.378,0.32	0.344
Sjc_0001042	chr8	+	42284924	42285052	42284924	42285049	42285081	42285225	3453,3230,2820	1312,1064,1059	1133,1003,1116	74,96,63	152	149	0	0	0.721,0.748,0.723	0.938,0.911,0.946	-0.201
Sjc_0003800	chr4	-	60929125	60929735	60929688	60929735	60928619	60928796	36,23,18	0,9,5	21,17,24	24,23,26	298	149	1.9318e-05	0.00013329	1.0,0.561,0.643	0.304,0.27,0.316	0.438
Sjc_0004987	chr1	-	23619041	23619581	23619046	23619581	23617878	23618036	22,23,29	17,29,28	54,64,83	33,13,31	154	149	0.000415597	0.0021975	0.556,0.434,0.501	0.613,0.826,0.721	-0.223
Sjc_0003075	chr4	-	32810353	32811862	32811609	32811862	32808527	32808788	70,86,42	75,58,54	16,27,30	6,7,7	298	149	1.49664e-05	0.000105745	0.318,0.426,0.28	0.571,0.659,0.682	-0.296
Sjc_0003075	chr4	-	32810353	32811862	32811754	32811862	32808527	32808788	109,117,64	79,54,52	15,28,32	72,87,75	298	149	1.66533e-15	4.24332e-14	0.408,0.52,0.381	0.094,0.139,0.176	0.3
Sjc_0003075	chr4	-	32811609	32811862	32811754	32811862	32808527	32808788	118,94,78	79,54,52	9,11,15	72,87,75	294	149	0	0	0.431,0.469,0.432	0.06,0.06,0.092	0.373
Sjc_0004666	chr1	+	10997405	10997589	10997405	10997525	10997899	10998346	52,54,46	22,27,23	7,10,8	9,23,22	213	149	2.39396e-07	2.31942e-06	0.623,0.583,0.583	0.352,0.233,0.203	0.334
Sjc_0003187	chr4	+	36904673	36905956	36904673	36904845	36906612	36908121	6,1,5	5,3,10	1,4,29	0,1,3	298	149	1.28933e-05	9.29238e-05	0.375,0.143,0.2	1.0,0.667,0.829	-0.593
Sjc_0008022	chr2	+	8365164	8365282	8365164	8365278	8365323	8365547	55,66,60	48,30,24	135,74,96	217,168,122	153	149	9.82609e-07	8.7355e-06	0.527,0.682,0.709	0.377,0.3,0.434	0.269
Sjc_0006143	chr3	+	23997291	23997613	23997291	23997360	23997892	23998051	54,67,56	22,37,31	118,87,117	20,15,21	298	149	2.50323e-07	2.41805e-06	0.551,0.475,0.475	0.747,0.744,0.736	-0.242
Sjc_0006143	chr3	+	23997291	23997613	23997291	23997360	24000026	24000091	58,68,45	29,26,28	113,84,113	0,0,0	298	149	0	0	0.5,0.567,0.446	1.0,1.0,1.0	-0.496
Sjc_0002322	chr4	+	378215	378472	378215	378382	379285	379521	637,528,486	329,269,246	174,173,180	195,158,292	239	149	2.01029e-10	2.95696e-09	0.547,0.55,0.552	0.357,0.406,0.278	0.203
Sjc_0002685	chr4	-	18743086	18746594	18746463	18746594	18741558	18741647	24,20,11	0,0,12	27,18,32	33,17,7	298	149	0.0062267	0.0243647	1.0,1.0,0.314	0.29,0.346,0.696	0.327
Sjc_0002685	chr4	-	18743086	18746594	18746463	18746594	18741685	18741846	24,22,10	49,36,33	36,23,44	0,19,19	298	149	9.75166e-05	0.000590943	0.197,0.234,0.132	1.0,0.377,0.537	-0.45
Sjc_0001283	chr8	+	50676059	50676425	50676059	50676404	50678537	50678646	44,53,41	96,130,67	11,4,7	180,166,168	170	149	0	0	0.287,0.263,0.349	0.051,0.021,0.035	0.264
Sjc_0004833	chr1	+	18052606	18053713	18052606	18052845	18053893	18054068	17,17,12	6,2,2	2,5,3	0,0,0	298	149	8.05334e-07	7.219e-06	0.586,0.81,0.75	1.0,1.0,1.0	-0.285
Sjc_0004833	chr1	+	18053893	18054068	18053893	18054059	18055595	18057236	11,10,12	8,7,2	7,3,11	0,1,0	158	149	7.02799e-06	5.38924e-05	0.565,0.574,0.85	1.0,0.739,1.0	-0.25
Sjc_0001587	chr8	-	61668613	61668684	61668642	61668684	61667115	61667219	30,33,39	46,29,26	8,10,15	26,44,41	178	149	8.70507e-06	6.56486e-05	0.353,0.488,0.557	0.205,0.16,0.234	0.266
Sjc_0005343	chr1	-	38299401	38299611	38299535	38299611	38289343	38289874	363,290,264	563,460,405	63,61,50	1076,688,765	283	149	0	0	0.253,0.249,0.256	0.03,0.045,0.033	0.217
Sjc_0005343	chr1	-	38299401	38299822	38299655	38299822	38289343	38289874	187,142,113	30,45,19	28,26,35	177,128,115	298	149	0	0	0.757,0.612,0.748	0.073,0.092,0.132	0.607
Sjc_0007347	chr5	+	27220157	27220476	27220157	27220226	27221776	27221879	321,275,226	42,37,30	177,132,133	111,74,115	298	149	0	0	0.793,0.788,0.79	0.444,0.471,0.366	0.363
Sjc_0007347	chr5	+	27220157	27220476	27220157	27220271	27221776	27221879	336,295,242	48,59,33	191,159,150	123,75,172	298	149	1.60427e-13	3.39309e-12	0.778,0.714,0.786	0.437,0.515,0.304	0.341
Sjc_0007321	chr5	+	26131500	26131885	26131500	26131616	26133381	26133616	69,48,52	1,0,0	46,109,107	20,18,26	298	149	5.76206e-14	1.26844e-12	0.972,1.0,1.0	0.535,0.752,0.673	0.337
Sjc_0007587	chr5	+	37072434	37072961	37072434	37072478	37073083	37075224	3,5,9	49,45,47	9,18,23	11,17,35	298	149	6.29097e-10	8.73716e-09	0.03,0.053,0.087	0.29,0.346,0.247	-0.238
Sjc_0002969	chr4	-	29360577	29360805	29360752	29360805	29357701	29358159	15,14,10	4,2,5	54,34,45	82,32,66	298	149	8.771e-05	0.000538576	0.652,0.778,0.5	0.248,0.347,0.254	0.36
Sjc_0008142	chr2	+	13180052	13180529	13180052	13180096	13182524	13182609	3,3,4	0,0,0	12,11,11	0,2,3	298	149	0.00973036	0.0360681	1.0,1.0,1.0	1.0,0.733,0.647	0.207
Sjc_0008818	chr6	-	11895117	11897285	11896934	11897285	11891472	11892336	35,22,35	13,8,6	369,144,276	13,3,5	298	149	1.83036e-11	2.9322e-10	0.574,0.579,0.745	0.934,0.96,0.965	-0.32
Sjc_0005169	chr1	-	30784892	30785126	30785030	30785126	30782808	30782962	4,0,4	7,8,7	5,23,5	0,0,4	287	149	3.63939e-06	2.94427e-05	0.229,0.0,0.229	1.0,1.0,0.394	-0.645
Sjc_0006500	chr3	+	37650399	37650599	37650399	37650482	37652312	37652655	0,299,258	294,291,257	123,0,150	0,8,20	266	149	0.00271238	0.0118452	0.0,0.365,0.36	1.0,0.0,0.808	-0.361
Sjc_0000303	chr8	+	13220152	13222538	13220152	13220403	13223653	13224436	20,11,21	0,10,3	2,13,16	0,0,0	298	149	1.40362e-05	9.93899e-05	1.0,0.355,0.778	1.0,1.0,1.0	-0.289
Sjc_0006403	chr3	+	33704761	33704818	33704761	33704804	33705319	33705353	6,0,7	0,7,22	1,19,26	0,0,0	163	149	2.73221e-07	2.61581e-06	1.0,0.0,0.225	1.0,1.0,1.0	-0.592
Sjc_0009368	chr7	+	13752914	13753071	13752914	13753059	13753987	13754187	5,1,4	0,0,13	3,3,10	23,20,16	161	149	0.00799215	0.0304822	1.0,1.0,0.222	0.108,0.122,0.366	0.542
Sjc_0004740	chr1	+	14052050	14052191	14052050	14052178	14053214	14053384	286,229,225	68,63,57	177,153,239	0,3,5	162	149	0	0	0.795,0.77,0.784	1.0,0.979,0.978	-0.203
Sjc_0004740	chr1	+	14052050	14053006	14052050	14052178	14053214	14053384	5,15,6	68,63,57	21,6,14	0,3,5	298	149	5.9282e-11	9.00641e-10	0.035,0.106,0.05	1.0,0.5,0.583	-0.631
Sjc_0006083	chr3	+	21656658	21656900	21656658	21656867	21657825	21660331	78,64,34	130,108,80	124,92,135	17,29,20	182	149	0	0	0.329,0.327,0.258	0.857,0.722,0.847	-0.504
Sjc_0002373	chr4	+	3124837	3125189	3124837	3124953	3127921	3128409	18,19,9	68,45,63	32,26,39	12,16,16	298	149	4.44089e-16	1.23886e-14	0.117,0.174,0.067	0.571,0.448,0.549	-0.403
Sjc_0002373	chr4	+	3124837	3125467	3124837	3124953	3127921	3128409	46,27,16	68,45,63	21,10,37	12,16,16	298	149	0.00242555	0.0107521	0.253,0.231,0.113	0.467,0.238,0.536	-0.215
Sjc_0002373	chr4	+	3124837	3126320	3124837	3124953	3127921	3128409	11,16,16	68,45,63	48,24,27	12,16,16	298	149	1.10978e-12	2.15045e-11	0.075,0.151,0.113	0.667,0.429,0.458	-0.405
Sjc_0002373	chr4	+	3124837	3125467	3124837	3125189	3127921	3128409	41,27,14	11,14,3	21,9,37	32,23,38	298	149	1.04118e-05	7.70415e-05	0.651,0.491,0.7	0.247,0.164,0.327	0.368
Sjc_0008235	chr2	+	16383891	16384118	16383891	16383978	16385022	16385072	4,5,9	0,1,1	7,7,59	1,3,44	289	149	0.000199589	0.0011391	1.0,0.721,0.823	0.783,0.546,0.409	0.269
Sjc_0007991	chr2	-	6882799	6882899	6882827	6882899	6879388	6882260	75,61,51	32,24,16	17,20,21	15,38,33	177	149	3.70705e-07	3.47711e-06	0.664,0.681,0.729	0.488,0.307,0.349	0.31
Sjc_0001630	chr8	+	63165648	63165710	63165648	63165692	63166607	63166693	19,13,14	12,14,0	21,9,5	28,20,19	167	149	0.00342228	0.0144954	0.586,0.453,1.0	0.401,0.286,0.19	0.387
Sjc_0007484	chr5	-	32855695	32855806	32855704	32855806	32852621	32852898	6,3,1	16,7,8	10,5,6	0,0,17	158	149	0.000611463	0.00310627	0.261,0.288,0.105	1.0,1.0,0.25	-0.532
Sjc_0008301	chr2	-	18518471	18519353	18519176	18519353	18516449	18516617	7,8,6	98,115,71	1079,563,713	0,1,1	298	149	0	0	0.034,0.034,0.041	1.0,0.996,0.997	-0.961
Sjc_0008336	chr2	-	19622978	19623467	19623363	19623467	19618078	19618715	15,20,15	12,10,2	44,49,48	4,3,2	298	149	6.45474e-05	0.000411148	0.385,0.5,0.789	0.846,0.891,0.923	-0.329
Sjc_0003250	chr4	+	39423290	39425420	39423290	39423600	39428320	39428519	44,35,63	7,11,9	12,16,14	0,0,0	298	149	1.18047e-07	1.2283e-06	0.759,0.614,0.778	1.0,1.0,1.0	-0.283
Sjc_0003094	chr4	-	34076721	34077139	34076849	34077139	34071410	34072280	16,17,15	9,10,10	13,25,21	5,3,4	277	149	0.00609745	0.0240333	0.489,0.478,0.447	0.583,0.818,0.738	-0.242
Sjc_0003109	chr4	-	34417649	34419199	34419136	34419199	34415388	34416972	26,23,16	34,18,15	39,84,84	7,7,4	298	149	3.10862e-15	7.5071e-14	0.277,0.39,0.348	0.736,0.857,0.913	-0.497
Sjc_0003109	chr4	-	34426057	34426221	34426106	34426221	34424924	34425548	57,31,41	48,47,36	6,10,11	73,50,82	198	149	1.11022e-15	2.96916e-14	0.472,0.332,0.462	0.058,0.131,0.092	0.328
Sjc_0006886	chr5	-	7394718	7395078	7394732	7395078	7394420	7394663	127,135,99	183,138,127	27,35,27	133,106,108	163	149	2.5524e-13	5.26088e-12	0.388,0.472,0.416	0.157,0.232,0.186	0.234
Sjc_0003171	chr4	+	36366416	36368201	36366416	36367928	36395786	36395898	14,4,5	0,0,0	1,4,10	23,37,31	298	149	0	0	1.0,1.0,1.0	0.021,0.051,0.139	0.93
Sjc_0003185	chr4	+	36768407	36768653	36768407	36768465	36770802	36770925	8,11,4	11,7,12	12,5,10	4,1,2	298	149	0.00094153	0.00460037	0.267,0.44,0.143	0.6,0.714,0.714	-0.393
Sjc_0003185	chr4	+	36768217	36770705	36768217	36768465	36770831	36770925	8,15,5	3,6,3	11,2,17	3,0,0	298	149	0.00161595	0.0075349	0.571,0.556,0.455	0.647,1.0,1.0	-0.355
Sjc_0003194	chr4	-	37111212	37111589	37111384	37111589	37110743	37110982	37,30,41	0,0,0	75,78,76	31,32,43	298	149	0	0	1.0,1.0,1.0	0.547,0.549,0.469	0.478
Sjc_0003194	chr4	-	37111212	37111589	37111408	37111589	37110743	37110982	16,23,23	5,12,10	50,51,51	12,4,8	298	149	0.00377445	0.0157805	0.615,0.489,0.535	0.676,0.864,0.761	-0.221
Sjc_0003194	chr4	-	37111384	37111589	37111408	37111589	37110743	37110982	0,0,0	5,12,10	31,32,43	12,4,8	173	149	0	0	0.0,0.0,0.0	0.69,0.873,0.822	-0.795
Sjc_0003194	chr4	-	37111212	37111589	37111384	37111589	37110942	37111078	93,55,90	26,5,6	137,137,114	209,129,147	298	149	1.33227e-15	3.47679e-14	0.641,0.846,0.882	0.247,0.347,0.279	0.499
Sjc_0003194	chr4	-	37111384	37111589	37111408	37111589	37110942	37111078	26,5,6	96,91,83	209,129,147	93,90,77	173	149	0	0	0.189,0.045,0.059	0.659,0.552,0.622	-0.513
Sjc_0003259	chr4	-	39608884	39608979	39608905	39608979	39606218	39606585	6,6,2	3,0,0	15,8,18	24,14,22	170	149	6.83925e-05	0.00043142	0.637,1.0,1.0	0.354,0.334,0.418	0.51
Sjc_0003270	chr4	-	39919190	39921758	39921420	39921758	39918097	39918412	1,4,4	0,0,0	1,11,4	4,2,0	298	149	0.000349161	0.00188001	1.0,1.0,1.0	0.111,0.733,1.0	0.385
Sjc_0003329	chr4	-	41852541	41855899	41854445	41855899	41850259	41850394	15,27,22	6,4,4	78,71,57	0,9,4	298	149	0.00788631	0.0302013	0.556,0.771,0.733	1.0,0.798,0.877	-0.205
Sjc_0003329	chr4	-	41853638	41854756	41854710	41854756	41850259	41850394	51,65,49	8,9,6	143,90,160	0,0,0	298	149	1.92624e-13	4.0476e-12	0.761,0.783,0.803	1.0,1.0,1.0	-0.218
Sjc_0003329	chr4	-	41854445	41854756	41854710	41854756	41850259	41850394	36,47,38	8,9,6	65,50,74	0,0,0	298	149	3.57891e-12	6.36339e-11	0.692,0.723,0.76	1.0,1.0,1.0	-0.275
Sjc_0003346	chr4	-	42532471	42534890	42534646	42534890	42529185	42529320	20,14,12	1,0,3	17,34,36	5,16,8	298	149	0.002167	0.00976659	0.909,1.0,0.667	0.63,0.515,0.692	0.246
Sjc_0003346	chr4	-	42534605	42534890	42534646	42534890	42530434	42530692	6,1,2	0,0,0	7,6,5	0,0,8	190	149	0.00995037	0.0367573	1.0,1.0,1.0	1.0,1.0,0.329	0.224
Sjc_0003347	chr4	+	42542177	42542591	42542177	42542566	42543776	42547361	11,11,10	82,70,0	0,3,5	84,110,109	174	149	0.000112701	0.000674123	0.103,0.119,1.0	0.0,0.023,0.038	0.387
Sjc_0003383	chr4	-	43939547	43940600	43940553	43940600	43935836	43936098	10,11,8	0,0,0	29,30,29	8,3,11	298	149	1.94098e-07	1.92669e-06	1.0,1.0,1.0	0.644,0.833,0.569	0.318
Sjc_0003383	chr4	-	43940537	43940600	43940553	43940600	43939374	43939488	29,21,17	116,106,76	74,57,93	55,49,50	165	149	0	0	0.184,0.152,0.168	0.549,0.512,0.627	-0.395
Sjc_0003419	chr4	-	45439888	45440096	45440023	45440096	45426875	45427070	20,13,17	23,34,28	51,44,36	0,0,0	284	149	0	0	0.313,0.167,0.242	1.0,1.0,1.0	-0.759
Sjc_0003419	chr4	-	45439888	45440096	45440044	45440096	45426875	45427070	16,13,14	5,2,5	40,36,27	0,0,0	298	149	2.7065e-09	3.53154e-08	0.615,0.765,0.583	1.0,1.0,1.0	-0.346
Sjc_0003419	chr4	-	45439888	45440096	45440023	45440096	45437170	45437506	15,10,11	12,2,2	51,47,36	1,3,7	284	149	0.00483449	0.01958	0.396,0.724,0.743	0.964,0.892,0.73	-0.241
Sjc_0003500	chr4	+	48142998	48144018	48142998	48143121	48144071	48144764	313,221,234	76,79,100	1238,918,872	23,24,33	298	149	0	0	0.673,0.583,0.539	0.964,0.95,0.93	-0.35
Sjc_0006322	chr3	+	31005170	31006781	31005170	31005217	31008141	31008173	8,14,8	0,3,0	14,8,12	0,9,12	298	149	0.00521663	0.0209442	1.0,0.7,1.0	1.0,0.308,0.333	0.353
Sjc_0003653	chr4	+	54208842	54208926	54208842	54208906	54210161	54210324	0,0,1	17,4,5	13,16,19	36,21,20	169	149	5.03878e-08	5.58407e-07	0.0,0.0,0.15	0.241,0.402,0.456	-0.316
Sjc_0002911	chr4	+	27476840	27481665	27476840	27476940	27482191	27482704	5,3,8	0,0,0	3,13,3	3,4,5	298	149	1.80899e-10	2.67301e-09	1.0,1.0,1.0	0.333,0.619,0.231	0.606
Sjc_0002535	chr4	+	10060950	10065175	10060950	10061208	10068025	10068219	46,24,26	4,3,5	99,89,109	0,0,0	298	149	3.33956e-08	3.76544e-07	0.852,0.8,0.722	1.0,1.0,1.0	-0.209
Sjc_0001929	chr8	-	75322930	75323081	75323039	75323081	75320906	75321308	92,76,52	0,0,0	3,10,9	6,21,10	258	149	0	0	1.0,1.0,1.0	0.224,0.216,0.342	0.739
Sjc_0002785	chr4	-	22521905	22522061	22521920	22522061	22519328	22519699	42,21,18	68,49,57	43,33,54	30,18,22	164	149	3.01552e-09	3.90329e-08	0.359,0.28,0.223	0.566,0.625,0.69	-0.34
Sjc_0003787	chr4	+	60540517	60541196	60540517	60541028	60541326	60541368	59,63,29	14,10,6	2,12,3	6,9,8	298	149	1.32658e-06	1.16022e-05	0.678,0.759,0.707	0.143,0.4,0.158	0.481
Sjc_0003826	chr4	-	62287161	62287298	62287180	62287298	62285037	62285338	33,48,50	5,0,3	36,27,30	10,13,15	168	149	1.96548e-07	1.94505e-06	0.854,1.0,0.937	0.761,0.648,0.639	0.248
Sjc_0003844	chr4	-	62869075	62869456	62869095	62869456	62861992	62862016	25,23,16	31,11,21	56,38,33	129,103,94	169	149	0.000846814	0.00421583	0.416,0.648,0.402	0.277,0.245,0.236	0.236
Sjc_0003857	chr4	+	63732955	63733116	63732955	63733001	63734261	63734675	41,51,42	6,3,5	9,20,26	25,14,11	264	149	4.28455e-07	3.97272e-06	0.794,0.906,0.826	0.169,0.446,0.572	0.446
Sjc_0003857	chr4	+	63732955	63733538	63732955	63733001	63734261	63734675	6,5,5	6,3,5	4,4,4	25,14,11	298	149	0.0017575	0.00811308	0.333,0.455,0.333	0.074,0.125,0.154	0.256
Sjc_0000212	chr8	+	9363073	9363489	9363073	9363448	9365167	9365436	242,254,214	28,0,0	28,29,43	10,12,12	190	149	1.29363e-12	2.47704e-11	0.871,1.0,1.0	0.687,0.655,0.738	0.264
Sjc_0000754	chr8	-	31250295	31255082	31254987	31255082	31245246	31245319	0,9,7	24,21,25	9,10,13	6,9,8	298	149	3.26988e-06	2.67205e-05	0.0,0.176,0.123	0.429,0.357,0.448	-0.312
Sjc_0003882	chr4	+	65592143	65592558	65592143	65592318	65594041	65594102	1,4,2	3,0,8	0,0,0	7,6,2	298	149	0.00315776	0.0134631	0.143,1.0,0.111	0.0,0.0,0.0	0.418
Sjc_0003919	chr4	+	66896118	66896797	66896118	66896487	66900761	66902519	20,7,12	0,11,4	4,5,0	4,23,11	298	149	0.000165806	0.000963285	1.0,0.241,0.6	0.333,0.098,0.0	0.47
Sjc_0003979	chr4	+	69211016	69212114	69211016	69211379	69212325	69212503	32,27,20	37,48,37	93,87,57	21,14,19	298	149	1.88738e-15	4.73454e-14	0.302,0.22,0.213	0.689,0.757,0.6	-0.437
Sjc_0003979	chr4	+	69211016	69212284	69211016	69211379	69212325	69212503	41,31,30	37,48,37	93,87,64	21,14,19	298	149	2.03837e-13	4.25559e-12	0.357,0.244,0.288	0.689,0.757,0.627	-0.395
Sjc_0008967	chr6	-	18829635	18829945	18829668	18829945	18827812	18828072	123,115,104	115,134,115	239,201,244	84,61,69	182	149	0	0	0.467,0.413,0.425	0.7,0.73,0.743	-0.289
Sjc_0004021	chr4	-	70977841	70979594	70979345	70979594	70975687	70976508	2,12,4	3,7,0	5,8,4	52,32,51	298	149	0.000429426	0.00225955	0.25,0.462,1.0	0.046,0.111,0.038	0.506
Sjc_0000141	chr8	+	5928472	5928737	5928472	5928699	5929572	5929769	52,58,40	245,166,204	57,58,35	56,46,62	187	149	1.55019e-09	2.05591e-08	0.145,0.218,0.135	0.448,0.501,0.31	-0.254
Sjc_0004216	chr4	+	78343621	78344218	78343621	78343954	78347501	78348868	328,316,267	157,174,183	171,132,147	253,225,253	298	149	0	0	0.511,0.476,0.422	0.253,0.227,0.225	0.235
Sjc_0004068	chr4	-	72906477	72906723	72906593	72906723	72906058	72906296	22,35,15	22,13,20	28,27,39	71,62,66	265	149	0.00266063	0.0116349	0.36,0.602,0.297	0.181,0.197,0.249	0.211
Sjc_0004290	chr4	+	81702048	81702166	81702048	81702063	81702232	81702254	194,195,152	574,572,523	236,189,325	98,86,105	252	149	0	0	0.167,0.168,0.147	0.587,0.565,0.647	-0.439
Sjc_0007022	chr5	+	13998950	13999079	13998950	13999019	13999475	13999592	263,269,218	1494,1314,1168	574,731,677	335,592,420	209	149	0	0	0.112,0.127,0.117	0.55,0.468,0.535	-0.399
Sjc_0004161	chr4	-	76269903	76270217	76269909	76270217	76268891	76269104	41,47,36	20,43,25	17,17,6	15,31,27	155	149	0.00634207	0.0247819	0.663,0.512,0.581	0.521,0.345,0.176	0.238
Sjc_0007574	chr5	+	36608515	36609119	36608515	36608594	36611298	36611419	14,23,16	17,12,14	9,14,12	2,3,0	298	149	0.000268016	0.00147	0.292,0.489,0.364	0.692,0.7,1.0	-0.416
Sjc_0004159	chr4	+	76114423	76114699	76114423	76114643	76115216	76115823	118,68,1	5,0,5	89,112,172	0,0,0	205	149	0.00459607	0.0187789	0.945,1.0,0.127	1.0,1.0,1.0	-0.309
Sjc_0000844	chr8	-	34703028	34703426	34703366	34703426	34700766	34700952	8,8,10	19,10,19	12,18,12	0,0,0	298	149	0	0	0.174,0.286,0.208	1.0,1.0,1.0	-0.777
Sjc_0009282	chr7	+	9871783	9871989	9871783	9871955	9873793	9873980	6,6,4	0,0,0	1,1,2	18,0,1	183	149	1.55166e-05	0.000108919	1.0,1.0,1.0	0.043,1.0,0.62	0.446
Sjc_0008825	chr6	-	12093267	12093550	12093271	12093550	12093023	12093085	123,94,74	102,115,65	38,22,59	227,184,174	153	149	0	0	0.54,0.443,0.526	0.14,0.104,0.248	0.339
Sjc_0006748	chr5	-	135347	141395	136299	141395	132661	132896	36,23,17	17,10,16	90,109,85	0,1,1	298	149	0	0	0.514,0.535,0.347	1.0,0.982,0.977	-0.521
Sjc_0005781	chr3	-	8535130	8541493	8536796	8541493	8532734	8532844	12,12,23	3,0,0	18,25,19	9,16,13	298	149	1.60154e-06	1.37835e-05	0.667,1.0,1.0	0.5,0.439,0.422	0.435
Sjc_0007530	chr5	+	34980003	34980541	34980003	34980304	34985459	34985646	35,39,29	41,49,40	7,12,5	70,70,77	298	149	1.11022e-16	3.17936e-15	0.299,0.285,0.266	0.048,0.079,0.031	0.231
Sjc_0005013	chr1	-	25196270	25198005	25197880	25198005	25193200	25193270	4,3,9	16,10,3	1,0,0	8,23,30	298	149	1.75735e-06	1.49653e-05	0.111,0.13,0.6	0.059,0.0,0.0	0.261
Sjc_0006919	chr5	-	9096306	9096604	9096468	9096604	9086731	9087064	25,27,26	1,2,5	27,46,37	28,18,23	298	149	3.20506e-06	2.62571e-05	0.926,0.871,0.722	0.325,0.561,0.446	0.396
Sjc_0005814	chr3	-	9694451	9697776	9695848	9697776	9693218	9693482	91,76,58	30,24,22	119,69,127	160,153,213	298	149	0	0	0.603,0.613,0.569	0.271,0.184,0.23	0.367
Sjc_0005814	chr3	-	9695270	9697776	9695848	9697776	9693218	9693482	45,53,26	30,24,22	85,69,65	160,153,213	298	149	1.54862e-10	2.30937e-09	0.429,0.525,0.371	0.21,0.184,0.132	0.266
Sjc_0004024	chr4	+	71074751	71074860	71074751	71074781	71078211	71078269	6,1,1	155,145,137	16,18,8	14,37,30	228	149	0	0	0.025,0.004,0.005	0.428,0.241,0.148	-0.261
Sjc_0006959	chr5	+	10968335	10969288	10968335	10969259	10973465	10976455	139,123,119	71,59,49	25,33,30	78,55,69	178	149	0	0	0.621,0.636,0.67	0.212,0.334,0.267	0.371
Sjc_0006959	chr5	+	10968335	10969714	10968335	10969259	10973465	10976455	89,99,80	71,59,49	30,29,39	78,55,69	298	149	5.24836e-11	8.01117e-10	0.385,0.456,0.449	0.161,0.209,0.22	0.233
Sjc_0007044	chr5	-	15197266	15198145	15198086	15198145	15196715	15197137	2,5,1	7,4,3	0,2,0	28,26,28	298	149	0.000108181	0.000649489	0.125,0.385,0.143	0.0,0.037,0.0	0.205
Sjc_0007067	chr5	-	16101461	16101604	16101512	16101604	16100633	16100838	5,10,3	1,2,0	48,37,40	93,38,44	200	149	8.72339e-06	6.56486e-05	0.788,0.788,1.0	0.278,0.42,0.404	0.491
Sjc_0007154	chr5	+	19555370	19558748	19555370	19555544	19559835	19560788	20,43,34	33,40,26	11,17,14	53,53,62	298	149	9.37346e-08	1.00107e-06	0.233,0.35,0.395	0.094,0.138,0.101	0.215
Sjc_0005855	chr3	+	11400339	11400820	11400339	11400516	11402216	11402876	82,68,62	10,8,8	84,72,105	40,54,34	298	149	1.85773e-07	1.86118e-06	0.804,0.81,0.795	0.512,0.4,0.607	0.297
Sjc_0005855	chr3	+	11400339	11400671	11400339	11400516	11402287	11402412	63,56,52	4,7,14	82,68,96	43,44,41	298	149	7.6306e-06	5.79639e-05	0.887,0.8,0.65	0.488,0.436,0.539	0.291
Sjc_0005855	chr3	+	11400339	11400820	11400339	11400516	11402287	11402412	86,75,76	4,7,14	97,94,123	43,44,41	298	149	1.18918e-07	1.23339e-06	0.915,0.843,0.731	0.53,0.516,0.6	0.281
Sjc_0007212	chr5	+	21551877	21552055	21551877	21552025	21555225	21555333	24,13,6	0,0,0	123,100,116	98,122,114	179	149	0	0	1.0,1.0,1.0	0.511,0.406,0.459	0.541
Sjc_0007260	chr5	-	23669348	23669799	23669531	23669799	23668651	23669177	52,45,56	86,50,62	164,70,128	68,52,61	298	149	1.6826e-06	1.44427e-05	0.232,0.31,0.311	0.547,0.402,0.512	-0.203
Sjc_0003953	chr4	-	68233103	68235389	68235311	68235389	68232308	68232452	65,40,32	11,2,6	66,1182,90	0,0,0	298	149	1.36557e-14	3.13404e-13	0.747,0.909,0.727	1.0,1.0,1.0	-0.206
Sjc_0004878	chr1	-	19408628	19410262	19410088	19410262	19406714	19406977	39,29,25	28,25,24	19,61,34	0,9,6	298	149	8.51611e-08	9.15552e-07	0.411,0.367,0.342	1.0,0.772,0.739	-0.464
Sjc_0007343	chr5	-	27109862	27110244	27109882	27110244	27108985	27109423	214,255,165	267,197,219	44,30,26	174,180,179	169	149	0	0	0.414,0.533,0.399	0.182,0.128,0.114	0.307
Sjc_0007439	chr5	-	31081429	31081570	31081469	31081570	31080154	31080243	94,59,67	19,15,17	38,42,41	73,44,45	189	149	9.65894e-15	2.24866e-13	0.796,0.756,0.757	0.291,0.429,0.418	0.39
Sjc_0007471	chr5	+	32295000	32295568	32295000	32295104	32297641	32297874	11,10,8	18,13,8	45,61,80	15,19,7	298	149	3.72428e-07	3.48317e-06	0.234,0.278,0.333	0.6,0.616,0.851	-0.407
Sjc_0007477	chr5	-	32570162	32570373	32570218	32570373	32568285	32568934	306,266,224	525,466,499	93,86,83	838,934,894	205	149	0	0	0.298,0.293,0.246	0.075,0.063,0.063	0.212
Sjc_0007497	chr5	-	33594992	33596251	33595994	33596251	33594431	33594584	4,4,2	7,10,5	17,26,16	2,4,10	298	149	1.23988e-05	9.01632e-05	0.222,0.167,0.167	0.81,0.765,0.444	-0.488
Sjc_0007582	chr5	-	36985328	36987665	36987485	36987665	36979022	36979136	58,50,33	15,8,17	112,111,111	1,0,0	298	149	0	0	0.659,0.758,0.493	0.982,1.0,1.0	-0.357
Sjc_0008757	chr6	-	9700117	9700639	9700590	9700639	9697579	9697939	27,28,20	0,0,1	46,40,38	20,18,13	298	149	1.86329e-12	3.54682e-11	1.0,1.0,0.909	0.535,0.526,0.594	0.418
Sjc_0007773	chr5	+	43784411	43784470	43784411	43784465	43784908	43785064	83,76,104	6,8,29	163,137,161	111,59,97	154	149	3.52053e-09	4.50294e-08	0.93,0.902,0.776	0.587,0.692,0.616	0.238
Sjc_0005887	chr3	+	12764431	12764638	12764431	12764629	12766754	12766913	344,269,279	295,348,269	89,96,98	212,230,268	158	149	2.3731e-12	4.3882e-11	0.524,0.422,0.494	0.284,0.282,0.256	0.206
Sjc_0008572	chr6	+	2374525	2374644	2374525	2374593	2379995	2380103	0,0,1	6,4,4	57,34,34	103,56,75	200	149	2.63116e-06	2.17205e-05	0.0,0.0,0.157	0.292,0.311,0.252	-0.233
Sjc_0002436	chr4	+	6286027	6287612	6286027	6286158	6288904	6289929	24,16,21	57,26,37	48,34,54	8,7,4	298	149	0	0	0.174,0.235,0.221	0.75,0.708,0.871	-0.566
Sjc_0004232	chr4	-	78921959	78922223	78922046	78922223	78916671	78919332	533,447,399	394,324,276	2184,1783,1891	140,89,136	236	149	0	0	0.461,0.466,0.477	0.908,0.927,0.898	-0.443
Sjc_0004232	chr4	-	78921955	78922223	78922046	78922223	78917461	78919332	190,156,124	394,324,276	548,471,496	140,89,136	240	149	0	0	0.23,0.23,0.218	0.708,0.767,0.694	-0.497
Sjc_0008745	chr6	-	9051207	9051459	9051322	9051459	9049176	9049313	6,27,20	21,17,8	91,133,90	21,19,38	264	149	0.00308358	0.013234	0.139,0.473,0.585	0.71,0.798,0.572	-0.294
Sjc_0008760	chr6	-	9781065	9781292	9781100	9781292	9780890	9781027	22,28,12	3,9,3	14,23,12	22,13,19	184	149	7.44664e-05	0.00046341	0.856,0.716,0.764	0.34,0.589,0.338	0.356
Sjc_0009228	chr7	-	7582638	7582959	7582862	7582959	7575623	7576458	130,115,141	138,144,117	17,24,24	89,118,130	298	149	0	0	0.32,0.285,0.376	0.087,0.092,0.085	0.239
Sjc_0008797	chr6	-	11082885	11087964	11087917	11087964	11082693	11082841	44,33,26	67,65,58	75,61,59	46,40,31	298	149	7.95526e-10	1.08165e-08	0.247,0.202,0.183	0.449,0.433,0.488	-0.246
Sjc_0008813	chr6	-	11790092	11791991	11791131	11791991	11785648	11787490	87,91,72	60,56,41	47,63,41	97,86,109	298	149	5.98218e-11	9.04595e-10	0.42,0.448,0.468	0.195,0.268,0.158	0.238
Sjc_0008922	chr6	+	16815224	16815449	16815224	16815380	16817137	16817746	229,212,159	171,176,125	271,203,282	22,15,20	218	149	0	0	0.478,0.452,0.465	0.894,0.902,0.906	-0.436
Sjc_0009046	chr6	-	22434702	22439078	22438904	22439078	22433047	22433491	397,302,276	5,6,4	450,289,405	80,41,57	298	149	0	0	0.975,0.962,0.972	0.738,0.779,0.78	0.204
Sjc_0009065	chr7	-	323149	323396	323267	323396	317643	320614	20,15,9	8,32,28	9,6,2	4,0,0	267	149	0.00212165	0.00957554	0.582,0.207,0.152	0.557,1.0,1.0	-0.539
Sjc_0002914	chr4	+	27633028	27633210	27633028	27633192	27640123	27640352	1,3,3	15,7,7	0,0,0	8,9,4	167	149	0.000466632	0.00242898	0.056,0.277,0.277	0.0,0.0,0.0	0.203
Sjc_0009154	chr7	-	4413915	4416892	4416548	4416892	4413126	4413529	213,169,179	198,177,172	98,90,126	10,17,20	298	149	0	0	0.35,0.323,0.342	0.831,0.726,0.759	-0.434
Sjc_0004939	chr1	+	21551445	21551497	21551445	21551480	21554549	21555487	1,11,7	9,3,0	2,11,2	0,1,0	166	149	0.000347333	0.00187328	0.091,0.767,1.0	1.0,0.908,1.0	-0.35
Sjc_0000093	chr8	-	3867480	3867877	3867552	3867877	3862028	3862367	44,46,33	0,3,0	48,32,38	18,13,23	221	149	8.471e-14	1.85217e-12	1.0,0.912,1.0	0.643,0.624,0.527	0.373
Sjc_0000093	chr8	-	3867516	3867877	3867552	3867877	3862028	3862367	8,1,6	0,3,0	12,7,6	18,13,23	185	149	0.000421605	0.00222564	1.0,0.212,1.0	0.349,0.302,0.174	0.462
Sjc_0000093	chr8	-	3867480	3867877	3867552	3867877	3866088	3866235	275,199,207	55,34,51	100,103,133	118,105,146	221	149	0	0	0.771,0.798,0.732	0.364,0.398,0.38	0.386
Sjc_0000093	chr8	-	3867516	3867877	3867552	3867877	3866088	3866235	178,135,165	55,34,51	84,73,68	118,105,146	185	149	0	0	0.723,0.762,0.723	0.364,0.359,0.273	0.404
Sjc_0006021	chr3	+	19075858	19075923	19075858	19075902	19076464	19076650	25,20,18	8,4,0	9,7,7	2,7,18	170	149	0.00388963	0.0161163	0.733,0.814,1.0	0.798,0.467,0.254	0.343
Sjc_0005148	chr1	+	29947158	29947270	29947158	29947212	29949014	29949236	54,34,35	0,15,0	26,37,25	28,48,25	207	149	2.07075e-09	2.73507e-08	1.0,0.62,1.0	0.401,0.357,0.419	0.481
Sjc_0005148	chr1	+	29947158	29947275	29947158	29947212	29949014	29949236	53,40,57	0,15,0	123,16,44	28,48,25	212	149	5.85396e-05	0.000378112	1.0,0.652,1.0	0.755,0.19,0.553	0.385
Sjc_0000159	chr8	+	6950292	6950676	6950292	6950635	6954831	6955222	15,1,5	4,10,4	0,2,0	8,5,9	190	149	5.87201e-05	0.000378393	0.746,0.073,0.495	0.0,0.239,0.0	0.358
Sjc_0005184	chr1	+	31444365	31444883	31444365	31444874	31445273	31445414	21,19,21	60,66,58	21,23,38	16,23,27	158	149	1.40365e-08	1.66382e-07	0.248,0.214,0.255	0.553,0.485,0.57	-0.297

## Sheet: Mutually exclusive exon
GeneID	chr	strand	X1stExonStart_0base	X1stExonEnd	X2ndExonStart_0base	X2ndExonEnd	upstreamES	upstreamEE	downstreamEE	ID.1	IJC_SAMPLE_1	SJC_SAMPLE_1	IJC_SAMPLE_2	SJC_SAMPLE_2	IncFormLen	SkipFormLen	PValue	FDR	IncLevel1	IncLevel2	IncLevelDifference
Sjc_0009671	chrtig00000048_pilon_pilon_23	+	36156	36271	36656	36811	35872	35955	37994	12	3156,2839,2194	2031,1769,1275	0,7,1	8,27,21	264	298	1.42963e-12	3.63507e-11	0.637,0.644,0.66	0.0,0.226,0.051	0.555
Sjc_0009671	chrtig00000048_pilon_pilon_23	+	45830	45900	46584	46691	45087	45310	47739	18	1680,1432,1190	2506,1991,1765	3,9,0	6,31,17	219	256	0.00179179	0.0079938	0.439,0.457,0.441	0.369,0.253,0.0	0.238
Sjc_0001717	chr8	-	66672912	66673183	66680929	66681072	66671256	66672877	66681308	96	864,719,676	871,738,626	145,152,195	478,360,379	292	298	2.88658e-15	1.02898e-13	0.503,0.499,0.524	0.236,0.301,0.344	0.215
Sjc_0001690	chr8	-	65571530	65571710	65576271	65576462	65567317	65567591	65583183	121	47,36,36	50,34,29	12,49,50	57,74,93	298	298	0.000935495	0.00473741	0.485,0.514,0.554	0.174,0.398,0.35	0.21
Sjc_0001686	chr8	+	65344890	65345182	65351377	65351945	65340976	65341437	65366950	126	13,14,5	5,9,7	0,17,8	12,17,22	298	298	0.00988045	0.0340847	0.722,0.609,0.417	0.0,0.5,0.267	0.327
Sjc_0001643	chr8	-	63424743	63424846	63425563	63425854	63422864	63423049	63427043	138	125,107,111	125,112,122	78,76,80	184,211,213	298	252	1.20777e-11	2.69414e-10	0.458,0.447,0.435	0.264,0.233,0.241	0.201
Sjc_0001631	chr8	-	63171627	63172076	63173272	63173474	63169524	63169651	63174060	139	828,606,708	427,369,360	1359,952,1090	1878,1226,1345	298	298	0	0	0.66,0.622,0.663	0.42,0.437,0.448	0.213
Sjc_0001599	chr8	-	62185508	62185691	62186082	62186417	62183505	62183595	62186551	155	145,230,177	152,175,94	377,351,350	1077,795,938	298	298	1.55431e-15	5.76682e-14	0.488,0.568,0.653	0.259,0.306,0.272	0.291
Sjc_0001537	chr8	+	59875730	59875941	59877169	59877343	59872528	59872684	59877870	187	0,1,1	3,3,1	16,7,13	10,6,10	298	298	0.000260241	0.00156662	0.0,0.25,0.5	0.615,0.538,0.565	-0.323
Sjc_0001519	chr8	+	59204497	59204680	59205011	59205090	59199358	59199423	59211261	192	163,142,118	164,151,145	72,38,45	319,236,320	298	228	0	0	0.432,0.418,0.384	0.147,0.11,0.097	0.293
Sjc_0001489	chr8	-	58214747	58215202	58215941	58216059	58211413	58212131	58216205	204	172,141,162	82,97,85	143,118,142	206,174,212	267	298	1.09579e-13	3.18743e-12	0.701,0.619,0.68	0.437,0.431,0.428	0.235
Sjc_0001426	chr8	+	55522666	55523094	55524682	55525063	55517254	55517314	55527356	221	14,16,14	15,26,17	64,53,65	7,26,11	298	298	4.37573e-08	6.11928e-07	0.483,0.381,0.452	0.901,0.671,0.855	-0.37
Sjc_0001324	chr8	-	51819379	51819548	51825187	51825255	51807352	51809145	51830072	246	45,18,14	23,28,14	16,16,10	3,5,1	217	298	0.00017863	0.00113153	0.729,0.469,0.579	0.88,0.815,0.932	-0.283
Sjc_0001262	chr8	-	50053119	50053466	50056800	50057000	50048279	50050832	50061052	258	160,132,108	126,116,134	136,175,171	353,326,410	298	298	3.19085e-10	5.85955e-09	0.559,0.532,0.446	0.278,0.349,0.294	0.205
Sjc_0001055	chr8	-	42639555	42639665	42642280	42642604	42638099	42638183	42644081	347	240,176,157	133,139,101	306,328,343	794,543,612	298	259	0	0	0.611,0.524,0.575	0.251,0.344,0.328	0.262
Sjc_0001041	chr8	-	42242495	42242584	42249675	42250037	42239626	42239748	42253879	351	0,0,3	1,8,1	21,24,41	13,4,32	298	238	0.00130624	0.00619227	0.0,0.0,0.706	0.563,0.827,0.506	-0.397
Sjc_0000958	chr8	-	38922195	38922342	38924180	38924261	38919091	38919641	38927809	364	69,54,52	47,34,24	76,63,77	123,98,135	230	296	2.54446e-09	4.24388e-08	0.654,0.671,0.736	0.443,0.453,0.423	0.247
Sjc_0000941	chr8	+	38229437	38229583	38230001	38230217	38227778	38227966	38231852	372	152,103,99	134,111,102	141,112,134	449,431,386	295	298	0	0	0.534,0.484,0.495	0.241,0.208,0.26	0.268
Sjc_0000805	chr8	-	33364475	33364732	33372314	33372810	33362429	33362585	33374056	401	107,97,95	138,143,99	152,115,149	472,554,554	298	298	0	0	0.437,0.404,0.49	0.244,0.172,0.212	0.234
Sjc_0000533	chr8	+	22757110	22757185	22760025	22760368	22755543	22755788	22761565	492	17,12,12	52,40,37	59,84,69	72,78,107	224	298	1.26658e-05	0.000106112	0.303,0.285,0.301	0.522,0.589,0.462	-0.228
Sjc_0003119	chr4	+	34651006	34651115	34658385	34659233	34650811	34650969	34660213	680	25,28,15	64,59,37	17,17,14	159,210,218	258	298	1.4877e-13	4.22599e-12	0.311,0.354,0.319	0.11,0.086,0.069	0.24
Sjc_0001275	chr8	+	50401181	50401376	50401499	50401694	50395987	50396182	50406888	701	2,11,11	4,20,6	11,10,32	4,3,10	298	298	0.00369669	0.0145625	0.333,0.355,0.647	0.733,0.769,0.762	-0.31
Sjc_0008377	chr2	+	21385794	21386634	21391269	21391623	21382155	21382359	21410283	714	27,35,20	8,16,5	5,39,23	14,100,52	298	298	1.25122e-13	3.61067e-12	0.771,0.686,0.8	0.263,0.281,0.307	0.469
Sjc_0002407	chr4	+	4892354	4892523	4894892	4894974	4889963	4890099	4895223	733	24,27,29	5,28,3	38,33,39	38,76,39	298	231	0.00182271	0.00811183	0.788,0.428,0.882	0.437,0.252,0.437	0.324
Sjc_0009004	chr6	-	20912071	20912140	20912365	20912410	20911130	20911190	20913209	787	578,518,351	890,724,450	1,4,6	10,35,22	194	218	4.8592e-07	5.57352e-06	0.422,0.446,0.467	0.101,0.114,0.235	0.295
Sjc_0002862	chr4	-	25671560	25671631	25672072	25672205	25669175	25670027	25673324	799	1516,1199,959	870,735,635	240,246,241	58,61,41	282	220	0	0	0.576,0.56,0.541	0.763,0.759,0.821	-0.222
Sjc_0006532	chr3	+	38751271	38751497	38754179	38754267	38751063	38751231	38757007	807	83,72,59	64,57,62	32,28,68	181,158,185	298	237	0	0	0.508,0.501,0.431	0.123,0.124,0.226	0.322
Sjc_0006532	chr3	+	38754179	38754267	38756698	38757007	38751271	38751497	38760543	808	61,36,52	47,46,13	104,80,148	255,169,189	237	298	0.000927584	0.0047155	0.62,0.496,0.834	0.339,0.373,0.496	0.247
Sjc_0006175	chr3	+	25225135	25225185	25248029	25249726	25173189	25173403	25254241	933	6,12,17	16,23,15	11,11,12	53,47,84	199	298	0.000536711	0.00293898	0.36,0.439,0.629	0.237,0.26,0.176	0.252
Sjc_0006149	chr3	+	24157132	24157250	24165461	24165527	24156387	24156516	24166379	940	61,50,57	94,113,80	19,19,27	518,357,434	267	215	0	0	0.343,0.263,0.365	0.029,0.041,0.048	0.284
Sjc_0006149	chr3	+	24157132	24157250	24165493	24165527	24156387	24156516	24166379	941	61,50,57	18,23,20	19,19,27	85,63,68	267	183	0	0	0.699,0.598,0.661	0.133,0.171,0.214	0.48
Sjc_0006129	chr3	-	23299887	23299965	23302042	23302193	23296115	23296241	23305110	946	69,49,36	35,14,20	5,22,23	7,37,14	298	227	0.00550603	0.0206178	0.6,0.727,0.578	0.352,0.312,0.556	0.228
Sjc_0001725	chr8	+	67042290	67042574	67048779	67050910	67041390	67041465	67051878	964	367,296,302	255,229,176	476,380,418	1024,662,762	298	298	0	0	0.59,0.564,0.632	0.317,0.365,0.354	0.25
Sjc_0001725	chr8	+	67042290	67042574	67048916	67050910	67041390	67041465	67051878	965	367,296,302	255,234,176	476,380,418	1023,662,762	298	298	0	0	0.59,0.558,0.632	0.318,0.365,0.354	0.248
Sjc_0001725	chr8	+	67050244	67050341	67050811	67050910	67050156	67050204	67051878	970	256,214,187	294,248,211	329,194,266	1224,767,874	246	248	0	0	0.467,0.465,0.472	0.213,0.203,0.235	0.251
Sjc_0005964	chr3	+	16095343	16095729	16097727	16097813	16094560	16094735	16101751	1003	71,83,92	46,30,39	55,71,84	114,71,76	298	235	3.32247e-05	0.000256486	0.549,0.686,0.65	0.276,0.441,0.466	0.234
Sjc_0007219	chr5	+	21874879	21875060	21875184	21875226	21873587	21873772	21875957	1020	26,19,15	2286,1602,1298	3,17,13	11,22,16	298	191	0	0	0.007,0.008,0.007	0.149,0.331,0.342	-0.267
Sjc_0007219	chr5	+	21874879	21875060	21875187	21875226	21873587	21873772	21875957	1021	26,19,15	1828,1515,1055	3,17,13	7,17,14	298	188	0	0	0.009,0.008,0.009	0.213,0.387,0.369	-0.314
Sjc_0006827	chr5	-	4332059	4332185	4332260	4332341	4329060	4329165	4334016	1026	5,1,3	12,11,12	70,82,56	132,56,84	230	275	0.00341473	0.0136589	0.333,0.098,0.23	0.388,0.636,0.444	-0.269
Sjc_0005844	chr3	-	10939532	10939587	10941791	10941864	10936561	10936675	10950464	1036	28,24,12	23,16,6	0,2,1	8,8,17	222	204	4.53057e-10	8.19559e-09	0.528,0.58,0.648	0.0,0.187,0.051	0.506
Sjc_0009479	chr7	-	18056199	18056259	18058852	18058915	18046658	18046721	18059967	1067	59,47,48	1870,1448,1210	163,155,126	189,110,180	212	209	0	0	0.03,0.031,0.038	0.46,0.581,0.408	-0.45
Sjc_0008140	chr2	+	13161632	13161730	13163779	13164981	13159546	13159714	13168405	1082	61,69,64	81,78,88	37,28,44	113,105,151	247	298	2.11729e-09	3.59741e-08	0.476,0.516,0.467	0.283,0.243,0.26	0.224
Sjc_0002651	chr4	+	17101271	17101327	17101500	17101711	17101177	17101233	17104581	1084	3,1,0	16,8,21	5,6,1	4,2,4	205	298	8.27395e-05	0.000583025	0.214,0.154,0.0	0.645,0.813,0.267	-0.452
Sjc_0002651	chr4	+	17150575	17150859	17155276	17155501	17147615	17148107	17158404	1088	253,256,218	270,198,194	2,28,6	15,31,39	298	298	0.000901476	0.00461008	0.484,0.564,0.529	0.118,0.475,0.133	0.284
Sjc_0005720	chr3	+	6009690	6009832	6011553	6011711	6007452	6007652	6013368	1100	4,8,34	4,4,4	1,4,9	4,2,33	291	298	0.00283783	0.0117655	0.506,0.672,0.897	0.204,0.672,0.218	0.327
Sjc_0006393	chr3	+	33440621	33440734	33445025	33445086	33438274	33438390	33445365	1122	9,13,8	5,9,5	4,4,0	17,10,15	262	210	1.87778e-06	1.93417e-05	0.591,0.537,0.562	0.159,0.243,0.0	0.429
Sjc_0006393	chr3	+	33440621	33441942	33445025	33445086	33438274	33438390	33445365	1124	14,13,10	5,9,5	4,6,0	17,10,15	298	210	2.64053e-06	2.6522e-05	0.664,0.504,0.585	0.142,0.297,0.0	0.438
Sjc_0006393	chr3	+	33440621	33443717	33445025	33445086	33438274	33438390	33445365	1125	14,19,16	5,9,5	7,6,0	17,10,15	298	210	4.95226e-07	5.66239e-06	0.664,0.598,0.693	0.225,0.297,0.0	0.478
Sjc_0006393	chr3	+	33440774	33441942	33445025	33445086	33440621	33440734	33445365	1127	41,39,21	4,9,5	11,11,12	40,31,15	298	210	2.54241e-14	7.7035e-13	0.878,0.753,0.747	0.162,0.2,0.361	0.552
Sjc_0006393	chr3	+	33440774	33443717	33445025	33445086	33440621	33440734	33445365	1128	41,45,27	4,9,5	14,11,12	40,31,15	298	210	2.22045e-16	9.17448e-15	0.878,0.779,0.792	0.198,0.2,0.361	0.563
Sjc_0006393	chr3	+	33443586	33443717	33445025	33445086	33440621	33441942	33445365	1129	38,29,22	4,9,8	9,0,7	20,9,20	280	210	3.1582e-10	5.82904e-09	0.877,0.707,0.673	0.252,0.0,0.208	0.599
Sjc_0008580	chr6	+	2583478	2583581	2586272	2586312	2578634	2578717	2590763	1146	22,23,16	14,5,6	251,145,198	29,14,17	252	189	0.000123847	0.000824739	0.541,0.775,0.667	0.867,0.886,0.897	-0.222
Sjc_0008580	chr6	+	2586272	2586312	2590679	2590763	2583478	2583581	2594607	1148	18,5,5	14,16,19	19,18,16	265,181,212	189	233	2.52885e-05	0.000202086	0.613,0.278,0.245	0.081,0.109,0.085	0.287
Sjc_0009080	chr7	-	1178387	1178456	1178887	1178947	1178049	1178097	1180046	1169	4,0,1	13,7,13	37,3,17	36,9,29	209	218	0.000380236	0.00217039	0.243,0.0,0.074	0.517,0.258,0.379	-0.279
Sjc_0009080	chr7	-	1178887	1178947	1179719	1179785	1178049	1178097	1180046	1170	10,22,12	4,0,1	20,14,22	37,3,17	215	209	0.000246124	0.001494	0.708,1.0,0.921	0.344,0.819,0.557	0.303
Sjc_0009080	chr7	-	1181798	1181861	1182650	1182704	1180701	1180749	1184525	1173	2,4,7	36,31,15	65,21,56	74,34,33	203	212	3.03531e-06	3.00719e-05	0.055,0.119,0.328	0.478,0.392,0.639	-0.336
Sjc_0008477	chr2	-	25053710	25053752	25054501	25054558	25053436	25053502	25054653	1195	695,527,420	626,473,387	21,40,32	9,21,5	206	191	0.000366033	0.00210585	0.507,0.508,0.502	0.684,0.638,0.856	-0.22
Sjc_0008477	chr2	-	25056085	25056160	25056827	25056890	25055808	25055853	25057346	1197	1591,1477,1161	1455,1159,893	6,6,5	53,58,33	212	224	0	0	0.536,0.574,0.579	0.107,0.099,0.138	0.448
Sjc_0008430	chr2	-	23546113	23546186	23562892	23563265	23545153	23545343	23564640	1230	100,85,80	73,61,39	216,203,261	356,292,358	298	222	2.65226e-08	3.95231e-07	0.505,0.509,0.604	0.311,0.341,0.352	0.205
Sjc_0005799	chr3	+	9099051	9099350	9102074	9102353	9096667	9097031	9108008	1246	59,55,56	25,24,28	134,77,107	134,101,116	298	298	1.87759e-07	2.30638e-06	0.702,0.696,0.667	0.5,0.433,0.48	0.217
Sjc_0005253	chr1	-	34501494	34501585	34503160	34503214	34497927	34498158	34503335	1266	1112,921,741	917,719,631	128,87,100	252,160,197	203	240	6.88338e-15	2.27527e-13	0.589,0.602,0.581	0.375,0.391,0.375	0.21
Sjc_0008478	chr2	+	25064049	25064106	25064862	25064904	25063954	25064002	25065178	1291	71,72,32	61,97,13	5,6,6	0,0,0	206	191	1.67542e-09	2.88712e-08	0.519,0.408,0.695	1.0,1.0,1.0	-0.459
Sjc_0004474	chr1	-	1833316	1833667	1842332	1842406	1828655	1829483	1844236	1297	61,45,35	836,622,557	157,114,186	359,281,360	223	298	0	0	0.089,0.088,0.077	0.369,0.352,0.408	-0.292
Sjc_0006673	chr3	+	45400549	45400686	45403007	45404945	45396165	45396377	45408655	1309	16,6,7	8,14,9	6,136,91	66,421,301	286	298	0.00348333	0.013842	0.676,0.309,0.448	0.087,0.252,0.24	0.285
Sjc_0002708	chr4	+	19654950	19655049	19655277	19655674	19654006	19654103	19657549	1316	67,57,66	82,95,68	15,11,9	91,98,116	248	298	0	0	0.495,0.419,0.538	0.165,0.119,0.085	0.361
Sjc_0002708	chr4	+	19654950	19655049	19655277	19655674	19654006	19654103	19659703	1317	52,48,58	18,35,25	14,11,7	39,44,46	248	298	8.32667e-15	2.67927e-13	0.776,0.622,0.736	0.301,0.231,0.155	0.482
Sjc_0004978	chr1	-	22976103	22976177	22995880	22996002	22958510	22963717	23005477	1410	98,89,66	38,32,35	10,13,29	16,32,27	271	223	3.58609e-06	3.46782e-05	0.68,0.696,0.608	0.34,0.251,0.469	0.308
Sjc_0003964	chr4	+	68591589	68591708	68595941	68596289	68590069	68590377	68600783	1414	185,123,169	142,101,106	261,292,302	63,73,60	268	298	0	0	0.592,0.575,0.639	0.822,0.816,0.848	-0.227
Sjc_0007335	chr5	-	26739445	26739530	26743373	26743420	26735588	26735912	26744798	1415	40,36,24	41,49,27	2,1,4	44,27,30	196	234	4.996e-15	1.68199e-13	0.538,0.467,0.515	0.051,0.042,0.137	0.43
Sjc_0008241	chr2	+	16575577	16575778	16576478	16576721	16574363	16574574	16578113	1417	129,93,89	54,43,45	226,167,214	18,12,7	298	298	0	0	0.705,0.684,0.664	0.926,0.933,0.968	-0.258
Sjc_0000840	chr8	+	34594678	34594783	34599532	34600935	34591757	34592596	34603373	1481	233,173,191	231,215,201	112,84,87	319,248,244	254	298	6.66134e-16	2.52298e-14	0.542,0.486,0.527	0.292,0.284,0.295	0.228
Sjc_0003014	chr4	+	30789069	30789191	30795052	30795224	30788983	30789038	30802198	1530	64,59,33	28,21,22	145,92,85	144,129,118	271	298	8.06833e-07	8.88086e-06	0.715,0.755,0.623	0.525,0.44,0.442	0.229
Sjc_0004537	chr1	+	5253495	5253738	5260406	5260868	5252509	5252639	5265305	1668	6,13,17	3,0,2	4,15,8	6,29,39	298	298	4.30909e-09	7.02594e-08	0.667,1.0,0.895	0.4,0.341,0.17	0.55
Sjc_0008337	chr2	+	19694259	19694435	19695095	19695164	19691326	19691440	19700113	1681	351,284,269	202,168,165	228,197,195	338,274,290	298	218	5.55112e-16	2.17031e-14	0.56,0.553,0.544	0.33,0.345,0.33	0.217
Sjc_0004795	chr1	+	16543389	16543630	16544099	16544278	16540655	16540821	16546841	1687	41,44,46	28,17,18	452,343,420	45,29,53	298	298	1.87205e-11	4.05164e-10	0.594,0.721,0.719	0.909,0.922,0.888	-0.228
Sjc_0004641	chr1	-	9872419	9872461	9873231	9873288	9872136	9872202	9873383	1703	1059,853,649	1149,866,628	1,3,4	0,0,2	206	191	0.000193377	0.00122069	0.461,0.477,0.489	1.0,1.0,0.65	-0.408
Sjc_0008988	chr6	+	20320964	20321123	20325880	20326006	20320863	20320926	20332441	1788	7,0,3	0,1,0	10,6,9	16,11,14	298	275	0.000203054	0.00127386	1.0,0.0,1.0	0.366,0.335,0.372	0.309
Sjc_0002594	chr4	+	13609161	13609242	13611615	13611744	13608953	13609131	13620453	1790	250,221,166	65,71,64	18,187,79	23,166,98	230	278	7.21645e-15	2.36387e-13	0.823,0.79,0.758	0.486,0.577,0.494	0.271
Sjc_0005109	chr1	+	28686760	28687083	28693993	28694185	28684638	28685077	28694894	1890	59,46,45	52,52,46	39,43,37	118,128,147	298	298	6.02163e-12	1.4035e-10	0.532,0.469,0.495	0.248,0.251,0.201	0.265
Sjc_0004651	chr1	+	10411738	10411872	10412729	10412860	10407172	10407281	10418183	1902	255,227,220	23,17,16	116,127,133	63,74,81	283	280	0	0	0.916,0.93,0.932	0.646,0.629,0.619	0.295
Sjc_0009669	chrtig00000048_pilon_pilon_23	+	14086	14309	14816	14886	12095	12881	15678	1906	149,164,115	34,31,28	22,11,13	34,10,6	298	219	8.68459e-06	7.59067e-05	0.763,0.795,0.751	0.322,0.447,0.614	0.309
Sjc_0003226	chr4	-	38683029	38683097	38683849	38683983	38681356	38681407	38685225	1911	277,194,190	197,109,110	346,302,310	75,52,51	283	217	0	0	0.519,0.577,0.57	0.78,0.817,0.823	-0.251
Sjc_0003226	chr4	-	38686650	38686818	38686961	38687185	38685026	38685225	38690248	1912	333,238,215	6,8,6	76,47,67	101,112,112	298	298	0	0	0.982,0.967,0.973	0.429,0.296,0.374	0.608
Sjc_0000545	chr8	+	23181006	23181093	23182141	23182278	23179482	23179610	23184168	1925	28,28,14	47,15,23	42,49,57	260,183,171	236	286	6.22195e-05	0.00045246	0.419,0.693,0.425	0.164,0.245,0.288	0.28
Sjc_0004678	chr1	+	11562717	11562824	11563956	11563988	11561498	11561707	11564148	1928	4,1,6	1,0,1	25,20,31	9,12,10	256	181	0.00107435	0.00531473	0.739,1.0,0.809	0.663,0.541,0.687	0.219
Sjc_0007581	chr5	+	36946038	36946218	36948329	36948368	36945713	36945860	36952839	1937	152,159,138	120,68,76	63,94,72	195,142,139	298	188	3.37474e-12	8.12621e-11	0.444,0.596,0.534	0.169,0.295,0.246	0.288
Sjc_0004631	chr1	-	9397030	9397307	9401972	9402100	9393020	9393316	9402204	1940	7,12,9	0,2,2	14,19,43	11,16,8	277	298	0.00245636	0.0104095	1.0,0.866,0.829	0.578,0.561,0.853	0.234
Sjc_0004631	chr1	-	9401972	9402100	9402150	9402204	9397030	9397307	9402346	1941	0,0,1	1,5,4	0,7,15	7,10,9	203	277	7.02267e-05	0.000503861	0.0,0.0,0.254	0.0,0.489,0.695	-0.31
Sjc_0004832	chr1	-	18018232	18018454	18019561	18019740	18016492	18016594	18021897	1956	89,118,79	79,93,60	96,75,89	158,166,158	298	298	5.11339e-09	8.26323e-08	0.53,0.559,0.568	0.378,0.311,0.36	0.203
Sjc_0005798	chr3	-	9065894	9066059	9067938	9068166	9058333	9058432	9068233	2017	632,534,389	100,88,81	110,148,139	106,69,92	298	298	1.31006e-14	4.07127e-13	0.863,0.859,0.828	0.509,0.682,0.602	0.252
Sjc_0004771	chr1	+	15481288	15481559	15483619	15483755	15481157	15481234	15489685	2040	129,126,103	42,54,33	93,124,113	7,2,11	298	285	4.44089e-15	1.50907e-13	0.746,0.691,0.749	0.927,0.983,0.908	-0.211
Sjc_0005530	chr1	+	46816268	46817023	46817640	46817769	46815018	46815100	46819296	2074	47,40,37	29,12,8	17,10,11	58,25,28	298	278	1.63958e-12	4.13866e-11	0.602,0.757,0.812	0.215,0.272,0.268	0.472
Sjc_0004302	chr4	+	82238324	82238692	82238837	82239241	82238203	82238278	82245295	2096	678,560,588	189,141,126	271,182,201	180,182,204	298	298	0	0	0.782,0.799,0.824	0.601,0.5,0.496	0.269
Sjc_0005721	chr3	-	6036284	6036442	6038162	6038304	6034627	6035619	6040542	2102	7,7,5	3,2,5	1,0,2	4,7,1	291	298	0.00178718	0.00799285	0.705,0.782,0.506	0.204,0.0,0.672	0.372
Sjc_0000739	chr8	+	30581979	30582229	30583296	30583369	30581499	30581561	30586421	2126	83,78,60	29,52,20	64,50,55	81,64,79	298	222	2.54982e-07	3.02978e-06	0.681,0.528,0.691	0.371,0.368,0.342	0.273
Sjc_0002814	chr4	-	23711588	23711697	23711819	23712226	23710023	23710262	23713163	2148	272,220,210	121,75,85	319,268,261	362,226,302	298	258	2.22045e-15	7.99361e-14	0.661,0.717,0.681	0.433,0.507,0.428	0.23
Sjc_0000541	chr8	-	23043867	23043981	23047371	23047485	23042379	23042883	23050003	2160	1,8,0	47,55,48	10,15,16	21,38,45	263	263	3.06753e-08	4.5156e-07	0.021,0.127,0.0	0.323,0.283,0.262	-0.24
Sjc_0002979	chr4	+	29643073	29645242	29645956	29646313	29641511	29641594	29647034	2169	265,188,193	175,136,130	248,202,209	419,265,353	298	298	3.50719e-13	9.51654e-12	0.602,0.58,0.598	0.372,0.433,0.372	0.201
Sjc_0002979	chr4	+	29645163	29645242	29645956	29646313	29643073	29643517	29647034	2170	144,126,89	187,150,132	123,105,101	420,265,354	228	298	2.57461e-12	6.28273e-11	0.502,0.523,0.468	0.277,0.341,0.272	0.201
Sjc_0005687	chr3	-	4648489	4648756	4650061	4650208	4646510	4646866	4650488	2183	39,27,37	94,72,82	6,1,4	36,38,46	296	298	1.37128e-07	1.77437e-06	0.295,0.274,0.312	0.144,0.026,0.08	0.21
Sjc_0005134	chr1	-	29346277	29346660	29351442	29351641	29340277	29343146	29357644	2200	3,2,3	2,3,0	7,0,0	7,9,9	298	298	0.00344209	0.0137311	0.6,0.4,1.0	0.5,0.0,0.0	0.5
Sjc_0000194	chr8	+	8646692	8646794	8649728	8649830	8646026	8646096	8650490	2215	2110,1698,1508	1740,1472,1313	6,8,3	11,59,24	251	251	1.12666e-08	1.75066e-07	0.548,0.536,0.535	0.353,0.119,0.111	0.345
Sjc_0000035	chr8	+	1686823	1687069	1692155	1692228	1679986	1680126	1694656	2244	113,97,74	25,7,10	151,122,135	72,43,62	298	222	1.96029e-07	2.38382e-06	0.771,0.912,0.846	0.61,0.679,0.619	0.207
Sjc_0000658	chr8	+	27279154	27279266	27280474	27280512	27275148	27275288	27282672	2326	385,301,279	157,156,94	351,229,285	391,229,309	261	187	7.77156e-15	2.52298e-13	0.637,0.58,0.68	0.391,0.417,0.398	0.23
Sjc_0008174	chr2	+	14308728	14308808	14311563	14311636	14308618	14308683	14314028	2333	82,59,57	90,57,65	88,90,80	303,199,193	229	222	1.65362e-09	2.86312e-08	0.469,0.501,0.459	0.22,0.305,0.287	0.206
Sjc_0003268	chr4	-	39854295	39854585	39855127	39855184	39853230	39854019	39855317	2336	301,273,247	621,451,385	164,107,139	1129,795,930	206	298	0	0	0.412,0.467,0.481	0.174,0.163,0.178	0.282
Sjc_0003406	chr4	+	44937547	44937749	44950166	44950314	44929775	44930352	44951777	2338	1,1,3	13,17,21	15,21,13	54,20,30	298	297	8.42466e-05	0.000592497	0.071,0.055,0.125	0.217,0.511,0.302	-0.26
Sjc_0006182	chr3	-	25399714	25399903	25400308	25400442	25395643	25395787	25400580	2378	361,283,265	275,319,311	391,244,379	1095,782,872	283	298	1.11022e-16	4.69392e-15	0.58,0.483,0.473	0.273,0.247,0.314	0.234
Sjc_0006182	chr3	-	25399714	25400107	25400308	25400442	25395643	25395787	25400580	2379	361,283,265	399,362,314	391,244,379	1303,908,1014	283	298	0	0	0.488,0.452,0.471	0.24,0.221,0.282	0.223
Sjc_0006182	chr3	-	25399973	25400107	25400308	25400442	25395643	25395787	25400580	2380	361,283,265	141,114,103	391,244,379	402,255,352	283	283	1.11022e-16	4.69392e-15	0.719,0.713,0.72	0.493,0.489,0.518	0.217
Sjc_0005305	chr1	+	36903249	36903375	36904068	36904325	36900384	36900673	36905730	2409	41,22,32	0,16,0	95,57,80	51,55,34	275	298	0.000159878	0.00102344	1.0,0.598,1.0	0.669,0.529,0.718	0.227
Sjc_0001427	chr8	-	55623009	55623115	55623748	55623844	55615375	55618700	55631731	2412	190,157,148	26,10,19	124,77,101	86,55,79	245	255	0	0	0.884,0.942,0.89	0.6,0.593,0.571	0.317
Sjc_0003079	chr4	-	32854788	32854859	32855438	32855699	32853813	32853874	32857274	2608	2976,2392,2214	1318,1051,939	26,108,40	38,68,60	298	220	4.47822e-05	0.000337379	0.625,0.627,0.635	0.336,0.54,0.33	0.227
Sjc_0009008	chr6	+	21211423	21211957	21212417	21212719	21209487	21209547	21213260	2612	353,233,200	88,73,50	15,19,20	42,90,73	298	298	0	0	0.8,0.761,0.8	0.263,0.174,0.215	0.57
Sjc_0003124	chr4	+	34834623	34834704	34842602	34842731	34833437	34833992	34843765	2619	55,42,39	47,35,29	2,6,5	15,13,8	230	278	0.00143451	0.00666138	0.586,0.592,0.619	0.139,0.358,0.43	0.29
Sjc_0002649	chr4	-	17028328	17028544	17032776	17032968	17026724	17027353	17033060	2655	8,9,11	37,29,12	1,1,2	0,0,0	298	298	7.73288e-08	1.04913e-06	0.178,0.237,0.478	1.0,1.0,1.0	-0.702
Sjc_0002897	chr4	-	26918978	26919406	26919988	26920136	26915578	26917498	26921809	2662	588,603,452	445,407,337	43,41,43	72,69,98	297	298	1.05357e-11	2.37936e-10	0.57,0.598,0.574	0.375,0.374,0.306	0.229
Sjc_0003249	chr4	-	39388937	39389194	39390163	39390320	39387248	39388509	39390416	2677	16,12,15	0,2,0	82,59,57	86,30,69	298	298	3.25344e-11	6.79857e-10	1.0,0.857,1.0	0.488,0.663,0.452	0.418
Sjc_0003293	chr4	-	40579272	40579433	40580806	40580917	40577502	40577965	40581527	2693	38,35,4	51,61,54	1,1,0	59,92,83	260	298	4.9849e-13	1.33273e-11	0.461,0.397,0.078	0.019,0.012,0.0	0.302
Sjc_0009042	chr6	+	22270673	22270909	22277373	22277601	22265271	22265338	22281631	2704	289,192,235	376,329,278	62,15,69	156,167,182	298	298	1.33111e-06	1.41933e-05	0.435,0.369,0.458	0.284,0.082,0.275	0.207
Sjc_0003332	chr4	-	42106226	42106350	42106994	42107163	42101136	42102683	42107885	2721	15,4,11	11,8,8	7,8,10	29,36,22	298	273	0.00132396	0.00625184	0.555,0.314,0.557	0.181,0.169,0.294	0.261
Sjc_0003346	chr4	-	42530434	42530692	42532471	42532591	42529185	42529320	42534890	2728	34,22,15	52,40,38	55,44,47	333,325,281	269	298	2.56626e-09	4.2607e-08	0.42,0.379,0.304	0.155,0.13,0.156	0.221
Sjc_0003346	chr4	-	42531447	42531513	42532471	42532591	42530434	42530692	42534890	2732	34,24,20	9,12,10	55,44,47	71,54,67	269	215	4.72373e-06	4.43811e-05	0.751,0.615,0.615	0.382,0.394,0.359	0.282
Sjc_0003430	chr4	+	45826341	45826392	45826730	45826814	45824780	45824884	45827510	2775	296,179,176	154,128,103	848,540,707	63,46,39	200	233	0	0	0.691,0.62,0.666	0.94,0.932,0.955	-0.283
Sjc_0003430	chr4	+	45826730	45826814	45827311	45827400	45826341	45826392	45827510	2776	136,110,110	14,13,17	45,27,31	77,63,66	233	238	0	0	0.908,0.896,0.869	0.374,0.304,0.324	0.557
Sjc_0003487	chr4	-	47661874	47661943	47662369	47662602	47656928	47659983	47665540	2796	232,212,170	308,267,271	464,332,378	21,17,32	298	218	0	0	0.355,0.367,0.315	0.942,0.935,0.896	-0.579
Sjc_0003547	chr4	-	50180062	50180218	50181337	50181660	50177156	50177465	50183677	2812	3,1,3	114,110,58	25,75,100	147,186,142	298	298	1.88738e-15	6.93183e-14	0.026,0.009,0.049	0.145,0.287,0.413	-0.254
Sjc_0008829	chr6	-	12279350	12279411	12281104	12281209	12277976	12278053	12282250	2820	50,50,36	15,5,7	206,151,158	95,79,96	254	210	2.9927e-05	0.00023553	0.734,0.892,0.81	0.642,0.612,0.576	0.202
Sjc_0003706	chr4	-	56798635	56798657	56804311	56804391	56796616	56797753	56810505	2909	218,194,168	235,189,206	153,143,181	65,61,80	229	171	6.43818e-13	1.69632e-11	0.409,0.434,0.378	0.637,0.636,0.628	-0.227
Sjc_0003955	chr4	-	68278969	68279047	68282182	68282241	68278323	68278410	68287242	3057	44,26,38	38,32,26	8,74,16	13,256,45	208	227	3.61826e-06	3.48966e-05	0.558,0.47,0.615	0.402,0.24,0.28	0.24
Sjc_0003968	chr4	+	68870783	68871037	68875947	68876024	68868635	68868761	68877401	3061	36,45,36	10,3,0	5,10,11	11,8,8	298	226	4.71302e-07	5.4575e-06	0.732,0.919,1.0	0.256,0.487,0.51	0.466
Sjc_0000083	chr8	+	3473393	3473517	3494546	3494586	3461448	3461903	3506703	3068	228,223,192	112,78,73	18,27,33	0,0,7	273	189	6.9534e-06	6.32064e-05	0.585,0.664,0.645	1.0,1.0,0.765	-0.29
Sjc_0004173	chr4	-	76609301	76609418	76610587	76610921	76602845	76604454	76613458	3142	1214,932,1079	580,384,395	107,57,87	185,116,120	298	266	0	0	0.651,0.684,0.709	0.34,0.305,0.393	0.335
Sjc_0004175	chr4	-	76664435	76664549	76665707	76665821	76663953	76664185	76668278	3143	165,159,89	44,45,38	123,97,81	0,1,0	263	263	0	0	0.789,0.779,0.701	1.0,0.99,1.0	-0.24
Sjc_0008822	chr6	+	12010239	12010298	12011100	12011159	12006572	12006693	12012081	3149	153,195,165	128,136,144	126,415,247	6,53,25	208	208	0	0	0.544,0.589,0.534	0.955,0.887,0.908	-0.361
Sjc_0001259	chr8	-	49950187	49950634	49963864	49964004	49948977	49949046	49984539	3162	278,240,176	35,25,13	27,209,117	12,93,47	289	298	6.66134e-16	2.52298e-14	0.891,0.908,0.933	0.699,0.699,0.72	0.205
Sjc_0004380	chr4	-	85322842	85322940	85323666	85323747	85321029	85321214	85323888	3185	84,52,59	184,154,124	5,17,2	2,5,1	230	247	3.14792e-07	3.6922e-06	0.329,0.266,0.338	0.729,0.785,0.682	-0.421
Sjc_0008825	chr6	-	12088362	12088535	12089014	12089245	12081130	12081282	12091128	3187	426,354,307	133,87,94	709,536,565	981,694,647	298	298	0	0	0.762,0.803,0.766	0.42,0.436,0.466	0.336
Sjc_0008825	chr6	-	12088362	12088535	12089014	12089245	12081130	12082914	12091128	3189	430,366,312	240,198,168	687,526,556	84,74,94	298	298	0	0	0.642,0.649,0.65	0.891,0.877,0.855	-0.227
Sjc_0008700	chr6	+	7084692	7084763	7085963	7086566	7082467	7082556	7088146	3246	93,63,75	35,44,33	113,89,78	152,130,136	220	298	1.20752e-10	2.3354e-09	0.783,0.66,0.755	0.502,0.481,0.437	0.259
Sjc_0001481	chr8	+	57935825	57936533	57936865	57937027	57931484	57934615	57937236	3260	53,41,42	140,129,118	112,47,85	140,62,83	298	298	7.63736e-09	1.20214e-07	0.275,0.241,0.262	0.444,0.431,0.506	-0.201
Sjc_0000557	chr8	+	23837557	23837739	23839323	23839418	23827655	23827779	23841241	3335	39,33,15	36,36,32	26,5,15	200,128,107	298	244	6.10623e-15	2.0369e-13	0.47,0.429,0.277	0.096,0.031,0.103	0.315
Sjc_0007138	chr5	-	18845550	18845624	18846273	18846368	18842180	18843590	18847573	3357	64,60,58	72,45,46	72,53,66	167,170,171	244	223	6.8987e-11	1.37822e-09	0.448,0.549,0.535	0.283,0.222,0.261	0.255
Sjc_0007270	chr5	-	24038468	24038510	24040087	24040154	24035763	24035801	24042309	3407	13,18,9	5,0,0	9,11,16	5,13,16	216	191	1.64088e-05	0.000135289	0.697,1.0,1.0	0.614,0.428,0.469	0.395
Sjc_0006309	chr3	-	30685306	30685955	30686158	30686404	30679047	30680553	30688568	3436	12,20,14	6,7,4	104,91,115	137,97,97	298	298	0.000245956	0.001494	0.667,0.741,0.778	0.432,0.484,0.542	0.243
Sjc_0007582	chr5	-	36985328	36985367	36987485	36987665	36979022	36979136	36987990	3535	66,67,74	60,46,31	29,29,16	96,115,106	298	188	0	0	0.41,0.479,0.601	0.16,0.137,0.087	0.369
Sjc_0005229	chr1	+	33276485	33276633	33282876	33283216	33273081	33275453	33284610	3565	45,123,47	115,97,87	24,87,15	10,7,6	297	298	3.94744e-08	5.65075e-07	0.282,0.56,0.352	0.707,0.926,0.715	-0.385
Sjc_0005229	chr1	+	33282876	33283182	33284434	33284610	33276485	33276633	33286184	3567	57,63,40	107,102,80	6,6,2	37,44,19	298	298	1.64972e-07	2.05428e-06	0.348,0.382,0.333	0.14,0.12,0.095	0.236
Sjc_0005229	chr1	+	33282876	33283216	33284434	33284610	33276485	33276633	33286184	3568	57,64,40	107,102,80	6,6,2	37,44,19	298	298	1.44627e-07	1.85818e-06	0.348,0.386,0.333	0.14,0.12,0.095	0.237
Sjc_0008556	chr6	+	1703180	1703231	1704347	1704791	1701064	1701250	1721081	3596	72,70,59	13,15,9	6,17,11	17,53,47	200	298	0	0	0.892,0.874,0.907	0.345,0.323,0.259	0.582
Sjc_0008556	chr6	+	1703180	1703231	1712251	1712419	1701064	1701250	1721081	3597	72,70,59	57,39,32	6,17,11	29,75,57	200	298	0	0	0.653,0.728,0.733	0.236,0.252,0.223	0.468
Sjc_0008556	chr6	+	1704347	1704791	1720757	1721081	1701064	1701250	1723275	3599	13,16,6	192,170,132	17,48,46	40,122,90	298	298	0	0	0.063,0.086,0.043	0.298,0.282,0.338	-0.242
Sjc_0008556	chr6	+	1704347	1704791	1712251	1712419	1703180	1703231	1721081	3600	41,32,25	81,70,53	0,14,5	37,85,69	298	298	1.10538e-09	1.93229e-08	0.336,0.314,0.321	0.0,0.141,0.068	0.254
Sjc_0000649	chr8	-	27092117	27092270	27093263	27093331	27090068	27090142	27094278	3608	16,16,11	1,5,0	0,0,3	1,1,5	217	298	0.000203664	0.00127456	0.956,0.815,1.0	0.0,0.0,0.452	0.773
Sjc_0008908	chr6	-	16328603	16328747	16332194	16332517	16327629	16327815	16333824	3613	106,85,71	87,86,88	215,188,234	602,465,544	298	293	2.21471e-11	4.70916e-10	0.545,0.493,0.442	0.26,0.284,0.297	0.213
Sjc_0008733	chr6	-	8520106	8520330	8522624	8522689	8518900	8519012	8523654	3637	0,0,0	11,5,6	4,10,8	9,18,29	214	298	5.77085e-08	7.97826e-07	0.0,0.0,0.0	0.382,0.436,0.278	-0.365
Sjc_0002346	chr4	-	1512942	1513122	1515180	1515453	1510441	1510747	1522032	3697	21,8,7	42,36,30	22,29,35	33,23,25	298	298	8.56004e-05	0.000598545	0.333,0.182,0.189	0.4,0.558,0.583	-0.279
Sjc_0009382	chr7	-	14414896	14414995	14418053	14418120	14411223	14411392	14421361	3708	187,140,130	241,228,200	6,0,0	141,108,137	216	248	0	0	0.471,0.413,0.427	0.047,0.0,0.0	0.421
Sjc_0009382	chr7	-	14414896	14415046	14418053	14418120	14411223	14411392	14421361	3709	187,140,130	273,269,232	6,0,0	164,152,156	216	298	0	0	0.486,0.418,0.436	0.048,0.0,0.0	0.431
Sjc_0001727	chr8	+	67095097	67095502	67096989	67097127	67084739	67085056	67100525	3725	365,304,266	430,170,283	1015,1154,1333	480,391,369	298	287	2.01227e-07	2.43888e-06	0.45,0.633,0.475	0.671,0.74,0.777	-0.21
Sjc_0009005	chr6	-	20961832	20961889	20961936	20961984	20961046	20961091	20962688	3734	124,117,71	155,114,73	5,10,6	1,3,4	197	206	0.00633684	0.0233442	0.456,0.518,0.504	0.839,0.777,0.611	-0.25
Sjc_0009005	chr6	-	20961936	20961984	20962625	20962688	20961832	20961889	20974298	3735	50,53,20	71,76,30	0,0,2	1,3,6	212	197	0.000165329	0.00105463	0.396,0.393,0.383	0.0,0.0,0.236	0.312
Sjc_0009057	chr6	+	22860307	22860453	22861069	22861209	22858771	22858867	22864244	3743	50,80,29	46,56,28	0,0,0	2,4,10	295	289	5.81649e-11	1.18813e-09	0.516,0.583,0.504	0.0,0.0,0.0	0.534
Sjc_0009261	chr7	+	8976800	8977082	8983658	8983940	8975663	8975732	8984356	3784	534,464,311	488,333,264	0,0,0	5,9,8	298	298	3.91798e-13	1.05524e-11	0.523,0.582,0.541	0.0,0.0,0.0	0.549
Sjc_0009471	chr7	-	17600756	17600822	17602365	17602413	17599918	17600382	17603326	3826	33,22,27	3,1,1	63,56,68	2,55,38	197	215	9.98564e-05	0.000682477	0.923,0.96,0.967	0.972,0.526,0.661	0.23
Sjc_0003211	chr4	+	37975844	37976388	37977360	37977824	37975326	37975443	37985669	3854	77,75,66	14,32,21	198,179,159	170,149,120	298	298	1.80889e-07	2.22953e-06	0.846,0.701,0.759	0.538,0.546,0.57	0.217
Sjc_0000008	chr8	-	399376	399651	401027	401121	389522	393800	402464	3856	56,63,58	78,61,50	55,20,41	131,79,110	243	298	3.90265e-07	4.53356e-06	0.468,0.559,0.587	0.34,0.237,0.314	0.241
Sjc_0000638	chr8	+	26685345	26685536	26687761	26688129	26680428	26680733	26695967	3863	218,193,147	102,86,83	3992,2918,3300	123,56,64	298	298	0	0	0.681,0.692,0.639	0.97,0.981,0.981	-0.307
Sjc_0000201	chr8	+	8949710	8949770	8951564	8951579	8940490	8940578	8956685	3891	6,12,8	52,31,0	3,3,4	39,43,32	209	164	0.00693328	0.0252149	0.083,0.233,1.0	0.057,0.052,0.089	0.373

## Sheet: Retained intron
GeneID	chr	strand	riExonStart_0base	riExonEnd	upstreamES	upstreamEE	downstreamES	downstreamEE	IJC_SAMPLE_1	SJC_SAMPLE_1	IJC_SAMPLE_2	SJC_SAMPLE_2	IncFormLen	SkipFormLen	PValue	FDR	IncLevel1	IncLevel2	IncLevelDifference
Sjc_0002308	chr8	+	90310106	90310538	90310106	90310289	90310334	90310538	4,0,2	2,4,0	0,0,1	10,6,1	194	149	0.00353556	0.00854653	0.606,0.0,1.0	0.0,0.0,0.434	0.391
Sjc_0002187	chr8	+	86105652	86106515	86105652	86105672	86106359	86106515	16,24,13	38,57,24	152,138,137	126,88,128	298	149	6.56519e-08	3.56957e-07	0.174,0.174,0.213	0.376,0.439,0.349	-0.201
Sjc_0002152	chr8	-	84443925	84444125	84443925	84444051	84444082	84444125	18,23,20	34,33,47	141,153,110	74,54,58	180	149	1.25417e-11	1.03762e-10	0.305,0.366,0.26	0.612,0.701,0.611	-0.331
Sjc_0002143	chr8	+	84067450	84067682	84067450	84067552	84067590	84067682	52,35,27	26,42,36	203,189,215	64,71,89	187	149	0.000344939	0.00101566	0.614,0.399,0.374	0.716,0.68,0.658	-0.222
Sjc_0002120	chr8	-	82961044	82961400	82961044	82961244	82961281	82961400	1,4,7	41,44,40	12,7,14	6,1,6	186	149	2.93099e-14	3.10813e-13	0.019,0.068,0.123	0.616,0.849,0.651	-0.635
Sjc_0002104	chr8	+	82244976	82248919	82244976	82245200	82248360	82248919	12,7,7	4,0,0	6,8,9	17,44,22	298	149	5.85264e-09	3.68402e-08	0.6,1.0,1.0	0.15,0.083,0.17	0.732
Sjc_0002061	chr8	+	80307500	80309471	80307500	80307576	80308966	80309471	14,15,7	15,20,16	0,7,3	40,40,47	298	149	1.77497e-09	1.19052e-08	0.318,0.273,0.179	0.0,0.08,0.031	0.22
Sjc_0002017	chr8	-	78836371	78839261	78836371	78836570	78839125	78839261	6,2,2	61,67,35	81,42,46	49,54,58	298	149	0	0	0.047,0.015,0.028	0.453,0.28,0.284	-0.309
Sjc_0001946	chr8	+	76116438	76118561	76116438	76116476	76118508	76118561	118,92,71	28,0,5	126,94,136	50,50,41	298	149	4.69136e-06	1.89744e-05	0.678,1.0,0.877	0.558,0.485,0.624	0.296
Sjc_0001915	chr8	+	74552668	74553504	74552668	74552823	74552927	74553504	40,40,46	6,12,14	138,128,117	0,7,2	253	149	4.90722e-11	3.83291e-10	0.797,0.663,0.659	1.0,0.915,0.972	-0.256
Sjc_0001906	chr8	-	74330556	74333373	74330556	74331204	74332209	74333373	34,50,23	8,13,9	16,16,24	0,0,2	298	149	9.03352e-07	4.09354e-06	0.68,0.658,0.561	1.0,1.0,0.857	-0.319
Sjc_0001864	chr8	+	72678038	72678288	72678038	72678118	72678186	72678288	241,194,156	709,598,544	467,483,377	310,339,298	217	149	0	0	0.189,0.182,0.165	0.508,0.495,0.465	-0.311
Sjc_0001801	chr8	+	70116488	70119148	70116488	70116571	70118149	70119148	9,7,10	0,6,3	19,8,10	0,0,0	298	149	4.57263e-06	1.85252e-05	1.0,0.368,0.625	1.0,1.0,1.0	-0.336
Sjc_0001795	chr8	-	69858416	69858613	69858416	69858525	69858567	69858613	6,12,10	2,1,3	12,6,24	0,0,0	191	149	0.000991738	0.00268405	0.701,0.903,0.722	1.0,1.0,1.0	-0.225
Sjc_0001777	chr8	+	69143655	69148018	69143655	69145307	69147993	69148018	8,18,8	0,0,0	19,12,10	11,19,14	298	149	1.84963e-13	1.83298e-12	1.0,1.0,1.0	0.463,0.24,0.263	0.678
Sjc_0001748	chr8	-	67978489	67980815	67978489	67978569	67980353	67980815	21,25,22	45,23,56	54,33,50	27,20,17	298	149	1.67744e-06	7.30071e-06	0.189,0.352,0.164	0.5,0.452,0.595	-0.281
Sjc_0001713	chr8	-	66409617	66409882	66409617	66409742	66409774	66409882	7,13,6	47,51,38	69,77,73	136,84,120	181	149	1.50593e-07	7.74724e-07	0.109,0.173,0.115	0.295,0.43,0.334	-0.221
Sjc_0001709	chr8	-	66183953	66184214	66183953	66184001	66184088	66184214	10,19,12	88,83,82	91,73,125	197,104,108	236	149	6.9701e-11	5.36912e-10	0.067,0.126,0.085	0.226,0.307,0.422	-0.226
Sjc_0001698	chr8	-	65854752	65855108	65854752	65854910	65854947	65855108	8,11,7	82,66,63	142,117,121	66,84,85	186	149	0	0	0.072,0.118,0.082	0.633,0.527,0.533	-0.474
Sjc_0001690	chr8	-	65546135	65552732	65546135	65546872	65552216	65552732	46,39,39	4,4,0	56,125,105	28,5,28	298	149	0.00802071	0.0180491	0.852,0.83,1.0	0.5,0.926,0.652	0.201
Sjc_0001690	chr8	-	65546135	65552732	65546135	65547312	65552216	65552732	9,16,18	34,37,21	24,37,26	9,17,20	298	149	7.33045e-06	2.87829e-05	0.117,0.178,0.3	0.571,0.521,0.394	-0.297
Sjc_0001689	chr8	+	65530124	65533514	65530124	65530277	65532676	65533514	18,22,14	69,38,50	133,175,197	133,165,140	298	149	5.06801e-10	3.58252e-09	0.115,0.224,0.123	0.333,0.347,0.413	-0.21
Sjc_0001689	chr8	+	65530124	65533514	65530124	65530277	65533099	65533514	20,41,15	12,5,8	165,224,212	13,7,16	298	149	3.28725e-05	0.000115803	0.455,0.804,0.484	0.864,0.941,0.869	-0.31
Sjc_0001689	chr8	+	65532676	65533514	65532676	65532761	65533099	65533514	53,55,39	33,26,25	263,386,374	64,79,67	298	149	1.8802e-08	1.09789e-07	0.445,0.514,0.438	0.673,0.71,0.736	-0.241
Sjc_0001656	chr8	+	64190203	64190472	64190203	64190288	64190337	64190472	66,77,62	6,13,4	70,75,75	34,26,30	198	149	1.24963e-07	6.49771e-07	0.892,0.817,0.921	0.608,0.685,0.653	0.228
Sjc_0001637	chr8	-	63302652	63303119	63302652	63302939	63302981	63303119	14,18,16	42,40,28	32,26,35	10,12,8	191	149	4.35141e-12	3.77642e-11	0.206,0.26,0.308	0.714,0.628,0.773	-0.447
Sjc_0001599	chr8	-	62186082	62186417	62186082	62186219	62186264	62186417	29,19,21	21,51,39	136,77,76	34,19,69	194	149	0.00034854	0.00102502	0.515,0.222,0.293	0.754,0.757,0.458	-0.313
Sjc_0001589	chr8	-	61754477	61754895	61754477	61754551	61754586	61754895	23,28,15	360,365,382	49,40,64	101,113,133	184	149	0	0	0.049,0.058,0.031	0.282,0.223,0.28	-0.216
Sjc_0001569	chr8	-	60967315	60972123	60967315	60967544	60971540	60972123	13,31,18	6,9,7	42,60,59	0,0,4	298	149	1.39333e-09	9.44136e-09	0.52,0.633,0.563	1.0,1.0,0.881	-0.388
Sjc_0001569	chr8	-	60968880	60972123	60968880	60969158	60971540	60972123	17,44,24	71,53,83	88,95,71	85,50,74	298	149	9.97883e-06	3.83728e-05	0.107,0.293,0.126	0.341,0.487,0.324	-0.209
Sjc_0001569	chr8	-	60968880	60972123	60968880	60969158	60971572	60972123	31,48,35	18,14,14	104,100,95	13,20,9	298	149	0.00016632	0.000519409	0.463,0.632,0.556	0.8,0.714,0.841	-0.235
Sjc_0001569	chr8	-	60967315	60972123	60967315	60967544	60971951	60972123	11,3,8	4,1,0	20,16,32	0,0,0	298	149	0.00613356	0.0141442	0.579,0.6,1.0	1.0,1.0,1.0	-0.274
Sjc_0001569	chr8	-	60968880	60972123	60968880	60969158	60971951	60972123	15,17,15	30,17,29	67,50,44	9,14,25	298	149	9.24283e-07	4.18057e-06	0.2,0.333,0.205	0.788,0.641,0.468	-0.386
Sjc_0001519	chr8	+	59204809	59204975	59204809	59204874	59204906	59204975	115,81,81	487,396,299	325,235,292	260,245,228	181	149	0	0	0.163,0.144,0.182	0.507,0.441,0.513	-0.324
Sjc_0001513	chr8	+	58926557	58930283	58926557	58926757	58929820	58930283	26,24,24	4,13,12	98,89,119	4,0,2	298	149	2.41885e-11	1.9415e-10	0.765,0.48,0.5	0.925,1.0,0.967	-0.382
Sjc_0001497	chr8	+	58523129	58523468	58523129	58523219	58523251	58523468	56,39,38	397,350,298	115,222,160	141,124,134	181	149	0	0	0.104,0.084,0.095	0.402,0.596,0.496	-0.404
Sjc_0001490	chr8	+	58246436	58246826	58246436	58246584	58246650	58246826	79,92,51	69,52,43	399,384,415	36,33,26	215	149	0	0	0.442,0.551,0.451	0.885,0.89,0.917	-0.416
Sjc_0002103	chr8	-	82235466	82236026	82235466	82235822	82235855	82236026	22,21,11	4,2,6	59,31,38	54,29,33	182	149	0.000168794	0.000526006	0.818,0.896,0.6	0.472,0.467,0.485	0.297
Sjc_0001473	chr8	+	57328891	57330751	57328891	57328932	57330604	57330751	8,11,9	75,76,68	28,31,23	43,0,42	298	149	8.54489e-05	0.000280733	0.051,0.067,0.062	0.246,1.0,0.215	-0.427
Sjc_0001473	chr8	+	57339206	57341379	57339206	57339297	57341243	57341379	22,35,19	118,93,95	196,260,211	228,180,163	298	149	0	0	0.085,0.158,0.091	0.301,0.419,0.393	-0.26
Sjc_0001473	chr8	+	57339206	57342339	57339206	57341379	57342002	57342339	44,62,43	82,67,72	299,256,327	182,107,169	298	149	3.02183e-11	2.39635e-10	0.212,0.316,0.23	0.451,0.545,0.492	-0.243
Sjc_0001448	chr8	-	56609124	56610588	56609124	56609242	56610404	56610588	42,42,32	26,33,30	101,148,123	31,46,38	298	149	4.37438e-06	1.77715e-05	0.447,0.389,0.348	0.62,0.617,0.618	-0.224
Sjc_0001413	chr8	+	54947494	54953409	54947494	54951808	54952643	54953409	20,25,23	66,55,83	127,107,104	54,87,64	298	149	3.9968e-15	4.66765e-14	0.132,0.185,0.122	0.54,0.381,0.448	-0.31
Sjc_0001401	chr8	+	54458139	54458444	54458139	54458253	54458292	54458444	34,38,29	144,143,140	108,119,126	69,87,81	188	149	0	0	0.158,0.174,0.141	0.554,0.52,0.552	-0.384
Sjc_0001760	chr8	+	68254953	68257146	68254953	68255447	68256367	68257146	13,33,14	17,17,5	55,49,51	109,131,110	298	149	0.000267083	0.000803682	0.277,0.493,0.583	0.201,0.158,0.188	0.269
Sjc_0001760	chr8	+	68256367	68257146	68256367	68256438	68256648	68257146	55,45,40	21,19,7	110,139,87	128,101,100	298	149	1.66495e-05	6.1611e-05	0.567,0.542,0.741	0.301,0.408,0.303	0.279
Sjc_0001382	chr8	-	53652971	53654166	53652971	53653009	53653853	53654166	11,13,11	2,5,3	270,316,342	2,10,0	298	149	3.62268e-07	1.74968e-06	0.733,0.565,0.647	0.985,0.94,1.0	-0.327
Sjc_0001358	chr8	-	53036739	53038305	53036739	53037096	53037654	53038305	48,34,41	31,14,17	46,72,77	4,2,6	298	149	9.2466e-12	7.75604e-11	0.436,0.548,0.547	0.852,0.947,0.865	-0.378
Sjc_0001348	chr8	+	52691278	52694595	52691278	52691529	52694081	52694595	17,14,11	19,7,13	36,65,39	4,4,3	298	149	7.32288e-11	5.63489e-10	0.309,0.5,0.297	0.818,0.89,0.867	-0.49
Sjc_0001346	chr8	-	52649489	52650407	52649489	52650175	52650253	52650407	616,452,425	307,263,286	2548,1610,1995	244,171,203	227	149	0	0	0.568,0.53,0.494	0.873,0.861,0.866	-0.336
Sjc_0001344	chr8	-	52548009	52550763	52548009	52548344	52550669	52550763	17,19,11	9,8,4	7,29,8	0,2,0	298	149	3.49676e-07	1.69224e-06	0.486,0.543,0.579	1.0,0.879,1.0	-0.424
Sjc_0001344	chr8	-	52548009	52550763	52548009	52548361	52550669	52550763	11,13,6	10,7,8	6,32,7	0,3,1	298	149	3.78172e-06	1.54763e-05	0.355,0.481,0.273	1.0,0.842,0.778	-0.504
Sjc_0001339	chr8	+	52407972	52409248	52407972	52408263	52408306	52409248	18,17,21	9,4,7	45,95,85	0,3,2	192	149	8.29514e-10	5.7551e-09	0.608,0.767,0.7	1.0,0.961,0.971	-0.286
Sjc_0001325	chr8	+	51840557	51841823	51840557	51840601	51841565	51841823	15,20,13	10,12,10	42,44,48	10,4,9	298	149	4.59286e-05	0.000157519	0.429,0.455,0.394	0.677,0.846,0.727	-0.324
Sjc_0001313	chr8	-	51590272	51592374	51590272	51590518	51592092	51592374	27,24,14	197,148,105	1,4,7	1,9,3	298	149	0.00406189	0.00971856	0.064,0.075,0.063	0.333,0.182,0.538	-0.284
Sjc_0001288	chr8	+	50828085	50829081	50828085	50828307	50828786	50829081	1,8,2	5,7,4	4,1,18	0,0,0	298	149	1.19904e-13	1.2097e-12	0.091,0.364,0.2	1.0,1.0,1.0	-0.782
Sjc_0001285	chr8	-	50727273	50730376	50727273	50727805	50730182	50730376	385,345,295	371,285,297	810,481,559	250,137,223	298	149	0	0	0.342,0.377,0.332	0.618,0.637,0.556	-0.253
Sjc_0001267	chr8	-	50191297	50196566	50191297	50191544	50195723	50196566	38,59,52	14,15,5	32,41,38	1,0,2	298	149	7.92682e-07	3.62826e-06	0.576,0.663,0.839	0.941,1.0,0.905	-0.256
Sjc_0001265	chr8	+	50148250	50149476	50148250	50148608	50149332	50149476	31,43,61	108,118,77	60,240,124	46,66,57	298	149	6.86723e-10	4.80111e-09	0.126,0.154,0.284	0.395,0.645,0.521	-0.332
Sjc_0001262	chr8	-	50061092	50062417	50061092	50061884	50061918	50062417	8,9,8	9,8,2	18,39,16	0,1,0	183	149	2.42874e-10	1.79475e-09	0.42,0.478,0.765	1.0,0.969,1.0	-0.435
Sjc_0001257	chr8	+	49912816	49913072	49912816	49912842	49912895	49913072	85,82,61	901,672,564	15,28,29	34,43,38	202	149	0	0	0.065,0.083,0.074	0.246,0.324,0.36	-0.236
Sjc_0001252	chr8	-	49790850	49791999	49790850	49791039	49791837	49791999	18,13,10	168,152,119	140,116,152	122,128,120	298	149	0	0	0.051,0.041,0.04	0.365,0.312,0.388	-0.311
Sjc_0001241	chr8	-	49483194	49484331	49483194	49483399	49484151	49484331	189,186,183	1208,1114,1011	1425,1318,1190	296,301,348	298	149	0	0	0.073,0.077,0.083	0.706,0.686,0.631	-0.597
Sjc_0001405	chr8	+	54559153	54560625	54559153	54559469	54560522	54560625	22,24,23	3,4,4	42,56,37	95,59,51	298	149	5.65659e-13	5.35019e-12	0.786,0.75,0.742	0.181,0.322,0.266	0.503
Sjc_0001225	chr8	+	48944597	48945645	48944597	48944923	48945572	48945645	10,11,8	3,0,0	12,25,16	49,36,38	298	149	2.82972e-09	1.86019e-08	0.625,1.0,1.0	0.109,0.258,0.174	0.695
Sjc_0001221	chr8	+	48794516	48798086	48794516	48794552	48796482	48798086	5,12,1	4,1,0	13,13,12	0,1,0	298	149	0.00660568	0.0151225	0.385,0.857,1.0	1.0,0.867,1.0	-0.208
Sjc_0001192	chr8	-	47877563	47877880	47877563	47877698	47877733	47877880	0,1,2	90,67,74	18,20,28	68,58,57	184	149	0	0	0.0,0.012,0.021	0.177,0.218,0.285	-0.216
Sjc_0001182	chr8	-	47324814	47330913	47324814	47328110	47330751	47330913	45,42,48	84,43,53	73,92,72	18,5,9	298	149	2.22045e-16	2.8051e-15	0.211,0.328,0.312	0.67,0.902,0.8	-0.507
Sjc_0001182	chr8	-	47324814	47330913	47324814	47328110	47330839	47330913	37,37,42	39,43,23	59,63,49	11,10,12	298	149	1.09089e-08	6.53815e-08	0.322,0.301,0.477	0.728,0.759,0.671	-0.353
Sjc_0001174	chr8	+	46968674	46969992	46968674	46968715	46969827	46969992	126,107,85	161,138,161	360,276,317	88,87,70	298	149	0	0	0.281,0.279,0.209	0.672,0.613,0.694	-0.403
Sjc_0001174	chr8	+	46968674	46969992	46968674	46968753	46969827	46969992	127,106,94	109,95,77	426,345,385	80,48,55	298	149	0	0	0.368,0.358,0.379	0.727,0.782,0.778	-0.394
Sjc_0001151	chr8	-	46196026	46198599	46196026	46197241	46197270	46198599	15,10,11	12,3,3	8,16,8	21,20,10	178	149	0.00302743	0.00741195	0.511,0.736,0.754	0.242,0.401,0.401	0.319
Sjc_0001150	chr8	+	46141876	46142328	46141876	46141950	46142028	46142328	25,27,33	36,20,32	73,101,78	9,22,10	227	149	3.78364e-13	3.62113e-12	0.313,0.47,0.404	0.842,0.751,0.837	-0.414
Sjc_0001133	chr8	+	45737248	45739226	45737248	45738975	45739038	45739226	11,8,2	13,24,12	21,25,16	14,7,17	212	149	0.00123277	0.00327777	0.373,0.19,0.105	0.513,0.715,0.398	-0.319
Sjc_0001105	chr8	-	44321201	44322097	44321201	44321584	44321624	44322097	39,30,20	185,173,113	276,210,250	329,194,263	189	149	0	0	0.143,0.12,0.122	0.398,0.46,0.428	-0.3
Sjc_0001099	chr8	+	44157342	44157772	44157342	44157602	44157725	44157772	312,283,187	205,167,196	989,957,927	406,232,239	272	149	1.96412e-08	1.14048e-07	0.455,0.481,0.343	0.572,0.693,0.68	-0.222
Sjc_0001099	chr8	+	44157637	44157772	44157637	44157692	44157725	44157772	350,355,253	396,312,253	842,898,847	3027,2223,2351	182	149	0	0	0.42,0.482,0.45	0.185,0.249,0.228	0.23
Sjc_0001099	chr8	+	44157342	44158298	44157342	44157602	44157930	44158298	220,205,120	849,613,678	1184,899,857	1047,720,791	298	149	0	0	0.115,0.143,0.081	0.361,0.384,0.351	-0.252
Sjc_0001094	chr8	+	43897255	43898356	43897255	43897908	43897984	43898356	18,16,28	30,29,17	70,81,57	0,0,0	225	149	0	0	0.284,0.268,0.522	1.0,1.0,1.0	-0.642
Sjc_0001092	chr8	-	43847294	43848523	43847294	43847739	43848212	43848523	63,86,71	183,215,187	411,457,432	331,278,298	298	149	0	0	0.147,0.167,0.16	0.383,0.451,0.42	-0.26
Sjc_0001080	chr8	+	43485396	43486263	43485396	43485909	43485952	43486263	85,68,55	14,9,10	59,56,66	95,53,70	192	149	0	0	0.825,0.854,0.81	0.325,0.451,0.423	0.43
Sjc_0001072	chr8	+	43230217	43231154	43230217	43230532	43231053	43231154	64,76,47	172,144,117	140,197,136	110,117,132	298	149	2.59015e-13	2.52548e-12	0.157,0.209,0.167	0.389,0.457,0.34	-0.218
Sjc_0001053	chr8	-	42581258	42584657	42581258	42582066	42584339	42584657	19,15,21	218,184,179	100,70,80	65,41,69	298	149	0	0	0.042,0.039,0.055	0.435,0.461,0.367	-0.376
Sjc_0001044	chr8	-	42357605	42361937	42357605	42361121	42361160	42361937	35,26,54	79,118,70	8,54,22	0,2,0	188	149	0	0	0.26,0.149,0.379	1.0,0.955,1.0	-0.722
Sjc_0001018	chr8	-	41187629	41188984	41187629	41187715	41188857	41188984	41,39,29	255,246,206	291,422,320	122,107,116	298	149	0	0	0.074,0.073,0.066	0.544,0.664,0.58	-0.525
Sjc_0001016	chr8	+	41124018	41126533	41124018	41124165	41126262	41126533	22,14,6	34,31,17	103,67,63	30,25,39	298	149	2.34691e-09	1.55547e-08	0.244,0.184,0.15	0.632,0.573,0.447	-0.358
Sjc_0000949	chr8	-	38546789	38550823	38546789	38547771	38550536	38550823	26,36,30	28,14,19	38,41,53	14,8,0	298	149	0.000637006	0.00179211	0.317,0.563,0.441	0.576,0.719,1.0	-0.325
Sjc_0000949	chr8	-	38572783	38573068	38572783	38572875	38572973	38573068	3,16,10	3,10,17	18,28,26	10,8,5	247	149	0.00447915	0.0106294	0.376,0.491,0.262	0.521,0.679,0.758	-0.276
Sjc_0000934	chr8	+	37761982	37763650	37761982	37762077	37763296	37763650	50,65,51	31,15,25	66,61,72	1,0,3	298	149	7.54952e-15	8.58211e-14	0.446,0.684,0.505	0.971,1.0,0.923	-0.42
Sjc_0000928	chr8	-	37572534	37572920	37572534	37572692	37572729	37572920	35,25,14	72,69,48	74,50,46	51,52,42	186	149	4.18726e-08	2.33075e-07	0.28,0.225,0.189	0.538,0.435,0.467	-0.249
Sjc_0002305	chr8	-	90214061	90216816	90214061	90215253	90216762	90216816	78,73,60	351,271,256	171,209,147	83,129,80	298	149	0	0	0.1,0.119,0.105	0.507,0.448,0.479	-0.37
Sjc_0000893	chr8	+	36480443	36482384	36480443	36480514	36482140	36482384	17,18,11	14,10,6	49,40,28	14,5,4	298	149	0.000454633	0.0013105	0.378,0.474,0.478	0.636,0.8,0.778	-0.295
Sjc_0000831	chr8	-	34326263	34328994	34326263	34326377	34328694	34328994	14,12,19	167,120,115	36,31,57	53,48,59	298	149	0	0	0.04,0.048,0.076	0.254,0.244,0.326	-0.22
Sjc_0000810	chr8	+	33520958	33522065	33520958	33521142	33521886	33522065	4,2,0	50,41,31	19,23,29	31,37,41	298	149	6.21725e-15	7.1459e-14	0.038,0.024,0.0	0.235,0.237,0.261	-0.224
Sjc_0000810	chr8	+	33520958	33523516	33520958	33521142	33522837	33523516	2,3,0	2,0,4	14,30,33	1,0,4	298	149	0.00326555	0.00795738	0.333,1.0,0.0	0.875,1.0,0.805	-0.449
Sjc_0000805	chr8	-	33373422	33373839	33373422	33373755	33373798	33373839	16,18,15	0,4,3	66,113,70	43,98,35	192	149	2.47285e-05	8.91452e-05	1.0,0.777,0.795	0.544,0.472,0.608	0.316
Sjc_0000805	chr8	-	33372314	33374056	33372314	33372810	33374002	33374056	39,44,28	91,85,81	243,419,301	149,103,138	298	149	8.88178e-16	1.0664e-14	0.176,0.206,0.147	0.449,0.67,0.522	-0.371
Sjc_0000805	chr8	-	33375157	33375298	33375157	33375228	33375264	33375298	7,14,3	0,0,2	69,84,55	51,66,47	185	149	7.27952e-06	2.85984e-05	1.0,1.0,0.547	0.521,0.506,0.485	0.345
Sjc_0000805	chr8	-	33375334	33377785	33375334	33375429	33377631	33377785	4,15,5	7,6,3	9,9,6	51,66,47	298	149	2.57796e-06	1.08307e-05	0.222,0.556,0.455	0.081,0.064,0.06	0.343
Sjc_0000796	chr8	-	33025427	33027068	33025427	33026478	33026518	33027068	4,14,6	7,4,8	14,31,18	0,0,2	189	149	1.00315e-08	6.0422e-08	0.311,0.734,0.372	1.0,1.0,0.876	-0.486
Sjc_0000796	chr8	-	33025427	33027068	33025427	33025861	33026769	33027068	28,25,16	17,24,17	32,58,46	13,6,12	298	149	0.000134345	0.000425964	0.452,0.342,0.32	0.552,0.829,0.657	-0.308
Sjc_0000962	chr8	+	38992297	38995945	38992297	38992649	38995699	38995945	25,31,37	72,83,87	49,34,48	21,37,30	298	149	6.47241e-08	3.52441e-07	0.148,0.157,0.175	0.538,0.315,0.444	-0.272
Sjc_0000785	chr8	-	32324714	32324983	32324714	32324794	32324826	32324983	44,33,62	197,159,188	143,99,142	145,99,177	181	149	0	0	0.155,0.146,0.214	0.448,0.452,0.398	-0.261
Sjc_0000746	chr8	-	30928184	30929022	30928184	30928651	30928684	30929022	39,32,26	38,36,35	16,28,26	75,63,68	182	149	1.2533e-05	4.72687e-05	0.457,0.421,0.378	0.149,0.267,0.238	0.201
Sjc_0000741	chr8	-	30675090	30675224	30675090	30675132	30675169	30675224	69,67,61	26,26,37	36,186,97	53,162,85	186	149	0.000136999	0.000433622	0.68,0.674,0.569	0.352,0.479,0.478	0.205
Sjc_0001167	chr8	+	46747134	46747503	46747134	46747172	46747224	46747503	21,21,7	50,39,45	48,31,39	5,28,13	201	149	3.85746e-07	1.84832e-06	0.237,0.285,0.103	0.877,0.451,0.69	-0.464
Sjc_0001167	chr8	+	46752261	46753166	46752261	46752799	46752875	46753166	32,16,26	127,123,101	190,130,116	158,132,157	225	149	0	0	0.143,0.079,0.146	0.443,0.395,0.329	-0.266
Sjc_0001602	chr8	-	62238533	62238806	62238533	62238676	62238715	62238806	29,38,44	16,24,29	71,63,90	16,17,4	188	149	1.87157e-06	8.05872e-06	0.59,0.557,0.546	0.779,0.746,0.947	-0.26
Sjc_0000699	chr8	-	29511350	29515700	29511350	29515368	29515407	29515700	3,7,4	2,3,2	9,6,17	0,0,2	188	149	0.00018563	0.000574771	0.543,0.649,0.613	1.0,1.0,0.871	-0.355
Sjc_0000691	chr8	-	29131767	29134454	29131767	29132242	29134294	29134454	19,19,28	33,36,32	51,69,82	14,5,22	298	149	6.43674e-12	5.50724e-11	0.224,0.209,0.304	0.646,0.873,0.651	-0.478
Sjc_0000691	chr8	-	29131767	29136420	29131767	29134454	29134489	29136420	6,6,4	16,23,20	21,28,41	4,9,7	184	149	2.22045e-16	2.8051e-15	0.233,0.174,0.139	0.81,0.716,0.826	-0.602
Sjc_0000681	chr8	-	28735408	28736930	28735408	28735783	28736375	28736930	13,18,3	80,52,73	55,49,28	35,29,42	298	149	2.3398e-12	2.09572e-11	0.075,0.148,0.02	0.44,0.458,0.25	-0.302
Sjc_0000675	chr8	-	28517617	28521079	28517617	28517685	28520446	28521079	26,38,22	16,16,7	38,57,40	81,80,60	298	149	4.14437e-07	1.97279e-06	0.448,0.543,0.611	0.19,0.263,0.25	0.3
Sjc_0000674	chr8	-	28480899	28484524	28480899	28482305	28484315	28484524	69,29,32	235,168,116	70,176,107	28,31,42	298	149	0	0	0.128,0.079,0.121	0.556,0.739,0.56	-0.509
Sjc_0000668	chr8	+	27835683	27836035	27835683	27835800	27835868	27836035	72,85,63	402,301,298	308,175,214	274,192,284	217	149	0	0	0.11,0.162,0.127	0.436,0.385,0.341	-0.254
Sjc_0000667	chr8	-	27821155	27824211	27821155	27821293	27822789	27824211	2,9,9	4,1,0	55,87,49	0,0,0	298	149	0.00600687	0.0138917	0.2,0.818,1.0	1.0,1.0,1.0	-0.327
Sjc_0000667	chr8	-	27821999	27824211	27821999	27822151	27822789	27824211	8,4,13	6,14,7	146,181,149	24,14,4	298	149	7.50194e-09	4.64967e-08	0.4,0.125,0.481	0.753,0.866,0.949	-0.521
Sjc_0000667	chr8	-	27821999	27824211	27821999	27822151	27823476	27824211	13,22,21	24,28,15	166,183,199	1,0,0	298	149	0	0	0.213,0.282,0.412	0.988,1.0,1.0	-0.694
Sjc_0000667	chr8	-	27821999	27824211	27821999	27822151	27824056	27824211	10,24,16	2,1,9	111,129,126	2,0,1	298	149	4.96725e-07	2.33996e-06	0.714,0.923,0.471	0.965,1.0,0.984	-0.28
Sjc_0000662	chr8	-	27370935	27375510	27370935	27372255	27375456	27375510	10,12,13	7,3,3	38,46,54	0,0,0	298	149	9.17805e-11	7.03263e-10	0.417,0.667,0.684	1.0,1.0,1.0	-0.411
Sjc_0000647	chr8	-	27022939	27024640	27022939	27023596	27024456	27024640	80,43,76	6,7,1	69,54,47	25,15,16	298	149	2.04995e-06	8.77997e-06	0.87,0.754,0.974	0.58,0.643,0.595	0.26
Sjc_0000647	chr8	-	27038185	27039435	27038185	27038293	27039264	27039435	111,109,83	46,39,28	369,411,387	53,44,70	298	149	7.56112e-09	4.67837e-08	0.547,0.583,0.597	0.777,0.824,0.734	-0.203
Sjc_0000647	chr8	-	27038185	27039435	27038185	27038293	27039309	27039435	161,165,120	203,161,186	556,588,582	269,280,353	298	149	2.54352e-13	2.49005e-12	0.284,0.339,0.244	0.508,0.512,0.452	-0.202
Sjc_0000647	chr8	-	27038185	27039435	27038185	27038293	27039327	27039435	174,186,140	32,54,37	558,597,599	38,33,20	298	149	0	0	0.731,0.633,0.654	0.88,0.9,0.937	-0.233
Sjc_0000647	chr8	-	27038185	27039435	27038185	27038293	27039419	27039435	184,197,149	60,65,58	416,444,430	42,0,47	298	149	1.11022e-16	1.44012e-15	0.605,0.602,0.562	0.832,1.0,0.821	-0.295
Sjc_0000643	chr8	-	26962419	26962752	26962419	26962625	26962655	26962752	99,115,106	380,385,336	692,511,525	435,227,337	179	149	0	0	0.178,0.199,0.208	0.57,0.652,0.565	-0.401
Sjc_0000629	chr8	-	26428508	26433385	26428508	26429165	26433209	26433385	19,21,18	0,0,0	40,38,52	8,7,10	298	149	1.83186e-08	1.07139e-07	1.0,1.0,1.0	0.714,0.731,0.722	0.278
Sjc_0000587	chr8	+	24937416	24937638	24937416	24937468	24937515	24937638	309,223,189	27,35,30	172,182,175	84,82,83	196	149	0	0	0.897,0.829,0.827	0.609,0.628,0.616	0.233
Sjc_0000579	chr8	+	24698968	24700066	24698968	24699057	24699089	24700066	86,64,56	54,38,40	56,61,54	12,8,26	181	149	0.000538486	0.00152975	0.567,0.581,0.535	0.793,0.863,0.631	-0.201
Sjc_0000560	chr8	+	23889080	23889537	23889080	23889392	23889423	23889537	67,53,48	841,711,629	676,488,492	545,370,473	180	149	0	0	0.062,0.058,0.059	0.507,0.522,0.463	-0.438
Sjc_0000548	chr8	+	23503171	23504771	23503171	23503296	23504655	23504771	25,21,16	1,1,3	317,141,210	134,60,79	298	149	1.1192e-05	4.26542e-05	0.926,0.913,0.727	0.542,0.54,0.571	0.304
Sjc_0000540	chr8	+	23022790	23024115	23022790	23023135	23023774	23024115	23,19,18	7,11,5	88,116,110	5,13,13	298	149	0.000173045	0.000537868	0.622,0.463,0.643	0.898,0.817,0.809	-0.265
Sjc_0000453	chr8	+	20127771	20127962	20127771	20127854	20127889	20127962	108,92,66	483,453,322	361,304,404	509,499,490	184	149	0	0	0.153,0.141,0.142	0.365,0.33,0.4	-0.22
Sjc_0001903	chr8	-	74219057	74221079	74219057	74220132	74220903	74221079	33,26,33	288,228,186	175,174,169	193,169,134	298	149	0	0	0.054,0.054,0.081	0.312,0.34,0.387	-0.283
Sjc_0000421	chr8	+	18814914	18817073	18814914	18815138	18816840	18817073	13,6,6	4,1,2	13,44,54	1,0,0	298	149	1.0127e-05	3.88808e-05	0.619,0.75,0.6	0.867,1.0,1.0	-0.299
Sjc_0000421	chr8	+	18832637	18833711	18832637	18833410	18833446	18833711	38,26,12	27,26,24	225,197,209	51,42,33	185	149	4.99292e-10	3.5384e-09	0.531,0.446,0.287	0.78,0.791,0.836	-0.381
Sjc_0000408	chr8	-	18008981	18011494	18008981	18009373	18011221	18011494	31,49,28	34,26,24	67,70,74	0,1,0	298	149	0	0	0.313,0.485,0.368	1.0,0.972,1.0	-0.602
Sjc_0000408	chr8	-	18008981	18011494	18008981	18009373	18011246	18011494	38,52,34	114,112,81	65,66,71	39,33,49	298	149	2.22045e-16	2.8051e-15	0.143,0.188,0.173	0.455,0.5,0.42	-0.29
Sjc_0000881	chr8	+	36105252	36106210	36105252	36105354	36105389	36106210	144,161,158	243,220,201	699,702,572	303,324,283	184	149	0	0	0.324,0.372,0.389	0.651,0.637,0.621	-0.275
Sjc_0000881	chr8	+	36105252	36106210	36105252	36105354	36105444	36106210	159,158,163	228,263,257	816,795,651	432,323,324	239	149	0	0	0.303,0.272,0.283	0.541,0.605,0.556	-0.281
Sjc_0000881	chr8	+	36105252	36106210	36105252	36105354	36105764	36106210	220,247,238	608,645,652	1180,1034,1020	442,459,494	298	149	0	0	0.153,0.161,0.154	0.572,0.53,0.508	-0.381
Sjc_0000881	chr8	+	36105252	36106210	36105252	36105629	36105764	36106210	127,139,123	363,363,328	952,762,850	554,396,344	284	149	0	0	0.155,0.167,0.164	0.474,0.502,0.565	-0.352
Sjc_0000881	chr8	+	36105252	36106573	36105252	36105629	36106285	36106573	120,128,119	19,17,31	731,557,644	3,0,1	298	149	0	0	0.759,0.79,0.657	0.992,1.0,0.997	-0.261
Sjc_0000402	chr8	-	17553807	17557534	17553807	17553927	17556716	17557534	3,1,4	8,8,14	8,9,3	0,0,1	298	149	2.09704e-11	1.69821e-10	0.158,0.059,0.125	1.0,1.0,0.6	-0.753
Sjc_0000400	chr8	-	17479186	17480809	17479186	17479258	17480495	17480809	100,86,66	21,10,11	50,109,101	0,7,1	298	149	5.10688e-07	2.40262e-06	0.704,0.811,0.75	1.0,0.886,0.981	-0.201
Sjc_0000394	chr8	-	17242899	17243281	17242899	17243000	17243069	17243281	31,28,21	67,66,42	139,154,102	78,84,66	218	149	1.26565e-14	1.40792e-13	0.24,0.225,0.255	0.549,0.556,0.514	-0.3
Sjc_0000383	chr8	+	16890084	16894424	16890084	16891152	16893846	16894424	99,86,92	90,38,43	154,107,144	13,17,4	298	149	8.72524e-13	8.11526e-12	0.355,0.531,0.517	0.856,0.759,0.947	-0.386
Sjc_0000365	chr8	-	16023637	16027527	16023637	16025406	16025464	16027527	20,37,14	14,13,9	45,55,48	1,3,9	207	149	1.11674e-06	4.98588e-06	0.507,0.672,0.528	0.97,0.93,0.793	-0.329
Sjc_0000365	chr8	-	16023637	16027527	16023637	16025783	16026962	16027527	41,49,37	30,14,17	65,95,81	4,10,8	298	149	7.98089e-08	4.27531e-07	0.406,0.636,0.521	0.89,0.826,0.835	-0.329
Sjc_0000360	chr8	-	15824803	15825096	15824803	15824899	15824954	15825096	51,53,50	29,17,32	410,464,426	64,78,75	204	149	3.78366e-07	1.81536e-06	0.562,0.695,0.533	0.824,0.813,0.806	-0.218
Sjc_0000354	chr8	-	15447794	15448029	15447794	15447836	15447930	15448029	1,1,2	0,0,0	0,0,5	6,31,10	243	149	3.23584e-10	2.34582e-09	1.0,1.0,1.0	0.0,0.0,0.235	0.922
Sjc_0000301	chr8	+	13123639	13123964	13123639	13123855	13123906	13123964	27,15,27	12,12,9	72,66,65	9,12,16	200	149	0.00298522	0.00731353	0.626,0.482,0.691	0.856,0.804,0.752	-0.204
Sjc_0003030	chr4	-	31276239	31281073	31276239	31279911	31280885	31281073	61,50,37	91,55,98	212,380,325	174,152,140	298	149	1.38195e-07	7.16011e-07	0.251,0.313,0.159	0.379,0.556,0.537	-0.25
Sjc_0003000	chr4	-	30463560	30464025	30463560	30463704	30463849	30464025	88,85,37	28,33,23	236,259,231	23,22,30	294	149	8.01194e-10	5.56393e-09	0.614,0.566,0.449	0.839,0.856,0.796	-0.287
Sjc_0002981	chr4	-	29674711	29677437	29674711	29677244	29677283	29677437	5,6,0	6,18,15	15,24,12	8,6,2	188	149	1.00452e-06	4.51258e-06	0.398,0.209,0.0	0.598,0.76,0.826	-0.526
Sjc_0002950	chr4	+	28768943	28770763	28768943	28769125	28770595	28770763	22,20,13	18,18,12	87,78,86	0,0,0	298	149	0	0	0.379,0.357,0.351	1.0,1.0,1.0	-0.638
Sjc_0004716	chr1	-	13022106	13025084	13022106	13022266	13024336	13025084	42,31,14	15,12,21	113,139,121	22,11,15	298	149	5.49431e-05	0.00018589	0.583,0.564,0.25	0.72,0.863,0.801	-0.329
Sjc_0004716	chr1	-	13022106	13024930	13022106	13022266	13024911	13024930	30,22,25	343,208,195	99,177,151	195,207,187	298	149	0	0	0.042,0.05,0.06	0.202,0.299,0.288	-0.212
Sjc_0002947	chr4	-	28644859	28645156	28644859	28644979	28645016	28645156	22,10,12	77,40,41	115,131,122	122,87,98	186	149	3.27849e-13	3.16267e-12	0.186,0.167,0.19	0.43,0.547,0.499	-0.311
Sjc_0002759	chr4	+	21568883	21569709	21568883	21569536	21569594	21569709	90,84,59	261,211,198	321,296,308	156,111,161	207	149	0	0	0.199,0.223,0.177	0.597,0.657,0.579	-0.411
Sjc_0002921	chr4	-	27850366	27852079	27850366	27850614	27851973	27852079	6,8,9	7,5,3	16,15,26	1,2,3	298	149	0.000293946	0.000878691	0.3,0.444,0.6	0.889,0.789,0.813	-0.382
Sjc_0002918	chr4	-	27722852	27725865	27722852	27723138	27723930	27725865	86,81,74	260,204,234	216,246,190	199,180,156	298	149	0	0	0.142,0.166,0.137	0.352,0.406,0.378	-0.23
Sjc_0002086	chr8	-	81495204	81496902	81495204	81495409	81496797	81496902	123,103,103	123,92,101	346,348,351	136,103,104	298	149	1.11022e-16	1.44012e-15	0.333,0.359,0.338	0.56,0.628,0.628	-0.262
Sjc_0002086	chr8	-	81495204	81497081	81495204	81496902	81496941	81497081	287,316,310	82,54,57	363,360,371	267,216,188	188	149	1.55431e-15	1.85091e-14	0.735,0.823,0.812	0.519,0.569,0.61	0.224
Sjc_0002900	chr4	-	27046946	27047458	27046946	27047126	27047161	27047458	0,1,1	1,0,0	12,10,12	22,15,14	184	149	0.000738445	0.00205127	0.0,1.0,1.0	0.306,0.351,0.41	0.311
Sjc_0002884	chr4	-	26362361	26364992	26362361	26362782	26364347	26364992	197,252,184	131,106,157	714,789,692	115,168,95	298	149	1.39888e-14	1.53962e-13	0.429,0.543,0.369	0.756,0.701,0.785	-0.3
Sjc_0003149	chr4	-	35622483	35624118	35622483	35622518	35623896	35624118	17,17,8	0,4,4	14,26,30	0,0,0	298	149	1.48464e-05	5.52763e-05	1.0,0.68,0.5	1.0,1.0,1.0	-0.273
Sjc_0002825	chr4	-	24161862	24164703	24161862	24161989	24164550	24164703	2,5,0	44,33,27	7,9,16	19,14,17	298	149	1.45875e-08	8.62191e-08	0.022,0.07,0.0	0.156,0.243,0.32	-0.209
Sjc_0007941	chr2	+	4412439	4413679	4412439	4412556	4413635	4413679	26,16,32	13,14,15	57,36,45	0,0,0	298	149	0	0	0.5,0.364,0.516	1.0,1.0,1.0	-0.54
Sjc_0005742	chr3	-	7021180	7021596	7021180	7021490	7021536	7021596	19,30,32	16,14,11	61,58,30	2,0,0	195	149	1.9984e-15	2.35656e-14	0.476,0.621,0.69	0.959,1.0,1.0	-0.391
Sjc_0002773	chr4	+	22006854	22008177	22006854	22007253	22008118	22008177	66,47,36	76,54,73	137,139,128	43,36,65	298	149	6.81748e-11	5.26272e-10	0.303,0.303,0.198	0.614,0.659,0.496	-0.322
Sjc_0002686	chr4	+	18759649	18760555	18759649	18760232	18760402	18760555	567,419,417	574,475,492	168,212,231	39,35,65	298	149	0	0	0.331,0.306,0.298	0.683,0.752,0.64	-0.38
Sjc_0002686	chr4	+	18759649	18760555	18759649	18760358	18760402	18760555	124,84,81	696,511,508	37,99,90	143,82,144	193	149	2.51845e-06	1.06114e-05	0.121,0.113,0.11	0.166,0.482,0.325	-0.21
Sjc_0000098	chr8	-	4020805	4023914	4020805	4021329	4023827	4023914	13,20,10	16,11,9	100,81,107	39,33,30	298	149	0.00320177	0.00781771	0.289,0.476,0.357	0.562,0.551,0.641	-0.211
Sjc_0000415	chr8	-	18288889	18292679	18288889	18288997	18292633	18292679	23,32,26	5,7,14	64,58,60	0,0,0	298	149	4.15223e-14	4.34608e-13	0.697,0.696,0.481	1.0,1.0,1.0	-0.375
Sjc_0002611	chr4	-	14246811	14248288	14246811	14247016	14248053	14248288	0,3,0	7,9,8	26,12,32	36,36,24	298	149	1.45318e-05	5.42439e-05	0.0,0.143,0.0	0.265,0.143,0.4	-0.222
Sjc_0002610	chr4	+	14235347	14236389	14235347	14235409	14236325	14236389	13,17,9	179,140,167	105,135,124	226,105,156	298	149	0	0	0.035,0.057,0.026	0.189,0.391,0.284	-0.249
Sjc_0002608	chr4	+	14181905	14182114	14181905	14181998	14182059	14182114	1,5,2	0,0,1	39,5,23	14,8,12	210	149	4.33217e-05	0.000149425	1.0,1.0,0.587	0.664,0.307,0.576	0.347
Sjc_0006011	chr3	-	18543049	18543839	18543049	18543137	18543809	18543839	8,5,6	3,11,11	100,79,59	12,22,3	298	149	1.27203e-05	4.78512e-05	0.571,0.185,0.214	0.806,0.642,0.908	-0.462
Sjc_0007896	chr2	+	2567788	2568758	2567788	2568079	2568118	2568758	30,25,22	15,6,10	105,73,96	9,1,3	188	149	2.1686e-09	1.44388e-08	0.613,0.768,0.636	0.902,0.983,0.962	-0.277
Sjc_0007896	chr2	+	2568118	2568758	2568118	2568191	2568243	2568758	52,39,21	43,25,31	147,117,119	29,10,15	201	149	5.08371e-13	4.8209e-12	0.473,0.536,0.334	0.79,0.897,0.855	-0.4
Sjc_0007418	chr5	-	30335732	30338069	30335732	30335888	30338000	30338069	0,1,0	2,1,6	5,1,2	0,0,0	298	149	0	0	0.0,0.333,0.0	1.0,1.0,1.0	-0.889
Sjc_0002491	chr4	-	8151811	8152205	8151811	8152044	8152119	8152205	127,108,70	51,31,50	175,82,166	191,154,176	224	149	2.80057e-06	1.17185e-05	0.624,0.699,0.482	0.379,0.262,0.386	0.259
Sjc_0002491	chr4	-	8164432	8165450	8164432	8165202	8165235	8165450	92,95,49	2,6,0	55,13,90	22,8,14	182	149	9.22775e-09	5.59778e-08	0.974,0.928,1.0	0.672,0.571,0.84	0.273
Sjc_0007784	chr5	+	44264966	44267206	44264966	44265883	44266751	44267206	3,1,1	2,0,0	14,31,27	6,12,12	298	149	0.00838144	0.0187389	0.429,1.0,1.0	0.538,0.564,0.529	0.266
Sjc_0002407	chr4	+	4895074	4895292	4895074	4895223	4895256	4895292	346,294,261	517,425,343	878,624,700	271,290,299	182	149	0	0	0.354,0.362,0.384	0.726,0.638,0.657	-0.307
Sjc_0006023	chr3	+	19131675	19131860	19131675	19131729	19131810	19131860	38,46,46	9739,7523,6380	20,67,67	61,103,113	230	149	0	0	0.003,0.004,0.005	0.175,0.296,0.278	-0.246
Sjc_0009467	chr7	+	17706939	17708563	17706939	17707042	17708123	17708563	28,29,38	43,55,56	103,130,101	33,68,59	298	149	1.25991e-09	8.56123e-09	0.246,0.209,0.253	0.609,0.489,0.461	-0.284
Sjc_0002343	chr4	-	1327029	1327559	1327029	1327096	1327326	1327559	8,10,3	0,0,0	34,23,26	4,3,4	298	149	1.05456e-05	4.036e-05	1.0,1.0,1.0	0.81,0.793,0.765	0.211
Sjc_0008370	chr2	+	21161027	21163767	21161027	21161966	21162002	21163767	19,23,37	40,18,21	37,56,29	4,10,9	185	149	6.15712e-06	2.44534e-05	0.277,0.507,0.587	0.882,0.819,0.722	-0.351
Sjc_0002363	chr4	-	2441096	2442510	2441096	2441285	2442253	2442510	7,9,6	0,1,0	10,7,13	1,2,3	298	149	0.000658515	0.00184832	1.0,0.818,1.0	0.833,0.636,0.684	0.222
Sjc_0002363	chr4	-	2447120	2448441	2447120	2447508	2448131	2448441	20,16,19	0,0,0	26,23,32	11,0,3	298	149	7.4787e-06	2.93333e-05	1.0,1.0,1.0	0.542,1.0,0.842	0.205
Sjc_0001558	chr8	-	60624773	60629035	60624773	60625201	60628799	60629035	2,2,2	14,8,12	37,34,28	28,19,20	298	149	6.74569e-09	4.20607e-08	0.067,0.111,0.077	0.398,0.472,0.412	-0.342
Sjc_0000221	chr8	-	9680016	9680236	9680016	9680150	9680179	9680236	0,1,1	6,2,6	4,8,6	5,7,12	178	149	9.30249e-05	0.0003037	0.0,0.295,0.122	0.401,0.489,0.295	-0.256
Sjc_0008237	chr2	-	16442875	16444506	16442875	16443016	16443060	16444506	23,40,20	15,6,6	280,189,262	4,2,0	193	149	5.55112e-16	6.81137e-15	0.542,0.837,0.72	0.982,0.986,1.0	-0.29
Sjc_0008237	chr2	-	16442875	16444506	16442875	16442958	16443767	16444506	51,64,34	25,25,25	402,301,413	57,67,59	298	149	2.02027e-07	1.02124e-06	0.505,0.561,0.405	0.779,0.692,0.778	-0.259
Sjc_0009342	chr7	+	12734442	12734910	12734442	12734649	12734695	12734910	9,2,9	126,106,81	27,37,77	77,46,109	195	149	0	0	0.052,0.014,0.078	0.211,0.381,0.351	-0.266
Sjc_0002441	chr4	+	6408985	6411968	6408985	6409119	6411793	6411968	19,16,16	71,102,97	184,93,121	133,97,175	298	149	1.11022e-16	1.44012e-15	0.118,0.073,0.076	0.409,0.324,0.257	-0.241
Sjc_0006586	chr3	+	41100583	41101928	41100583	41100641	41100780	41101928	2,4,5	15,10,13	9,21,8	2,0,4	288	149	8.48787e-08	4.5257e-07	0.065,0.171,0.166	0.7,1.0,0.509	-0.602
Sjc_0008345	chr2	+	20158241	20161296	20158241	20160041	20161099	20161296	20,7,12	3,5,9	26,45,30	5,0,0	298	149	8.44458e-05	0.000277563	0.769,0.412,0.4	0.722,1.0,1.0	-0.38
Sjc_0009439	chr7	+	16432216	16436307	16432216	16432396	16433310	16436307	3,0,1	5,1,0	1,6,3	0,0,0	298	149	6.94462e-05	0.000230876	0.231,0.0,1.0	1.0,1.0,1.0	-0.59
Sjc_0002172	chr8	-	85337717	85338127	85337717	85337849	85337902	85338127	15,26,12	77,105,71	117,96,125	170,144,149	202	149	5.05374e-13	4.79874e-12	0.126,0.154,0.111	0.337,0.33,0.382	-0.219
Sjc_0006474	chr3	-	36753787	36756922	36753787	36753919	36756789	36756922	99,86,79	69,66,53	88,90,99	12,18,23	298	149	8.54805e-12	7.20337e-11	0.418,0.394,0.427	0.786,0.714,0.683	-0.315
Sjc_0005794	chr3	+	8952138	8954385	8952138	8952306	8953574	8954385	60,45,46	16,15,9	80,52,107	75,47,59	298	149	6.61579e-06	2.61892e-05	0.652,0.6,0.719	0.348,0.356,0.476	0.264
Sjc_0002862	chr4	-	25669911	25671631	25669911	25670027	25671560	25671631	131,94,115	1783,1459,1352	202,172,171	123,126,115	298	149	0	0	0.035,0.031,0.041	0.451,0.406,0.426	-0.392
Sjc_0002862	chr4	-	25669911	25672205	25669911	25671631	25672072	25672205	104,70,68	1849,1529,1419	125,137,142	131,164,145	298	149	0	0	0.027,0.022,0.023	0.323,0.295,0.329	-0.292
Sjc_0000838	chr8	+	34529698	34532301	34529698	34529789	34529897	34532301	2,10,1	3,9,7	9,11,13	0,6,2	257	149	0.000567088	0.0016066	0.279,0.392,0.076	1.0,0.515,0.79	-0.519
Sjc_0000491	chr8	+	21407751	21408322	21407751	21408085	21408129	21408322	118,71,78	60,62,55	2,2,3	0,0,0	193	149	3.00405e-07	1.47243e-06	0.603,0.469,0.523	1.0,1.0,1.0	-0.468
Sjc_0002880	chr4	-	26250503	26253390	26250503	26250699	26253199	26253390	28,24,30	29,24,24	227,236,263	40,91,60	298	149	1.127e-08	6.74344e-08	0.326,0.333,0.385	0.739,0.565,0.687	-0.316
Sjc_0002880	chr4	-	26251620	26253390	26251620	26251868	26253199	26253390	24,24,18	208,152,134	179,229,184	300,232,288	298	149	0	0	0.055,0.073,0.063	0.23,0.33,0.242	-0.204
Sjc_0003672	chr4	-	55326147	55329588	55326147	55326400	55329265	55329588	13,25,11	22,19,23	40,30,37	7,4,12	298	149	9.28085e-08	4.91013e-07	0.228,0.397,0.193	0.741,0.789,0.607	-0.44
Sjc_0003672	chr4	-	55326147	55329588	55326147	55326400	55329397	55329588	9,4,6	29,31,17	24,18,15	0,0,0	298	149	0	0	0.134,0.061,0.15	1.0,1.0,1.0	-0.885
Sjc_0001362	chr8	-	53149589	53150208	53149589	53149704	53149997	53150208	36,44,36	36,50,47	167,159,220	37,30,20	298	149	0	0	0.333,0.306,0.277	0.693,0.726,0.846	-0.45
Sjc_0001362	chr8	-	53149589	53150908	53149589	53150208	53150255	53150908	43,65,26	31,23,17	96,112,136	5,15,7	196	149	3.0479e-12	2.69342e-11	0.513,0.682,0.538	0.936,0.85,0.937	-0.33
Sjc_0006443	chr3	-	35541101	35541234	35541101	35541172	35541211	35541234	209,161,160	265,277,179	237,187,217	1089,817,974	188	149	0	0	0.385,0.315,0.415	0.147,0.154,0.15	0.221
Sjc_0006443	chr3	-	35541416	35542841	35541416	35541866	35541910	35542841	137,82,120	46,47,35	507,424,451	500,305,449	193	149	1.13022e-06	5.04171e-06	0.697,0.574,0.726	0.439,0.518,0.437	0.201
Sjc_0006443	chr3	-	35541416	35542841	35541416	35542253	35542295	35542841	3,2,1	0,0,0	18,12,31	10,6,18	191	149	8.4132e-07	3.83397e-06	1.0,1.0,1.0	0.584,0.609,0.573	0.411
Sjc_0001279	chr8	+	50553457	50554321	50553457	50553770	50554131	50554321	68,73,51	0,0,1	37,27,18	8,1,6	298	149	4.91536e-08	2.70699e-07	1.0,1.0,0.962	0.698,0.931,0.6	0.244
Sjc_0006405	chr3	+	33787660	33790686	33787660	33788373	33790476	33790686	24,31,27	25,15,14	39,16,33	5,2,3	298	149	8.90882e-07	4.04539e-06	0.324,0.508,0.491	0.796,0.8,0.846	-0.373
Sjc_0002806	chr4	-	23452656	23455424	23452656	23452894	23455176	23455424	8,8,7	47,53,41	40,176,89	55,104,102	298	149	1.02751e-12	9.48392e-12	0.078,0.07,0.079	0.267,0.458,0.304	-0.267
Sjc_0005418	chr1	-	41537398	41542325	41537398	41538875	41542245	41542325	3,9,4	18,8,11	8,22,9	9,13,6	298	149	0.00637608	0.0146338	0.077,0.36,0.154	0.308,0.458,0.429	-0.201
Sjc_0009071	chr7	+	820330	821496	820330	821359	821420	821496	8,15,5	3,0,5	14,13,13	0,3,0	210	149	0.00894588	0.0198542	0.654,1.0,0.415	1.0,0.755,1.0	-0.229
Sjc_0002641	chr4	+	16812582	16812834	16812582	16812610	16812649	16812834	51,63,45	248,181,179	295,309,397	231,305,367	188	149	0	0	0.14,0.216,0.166	0.503,0.445,0.462	-0.296
Sjc_0008167	chr2	+	14128651	14130253	14128651	14128787	14130208	14130253	1,3,5	16,21,8	16,14,16	9,16,19	298	149	4.4009e-05	0.000151652	0.03,0.067,0.238	0.471,0.304,0.296	-0.245
Sjc_0006355	chr3	+	31935251	31935700	31935251	31935451	31935487	31935700	87,92,81	814,586,637	292,179,225	462,317,407	185	149	0	0	0.079,0.112,0.093	0.337,0.313,0.308	-0.225
Sjc_0001868	chr8	+	72939951	72944233	72939951	72940371	72942934	72944233	12,1,0	55,54,41	26,30,35	4,75,48	298	149	2.38418e-06	1.00866e-05	0.098,0.009,0.0	0.765,0.167,0.267	-0.364
Sjc_0006324	chr3	-	31077542	31078729	31077542	31077654	31078660	31078729	11,4,6	3,1,1	28,29,44	0,0,0	298	149	0.00245807	0.00614856	0.647,0.667,0.75	1.0,1.0,1.0	-0.312
Sjc_0002383	chr4	-	3660477	3661697	3660477	3660752	3661305	3661697	7,14,11	101,72,83	52,33,45	28,19,27	298	149	0	0	0.033,0.089,0.062	0.481,0.465,0.455	-0.406
Sjc_0002383	chr4	-	3660477	3661697	3660477	3660752	3661399	3661697	47,44,48	40,39,20	68,48,64	11,5,1	298	149	1.03454e-09	7.06951e-09	0.37,0.361,0.545	0.756,0.828,0.97	-0.426
Sjc_0003492	chr4	+	47915527	47916030	47915527	47915864	47915904	47916030	11,23,13	30,35,30	104,97,120	84,79,93	189	149	1.2296e-05	4.64473e-05	0.224,0.341,0.255	0.494,0.492,0.504	-0.223
Sjc_0003511	chr4	+	48832334	48833116	48832334	48832413	48832892	48833116	9,7,6	5,6,3	36,58,24	63,107,55	298	149	0.00744237	0.0168534	0.474,0.368,0.5	0.222,0.213,0.179	0.243
Sjc_0002229	chr8	+	88122589	88123345	88122589	88122612	88123175	88123345	35,43,17	15,8,13	49,40,47	6,4,9	298	149	0.00684222	0.015605	0.538,0.729,0.395	0.803,0.833,0.723	-0.232
Sjc_0004275	chr4	-	80852578	80853959	80852578	80852883	80853877	80853959	5,9,4	4,2,48	19,21,17	1,0,3	298	149	2.0139e-06	8.64597e-06	0.385,0.692,0.04	0.905,1.0,0.739	-0.509
Sjc_0002892	chr4	+	26672140	26674168	26672140	26672204	26673684	26674168	32,36,33	8,14,12	25,25,24	42,55,74	298	149	1.4766e-14	1.61536e-13	0.667,0.563,0.579	0.229,0.185,0.14	0.418
Sjc_0002892	chr4	+	26672140	26674168	26672140	26673396	26673684	26674168	45,44,42	23,28,29	37,25,32	11,8,6	298	149	0.0021953	0.00555439	0.495,0.44,0.42	0.627,0.61,0.727	-0.203
Sjc_0004030	chr4	-	71553978	71554345	71553978	71554089	71554151	71554345	28,17,15	13,18,7	103,105,125	10,19,14	211	149	1.06646e-06	4.77019e-06	0.603,0.4,0.602	0.879,0.796,0.863	-0.311
Sjc_0007400	chr5	+	29459150	29463211	29459150	29459285	29463015	29463211	7,18,8	19,22,24	19,12,15	10,4,3	298	149	9.91555e-06	3.81699e-05	0.156,0.29,0.143	0.487,0.6,0.714	-0.404
Sjc_0007400	chr5	+	29460642	29463211	29460642	29460658	29463015	29463211	11,23,15	6,1,1	22,9,16	0,0,0	298	149	3.90938e-05	0.000135762	0.478,0.92,0.882	1.0,1.0,1.0	-0.24
Sjc_0007400	chr5	+	29459150	29465604	29459150	29463211	29463450	29465604	15,21,10	22,11,14	22,31,25	8,8,1	298	149	0.000308853	0.000919094	0.254,0.488,0.263	0.579,0.66,0.926	-0.387
Sjc_0007254	chr5	-	23480579	23481952	23480579	23480694	23481870	23481952	92,89,56	342,202,239	460,476,432	208,170,213	298	149	0	0	0.119,0.181,0.105	0.525,0.583,0.503	-0.402
Sjc_0008328	chr2	-	19446297	19451846	19446297	19446393	19451510	19451846	36,27,23	50,32,41	158,94,113	60,39,40	298	149	1.19271e-12	1.09669e-11	0.265,0.297,0.219	0.568,0.547,0.585	-0.306
Sjc_0003795	chr4	-	60824877	60828222	60824877	60825182	60827847	60828222	5,5,4	22,13,22	29,70,55	21,33,30	298	149	1.7074e-11	1.38886e-10	0.102,0.161,0.083	0.408,0.515,0.478	-0.352
Sjc_0008101	chr2	+	11457452	11460534	11457452	11459033	11460058	11460534	2,4,5	18,3,11	110,53,77	38,32,53	298	149	7.74016e-05	0.000255915	0.053,0.4,0.185	0.591,0.453,0.421	-0.276
Sjc_0009250	chr7	+	8646016	8646298	8646016	8646108	8646138	8646298	34,36,15	81,83,69	8,9,11	1,3,8	179	149	7.24478e-06	2.84886e-05	0.259,0.265,0.153	0.869,0.714,0.534	-0.48
Sjc_0002037	chr8	-	79418174	79418597	79418174	79418267	79418299	79418597	13,21,12	5,4,2	39,24,41	28,19,24	181	149	0.00180599	0.00465203	0.682,0.812,0.832	0.534,0.51,0.584	0.233
Sjc_0008231	chr2	-	16302990	16303707	16302990	16303466	16303528	16303707	12,4,17	30,12,22	39,29,36	10,8,3	211	149	4.63852e-11	3.62694e-10	0.22,0.191,0.353	0.734,0.719,0.894	-0.528
Sjc_0006475	chr3	+	36785931	36790871	36785931	36786123	36786162	36790871	9,9,5	35,24,7	11,6,9	8,5,5	188	149	0.000650867	0.00182756	0.169,0.229,0.361	0.521,0.487,0.588	-0.279
Sjc_0006129	chr3	-	23322273	23323965	23322273	23322339	23323923	23323965	12,12,14	9,7,6	3,10,10	3,15,21	298	149	0.00515937	0.0121208	0.4,0.462,0.538	0.333,0.25,0.192	0.208
Sjc_0004181	chr4	+	77175629	77176313	77175629	77176125	77176160	77176313	33,37,37	71,53,73	145,131,77	92,46,121	184	149	0.00207765	0.00528804	0.273,0.361,0.291	0.561,0.698,0.34	-0.225
Sjc_0006077	chr3	-	21531091	21531535	21531091	21531401	21531439	21531535	4,2,9	12,14,12	17,37,45	19,14,12	187	149	0.000131228	0.000416626	0.21,0.102,0.374	0.416,0.678,0.749	-0.386
Sjc_0001725	chr8	+	67050156	67050341	67050156	67050204	67050244	67050341	16,10,12	405,320,285	163,166,178	490,299,411	189	149	0	0	0.03,0.024,0.032	0.208,0.304,0.255	-0.227
Sjc_0001725	chr8	+	67050156	67050910	67050156	67050341	67050811	67050910	53,38,43	328,262,223	546,456,523	486,310,366	298	149	0	0	0.075,0.068,0.088	0.36,0.424,0.417	-0.323
Sjc_0002830	chr4	-	24416836	24417689	24416836	24417114	24417158	24417689	61,71,75	55,34,39	123,126,116	63,16,16	193	149	0.00065059	0.00182749	0.461,0.617,0.598	0.601,0.859,0.848	-0.211
Sjc_0003962	chr4	+	68537822	68538043	68537822	68537905	68537937	68538043	0,0,0	2,2,2	2,3,4	8,6,1	181	149	4.68919e-06	1.89744e-05	0.0,0.0,0.0	0.171,0.292,0.767	-0.41
Sjc_0003016	chr4	+	30852445	30854702	30852445	30852524	30854375	30854702	54,45,38	74,83,61	112,161,141	25,30,44	298	149	0	0	0.267,0.213,0.238	0.691,0.729,0.616	-0.439
Sjc_0003016	chr4	+	30852445	30854702	30852445	30852551	30854375	30854702	63,53,48	38,25,34	128,193,159	11,28,18	298	149	6.55032e-15	7.50497e-14	0.453,0.515,0.414	0.853,0.775,0.815	-0.354
Sjc_0003545	chr4	+	50008084	50011948	50008084	50010403	50010440	50011948	32,27,38	22,20,13	71,65,63	14,22,8	186	149	0.00138562	0.00365473	0.538,0.52,0.701	0.802,0.703,0.863	-0.203
Sjc_0006017	chr3	-	18947556	18950441	18947556	18950017	18950267	18950441	11,20,13	11,5,5	53,47,67	3,0,6	298	149	3.20708e-06	1.33045e-05	0.333,0.667,0.565	0.898,1.0,0.848	-0.394
Sjc_0006003	chr3	+	18207145	18209038	18207145	18207846	18207927	18209038	47,38,28	10,6,11	118,110,136	1,0,3	230	149	5.90306e-13	5.57605e-12	0.753,0.804,0.623	0.987,1.0,0.967	-0.258
Sjc_0003661	chr4	+	54667507	54667685	54667507	54667577	54667618	54667685	29,36,21	253,230,219	172,231,168	154,143,159	190	149	0	0	0.082,0.109,0.07	0.467,0.559,0.453	-0.406
Sjc_0003661	chr4	+	54690940	54693617	54690940	54690960	54692761	54693617	27,29,16	47,46,24	38,40,38	0,13,12	298	149	1.35654e-07	7.03347e-07	0.223,0.24,0.25	1.0,0.606,0.613	-0.502
Sjc_0003661	chr4	+	54690940	54693617	54690940	54690985	54692761	54693617	24,28,12	11,9,10	40,40,37	0,0,4	298	149	4.03643e-09	2.59475e-08	0.522,0.609,0.375	1.0,1.0,0.822	-0.439
Sjc_0006665	chr3	-	45050927	45054425	45050927	45052095	45054323	45054425	93,93,66	4,8,4	170,111,135	33,49,34	298	149	9.85408e-08	5.19449e-07	0.921,0.853,0.892	0.72,0.531,0.665	0.25
Sjc_0006665	chr3	-	45052997	45054678	45052997	45054425	45054469	45054678	3,5,0	13,10,12	11,11,3	9,2,7	193	149	0.00217043	0.00549338	0.151,0.279,0.0	0.485,0.809,0.249	-0.371
Sjc_0007443	chr5	-	31208485	31212355	31208485	31209541	31211765	31212355	14,14,9	24,18,5	17,26,22	3,4,4	298	149	8.79982e-07	4.00262e-06	0.226,0.28,0.474	0.739,0.765,0.733	-0.419
Sjc_0005964	chr3	+	16094560	16095729	16094560	16094735	16095343	16095729	10,12,12	70,83,92	52,64,45	54,71,84	298	149	3.66374e-15	4.28557e-14	0.067,0.067,0.061	0.325,0.311,0.211	-0.217
Sjc_0005964	chr3	+	16095343	16102845	16095343	16097813	16102323	16102845	33,26,28	32,21,22	21,33,69	3,2,10	298	149	5.30835e-11	4.13733e-10	0.34,0.382,0.389	0.778,0.892,0.775	-0.445
Sjc_0005964	chr3	+	16095343	16103405	16095343	16102845	16103107	16103405	13,8,8	5,6,7	31,44,24	7,12,0	298	149	0.00609497	0.0140776	0.565,0.4,0.364	0.689,0.647,1.0	-0.336
Sjc_0005964	chr3	+	16095343	16104770	16095343	16102845	16104267	16104770	8,15,1	28,16,20	37,49,25	22,19,11	298	149	3.30334e-07	1.6072e-06	0.125,0.319,0.024	0.457,0.563,0.532	-0.361
Sjc_0006593	chr3	-	41296708	41298183	41296708	41296830	41296875	41298183	15,9,6	12,9,6	10,6,17	50,39,35	194	149	6.07285e-05	0.000204039	0.49,0.434,0.434	0.133,0.106,0.272	0.282
Sjc_0002811	chr4	-	23608966	23609631	23608966	23609014	23609048	23609631	1,7,3	9,6,0	3,6,6	82,72,85	183	149	0.00375745	0.00904978	0.083,0.487,1.0	0.029,0.064,0.054	0.474
Sjc_0007131	chr5	-	18511712	18512288	18511712	18512036	18512069	18512288	6,10,9	268,182,180	76,143,136	163,150,206	182	149	0	0	0.018,0.043,0.039	0.276,0.438,0.351	-0.322
Sjc_0003618	chr4	-	52716771	52717214	52716771	52716904	52716936	52717214	57,44,23	540,461,375	3,4,16	2,8,3	181	149	4.18001e-07	1.98845e-06	0.08,0.073,0.048	0.553,0.292,0.814	-0.486
Sjc_0008891	chr6	+	15686775	15690866	15686775	15686857	15688742	15690866	20,16,14	6,4,0	31,33,33	43,34,31	298	149	4.65047e-05	0.000159119	0.625,0.667,1.0	0.265,0.327,0.347	0.451
Sjc_0000619	chr8	-	26100903	26101430	26100903	26101275	26101305	26101430	33,37,29	103,102,75	192,233,209	219,140,187	179	149	4.21118e-11	3.30345e-10	0.211,0.232,0.243	0.422,0.581,0.482	-0.266
Sjc_0003022	chr4	+	31042485	31044333	31042485	31042553	31043975	31044333	26,28,22	33,42,31	62,107,107	17,18,36	298	149	1.85518e-13	1.83457e-12	0.283,0.25,0.262	0.646,0.748,0.598	-0.399
Sjc_0003022	chr4	+	31042485	31044333	31042485	31042939	31043975	31044333	25,25,17	21,12,14	62,110,96	4,1,7	298	149	2.22045e-16	2.8051e-15	0.373,0.51,0.378	0.886,0.982,0.873	-0.493
Sjc_0005890	chr3	+	12922567	12925470	12922567	12923932	12925384	12925470	10,7,11	0,0,0	100,49,31	18,11,15	298	149	8.48127e-08	4.5257e-07	1.0,1.0,1.0	0.735,0.69,0.508	0.356
Sjc_0003343	chr4	-	42426262	42428797	42426262	42426608	42428452	42428797	64,48,59	20,20,25	204,144,143	7,14,16	298	149	3.63507e-11	2.8639e-10	0.615,0.545,0.541	0.936,0.837,0.817	-0.296
Sjc_0000245	chr8	+	10456793	10457326	10456793	10457051	10457197	10457326	6,8,7	86,83,71	5,9,8	0,15,0	295	149	6.52237e-07	3.02932e-06	0.034,0.046,0.047	1.0,0.233,1.0	-0.702
Sjc_0005015	chr1	-	25303239	25305346	25303239	25303410	25305290	25305346	18,54,67	78,54,68	80,48,64	9,2,7	298	149	0	0	0.103,0.333,0.33	0.816,0.923,0.821	-0.598
Sjc_0007706	chr5	+	41450137	41450583	41450137	41450431	41450469	41450583	30,28,24	11,8,6	458,241,395	3,0,8	187	149	0	0	0.685,0.736,0.761	0.992,1.0,0.975	-0.262
Sjc_0000468	chr8	-	20843857	20846018	20843857	20844005	20845918	20846018	15,15,18	11,10,14	15,15,12	3,3,2	298	149	0.00059476	0.00167715	0.405,0.429,0.391	0.714,0.714,0.75	-0.318
Sjc_0009108	chr7	+	2465877	2467241	2465877	2466403	2467091	2467241	6,8,6	12,12,15	11,25,11	1,15,8	298	149	0.00251386	0.00626224	0.2,0.25,0.167	0.846,0.455,0.407	-0.364
Sjc_0001692	chr8	-	65708713	65709127	65708713	65708820	65708913	65709127	121,160,104	527,493,445	520,774,649	765,611,706	242	149	0	0	0.124,0.167,0.126	0.295,0.438,0.361	-0.226
Sjc_0003523	chr4	-	49211978	49212199	49211978	49212099	49212131	49212199	106,75,81	220,202,177	862,656,630	556,458,453	181	149	0	0	0.284,0.234,0.274	0.561,0.541,0.534	-0.281
Sjc_0005136	chr1	+	29453704	29455410	29453704	29453757	29455013	29455410	48,57,51	220,215,211	147,164,199	177,105,134	298	149	0	0	0.098,0.117,0.108	0.293,0.439,0.426	-0.278
Sjc_0006000	chr3	-	18119900	18121222	18119900	18120037	18121066	18121222	21,9,8	19,16,16	65,86,58	4,8,4	298	149	0	0	0.356,0.22,0.2	0.89,0.843,0.879	-0.612
Sjc_0005978	chr3	-	16840946	16841602	16840946	16841348	16841383	16841602	72,89,60	119,132,108	335,284,189	178,132,169	184	149	7.22842e-09	4.49164e-08	0.329,0.353,0.31	0.604,0.635,0.475	-0.241
Sjc_0005784	chr3	+	8622449	8623114	8622449	8622881	8622915	8623114	204,294,256	470,495,506	38,86,54	624,625,611	183	149	0	0	0.261,0.326,0.292	0.047,0.101,0.067	0.221
Sjc_0005770	chr3	-	8185745	8187118	8185745	8185972	8186994	8187118	12,19,18	11,9,9	22,28,25	2,3,2	298	149	4.56444e-06	1.85023e-05	0.353,0.514,0.5	0.846,0.824,0.862	-0.388
Sjc_0005758	chr3	+	7811309	7816361	7811309	7811460	7816193	7816361	267,285,253	610,456,447	1549,1321,1469	691,411,551	298	149	0	0	0.18,0.238,0.221	0.528,0.616,0.571	-0.359
Sjc_0008212	chr2	-	15694798	15695026	15694798	15694911	15694943	15695026	45,42,32	1856,1519,1265	183,212,139	459,509,508	181	149	0	0	0.02,0.022,0.02	0.247,0.255,0.184	-0.208
Sjc_0002651	chr4	+	17147658	17150859	17147658	17148107	17150575	17150859	6,5,7	251,251,217	6,14,8	2,27,5	298	149	1.02141e-14	1.15209e-13	0.012,0.01,0.016	0.6,0.206,0.444	-0.404
Sjc_0003282	chr4	+	40241425	40243040	40241425	40241583	40241635	40243040	20,26,4	2,4,3	49,62,43	0,0,1	201	149	2.02549e-05	7.39728e-05	0.881,0.828,0.497	1.0,1.0,0.97	-0.255
Sjc_0003331	chr4	-	42075376	42075686	42075376	42075487	42075593	42075686	6,7,1	17,24,13	36,29,31	23,27,25	255	149	3.24635e-07	1.58159e-06	0.171,0.146,0.043	0.478,0.386,0.42	-0.308
Sjc_0005720	chr3	+	6007452	6009832	6007452	6007652	6009690	6009832	1,1,3	4,8,16	3,6,5	2,4,10	298	149	0.00230826	0.00580985	0.111,0.059,0.086	0.429,0.429,0.2	-0.267
Sjc_0006091	chr3	+	21791110	21792276	21791110	21791175	21791973	21792276	7,17,11	5,1,0	25,16,22	17,15,16	298	149	0.00380902	0.00914971	0.412,0.895,1.0	0.424,0.348,0.407	0.376
Sjc_0005715	chr3	+	5849177	5852252	5849177	5851783	5852015	5852252	2,5,1	6,0,9	13,11,4	0,3,1	298	149	0.00836808	0.0187148	0.143,1.0,0.053	1.0,0.647,0.667	-0.373
Sjc_0007632	chr5	+	38918210	38920550	38918210	38918399	38920027	38920550	32,33,20	11,0,1	18,29,20	25,19,41	298	149	2.72781e-07	1.35255e-06	0.593,1.0,0.909	0.265,0.433,0.196	0.536
Sjc_0007632	chr5	+	38918210	38920550	38918210	38918411	38920198	38920550	50,50,30	24,25,23	97,56,91	20,0,4	298	149	1.54221e-08	9.10039e-08	0.51,0.5,0.395	0.708,1.0,0.919	-0.407
Sjc_0007632	chr5	+	38920585	38921465	38920585	38921310	38921344	38921465	14,16,6	0,4,6	24,8,15	0,0,1	183	149	7.30484e-05	0.000242169	1.0,0.765,0.449	1.0,1.0,0.924	-0.237
Sjc_0007632	chr5	+	38920585	38921465	38920585	38921310	38921356	38921465	13,16,7	23,23,20	23,8,15	7,3,3	195	149	2.13347e-07	1.07175e-06	0.302,0.347,0.211	0.715,0.671,0.793	-0.44
Sjc_0007632	chr5	+	38920585	38922063	38920585	38921465	38921503	38922063	12,16,15	15,12,16	17,23,16	7,1,3	187	149	5.24124e-05	0.000178075	0.389,0.515,0.428	0.659,0.948,0.81	-0.362
Sjc_0007712	chr5	-	41651625	41652006	41651625	41651747	41651779	41652006	15,7,13	45,30,18	12,6,8	280,176,224	181	149	8.87146e-12	7.44997e-11	0.215,0.161,0.373	0.034,0.027,0.029	0.22
Sjc_0005707	chr3	+	5427130	5430122	5427130	5427424	5428618	5430122	14,20,8	3,1,1	38,64,52	16,41,55	298	149	3.76317e-05	0.000130981	0.7,0.909,0.8	0.543,0.438,0.321	0.369
Sjc_0002865	chr4	+	25777789	25781871	25777789	25778011	25780998	25781871	35,31,27	13,25,17	35,27,31	5,1,1	298	149	8.36383e-08	4.47385e-07	0.574,0.383,0.443	0.778,0.931,0.939	-0.416
Sjc_0005170	chr1	+	30810618	30812962	30810618	30810728	30812768	30812962	37,19,32	11,5,9	126,126,107	0,4,4	298	149	3.00502e-11	2.38562e-10	0.627,0.655,0.64	1.0,0.94,0.93	-0.316
Sjc_0005700	chr3	+	5168535	5170300	5168535	5168956	5170021	5170300	151,171,155	29,34,34	2016,1088,1393	4,0,3	298	149	0	0	0.722,0.715,0.695	0.996,1.0,0.996	-0.287
Sjc_0005700	chr3	+	5168535	5170300	5168535	5169945	5170021	5170300	161,173,178	4382,3314,3103	2366,1319,1624	3224,2061,2468	225	149	0	0	0.024,0.033,0.037	0.327,0.298,0.304	-0.278
Sjc_0006053	chr3	-	20529238	20530163	20529238	20529458	20529914	20530163	9,5,7	11,2,4	14,16,13	1,4,2	298	149	0.00183064	0.00471217	0.29,0.556,0.467	0.875,0.667,0.765	-0.331
Sjc_0001567	chr8	+	60904470	60904761	60904470	60904566	60904614	60904761	11,3,4	2,3,1	10,5,13	0,0,0	197	149	0.000267514	0.000804648	0.806,0.431,0.752	1.0,1.0,1.0	-0.337
Sjc_0006413	chr3	-	34027313	34027725	34027313	34027496	34027520	34027725	63,67,58	0,3,5	97,110,71	47,55,39	173	149	0	0	1.0,0.951,0.909	0.64,0.633,0.611	0.325
Sjc_0006393	chr3	+	33440621	33443717	33440621	33441942	33443586	33443717	11,14,11	37,23,16	14,23,25	6,0,7	298	149	9.83985e-07	4.42854e-06	0.129,0.233,0.256	0.538,1.0,0.641	-0.52
Sjc_0002971	chr4	+	29400078	29400922	29400078	29400436	29400699	29400922	61,46,44	79,107,80	74,150,105	24,28,17	298	149	0	0	0.279,0.177,0.216	0.607,0.728,0.755	-0.473
Sjc_0009369	chr7	-	13785652	13791006	13785652	13785813	13785952	13791006	6,6,0	34,34,15	20,12,8	2,2,2	288	149	0	0	0.084,0.084,0.0	0.838,0.756,0.674	-0.7
Sjc_0007179	chr5	+	20418058	20424882	20418058	20418618	20424522	20424882	28,42,32	331,324,272	31,55,54	25,63,39	298	149	0	0	0.041,0.061,0.056	0.383,0.304,0.409	-0.313
Sjc_0003495	chr4	-	48021630	48024013	48021630	48021815	48021855	48024013	8,8,5	34,43,26	62,80,54	21,16,18	189	149	0	0	0.156,0.128,0.132	0.699,0.798,0.703	-0.595
Sjc_0001129	chr8	+	45563809	45566235	45563809	45563892	45566062	45566235	58,51,54	36,22,15	78,86,98	4,0,5	298	149	1.19904e-14	1.33586e-13	0.446,0.537,0.643	0.907,1.0,0.907	-0.396
Sjc_0001129	chr8	+	45563809	45566663	45563809	45566235	45566267	45566663	90,80,59	216,156,141	86,134,114	92,96,93	181	149	4.07319e-11	3.19866e-10	0.255,0.297,0.256	0.435,0.535,0.502	-0.221
Sjc_0004590	chr1	+	7451238	7452205	7451238	7451607	7451645	7452205	4,4,8	25,2,13	1,0,2	2,12,43	187	149	0.000108127	0.000347846	0.113,0.614,0.329	0.285,0.0,0.036	0.245
Sjc_0002315	chr4	+	152202	158123	152202	152307	152339	158123	2,3,4	14,19,17	11,16,14	4,5,5	181	149	4.9506e-12	4.2737e-11	0.105,0.115,0.162	0.694,0.725,0.697	-0.578
Sjc_0002318	chr4	+	198027	199077	198027	198187	198250	199077	67,81,58	7,1,6	64,97,74	42,28,61	212	149	1.2826e-10	9.6447e-10	0.871,0.983,0.872	0.517,0.709,0.46	0.347
Sjc_0006183	chr3	+	25433460	25435440	25433460	25433561	25434052	25435440	3,5,2	2,7,2	13,11,10	1,0,2	298	149	5.5043e-06	2.20658e-05	0.429,0.263,0.333	0.867,1.0,0.714	-0.519
Sjc_0008491	chr2	+	25487014	25487361	25487014	25487065	25487095	25487361	7,3,4	56,40,34	4,7,9	23,14,10	179	149	0.00163274	0.00424792	0.094,0.059,0.089	0.126,0.294,0.428	-0.202
Sjc_0005712	chr3	-	5682688	5687550	5682688	5683141	5687261	5687550	11,13,29	8,8,1	32,20,21	0,0,3	298	149	0.000186986	0.000578232	0.407,0.448,0.935	1.0,1.0,0.778	-0.329
Sjc_0007423	chr5	+	30482846	30484574	30482846	30483578	30483634	30484574	28,29,18	15,9,13	14,28,32	1,0,0	205	149	8.01914e-12	6.78917e-11	0.576,0.701,0.502	0.911,1.0,1.0	-0.377
Sjc_0007423	chr5	+	30482846	30484574	30482846	30483078	30483682	30484574	24,23,23	3,5,5	12,25,22	0,0,1	298	149	3.43616e-06	1.41338e-05	0.8,0.697,0.697	1.0,1.0,0.917	-0.241
Sjc_0007423	chr5	+	30482846	30484574	30482846	30483069	30484082	30484574	12,19,12	4,5,0	15,25,12	0,1,0	298	149	4.39643e-05	0.000151569	0.6,0.655,1.0	1.0,0.926,1.0	-0.224
Sjc_0007423	chr5	+	30482846	30484574	30482846	30483078	30484100	30484574	23,32,18	0,0,9	24,30,16	20,8,17	298	149	0.000490515	0.00140446	1.0,1.0,0.5	0.375,0.652,0.32	0.384
Sjc_0008477	chr2	-	25053436	25053752	25053436	25053502	25053710	25053752	193,191,214	2369,1852,1556	161,178,292	33,83,29	298	149	0	0	0.039,0.049,0.064	0.709,0.517,0.834	-0.636
Sjc_0008470	chr2	-	24884137	24885696	24884137	24884632	24885105	24885696	31,26,15	17,10,2	38,61,27	40,47,37	298	149	0.00494272	0.0116533	0.477,0.565,0.789	0.322,0.394,0.267	0.283
Sjc_0008470	chr2	-	24884137	24885696	24884137	24884632	24885311	24885696	27,23,13	2,0,0	24,47,21	8,0,7	298	149	0.00025328	0.000766594	0.871,1.0,1.0	0.6,1.0,0.6	0.224
Sjc_0004669	chr1	+	11169190	11169870	11169190	11169327	11169371	11169870	79,80,55	199,150,165	66,45,55	63,30,42	193	149	1.1555e-10	8.73417e-10	0.235,0.292,0.205	0.447,0.537,0.503	-0.252
Sjc_0007183	chr5	-	20598460	20603433	20598460	20600967	20601808	20603433	39,23,16	4,4,4	92,41,74	3,2,0	298	149	0.000225567	0.000687298	0.83,0.742,0.667	0.939,0.911,1.0	-0.204
Sjc_0002640	chr4	+	16780540	16780815	16780540	16780628	16780681	16780815	7,1,5	21,18,26	24,39,32	8,14,19	202	149	6.35492e-13	5.9641e-12	0.197,0.039,0.124	0.689,0.673,0.554	-0.519
Sjc_0000878	chr8	+	35901602	35901834	35901602	35901695	35901729	35901834	66,67,42	193,156,134	82,79,79	33,22,31	183	149	0	0	0.218,0.259,0.203	0.669,0.745,0.675	-0.47
Sjc_0005716	chr3	-	5861341	5862801	5861341	5861466	5862687	5862801	80,56,48	308,238,175	375,437,352	394,341,382	298	149	0	0	0.115,0.105,0.121	0.322,0.391,0.315	-0.229
Sjc_0002793	chr4	+	22752640	22754140	22752640	22752809	22753815	22754140	24,20,21	111,79,69	24,36,32	31,33,30	298	149	3.11628e-10	2.27048e-09	0.098,0.112,0.132	0.279,0.353,0.348	-0.213
Sjc_0000585	chr8	+	24893968	24896032	24893968	24894026	24895775	24896032	17,12,11	0,6,0	50,52,40	114,101,69	298	149	2.73888e-07	1.35526e-06	1.0,0.5,1.0	0.18,0.205,0.225	0.63
Sjc_0000585	chr8	+	24895775	24896372	24895775	24896032	24896077	24896372	52,63,29	397,353,286	436,389,429	268,299,334	194	149	0	0	0.091,0.121,0.072	0.555,0.5,0.497	-0.423
Sjc_0008326	chr2	-	19372639	19376595	19372639	19375305	19376519	19376595	17,12,6	3,1,0	7,15,17	29,38,52	298	149	1.02107e-12	9.43647e-12	0.739,0.857,1.0	0.108,0.165,0.14	0.728
Sjc_0005209	chr1	-	32461430	32462947	32461430	32462504	32462829	32462947	24,45,45	1213,961,981	338,226,317	473,434,429	298	149	0	0	0.01,0.023,0.022	0.263,0.207,0.27	-0.228
Sjc_0005177	chr1	-	31128380	31129437	31128380	31128441	31129167	31129437	8,12,11	3,1,5	205,125,150	227,128,167	298	149	0.00242466	0.00607127	0.571,0.857,0.524	0.311,0.328,0.31	0.334
Sjc_0008895	chr6	+	15816902	15818121	15816902	15817002	15817862	15818121	14,44,31	10,11,11	32,35,49	1,3,0	298	149	4.73954e-08	2.61412e-07	0.412,0.667,0.585	0.941,0.854,1.0	-0.377
Sjc_0008895	chr6	+	15816902	15818121	15816902	15817090	15817862	15818121	20,40,27	12,19,3	41,50,53	3,2,0	298	149	7.6849e-07	3.52864e-06	0.455,0.513,0.818	0.872,0.926,1.0	-0.337
Sjc_0004863	chr1	-	19004539	19007044	19004539	19004725	19006632	19007044	105,82,52	6,18,15	168,108,130	0,6,3	298	149	1.20681e-07	6.29987e-07	0.897,0.695,0.634	1.0,0.9,0.956	-0.21
Sjc_0004863	chr1	-	19004539	19007044	19004539	19004749	19006632	19007044	24,25,17	15,7,11	113,91,89	0,0,3	298	149	0	0	0.444,0.641,0.436	1.0,1.0,0.937	-0.472
Sjc_0004863	chr1	-	19004539	19007044	19004539	19004749	19006696	19007044	21,22,13	907,774,627	112,79,80	157,138,168	298	149	0	0	0.011,0.014,0.01	0.263,0.223,0.192	-0.214
Sjc_0000626	chr8	+	26343790	26346505	26343790	26344315	26345792	26346505	6,9,6	0,3,4	22,15,14	0,0,0	298	149	1.76631e-05	6.51293e-05	1.0,0.6,0.429	1.0,1.0,1.0	-0.324
Sjc_0000626	chr8	+	26345090	26346505	26345090	26345189	26345792	26346505	414,366,360	355,301,332	953,722,774	253,148,211	298	149	0	0	0.368,0.378,0.352	0.653,0.709,0.647	-0.304
Sjc_0005115	chr1	+	28894252	28895136	28894252	28894935	28894975	28895136	11,8,13	5,3,7	35,53,45	1,3,2	189	149	1.19404e-06	5.2952e-06	0.634,0.678,0.594	0.965,0.933,0.947	-0.313
Sjc_0009389	chr7	+	14764658	14767955	14764658	14764709	14767724	14767955	15,24,10	26,34,31	9,18,10	4,8,1	298	149	9.44507e-05	0.000307664	0.224,0.261,0.139	0.529,0.529,0.833	-0.422
Sjc_0009389	chr7	+	14764658	14770268	14764658	14764709	14770140	14770268	18,17,22	50,50,0	11,17,16	139,102,126	298	149	0.00184625	0.00474898	0.153,0.145,1.0	0.038,0.077,0.06	0.374
Sjc_0009389	chr7	+	14764658	14770268	14764658	14767955	14770140	14770268	34,28,31	71,69,53	24,34,23	17,16,24	298	149	3.87457e-05	0.000134665	0.193,0.169,0.226	0.414,0.515,0.324	-0.222
Sjc_0003935	chr4	+	67717112	67720289	67717112	67717364	67717399	67720289	47,43,40	280,169,185	290,291,300	490,298,420	184	149	0	0	0.12,0.171,0.149	0.324,0.442,0.366	-0.231
Sjc_0005012	chr1	+	25017307	25017711	25017307	25017604	25017640	25017711	21,11,9	2,5,3	23,25,45	0,1,0	185	149	3.22932e-06	1.33815e-05	0.894,0.639,0.707	1.0,0.953,1.0	-0.238
Sjc_0005250	chr1	+	34224721	34225104	34224721	34224990	34225040	34225104	18,18,15	80,102,84	65,46,43	61,83,67	199	149	1.04096e-09	7.10672e-09	0.144,0.117,0.118	0.444,0.293,0.325	-0.228
Sjc_0005250	chr1	+	34245720	34246402	34245720	34246242	34246290	34246402	8,5,15	18,13,12	5,10,9	0,0,0	197	149	8.60423e-13	8.02325e-12	0.252,0.225,0.486	1.0,1.0,1.0	-0.679
Sjc_0005198	chr1	+	32097733	32102929	32097733	32098133	32102501	32102929	2,4,4	2,11,3	68,58,63	2,5,3	298	149	6.02912e-11	4.68903e-10	0.333,0.154,0.4	0.944,0.853,0.913	-0.608
Sjc_0005198	chr1	+	32100152	32102929	32100152	32100794	32102501	32102929	2,9,4	44,30,27	103,93,104	80,89,80	298	149	2.22045e-16	2.8051e-15	0.022,0.13,0.069	0.392,0.343,0.394	-0.303
Sjc_0005147	chr1	-	29928954	29929294	29928954	29929172	29929203	29929294	111,87,85	108,134,78	377,196,263	1264,517,867	180	149	7.5111e-12	6.39632e-11	0.46,0.35,0.474	0.198,0.239,0.201	0.215
Sjc_0005265	chr1	-	35296885	35297162	35296885	35296937	35296993	35297162	46,39,21	11,16,10	35,49,24	4,1,4	205	149	8.57609e-05	0.000281376	0.752,0.639,0.604	0.864,0.973,0.813	-0.218
Sjc_0005114	chr1	-	28830284	28836518	28830284	28830532	28830575	28836518	8,13,6	21,39,19	29,56,66	34,43,47	192	149	1.33653e-06	5.90543e-06	0.228,0.206,0.197	0.398,0.503,0.521	-0.264
Sjc_0005994	chr3	-	17984598	17985375	17984598	17984688	17984730	17985375	9,6,7	12,8,9	3,13,14	2,5,2	191	149	0.00172159	0.00445992	0.369,0.369,0.378	0.539,0.67,0.845	-0.313
Sjc_0005969	chr3	+	16302627	16305644	16302627	16305567	16305607	16305644	7,5,2	66,29,38	28,79,25	76,70,83	189	149	2.50159e-06	1.05526e-05	0.077,0.12,0.04	0.225,0.471,0.192	-0.217
Sjc_0005969	chr3	+	16305676	16308354	16305676	16305789	16308085	16308354	22,17,15	2,3,3	100,139,96	56,48,40	298	149	0.00155706	0.00406413	0.846,0.739,0.714	0.472,0.591,0.545	0.23
Sjc_0005113	chr1	+	28802637	28808853	28802637	28805781	28807458	28808853	46,50,41	10,36,38	62,108,53	139,109,58	298	149	0.00924422	0.0204414	0.697,0.41,0.35	0.182,0.331,0.314	0.21
Sjc_0008112	chr2	+	11924401	11926660	11924401	11926167	11926212	11926660	9,17,5	19,9,20	36,47,68	7,0,8	194	149	4.36329e-09	2.784e-08	0.267,0.592,0.161	0.798,1.0,0.867	-0.548
Sjc_0008112	chr2	+	11926212	11926660	11926212	11926297	11926329	11926660	23,19,22	18,4,21	44,43,65	1,2,0	181	149	9.72444e-13	8.99852e-12	0.513,0.796,0.463	0.973,0.947,1.0	-0.383
Sjc_0006964	chr5	-	11139526	11144185	11139526	11142347	11142392	11144185	7,11,6	9,11,4	20,42,28	4,4,1	194	149	1.09713e-07	5.75836e-07	0.374,0.434,0.535	0.793,0.89,0.956	-0.432
Sjc_0006964	chr5	-	11139526	11144185	11139526	11139695	11143646	11144185	20,26,28	39,34,32	109,107,75	5,4,4	298	149	0	0	0.204,0.277,0.304	0.916,0.93,0.904	-0.655
Sjc_0006964	chr5	-	11139526	11144185	11139526	11139695	11143942	11144185	11,11,13	84,77,74	77,79,50	10,27,12	298	149	0	0	0.061,0.067,0.081	0.794,0.594,0.676	-0.618
Sjc_0005325	chr1	-	37776000	37777449	37776000	37776100	37776143	37777449	20,10,9	31,26,11	159,113,139	14,19,28	192	149	0	0	0.334,0.23,0.388	0.898,0.822,0.794	-0.521
Sjc_0005325	chr1	-	37776143	37776309	37776143	37776187	37776237	37776309	22,22,13	23,12,12	156,111,125	10,17,10	199	149	3.28959e-13	3.16711e-12	0.417,0.579,0.448	0.921,0.83,0.903	-0.403
Sjc_0005325	chr1	-	37776143	37777449	37776143	37776309	37776351	37777449	17,13,16	30,21,14	143,112,112	22,7,16	191	149	0	0	0.307,0.326,0.471	0.835,0.926,0.845	-0.501
Sjc_0001919	chr8	+	74681953	74682255	74681953	74682085	74682125	74682255	3,4,2	0,0,0	2,12,9	3,5,2	189	149	4.77326e-07	2.25588e-06	1.0,1.0,1.0	0.345,0.654,0.78	0.407
Sjc_0001919	chr8	+	74681953	74682405	74681953	74682255	74682295	74682405	3,1,8	4,0,1	2,9,2	10,28,19	189	149	0.000934302	0.00254663	0.372,1.0,0.863	0.136,0.202,0.077	0.607
Sjc_0001919	chr8	+	74682778	74683891	74682778	74682915	74682951	74683891	3,3,4	0,0,1	3,1,2	2,23,7	185	149	9.91571e-09	5.98734e-08	1.0,1.0,0.763	0.547,0.034,0.187	0.665
Sjc_0003112	chr4	-	34500319	34502387	34500319	34500379	34502271	34502387	55,71,52	37,41,36	152,118,104	19,12,8	298	149	0	0	0.426,0.464,0.419	0.8,0.831,0.867	-0.396
Sjc_0004637	chr1	+	9664372	9664778	9664372	9664439	9664485	9664778	6,5,2	11,6,14	30,14,16	19,8,5	195	149	0.000404755	0.00117936	0.294,0.389,0.098	0.547,0.572,0.71	-0.349
Sjc_0004637	chr1	+	9664485	9667174	9664485	9664778	9667039	9667174	1,2,5	14,7,10	17,7,32	11,17,8	298	149	0.00069937	0.00195087	0.034,0.125,0.2	0.436,0.171,0.667	-0.305
Sjc_0005058	chr1	-	26807175	26813774	26807175	26807652	26813641	26813774	10,26,15	15,16,12	49,32,59	1,0,2	298	149	0	0	0.25,0.448,0.385	0.961,1.0,0.937	-0.605
Sjc_0004702	chr1	-	12325976	12329366	12325976	12327328	12329154	12329366	25,34,16	113,90,94	7,20,12	8,7,15	298	149	3.39762e-05	0.000119229	0.1,0.159,0.078	0.304,0.588,0.286	-0.28
Sjc_0005044	chr1	-	26332470	26333402	26332470	26333106	26333142	26333402	30,47,36	32,33,25	25,6,17	2,0,2	185	149	7.90783e-09	4.86801e-08	0.43,0.534,0.537	0.91,1.0,0.873	-0.427
Sjc_0004930	chr1	-	21306306	21308172	21306306	21307464	21308134	21308172	32,29,23	11,5,11	35,39,35	120,58,72	298	149	1.98277e-10	1.47419e-09	0.593,0.744,0.511	0.127,0.252,0.196	0.424
Sjc_0008056	chr2	-	9657683	9658435	9657683	9657958	9657992	9658435	12,22,14	0,0,4	4,5,2	2,2,8	183	149	0.000142879	0.000451053	1.0,1.0,0.74	0.62,0.671,0.169	0.427
Sjc_0004635	chr1	+	9613011	9616525	9613011	9613440	9616299	9616525	18,26,11	0,0,1	8,8,14	3,0,4	298	149	6.02524e-05	0.00020272	1.0,1.0,0.846	0.571,1.0,0.636	0.213
Sjc_0007952	chr2	-	4985764	4988241	4985764	4987060	4988098	4988241	27,28,21	32,27,33	80,120,91	11,15,13	298	149	0	0	0.297,0.341,0.241	0.784,0.8,0.778	-0.494
Sjc_0008034	chr2	+	8678562	8678844	8678562	8678636	8678675	8678844	56,40,52	103,69,44	38,36,32	1,3,1	188	149	0	0	0.301,0.315,0.484	0.968,0.905,0.962	-0.578
Sjc_0007964	chr2	+	5634230	5636618	5634230	5634260	5635989	5636618	7,0,4	94,69,54	8,16,15	13,20,24	298	149	1.53211e-14	1.66855e-13	0.036,0.0,0.036	0.235,0.286,0.238	-0.229
Sjc_0003571	chr4	+	50935063	50938055	50935063	50935295	50937847	50938055	42,29,24	19,15,13	321,286,250	45,55,39	298	149	8.30441e-07	3.79391e-06	0.525,0.492,0.48	0.781,0.722,0.762	-0.256
Sjc_0006152	chr3	-	24268640	24271955	24268640	24269018	24271487	24271955	0,7,3	50,25,20	23,23,15	5,9,7	298	149	0	0	0.0,0.123,0.07	0.697,0.561,0.517	-0.527
Sjc_0005035	chr1	-	26141332	26142861	26141332	26142513	26142653	26142861	33,15,18	3,13,0	24,12,14	0,0,0	289	149	1.79744e-05	6.6147e-05	0.85,0.373,1.0	1.0,1.0,1.0	-0.259
Sjc_0005026	chr1	+	25770874	25771433	25770874	25771269	25771304	25771433	60,71,53	604,547,418	98,188,151	262,292,279	184	149	0	0	0.074,0.095,0.093	0.232,0.343,0.305	-0.206
Sjc_0004012	chr4	+	70575245	70575753	70575245	70575419	70575572	70575753	119,137,96	79,64,36	208,234,209	13,26,11	298	149	0	0	0.43,0.517,0.571	0.889,0.818,0.905	-0.365
Sjc_0004739	chr1	-	14035981	14038484	14035981	14036084	14038409	14038484	131,115,99	85,97,60	375,294,382	114,71,99	298	149	3.05844e-12	2.69946e-11	0.435,0.372,0.452	0.622,0.674,0.659	-0.232
Sjc_0004739	chr1	-	14035981	14038707	14035981	14036084	14038640	14038707	99,93,71	0,0,0	278,211,275	83,58,79	298	149	0	0	1.0,1.0,1.0	0.626,0.645,0.635	0.365
Sjc_0003176	chr4	+	36484403	36488677	36484403	36484547	36488416	36488677	66,57,75	63,62,38	152,132,138	0,0,0	298	149	0	0	0.344,0.315,0.497	1.0,1.0,1.0	-0.615
Sjc_0005007	chr1	-	24715948	24716351	24715948	24716140	24716190	24716351	15,12,16	13,18,5	29,16,23	2,6,2	199	149	0.000455895	0.00131361	0.464,0.333,0.706	0.916,0.666,0.896	-0.325
Sjc_0005007	chr1	-	24715948	24717844	24715948	24716351	24717070	24717844	6,14,4	23,13,23	25,13,25	11,6,1	298	149	9.76577e-06	3.76732e-05	0.115,0.35,0.08	0.532,0.52,0.926	-0.478
Sjc_0008330	chr2	+	19505934	19509375	19505934	19507790	19507827	19509375	1,0,0	2,2,2	2,6,3	0,0,0	186	149	3.47888e-12	3.05201e-11	0.286,0.0,0.0	1.0,1.0,1.0	-0.905
Sjc_0002520	chr4	+	9409417	9411335	9409417	9409459	9411144	9411335	11,8,9	141,120,109	14,11,6	0,0,0	298	149	0	0	0.038,0.032,0.04	1.0,1.0,1.0	-0.963
Sjc_0009290	chr7	+	10219641	10220402	10219641	10220253	10220292	10220402	23,13,16	2,3,5	16,10,21	15,16,15	188	149	3.33364e-05	0.000117267	0.901,0.774,0.717	0.458,0.331,0.526	0.359
Sjc_0003128	chr4	+	34994360	34998045	34994360	34994518	34997532	34998045	55,65,37	17,11,5	61,75,58	2,0,0	298	149	3.505e-11	2.76742e-10	0.618,0.747,0.787	0.938,1.0,1.0	-0.262
Sjc_0002465	chr4	-	7304379	7305008	7304379	7304668	7304705	7305008	27,38,20	63,37,26	19,3,13	7,1,5	186	149	0.000146046	0.000460252	0.256,0.451,0.381	0.685,0.706,0.676	-0.326
Sjc_0002010	chr8	-	78529576	78531676	78529576	78531554	78531601	78531676	44,30,26	27,24,18	17,26,20	7,1,4	196	149	0.000464189	0.00133539	0.553,0.487,0.523	0.649,0.952,0.792	-0.277
Sjc_0005289	chr1	+	36190396	36191285	36190396	36190723	36191170	36191285	39,36,28	0,5,0	136,106,134	122,81,162	298	149	5.55112e-16	6.81137e-15	1.0,0.783,1.0	0.358,0.396,0.293	0.579
Sjc_0005289	chr1	+	36190396	36191285	36190396	36190909	36191170	36191285	60,63,38	45,62,33	235,181,233	27,13,0	298	149	0	0	0.4,0.337,0.365	0.813,0.874,1.0	-0.528
Sjc_0005289	chr1	+	36190396	36191285	36190396	36190706	36191204	36191285	351,278,201	117,150,117	800,671,685	102,109,78	298	149	2.22045e-16	2.8051e-15	0.6,0.481,0.462	0.797,0.755,0.815	-0.275
Sjc_0005289	chr1	+	36190396	36191285	36190396	36190723	36191204	36191285	367,289,209	0,0,0	830,704,735	240,88,222	298	149	0	0	1.0,1.0,1.0	0.634,0.8,0.623	0.314
Sjc_0003732	chr4	-	57878080	57880783	57878080	57878265	57880241	57880783	23,24,22	40,28,19	127,152,124	72,58,55	298	149	5.86612e-06	2.34129e-05	0.223,0.3,0.367	0.469,0.567,0.53	-0.225
Sjc_0005038	chr1	+	26212876	26215933	26212876	26212897	26213466	26215933	32,32,24	578,479,338	132,98,101	38,120,132	298	149	0	0	0.027,0.032,0.034	0.635,0.29,0.277	-0.37
Sjc_0005038	chr1	+	26213466	26215933	26213466	26213497	26215322	26215933	45,69,44	526,411,286	307,247,218	28,111,118	298	149	0	0	0.041,0.077,0.071	0.846,0.527,0.48	-0.555
Sjc_0007105	chr5	-	17551243	17553886	17551243	17551338	17553601	17553886	35,27,18	10,7,16	68,56,54	2,0,0	298	149	5.03486e-13	4.78707e-12	0.636,0.659,0.36	0.944,1.0,1.0	-0.43
Sjc_0000840	chr8	+	34597964	34600935	34597964	34598021	34599532	34600935	39,59,46	108,77,126	216,226,201	121,58,74	298	149	6.66134e-16	8.11879e-15	0.153,0.277,0.154	0.472,0.661,0.576	-0.375
Sjc_0000840	chr8	+	34597964	34600935	34597964	34598021	34600842	34600935	84,90,92	277,229,211	330,276,283	71,105,116	298	149	0	0	0.132,0.164,0.179	0.699,0.568,0.55	-0.447
Sjc_0004896	chr1	-	20038813	20039470	20038813	20038951	20038983	20039470	6,2,4	6,9,5	43,31,36	11,8,15	181	149	0.000183566	0.000568623	0.452,0.155,0.397	0.763,0.761,0.664	-0.395
Sjc_0005955	chr3	-	15666778	15672579	15666778	15669908	15672425	15672579	0,1,0	8,17,16	50,224,161	41,33,57	298	149	0	0	0.0,0.029,0.0	0.379,0.772,0.585	-0.569
Sjc_0003174	chr4	+	36448728	36449052	36448728	36448956	36449001	36449052	10,16,7	7,0,0	89,143,86	184,239,207	194	149	1.91487e-06	8.24029e-06	0.523,1.0,1.0	0.271,0.315,0.242	0.565
Sjc_0004397	chr4	-	85993024	85994149	85993024	85993225	85993733	85994149	1,1,3	0,0,1	3,2,16	5,1,18	298	149	4.68181e-05	0.000159965	1.0,1.0,0.6	0.231,0.5,0.308	0.52
Sjc_0003100	chr4	+	34196487	34196805	34196487	34196562	34196609	34196805	7,7,4	11,4,3	52,113,74	2,15,10	196	149	2.11463e-06	9.02647e-06	0.326,0.571,0.503	0.952,0.851,0.849	-0.417
Sjc_0005261	chr1	+	35195637	35196437	35195637	35196270	35196333	35196437	76,70,57	244,183,165	283,302,331	274,230,300	212	149	0	0	0.18,0.212,0.195	0.421,0.48,0.437	-0.25
Sjc_0004866	chr1	-	19110139	19113535	19110139	19110449	19113456	19113535	15,9,12	67,63,70	81,79,101	56,63,46	298	149	0	0	0.101,0.067,0.079	0.42,0.385,0.523	-0.36
Sjc_0004827	chr1	-	17831784	17833507	17831784	17832438	17833398	17833507	12,12,14	9,14,6	33,55,43	3,0,4	298	149	1.16743e-09	7.94025e-09	0.4,0.3,0.538	0.846,1.0,0.843	-0.484
Sjc_0005236	chr1	-	33591705	33594329	33591705	33592642	33592676	33594329	14,17,15	39,27,28	34,29,31	2,0,0	183	149	0	0	0.226,0.339,0.304	0.933,1.0,1.0	-0.688
Sjc_0005345	chr1	-	38355373	38359402	38355373	38356788	38357002	38359402	6,16,5	1,6,8	15,21,15	1,0,0	298	149	1.26973e-07	6.5928e-07	0.75,0.571,0.238	0.882,1.0,1.0	-0.441
Sjc_0005345	chr1	-	38358381	38359402	38358381	38358490	38359315	38359402	13,15,13	1,1,4	3,12,3	0,0,0	298	149	0.000921788	0.00251724	0.867,0.882,0.619	1.0,1.0,1.0	-0.211
Sjc_0008547	chr6	-	1171215	1171672	1171215	1171304	1171426	1171672	18,25,16	0,1,2	29,13,3	18,7,8	271	149	2.49227e-08	1.4334e-07	1.0,0.932,0.815	0.47,0.505,0.171	0.534
Sjc_0004674	chr1	+	11384513	11385153	11384513	11384965	11385023	11385153	6,8,13	16,11,10	28,24,28	17,9,17	207	149	0.00945162	0.0208556	0.213,0.344,0.483	0.542,0.657,0.542	-0.234
Sjc_0001881	chr8	+	73481760	73483493	73481760	73482840	73482885	73483493	5,4,5	1,4,2	17,19,13	1,1,0	194	149	8.57066e-05	0.000281325	0.793,0.434,0.658	0.929,0.936,1.0	-0.327
Sjc_0006967	chr5	-	11183920	11184323	11183920	11184052	11184087	11184323	10,13,4	2,8,3	66,48,37	111,41,100	184	149	0.00626537	0.0144107	0.802,0.568,0.519	0.325,0.487,0.231	0.282
Sjc_0001272	chr8	-	50337842	50338523	50337842	50337977	50338429	50338523	9,17,19	66,49,41	67,57,53	35,12,31	298	149	1.44218e-12	1.31939e-11	0.064,0.148,0.188	0.489,0.704,0.461	-0.418
Sjc_0003320	chr4	-	41439237	41440400	41439237	41439323	41440183	41440400	31,31,29	89,59,90	80,126,112	64,103,85	298	149	4.78728e-13	4.56362e-12	0.148,0.208,0.139	0.385,0.38,0.397	-0.222
Sjc_0005778	chr3	-	8443313	8443602	8443313	8443443	8443472	8443602	99,81,70	132,114,85	385,258,348	119,66,123	178	149	0	0	0.386,0.373,0.408	0.73,0.766,0.703	-0.344
Sjc_0004586	chr1	+	7284623	7285602	7284623	7284991	7285029	7285602	33,28,37	74,82,54	98,75,118	26,2,7	187	149	0	0	0.262,0.214,0.353	0.75,0.968,0.931	-0.607
Sjc_0006161	chr3	+	24537372	24539219	24537372	24537808	24538936	24539219	140,140,122	121,126,120	282,200,237	100,72,78	298	149	1.16684e-13	1.1805e-12	0.366,0.357,0.337	0.585,0.581,0.603	-0.236
Sjc_0006159	chr3	-	24482585	24483722	24482585	24482907	24482956	24483722	15,11,12	11,4,3	1,31,15	0,0,2	198	149	1.49632e-06	6.56755e-06	0.506,0.674,0.751	1.0,1.0,0.849	-0.306
Sjc_0007834	chr2	-	592629	594065	592629	592959	593974	594065	67,40,43	69,79,54	209,203,208	48,49,78	298	149	1.11022e-16	1.44012e-15	0.327,0.202,0.285	0.685,0.674,0.571	-0.372
Sjc_0007834	chr2	-	592629	594562	592629	594065	594115	594562	7,2,4	27,31,26	33,30,34	34,49,41	199	149	4.56827e-08	2.52734e-07	0.163,0.046,0.103	0.421,0.314,0.383	-0.269
Sjc_0004851	chr1	+	18645039	18645292	18645039	18645172	18645218	18645292	6,8,5	33,23,36	39,21,46	42,43,57	195	149	8.36339e-06	3.25746e-05	0.122,0.21,0.096	0.415,0.272,0.381	-0.213
Sjc_0005348	chr1	+	38407878	38410689	38407878	38409518	38409718	38410689	3,9,2	3,11,6	7,11,4	7,0,0	298	149	0.00193201	0.00494507	0.333,0.29,0.143	0.333,1.0,1.0	-0.522
Sjc_0008165	chr2	+	14027363	14031163	14027363	14027464	14030862	14031163	9,4,11	4,4,0	28,9,17	40,56,33	298	149	0.00191752	0.00491318	0.529,0.333,1.0	0.259,0.074,0.205	0.441
Sjc_0008165	chr2	+	14027363	14031163	14027363	14028243	14030862	14031163	5,6,10	0,2,0	26,14,11	13,6,2	298	149	0.000330757	0.000977867	1.0,0.6,1.0	0.5,0.538,0.733	0.276
Sjc_0008165	chr2	+	14028065	14031163	14028065	14030095	14030862	14031163	5,14,12	0,0,1	28,10,9	4,4,13	298	149	1.17215e-06	5.21084e-06	1.0,1.0,0.857	0.778,0.556,0.257	0.422
Sjc_0005118	chr1	-	28926329	28926922	28926329	28926677	28926719	28926922	218,190,170	109,77,63	771,582,679	83,81,70	191	149	0	0	0.609,0.658,0.678	0.879,0.849,0.883	-0.222
Sjc_0003303	chr4	+	41005252	41008177	41005252	41007246	41007280	41008177	47,41,41	13,19,18	80,98,77	2,4,7	183	149	2.34429e-11	1.88373e-10	0.746,0.637,0.65	0.97,0.952,0.9	-0.263
Sjc_0003303	chr4	+	41005252	41008177	41005252	41005350	41007931	41008177	97,109,64	103,109,93	187,203,169	59,91,131	298	149	3.95538e-05	0.000137276	0.32,0.333,0.256	0.613,0.527,0.392	-0.208
Sjc_0003550	chr4	-	50242933	50245023	50242933	50243928	50243967	50245023	608,504,509	1869,1518,1371	1768,1121,1359	1732,1044,1266	188	149	0	0	0.205,0.208,0.227	0.447,0.46,0.46	-0.242
Sjc_0002691	chr4	-	19003496	19004363	19003496	19003971	19004028	19004363	25,18,12	52,73,40	14,22,22	10,16,4	206	149	1.40186e-06	6.17907e-06	0.258,0.151,0.178	0.503,0.499,0.799	-0.405
Sjc_0006089	chr3	+	21759132	21761467	21759132	21759426	21761331	21761467	6,22,10	6,19,15	58,69,61	20,17,15	298	149	3.50717e-06	1.44014e-05	0.333,0.367,0.25	0.592,0.67,0.67	-0.327
Sjc_0006089	chr3	+	21759132	21761888	21759132	21761467	21761669	21761888	20,11,15	12,14,6	70,54,50	0,1,4	298	149	8.64531e-13	8.05122e-12	0.455,0.282,0.556	1.0,0.964,0.862	-0.511
Sjc_0002713	chr4	+	19842885	19844629	19842885	19843246	19843295	19844629	17,11,6	3,2,2	179,193,204	9,1,0	198	149	0.00167988	0.00436588	0.81,0.805,0.693	0.937,0.993,1.0	-0.207
Sjc_0002713	chr4	+	19848874	19850515	19848874	19849051	19850334	19850515	0,3,1	34,22,26	12,12,8	20,12,28	298	149	1.88877e-08	1.10113e-07	0.0,0.064,0.019	0.231,0.333,0.125	-0.202
Sjc_0008337	chr2	+	19694259	19695164	19694259	19694435	19695095	19695164	115,131,97	249,220,264	441,423,341	301,265,303	298	149	0	0	0.188,0.229,0.155	0.423,0.444,0.36	-0.218
Sjc_0002770	chr4	-	21901946	21902924	21901946	21902443	21902486	21902924	11,6,2	0,9,2	16,21,8	0,0,0	192	149	1.09879e-05	4.19424e-05	1.0,0.341,0.437	1.0,1.0,1.0	-0.407
Sjc_0005193	chr1	+	31972037	31975926	31972037	31972195	31975780	31975926	3,4,2	18,3,5	14,25,18	11,1,13	298	149	0.00113217	0.00302912	0.077,0.4,0.167	0.389,0.926,0.409	-0.36
Sjc_0006496	chr3	-	37485399	37487477	37485399	37485465	37487216	37487477	46,51,38	31,35,31	13,23,23	2,5,5	298	149	5.18627e-05	0.000176335	0.426,0.421,0.38	0.765,0.697,0.697	-0.311
Sjc_0003482	chr4	-	47512740	47517009	47512740	47513006	47515736	47517009	35,21,21	42,19,47	120,145,78	34,27,24	298	149	2.07023e-12	1.86116e-11	0.294,0.356,0.183	0.638,0.729,0.619	-0.384
Sjc_0005668	chr3	+	4060989	4063165	4060989	4061298	4062676	4063165	18,12,3	17,17,15	19,19,20	17,9,7	298	149	0.00691719	0.015771	0.346,0.261,0.091	0.358,0.514,0.588	-0.254
Sjc_0004654	chr1	-	10563465	10566335	10563465	10563641	10566263	10566335	4,2,1	14,7,4	21,29,13	16,25,15	298	149	0.00019302	0.000593856	0.125,0.125,0.111	0.396,0.367,0.302	-0.235
Sjc_0007831	chr2	-	435194	436668	435194	435271	436533	436668	5,15,10	39,31,9	66,27,25	4,13,7	298	149	7.80937e-08	4.19891e-07	0.06,0.195,0.357	0.892,0.509,0.641	-0.477
Sjc_0005858	chr3	+	11592539	11597527	11592539	11592696	11592746	11597527	12,12,19	10,13,10	7,5,6	0,1,0	199	149	1.8397e-07	9.38453e-07	0.473,0.409,0.587	1.0,0.789,1.0	-0.44
Sjc_0005858	chr3	+	11594031	11597527	11594031	11594269	11597365	11597527	153,146,87	64,45,59	222,187,187	23,20,33	298	149	1.39155e-08	8.23817e-08	0.544,0.619,0.424	0.828,0.824,0.739	-0.268
Sjc_0007058	chr5	+	15821866	15823856	15821866	15822707	15823792	15823856	3,1,2	7,0,5	50,34,46	3,4,1	298	149	0.000560878	0.00159025	0.176,1.0,0.167	0.893,0.81,0.958	-0.439
Sjc_0007242	chr5	+	23100209	23103345	23100209	23100478	23100589	23103345	54,80,61	13,12,9	26,62,29	21,21,23	260	149	5.72829e-05	0.000192998	0.704,0.793,0.795	0.415,0.629,0.419	0.276
Sjc_0005167	chr1	-	30597510	30601299	30597510	30600922	30600954	30601299	43,28,31	34,33,15	110,84,56	30,15,23	181	149	0.000165593	0.000517361	0.51,0.411,0.63	0.751,0.822,0.667	-0.23
Sjc_0005386	chr1	-	40138086	40138436	40138086	40138176	40138246	40138436	65,46,42	178,105,146	263,149,185	67,69,65	219	149	0	0	0.199,0.23,0.164	0.728,0.595,0.659	-0.463
Sjc_0003509	chr4	+	48739139	48745065	48739139	48744716	48744763	48745065	59,42,54	15,17,15	344,214,212	24,18,12	196	149	3.19055e-09	2.07858e-08	0.749,0.653,0.732	0.916,0.9,0.931	-0.204
Sjc_0007711	chr5	+	41634069	41635236	41634069	41634625	41635167	41635236	19,8,23	18,0,0	36,24,45	38,22,32	298	149	0.00240018	0.00601411	0.345,1.0,1.0	0.321,0.353,0.413	0.419
Sjc_0007711	chr5	+	41635307	41637991	41635307	41635456	41635493	41637991	37,28,10	68,57,49	188,156,163	82,43,57	186	149	0	0	0.304,0.282,0.141	0.647,0.744,0.696	-0.453
Sjc_0007711	chr5	+	41635167	41637991	41635167	41635236	41637144	41637991	69,62,69	0,1,4	182,167,220	39,19,42	298	149	6.14925e-09	3.85403e-08	1.0,0.969,0.896	0.7,0.815,0.724	0.209
Sjc_0005529	chr1	-	46779304	46782326	46779304	46779400	46781571	46782326	56,85,59	33,25,9	44,57,54	0,0,0	298	149	1.13243e-14	1.26748e-13	0.459,0.63,0.766	1.0,1.0,1.0	-0.382
Sjc_0005529	chr1	-	46780825	46782326	46780825	46780954	46781571	46782326	27,30,30	65,66,66	29,31,40	29,21,16	298	149	3.1714e-06	1.31716e-05	0.172,0.185,0.185	0.333,0.425,0.556	-0.257
Sjc_0006514	chr3	-	38132449	38135386	38132449	38134056	38134093	38135386	29,19,22	22,15,28	10,10,9	0,0,4	186	149	3.16955e-05	0.000112201	0.514,0.504,0.386	1.0,1.0,0.643	-0.413
Sjc_0002534	chr4	-	10028297	10032216	10028297	10028528	10031008	10032216	39,49,31	27,25,24	80,80,88	159,149,143	298	149	6.89259e-08	3.7364e-07	0.419,0.495,0.392	0.201,0.212,0.235	0.219
Sjc_0002534	chr4	-	10028297	10032216	10028297	10028528	10032155	10032216	35,40,20	17,19,9	58,69,60	4,6,5	298	149	3.5643e-09	2.31377e-08	0.507,0.513,0.526	0.879,0.852,0.857	-0.347
Sjc_0002534	chr4	-	10028297	10032216	10028297	10031181	10032155	10032216	7,18,4	7,2,3	63,60,52	0,5,0	298	149	1.0744e-05	4.10329e-05	0.333,0.818,0.4	1.0,0.857,1.0	-0.435
Sjc_0004490	chr1	-	3116979	3118699	3116979	3117139	3118616	3118699	41,48,31	202,158,149	279,195,231	252,155,314	298	149	0	0	0.092,0.132,0.094	0.356,0.386,0.269	-0.231
Sjc_0002341	chr4	+	1273538	1274166	1273538	1273669	1273725	1274166	27,26,14	9,10,5	13,11,17	0,0,0	205	149	3.22617e-09	2.0999e-08	0.686,0.654,0.671	1.0,1.0,1.0	-0.33
Sjc_0004542	chr1	-	5431143	5431523	5431143	5431360	5431401	5431523	1,6,4	9,12,4	4,11,16	0,0,8	190	149	2.96384e-05	0.000105381	0.08,0.282,0.44	1.0,1.0,0.611	-0.603
Sjc_0002579	chr4	+	12188107	12189320	12188107	12188650	12189238	12189320	383,248,241	72,60,50	537,395,478	7,6,19	298	149	0	0	0.727,0.674,0.707	0.975,0.971,0.926	-0.255
Sjc_0003397	chr4	-	44478668	44482627	44478668	44478821	44482492	44482627	14,14,10	6,13,7	64,68,67	0,5,0	298	149	6.77236e-14	7.00775e-13	0.538,0.35,0.417	1.0,0.872,1.0	-0.522
Sjc_0003397	chr4	-	44478668	44482627	44478668	44478821	44482546	44482627	11,11,8	23,23,20	56,56,59	14,20,8	298	149	2.58904e-13	2.52548e-12	0.193,0.193,0.167	0.667,0.583,0.787	-0.495
Sjc_0008267	chr2	-	17558175	17559519	17558175	17558879	17559504	17559519	84,63,50	227,180,236	243,235,253	200,145,195	298	149	0	0	0.156,0.149,0.096	0.378,0.448,0.393	-0.273
Sjc_0003530	chr4	-	49434399	49436983	49434399	49436628	49436666	49436983	31,28,38	50,24,30	77,114,99	5,9,10	187	149	0	0	0.331,0.482,0.502	0.925,0.91,0.887	-0.469
Sjc_0003530	chr4	-	49434399	49436983	49434399	49435439	49436721	49436983	38,36,36	103,87,97	79,70,74	56,45,61	298	149	3.24185e-14	3.42777e-13	0.156,0.171,0.157	0.414,0.438,0.378	-0.249
Sjc_0004834	chr1	+	18062095	18062623	18062095	18062182	18062376	18062623	12,30,9	5,0,7	34,47,36	5,0,0	298	149	0.00719772	0.0163439	0.545,1.0,0.391	0.773,1.0,1.0	-0.279
Sjc_0004834	chr1	+	18062095	18063928	18062095	18062623	18062659	18063928	12,5,12	24,24,22	38,37,40	7,14,5	185	149	1.33094e-12	1.2207e-11	0.287,0.144,0.305	0.814,0.68,0.866	-0.541
Sjc_0004834	chr1	+	18062095	18063928	18062095	18062182	18063488	18063928	7,15,11	508,395,443	49,56,53	167,26,173	298	149	4.44089e-16	5.49551e-15	0.007,0.019,0.012	0.128,0.519,0.133	-0.247
Sjc_0004834	chr1	+	18062659	18063928	18062659	18062787	18063488	18063928	17,20,23	30,31,23	78,89,91	5,10,4	298	149	0	0	0.221,0.244,0.333	0.886,0.817,0.919	-0.608
Sjc_0002455	chr4	-	7049321	7049655	7049321	7049494	7049539	7049655	42,42,28	336,223,221	347,253,335	220,136,174	194	149	0	0	0.088,0.126,0.089	0.548,0.588,0.597	-0.477
Sjc_0002455	chr4	-	7049692	7050655	7049692	7049763	7050530	7050655	4,3,1	18,15,13	16,9,16	10,20,21	298	149	0.000118007	0.000377788	0.1,0.091,0.037	0.444,0.184,0.276	-0.225
Sjc_0000689	chr8	+	29088114	29089898	29088114	29088209	29089424	29089898	3,7,3	31,12,26	21,13,19	3,16,13	298	149	1.00076e-05	3.84429e-05	0.046,0.226,0.055	0.778,0.289,0.422	-0.387
Sjc_0003468	chr4	+	47002629	47004237	47002629	47002727	47004078	47004237	50,38,39	31,17,24	124,112,88	3,0,2	298	149	0	0	0.446,0.528,0.448	0.954,1.0,0.957	-0.496
Sjc_0007442	chr5	-	31202084	31202278	31202084	31202157	31202192	31202278	18,29,24	19,16,10	137,153,141	21,19,44	184	149	0.000114954	0.000368503	0.434,0.595,0.66	0.841,0.867,0.722	-0.247
Sjc_0007442	chr5	-	31201409	31202416	31201409	31202278	31202319	31202416	3,4,4	13,19,6	84,85,72	17,28,25	190	149	3.1711e-11	2.51198e-10	0.153,0.142,0.343	0.795,0.704,0.693	-0.518
Sjc_0004853	chr1	+	18727735	18729670	18727735	18729182	18729431	18729670	17,15,10	16,16,3	17,17,28	1,0,0	298	149	7.64644e-12	6.49634e-11	0.347,0.319,0.625	0.895,1.0,1.0	-0.535
Sjc_0006201	chr3	+	26094362	26094843	26094362	26094532	26094614	26094843	78,108,103	618,544,540	474,443,593	264,296,315	231	149	0	0	0.075,0.114,0.11	0.537,0.491,0.548	-0.426
Sjc_0007969	chr2	+	5956128	5959075	5956128	5956630	5956678	5959075	11,14,8	19,17,10	24,32,48	2,7,0	197	149	6.0163e-13	5.66827e-12	0.305,0.384,0.377	0.901,0.776,1.0	-0.537
Sjc_0006112	chr3	+	22648151	22650002	22648151	22649040	22649354	22650002	1,4,1	0,0,0	3,10,8	9,0,2	298	149	1.91065e-05	6.99898e-05	1.0,1.0,1.0	0.143,1.0,0.667	0.397
Sjc_0003594	chr4	+	51872650	51874738	51872650	51872690	51874419	51874738	5,12,9	59,42,39	30,40,38	22,16,22	298	149	1.11022e-16	1.44012e-15	0.041,0.125,0.103	0.405,0.556,0.463	-0.385
Sjc_0003594	chr4	+	51872650	51874738	51872650	51872803	51874419	51874738	11,18,19	46,59,38	46,67,70	0,12,9	298	149	0	0	0.107,0.132,0.2	1.0,0.736,0.795	-0.697
Sjc_0000661	chr8	-	27362812	27365750	27362812	27363040	27365528	27365750	35,51,15	55,58,37	154,116,137	78,44,70	298	149	9.72569e-10	6.65547e-09	0.241,0.305,0.169	0.497,0.569,0.495	-0.282
Sjc_0004916	chr1	-	20573323	20575353	20573323	20573601	20575281	20575353	2,4,1	3,3,3	6,2,10	0,0,4	298	149	0.00140544	0.00370297	0.25,0.4,0.143	1.0,1.0,0.556	-0.588
Sjc_0002619	chr4	+	14590813	14593567	14590813	14591160	14593044	14593567	18,8,8	131,117,74	181,122,167	127,83,106	298	149	0	0	0.064,0.033,0.051	0.416,0.424,0.441	-0.378
Sjc_0005477	chr1	+	44149454	44149757	44149454	44149514	44149552	44149757	13,16,8	8,5,0	11,8,6	0,0,0	187	149	1.82473e-06	7.88042e-06	0.564,0.718,1.0	1.0,1.0,1.0	-0.239
Sjc_0005477	chr1	+	44150130	44151526	44150130	44150831	44150878	44151526	9,2,9	6,6,2	2,6,5	0,0,0	196	149	1.96125e-08	1.13972e-07	0.533,0.202,0.774	1.0,1.0,1.0	-0.497
Sjc_0004613	chr1	-	8630526	8632476	8630526	8630809	8632253	8632476	7,12,5	44,26,27	4,6,5	1,5,0	298	149	0.000244115	0.000741015	0.074,0.188,0.085	0.667,0.375,1.0	-0.565
Sjc_0001251	chr8	+	49763790	49768624	49763790	49764131	49764169	49768624	11,3,5	12,11,8	74,62,57	3,2,5	187	149	1.11022e-16	1.44012e-15	0.422,0.179,0.332	0.952,0.961,0.901	-0.627
Sjc_0001251	chr8	+	49763790	49765742	49763790	49763921	49765290	49765742	53,46,37	104,113,100	226,214,207	95,106,151	298	149	0	0	0.203,0.169,0.156	0.543,0.502,0.407	-0.308
Sjc_0002901	chr4	+	27064971	27066017	27064971	27065011	27065832	27066017	22,12,25	93,102,84	26,43,45	54,40,28	298	149	3.90237e-08	2.18052e-07	0.106,0.056,0.13	0.194,0.35,0.446	-0.233
Sjc_0002901	chr4	+	27064971	27066017	27064971	27065157	27065832	27066017	55,42,48	42,26,39	66,80,103	6,3,6	298	149	0	0	0.396,0.447,0.381	0.846,0.93,0.896	-0.483
Sjc_0001892	chr8	-	73964107	73964684	73964107	73964378	73964455	73964684	23,20,11	151,120,130	68,71,70	46,65,57	226	149	0	0	0.091,0.099,0.053	0.494,0.419,0.447	-0.372
Sjc_0001540	chr8	-	60062538	60064990	60062538	60062771	60064915	60064990	26,24,23	310,296,240	9,7,21	0,0,1	298	149	0	0	0.04,0.039,0.046	1.0,1.0,0.913	-0.929
Sjc_0004649	chr1	-	10349158	10350723	10349158	10349250	10350240	10350723	15,7,10	2,14,10	21,30,17	0,0,2	298	149	1.11533e-07	5.84543e-07	0.789,0.2,0.333	1.0,1.0,0.81	-0.496
Sjc_0004707	chr1	-	12637331	12638980	12637331	12637735	12638878	12638980	6,7,8	43,16,31	19,20,28	23,23,24	298	149	1.38827e-06	6.12289e-06	0.065,0.179,0.114	0.292,0.303,0.368	-0.202
Sjc_0004707	chr1	-	12638878	12639292	12638878	12638980	12639025	12639292	18,18,17	37,17,18	61,32,34	18,24,24	194	149	0.00471951	0.0111742	0.272,0.448,0.42	0.722,0.506,0.521	-0.203
Sjc_0005411	chr1	-	40937359	40941363	40937359	40937779	40940955	40941363	8,6,2	11,9,11	30,26,20	4,10,8	298	149	4.87526e-06	1.96634e-05	0.267,0.25,0.083	0.789,0.565,0.556	-0.437
Sjc_0001922	chr8	+	74811030	74812511	74811030	74811228	74812168	74812511	17,33,11	20,7,19	289,113,183	10,5,0	298	149	1.38245e-12	1.26634e-11	0.298,0.702,0.224	0.935,0.919,1.0	-0.543
Sjc_0001922	chr8	+	74811030	74812511	74811030	74811241	74812168	74812511	17,34,12	11,14,9	297,117,191	12,6,2	298	149	0	0	0.436,0.548,0.4	0.925,0.907,0.979	-0.476
Sjc_0004533	chr1	-	5034828	5043065	5034828	5036200	5042977	5043065	24,24,18	13,3,9	54,55,67	2,0,1	298	149	8.75126e-10	6.04269e-09	0.48,0.8,0.5	0.931,1.0,0.971	-0.374
Sjc_0006701	chr3	+	46429716	46431062	46429716	46430245	46430287	46431062	5,9,8	15,16,8	32,21,30	1,0,0	191	149	0	0	0.206,0.305,0.438	0.961,1.0,1.0	-0.671
Sjc_0006701	chr3	+	46430287	46431062	46430287	46430361	46430404	46431062	4,8,4	7,9,4	34,23,32	0,0,0	192	149	1.11022e-16	1.44012e-15	0.307,0.408,0.437	1.0,1.0,1.0	-0.616
Sjc_0006701	chr3	+	46429716	46431062	46429716	46429936	46430473	46431062	14,15,11	50,49,27	31,26,38	28,14,14	298	149	5.78601e-09	3.6484e-08	0.123,0.133,0.169	0.356,0.481,0.576	-0.329
Sjc_0006701	chr3	+	46430287	46431062	46430287	46430361	46430473	46431062	13,10,7	2,4,1	43,28,38	0,0,0	261	149	2.13984e-05	7.78748e-05	0.788,0.588,0.8	1.0,1.0,1.0	-0.275
Sjc_0004033	chr4	+	71653005	71654209	71653005	71653092	71654090	71654209	4,18,11	3,0,3	7,26,13	31,18,25	298	149	0.000587874	0.00165966	0.4,1.0,0.647	0.101,0.419,0.206	0.44
Sjc_0004033	chr4	+	71653005	71656748	71653005	71654209	71655243	71656748	12,8,21	0,1,2	25,45,38	15,10,7	298	149	0.000480851	0.00137896	1.0,0.8,0.84	0.455,0.692,0.731	0.254
Sjc_0006464	chr3	-	36426700	36427104	36426700	36426828	36426876	36427104	293,233,195	319,288,240	44,108,101	13,16,14	197	149	0	0	0.41,0.38,0.381	0.719,0.836,0.845	-0.41
Sjc_0006464	chr3	-	36426232	36427104	36426232	36426828	36426898	36427104	294,233,195	2433,2018,1741	44,108,101	58,256,172	219	149	0	0	0.076,0.073,0.071	0.34,0.223,0.285	-0.209
Sjc_0006464	chr3	-	36426700	36427104	36426700	36426828	36426915	36427104	295,233,197	171,152,145	44,108,101	0,0,4	236	149	0	0	0.521,0.492,0.462	1.0,1.0,0.941	-0.489
Sjc_0001042	chr8	+	42284924	42285225	42284924	42285049	42285081	42285225	399,449,388	1312,1064,1059	133,197,135	74,96,63	181	149	0	0	0.2,0.258,0.232	0.597,0.628,0.638	-0.391
Sjc_0003800	chr4	-	60928619	60929238	60928619	60928796	60929125	60929238	3,2,4	17,18,10	9,10,16	12,9,16	298	149	4.93461e-05	0.000168207	0.081,0.053,0.167	0.273,0.357,0.333	-0.221
Sjc_0003800	chr4	-	60928619	60929735	60928619	60929238	60929274	60929735	4,2,2	10,20,13	6,9,10	9,5,5	185	149	4.58413e-05	0.000157294	0.244,0.075,0.11	0.349,0.592,0.617	-0.376
Sjc_0004501	chr1	-	3515807	3517346	3515807	3515910	3517191	3517346	5,7,4	96,83,61	3,12,9	4,4,6	298	149	4.58792e-11	3.59123e-10	0.025,0.04,0.032	0.273,0.6,0.429	-0.402
Sjc_0004826	chr1	+	17766372	17769552	17766372	17767694	17769372	17769552	37,41,29	26,24,16	70,86,101	0,2,0	298	149	0	0	0.416,0.461,0.475	1.0,0.956,1.0	-0.535
Sjc_0003226	chr4	-	38685026	38687185	38685026	38685225	38686961	38687185	7,5,13	316,229,195	84,75,74	69,42,60	298	149	0	0	0.011,0.011,0.032	0.378,0.472,0.381	-0.392
Sjc_0004987	chr1	-	23615938	23617840	23615938	23616127	23617742	23617840	11,20,17	5,10,5	45,64,57	61,57,40	298	149	0.00954728	0.0210347	0.524,0.5,0.63	0.269,0.36,0.416	0.203
Sjc_0004987	chr1	-	23617878	23619581	23617878	23618036	23619046	23619581	29,31,47	17,29,28	125,122,132	33,13,31	298	149	8.37572e-07	3.82168e-06	0.46,0.348,0.456	0.654,0.824,0.68	-0.298
Sjc_0004678	chr1	+	11564192	11566579	11564192	11564320	11566448	11566579	0,0,1	3,1,10	31,37,47	63,51,59	298	149	8.91055e-07	4.04539e-06	0.0,0.0,0.048	0.197,0.266,0.285	-0.233
Sjc_0004681	chr1	+	11653555	11653987	11653555	11653676	11653822	11653987	53,31,39	43,47,22	19,12,14	37,42,46	295	149	3.10982e-05	0.000110355	0.384,0.25,0.472	0.206,0.126,0.133	0.214
Sjc_0004682	chr1	-	11708876	11709232	11708876	11708916	11708967	11709232	5,1,8	10,2,9	0,0,1	1,5,3	200	149	3.28176e-05	0.000115666	0.271,0.271,0.398	0.0,0.0,0.199	0.247
Sjc_0003825	chr4	+	62243863	62245961	62243863	62244675	62245481	62245961	88,86,69	274,266,269	384,447,378	356,250,312	298	149	0	0	0.138,0.139,0.114	0.35,0.472,0.377	-0.269
Sjc_0008228	chr2	-	16195872	16200120	16195872	16196661	16199074	16200120	58,46,37	48,42,41	75,82,68	4,4,1	298	149	0	0	0.377,0.354,0.311	0.904,0.911,0.971	-0.581
Sjc_0005458	chr1	+	43149264	43151509	43149264	43149389	43150066	43151509	12,18,19	3,2,3	20,37,26	0,3,0	298	149	0.00283308	0.00696665	0.667,0.818,0.76	1.0,0.86,1.0	-0.205
Sjc_0002771	chr4	+	21942637	21943085	21942637	21942861	21942910	21943085	0,0,1	11,5,5	9,28,9	11,7,14	198	149	1.73898e-08	1.01871e-07	0.0,0.0,0.131	0.381,0.751,0.326	-0.442
Sjc_0002771	chr4	+	21944298	21944594	21944298	21944415	21944450	21944594	3,0,0	24,9,11	6,16,8	12,37,27	184	149	1.13385e-05	4.31218e-05	0.092,0.0,0.0	0.288,0.259,0.194	-0.216
Sjc_0004648	chr1	-	10268694	10270176	10268694	10268803	10269943	10270176	64,78,35	388,291,296	277,280,242	306,248,288	298	149	0	0	0.076,0.118,0.056	0.312,0.361,0.296	-0.24
Sjc_0002316	chr4	+	179792	183209	179792	180024	183160	183209	22,2,6	6,6,2	218,95,123	10,9,9	298	149	0.000230696	0.000702336	0.647,0.143,0.6	0.916,0.841,0.872	-0.413
Sjc_0005321	chr1	+	37650060	37652642	37650060	37650209	37652032	37652642	13,25,24	29,36,37	169,162,178	37,66,55	298	149	5.77316e-15	6.66713e-14	0.183,0.258,0.245	0.695,0.551,0.618	-0.393
Sjc_0003162	chr4	-	36118673	36120065	36118673	36118930	36119797	36120065	5,1,2	0,0,1	4,10,4	15,9,10	298	149	3.79617e-06	1.5518e-05	1.0,1.0,0.5	0.118,0.357,0.167	0.619
Sjc_0001159	chr8	-	46424444	46429986	46424444	46424518	46429711	46429986	13,12,12	22,31,15	10,46,21	1,2,1	298	149	0	0	0.228,0.162,0.286	0.833,0.92,0.913	-0.663
Sjc_0003351	chr4	+	42666462	42667439	42666462	42666507	42666545	42667439	9,3,10	20,9,5	13,12,4	71,36,73	187	149	0.00558527	0.0130037	0.264,0.21,0.614	0.127,0.21,0.042	0.236
Sjc_0003415	chr4	+	45318829	45319597	45318829	45319362	45319408	45319597	12,17,15	51,21,31	20,35,31	8,21,7	195	149	4.77135e-07	2.25588e-06	0.152,0.382,0.27	0.656,0.56,0.772	-0.395
Sjc_0008084	chr2	+	10855148	10857690	10855148	10855441	10857035	10857690	11,20,18	150,89,122	117,80,58	48,82,28	298	149	0	0	0.035,0.101,0.069	0.549,0.328,0.509	-0.394
Sjc_0006143	chr3	+	23997291	23998051	23997291	23997613	23997856	23998051	58,43,32	90,68,68	177,167,183	72,54,63	298	149	0	0	0.244,0.24,0.19	0.551,0.607,0.592	-0.359
Sjc_0006143	chr3	+	23997291	23998051	23997291	23997360	23997892	23998051	122,121,114	22,37,31	271,202,268	20,15,21	298	149	5.95579e-09	3.74246e-08	0.735,0.621,0.648	0.871,0.871,0.865	-0.201
Sjc_0005095	chr1	-	28093027	28093683	28093027	28093242	28093294	28093683	142,108,113	80,68,70	623,802,616	81,80,113	201	149	0	0	0.568,0.541,0.545	0.851,0.881,0.802	-0.293
Sjc_0004814	chr1	+	17353812	17354118	17353812	17353887	17353926	17354118	7,6,6	6,9,1	2,1,3	22,43,26	188	149	2.08052e-07	1.04682e-06	0.48,0.346,0.826	0.067,0.018,0.084	0.494
Sjc_0004869	chr1	-	19181351	19186760	19181351	19181483	19181524	19186760	10,6,11	67,66,53	9,14,19	11,18,9	190	149	1.93322e-08	1.12613e-07	0.105,0.067,0.14	0.391,0.379,0.623	-0.36
Sjc_0002970	chr4	-	29370783	29378400	29370783	29374292	29378224	29378400	11,9,8	2,14,11	41,60,42	0,4,6	298	149	1.02011e-05	3.91239e-05	0.733,0.243,0.267	1.0,0.882,0.778	-0.472
Sjc_0002970	chr4	-	29382285	29382740	29382285	29382446	29382477	29382740	30,31,22	55,66,57	109,77,89	73,78,71	180	149	8.95506e-08	4.75508e-07	0.311,0.28,0.242	0.553,0.45,0.509	-0.226
Sjc_0004759	chr1	+	15109356	15109614	15109356	15109537	15109587	15109614	87,111,52	232,151,136	267,221,301	48,60,67	199	149	0	0	0.219,0.355,0.223	0.806,0.734,0.771	-0.505
Sjc_0004759	chr1	+	15111588	15115572	15111588	15114163	15114381	15115572	4,7,10	16,17,14	35,31,57	5,7,4	298	149	1.57652e-14	1.71434e-13	0.111,0.171,0.263	0.778,0.689,0.877	-0.6
Sjc_0006286	chr3	+	29777626	29781304	29777626	29777879	29780882	29781304	15,29,8	218,199,161	71,143,104	147,99,163	298	149	0	0	0.033,0.068,0.024	0.195,0.419,0.242	-0.244
Sjc_0002302	chr8	-	90061991	90064951	90061991	90063472	90064553	90064951	1,0,0	1,1,2	1,10,2	0,0,0	298	149	5.23521e-09	3.31548e-08	0.333,0.0,0.0	1.0,1.0,1.0	-0.889
Sjc_0008077	chr2	+	10615715	10617395	10615715	10616212	10616252	10617395	25,20,21	26,26,15	32,45,45	9,16,18	189	149	8.61861e-05	0.000282644	0.431,0.378,0.525	0.737,0.689,0.663	-0.252
Sjc_0004767	chr1	-	15313061	15316468	15313061	15314113	15316312	15316468	3,8,10	21,19,24	79,60,67	28,13,12	298	149	1.11022e-16	1.44012e-15	0.067,0.174,0.172	0.585,0.698,0.736	-0.535
Sjc_0003296	chr4	-	40699198	40703724	40699198	40701496	40703590	40703724	38,33,27	149,128,122	156,137,142	140,101,116	298	149	0	0	0.113,0.114,0.1	0.358,0.404,0.38	-0.272
Sjc_0003296	chr4	-	40699198	40704470	40699198	40699306	40704318	40704470	32,30,25	1,2,0	78,54,66	21,35,18	298	149	9.10565e-09	5.53965e-08	0.941,0.882,1.0	0.65,0.435,0.647	0.364
Sjc_0004676	chr1	-	11421458	11425983	11421458	11421591	11425811	11425983	80,70,65	277,316,332	139,159,134	158,118,183	298	149	0	0	0.126,0.1,0.089	0.305,0.403,0.268	-0.22
Sjc_0004673	chr1	-	11368105	11368825	11368105	11368310	11368343	11368825	28,39,16	24,29,26	36,11,14	1,2,2	182	149	8.52398e-10	5.9026e-09	0.489,0.524,0.335	0.967,0.818,0.851	-0.429
Sjc_0005789	chr3	+	8832118	8834306	8832118	8832742	8832947	8834306	51,38,22	16,13,10	202,252,227	8,8,12	298	149	5.02931e-14	5.22645e-13	0.614,0.594,0.524	0.927,0.94,0.904	-0.346
Sjc_0000479	chr8	-	21280758	21283231	21280758	21281508	21283120	21283231	3,1,2	0,0,1	40,18,20	12,10,15	298	149	0.000107252	0.00034549	1.0,1.0,0.5	0.625,0.474,0.4	0.334
Sjc_0001435	chr8	+	55891265	55894502	55891265	55891425	55892457	55894502	6,3,4	0,2,3	15,26,24	0,2,0	298	149	0.00210093	0.00533419	1.0,0.429,0.4	1.0,0.867,1.0	-0.346
Sjc_0004655	chr1	+	10620791	10623137	10620791	10620869	10622719	10623137	20,16,18	0,0,0	314,145,156	48,32,19	298	149	2.28578e-08	1.32197e-07	1.0,1.0,1.0	0.766,0.694,0.804	0.245
Sjc_0008229	chr2	-	16225716	16226072	16225716	16225816	16225860	16226072	6,12,14	23,16,24	17,8,13	1,1,3	193	149	7.52315e-10	5.24455e-09	0.168,0.367,0.311	0.929,0.861,0.77	-0.571
Sjc_0006009	chr3	+	18501761	18502077	18501761	18501898	18501941	18502077	29,24,7	299,235,227	283,184,131	385,328,321	192	149	0	0	0.07,0.073,0.023	0.363,0.303,0.241	-0.247
Sjc_0004833	chr1	+	18053192	18054068	18053192	18053713	18053893	18054068	20,20,13	9,17,8	29,31,41	1,1,3	298	149	2.92925e-10	2.14713e-09	0.526,0.37,0.448	0.935,0.939,0.872	-0.467
Sjc_0003056	chr4	-	32120579	32121553	32120579	32121422	32121471	32121553	55,27,16	313,206,193	273,274,244	387,353,356	198	149	0	0	0.117,0.09,0.059	0.347,0.369,0.34	-0.263
Sjc_0004835	chr1	-	18102398	18102668	18102398	18102538	18102573	18102668	3,1,1	8,12,13	4,45,23	48,16,33	184	149	0.00675905	0.0154347	0.233,0.063,0.059	0.063,0.695,0.361	-0.255
Sjc_0001587	chr8	-	61662452	61665035	61662452	61662649	61664915	61665035	47,50,35	29,46,27	100,152,96	10,7,12	298	149	0	0	0.448,0.352,0.393	0.833,0.916,0.8	-0.452
Sjc_0001587	chr8	-	61667115	61668684	61667115	61667219	61668613	61668684	38,47,22	30,33,39	42,63,65	8,10,15	298	149	4.31072e-09	2.75588e-08	0.388,0.416,0.22	0.724,0.759,0.684	-0.381
Sjc_0007323	chr5	-	26172239	26172470	26172239	26172326	26172406	26172470	39,31,43	218,204,173	119,64,74	57,58,52	229	149	0	0	0.104,0.09,0.139	0.576,0.418,0.481	-0.381
Sjc_0008910	chr6	+	16434820	16437699	16434820	16434942	16437483	16437699	12,10,17	4,22,7	72,121,70	3,0,11	298	149	1.87449e-07	9.54858e-07	0.6,0.185,0.548	0.923,1.0,0.761	-0.45
Sjc_0008910	chr6	+	16434820	16437699	16434820	16435068	16437483	16437699	42,35,40	353,260,262	227,292,213	214,184,233	298	149	0	0	0.056,0.063,0.071	0.347,0.442,0.314	-0.304
Sjc_0005343	chr1	-	38301635	38301958	38301635	38301903	38301946	38301958	229,210,146	224,148,149	160,168,205	453,353,414	192	149	2.14273e-14	2.31275e-13	0.442,0.524,0.432	0.215,0.27,0.278	0.212
Sjc_0005293	chr1	-	36388606	36395011	36388606	36389810	36394791	36395011	10,7,10	7,3,4	82,59,94	110,144,144	298	149	0.00171427	0.00444414	0.417,0.538,0.556	0.272,0.17,0.246	0.274
Sjc_0001506	chr8	-	58699084	58700512	58699084	58699252	58700056	58700512	9,20,19	3,10,11	62,94,75	0,11,6	298	149	5.22466e-07	2.45643e-06	0.6,0.5,0.463	1.0,0.81,0.862	-0.37
Sjc_0006257	chr3	+	28526644	28526913	28526644	28526797	28526830	28526913	66,35,43	15,10,11	21,66,56	22,61,37	182	149	2.73469e-07	1.35424e-06	0.783,0.741,0.762	0.439,0.47,0.553	0.275
Sjc_0003233	chr4	+	38911377	38913697	38911377	38912169	38912276	38913697	0,0,0	12,3,44	2,20,9	0,9,0	256	149	1.66533e-15	1.97663e-14	0.0,0.0,0.0	1.0,0.564,1.0	-0.855
Sjc_0003233	chr4	+	38912276	38913697	38912276	38912297	38913280	38913697	4,3,3	59,37,59	1,41,12	2,60,16	298	149	1.85629e-13	1.83457e-12	0.033,0.039,0.025	0.2,0.255,0.273	-0.21
Sjc_0003233	chr4	+	38912276	38915668	38912276	38913697	38914769	38915668	22,20,15	28,13,18	7,168,33	1,23,3	298	149	2.51577e-12	2.24779e-11	0.282,0.435,0.294	0.778,0.785,0.846	-0.466
Sjc_0006476	chr3	-	36803484	36810072	36803484	36803571	36807631	36810072	19,20,7	29,35,48	88,88,69	38,57,70	298	149	3.28997e-06	1.36015e-05	0.247,0.222,0.068	0.537,0.436,0.33	-0.255
Sjc_0007347	chr5	+	27220157	27221879	27220157	27220226	27221776	27221879	123,109,89	42,37,30	126,103,100	111,74,115	298	149	3.00953e-09	1.96948e-08	0.594,0.596,0.597	0.362,0.41,0.303	0.237
Sjc_0007347	chr5	+	27220157	27221879	27220157	27220271	27221776	27221879	144,128,105	48,59,33	141,131,120	123,75,172	298	149	2.00249e-05	7.32062e-05	0.6,0.52,0.614	0.364,0.466,0.259	0.215
Sjc_0007347	chr5	+	27220157	27221879	27220157	27220476	27221776	27221879	65,54,43	238,198,158	131,119,101	124,94,87	298	149	0	0	0.12,0.12,0.12	0.346,0.388,0.367	-0.247
Sjc_0002439	chr4	-	6365739	6369229	6365739	6365887	6367479	6369229	22,22,22	108,86,50	182,207,180	159,146,167	298	149	0	0	0.092,0.113,0.18	0.364,0.415,0.35	-0.248
Sjc_0004513	chr1	+	3982995	3983949	3982995	3983839	3983896	3983949	162,167,153	33,63,48	372,399,455	20,8,15	206	149	0	0	0.78,0.657,0.697	0.931,0.973,0.956	-0.242
Sjc_0007321	chr5	+	26131500	26133616	26131500	26131616	26133381	26133616	48,44,45	1,0,0	90,168,165	20,18,26	298	149	3.17584e-10	2.30463e-09	0.96,1.0,1.0	0.692,0.824,0.76	0.228
Sjc_0007321	chr5	+	26131500	26133616	26131500	26131885	26133381	26133616	38,41,26	40,21,27	98,169,151	15,34,39	298	149	2.03949e-08	1.1833e-07	0.322,0.494,0.325	0.766,0.713,0.659	-0.332
Sjc_0003507	chr4	-	48645644	48646937	48645644	48645794	48646825	48646937	13,8,5	5,9,6	8,7,8	0,3,1	298	149	0.00503865	0.0118526	0.565,0.308,0.294	1.0,0.538,0.8	-0.39
Sjc_0001817	chr8	-	70531874	70532429	70531874	70532203	70532254	70532429	7,10,8	7,0,9	11,20,17	0,0,0	200	149	3.12186e-07	1.524e-06	0.427,1.0,0.398	1.0,1.0,1.0	-0.392
Sjc_0007587	chr5	+	37072434	37075224	37072434	37072478	37073083	37075224	5,17,15	49,45,47	34,33,52	11,17,35	298	149	3.29181e-13	3.16711e-12	0.049,0.159,0.138	0.607,0.493,0.426	-0.393
Sjc_0007587	chr5	+	37072434	37075224	37072434	37072478	37075045	37075224	18,8,16	69,51,63	30,45,63	28,47,20	298	149	4.51693e-09	2.87312e-08	0.115,0.073,0.113	0.349,0.324,0.612	-0.328
Sjc_0007587	chr5	+	37072434	37075224	37072434	37072961	37075045	37075224	20,17,13	5,7,3	38,43,63	0,0,0	298	149	2.94947e-11	2.34666e-10	0.667,0.548,0.684	1.0,1.0,1.0	-0.367
Sjc_0007587	chr5	+	37073083	37075224	37073083	37073256	37075045	37075224	24,14,18	79,96,60	41,68,71	22,15,36	298	149	0	0	0.132,0.068,0.13	0.482,0.694,0.497	-0.448
Sjc_0002814	chr4	-	23710023	23712226	23710023	23710262	23711819	23712226	152,154,108	272,217,209	748,688,786	319,268,261	298	149	0	0	0.218,0.262,0.205	0.54,0.562,0.601	-0.339
Sjc_0002946	chr4	+	28582188	28583991	28582188	28582565	28583658	28583991	18,16,16	75,57,57	34,79,53	10,26,0	298	149	2.18714e-14	2.35718e-13	0.107,0.123,0.123	0.63,0.603,1.0	-0.627
Sjc_0002946	chr4	+	28582188	28584170	28582188	28582565	28584026	28584170	41,23,22	6,11,20	38,83,67	0,0,0	298	149	2.55351e-14	2.73177e-13	0.774,0.511,0.355	1.0,1.0,1.0	-0.453
Sjc_0000173	chr8	-	7491478	7493238	7491478	7491895	7491928	7493238	13,21,7	4,12,8	23,17,14	0,6,0	182	149	0.000498221	0.00142453	0.727,0.589,0.417	1.0,0.699,1.0	-0.322
Sjc_0006617	chr3	-	42760627	42762792	42760627	42760926	42762721	42762792	12,16,11	17,11,20	38,30,34	10,8,18	298	149	0.000259603	0.000784752	0.261,0.421,0.216	0.655,0.652,0.486	-0.298
Sjc_0002979	chr4	+	29643073	29646313	29643073	29643517	29645956	29646313	32,36,34	13,14,2	98,130,107	1,0,1	298	149	5.47185e-12	4.70942e-11	0.552,0.563,0.895	0.98,1.0,0.982	-0.317
Sjc_0005144	chr1	+	29795413	29797426	29795413	29795595	29796929	29797426	49,42,32	13,10,14	248,240,194	5,3,4	298	149	0	0	0.653,0.677,0.533	0.961,0.976,0.96	-0.345
Sjc_0005144	chr1	+	29795413	29797426	29795413	29795647	29796929	29797426	52,47,34	9,9,10	267,271,228	2,0,5	298	149	2.22045e-16	2.8051e-15	0.743,0.723,0.63	0.985,1.0,0.958	-0.282
Sjc_0002969	chr4	-	29357701	29360805	29357701	29360382	29360425	29360805	2,3,3	6,2,8	76,18,35	12,7,10	192	149	5.67204e-05	0.000191369	0.206,0.538,0.225	0.831,0.666,0.731	-0.42
Sjc_0002969	chr4	-	29357701	29360805	29357701	29358159	29360577	29360805	8,10,5	9,9,4	153,85,108	1,0,2	298	149	0	0	0.308,0.357,0.385	0.987,1.0,0.964	-0.634
Sjc_0002969	chr4	-	29360425	29360805	29360425	29360536	29360577	29360805	7,5,4	6,1,4	95,62,78	11,8,3	190	149	0.00129646	0.00343704	0.478,0.797,0.44	0.871,0.859,0.953	-0.323
Sjc_0003834	chr4	+	62476964	62480585	62476964	62477432	62478433	62480585	1,2,2	7,6,18	2,4,5	6,3,5	298	149	0.00698346	0.0159121	0.067,0.143,0.053	0.143,0.4,0.333	-0.204
Sjc_0003269	chr4	+	39901486	39903782	39901486	39901776	39903551	39903782	6,2,6	2,2,5	102,108,93	1,18,0	298	149	7.48423e-05	0.000247679	0.6,0.333,0.375	0.981,0.75,1.0	-0.474
Sjc_0005367	chr1	-	39267988	39271095	39267988	39268438	39270991	39271095	4,8,4	15,10,12	41,39,42	15,7,8	298	149	1.12222e-09	7.64707e-09	0.118,0.286,0.143	0.577,0.736,0.724	-0.497
Sjc_0002781	chr4	-	22324558	22327779	22324558	22324741	22327593	22327779	6,10,5	14,7,10	15,11,17	1,6,1	298	149	9.04874e-05	0.000295815	0.176,0.417,0.2	0.882,0.478,0.895	-0.487
Sjc_0005327	chr1	+	37820221	37820660	37820221	37820454	37820495	37820660	9,5,7	2,1,1	9,13,3	4,9,4	190	149	0.00895858	0.0198763	0.779,0.797,0.846	0.638,0.531,0.37	0.294
Sjc_0006093	chr3	+	21857099	21859524	21857099	21859210	21859265	21859524	28,18,25	12,25,8	9,12,18	0,0,0	204	149	2.20227e-10	1.63324e-09	0.63,0.345,0.695	1.0,1.0,1.0	-0.443
Sjc_0006093	chr3	+	21859265	21859524	21859265	21859411	21859454	21859524	10,5,17	0,6,1	5,2,9	0,0,0	192	149	0.00297801	0.00729833	1.0,0.393,0.93	1.0,1.0,1.0	-0.226
Sjc_0005427	chr1	+	42076024	42077485	42076024	42076134	42077375	42077485	42,42,39	269,242,203	150,188,146	73,87,96	298	149	0	0	0.072,0.08,0.088	0.507,0.519,0.432	-0.406
Sjc_0008038	chr2	-	8865936	8867357	8865936	8866104	8867160	8867357	12,12,15	7,11,3	17,5,11	0,0,0	298	149	1.31316e-09	8.91479e-09	0.462,0.353,0.714	1.0,1.0,1.0	-0.49
Sjc_0001115	chr8	-	44697177	44700018	44697177	44697537	44699746	44700018	70,54,73	104,86,94	798,580,676	195,110,133	298	149	0	0	0.252,0.239,0.28	0.672,0.725,0.718	-0.448
Sjc_0001115	chr8	-	44697177	44700018	44697177	44697567	44699746	44700018	66,46,65	39,47,31	793,576,680	48,34,47	298	149	0	0	0.458,0.329,0.512	0.892,0.894,0.879	-0.455
Sjc_0001115	chr8	-	44697177	44701308	44697177	44700603	44701038	44701308	6,6,2	3,2,1	56,44,67	1,0,0	298	149	6.26486e-06	2.48542e-05	0.5,0.6,0.5	0.966,1.0,1.0	-0.455
Sjc_0004841	chr1	+	18243046	18244660	18243046	18243187	18244561	18244660	4,3,2	11,12,19	15,20,14	6,0,14	298	149	6.31052e-06	2.50216e-05	0.154,0.111,0.05	0.556,1.0,0.333	-0.525
Sjc_0006961	chr5	-	11061052	11062995	11061052	11061822	11062704	11062995	36,46,21	159,120,133	360,258,267	333,210,262	298	149	0	0	0.102,0.161,0.073	0.351,0.381,0.338	-0.245
Sjc_0004555	chr1	+	6034701	6040945	6034701	6036087	6040819	6040945	6,7,1	9,9,8	9,18,23	9,9,6	298	149	0.00310219	0.00758731	0.25,0.28,0.059	0.333,0.5,0.657	-0.3
Sjc_0009502	chr7	+	19736847	19739371	19736847	19736900	19738393	19739371	2,17,2	23,23,19	28,20,24	13,12,8	298	149	3.63162e-08	2.04022e-07	0.042,0.27,0.05	0.519,0.455,0.6	-0.404
Sjc_0009502	chr7	+	19738393	19739371	19738393	19738438	19739084	19739371	19,22,13	60,60,45	120,75,66	34,34,43	298	149	8.88178e-16	1.0664e-14	0.137,0.155,0.126	0.638,0.524,0.434	-0.393
Sjc_0009502	chr7	+	19738393	19739371	19738393	19738520	19739084	19739371	23,23,13	43,42,43	148,114,93	21,30,28	298	149	0	0	0.211,0.215,0.131	0.779,0.655,0.624	-0.5
Sjc_0004122	chr4	+	74656298	74656656	74656298	74656404	74656465	74656656	48,50,25	62,49,61	256,354,271	152,105,150	210	149	1.69968e-06	7.38427e-06	0.355,0.42,0.225	0.544,0.705,0.562	-0.27
Sjc_0003268	chr4	-	39854295	39857245	39854295	39856928	39856993	39857245	35,33,36	202,172,175	191,137,152	187,149,206	214	149	0	0	0.108,0.118,0.125	0.416,0.39,0.339	-0.265
Sjc_0000646	chr8	+	27001875	27002904	27001875	27002216	27002784	27002904	40,33,18	60,56,35	232,177,232	64,109,74	298	149	2.73936e-11	2.18667e-10	0.25,0.228,0.205	0.644,0.448,0.611	-0.34
Sjc_0007250	chr5	+	23387812	23388030	23387812	23387841	23387909	23388030	54,60,34	37,30,26	384,328,333	50,26,32	217	149	0	0	0.501,0.579,0.473	0.841,0.897,0.877	-0.354
Sjc_0004330	chr4	+	83500215	83501321	83500215	83500607	83501170	83501321	27,24,13	41,35,18	93,101,109	3,3,8	298	149	0	0	0.248,0.255,0.265	0.939,0.944,0.872	-0.662
Sjc_0008074	chr2	-	10500679	10502534	10500679	10500933	10502416	10502534	11,18,3	40,22,24	15,15,15	7,9,24	298	149	0.00252311	0.00628037	0.121,0.29,0.059	0.517,0.455,0.238	-0.247
Sjc_0007820	chr2	-	56618	56972	56618	56789	56901	56972	105,144,137	229,186,230	932,757,748	80,103,79	261	149	0	0	0.207,0.307,0.254	0.869,0.808,0.844	-0.584
Sjc_0007820	chr2	-	56618	58366	56618	56789	58243	58366	92,119,109	2201,2024,1647	863,712,732	880,888,1029	298	149	0	0	0.02,0.029,0.032	0.329,0.286,0.262	-0.265
Sjc_0007820	chr2	-	56618	58366	56618	56972	58243	58366	79,87,77	251,197,239	705,484,554	268,244,144	298	149	0	0	0.136,0.181,0.139	0.568,0.498,0.658	-0.423
Sjc_0006979	chr5	-	11733668	11737354	11733668	11735266	11737249	11737354	80,96,63	17,20,7	44,54,62	76,20,96	298	149	1.31234e-06	5.80207e-06	0.702,0.706,0.818	0.224,0.574,0.244	0.395
Sjc_0006979	chr5	-	11733668	11738291	11733668	11737354	11738082	11738291	145,182,120	81,78,44	57,70,84	229,137,196	298	149	0	0	0.472,0.538,0.577	0.111,0.203,0.176	0.366
Sjc_0007929	chr2	+	4102478	4106742	4102478	4102836	4102875	4106742	9,1,3	29,21,10	7,13,3	1,3,10	188	149	0.00111121	0.00297964	0.197,0.036,0.192	0.847,0.774,0.192	-0.463
Sjc_0007929	chr2	+	4102875	4106742	4102875	4103122	4103156	4106742	7,6,5	9,12,5	4,12,13	0,2,9	183	149	0.00375987	0.00905261	0.388,0.289,0.449	1.0,0.83,0.54	-0.415
Sjc_0006268	chr3	-	28949790	28950509	28949790	28949904	28950342	28950509	59,56,44	205,166,169	847,754,748	157,209,200	298	149	0	0	0.126,0.144,0.115	0.73,0.643,0.652	-0.547
Sjc_0008320	chr2	+	19181157	19182831	19181157	19181535	19181934	19182831	6,6,6	13,7,9	29,68,56	9,6,12	298	149	1.44942e-08	8.57378e-08	0.188,0.3,0.25	0.617,0.85,0.7	-0.476
Sjc_0007121	chr5	-	18160012	18162531	18160012	18160289	18162347	18162531	17,15,16	262,266,261	96,82,112	61,74,71	298	149	0	0	0.031,0.027,0.03	0.44,0.357,0.441	-0.383
Sjc_0007121	chr5	-	18160012	18162638	18160012	18162531	18162573	18162638	74,88,81	52,65,50	80,65,90	13,15,9	191	149	3.95584e-12	3.45375e-11	0.526,0.514,0.558	0.828,0.772,0.886	-0.296
Sjc_0004957	chr1	-	22198821	22199643	22198821	22199551	22199595	22199643	4,4,3	3,10,0	2,8,4	0,0,1	193	149	4.21878e-05	0.000145652	0.507,0.236,1.0	1.0,1.0,0.755	-0.337
Sjc_0006403	chr3	+	33704761	33705353	33704761	33704804	33705319	33705353	14,21,13	0,7,22	34,26,24	0,0,0	298	149	3.91305e-07	1.87249e-06	1.0,0.6,0.228	1.0,1.0,1.0	-0.391
Sjc_0005719	chr3	+	5974639	5975291	5974639	5974896	5974943	5975291	15,10,6	31,14,13	76,84,107	41,72,45	196	149	2.47952e-05	8.93414e-05	0.269,0.352,0.26	0.585,0.47,0.644	-0.273
Sjc_0002836	chr4	-	24601475	24603317	24601475	24601812	24603195	24603317	7,2,11	4,12,7	30,24,31	7,7,8	298	149	0.00131696	0.00348757	0.467,0.077,0.44	0.682,0.632,0.66	-0.33
Sjc_0007963	chr2	+	5483266	5483542	5483266	5483279	5483381	5483542	50,58,29	11,66,18	232,123,157	24,8,12	251	149	1.53955e-07	7.90896e-07	0.73,0.343,0.489	0.852,0.901,0.886	-0.359
Sjc_0003506	chr4	+	48591723	48591985	48591723	48591859	48591908	48591985	13,27,15	52,46,31	54,78,49	19,25,28	198	149	3.02869e-12	2.68297e-11	0.158,0.306,0.267	0.681,0.701,0.568	-0.406
Sjc_0003506	chr4	+	48591723	48594392	48591723	48591985	48594246	48594392	14,24,11	98,81,78	62,103,70	42,32,42	298	149	0	0	0.067,0.129,0.066	0.425,0.617,0.455	-0.412
Sjc_0003506	chr4	+	48591908	48594392	48591908	48591985	48594252	48594392	22,25,24	7,8,0	64,106,79	1,0,0	298	149	6.17384e-08	3.36688e-07	0.611,0.61,1.0	0.97,1.0,1.0	-0.25
Sjc_0003506	chr4	+	48619140	48619542	48619140	48619261	48619367	48619542	6,7,8	23,6,7	54,47,36	37,12,21	255	149	0.00425032	0.0101327	0.132,0.405,0.4	0.46,0.696,0.5	-0.24
Sjc_0003506	chr4	+	48621285	48623599	48621285	48621381	48622652	48623599	11,12,8	29,42,20	58,68,73	59,57,49	298	149	4.88341e-08	2.69143e-07	0.159,0.125,0.167	0.33,0.374,0.427	-0.227
Sjc_0006029	chr3	+	19307478	19308261	19307478	19308141	19308175	19308261	73,72,51	703,655,550	97,88,82	192,143,155	183	149	0	0	0.078,0.082,0.07	0.291,0.334,0.301	-0.232
Sjc_0006157	chr3	+	24412936	24413521	24412936	24413279	24413319	24413521	70,24,32	583,494,538	282,321,260	496,352,460	189	149	0	0	0.086,0.037,0.045	0.309,0.418,0.308	-0.289
Sjc_0006157	chr3	+	24412936	24414001	24412936	24413521	24413656	24414001	106,90,94	324,301,303	229,256,255	269,188,248	284	149	0	0	0.146,0.136,0.14	0.309,0.417,0.35	-0.218
Sjc_0005030	chr1	+	25983062	25989855	25983062	25984469	25986740	25989855	197,214,184	111,149,138	24,24,16	1,2,2	298	149	6.91193e-10	4.82772e-09	0.47,0.418,0.4	0.923,0.857,0.8	-0.431
Sjc_0006083	chr3	+	21656658	21660331	21656658	21656867	21657825	21660331	193,178,102	130,108,80	391,291,379	17,29,20	298	149	0	0	0.426,0.452,0.389	0.92,0.834,0.905	-0.464
Sjc_0006224	chr3	+	27029549	27030794	27029549	27029595	27030665	27030794	0,3,1	9,4,6	36,27,40	20,18,16	298	149	1.06503e-06	4.7667e-06	0.0,0.273,0.077	0.474,0.429,0.556	-0.37
Sjc_0004164	chr4	-	76380219	76386390	76380219	76385112	76386255	76386390	2,2,6	1,0,0	19,3,17	2,12,6	298	149	7.31835e-05	0.00024241	0.5,1.0,1.0	0.826,0.111,0.586	0.326
Sjc_0000723	chr8	+	30174628	30176496	30174628	30174839	30176389	30176496	5,8,3	6,4,1	36,85,90	7,10,11	298	149	0.00231717	0.00583026	0.294,0.5,0.6	0.72,0.81,0.804	-0.313
Sjc_0002373	chr4	+	3124837	3128409	3124837	3124953	3127921	3128409	15,10,10	68,45,63	20,11,22	12,16,16	298	149	1.22605e-08	7.31802e-08	0.099,0.1,0.074	0.455,0.256,0.407	-0.282
Sjc_0002373	chr4	+	3131272	3135278	3131272	3131581	3133664	3135278	5,14,11	7,5,4	12,5,8	2,0,0	298	149	2.9099e-05	0.000103615	0.263,0.583,0.579	0.75,1.0,1.0	-0.442
Sjc_0008924	chr6	-	16956980	16957443	16956980	16957068	16957194	16957443	5,8,2	0,0,0	64,80,56	9,15,8	275	149	5.36835e-06	2.15446e-05	1.0,1.0,1.0	0.794,0.743,0.791	0.224
Sjc_0008234	chr2	-	16370276	16371332	16370276	16370326	16371230	16371332	2,2,0	3,6,1	32,15,6	6,0,6	298	149	0.000140162	0.000443053	0.25,0.143,0.0	0.727,1.0,0.333	-0.556
Sjc_0007991	chr2	-	6879388	6882260	6879388	6879612	6881987	6882260	8,11,6	26,26,15	19,44,25	19,18,24	298	149	4.56176e-05	0.000156674	0.133,0.175,0.167	0.333,0.55,0.342	-0.25
Sjc_0004730	chr1	+	13728306	13734240	13728306	13728431	13730765	13734240	8,6,5	6,10,3	35,17,31	9,2,7	298	149	0.000460133	0.00132477	0.4,0.231,0.455	0.66,0.81,0.689	-0.358
Sjc_0007484	chr5	-	32852621	32855944	32852621	32855806	32855858	32855944	8,11,3	40,28,30	38,37,57	28,38,37	201	149	5.09976e-10	3.60006e-09	0.129,0.226,0.069	0.502,0.419,0.533	-0.343
Sjc_0008301	chr2	-	18516449	18518510	18516449	18516617	18518419	18518510	4,8,4	0,1,2	145,64,115	162,54,80	298	149	0.00224666	0.00567248	1.0,0.8,0.5	0.309,0.372,0.418	0.4
Sjc_0008301	chr2	-	18516449	18518510	18516449	18516617	18518471	18518510	5,10,7	7,6,6	181,73,105	1070,559,710	298	149	4.01769e-07	1.915e-06	0.263,0.455,0.368	0.078,0.061,0.069	0.293
Sjc_0008134	chr2	-	12919231	12920135	12919231	12919835	12919879	12920135	15,16,8	8,10,9	15,10,3	1,1,2	193	149	0.0021111	0.00535441	0.591,0.553,0.407	0.921,0.885,0.537	-0.264
Sjc_0001404	chr8	-	54554009	54554487	54554009	54554193	54554226	54554487	2,0,1	10,12,10	12,24,11	13,30,18	182	149	3.75753e-07	1.80521e-06	0.141,0.0,0.076	0.43,0.396,0.333	-0.314
Sjc_0008336	chr2	-	19618078	19623467	19618078	19618715	19623363	19623467	35,23,26	12,10,2	97,91,95	4,3,2	298	149	2.56258e-06	1.07723e-05	0.593,0.535,0.867	0.924,0.938,0.96	-0.276
Sjc_0005332	chr1	-	38008935	38011301	38008935	38009523	38011001	38011301	6,5,8	9,2,6	3,23,13	2,3,0	298	149	0.00275877	0.00680465	0.25,0.556,0.4	0.429,0.793,1.0	-0.339
Sjc_0004009	chr4	-	70511542	70511827	70511542	70511657	70511686	70511827	87,102,72	143,101,102	523,462,530	132,79,126	178	149	0	0	0.337,0.458,0.371	0.768,0.83,0.779	-0.404
Sjc_0004009	chr4	-	70511542	70511880	70511542	70511827	70511872	70511880	30,42,36	145,107,97	152,208,175	215,163,216	194	149	4.14931e-09	2.6626e-08	0.137,0.232,0.222	0.352,0.495,0.384	-0.213
Sjc_0003295	chr4	+	40673641	40676042	40673641	40674023	40675705	40676042	16,18,8	28,39,25	50,55,52	23,20,26	298	149	1.29627e-11	1.07002e-10	0.222,0.188,0.138	0.521,0.579,0.5	-0.351
Sjc_0003034	chr4	-	31475154	31476072	31475154	31475617	31475915	31476072	30,12,32	14,18,6	16,43,27	0,0,0	298	149	8.79929e-12	7.39793e-11	0.517,0.25,0.727	1.0,1.0,1.0	-0.502
Sjc_0005933	chr3	-	14520595	14522394	14520595	14520846	14522196	14522394	23,29,21	43,33,24	101,108,112	16,10,11	298	149	0	0	0.211,0.305,0.304	0.759,0.844,0.836	-0.54
Sjc_0003051	chr4	+	31986495	31986893	31986495	31986687	31986728	31986893	122,108,111	118,80,81	99,135,133	39,32,48	190	149	1.83752e-08	1.07383e-07	0.448,0.514,0.518	0.666,0.768,0.685	-0.213
Sjc_0003055	chr4	-	32096174	32097374	32096174	32096371	32097261	32097374	26,20,26	0,0,0	79,61,79	8,11,10	298	149	7.95544e-08	4.26797e-07	1.0,1.0,1.0	0.832,0.735,0.798	0.212
Sjc_0004340	chr4	-	84062932	84065905	84062932	84063936	84065485	84065905	12,17,6	7,7,6	6,6,4	1,2,0	298	149	0.0098568	0.0216118	0.462,0.548,0.333	0.75,0.6,1.0	-0.336
Sjc_0003064	chr4	-	32458302	32463663	32458302	32458669	32463506	32463663	38,40,27	21,16,9	209,285,196	5,6,5	298	149	0	0	0.475,0.556,0.6	0.954,0.96,0.951	-0.411
Sjc_0007257	chr5	-	23588943	23589326	23588943	23589139	23589187	23589326	4,5,3	0,0,1	19,4,3	2,1,6	197	149	0.000198303	0.000609078	1.0,1.0,0.694	0.878,0.752,0.274	0.263
Sjc_0003068	chr4	+	32520509	32521997	32520509	32521046	32521855	32521997	72,80,58	31,10,2	191,272,239	5,0,1	298	149	4.38318e-10	3.12458e-09	0.537,0.8,0.935	0.95,1.0,0.992	-0.223
Sjc_0009008	chr6	+	21211423	21211957	21211423	21211486	21211873	21211957	35,17,20	520,381,288	88,68,79	38,44,43	298	149	0	0	0.033,0.022,0.034	0.537,0.436,0.479	-0.454
Sjc_0003083	chr4	-	32951264	32952797	32951264	32951348	32952463	32952797	134,132,85	182,133,105	310,261,288	162,112,116	298	149	5.44009e-15	6.29249e-14	0.269,0.332,0.288	0.489,0.538,0.554	-0.231
Sjc_0003083	chr4	-	32951264	32952797	32951264	32951412	32952463	32952797	28,29,18	22,34,13	59,54,112	10,9,11	298	149	6.24389e-13	5.86748e-12	0.389,0.299,0.409	0.747,0.75,0.836	-0.412
Sjc_0003083	chr4	-	32951264	32952797	32951264	32951578	32952463	32952797	21,26,6	8,9,12	62,37,78	4,5,7	298	149	2.99546e-05	0.000106453	0.568,0.591,0.2	0.886,0.787,0.848	-0.387
Sjc_0003084	chr4	+	32988693	32990586	32988693	32988862	32990439	32990586	4,14,12	78,55,37	212,161,185	58,109,97	298	149	0	0	0.025,0.113,0.14	0.646,0.425,0.488	-0.427
Sjc_0003101	chr4	-	34202641	34205061	34202641	34203061	34204811	34205061	27,45,23	2,5,0	122,132,80	32,36,18	298	149	0.000156346	0.000490795	0.871,0.818,1.0	0.656,0.647,0.69	0.232
Sjc_0003109	chr4	-	34415388	34419199	34415388	34416972	34419136	34419199	39,36,28	34,18,15	86,138,103	7,7,4	298	149	0	0	0.364,0.5,0.483	0.86,0.908,0.928	-0.45
Sjc_0003109	chr4	-	34424578	34424892	34424578	34424718	34424805	34424892	49,31,27	29,25,26	38,48,68	0,2,0	236	149	0	0	0.516,0.439,0.396	1.0,0.938,1.0	-0.529
Sjc_0003109	chr4	-	34424924	34426221	34424924	34425548	34426057	34426221	38,33,31	57,31,41	51,64,27	6,10,11	298	149	3.69601e-09	2.38647e-08	0.25,0.347,0.274	0.81,0.762,0.551	-0.417
Sjc_0003131	chr4	+	35085939	35088268	35085939	35086317	35088061	35088268	12,12,7	3,0,6	49,59,50	0,0,0	298	149	3.40528e-06	1.40227e-05	0.667,1.0,0.368	1.0,1.0,1.0	-0.322
Sjc_0003136	chr4	-	35161139	35163540	35161139	35161619	35163298	35163540	26,14,22	15,8,12	44,82,82	9,9,5	298	149	7.50514e-07	3.45703e-06	0.464,0.467,0.478	0.71,0.82,0.891	-0.337
Sjc_0003136	chr4	-	35163298	35165136	35163298	35163540	35165028	35165136	17,12,11	14,8,7	45,43,33	9,10,4	298	149	6.62137e-05	0.000221037	0.378,0.429,0.44	0.714,0.683,0.805	-0.318
Sjc_0005255	chr1	+	34572209	34575479	34572209	34573606	34574653	34575479	6,4,4	2,1,1	12,7,5	0,0,0	298	149	0.0048192	0.0113917	0.6,0.667,0.667	1.0,1.0,1.0	-0.355
Sjc_0003148	chr4	+	35591192	35591766	35591192	35591571	35591619	35591766	171,117,102	41,33,38	317,389,327	6,10,26	197	149	0	0	0.759,0.728,0.67	0.976,0.967,0.905	-0.23
Sjc_0003152	chr4	-	35748035	35756454	35748035	35754406	35755810	35756454	26,27,22	23,21,41	144,157,129	31,20,19	298	149	4.4631e-14	4.65135e-13	0.361,0.391,0.212	0.699,0.797,0.772	-0.435
Sjc_0003117	chr4	+	34596629	34597077	34596629	34596878	34596913	34597077	23,27,36	58,50,44	97,114,106	66,64,67	184	149	2.76502e-07	1.36726e-06	0.243,0.304,0.399	0.543,0.591,0.562	-0.25
Sjc_0003166	chr4	+	36210791	36213741	36210791	36212621	36213233	36213741	291,279,273	102,72,62	749,631,639	52,30,47	298	149	0	0	0.588,0.66,0.688	0.878,0.913,0.872	-0.242
Sjc_0003166	chr4	+	36219709	36222725	36219709	36219863	36222345	36222725	22,27,28	55,53,37	57,87,79	34,29,30	298	149	3.97601e-11	3.12573e-10	0.167,0.203,0.275	0.456,0.6,0.568	-0.326
Sjc_0006886	chr5	-	7394420	7395078	7394420	7394663	7394718	7395078	20,35,38	127,135,99	227,179,205	26,33,27	204	149	0	0	0.103,0.159,0.219	0.864,0.798,0.847	-0.676
Sjc_0006886	chr5	-	7394420	7395078	7394420	7394663	7394732	7395078	20,35,38	183,138,127	229,181,205	133,106,108	218	149	0	0	0.07,0.148,0.17	0.541,0.539,0.565	-0.419
Sjc_0007458	chr5	+	31713833	31718690	31713833	31714035	31714076	31718690	12,10,11	6,6,14	19,29,9	3,1,1	190	149	2.07005e-06	8.85561e-06	0.611,0.567,0.381	0.832,0.958,0.876	-0.369
Sjc_0003169	chr4	-	36312049	36312773	36312049	36312617	36312717	36312773	26,24,18	118,122,104	66,67,59	76,92,80	249	149	5.9952e-15	6.91257e-14	0.116,0.105,0.094	0.342,0.304,0.306	-0.212
Sjc_0003169	chr4	-	36312049	36313070	36312049	36312773	36312813	36313070	38,36,22	70,73,67	50,52,50	43,51,38	189	149	1.17902e-06	5.23494e-06	0.3,0.28,0.206	0.478,0.446,0.509	-0.216
Sjc_0003175	chr4	-	36455623	36458196	36455623	36458042	36458125	36458196	47,40,36	34,35,23	21,40,36	4,6,0	232	149	1.05038e-08	6.31099e-08	0.47,0.423,0.501	0.771,0.811,1.0	-0.396
Sjc_0003177	chr4	-	36513198	36514806	36513198	36513292	36514758	36514806	92,107,72	107,78,86	581,434,505	85,137,120	298	149	4.44089e-16	5.49551e-15	0.301,0.407,0.295	0.774,0.613,0.678	-0.354
Sjc_0003178	chr4	-	36525024	36527338	36525024	36525370	36527008	36527338	101,110,90	362,214,202	593,535,475	184,144,154	298	149	0	0	0.122,0.204,0.182	0.617,0.65,0.607	-0.455
Sjc_0003185	chr4	+	36768217	36768465	36768217	36768367	36768407	36768465	50,42,26	4,6,3	28,20,36	18,7,13	189	149	3.33694e-05	0.000117326	0.908,0.847,0.872	0.551,0.693,0.686	0.232
Sjc_0003185	chr4	+	36768217	36770705	36768217	36768465	36769714	36770705	64,54,33	11,8,5	22,21,31	9,20,30	298	149	9.36622e-07	4.23111e-06	0.744,0.771,0.767	0.55,0.344,0.341	0.349
Sjc_0003185	chr4	+	36768217	36770705	36768217	36770031	36770620	36770705	85,64,51	29,30,30	29,35,42	74,52,67	298	149	2.42597e-11	1.94506e-10	0.594,0.516,0.459	0.164,0.252,0.239	0.305
Sjc_0004443	chr1	+	925561	926545	925561	925850	925891	926545	34,25,17	33,30,22	68,60,61	36,20,24	190	149	1.19568e-05	4.52837e-05	0.447,0.395,0.377	0.597,0.702,0.666	-0.249
Sjc_0003194	chr4	-	37111212	37111589	37111212	37111341	37111384	37111589	42,32,35	82,89,63	100,101,99	57,58,49	192	149	8.88178e-16	1.0664e-14	0.284,0.218,0.301	0.577,0.575,0.611	-0.32
Sjc_0004272	chr4	+	80775655	80777966	80775655	80775920	80777173	80777966	14,20,13	480,339,290	100,139,122	38,186,80	298	149	0	0	0.014,0.029,0.022	0.568,0.272,0.433	-0.403
Sjc_0003215	chr4	-	38212611	38213839	38212611	38213122	38213605	38213839	13,5,7	23,36,20	71,72,70	68,0,80	298	149	0.000203602	0.000624298	0.22,0.065,0.149	0.343,1.0,0.304	-0.404
Sjc_0003215	chr4	-	38212611	38213839	38212611	38213122	38213803	38213839	13,8,9	10,15,14	76,59,65	22,11,7	298	149	3.27064e-08	1.84743e-07	0.394,0.211,0.243	0.633,0.728,0.823	-0.445
Sjc_0003232	chr4	-	38889439	38890007	38889439	38889531	38889559	38890007	121,111,83	1571,1246,1137	248,355,255	521,444,483	177	149	0	0	0.061,0.07,0.058	0.286,0.402,0.308	-0.269
Sjc_0003240	chr4	-	39087645	39089457	39087645	39087808	39089328	39089457	33,57,36	118,80,81	106,153,121	45,56,61	298	149	0	0	0.123,0.263,0.182	0.541,0.577,0.498	-0.349
Sjc_0003240	chr4	-	39087645	39089457	39087645	39087808	39089357	39089457	31,50,35	160,133,167	89,133,106	61,41,49	298	149	0	0	0.088,0.158,0.095	0.422,0.619,0.52	-0.407
Sjc_0003243	chr4	-	39248626	39248908	39248626	39248744	39248811	39248908	190,182,149	368,310,257	101,72,97	76,65,52	216	149	5.46231e-09	3.45028e-08	0.263,0.288,0.286	0.478,0.433,0.563	-0.212
Sjc_0003251	chr4	-	39450562	39450949	39450562	39450736	39450774	39450949	2,0,1	6,3,5	5,10,3	10,10,6	187	149	0.00276935	0.00682844	0.21,0.0,0.137	0.285,0.443,0.285	-0.222
Sjc_0003270	chr4	-	39916173	39918412	39916173	39917739	39918097	39918412	38,22,22	10,12,13	33,31,34	44,26,35	298	149	0.00246462	0.0061607	0.655,0.478,0.458	0.273,0.373,0.327	0.206
Sjc_0003270	chr4	-	39918097	39919595	39918097	39918310	39919190	39919595	6,13,14	3,0,17	8,13,11	0,1,2	298	149	0.00954528	0.0210347	0.5,1.0,0.292	1.0,0.867,0.733	-0.269
Sjc_0003298	chr4	+	40768588	40769314	40768588	40768651	40769042	40769314	100,115,59	56,48,54	272,362,336	79,59,62	298	149	8.7854e-07	3.99857e-06	0.472,0.545,0.353	0.633,0.754,0.73	-0.249
Sjc_0003299	chr4	-	40801135	40801468	40801135	40801264	40801305	40801468	222,184,199	76,64,77	658,595,656	45,46,45	190	149	0	0	0.696,0.693,0.67	0.92,0.91,0.92	-0.23
Sjc_0003300	chr4	-	40857702	40859265	40857702	40858044	40858167	40859265	12,14,3	2,6,3	213,167,128	5,0,0	272	149	1.38321e-08	8.20214e-08	0.767,0.561,0.354	0.959,1.0,1.0	-0.426
Sjc_0003300	chr4	-	40857702	40859265	40857702	40858044	40859011	40859265	11,24,8	554,485,446	223,210,178	347,349,375	298	149	0	0	0.01,0.024,0.009	0.243,0.231,0.192	-0.208
Sjc_0009042	chr6	+	22269651	22270909	22269651	22270030	22270673	22270909	8,19,16	83,73,70	3,12,5	2,15,0	298	149	0.00186909	0.00479821	0.046,0.115,0.103	0.429,0.286,1.0	-0.484
Sjc_0001883	chr8	+	73545143	73545474	73545143	73545397	73545434	73545474	85,105,64	3,7,7	39,45,46	27,11,27	186	149	6.6712e-10	4.67306e-09	0.958,0.923,0.88	0.536,0.766,0.577	0.294
Sjc_0000200	chr8	+	8852718	8854015	8852718	8852776	8853941	8854015	5,4,1	36,32,39	2,4,7	1,3,0	298	149	2.77736e-06	1.16348e-05	0.065,0.059,0.013	0.5,0.4,1.0	-0.588
Sjc_0003329	chr4	-	41826173	41829536	41826173	41826689	41829445	41829536	28,51,40	9,7,7	83,87,65	0,0,0	298	149	1.1251e-12	1.03583e-11	0.609,0.785,0.741	1.0,1.0,1.0	-0.288
Sjc_0003329	chr4	-	41850259	41855899	41850259	41850394	41852541	41855899	21,28,15	1,0,5	45,32,37	15,22,17	298	149	0.000365858	0.00107378	0.913,1.0,0.6	0.6,0.421,0.521	0.324
Sjc_0003329	chr4	-	41850259	41854756	41850259	41850394	41854710	41854756	48,66,40	8,9,6	103,64,104	0,0,0	298	149	2.77156e-12	2.46723e-11	0.75,0.786,0.769	1.0,1.0,1.0	-0.232
Sjc_0003334	chr4	-	42140502	42143875	42140502	42141862	42143691	42143875	17,7,15	54,38,43	257,218,222	144,131,97	298	149	0	0	0.136,0.084,0.149	0.472,0.454,0.534	-0.364
Sjc_0005373	chr1	+	39478459	39479067	39478459	39478671	39478771	39479067	135,118,142	46,27,27	513,536,473	6,3,7	249	149	0	0	0.637,0.723,0.759	0.981,0.991,0.976	-0.276
Sjc_0005373	chr1	+	39478459	39479067	39478459	39478710	39478771	39479067	135,115,139	675,620,560	513,535,473	161,213,207	210	149	0	0	0.124,0.116,0.15	0.693,0.641,0.619	-0.521
Sjc_0003338	chr4	+	42293237	42294514	42293237	42293288	42294463	42294514	1,1,0	2,2,3	49,64,43	27,26,37	298	149	2.01001e-05	7.34443e-05	0.2,0.2,0.0	0.476,0.552,0.368	-0.332
Sjc_0003339	chr4	-	42312929	42314174	42312929	42313916	42313955	42314174	9,6,2	11,11,18	8,5,8	12,2,0	188	149	0.00815538	0.0182955	0.393,0.302,0.081	0.346,0.665,1.0	-0.412
Sjc_0003347	chr4	+	42542177	42547361	42542177	42542591	42543776	42547361	9,20,14	11,11,10	42,30,42	0,2,5	298	149	1.50162e-09	1.01562e-08	0.29,0.476,0.412	1.0,0.882,0.808	-0.504
Sjc_0005878	chr3	-	12351293	12352951	12351293	12351371	12352804	12352951	21,24,21	49,63,43	33,68,20	0,17,5	298	149	3.31424e-12	2.91814e-11	0.176,0.16,0.196	1.0,0.667,0.667	-0.601
Sjc_0003353	chr4	-	42736721	42737310	42736721	42736855	42736903	42737310	16,15,7	32,29,22	143,128,129	111,118,73	197	149	2.23933e-06	9.50148e-06	0.274,0.281,0.194	0.494,0.451,0.572	-0.256
Sjc_0003381	chr4	-	43865655	43866100	43865655	43865894	43865930	43866100	38,18,33	13,9,4	9,16,4	1,0,0	185	149	5.16378e-06	2.0804e-05	0.702,0.617,0.869	0.879,1.0,1.0	-0.23
Sjc_0003381	chr4	-	43865655	43866652	43865655	43866100	43866155	43866652	40,31,11	14,7,17	8,13,7	4,0,0	204	149	0.006737	0.0153892	0.676,0.764,0.321	0.594,1.0,1.0	-0.278
Sjc_0003383	chr4	-	43935836	43939488	43935836	43936895	43939374	43939488	13,9,12	22,3,5	22,53,39	7,7,9	298	149	0.00673244	0.0153836	0.228,0.6,0.545	0.611,0.791,0.684	-0.238
Sjc_0003383	chr4	-	43939547	43940600	43939547	43939615	43940537	43940600	19,18,19	30,19,7	84,69,71	9,10,10	298	149	1.2472e-07	6.48973e-07	0.241,0.321,0.576	0.824,0.775,0.78	-0.414
Sjc_0003383	chr4	-	43935836	43940600	43935836	43936098	43940553	43940600	15,20,13	0,0,0	44,69,61	8,3,11	298	149	1.51556e-06	6.64265e-06	1.0,1.0,1.0	0.733,0.92,0.735	0.204
Sjc_0003383	chr4	-	43939547	43940600	43939547	43939615	43940553	43940600	19,16,18	24,15,8	76,61,65	13,4,4	298	149	2.95625e-09	1.9381e-08	0.284,0.348,0.529	0.745,0.884,0.89	-0.453
Sjc_0003404	chr4	+	44752247	44754064	44752247	44752511	44753779	44754064	52,58,46	223,164,178	12,15,9	5,5,5	298	149	8.53607e-11	6.55455e-10	0.104,0.15,0.114	0.545,0.6,0.474	-0.417
Sjc_0009431	chr7	+	16153092	16153424	16153092	16153270	16153341	16153424	12,9,13	24,22,20	86,66,68	31,16,19	220	149	2.13385e-13	2.09747e-12	0.253,0.217,0.306	0.653,0.736,0.708	-0.44
Sjc_0003419	chr4	-	45437170	45440096	45437170	45437402	45440023	45440096	59,61,54	150,120,126	198,185,188	129,100,111	298	149	0	0	0.164,0.203,0.176	0.434,0.481,0.459	-0.277
Sjc_0005886	chr3	-	12738170	12740257	12738170	12738263	12738512	12740257	3,1,1	17,23,24	33,32,22	34,16,37	298	149	1.36942e-10	1.02763e-09	0.081,0.021,0.02	0.327,0.5,0.229	-0.311
Sjc_0003438	chr4	+	46096963	46097268	46096963	46097071	46097111	46097268	2,9,4	0,0,2	8,37,15	9,8,7	189	149	0.000691256	0.00193126	1.0,1.0,0.612	0.412,0.785,0.628	0.262
Sjc_0003440	chr4	+	46175613	46175936	46175613	46175784	46175824	46175936	128,108,92	65,49,52	28,28,26	83,50,63	189	149	0	0	0.608,0.635,0.582	0.21,0.306,0.245	0.355
Sjc_0004191	chr4	-	77398104	77402122	77398104	77398597	77401698	77402122	17,26,19	9,3,3	28,40,20	0,1,0	298	149	2.42972e-07	1.21302e-06	0.486,0.813,0.76	1.0,0.952,1.0	-0.298
Sjc_0003476	chr4	+	47323536	47327370	47323536	47323743	47323790	47327370	5,12,9	25,24,13	39,42,52	8,5,8	196	149	1.11022e-15	1.32642e-14	0.132,0.275,0.345	0.788,0.865,0.832	-0.578
Sjc_0003489	chr4	+	47713793	47716586	47713793	47713853	47713882	47716586	136,88,97	9,0,7	210,209,174	88,42,60	178	149	1.34226e-13	1.34857e-12	0.927,1.0,0.921	0.666,0.806,0.708	0.223
Sjc_0004595	chr1	+	7608287	7609254	7608287	7608656	7608694	7609254	3,4,2	2,0,0	2,7,2	1,0,6	187	149	0.00799199	0.0179994	0.544,1.0,1.0	0.614,1.0,0.21	0.24
Sjc_0001226	chr8	-	48959435	48960840	48959435	48959809	48960279	48960840	46,36,45	100,91,80	48,47,41	30,31,45	298	149	9.32312e-07	4.21426e-06	0.187,0.165,0.22	0.444,0.431,0.313	-0.205
Sjc_0001306	chr8	-	51367322	51370195	51367322	51367712	51370019	51370195	6,3,8	41,45,33	5,5,10	0,0,2	298	149	5.86198e-14	6.08306e-13	0.068,0.032,0.108	1.0,1.0,0.714	-0.835
Sjc_0003547	chr4	-	50184813	50185759	50184813	50185015	50185618	50185759	90,104,106	36,56,38	175,329,230	16,32,39	298	149	7.91944e-12	6.72042e-11	0.556,0.481,0.582	0.845,0.837,0.747	-0.27
Sjc_0003547	chr4	-	50184813	50185907	50184813	50185759	50185809	50185907	65,54,69	47,63,40	156,292,286	14,29,45	199	149	0	0	0.509,0.391,0.564	0.893,0.883,0.826	-0.379
Sjc_0000150	chr8	-	6530966	6531416	6530966	6531024	6531077	6531416	144,121,116	158,170,134	9,25,15	3,18,7	202	149	0.0064781	0.0148538	0.402,0.344,0.39	0.689,0.506,0.612	-0.224
Sjc_0004230	chr4	-	78909989	78910638	78909989	78910137	78910201	78910638	9,7,4	0,0,0	8,11,10	3,9,5	213	149	4.46928e-09	2.8453e-08	1.0,1.0,1.0	0.651,0.461,0.583	0.435
Sjc_0000175	chr8	-	7582788	7585487	7582788	7585256	7585292	7585487	46,74,40	15,25,29	42,59,54	3,9,5	185	149	6.05009e-06	2.4081e-05	0.712,0.704,0.526	0.919,0.841,0.897	-0.238
Sjc_0003582	chr4	-	51283310	51285985	51283310	51283503	51285946	51285985	26,38,30	110,99,82	117,122,115	12,29,28	298	149	0	0	0.106,0.161,0.155	0.83,0.678,0.673	-0.586
Sjc_0003500	chr4	+	48142998	48144137	48142998	48143121	48144071	48144137	130,83,129	76,79,100	313,297,247	23,24,33	298	149	0	0	0.461,0.344,0.392	0.872,0.861,0.789	-0.442
Sjc_0003605	chr4	-	52211285	52211811	52211285	52211648	52211676	52211811	6,7,3	7,4,1	5,18,3	26,24,42	177	149	0.00267134	0.0066137	0.419,0.596,0.716	0.139,0.387,0.057	0.383
Sjc_0003606	chr4	-	52265487	52267909	52265487	52265666	52267818	52267909	14,22,18	33,30,20	39,58,57	9,4,15	298	149	2.24561e-11	1.80844e-10	0.175,0.268,0.31	0.684,0.879,0.655	-0.488
Sjc_0007794	chr5	+	44531737	44535328	44531737	44532251	44534715	44535328	87,61,69	57,46,28	444,419,387	118,98,67	298	149	2.61674e-07	1.30192e-06	0.433,0.399,0.552	0.653,0.681,0.743	-0.231
Sjc_0003984	chr4	+	69513295	69513630	69513295	69513377	69513468	69513630	28,39,20	19,17,27	155,127,165	24,32,23	240	149	2.06551e-06	8.84143e-06	0.478,0.588,0.315	0.8,0.711,0.817	-0.316
Sjc_0003984	chr4	+	69522491	69525432	69522491	69523108	69525111	69525432	9,6,3	5,11,9	7,11,9	0,0,0	298	149	1.5552e-12	1.41744e-11	0.474,0.214,0.143	1.0,1.0,1.0	-0.723
Sjc_0007427	chr5	+	30562409	30566207	30562409	30562606	30565982	30566207	10,14,8	5,2,2	43,63,45	0,0,0	298	149	3.09981e-08	1.76052e-07	0.5,0.778,0.667	1.0,1.0,1.0	-0.352
Sjc_0007427	chr5	+	30593809	30599036	30593809	30594817	30597134	30599036	9,15,10	6,8,4	18,36,21	64,48,71	298	149	1.97829e-05	7.23582e-05	0.429,0.484,0.556	0.123,0.273,0.129	0.315
Sjc_0003650	chr4	-	54078442	54079280	54078442	54078592	54079152	54079280	18,10,13	3,11,0	6,16,10	0,0,0	298	149	8.43548e-06	3.28378e-05	0.75,0.312,1.0	1.0,1.0,1.0	-0.313
Sjc_0006322	chr3	+	31005170	31006781	31005170	31005217	31006645	31006781	34,44,35	24,25,12	107,81,109	205,185,187	298	149	1.27507e-08	7.59187e-08	0.415,0.468,0.593	0.207,0.18,0.226	0.288
Sjc_0006322	chr3	+	31005263	31006781	31005263	31005588	31006645	31006781	31,35,37	37,46,33	138,110,176	45,29,23	298	149	6.75771e-12	5.77506e-11	0.295,0.276,0.359	0.605,0.655,0.793	-0.374
Sjc_0003146	chr4	+	35498285	35498592	35498285	35498346	35498501	35498592	108,89,86	394,330,281	617,630,445	324,268,277	298	149	0	0	0.121,0.119,0.133	0.488,0.54,0.445	-0.367
Sjc_0002911	chr4	+	27476840	27482704	27476840	27476940	27482191	27482704	5,6,6	0,0,0	8,31,18	3,4,5	298	149	3.65458e-07	1.76391e-06	1.0,1.0,1.0	0.571,0.795,0.643	0.33
Sjc_0007421	chr5	-	30411319	30412993	30411319	30412778	30412817	30412993	104,70,113	814,744,607	238,330,265	460,329,388	188	149	0	0	0.092,0.069,0.129	0.291,0.443,0.351	-0.265
Sjc_0007421	chr5	-	30413031	30415598	30413031	30415115	30415161	30415598	43,45,31	22,18,12	63,82,91	3,5,2	195	149	4.24105e-14	4.43266e-13	0.599,0.656,0.664	0.941,0.926,0.972	-0.307
Sjc_0007421	chr5	-	30413031	30415805	30413031	30413118	30415637	30415805	34,45,52	442,355,296	162,183,205	166,141,133	298	149	0	0	0.037,0.06,0.081	0.328,0.394,0.435	-0.326
Sjc_0007421	chr5	-	30413031	30415805	30413031	30415598	30415637	30415805	14,12,29	10,11,6	47,82,68	0,4,3	188	149	4.24154e-09	2.71698e-08	0.526,0.464,0.793	1.0,0.942,0.947	-0.369
Sjc_0003706	chr4	-	56798635	56801087	56798635	56798657	56801035	56801087	183,162,155	44,36,17	89,144,113	45,52,63	298	149	9.83676e-06	3.79067e-05	0.675,0.692,0.82	0.497,0.581,0.473	0.212
Sjc_0003956	chr4	-	68309367	68311288	68309367	68310089	68311211	68311288	0,1,1	3,2,7	30,210,72	11,126,45	298	149	2.05276e-07	1.0355e-06	0.0,0.2,0.067	0.577,0.455,0.444	-0.403
Sjc_0003367	chr4	+	43244575	43247498	43244575	43245444	43247380	43247498	126,114,101	24,16,23	139,152,136	0,0,0	298	149	0	0	0.724,0.781,0.687	1.0,1.0,1.0	-0.269
Sjc_0002535	chr4	+	10060950	10065175	10060950	10061208	10064998	10065175	23,14,18	18,15,17	109,96,125	34,29,14	298	149	1.65688e-06	7.21991e-06	0.39,0.318,0.346	0.616,0.623,0.817	-0.334
Sjc_0002535	chr4	+	10072531	10074191	10072531	10072911	10073971	10074191	10,9,18	5,13,12	62,59,74	1,2,8	298	149	6.75257e-11	5.22371e-10	0.5,0.257,0.429	0.969,0.937,0.822	-0.514
Sjc_0003734	chr4	-	57924029	57927051	57924029	57924287	57926678	57927051	16,19,18	146,130,100	102,107,79	89,65,87	298	149	0	0	0.052,0.068,0.083	0.364,0.451,0.312	-0.308
Sjc_0003677	chr4	-	55472323	55475446	55472323	55472647	55475337	55475446	84,81,51	144,115,90	400,327,372	226,191,228	298	149	1.66533e-15	1.97663e-14	0.226,0.26,0.221	0.469,0.461,0.449	-0.224
Sjc_0003677	chr4	-	55472323	55477347	55472323	55475446	55476680	55477347	22,15,10	6,5,1	52,57,34	0,0,1	298	149	3.18378e-08	1.80117e-07	0.647,0.6,0.833	1.0,1.0,0.944	-0.288
Sjc_0007395	chr5	-	29333908	29334275	29333908	29334061	29334098	29334275	46,52,54	240,208,178	166,176,170	162,165,145	186	149	0	0	0.133,0.167,0.196	0.451,0.461,0.484	-0.3
Sjc_0002785	chr4	-	22519328	22522061	22519328	22519699	22521920	22522061	15,30,17	68,49,57	79,72,57	30,18,22	298	149	0	0	0.099,0.234,0.13	0.568,0.667,0.564	-0.445
Sjc_0003766	chr4	+	59458385	59461235	59458385	59461095	59461133	59461235	3,10,5	5,1,0	7,2,4	1,0,0	187	149	0.00751454	0.0170102	0.323,0.888,1.0	0.848,1.0,1.0	-0.212
Sjc_0002953	chr4	+	28849009	28852522	28849009	28851615	28852354	28852522	15,10,16	50,56,35	85,64,91	92,54,44	298	149	2.04605e-09	1.3673e-08	0.13,0.082,0.186	0.316,0.372,0.508	-0.266
Sjc_0003787	chr4	+	60541326	60542785	60541326	60541368	60541403	60542785	30,38,14	33,24,26	6,33,26	1,5,0	184	149	3.65003e-09	2.35888e-08	0.424,0.562,0.304	0.829,0.842,1.0	-0.46
Sjc_0003799	chr4	+	60909794	60910547	60909794	60909899	60910443	60910547	1250,1124,894	1619,1373,1387	4573,4319,4345	3181,1810,2505	298	149	6.32827e-15	7.26202e-14	0.279,0.29,0.244	0.418,0.544,0.464	-0.204
Sjc_0003612	chr4	-	52535287	52537016	52535287	52536876	52536912	52537016	110,97,67	195,216,116	269,137,160	109,130,108	185	149	9.98638e-09	6.02001e-08	0.312,0.266,0.317	0.665,0.459,0.544	-0.258
Sjc_0003823	chr4	-	62196976	62200868	62196976	62197119	62198532	62200868	1,2,1	43,59,36	2,18,8	2,8,5	298	149	0	0	0.011,0.017,0.014	0.333,0.529,0.444	-0.421
Sjc_0003828	chr4	-	62356137	62358074	62356137	62356533	62358035	62358074	15,33,24	23,32,22	32,32,31	9,4,4	298	149	1.62382e-08	9.53553e-08	0.246,0.34,0.353	0.64,0.8,0.795	-0.432
Sjc_0008929	chr6	-	17106802	17112227	17106802	17109582	17111795	17112227	46,40,40	36,31,19	16,21,11	28,33,62	298	149	1.02416e-06	4.59797e-06	0.39,0.392,0.513	0.222,0.241,0.081	0.25
Sjc_0003857	chr4	+	63732955	63734675	63732955	63733366	63733403	63734675	23,15,6	13,1,2	7,20,15	0,0,0	186	149	2.83715e-07	1.39817e-06	0.586,0.923,0.706	1.0,1.0,1.0	-0.262
Sjc_0003857	chr4	+	63732955	63734675	63732955	63733116	63734261	63734675	23,35,25	39,51,40	25,32,35	9,20,25	298	149	0.000120431	0.000384702	0.228,0.255,0.238	0.581,0.444,0.412	-0.239
Sjc_0005294	chr1	-	36486945	36488342	36486945	36487479	36488270	36488342	0,0,2	3,14,3	6,9,9	2,1,6	298	149	3.91867e-08	2.18795e-07	0.0,0.0,0.25	0.6,0.818,0.429	-0.532
Sjc_0003860	chr4	-	63964734	63967371	63964734	63964907	63967304	63967371	131,127,111	205,161,152	101,85,61	37,23,33	298	149	1.48912e-11	1.22088e-10	0.242,0.283,0.267	0.577,0.649,0.48	-0.305
Sjc_0000754	chr8	-	31250295	31255082	31250295	31250440	31254987	31255082	14,33,36	229,199,172	113,147,151	23,53,35	298	149	0	0	0.03,0.077,0.095	0.711,0.581,0.683	-0.591
Sjc_0003892	chr4	-	65922336	65924190	65922336	65922617	65923724	65924190	1,1,3	0,0,2	26,39,49	14,13,14	298	149	0.00929629	0.0205503	1.0,1.0,0.429	0.481,0.6,0.636	0.237
Sjc_0003905	chr4	-	66247133	66248206	66247133	66247297	66247328	66248206	14,11,12	5,6,6	35,23,30	0,5,2	180	149	0.00014381	0.000453795	0.699,0.603,0.623	1.0,0.792,0.925	-0.264
Sjc_0003979	chr4	+	69211016	69212284	69211016	69212114	69212158	69212284	19,23,17	18,10,12	71,94,82	0,4,8	193	149	1.24678e-13	1.25438e-12	0.449,0.64,0.522	1.0,0.948,0.888	-0.408
Sjc_0003979	chr4	+	69211016	69212503	69211016	69211379	69212325	69212503	49,33,27	37,48,37	106,98,76	21,14,19	298	149	7.77156e-14	8.00746e-13	0.398,0.256,0.267	0.716,0.778,0.667	-0.413
Sjc_0003979	chr4	+	69211016	69212503	69211016	69212284	69212325	69212503	19,7,9	11,4,10	16,14,25	0,0,7	190	149	6.84983e-05	0.00022793	0.575,0.578,0.414	1.0,1.0,0.737	-0.39
Sjc_0004245	chr4	+	79443123	79444907	79443123	79443173	79444675	79444907	52,57,47	612,555,405	176,143,192	226,122,172	298	149	0	0	0.041,0.049,0.055	0.28,0.37,0.358	-0.288
Sjc_0004245	chr4	+	79446015	79447769	79446015	79446203	79447417	79447769	13,9,15	26,28,22	27,27,31	1,0,0	298	149	0	0	0.2,0.138,0.254	0.931,1.0,1.0	-0.78
Sjc_0006039	chr3	+	19961718	19962090	19961718	19961845	19961881	19962090	46,41,29	78,60,77	78,77,87	44,46,43	185	149	1.06601e-10	8.10838e-10	0.322,0.355,0.233	0.588,0.574,0.62	-0.291
Sjc_0005166	chr1	+	30593009	30593294	30593009	30593082	30593130	30593294	2,9,4	11,8,10	12,18,18	10,1,14	197	149	0.0062802	0.0144365	0.121,0.46,0.232	0.476,0.932,0.493	-0.363
Sjc_0004031	chr4	+	71582802	71587398	71582802	71586056	71587198	71587398	29,52,31	25,24,22	111,126,143	22,40,29	298	149	3.17398e-05	0.000112303	0.367,0.52,0.413	0.716,0.612,0.711	-0.246
Sjc_0004369	chr4	+	85004456	85004902	85004456	85004725	85004791	85004902	98,106,69	115,108,70	442,362,420	230,165,183	215	149	1.05849e-10	8.05958e-10	0.371,0.405,0.406	0.571,0.603,0.614	-0.202
Sjc_0004052	chr4	+	72257026	72258618	72257026	72257258	72258337	72258618	24,8,23	8,5,6	25,7,7	0,0,0	298	149	3.90112e-09	2.51221e-08	0.6,0.444,0.657	1.0,1.0,1.0	-0.433
Sjc_0004974	chr1	+	22564068	22564658	22564068	22564282	22564324	22564658	6,6,4	1,0,0	39,11,28	5,6,8	191	149	8.01744e-05	0.000264361	0.824,1.0,1.0	0.859,0.589,0.732	0.215
Sjc_0000141	chr8	+	5928472	5929769	5928472	5928699	5929572	5929769	10,11,5	245,166,204	31,46,31	56,46,62	298	149	0	0	0.02,0.032,0.012	0.217,0.333,0.2	-0.229
Sjc_0005593	chr3	-	987771	989051	987771	988356	988687	989051	4,6,15	0,0,0	20,26,24	6,8,8	298	149	4.07278e-08	2.27051e-07	1.0,1.0,1.0	0.625,0.619,0.6	0.385
Sjc_0004216	chr4	+	78343621	78343954	78343621	78343717	78343865	78343954	141,171,139	135,125,110	289,261,334	76,51,53	297	149	0	0	0.344,0.407,0.388	0.656,0.72,0.76	-0.332
Sjc_0004216	chr4	+	78343621	78347667	78343621	78343954	78347501	78347667	329,319,266	157,174,183	188,140,156	253,225,253	298	149	1.11022e-16	1.44012e-15	0.512,0.478,0.421	0.271,0.237,0.236	0.222
Sjc_0003151	chr4	-	35700749	35708082	35700749	35700920	35703414	35708082	21,27,17	158,162,137	268,291,267	405,350,327	298	149	0	0	0.062,0.077,0.058	0.249,0.294,0.29	-0.212
Sjc_0003151	chr4	-	35717076	35719389	35717076	35717624	35717822	35719389	12,14,14	7,7,7	129,162,133	7,11,7	298	149	3.59526e-09	2.33178e-08	0.462,0.5,0.5	0.902,0.88,0.905	-0.408
Sjc_0003151	chr4	-	35717076	35719934	35717076	35719389	35719787	35719934	121,90,81	174,157,112	401,402,351	86,33,39	298	149	0	0	0.258,0.223,0.266	0.7,0.859,0.818	-0.543
Sjc_0004290	chr4	+	81701982	81702063	81701982	81702013	81702048	81702063	231,289,260	492,460,430	425,328,502	95,87,121	184	149	0	0	0.275,0.337,0.329	0.784,0.753,0.771	-0.456
Sjc_0004290	chr4	+	81701982	81702254	81701982	81702063	81702232	81702254	332,378,327	574,572,523	590,519,739	98,86,105	298	149	0	0	0.224,0.248,0.238	0.751,0.751,0.779	-0.524
Sjc_0004290	chr4	+	81701982	81702979	81701982	81702254	81702293	81702979	478,546,424	1978,1894,1858	693,811,943	860,723,1080	188	149	0	0	0.161,0.186,0.153	0.39,0.471,0.409	-0.257
Sjc_0005550	chr1	-	47637272	47637598	47637272	47637406	47637513	47637598	5,9,11	6,6,3	71,34,53	6,4,10	256	149	0.00141587	0.00372641	0.327,0.466,0.681	0.873,0.832,0.755	-0.329
Sjc_0004132	chr4	+	74960349	74963081	74960349	74960570	74962641	74963081	20,15,21	11,3,9	71,57,90	0,0,1	298	149	1.02141e-14	1.15209e-13	0.476,0.714,0.538	1.0,1.0,0.978	-0.417
Sjc_0007022	chr5	+	13998950	13999592	13998950	13999019	13999475	13999592	778,834,734	1494,1314,1168	2265,2810,2595	335,592,420	298	149	0	0	0.207,0.241,0.239	0.772,0.704,0.755	-0.515
Sjc_0002051	chr8	-	79901301	79903400	79901301	79901797	79903244	79903400	71,77,70	29,35,30	166,296,251	7,0,1	298	149	0	0	0.55,0.524,0.538	0.922,1.0,0.992	-0.434
Sjc_0004174	chr4	+	76625005	76625470	76625005	76625279	76625328	76625470	6,2,7	20,17,13	51,62,52	2,8,4	198	149	0	0	0.184,0.081,0.288	0.95,0.854,0.907	-0.719
Sjc_0004198	chr4	+	77614684	77616991	77614684	77616091	77616308	77616991	40,54,39	26,22,20	296,309,431	31,34,48	298	149	3.07421e-13	2.98145e-12	0.435,0.551,0.494	0.827,0.82,0.818	-0.328
Sjc_0003431	chr4	-	45862356	45863720	45862356	45862524	45863411	45863720	25,11,14	32,28,9	31,21,25	9,9,13	298	149	0.000684197	0.00191301	0.281,0.164,0.437	0.633,0.538,0.49	-0.26
Sjc_0002333	chr4	+	906078	906821	906078	906213	906255	906821	1,4,5	8,6,8	3,3,0	23,34,59	191	149	0.000547742	0.00155422	0.089,0.342,0.328	0.092,0.064,0.0	0.201
Sjc_0004263	chr4	-	80244386	80245849	80244386	80244611	80245585	80245849	71,108,82	222,217,200	457,376,417	132,126,149	298	149	0	0	0.138,0.199,0.17	0.634,0.599,0.583	-0.436
Sjc_0004271	chr4	-	80741412	80743164	80741412	80743091	80743125	80743164	37,27,33	53,77,105	64,21,29	18,1,22	183	149	4.74548e-07	2.24568e-06	0.362,0.222,0.204	0.743,0.945,0.518	-0.473
Sjc_0000844	chr8	-	34700766	34703001	34700766	34702536	34702567	34703001	31,30,24	40,21,21	28,47,32	110,195,169	180	149	1.3588e-11	1.12036e-10	0.391,0.542,0.486	0.174,0.166,0.136	0.314
Sjc_0000844	chr8	-	34702567	34703314	34702567	34703001	34703028	34703314	40,40,30	32,14,23	5,38,23	120,214,158	176	149	0	0	0.514,0.708,0.525	0.034,0.131,0.11	0.491
Sjc_0000844	chr8	-	34700766	34703426	34700766	34700952	34703366	34703426	8,5,10	19,10,19	11,18,14	0,0,0	298	149	0	0	0.174,0.2,0.208	1.0,1.0,1.0	-0.806
Sjc_0004295	chr4	-	81945800	81953040	81945800	81947036	81950015	81953040	15,25,18	14,6,13	30,38,42	0,0,0	298	149	1.39888e-14	1.53962e-13	0.349,0.676,0.409	1.0,1.0,1.0	-0.522
Sjc_0003028	chr4	-	31197602	31202638	31197602	31197844	31201476	31202638	13,12,7	174,135,112	9,41,10	0,11,4	298	149	1.11022e-16	1.44012e-15	0.036,0.043,0.03	1.0,0.651,0.556	-0.699
Sjc_0003028	chr4	-	31197602	31202638	31197602	31197858	31201476	31202638	7,8,7	78,87,48	7,33,10	0,18,1	298	149	1.05971e-11	8.86834e-11	0.043,0.044,0.068	1.0,0.478,0.833	-0.719
Sjc_0004314	chr4	+	82763383	82763814	82763383	82763419	82763459	82763814	16,19,15	33,40,39	10,8,10	0,5,4	189	149	4.41478e-05	0.000151986	0.277,0.272,0.233	1.0,0.558,0.663	-0.48
Sjc_0004314	chr4	+	82763459	82763814	82763459	82763547	82763600	82763814	46,55,36	46,34,43	17,20,24	5,5,0	202	149	1.03569e-05	3.97005e-05	0.425,0.544,0.382	0.715,0.747,1.0	-0.37
Sjc_0004325	chr4	+	83201186	83202760	83201186	83201228	83202736	83202760	8,19,10	0,8,0	16,11,13	18,22,36	298	149	4.07338e-06	1.65765e-05	1.0,0.543,1.0	0.308,0.2,0.153	0.627
Sjc_0001841	chr8	-	71380096	71381723	71380096	71380348	71381613	71381723	56,47,46	225,183,182	160,186,174	103,141,165	298	149	0	0	0.111,0.114,0.112	0.437,0.397,0.345	-0.281
Sjc_0009726	chrtig00083911_pilon_pilon_5	+	6920	7475	6920	7196	7226	7475	2,6,3	0,1,3	0,0,0	4,4,1	179	149	2.43682e-10	1.79889e-09	1.0,0.833,0.454	0.0,0.0,0.0	0.762
Sjc_0004343	chr4	-	84248420	84252398	84248420	84252270	84252317	84252398	17,18,23	16,17,29	11,3,3	17,20,24	196	149	0.000465568	0.00133883	0.447,0.446,0.376	0.33,0.102,0.087	0.25
Sjc_0007206	chr5	+	21363015	21363237	21363015	21363102	21363135	21363237	15,12,14	101,108,78	76,80,65	114,99,93	182	149	0	0	0.108,0.083,0.128	0.353,0.398,0.364	-0.265
Sjc_0008825	chr6	-	12093023	12093550	12093023	12093085	12093267	12093550	78,98,42	123,94,74	97,110,84	38,22,59	298	149	7.6808e-06	3.00611e-05	0.241,0.343,0.221	0.561,0.714,0.416	-0.295
Sjc_0008825	chr6	-	12093023	12093550	12093023	12093205	12093267	12093550	24,19,11	7,3,4	24,32,31	0,0,5	211	149	0.00134496	0.00355394	0.708,0.817,0.66	1.0,1.0,0.814	-0.21
Sjc_0004421	chr4	-	87199688	87200538	87199688	87199786	87200465	87200538	5,0,2	4,4,2	6,4,12	0,0,1	298	149	9.96507e-09	6.01215e-08	0.385,0.0,0.333	1.0,1.0,0.857	-0.713
Sjc_0004427	chr4	-	87381158	87385736	87381158	87381412	87385009	87385736	10,13,16	3,1,2	51,12,49	0,0,0	298	149	0.000556396	0.00157816	0.625,0.867,0.8	1.0,1.0,1.0	-0.236
Sjc_0006744	chr5	+	49264	50637	49264	49321	50425	50637	8,9,11	3,3,4	77,34,44	96,34,62	298	149	0.00101317	0.00273595	0.571,0.6,0.579	0.286,0.333,0.262	0.29
Sjc_0006744	chr5	+	49264	50637	49264	49400	50425	50637	10,14,14	4,4,7	113,63,71	111,48,74	298	149	0.00882683	0.019626	0.556,0.636,0.5	0.337,0.396,0.324	0.212
Sjc_0006748	chr5	-	135347	143540	135347	141395	141444	143540	5,8,6	4,8,9	25,22,18	4,0,3	198	149	5.76821e-07	2.69629e-06	0.485,0.429,0.334	0.825,1.0,0.819	-0.465
Sjc_0006749	chr5	+	181932	183925	181932	182726	182993	183925	16,11,13	11,0,0	45,54,25	62,30,35	298	149	0.000824535	0.00227475	0.421,1.0,1.0	0.266,0.474,0.263	0.473
Sjc_0001081	chr8	-	43490252	43494384	43490252	43490445	43494140	43494384	11,6,16	0,0,0	77,30,86	2,40,0	298	149	0.00052495	0.00149422	1.0,1.0,1.0	0.951,0.273,1.0	0.259
Sjc_0006767	chr5	+	801447	804345	801447	801571	803028	804345	23,19,23	6,9,3	15,10,14	1,0,0	298	149	1.78157e-06	7.70775e-06	0.657,0.514,0.793	0.882,1.0,1.0	-0.306
Sjc_0009355	chr7	-	13321310	13321571	13321310	13321404	13321486	13321571	8,5,5	8,14,13	38,12,34	22,3,5	231	149	2.33442e-05	8.46169e-05	0.392,0.187,0.199	0.527,0.721,0.814	-0.428
Sjc_0004588	chr1	+	7365362	7366351	7365362	7365731	7365769	7366351	16,17,9	15,8,17	37,43,51	9,10,19	187	149	0.00152597	0.0039916	0.459,0.629,0.297	0.766,0.774,0.681	-0.279
Sjc_0004588	chr1	+	7365362	7366351	7365362	7365668	7366154	7366351	34,23,28	0,0,0	53,75,60	29,0,24	298	149	1.55808e-07	7.99852e-07	1.0,1.0,1.0	0.477,1.0,0.556	0.322
Sjc_0000959	chr8	-	38932706	38934155	38932706	38932861	38933749	38934155	13,7,8	73,67,47	175,104,102	187,116,160	298	149	0	0	0.082,0.05,0.078	0.319,0.31,0.242	-0.22
Sjc_0008700	chr6	+	7084692	7086566	7084692	7084763	7085879	7086566	14,21,22	14,8,18	36,18,43	7,4,3	298	149	6.34922e-05	0.000212734	0.333,0.568,0.379	0.72,0.692,0.878	-0.337
Sjc_0006819	chr5	+	3588133	3590220	3588133	3588183	3589244	3590220	9,9,16	10,3,8	14,24,20	0,1,3	298	149	1.07308e-05	4.1004e-05	0.31,0.6,0.5	1.0,0.923,0.769	-0.427
Sjc_0006833	chr5	+	4522769	4525642	4522769	4525113	4525437	4525642	6,8,13	8,6,4	34,25,29	3,2,3	298	149	3.66108e-05	0.000127795	0.273,0.4,0.619	0.85,0.862,0.829	-0.416
Sjc_0006837	chr5	+	4569970	4571178	4569970	4570215	4571026	4571178	20,7,11	106,86,77	121,167,156	118,155,141	298	149	0	0	0.086,0.039,0.067	0.339,0.35,0.356	-0.284
Sjc_0001865	chr8	+	72759763	72762780	72759763	72760157	72762289	72762780	36,32,26	42,10,25	55,43,58	14,9,17	298	149	0.00184425	0.00474554	0.3,0.615,0.342	0.663,0.705,0.63	-0.247
Sjc_0000205	chr8	+	9128949	9129188	9128949	9129025	9129103	9129188	17,8,5	10,3,2	12,38,14	4,2,2	227	149	0.00612451	0.0141368	0.527,0.636,0.621	0.663,0.926,0.821	-0.209
Sjc_0006874	chr5	+	6682271	6684687	6682271	6682401	6684463	6684687	32,15,24	47,43,19	171,120,152	27,19,20	298	149	0	0	0.254,0.149,0.387	0.76,0.759,0.792	-0.507
Sjc_0003479	chr4	-	47401760	47402186	47401760	47401936	47402055	47402186	44,27,8	42,29,30	54,51,60	24,12,21	268	149	3.22873e-06	1.33815e-05	0.368,0.341,0.129	0.556,0.703,0.614	-0.345
Sjc_0003479	chr4	-	47402055	47402514	47402055	47402186	47402255	47402514	240,168,134	362,324,271	379,391,299	206,236,229	218	149	0	0	0.312,0.262,0.253	0.557,0.531,0.472	-0.244
Sjc_0006888	chr5	+	7456462	7458934	7456462	7456495	7458839	7458934	3,9,16	3,12,0	8,31,12	0,0,0	298	149	1.54676e-06	6.76035e-06	0.333,0.273,1.0	1.0,1.0,1.0	-0.465
Sjc_0003807	chr4	+	61291182	61291428	61291182	61291293	61291329	61291428	47,26,22	216,180,153	30,66,49	31,29,32	185	149	0	0	0.149,0.104,0.104	0.438,0.647,0.552	-0.427
Sjc_0003983	chr4	+	69409918	69411146	69409918	69410005	69410888	69411146	33,23,41	22,9,15	24,26,25	0,0,0	298	149	2.80886e-14	2.98735e-13	0.429,0.561,0.577	1.0,1.0,1.0	-0.478
Sjc_0002721	chr4	+	20095693	20096032	20095693	20095735	20095893	20096032	7,22,10	35,17,25	39,51,41	19,36,21	298	149	0.000158111	0.000495265	0.091,0.393,0.167	0.506,0.415,0.494	-0.255
Sjc_0002721	chr4	+	20095784	20096032	20095784	20095829	20095893	20096032	16,22,14	15,24,23	51,69,44	26,21,23	213	149	0.000149563	0.000470518	0.427,0.391,0.299	0.578,0.697,0.572	-0.243
Sjc_0008692	chr6	+	6807772	6808181	6807772	6808014	6808049	6808181	4,0,1	5,2,4	46,43,30	16,17,26	184	149	0.00347766	0.00841495	0.393,0.0,0.168	0.7,0.672,0.483	-0.431
Sjc_0001021	chr8	-	41395926	41396777	41395926	41396013	41396630	41396777	124,115,117	417,324,309	422,373,337	243,218,133	298	149	0	0	0.129,0.151,0.159	0.465,0.461,0.559	-0.349
Sjc_0006962	chr5	+	11077160	11077694	11077160	11077600	11077635	11077694	41,29,31	96,106,90	40,31,28	30,31,39	184	149	1.93716e-06	8.33129e-06	0.257,0.181,0.218	0.519,0.447,0.368	-0.226
Sjc_0006594	chr3	+	41311627	41313159	41311627	41311948	41312970	41313159	15,11,6	12,5,5	24,32,30	83,74,48	298	149	0.000485733	0.00139186	0.385,0.524,0.375	0.126,0.178,0.238	0.247
Sjc_0007037	chr5	+	14781413	14783579	14781413	14781504	14783449	14783579	32,28,41	211,170,147	315,263,277	270,172,173	298	149	0	0	0.07,0.076,0.122	0.368,0.433,0.445	-0.326
Sjc_0007044	chr5	-	15196715	15198145	15196715	15197137	15197266	15198145	13,13,16	2,5,1	48,58,58	0,2,0	278	149	3.23812e-05	0.00011435	0.777,0.582,0.896	1.0,0.94,1.0	-0.228
Sjc_0007060	chr5	+	15897623	15898554	15897623	15898000	15898049	15898554	45,30,12	131,129,120	116,111,107	107,100,91	198	149	0	0	0.205,0.149,0.07	0.449,0.455,0.469	-0.316
Sjc_0008717	chr6	-	7847949	7849833	7847949	7848149	7849597	7849833	20,28,23	780,718,566	130,91,128	102,99,90	298	149	0	0	0.013,0.019,0.02	0.389,0.315,0.416	-0.356
Sjc_0008717	chr6	-	7847949	7849833	7847949	7849555	7849597	7849833	10,13,9	27,20,17	94,56,79	21,24,46	191	149	2.41426e-08	1.39295e-07	0.224,0.336,0.292	0.777,0.645,0.573	-0.381
Sjc_0009394	chr7	-	14949434	14950493	14949434	14950249	14950279	14950493	10,6,10	11,8,15	35,46,30	8,9,15	179	149	1.56308e-05	5.7989e-05	0.431,0.384,0.357	0.785,0.81,0.625	-0.349
Sjc_0007140	chr5	+	18893819	18896557	18893819	18894966	18896373	18896557	3,10,2	44,20,34	34,33,14	49,14,57	298	149	0.000344238	0.00101401	0.033,0.2,0.029	0.258,0.541,0.109	-0.215
Sjc_0001108	chr8	-	44493441	44498785	44493441	44493554	44494078	44498785	30,28,13	10,4,13	212,107,119	0,3,7	298	149	7.53238e-09	4.66456e-08	0.6,0.778,0.333	1.0,0.947,0.895	-0.377
Sjc_0001108	chr8	-	44500796	44501072	44500796	44500880	44500913	44501072	971,848,870	349,267,281	605,433,525	52,18,34	182	149	0	0	0.695,0.722,0.717	0.905,0.952,0.927	-0.217
Sjc_0007178	chr5	-	20404906	20405535	20404906	20405025	20405447	20405535	145,125,122	110,101,95	528,492,506	133,142,122	298	149	0	0	0.397,0.382,0.391	0.665,0.634,0.675	-0.268
Sjc_0007196	chr5	+	20901639	20904671	20901639	20902376	20904534	20904671	35,43,34	41,36,52	206,127,165	45,43,32	298	149	1.37113e-13	1.37567e-12	0.299,0.374,0.246	0.696,0.596,0.721	-0.365
Sjc_0007196	chr5	+	20901639	20904671	20901639	20902376	20904540	20904671	51,47,34	212,186,189	218,135,177	190,100,152	298	149	0	0	0.107,0.112,0.083	0.365,0.403,0.368	-0.278
Sjc_0002058	chr8	+	80182136	80182390	80182136	80182256	80182296	80182390	35,25,16	23,22,20	82,146,145	19,14,21	189	149	1.54226e-11	1.26159e-10	0.545,0.473,0.387	0.773,0.892,0.845	-0.368
Sjc_0005855	chr3	+	11400339	11402412	11400339	11400671	11400712	11402412	24,27,18	83,57,50	53,71,76	46,23,47	190	149	6.75646e-10	4.72822e-09	0.185,0.271,0.22	0.475,0.708,0.559	-0.355
Sjc_0005855	chr3	+	11400339	11402876	11400339	11400820	11402216	11402876	59,36,35	19,12,11	167,129,140	2,4,9	298	149	9.32587e-14	9.54129e-13	0.608,0.6,0.614	0.977,0.942,0.886	-0.328
Sjc_0005855	chr3	+	11400339	11402412	11400339	11400820	11402287	11402412	74,58,53	23,19,25	215,173,182	15,26,27	298	149	1.14483e-06	5.10188e-06	0.617,0.604,0.515	0.878,0.769,0.771	-0.227
Sjc_0007212	chr5	+	21551877	21555476	21551877	21552025	21555225	21555476	7,7,4	0,0,0	18,29,9	98,122,114	298	149	0	0	1.0,1.0,1.0	0.084,0.106,0.038	0.924
Sjc_0007215	chr5	-	21745303	21745628	21745303	21745334	21745373	21745628	19,22,14	232,218,200	30,70,47	46,109,81	188	149	0	0	0.061,0.074,0.053	0.341,0.337,0.315	-0.268
Sjc_0007227	chr5	-	22688704	22689020	22688704	22688812	22688859	22689020	15,14,11	151,138,132	243,243,236	292,309,324	196	149	0	0	0.07,0.072,0.06	0.387,0.374,0.356	-0.305
Sjc_0007229	chr5	+	22719682	22720842	22719682	22719828	22720746	22720842	14,23,26	6,26,17	283,136,145	59,37,39	298	149	7.95344e-05	0.000262489	0.538,0.307,0.433	0.706,0.648,0.65	-0.242
Sjc_0007013	chr5	-	13746261	13748089	13746261	13746577	13747870	13748089	43,16,32	17,12,11	266,134,126	2,0,1	298	149	0	0	0.558,0.4,0.593	0.985,1.0,0.984	-0.473
Sjc_0007247	chr5	+	23202071	23203907	23202071	23202250	23203770	23203907	3,8,7	47,31,43	16,51,42	42,36,44	298	149	5.10868e-08	2.80962e-07	0.031,0.114,0.075	0.16,0.415,0.323	-0.226
Sjc_0007260	chr5	-	23668651	23669799	23668651	23668713	23669348	23669799	121,94,93	70,41,54	553,407,447	26,20,26	298	149	0	0	0.464,0.534,0.463	0.914,0.911,0.896	-0.42
Sjc_0007260	chr5	-	23668651	23669799	23668651	23668713	23669531	23669799	69,53,50	96,100,84	398,305,323	42,34,29	298	149	0	0	0.264,0.209,0.229	0.826,0.818,0.848	-0.597
Sjc_0007528	chr5	-	34905641	34907286	34905641	34905882	34906568	34907286	54,50,38	7,6,18	270,201,271	2,5,11	298	149	4.58813e-08	2.53446e-07	0.794,0.806,0.514	0.985,0.953,0.925	-0.25
Sjc_0007528	chr5	-	34905641	34907286	34905641	34906536	34906568	34907286	30,33,27	10,11,19	192,130,188	0,5,0	181	149	0	0	0.712,0.712,0.539	1.0,0.955,1.0	-0.331
Sjc_0007528	chr5	-	34905641	34907286	34905641	34905882	34907080	34907286	30,27,23	14,4,6	119,98,117	13,9,6	298	149	0.00103226	0.00278439	0.517,0.771,0.657	0.821,0.845,0.907	-0.209
Sjc_0007317	chr5	-	25920960	25924592	25920960	25924442	25924478	25924592	14,15,23	8,2,6	33,20,41	2,0,0	185	149	4.00121e-07	1.90965e-06	0.585,0.858,0.755	0.93,1.0,1.0	-0.244
Sjc_0007343	chr5	-	27108985	27110244	27108985	27109423	27109862	27110244	666,619,502	214,255,165	36,60,18	44,30,26	298	149	0.000108115	0.000347846	0.609,0.548,0.603	0.29,0.5,0.257	0.238
Sjc_0007343	chr5	-	27108866	27110244	27108866	27109423	27109882	27110244	640,594,481	267,197,219	35,54,15	174,180,179	298	149	0	0	0.545,0.601,0.523	0.091,0.13,0.04	0.469
Sjc_0003160	chr4	-	36008602	36010605	36008602	36009569	36009608	36010605	61,54,62	11,18,20	361,471,352	242,307,321	188	149	3.45354e-07	1.67467e-06	0.815,0.704,0.711	0.542,0.549,0.465	0.225
Sjc_0003160	chr4	-	36008602	36010605	36008602	36009212	36010530	36010605	115,102,82	40,46,43	444,496,445	15,8,22	298	149	0	0	0.59,0.526,0.488	0.937,0.969,0.91	-0.404
Sjc_0003160	chr4	-	36008602	36010605	36008602	36009353	36010530	36010605	60,63,44	8,9,19	575,553,523	0,0,0	298	149	0	0	0.789,0.778,0.537	1.0,1.0,1.0	-0.299
Sjc_0002945	chr4	+	28575670	28576949	28575670	28575787	28576553	28576949	16,7,10	33,34,39	99,224,150	98,128,117	298	149	1.4177e-10	1.06167e-09	0.195,0.093,0.114	0.336,0.467,0.391	-0.264
Sjc_0007382	chr5	-	28808638	28809408	28808638	28808731	28809382	28809408	34,53,63	15,17,15	104,102,118	4,4,0	298	149	2.86438e-14	3.04193e-13	0.531,0.609,0.677	0.929,0.927,1.0	-0.346
Sjc_0001534	chr8	+	59773491	59779749	59773491	59773668	59776430	59779749	22,21,8	33,8,21	14,26,31	0,0,0	298	149	6.66134e-16	8.11879e-15	0.25,0.568,0.16	1.0,1.0,1.0	-0.674
Sjc_0008245	chr2	+	16670602	16671364	16670602	16671002	16671096	16671364	17,12,10	41,36,28	50,89,83	17,19,21	243	149	0	0	0.203,0.17,0.18	0.643,0.742,0.708	-0.513
Sjc_0009349	chr7	-	13155345	13155871	13155345	13155498	13155555	13155871	40,32,20	2,10,11	66,39,56	2,0,0	206	149	2.43339e-08	1.40175e-07	0.935,0.698,0.568	0.96,1.0,1.0	-0.253
Sjc_0009349	chr7	-	13155345	13156722	13155345	13155871	13155902	13156722	33,28,14	21,19,9	31,50,37	9,3,7	180	149	1.37086e-05	5.14089e-05	0.565,0.55,0.563	0.74,0.932,0.814	-0.269
Sjc_0007471	chr5	+	32297641	32299536	32297641	32297874	32297907	32299536	12,15,5	42,57,31	74,73,76	102,90,115	182	149	2.62383e-07	1.30455e-06	0.19,0.177,0.117	0.373,0.399,0.351	-0.213
Sjc_0001809	chr8	-	70413275	70415542	70413275	70413435	70415505	70415542	47,33,23	22,25,18	97,98,83	14,24,20	298	149	7.79441e-06	3.04893e-05	0.516,0.398,0.39	0.776,0.671,0.675	-0.273
Sjc_0007524	chr5	-	34815508	34817174	34815508	34815854	34816950	34817174	60,51,43	17,16,18	97,169,144	9,3,7	298	149	5.83711e-12	5.00599e-11	0.638,0.614,0.544	0.843,0.966,0.911	-0.308
Sjc_0000772	chr8	-	32013537	32013952	32013537	32013674	32013712	32013952	7,6,1	0,0,0	3,8,14	8,1,11	187	149	4.18196e-08	2.32958e-07	1.0,1.0,1.0	0.23,0.864,0.503	0.468
Sjc_0007582	chr5	-	36985328	36987665	36985328	36985367	36987485	36987665	16,17,17	5,11,6	44,27,29	9,2,0	298	149	0.000834193	0.00229791	0.615,0.436,0.586	0.71,0.871,1.0	-0.315
Sjc_0004593	chr1	+	7530403	7531383	7530403	7530772	7530810	7531383	13,15,25	33,35,23	20,38,24	1,11,6	187	149	1.57557e-08	9.26714e-08	0.239,0.255,0.464	0.941,0.734,0.761	-0.493
Sjc_0004593	chr1	+	7530810	7531383	7530810	7530893	7531195	7531383	23,17,28	0,14,12	15,35,23	0,0,0	298	149	1.58572e-07	8.13466e-07	1.0,0.378,0.538	1.0,1.0,1.0	-0.361
Sjc_0007593	chr5	-	37316475	37319958	37316475	37319018	37319541	37319958	20,20,11	14,9,11	110,62,82	2,0,2	298	149	0	0	0.417,0.526,0.333	0.965,1.0,0.953	-0.547
Sjc_0001124	chr8	-	45338380	45341618	45338380	45340986	45341018	45341618	11,12,15	14,7,19	6,8,10	0,3,0	181	149	9.59395e-06	3.70497e-05	0.393,0.585,0.394	1.0,0.687,1.0	-0.438
Sjc_0008888	chr6	-	15542244	15542681	15542244	15542324	15542357	15542681	13,14,17	50,54,25	25,5,11	395,237,315	182	149	1.54232e-12	1.40747e-11	0.176,0.175,0.358	0.049,0.017,0.028	0.205
Sjc_0006921	chr5	+	9116317	9116717	9116317	9116408	9116477	9116717	3,7,6	0,0,0	5,7,7	11,15,7	218	149	1.75322e-11	1.42454e-10	1.0,1.0,1.0	0.237,0.242,0.406	0.705
Sjc_0007645	chr5	-	39244790	39245102	39244790	39244897	39244937	39245102	181,130,119	304,240,216	676,672,572	163,81,144	189	149	0	0	0.319,0.299,0.303	0.766,0.867,0.758	-0.49
Sjc_0007645	chr5	-	39244790	39245102	39244790	39244904	39244937	39245102	62,35,49	1207,979,922	474,474,371	1147,1100,1105	182	149	0	0	0.04,0.028,0.042	0.253,0.261,0.216	-0.207
Sjc_0006477	chr3	+	36840321	36840924	36840321	36840455	36840636	36840924	12,14,17	32,37,23	34,54,43	44,22,17	298	149	0.000156922	0.000491964	0.158,0.159,0.27	0.279,0.551,0.558	-0.267
Sjc_0007746	chr5	+	42815891	42816621	42815891	42816408	42816441	42816621	46,35,47	76,45,49	88,93,93	36,41,28	182	149	6.53235e-11	5.06955e-10	0.331,0.389,0.44	0.667,0.65,0.731	-0.296
Sjc_0007766	chr5	+	43359540	43361195	43359540	43359785	43359821	43361195	30,22,29	7,7,7	59,47,54	0,2,0	185	149	5.27261e-10	3.71847e-09	0.775,0.717,0.769	1.0,0.95,1.0	-0.23
Sjc_0007774	chr5	-	43894500	43896829	43894500	43894996	43896591	43896829	7,6,4	21,18,12	20,24,29	15,1,0	298	149	9.10098e-08	4.82551e-07	0.143,0.143,0.143	0.4,0.923,1.0	-0.631
Sjc_0007781	chr5	+	44157742	44159847	44157742	44157797	44159717	44159847	38,39,33	53,51,34	149,178,156	50,47,80	298	149	7.74668e-10	5.39002e-09	0.264,0.277,0.327	0.598,0.654,0.494	-0.293
Sjc_0009651	chrtig00013705_pilon_pilon_3	-	40064	46530	40064	40390	46367	46530	2,7,2	3,1,3	6,15,21	0,1,0	298	149	1.04682e-06	4.69388e-06	0.25,0.778,0.25	1.0,0.882,1.0	-0.535
Sjc_0009651	chrtig00013705_pilon_pilon_3	-	43855	46530	43855	44720	46367	46530	2,7,1	0,0,0	6,15,21	1,1,5	298	149	7.30774e-05	0.000242169	1.0,1.0,1.0	0.75,0.882,0.677	0.23
Sjc_0005791	chr3	+	8884387	8887711	8884387	8884418	8887176	8887711	21,8,5	3,0,3	15,19,9	0,1,0	298	149	0.00166087	0.00431803	0.778,1.0,0.455	1.0,0.905,1.0	-0.224
Sjc_0008528	chr6	+	422186	423853	422186	422389	423570	423853	12,11,15	16,16,14	27,32,30	3,4,3	298	149	1.07931e-11	9.02203e-11	0.273,0.256,0.349	0.818,0.8,0.833	-0.524
Sjc_0008528	chr6	+	422186	423853	422186	422403	423570	423853	13,14,17	63,65,68	33,39,40	13,16,3	298	149	1.11022e-14	1.2484e-13	0.094,0.097,0.111	0.559,0.549,0.87	-0.559
Sjc_0008528	chr6	+	422186	423853	422186	422403	423589	423853	39,34,31	34,58,42	47,51,49	13,24,34	298	149	0.000231291	0.000703853	0.364,0.227,0.27	0.644,0.515,0.419	-0.239
Sjc_0008534	chr6	-	772058	772935	772058	772325	772363	772935	22,15,18	0,0,0	14,37,23	7,6,9	187	149	8.31053e-09	5.09002e-08	1.0,1.0,1.0	0.614,0.831,0.671	0.295
Sjc_0000676	chr8	-	28537727	28540256	28537727	28538044	28540100	28540256	14,32,11	66,71,30	52,45,25	23,16,22	298	149	3.38893e-10	2.44704e-09	0.096,0.184,0.155	0.531,0.584,0.362	-0.347
Sjc_0003976	chr4	-	69128009	69136400	69128009	69128178	69131792	69136400	9,13,7	0,3,2	96,150,109	0,2,0	298	149	0.00658998	0.0150913	1.0,0.684,0.636	1.0,0.974,1.0	-0.218
Sjc_0007127	chr5	+	18362708	18362951	18362708	18362840	18362870	18362951	5,0,1	0,1,0	0,0,4	20,31,21	179	149	1.82514e-05	6.70601e-05	1.0,0.0,1.0	0.0,0.0,0.137	0.621
Sjc_0008650	chr6	-	5485602	5486019	5485602	5485790	5485825	5486019	62,55,38	384,386,353	207,110,170	141,88,133	184	149	0	0	0.116,0.103,0.08	0.543,0.503,0.509	-0.419
Sjc_0002436	chr4	+	6286027	6287612	6286027	6286117	6287436	6287612	58,52,45	27,21,9	172,143,172	14,16,18	298	149	2.41645e-06	1.02172e-05	0.518,0.553,0.714	0.86,0.817,0.827	-0.24
Sjc_0001736	chr8	+	67438505	67439825	67438505	67438577	67438620	67439825	8,10,15	10,12,10	23,14,16	1,0,5	192	149	2.21821e-06	9.41733e-06	0.383,0.393,0.538	0.947,1.0,0.713	-0.449
Sjc_0008680	chr6	+	6365015	6367584	6365015	6365685	6367501	6367584	46,54,40	3,9,13	206,303,265	0,8,11	298	149	5.51531e-07	2.58806e-06	0.885,0.75,0.606	1.0,0.95,0.923	-0.211
Sjc_0008680	chr6	+	6365015	6367584	6365015	6367457	6367501	6367584	14,5,10	108,110,82	78,128,121	122,208,151	193	149	0	0	0.091,0.034,0.086	0.33,0.322,0.382	-0.274
Sjc_0004232	chr4	-	78917461	78922223	78917461	78919332	78922046	78922223	242,226,187	394,324,276	645,544,561	140,89,136	298	149	0	0	0.235,0.259,0.253	0.697,0.753,0.673	-0.459
Sjc_0008688	chr6	+	6656006	6658034	6656006	6656084	6657686	6658034	4,11,6	88,84,62	45,21,27	49,37,54	298	149	7.54952e-15	8.58211e-14	0.022,0.061,0.046	0.315,0.221,0.2	-0.202
Sjc_0008715	chr6	-	7800437	7803164	7800437	7800862	7803107	7803164	2,0,7	30,25,33	11,25,8	19,9,18	298	149	2.89243e-06	1.2082e-05	0.032,0.0,0.096	0.224,0.581,0.182	-0.286
Sjc_0008715	chr6	-	7800437	7803164	7800437	7800862	7803118	7803164	2,0,7	15,19,14	11,25,6	9,16,9	298	149	6.76782e-06	2.67182e-05	0.063,0.0,0.2	0.379,0.439,0.25	-0.268
Sjc_0008138	chr2	-	13066530	13067762	13066530	13066648	13067687	13067762	2,1,5	27,33,15	18,19,20	26,26,19	298	149	9.05003e-09	5.51505e-08	0.036,0.015,0.143	0.257,0.268,0.345	-0.225
Sjc_0008745	chr6	-	9049176	9051459	9049176	9049313	9051322	9051459	13,38,14	21,17,8	102,153,99	21,19,38	298	149	0.000933094	0.00254429	0.236,0.528,0.467	0.708,0.801,0.566	-0.281
Sjc_0008790	chr6	-	10836085	10836810	10836085	10836525	10836581	10836810	10,15,20	80,80,50	80,73,83	135,96,97	205	149	1.10537e-08	6.61944e-08	0.083,0.12,0.225	0.301,0.356,0.383	-0.204
Sjc_0008790	chr6	-	10836085	10839841	10836085	10836343	10839722	10839841	90,88,74	40,47,22	219,194,179	27,0,6	298	149	1.9984e-15	2.35656e-14	0.529,0.484,0.627	0.802,1.0,0.937	-0.366
Sjc_0008813	chr6	-	11785648	11791991	11785648	11787490	11790092	11791991	79,74,85	65,77,65	135,145,147	8,14,2	298	149	0	0	0.378,0.325,0.395	0.894,0.838,0.974	-0.536
Sjc_0008846	chr6	+	13353532	13353825	13353532	13353760	13353796	13353825	17,20,18	4,16,19	37,47,42	6,13,10	185	149	0.00851851	0.0189928	0.774,0.502,0.433	0.832,0.744,0.772	-0.213
Sjc_0008857	chr6	-	14171376	14173513	14171376	14171919	14173367	14173513	47,32,51	56,36,56	53,60,47	470,408,443	298	149	0	0	0.296,0.308,0.313	0.053,0.068,0.05	0.249
Sjc_0001842	chr8	+	71398794	71399910	71398794	71399258	71399310	71399910	63,93,86	50,45,32	149,145,200	24,30,26	201	149	7.47216e-08	4.03552e-07	0.483,0.605,0.666	0.821,0.782,0.851	-0.233
Sjc_0009285	chr7	-	10004633	10005589	10004633	10004703	10005372	10005589	269,252,183	525,563,493	1949,1429,1517	1134,807,1134	298	149	0	0	0.204,0.183,0.157	0.462,0.47,0.401	-0.263
Sjc_0008872	chr6	+	14979886	14982070	14979886	14980267	14981729	14982070	7,7,8	13,17,10	55,55,72	35,56,28	298	149	0.00106712	0.00287096	0.212,0.171,0.286	0.44,0.329,0.563	-0.221
Sjc_0002081	chr8	-	81397201	81400920	81397201	81397481	81400530	81400920	15,7,4	6,7,5	12,16,6	2,0,0	298	149	7.30321e-07	3.37043e-06	0.556,0.333,0.286	0.75,1.0,1.0	-0.525
Sjc_0005036	chr1	+	26165094	26168218	26165094	26165329	26168067	26168218	89,104,57	14,13,8	83,147,141	71,38,53	298	149	9.48701e-05	0.000308753	0.761,0.8,0.781	0.369,0.659,0.571	0.248
Sjc_0005036	chr1	+	26165170	26168218	26165170	26165333	26168067	26168218	89,105,59	50,34,14	83,150,146	141,142,117	298	149	9.30717e-06	3.59996e-05	0.471,0.607,0.678	0.227,0.346,0.384	0.266
Sjc_0005036	chr1	+	26165170	26168298	26165170	26168218	26168252	26168298	161,144,101	220,196,154	520,616,515	252,214,248	183	149	0	0	0.373,0.374,0.348	0.627,0.701,0.628	-0.287
Sjc_0005036	chr1	+	26172269	26176546	26172269	26172497	26174221	26176546	135,111,113	78,51,54	636,505,536	57,77,62	298	149	0	0	0.464,0.521,0.511	0.848,0.766,0.812	-0.31
Sjc_0007348	chr5	-	27229072	27230850	27229072	27229118	27230723	27230850	208,193,173	208,181,146	603,584,525	238,173,213	298	149	2.22045e-16	2.8051e-15	0.333,0.348,0.372	0.559,0.628,0.552	-0.229
Sjc_0005240	chr1	-	33883411	33883789	33883411	33883650	33883688	33883789	142,117,163	192,154,155	390,235,283	1522,750,1165	187	149	0	0	0.371,0.377,0.456	0.17,0.2,0.162	0.224
Sjc_0009154	chr7	-	4413915	4416892	4413915	4414248	4416548	4416892	31,29,21	197,178,191	81,72,80	52,42,47	298	149	0	0	0.073,0.075,0.052	0.438,0.462,0.46	-0.387
Sjc_0004752	chr1	+	14881610	14883860	14881610	14881729	14883193	14883860	8,4,0	41,40,29	5,12,12	3,5,4	298	149	4.84057e-13	4.60838e-12	0.089,0.048,0.0	0.455,0.545,0.6	-0.488
Sjc_0009208	chr7	+	6898596	6899489	6898596	6899311	6899360	6899489	209,169,155	1699,1393,1154	185,179,194	68,158,129	198	149	0	0	0.085,0.084,0.092	0.672,0.46,0.531	-0.467
Sjc_0003963	chr4	-	68551676	68554450	68551676	68552850	68553839	68554450	12,17,19	69,37,33	52,37,38	36,16,17	298	149	1.18943e-10	8.98128e-10	0.08,0.187,0.224	0.419,0.536,0.528	-0.331
Sjc_0006993	chr5	-	12449901	12450972	12449901	12450104	12450791	12450972	29,14,11	74,63,62	32,44,50	66,32,38	298	149	2.11496e-06	9.02647e-06	0.164,0.1,0.081	0.195,0.407,0.397	-0.218
Sjc_0009291	chr7	-	10285111	10285590	10285111	10285241	10285280	10285590	136,81,122	1065,934,814	144,129,142	218,140,180	188	149	0	0	0.092,0.064,0.106	0.344,0.422,0.385	-0.296
Sjc_0009303	chr7	+	11113945	11115815	11113945	11114505	11115615	11115815	24,18,41	4,6,0	16,15,20	9,18,8	298	149	0.000413077	0.0012012	0.75,0.6,1.0	0.471,0.294,0.556	0.343
Sjc_0009303	chr7	+	11126034	11128110	11126034	11127336	11127863	11128110	7,9,13	10,2,7	4,6,14	1,0,1	298	149	3.48625e-05	0.000122162	0.259,0.692,0.481	0.667,1.0,0.875	-0.37
Sjc_0009303	chr7	+	11144358	11146411	11144358	11145655	11145692	11146411	3,3,4	9,11,1	2,1,5	1,0,0	186	149	4.37959e-06	1.77827e-05	0.211,0.179,0.762	0.616,1.0,1.0	-0.488
Sjc_0006021	chr3	+	19075858	19076647	19075858	19075923	19076464	19076647	6,3,4	25,20,18	24,15,29	9,7,7	298	149	1.06581e-13	1.08394e-12	0.107,0.07,0.1	0.571,0.517,0.674	-0.495
Sjc_0001030	chr8	-	41843908	41847705	41843908	41845831	41846674	41847705	13,15,6	9,20,29	39,36,37	0,0,0	298	149	0	0	0.419,0.273,0.094	1.0,1.0,1.0	-0.738
Sjc_0001030	chr8	-	41843908	41847705	41843908	41844153	41847388	41847705	24,12,16	8,10,6	44,43,50	0,0,0	298	149	7.10543e-15	8.12816e-14	0.6,0.375,0.571	1.0,1.0,1.0	-0.485
Sjc_0009372	chr7	+	13916872	13918198	13916872	13917009	13917778	13918198	32,29,26	23,35,0	42,69,69	0,0,6	298	149	0.000318788	0.000945947	0.41,0.293,1.0	1.0,1.0,0.852	-0.383
Sjc_0009372	chr7	+	13918235	13919055	13918235	13918696	13918735	13919055	1619,1333,1102	848,659,553	342,362,342	1972,1748,2036	188	149	0	0	0.602,0.616,0.612	0.121,0.141,0.117	0.484
Sjc_0001399	chr8	-	54399661	54401018	54399661	54399744	54400229	54401018	29,30,31	12,2,6	87,112,114	2,1,0	298	149	2.13244e-09	1.4211e-08	0.547,0.882,0.721	0.956,0.982,1.0	-0.263
Sjc_0001399	chr8	-	54399661	54401018	54399661	54399744	54400674	54401018	27,29,29	58,42,43	76,91,113	42,29,33	298	149	8.52585e-12	7.193e-11	0.189,0.257,0.252	0.475,0.611,0.631	-0.34
Sjc_0009387	chr7	+	14672925	14676799	14672925	14673412	14675591	14676799	7,3,4	3,1,9	15,17,24	82,96,76	298	149	0.00744298	0.0168534	0.538,0.6,0.182	0.084,0.081,0.136	0.34
Sjc_0009403	chr7	+	15158097	15158319	15158097	15158218	15158256	15158319	92,100,60	81,72,65	646,724,650	120,106,119	187	149	0	0	0.475,0.525,0.424	0.811,0.845,0.813	-0.348
Sjc_0005975	chr3	-	16731362	16731835	16731362	16731640	16731669	16731835	273,221,175	826,657,621	275,345,241	284,253,242	178	149	0	0	0.217,0.22,0.191	0.448,0.533,0.455	-0.269
Sjc_0005975	chr3	-	16731362	16732147	16731362	16731835	16731866	16732147	88,59,50	456,435,322	162,169,161	296,275,253	180	149	0	0	0.138,0.101,0.114	0.312,0.337,0.345	-0.214
Sjc_0009485	chr7	-	18636562	18636689	18636562	18636602	18636637	18636689	19,28,29	196,193,218	32,63,56	76,85,102	184	149	6.66134e-16	8.11879e-15	0.073,0.105,0.097	0.254,0.375,0.308	-0.221
Sjc_0009513	chr7	-	20566983	20569540	20566983	20567040	20569489	20569540	85,81,74	413,322,303	115,89,133	140,97,110	298	149	0	0	0.093,0.112,0.109	0.291,0.314,0.377	-0.223
Sjc_0001376	chr8	+	53536075	53536749	53536075	53536586	53536624	53536749	24,28,10	11,6,7	6,26,23	0,0,0	187	149	9.73033e-10	6.65547e-09	0.635,0.788,0.532	1.0,1.0,1.0	-0.348
Sjc_0001376	chr8	+	53536075	53538949	53536075	53536749	53536789	53538949	9,21,11	1,8,5	29,24,12	0,2,1	189	149	6.13104e-05	0.000205804	0.876,0.674,0.634	1.0,0.904,0.904	-0.208
Sjc_0001376	chr8	+	53536789	53538949	53536789	53536948	53538721	53538949	13,19,18	3,11,19	50,70,55	3,4,1	298	149	1.35427e-08	8.03711e-08	0.684,0.463,0.321	0.893,0.897,0.965	-0.429
Sjc_0000034	chr8	-	1647692	1649477	1647692	1647901	1647935	1649477	51,44,32	19,4,17	54,91,67	4,7,0	183	149	5.66187e-06	2.26475e-05	0.686,0.9,0.605	0.917,0.914,1.0	-0.213
Sjc_0000088	chr8	+	3680389	3681066	3680389	3680858	3680906	3681066	28,21,25	25,16,0	102,64,70	4,5,0	197	149	7.75811e-05	0.000256392	0.459,0.498,1.0	0.951,0.906,1.0	-0.3
Sjc_0000090	chr8	-	3719825	3721034	3719825	3720046	3720772	3721034	17,14,20	78,66,34	149,110,72	47,33,44	298	149	0	0	0.098,0.096,0.227	0.613,0.625,0.45	-0.422
Sjc_0000090	chr8	-	3719825	3721183	3719825	3720046	3721069	3721183	18,10,16	23,17,10	110,84,61	8,7,10	298	149	3.10085e-13	3.00328e-12	0.281,0.227,0.444	0.873,0.857,0.753	-0.51
Sjc_0002064	chr8	-	80384019	80384324	80384019	80384168	80384201	80384324	18,11,11	42,46,38	23,24,9	27,17,14	182	149	0.000252037	0.000763149	0.26,0.164,0.192	0.411,0.536,0.345	-0.225
Sjc_0008934	chr6	-	17310586	17314926	17310586	17313542	17314710	17314926	13,6,15	8,6,5	33,60,61	4,5,4	298	149	1.21997e-05	4.61075e-05	0.448,0.333,0.6	0.805,0.857,0.884	-0.388
Sjc_0008934	chr6	-	17310586	17314926	17310586	17313542	17314775	17314926	7,3,9	14,7,6	20,43,46	2,14,11	298	149	2.89727e-05	0.000103216	0.2,0.176,0.429	0.833,0.606,0.676	-0.437
Sjc_0005384	chr1	-	40083495	40083695	40083495	40083578	40083612	40083695	39,34,23	35,37,46	321,256,243	119,143,105	183	149	3.424e-06	1.40918e-05	0.476,0.428,0.289	0.687,0.593,0.653	-0.247
Sjc_0005184	chr1	+	31444365	31445414	31444365	31444874	31445273	31445414	23,26,12	60,66,58	82,120,95	16,23,27	298	149	0	0	0.161,0.165,0.094	0.719,0.723,0.638	-0.553
Sjc_0005184	chr1	+	31444365	31445414	31444365	31444883	31445273	31445414	19,25,13	16,16,19	86,121,87	17,15,25	298	149	2.3842e-07	1.19194e-06	0.373,0.439,0.255	0.717,0.801,0.635	-0.362
Sjc_0000223	chr8	-	9765118	9765768	9765118	9765244	9765283	9765768	3,32,21	33,47,29	66,61,54	48,40,42	188	149	0.000341253	0.00100685	0.067,0.35,0.365	0.521,0.547,0.505	-0.264
Sjc_0003691	chr4	+	56174420	56175830	56174420	56174559	56175711	56175830	25,25,29	49,45,42	51,59,63	33,21,31	298	149	1.93722e-08	1.12756e-07	0.203,0.217,0.257	0.436,0.584,0.504	-0.282
Sjc_0003691	chr4	+	56174420	56175830	56174420	56175650	56175711	56175830	14,17,21	8,8,0	52,52,46	0,3,0	210	149	5.25172e-06	2.11115e-05	0.554,0.601,1.0	1.0,0.925,1.0	-0.257

## Sheet: Skip exon
GeneID	chr	strand	exonStart_0base	exonEnd	upstreamES	upstreamEE	downstreamES	downstreamEE	IJC_SAMPLE_1	SJC_SAMPLE_1	IJC_SAMPLE_2	SJC_SAMPLE_2	IncFormLen	SkipFormLen	PValue	FDR	IncLevel1	IncLevel2	IncLevelDifference
Sjc_0009718	chrtig00013672_pilon_pilon_11	-	10231	10282	9898	10198	10313	10410	1,0,4	0,9,1	4,3,5	2,0,0	200	149	0.00256064	0.0183652	1.0,0.0,0.749	0.598,1.0,1.0	-0.283
Sjc_0009671	chrtig00000048_pilon_pilon_23	+	36156	36271	35872	35955	36656	36811	6594,5828,4498	56,41,21	4,41,33	4,1,2	264	149	0.00241706	0.017464	0.985,0.988,0.992	0.361,0.959,0.903	0.247
Sjc_0002187	chr8	+	86099100	86099181	86098829	86099055	86101253	86101567	68,42,39	152,114,106	314,272,285	203,146,170	230	149	0	0	0.225,0.193,0.192	0.501,0.547,0.521	-0.32
Sjc_0002187	chr8	+	86104853	86104933	86098829	86101567	86106359	86106515	108,113,125	69,35,38	1076,684,781	0,2,0	229	149	0	0	0.505,0.677,0.682	1.0,0.996,1.0	-0.377
Sjc_0002187	chr8	+	86105652	86105672	86098829	86101567	86106359	86106515	5,19,0	69,35,38	10,10,19	0,2,0	169	149	0	0	0.06,0.324,0.0	1.0,0.815,1.0	-0.81
Sjc_0002187	chr8	+	86105652	86105672	86104853	86104933	86106359	86106515	44,50,27	25,30,45	155,101,145	450,270,332	169	149	2.31854e-05	0.000251185	0.608,0.595,0.346	0.233,0.248,0.278	0.263
Sjc_0002152	chr8	-	84422995	84423208	84412488	84416603	84423923	84423996	46,26,41	34,37,33	236,153,149	18,21,34	298	149	2.23155e-14	7.66096e-13	0.404,0.26,0.383	0.868,0.785,0.687	-0.431
Sjc_0002152	chr8	-	84423150	84423208	84416313	84416603	84423923	84423996	104,66,92	34,37,33	661,402,455	18,21,34	207	149	0	0	0.688,0.562,0.667	0.964,0.932,0.906	-0.295
Sjc_0002152	chr8	-	84444082	84444125	84442772	84442887	84446835	84446954	8,3,3	0,0,0	13,10,23	19,7,17	192	149	3.19042e-09	6.39604e-08	1.0,1.0,1.0	0.347,0.526,0.512	0.538
Sjc_0002036	chr8	-	79315689	79315923	79312149	79312288	79316305	79317327	54,72,55	41,37,36	58,72,69	108,97,147	298	149	4.92168e-09	9.59649e-08	0.397,0.493,0.433	0.212,0.271,0.19	0.217
Sjc_0002036	chr8	-	79315705	79315923	79312193	79312288	79316305	79316967	35,44,36	41,37,36	27,48,27	108,97,147	298	149	7.5855e-10	1.66109e-08	0.299,0.373,0.333	0.111,0.198,0.084	0.204
Sjc_0002036	chr8	-	79319915	79319930	79317760	79318804	79323215	79323460	1,2,4	0,0,0	15,3,24	8,11,6	164	149	1.25882e-07	1.98747e-06	1.0,1.0,1.0	0.63,0.199,0.784	0.462
Sjc_0001935	chr8	-	75575586	75575867	75575168	75575337	75577189	75577348	57,48,25	6,11,8	402,233,252	28,2,11	298	149	2.63522e-05	0.000283172	0.826,0.686,0.61	0.878,0.983,0.92	-0.22
Sjc_0001934	chr8	+	75562691	75563541	75560388	75560469	75564744	75564789	87,80,97	100,83,87	65,36,46	303,260,271	298	149	0	0	0.303,0.325,0.358	0.097,0.065,0.078	0.249
Sjc_0001930	chr8	-	75418003	75418254	75416879	75417073	75418286	75418555	9,22,17	2,5,5	23,14,21	3,0,0	298	149	0.000410427	0.00349657	0.692,0.688,0.63	0.793,1.0,1.0	-0.261
Sjc_0001852	chr8	+	71981200	71981465	71956625	71957259	71985844	71986428	1,3,6	2,2,1	2,1,3	16,10,6	298	149	0.00347997	0.0241264	0.2,0.429,0.75	0.059,0.048,0.2	0.357
Sjc_0001748	chr8	-	67978489	67978569	67977473	67977948	67980353	67980815	357,277,293	9,10,0	148,99,125	100,67,64	229	149	0	0	0.963,0.947,1.0	0.491,0.49,0.56	0.456
Sjc_0001717	chr8	-	66680637	66680871	66671256	66672877	66680929	66681308	43,62,38	275,245,257	10,9,19	9,3,11	298	149	2.74694e-10	6.28298e-09	0.073,0.112,0.069	0.357,0.6,0.463	-0.389
Sjc_0001709	chr8	-	66184088	66184214	66183953	66184001	66184865	66185126	107,95,92	20,13,11	278,159,175	94,110,89	275	149	3.56023e-08	6.11117e-07	0.744,0.798,0.819	0.616,0.439,0.516	0.263
Sjc_0001696	chr8	+	65771521	65771641	65771404	65771472	65773667	65773772	22,10,15	7,16,3	3,1,0	2,7,12	269	149	0.000149782	0.00138856	0.635,0.257,0.735	0.454,0.073,0.0	0.367
Sjc_0001696	chr8	+	65771521	65771641	65771404	65771472	65774129	65774271	45,43,49	91,58,81	8,13,7	119,120,111	269	149	0	0	0.215,0.291,0.251	0.036,0.057,0.034	0.21
Sjc_0001693	chr8	+	65727075	65727201	65726044	65726493	65727300	65727476	232,256,240	1167,939,901	1162,865,763	890,735,844	275	149	0	0	0.097,0.129,0.126	0.414,0.389,0.329	-0.26
Sjc_0001627	chr8	-	63035719	63036760	63031668	63031777	63039222	63039335	10,1,11	0,0,0	27,74,50	9,4,3	298	149	1.6243e-05	0.000181388	1.0,1.0,1.0	0.6,0.902,0.893	0.202
Sjc_0001557	chr8	-	60595035	60595137	60590051	60590127	60597276	60597376	5,9,8	0,0,0	106,95,77	118,102,82	251	149	1.91092e-12	5.50996e-11	1.0,1.0,1.0	0.348,0.356,0.358	0.646
Sjc_0001556	chr8	-	60558360	60560394	60556290	60556371	60564852	60565043	14,7,10	62,56,36	6,22,9	3,13,5	298	149	1.37203e-10	3.25906e-09	0.101,0.059,0.122	0.5,0.458,0.474	-0.383
Sjc_0001556	chr8	-	60558360	60563084	60556290	60556371	60564852	60565043	14,7,10	62,56,36	6,22,9	3,13,5	298	149	1.37203e-10	3.25906e-09	0.101,0.059,0.122	0.5,0.458,0.474	-0.383
Sjc_0001619	chr8	+	62859355	62859374	62858257	62858305	62859856	62860528	44,27,41	145,103,101	0,0,0	163,129,183	168	149	0	0	0.212,0.189,0.265	0.0,0.0,0.0	0.222
Sjc_0001519	chr8	+	59199462	59199571	59199358	59199423	59205011	59205090	13,4,5	0,3,6	18,18,17	0,0,2	258	149	0.000233761	0.00208928	1.0,0.435,0.325	1.0,1.0,0.831	-0.357
Sjc_0001519	chr8	+	59202818	59202901	59199462	59199571	59204497	59204541	26,21,25	50,28,32	122,69,80	39,42,52	232	149	2.5523e-06	3.28426e-05	0.25,0.325,0.334	0.668,0.513,0.497	-0.256
Sjc_0001426	chr8	+	55522666	55523094	55517254	55517314	55524682	55525063	19,30,25	5,4,3	105,92,112	1,0,0	298	149	1.34664e-08	2.46472e-07	0.655,0.789,0.806	0.981,1.0,1.0	-0.244
Sjc_0001330	chr8	-	52095413	52095464	52084698	52086395	52097002	52097128	21,12,9	14,2,10	4,2,0	18,8,21	200	149	2.7857e-07	4.19418e-06	0.528,0.817,0.401	0.142,0.157,0.0	0.482
Sjc_0001324	chr8	-	51818041	51818115	51807352	51809145	51819379	51819548	73,47,62	22,27,14	100,47,61	3,5,1	223	149	1.84142e-09	3.8328e-08	0.689,0.538,0.747	0.957,0.863,0.976	-0.274
Sjc_0001324	chr8	-	51818041	51818145	51809028	51809145	51819379	51819548	19,12,18	22,27,14	28,16,10	3,5,1	253	149	1.00137e-06	1.36648e-05	0.337,0.207,0.431	0.846,0.653,0.855	-0.46
Sjc_0001323	chr8	+	51791998	51792054	51788890	51789039	51799170	51799564	0,0,1	8,6,1	7,0,3	1,4,2	205	149	0.000268265	0.00236043	0.0,0.0,0.421	0.836,0.0,0.522	-0.312
Sjc_0001311	chr8	-	51566608	51566625	51565405	51565593	51567877	51568108	5,4,0	0,1,1	0,0,2	3,7,1	166	149	2.20135e-05	0.000239892	1.0,0.782,0.0	0.0,0.0,0.642	0.38
Sjc_0001257	chr8	+	49912816	49913072	49906505	49906594	49914260	49914440	2392,1882,1433	870,644,590	128,139,116	303,272,328	298	149	0	0	0.579,0.594,0.548	0.174,0.204,0.15	0.398
Sjc_0001257	chr8	+	49912816	49913072	49906505	49906594	49916503	49916829	40,49,25	10,2,7	1,1,1	18,14,21	298	149	0	0	0.667,0.925,0.641	0.027,0.034,0.023	0.716
Sjc_0001257	chr8	+	49912895	49913072	49906505	49906594	49914260	49914440	2759,2120,1666	870,644,590	151,153,125	303,272,328	298	149	0	0	0.613,0.622,0.585	0.199,0.22,0.16	0.414
Sjc_0001257	chr8	+	49912895	49913072	49906505	49906594	49916503	49916829	407,287,258	10,2,7	24,15,10	18,14,21	298	149	0	0	0.953,0.986,0.949	0.4,0.349,0.192	0.649
Sjc_0001220	chr8	+	48754568	48754713	48754407	48754512	48755025	48755149	0,1,0	3,0,1	42,21,31	7,3,3	294	149	4.03015e-05	0.000419426	0.0,1.0,0.0	0.753,0.78,0.84	-0.458
Sjc_0001220	chr8	+	48754568	48754713	48754407	48754512	48755177	48755333	0,1,0	5,0,1	46,21,29	0,1,0	294	149	1.03987e-07	1.67174e-06	0.0,1.0,0.0	1.0,0.914,1.0	-0.638
Sjc_0001220	chr8	+	48758062	48759547	48755177	48755333	48765382	48767632	51,27,53	12,5,9	906,684,766	0,0,0	298	149	0	0	0.68,0.73,0.746	1.0,1.0,1.0	-0.281
Sjc_0002023	chr8	+	78981416	78981512	78979836	78980294	78981551	78981649	90,77,68	51,41,68	366,282,411	25,12,20	245	149	0	0	0.518,0.533,0.378	0.899,0.935,0.926	-0.444
Sjc_0001183	chr8	-	47341859	47342241	47341141	47341496	47349902	47350099	75,51,43	9,2,10	101,111,88	42,29,44	298	149	0.000245872	0.00218311	0.806,0.927,0.683	0.546,0.657,0.5	0.238
Sjc_0001153	chr8	+	46279023	46279104	46276484	46276573	46279729	46280933	5,5,12	3,5,0	32,20,15	0,0,0	230	149	8.39958e-06	9.91869e-05	0.519,0.393,1.0	1.0,1.0,1.0	-0.363
Sjc_0001130	chr8	-	45608100	45608382	45607065	45607288	45609738	45609866	89,88,73	0,1,5	177,176,163	115,78,87	298	149	0	0	1.0,0.978,0.88	0.435,0.53,0.484	0.47
Sjc_0001130	chr8	-	45609638	45609699	45607065	45607288	45609738	45609866	27,25,32	0,1,5	79,59,67	115,78,87	210	149	0	0	1.0,0.947,0.82	0.328,0.349,0.353	0.579
Sjc_0001116	chr8	+	44722083	44722276	44720752	44720827	44723325	44723418	221,148,131	74,73,57	283,201,245	33,27,29	298	149	8.77076e-14	2.83236e-12	0.599,0.503,0.535	0.811,0.788,0.809	-0.257
Sjc_0001099	chr8	+	44157637	44157692	44157342	44157602	44157725	44157772	541,412,356	205,167,196	3753,2783,2915	406,232,239	204	149	0	0	0.658,0.643,0.57	0.871,0.898,0.899	-0.266
Sjc_0001099	chr8	+	44157637	44157692	44157342	44157602	44157930	44158298	181,149,124	849,613,678	1044,839,846	1047,720,791	204	149	0	0	0.135,0.151,0.118	0.421,0.46,0.439	-0.305
Sjc_0001099	chr8	+	44157637	44157772	44157342	44157602	44157930	44158298	719,626,521	849,613,678	2650,2204,2245	1047,720,791	284	149	0	0	0.308,0.349,0.287	0.57,0.616,0.598	-0.28
Sjc_0001099	chr8	+	44157725	44157772	44157342	44157602	44157930	44158298	474,389,376	849,613,678	1752,1303,1370	1047,720,791	196	149	0	0	0.298,0.325,0.297	0.56,0.579,0.568	-0.262
Sjc_0001077	chr8	+	43389798	43390481	43388679	43388871	43390581	43390624	33,32,17	5,15,13	895,462,591	3,2,3	298	149	0	0	0.767,0.516,0.395	0.993,0.991,0.99	-0.432
Sjc_0001053	chr8	-	42584339	42584657	42581258	42582066	42586050	42586377	384,357,371	103,102,100	120,74,129	168,177,215	298	149	0	0	0.651,0.636,0.65	0.263,0.173,0.231	0.423
Sjc_0001016	chr8	+	41136375	41136417	41126992	41127042	41136797	41137613	6,0,5	13,21,5	0,1,4	107,85,76	191	149	2.40153e-05	0.000259719	0.265,0.0,0.438	0.0,0.009,0.039	0.218
Sjc_0001014	chr8	-	41092135	41092263	41087961	41088157	41094624	41094876	33,33,15	8,0,2	134,99,94	60,44,35	277	149	0.000366194	0.00314434	0.689,1.0,0.801	0.546,0.548,0.591	0.268
Sjc_0001010	chr8	-	40956596	40956714	40943558	40944229	40960584	40960871	15,3,29	2,1,0	0,0,7	3,2,4	267	149	9.44706e-07	1.29969e-05	0.807,0.626,1.0	0.0,0.0,0.494	0.646
Sjc_0000993	chr8	+	40300174	40300751	40299989	40300140	40317376	40318057	69,60,47	23,27,24	163,114,129	24,14,23	298	149	1.72548e-06	2.28222e-05	0.6,0.526,0.495	0.773,0.803,0.737	-0.231
Sjc_0000975	chr8	-	39583701	39585004	39578496	39578664	39587619	39587657	28,28,31	0,0,1	4,2,7	1,6,2	298	149	7.55641e-08	1.24398e-06	1.0,1.0,0.939	0.667,0.143,0.636	0.498
Sjc_0000964	chr8	+	39036835	39036980	39026927	39027000	39041380	39041825	2,6,2	8,10,3	43,21,24	8,4,7	294	149	8.51897e-08	1.39624e-06	0.112,0.233,0.253	0.731,0.727,0.635	-0.498
Sjc_0000964	chr8	+	39036835	39036980	39026927	39027000	39072168	39072569	1,2,2	3,0,5	40,18,26	2,0,6	294	149	0.00649919	0.0420346	0.145,1.0,0.169	0.91,1.0,0.687	-0.428
Sjc_0000958	chr8	-	38922195	38922342	38919091	38919641	38924180	38924261	107,84,60	16,9,22	268,212,235	0,0,0	296	149	0	0	0.771,0.825,0.579	1.0,1.0,1.0	-0.275
Sjc_0000958	chr8	-	38922195	38922342	38919091	38919641	38927570	38927809	47,34,24	16,17,14	123,98,135	4,4,14	296	149	1.32058e-11	3.50588e-10	0.597,0.502,0.463	0.939,0.925,0.829	-0.377
Sjc_0000930	chr8	-	37637234	37637403	37633497	37633583	37640494	37640929	1,4,3	0,0,0	222,142,205	37,37,31	298	149	6.17282e-06	7.47662e-05	1.0,1.0,1.0	0.75,0.657,0.768	0.275
Sjc_0000912	chr8	-	37129046	37129128	37126349	37126834	37131360	37131555	230,181,159	80,72,66	6,16,10	4,21,11	231	149	0.000299973	0.00261702	0.65,0.619,0.608	0.492,0.33,0.37	0.228
Sjc_0000893	chr8	+	36458694	36458807	36451830	36452135	36459767	36460109	24,12,0	8,20,17	0,5,6	27,34,45	262	149	0.00519046	0.0343629	0.63,0.254,0.0	0.0,0.077,0.07	0.246
Sjc_0000861	chr8	+	35175956	35176261	35175160	35175312	35178737	35178901	18,17,21	2,2,5	225,180,250	0,0,2	298	149	4.99401e-07	7.18579e-06	0.818,0.81,0.677	1.0,1.0,0.984	-0.226
Sjc_0000854	chr8	-	34813639	34813802	34812648	34812864	34817280	34817456	25,23,62	2,2,4	61,37,41	19,6,27	298	149	8.8846e-05	0.000862543	0.862,0.852,0.886	0.616,0.755,0.432	0.266
Sjc_0000831	chr8	-	34326263	34326377	34324642	34324874	34328694	34328994	375,270,291	59,47,62	169,158,179	93,77,84	263	149	1.25788e-13	4.00617e-12	0.783,0.765,0.727	0.507,0.538,0.547	0.228
Sjc_0000799	chr8	-	33151824	33151996	33151372	33151463	33152556	33152867	13,3,1	0,0,0	4,6,10	4,1,4	298	149	3.22664e-08	5.60617e-07	1.0,1.0,1.0	0.333,0.75,0.556	0.454
Sjc_0000775	chr8	-	32048239	32048260	32044025	32046599	32050280	32050347	77,50,60	54,53,47	20,20,20	144,103,104	170	149	0	0	0.556,0.453,0.528	0.109,0.145,0.144	0.38
Sjc_0000758	chr8	-	31365816	31365930	31363135	31363444	31367357	31367594	87,44,67	93,59,54	4,19,9	40,45,30	263	149	2.43927e-07	3.71797e-06	0.346,0.297,0.413	0.054,0.193,0.145	0.221
Sjc_0000734	chr8	-	30396000	30396166	30395035	30395274	30398188	30398568	9,1,9	0,0,0	21,28,33	0,6,8	298	149	4.19891e-06	5.21804e-05	1.0,1.0,1.0	1.0,0.7,0.673	0.209
Sjc_0000710	chr8	-	29796810	29797067	29794809	29795392	29797541	29797901	292,231,209	63,37,43	529,444,469	5,8,2	298	149	0	0	0.699,0.757,0.708	0.981,0.965,0.992	-0.258
Sjc_0000681	chr8	-	28736375	28736930	28734123	28735783	28738689	28738900	215,130,142	7,3,7	147,108,141	32,19,32	298	149	3.85469e-13	1.1839e-11	0.939,0.956,0.91	0.697,0.74,0.688	0.227
Sjc_0000681	chr8	-	28736471	28736827	28735408	28735783	28738689	28738900	77,43,69	7,3,7	106,60,65	32,19,32	298	149	2.88618e-07	4.32436e-06	0.846,0.878,0.831	0.624,0.612,0.504	0.272
Sjc_0000674	chr8	-	28483692	28483713	28480899	28482305	28484315	28484524	370,309,229	235,168,116	123,356,246	28,31,42	170	149	0	0	0.58,0.617,0.634	0.794,0.91,0.837	-0.237
Sjc_0000660	chr8	+	27359996	27360135	27358972	27359098	27360809	27360942	41,31,41	170,143,119	208,210,140	183,208,160	288	149	0	0	0.111,0.101,0.151	0.37,0.343,0.312	-0.221
Sjc_0000660	chr8	+	27359996	27360775	27358972	27359098	27360809	27360942	374,353,354	170,143,119	1510,1183,1407	183,208,160	298	149	0	0	0.524,0.552,0.598	0.805,0.74,0.815	-0.229
Sjc_0000647	chr8	-	27039264	27039435	27038185	27038293	27039470	27039687	154,165,135	183,129,172	286,270,290	67,49,56	298	149	0	0	0.296,0.39,0.282	0.681,0.734,0.721	-0.389
Sjc_0000647	chr8	-	27039309	27039435	27038185	27038293	27039470	27039687	272,257,259	183,129,172	381,396,462	67,49,56	275	149	0	0	0.446,0.519,0.449	0.755,0.814,0.817	-0.324
Sjc_0000647	chr8	-	27039327	27039435	27038185	27038293	27039470	27039687	85,122,90	183,129,172	120,120,95	67,49,56	257	149	1.14933e-10	2.76557e-09	0.212,0.354,0.233	0.509,0.587,0.496	-0.264
Sjc_0000563	chr8	-	24023051	24023163	24022899	24023012	24023790	24023974	223,180,144	28,38,18	250,264,245	2,0,0	261	149	0	0	0.82,0.73,0.82	0.986,1.0,1.0	-0.205
Sjc_0000563	chr8	-	24023605	24023751	24022899	24023012	24023790	24023974	160,151,101	28,38,18	177,150,163	2,0,0	295	149	0	0	0.743,0.667,0.739	0.978,1.0,1.0	-0.276
Sjc_0000543	chr8	+	23143384	23143418	23143156	23143294	23146265	23147590	37,48,25	370,334,306	129,134,160	273,207,261	183	149	0	0	0.075,0.105,0.062	0.278,0.345,0.333	-0.238
Sjc_0000533	chr8	+	22760025	22760368	22757110	22757185	22761170	22761565	94,75,59	0,0,0	145,137,190	20,54,37	298	149	0	0	1.0,1.0,1.0	0.784,0.559,0.72	0.312
Sjc_0000533	chr8	+	22777974	22778094	22776974	22777187	22781064	22781296	11,5,3	22,29,24	152,180,171	0,6,0	269	149	0	0	0.217,0.087,0.065	1.0,0.943,1.0	-0.858
Sjc_0000532	chr8	-	22741158	22741222	22740238	22740462	22745949	22746023	181,164,179	44,35,37	618,426,409	11,11,0	213	149	0	0	0.742,0.766,0.772	0.975,0.964,1.0	-0.22
Sjc_0001796	chr8	+	69867644	69867903	69867397	69867606	69869163	69869689	715,615,546	32,35,28	244,173,221	91,67,92	298	149	0	0	0.918,0.898,0.907	0.573,0.564,0.546	0.347
Sjc_0000455	chr8	+	20215412	20215484	20206526	20206559	20216723	20217226	593,530,441	189,189,157	877,751,705	76,78,92	221	149	0	0	0.679,0.654,0.654	0.886,0.867,0.838	-0.201
Sjc_0000441	chr8	+	19638018	19638331	19631676	19631693	19638374	19638436	20,20,20	3,5,2	68,15,38	109,34,45	298	149	4.25676e-11	1.07312e-09	0.769,0.667,0.833	0.238,0.181,0.297	0.518
Sjc_0000441	chr8	+	19638254	19638331	19631450	19631693	19638374	19638436	26,23,24	3,5,2	73,16,45	109,34,45	226	149	1.54809e-12	4.5012e-11	0.851,0.752,0.888	0.306,0.237,0.397	0.517
Sjc_0000433	chr8	+	19181301	19181528	19180585	19180667	19185488	19185595	18,12,4	23,29,38	40,15,31	0,0,60	298	149	2.62012e-05	0.000281712	0.281,0.171,0.05	1.0,1.0,0.205	-0.568
Sjc_0000433	chr8	+	19181301	19181528	19180585	19180919	19185488	19185595	15,11,3	2,0,0	37,16,31	15,21,17	298	149	9.7903e-07	1.34391e-05	0.789,1.0,1.0	0.552,0.276,0.477	0.495
Sjc_0000433	chr8	+	19184799	19184883	19180585	19180667	19185488	19185595	0,0,0	23,29,38	29,4,16	0,0,60	233	149	5.07525e-11	1.2708e-09	0.0,0.0,0.0	1.0,1.0,0.146	-0.715
Sjc_0000433	chr8	+	19184799	19184883	19181448	19181528	19185488	19185595	0,0,0	15,10,2	21,4,16	34,14,30	233	149	8.41679e-09	1.58761e-07	0.0,0.0,0.0	0.283,0.154,0.254	-0.23
Sjc_0001903	chr8	-	74260576	74260710	74258103	74258379	74265605	74265875	274,215,200	21,28,16	25,34,27	60,55,55	283	149	0	0	0.873,0.802,0.868	0.18,0.246,0.205	0.637
Sjc_0000408	chr8	-	18011246	18011494	18008981	18009373	18016346	18016542	334,260,224	43,63,36	87,74,76	80,59,92	298	149	0	0	0.795,0.674,0.757	0.352,0.385,0.292	0.399
Sjc_0000382	chr8	+	16818666	16818845	16815591	16815731	16821499	16821664	11,7,4	0,0,1	8,5,20	6,1,2	298	149	8.53992e-05	0.000832136	1.0,1.0,0.667	0.4,0.714,0.833	0.24
Sjc_0000371	chr8	-	16215601	16216030	16210658	16210819	16218739	16218831	514,434,371	44,21,31	349,282,391	105,74,126	298	149	0	0	0.854,0.912,0.857	0.624,0.656,0.608	0.245
Sjc_0000324	chr8	-	14469719	14469797	14468831	14469408	14471330	14471485	297,280,298	490,459,373	434,318,316	150,146,143	227	149	0	0	0.285,0.286,0.344	0.655,0.588,0.592	-0.307
Sjc_0000299	chr8	+	13076668	13076774	13075500	13075609	13079363	13079453	9,12,8	15,5,3	2,4,1	39,36,22	255	149	2.3838e-09	4.89565e-08	0.26,0.584,0.609	0.029,0.061,0.026	0.446
Sjc_0002973	chr4	+	29450705	29451100	29446420	29446656	29454114	29455538	11,2,5	0,4,2	14,8,6	0,0,0	298	149	0.000145389	0.00135054	1.0,0.2,0.556	1.0,1.0,1.0	-0.415
Sjc_0008286	chr2	+	18164376	18164659	18164137	18164337	18173980	18174201	36,37,41	6,7,14	155,94,110	3,9,3	298	149	2.0976e-06	2.74691e-05	0.75,0.725,0.594	0.963,0.839,0.948	-0.227
Sjc_0002483	chr4	+	7968486	7968562	7968283	7968452	7974119	7974398	280,247,204	16,10,10	165,101,94	58,38,60	225	149	0	0	0.921,0.942,0.931	0.653,0.638,0.509	0.331
Sjc_0002483	chr4	+	7975090	7975293	7974119	7974398	7981543	7981613	171,125,108	13,9,5	60,45,82	45,59,23	298	149	3.75481e-11	9.5701e-10	0.868,0.874,0.915	0.4,0.276,0.641	0.447
Sjc_0007165	chr5	+	20051293	20051606	20047577	20047741	20054803	20054993	311,284,229	0,2,4	172,194,187	49,50,54	298	149	0	0	1.0,0.986,0.966	0.637,0.66,0.634	0.34
Sjc_0004185	chr4	-	77289735	77289916	77289447	77289700	77290600	77290691	33,18,12	41,21,27	44,53,43	14,11,11	298	149	6.61435e-11	1.63845e-09	0.287,0.3,0.182	0.611,0.707,0.662	-0.404
Sjc_0004185	chr4	-	77289735	77289929	77289447	77289700	77290600	77290691	38,26,14	41,21,27	60,64,58	14,11,11	298	149	3.69613e-11	9.43355e-10	0.317,0.382,0.206	0.682,0.744,0.725	-0.415
Sjc_0002889	chr4	-	26574837	26575199	26567291	26568307	26601207	26601234	49,49,35	16,24,0	0,9,10	10,8,12	298	149	0.000134798	0.00126039	0.605,0.505,1.0	0.0,0.36,0.294	0.485
Sjc_0002884	chr4	-	26362689	26362782	26362254	26362318	26364347	26364992	93,74,123	29,14,12	86,117,59	0,0,1	242	149	2.38698e-14	8.11924e-13	0.664,0.765,0.863	1.0,1.0,0.973	-0.227
Sjc_0005986	chr3	+	17313896	17314295	17313041	17313127	17316233	17316586	471,409,412	50,59,46	182,195,242	96,71,134	298	149	0	0	0.825,0.776,0.817	0.487,0.579,0.475	0.292
Sjc_0002840	chr4	-	24740237	24740540	24738312	24739289	24754452	24754747	7,28,5	16,8,8	1,2,3	10,11,14	298	149	0.000454137	0.00382841	0.179,0.636,0.238	0.048,0.083,0.097	0.275
Sjc_0006293	chr3	+	29943528	29943711	29943307	29943487	29946213	29946337	7,3,5	0,0,0	22,23,26	2,4,6	298	149	1.91114e-06	2.51879e-05	1.0,1.0,1.0	0.846,0.742,0.684	0.243
Sjc_0006293	chr3	+	29943528	29943759	29943307	29943487	29946213	29946337	5,3,2	0,0,0	3,0,5	2,4,6	298	149	7.31193e-13	2.18578e-11	1.0,1.0,1.0	0.429,0.0,0.294	0.759
Sjc_0001160	chr8	-	46472724	46472806	46471178	46471370	46475121	46475405	34,31,38	4,6,15	59,56,52	2,0,0	231	149	1.21114e-09	2.59386e-08	0.846,0.769,0.62	0.95,1.0,1.0	-0.238
Sjc_0008501	chr2	+	25871058	25871194	25870896	25870961	25875009	25875052	28,32,15	7,4,4	87,47,94	4,0,3	285	149	3.97895e-05	0.000414797	0.677,0.807,0.662	0.919,1.0,0.942	-0.238
Sjc_0002838	chr4	+	24640748	24640838	24636571	24636690	24648792	24649004	55,45,43	37,56,20	54,83,73	0,0,0	239	149	0	0	0.481,0.334,0.573	1.0,1.0,1.0	-0.537
Sjc_0002838	chr4	+	24648518	24648705	24636571	24636690	24648792	24649004	14,12,17	37,56,20	22,37,8	0,0,0	298	149	0	0	0.159,0.097,0.298	1.0,1.0,1.0	-0.815
Sjc_0002686	chr4	+	18760287	18760358	18759649	18760232	18760402	18760555	446,319,306	574,475,492	82,60,73	39,35,65	220	149	2.76163e-06	3.53642e-05	0.345,0.313,0.296	0.587,0.537,0.432	-0.201
Sjc_0000604	chr8	-	25559369	25559545	25542825	25546089	25562026	25562291	13,15,26	29,31,21	3,1,1	12,32,40	298	149	1.62042e-09	3.39957e-08	0.183,0.195,0.382	0.111,0.015,0.012	0.207
Sjc_0008265	chr2	+	17456272	17456641	17453912	17454057	17458382	17458482	33,58,57	4,8,7	24,21,13	16,27,13	298	149	4.10133e-11	1.03818e-09	0.805,0.784,0.803	0.429,0.28,0.333	0.45
Sjc_0000098	chr8	-	4022384	4022402	4020805	4021329	4023827	4023914	70,51,38	16,11,9	9,15,19	39,33,30	167	149	1.11022e-16	4.58562e-15	0.796,0.805,0.79	0.171,0.289,0.361	0.523
Sjc_0003801	chr4	+	60941846	60941914	60941759	60941806	60943955	60944100	1285,1109,894	67,44,40	545,422,478	145,120,158	217	149	0	0	0.929,0.945,0.939	0.721,0.707,0.675	0.237
Sjc_0006471	chr3	+	36649731	36649843	36644210	36644420	36649934	36649977	16,7,7	96,73,73	19,19,13	41,6,29	261	149	4.00667e-05	0.000417216	0.087,0.052,0.052	0.209,0.644,0.204	-0.289
Sjc_0006471	chr3	+	36649731	36649977	36644210	36644416	36650018	36650080	71,71,65	2,9,0	66,33,55	25,10,17	298	149	1.83357e-08	3.31981e-07	0.947,0.798,1.0	0.569,0.623,0.618	0.312
Sjc_0006471	chr3	+	36649890	36649977	36644210	36644416	36650018	36650039	50,49,53	2,9,0	39,15,34	25,10,17	236	149	1.14216e-09	2.45751e-08	0.94,0.775,1.0	0.496,0.486,0.558	0.392
Sjc_0006471	chr3	+	36649890	36649977	36644210	36644420	36650018	36650039	47,50,53	3,3,2	39,15,34	17,7,4	236	149	3.46214e-05	0.000364204	0.908,0.913,0.944	0.592,0.575,0.843	0.252
Sjc_0006471	chr3	+	36649934	36649977	36644210	36644416	36650018	36650080	170,135,159	2,9,0	66,37,59	25,10,17	192	149	0	0	0.985,0.921,1.0	0.672,0.742,0.729	0.254
Sjc_0006471	chr3	+	36649934	36649977	36644210	36644420	36650018	36650080	127,112,111	3,3,2	58,17,45	17,7,4	192	149	1.80274e-08	3.27038e-07	0.97,0.967,0.977	0.726,0.653,0.897	0.213
Sjc_0006471	chr3	+	36650360	36650502	36644210	36644416	36650533	36650650	653,524,426	207,165,147	796,689,656	1,3,18	291	149	0	0	0.618,0.619,0.597	0.998,0.992,0.949	-0.368
Sjc_0006471	chr3	+	36650360	36650502	36644210	36644420	36650533	36650650	643,527,429	145,104,140	796,689,656	8,5,5	291	149	0	0	0.694,0.722,0.611	0.981,0.986,0.985	-0.308
Sjc_0002610	chr4	+	14205204	14205296	14203866	14204036	14205394	14205894	72,65,94	206,165,127	3,8,8	272,245,226	241	149	0	0	0.178,0.196,0.314	0.007,0.02,0.021	0.213
Sjc_0002577	chr4	-	12064760	12064826	12058145	12058327	12064958	12065010	49,61,43	7,6,3	97,58,70	30,25,26	215	149	2.78445e-06	3.56071e-05	0.829,0.876,0.909	0.691,0.617,0.651	0.218
Sjc_0006376	chr3	+	32850389	32850529	32849101	32849692	32850566	32850687	123,96,75	89,89,58	960,788,825	69,55,47	289	149	0	0	0.416,0.357,0.4	0.878,0.881,0.9	-0.495
Sjc_0006376	chr3	+	32850856	32850987	32849101	32849692	32851483	32852002	240,219,143	53,70,62	918,643,733	29,24,17	280	149	0	0	0.707,0.625,0.551	0.944,0.934,0.958	-0.318
Sjc_0002407	chr4	+	4894892	4894974	4892354	4892523	4895074	4895223	13,28,17	13,15,9	68,82,74	11,12,16	231	149	2.0446e-05	0.000223904	0.392,0.546,0.549	0.799,0.815,0.749	-0.292
Sjc_0009101	chr7	+	2294616	2294717	2279561	2279656	2309127	2310340	237,172,159	38,26,35	5,20,34	47,35,38	250	149	0	0	0.788,0.798,0.73	0.06,0.254,0.348	0.551
Sjc_0005481	chr1	-	44399929	44400188	44397776	44398730	44401840	44401897	10,10,11	0,0,0	43,40,41	12,4,6	298	149	8.40447e-07	1.16579e-05	1.0,1.0,1.0	0.642,0.833,0.774	0.25
Sjc_0004894	chr1	+	19839033	19839742	19837579	19838982	19841272	19841540	219,190,165	56,49,52	242,194,247	191,139,117	298	149	3.83737e-08	6.56861e-07	0.662,0.66,0.613	0.388,0.411,0.514	0.207
Sjc_0008447	chr2	-	23960390	23960556	23960175	23960246	23963320	23963461	1848,1536,1625	136,112,80	803,515,682	244,220,233	298	149	0	0	0.872,0.873,0.91	0.622,0.539,0.594	0.3
Sjc_0003989	chr4	-	69628415	69628575	69623146	69623226	69629971	69630137	2,9,2	0,0,0	98,64,75	33,11,19	298	149	9.38577e-07	1.29318e-05	1.0,1.0,1.0	0.598,0.744,0.664	0.331
Sjc_0001454	chr8	+	56783469	56783546	56782269	56782412	56783601	56783892	134,100,76	13,15,6	275,172,227	99,74,95	226	149	1.11511e-11	2.9861e-10	0.872,0.815,0.893	0.647,0.605,0.612	0.239
Sjc_0000547	chr8	-	23477626	23477919	23472192	23472241	23479623	23479665	22,50,19	34,37,22	16,18,18	73,71,86	298	149	6.69475e-09	1.27714e-07	0.244,0.403,0.302	0.099,0.113,0.095	0.214
Sjc_0006705	chr3	-	46682252	46682451	46672438	46672536	46684049	46684142	5,2,4	4,2,1	0,13,0	17,50,29	298	149	0.000225453	0.00202711	0.385,0.333,0.667	0.0,0.115,0.0	0.423
Sjc_0006702	chr3	-	46518362	46518515	46515142	46515225	46523526	46523797	34,26,26	3,10,2	25,16,13	258,147,190	298	149	0	0	0.85,0.565,0.867	0.046,0.052,0.033	0.717
Sjc_0002586	chr4	-	12538769	12538817	12525482	12525588	12542776	12542862	26,29,49	57,25,33	51,61,40	0,0,3	197	149	0	0	0.257,0.467,0.529	1.0,1.0,0.91	-0.552
Sjc_0006712	chr3	+	46911272	46911427	46909227	46909255	46918392	46918697	118,107,126	30,13,6	85,56,75	0,0,0	298	149	3.8384e-11	9.74289e-10	0.663,0.805,0.913	1.0,1.0,1.0	-0.206
Sjc_0006660	chr3	-	44851790	44852279	44848006	44848087	44853081	44853210	0,1,0	6,1,3	0,2,8	6,2,2	298	149	0.00107642	0.00846496	0.0,0.333,0.0	0.0,0.333,0.667	-0.222
Sjc_0006659	chr3	-	44782930	44783122	44781156	44781339	44788518	44788773	154,124,127	236,206,187	56,46,68	2,3,1	298	149	0	0	0.246,0.231,0.253	0.933,0.885,0.971	-0.686
Sjc_0008225	chr2	-	16033444	16033573	16031073	16032961	16041917	16042048	23,14,11	2,3,7	3,13,5	0,0,0	278	149	3.75617e-07	5.53819e-06	0.86,0.714,0.457	1.0,1.0,1.0	-0.323
Sjc_0002511	chr4	-	9118621	9118888	9115019	9115274	9121545	9121678	20,10,7	0,0,0	15,15,24	1,2,5	298	149	1.68412e-05	0.00018739	1.0,1.0,1.0	0.882,0.789,0.706	0.208
Sjc_0001031	chr8	+	41934697	41934766	41934335	41934657	41935210	41935590	19,20,12	8,5,5	88,56,82	7,7,7	218	149	0.000796652	0.00640089	0.619,0.732,0.621	0.896,0.845,0.889	-0.219
Sjc_0004113	chr4	-	74413698	74413716	74413339	74413432	74414440	74414561	490,462,485	69,80,61	46,63,28	252,187,232	167	149	0	0	0.864,0.837,0.876	0.14,0.231,0.097	0.703
Sjc_0006601	chr3	-	41863089	41863202	41846262	41847422	41868732	41869748	5,0,3	0,3,1	1,1,0	1,1,1	262	149	0.004533	0.0305013	1.0,0.0,0.63	0.363,0.363,0.0	0.301
Sjc_0009158	chr7	+	4540531	4540603	4539269	4539584	4542366	4542854	0,1,6	2,0,1	0,0,0	7,1,13	221	149	0.0051254	0.0340052	0.0,1.0,0.802	0.0,0.0,0.0	0.601
Sjc_0009004	chr6	-	20912071	20912140	20910095	20910920	20913152	20913209	45,27,13	118,104,82	1,7,2	0,1,0	218	149	3.1272e-09	6.28293e-08	0.207,0.151,0.098	1.0,0.827,1.0	-0.79
Sjc_0009004	chr6	-	20912365	20912410	20912071	20912140	20913152	20913209	1906,1618,1100	84,56,23	10,18,19	1,12,3	194	149	4.69702e-05	0.00048366	0.946,0.957,0.973	0.885,0.535,0.829	0.209
Sjc_0001407	chr8	-	54704833	54704929	54702500	54702640	54705080	54705171	2,2,1	0,0,0	1,6,0	3,0,6	245	149	4.51633e-07	6.55452e-06	1.0,1.0,1.0	0.169,1.0,0.0	0.61
Sjc_0002578	chr4	+	12077143	12077220	12076997	12077113	12083483	12083699	12,14,7	0,3,1	24,23,23	36,47,36	226	149	2.34155e-09	4.81958e-08	1.0,0.755,0.822	0.305,0.244,0.296	0.577
Sjc_0006522	chr3	-	38389613	38389667	38389001	38389062	38390546	38390586	99,103,80	15,9,9	48,89,70	76,74,71	203	149	0	0	0.829,0.894,0.867	0.317,0.469,0.42	0.461
Sjc_0006522	chr3	-	38395435	38395495	38391686	38392170	38395862	38396009	66,45,32	53,68,72	10,4,10	110,116,94	209	149	2.22045e-16	9.03014e-15	0.47,0.321,0.241	0.061,0.024,0.07	0.292
Sjc_0006522	chr3	-	38423674	38423758	38423177	38423239	38423995	38424091	21,26,15	35,49,38	2,3,4	74,108,136	233	149	0	0	0.277,0.253,0.202	0.017,0.017,0.018	0.227
Sjc_0006522	chr3	-	38423716	38423758	38423177	38423239	38423995	38424091	83,82,56	35,49,38	17,21,10	74,108,136	191	149	0	0	0.649,0.566,0.535	0.152,0.132,0.054	0.471
Sjc_0003672	chr4	-	55326588	55326699	55326147	55326400	55329397	55329414	5,6,4	29,31,17	15,3,4	0,0,0	260	149	0	0	0.09,0.1,0.119	1.0,1.0,1.0	-0.897
Sjc_0003161	chr4	+	36052278	36052316	36051355	36051437	36058232	36058307	17,33,18	0,0,0	61,53,39	8,20,23	187	149	2.08397e-10	4.83229e-09	1.0,1.0,1.0	0.859,0.679,0.575	0.296
Sjc_0003161	chr4	+	36065439	36065589	36063502	36063613	36066238	36066297	162,131,148	55,40,34	397,250,246	215,240,188	298	149	2.42877e-08	4.26799e-07	0.596,0.621,0.685	0.48,0.342,0.395	0.228
Sjc_0006442	chr3	+	35485352	35485572	35485205	35485315	35486108	35486182	3,3,1	5,2,2	24,15,5	1,8,2	298	149	0.00568569	0.0372946	0.231,0.429,0.2	0.923,0.484,0.556	-0.368
Sjc_0001279	chr8	+	50554131	50554321	50553457	50553770	50559686	50559859	0,0,2	10,9,9	8,1,6	1,8,1	298	149	1.4349e-05	0.000161406	0.0,0.0,0.1	0.8,0.059,0.75	-0.503
Sjc_0005466	chr1	-	43623605	43623637	43615592	43616448	43624244	43624345	37,56,39	99,66,76	6,9,13	273,206,208	181	149	0	0	0.235,0.411,0.297	0.018,0.035,0.049	0.28
Sjc_0005466	chr1	-	43623605	43623637	43616447	43619780	43624244	43624345	61,43,71	77,82,85	0,3,5	45,64,39	181	149	0	0	0.395,0.302,0.407	0.0,0.037,0.095	0.324
Sjc_0002034	chr8	-	79256475	79256529	79253182	79253680	79256704	79256759	188,207,169	87,71,69	457,377,241	5,21,10	203	149	0	0	0.613,0.682,0.643	0.985,0.929,0.946	-0.307
Sjc_0008167	chr2	+	14128651	14128787	14126688	14126798	14130208	14130253	42,48,29	2,1,3	22,30,37	8,6,5	285	149	0.000695911	0.00565531	0.917,0.962,0.835	0.59,0.723,0.795	0.202
Sjc_0002011	chr8	+	78545751	78545959	78543459	78543712	78546095	78546194	52,81,80	32,27,37	17,21,25	32,38,44	298	149	1.37747e-09	2.9097e-08	0.448,0.6,0.519	0.21,0.216,0.221	0.307
Sjc_0006354	chr3	-	31908404	31908547	31905333	31906226	31912517	31913195	0,0,5	6,9,8	9,1,17	1,5,10	292	149	0.00290298	0.0205182	0.0,0.0,0.242	0.821,0.093,0.465	-0.379
Sjc_0003416	chr4	+	45375772	45375832	45373244	45373361	45377387	45377479	32,17,39	4,0,9	129,62,107	35,30,36	209	149	0.0047336	0.0316898	0.851,1.0,0.755	0.724,0.596,0.679	0.202
Sjc_0003511	chr4	+	48849559	48849944	48848791	48849109	48853752	48854152	1,6,4	7,4,3	16,15,21	264,232,187	298	149	0.000611771	0.00501782	0.067,0.429,0.4	0.029,0.031,0.053	0.261
Sjc_0006300	chr3	-	30204358	30204534	30195590	30200470	30211923	30212170	3,6,1	0,0,0	1,5,4	7,8,17	298	149	1.99161e-11	5.2422e-10	1.0,1.0,1.0	0.067,0.238,0.105	0.863
Sjc_0002892	chr4	+	26673082	26673396	26672163	26672204	26673684	26674168	23,28,29	8,14,12	11,8,6	42,55,74	298	149	0	0	0.59,0.5,0.547	0.116,0.068,0.039	0.471
Sjc_0000602	chr8	+	25338006	25340017	25336592	25337470	25343898	25344092	13,18,8	0,3,5	9,26,11	0,0,0	298	149	2.3761e-05	0.000257126	1.0,0.75,0.444	1.0,1.0,1.0	-0.269
Sjc_0004030	chr4	-	71553972	71554089	71552755	71552870	71554151	71554345	14,19,5	0,0,5	9,14,11	14,28,17	266	149	2.02093e-05	0.000221667	1.0,1.0,0.359	0.265,0.219,0.266	0.536
Sjc_0006252	chr3	-	28389646	28389797	28387596	28387894	28389832	28390017	35,41,50	48,39,30	86,60,61	32,24,13	298	149	6.09962e-05	0.000611416	0.267,0.345,0.455	0.573,0.556,0.701	-0.254
Sjc_0008328	chr2	-	19447963	19448110	19446297	19446393	19451510	19451846	58,40,53	50,32,41	178,170,186	60,39,40	296	149	3.46664e-10	7.86112e-09	0.369,0.386,0.394	0.599,0.687,0.701	-0.279
Sjc_0008328	chr2	-	19448053	19448110	19446297	19446393	19451510	19451846	98,65,100	50,32,41	401,435,437	60,39,40	206	149	0	0	0.586,0.595,0.638	0.829,0.89,0.888	-0.263
Sjc_0001328	chr8	-	52012092	52012141	52011595	52011713	52012220	52012262	290,320,241	183,200,178	169,328,240	582,356,432	198	149	7.21225e-08	1.18944e-06	0.544,0.546,0.505	0.179,0.409,0.295	0.237
Sjc_0001184	chr8	+	47461558	47461583	47454680	47455171	47463782	47464075	40,29,28	27,20,9	4,16,3	14,10,17	174	149	0.00571414	0.0374546	0.559,0.554,0.727	0.197,0.578,0.131	0.311
Sjc_0006175	chr3	+	25248029	25249726	25225135	25225185	25251561	25254241	31,34,24	2,7,10	84,83,134	2,0,0	298	149	6.84136e-10	1.50705e-08	0.886,0.708,0.545	0.955,1.0,1.0	-0.272
Sjc_0002083	chr8	-	81424286	81424446	81416578	81416774	81424481	81424696	629,450,405	26,11,24	290,161,234	68,41,46	298	149	0	0	0.924,0.953,0.894	0.681,0.663,0.718	0.236
Sjc_0006150	chr3	+	24176423	24176521	24173078	24173132	24176590	24176679	44,30,20	9,8,13	813,451,491	90,45,49	247	149	0.000646329	0.00528254	0.747,0.693,0.481	0.845,0.858,0.858	-0.213
Sjc_0006150	chr3	+	24183391	24183488	24176590	24176679	24189065	24189274	31,12,39	8,12,5	925,486,573	85,45,36	246	149	0.00264126	0.0188679	0.701,0.377,0.825	0.868,0.867,0.906	-0.246
Sjc_0006149	chr3	+	24157132	24157250	24156387	24156516	24165461	24165527	68,56,57	62,78,57	23,22,30	436,292,386	267	149	0	0	0.38,0.286,0.358	0.029,0.04,0.042	0.304
Sjc_0005154	chr1	-	30089129	30089267	30086826	30087095	30089300	30089458	303,270,188	1,2,4	315,249,283	83,60,48	287	149	0	0	0.994,0.986,0.961	0.663,0.683,0.754	0.28
Sjc_0003006	chr4	+	30585292	30585325	30581145	30581312	30592963	30593244	124,96,84	28,29,29	142,183,164	8,3,6	182	149	0	0	0.784,0.73,0.703	0.936,0.98,0.957	-0.219
Sjc_0001725	chr8	+	67048779	67048848	67042290	67042574	67048916	67050910	4,3,9	24,34,20	24,5,11	1,2,0	218	149	4.56302e-14	1.50239e-12	0.102,0.057,0.235	0.943,0.631,1.0	-0.727
Sjc_0001725	chr8	+	67048779	67048874	67042290	67042574	67048916	67050910	7,1,2	24,34,20	19,23,5	1,2,0	244	149	0	0	0.151,0.018,0.058	0.921,0.875,1.0	-0.856
Sjc_0001725	chr8	+	67050244	67050341	67050156	67050204	67050811	67050910	568,452,398	41,20,40	810,503,625	258,156,181	246	149	0	0	0.894,0.932,0.858	0.655,0.661,0.677	0.23
Sjc_0006065	chr3	+	21161681	21161892	21154620	21154729	21164284	21165332	603,531,457	33,25,20	162,356,290	104,79,90	298	149	1.11022e-16	4.58562e-15	0.901,0.914,0.92	0.438,0.693,0.617	0.329
Sjc_0002830	chr4	-	24408928	24409043	24405653	24405913	24414991	24415125	12,5,12	0,0,0	10,6,2	0,4,2	264	149	0.000294141	0.00257099	1.0,1.0,1.0	1.0,0.458,0.361	0.394
Sjc_0006803	chr5	+	2200569	2200707	2199531	2199899	2205941	2209436	25,33,21	55,45,36	33,33,24	9,21,22	287	149	0.000442873	0.00374539	0.191,0.276,0.232	0.656,0.449,0.362	-0.256
Sjc_0006775	chr5	+	1131655	1132229	1124126	1124277	1134958	1135514	2,2,2	0,0,0	13,26,9	3,2,3	298	149	6.20466e-06	7.5089e-05	1.0,1.0,1.0	0.684,0.867,0.6	0.283
Sjc_0005452	chr1	+	42907380	42907436	42907248	42907348	42907473	42907551	54,71,54	193,169,135	133,111,178	82,60,75	205	149	0	0	0.169,0.234,0.225	0.541,0.573,0.633	-0.373
Sjc_0006003	chr3	+	18207145	18207846	18202389	18202761	18207927	18209038	48,36,44	22,13,11	78,78,86	2,3,5	298	149	4.75345e-11	1.19184e-09	0.522,0.581,0.667	0.951,0.929,0.896	-0.335
Sjc_0003661	chr4	+	54690940	54690960	54687494	54687771	54692761	54693617	51,55,24	106,83,37	4,14,16	302,382,267	169	149	0	0	0.298,0.369,0.364	0.012,0.031,0.05	0.313
Sjc_0007448	chr5	-	31393812	31393890	31384962	31385434	31394649	31395162	14,21,23	28,20,25	0,7,0	45,39,26	227	149	2.97684e-12	8.43545e-11	0.247,0.408,0.377	0.0,0.105,0.0	0.309
Sjc_0005964	chr3	+	16094560	16094735	16093347	16094516	16095343	16095729	149,180,174	2,3,14	153,138,171	23,37,32	298	149	7.88247e-11	1.93959e-09	0.974,0.968,0.861	0.769,0.651,0.728	0.218
Sjc_0005964	chr3	+	16101487	16101751	16097727	16097813	16102323	16102845	84,58,69	32,21,22	176,122,149	3,2,10	298	149	0	0	0.568,0.58,0.611	0.967,0.968,0.882	-0.353
Sjc_0005956	chr3	+	15765904	15766285	15762746	15763045	15767438	15768346	52,70,63	14,0,0	73,69,58	33,33,38	298	149	4.46214e-08	7.56112e-07	0.65,1.0,1.0	0.525,0.511,0.433	0.394
Sjc_0000329	chr8	+	14793014	14793172	14792659	14792834	14795851	14795949	2,3,1	2,0,0	1,3,0	5,15,7	298	149	7.42131e-05	0.000730835	0.333,1.0,1.0	0.091,0.091,0.0	0.717
Sjc_0000329	chr8	+	14793014	14793598	14792659	14792834	14795851	14795949	1,3,1	2,0,0	0,3,0	5,15,7	298	149	0.000294649	0.00257422	0.2,1.0,1.0	0.0,0.091,0.0	0.703
Sjc_0006148	chr3	-	24145750	24145838	24144044	24144338	24147366	24147515	2,2,3	2,3,2	1,0,3	0,1,0	237	149	0.000821524	0.00658643	0.386,0.295,0.485	1.0,0.0,1.0	-0.278
Sjc_0007219	chr5	+	21875187	21875226	21875039	21875060	21875822	21875957	3146,2669,2049	134,114,87	7,34,27	4,4,14	188	149	1.40766e-06	1.88749e-05	0.949,0.949,0.949	0.581,0.871,0.605	0.263
Sjc_0004699	chr1	+	12260730	12260834	12260593	12260688	12262267	12262525	9,1,1	0,2,0	2,0,0	11,2,7	253	149	1.09733e-06	1.48646e-05	1.0,0.227,1.0	0.097,0.0,0.0	0.71
Sjc_0009479	chr7	-	18028537	18028594	18026977	18027200	18030202	18030271	7146,5792,4600	25,15,10	445,427,325	151,83,130	206	149	0	0	0.995,0.996,0.997	0.681,0.788,0.644	0.292
Sjc_0009479	chr7	-	18041463	18041520	18038681	18038747	18041566	18041614	1589,1202,1031	1,5,0	113,118,90	20,14,26	206	149	0	0	0.999,0.994,1.0	0.803,0.859,0.715	0.205
Sjc_0009479	chr7	-	18058852	18058915	18056199	18056259	18059742	18059967	6695,5384,4608	11,0,16	405,440,315	123,25,94	212	149	0	0	0.998,1.0,0.995	0.698,0.925,0.702	0.223
Sjc_0001772	chr8	+	68720726	68720753	68718958	68719085	68722290	68722464	22,15,10	15,14,11	12,37,11	172,150,131	176	149	2.81997e-14	9.52202e-13	0.554,0.476,0.435	0.056,0.173,0.066	0.39
Sjc_0001772	chr8	+	68729396	68729432	68728089	68728324	68730211	68730265	30,64,28	11,13,15	76,78,92	203,167,212	185	149	9.99201e-16	3.89247e-14	0.687,0.799,0.601	0.232,0.273,0.259	0.441
Sjc_0002829	chr4	+	24399546	24399679	24398594	24399050	24401456	24401538	336,266,258	2,0,9	255,204,127	28,27,36	282	149	0	0	0.989,1.0,0.938	0.828,0.8,0.651	0.216
Sjc_0002651	chr4	+	17140152	17140644	17135679	17136072	17150575	17150859	8,3,7	10,14,10	8,10,13	0,0,0	298	149	1.9984e-15	7.60873e-14	0.286,0.097,0.259	1.0,1.0,1.0	-0.786
Sjc_0005720	chr3	+	6009690	6009832	6007452	6007652	6011553	6011711	7,12,27	0,0,0	3,6,11	0,0,29	291	149	0.00447744	0.0301494	1.0,1.0,1.0	1.0,1.0,0.163	0.279
Sjc_0005720	chr3	+	6011553	6011711	6007452	6009832	6012376	6013368	8,8,17	1,0,20	6,2,6	0,0,0	298	149	3.48231e-05	0.000366117	0.8,1.0,0.298	1.0,1.0,1.0	-0.301
Sjc_0007712	chr5	-	41643110	41643249	41639697	41641044	41643289	41644253	8,3,14	0,1,0	0,0,0	7,3,4	288	149	0	0	1.0,0.608,1.0	0.0,0.0,0.0	0.869
Sjc_0007404	chr5	-	29548269	29548296	29548052	29548096	29550163	29550274	0,6,2	8,13,13	67,100,57	76,32,53	176	149	2.40449e-05	0.000259887	0.0,0.281,0.115	0.427,0.726,0.477	-0.411
Sjc_0006393	chr3	+	33440774	33441942	33440621	33440734	33443586	33443717	73,62,37	5,3,6	17,11,19	15,5,8	298	149	4.28095e-07	6.23737e-06	0.88,0.912,0.755	0.362,0.524,0.543	0.373
Sjc_0006393	chr3	+	33440774	33441942	33440621	33440734	33445025	33445086	36,39,24	0,0,0	14,11,17	23,22,0	298	149	7.63008e-08	1.255e-06	1.0,1.0,1.0	0.233,0.2,1.0	0.522
Sjc_0006393	chr3	+	33440774	33443717	33440621	33440734	33445025	33445086	69,59,39	0,0,0	22,16,27	23,22,0	298	149	3.24348e-08	5.63014e-07	1.0,1.0,1.0	0.324,0.267,1.0	0.47
Sjc_0006393	chr3	+	33443586	33443717	33440621	33440734	33445025	33445086	37,23,24	0,0,0	26,10,23	23,22,0	280	149	1.35813e-07	2.13516e-06	1.0,1.0,1.0	0.376,0.195,1.0	0.476
Sjc_0005670	chr3	+	4077723	4077764	4075560	4075635	4078740	4078903	30,24,20	70,60,46	77,61,67	54,45,70	190	149	3.88113e-08	6.62513e-07	0.252,0.239,0.254	0.528,0.515,0.429	-0.242
Sjc_0002971	chr4	+	29400699	29400922	29400078	29400436	29406330	29406541	252,260,214	56,52,29	111,170,162	2,8,2	298	149	2.03171e-14	6.98787e-13	0.692,0.714,0.787	0.965,0.914,0.976	-0.221
Sjc_0002971	chr4	+	29418110	29418176	29415374	29415414	29424392	29425104	190,111,123	133,126,98	1,12,2	106,189,154	215	149	0	0	0.497,0.379,0.465	0.006,0.042,0.009	0.428
Sjc_0009369	chr7	-	13784325	13784527	13780931	13784191	13785652	13785813	61,55,48	96,87,67	1,0,0	80,132,156	298	149	0	0	0.241,0.24,0.264	0.006,0.0,0.0	0.246
Sjc_0007179	chr5	+	20418558	20418618	20418058	20418322	20424522	20424882	507,513,426	140,153,102	39,95,65	192,178,214	209	149	0	0	0.721,0.705,0.749	0.126,0.276,0.178	0.532
Sjc_0008580	chr6	+	2586272	2586312	2583478	2583581	2590679	2590763	74,34,34	2,5,5	158,85,99	150,102,125	189	149	0	0	0.967,0.843,0.843	0.454,0.396,0.384	0.473
Sjc_0001617	chr8	+	62831171	62831345	62827968	62828178	62834345	62834619	28,21,15	19,10,12	33,64,73	0,0,1	298	149	0	0	0.424,0.512,0.385	1.0,1.0,0.973	-0.551
Sjc_0009080	chr7	-	1178387	1178456	1177095	1178097	1180004	1180046	13,7,13	0,0,0	36,9,29	18,1,12	218	149	1.95732e-08	3.51292e-07	1.0,1.0,1.0	0.578,0.86,0.623	0.313
Sjc_0009080	chr7	-	1178887	1178947	1178387	1178456	1180004	1180046	8,6,5	0,1,0	21,2,34	16,1,3	209	149	4.69469e-05	0.00048366	1.0,0.811,1.0	0.483,0.588,0.89	0.283
Sjc_0009080	chr7	-	1179719	1179785	1177095	1178097	1180004	1180046	10,22,12	0,0,0	20,14,22	18,1,12	215	149	1.16064e-08	2.14765e-07	1.0,1.0,1.0	0.435,0.907,0.56	0.366
Sjc_0009080	chr7	-	1179719	1179785	1178387	1178456	1180004	1180046	12,23,17	0,1,0	19,14,22	16,1,3	215	149	5.66753e-06	6.89041e-05	1.0,0.941,1.0	0.451,0.907,0.836	0.249
Sjc_0009080	chr7	-	1179719	1179785	1178887	1178947	1180004	1180046	23,32,22	1,0,0	34,27,69	34,2,14	215	149	1.69275e-07	2.64326e-06	0.941,1.0,1.0	0.409,0.903,0.774	0.285
Sjc_0009080	chr7	-	1180004	1180046	1178887	1178947	1180588	1180645	9,5,4	0,0,0	68,7,26	28,9,0	191	149	2.91268e-06	3.71442e-05	1.0,1.0,1.0	0.655,0.378,1.0	0.322
Sjc_0009080	chr7	-	1182650	1182704	1180701	1180749	1183795	1184525	2,4,7	5,3,7	65,21,56	5,0,3	203	149	9.55611e-09	1.79337e-07	0.227,0.495,0.423	0.905,1.0,0.932	-0.564
Sjc_0006972	chr5	-	11424921	11424927	11422303	11422445	11425289	11425456	6,18,2	1,0,10	6,9,7	0,0,0	155	149	0.00192933	0.0142063	0.852,1.0,0.161	1.0,1.0,1.0	-0.329
Sjc_0008952	chr6	+	17986439	17986550	17984539	17984588	17987649	17987755	35,34,33	0,0,1	90,74,79	23,7,16	260	149	4.04215e-09	8.00814e-08	1.0,1.0,0.95	0.692,0.858,0.739	0.22
Sjc_0008488	chr2	+	25397311	25397368	25396980	25397049	25397526	25397737	1588,1390,898	9,8,9	17,20,37	16,0,3	206	149	3.16614e-06	4.01551e-05	0.992,0.992,0.986	0.435,1.0,0.899	0.212
Sjc_0002837	chr4	-	24627751	24627881	24620899	24621093	24629418	24629549	31,30,30	22,15,13	63,65,86	18,21,8	279	149	0.00288495	0.020422	0.429,0.516,0.552	0.651,0.623,0.852	-0.21
Sjc_0008477	chr2	-	25052545	25052605	25052244	25052313	25053436	25053502	2583,2056,1730	9,7,4	57,135,51	11,0,39	209	149	1.84829e-10	4.32373e-09	0.995,0.995,0.997	0.787,1.0,0.482	0.239
Sjc_0008477	chr2	-	25056827	25056890	25056550	25056595	25057292	25057346	5504,4108,3818	21,28,32	36,34,34	10,5,13	212	149	0	0	0.995,0.99,0.988	0.717,0.827,0.648	0.26
Sjc_0002693	chr4	-	19050035	19051093	19045604	19047063	19053899	19054556	7,5,4	20,17,23	8,46,28	14,15,37	298	149	0.000495609	0.00414216	0.149,0.128,0.08	0.222,0.605,0.275	-0.248
Sjc_0005716	chr3	-	5862583	5862597	5860335	5861466	5862687	5862801	175,104,108	308,238,175	2,0,0	394,341,382	163	149	0	0	0.342,0.285,0.361	0.005,0.0,0.0	0.328
Sjc_0006141	chr3	+	23886001	23886040	23885162	23885297	23886746	23886831	2158,1897,1956	163,160,157	732,543,575	287,263,265	188	149	0	0	0.913,0.904,0.908	0.669,0.621,0.632	0.268
Sjc_0004863	chr1	-	19006353	19006599	19004539	19004725	19006632	19007044	7,1,7	6,18,15	21,15,10	0,6,3	298	149	4.34068e-06	5.37977e-05	0.368,0.027,0.189	1.0,0.556,0.625	-0.532
Sjc_0004863	chr1	-	19006353	19006599	19004539	19004749	19006632	19007044	5,2,2	15,7,11	9,1,6	0,0,3	298	149	4.80925e-06	5.93269e-05	0.143,0.125,0.083	1.0,1.0,0.5	-0.716
Sjc_0005505	chr1	+	45627495	45627528	45609673	45609767	45632709	45632751	4,2,4	17,21,16	18,15,15	13,7,8	182	149	2.21367e-09	4.56653e-08	0.162,0.072,0.17	0.531,0.637,0.606	-0.457
Sjc_0009389	chr7	+	14767724	14767897	14764658	14764709	14770140	14770268	37,45,44	50,50,0	5,12,4	139,102,126	298	149	6.35766e-09	1.22035e-07	0.27,0.31,1.0	0.018,0.056,0.016	0.497
Sjc_0009389	chr7	+	14767724	14767955	14764658	14764709	14770140	14770268	97,99,83	50,50,0	21,24,25	139,102,126	298	149	1.10894e-11	2.97387e-10	0.492,0.497,1.0	0.07,0.105,0.09	0.575
Sjc_0002745	chr4	+	21274250	21274399	21273278	21273452	21275380	21275756	6,10,11	4,2,1	19,42,46	0,0,0	298	149	9.9932e-06	0.000116152	0.429,0.714,0.846	1.0,1.0,1.0	-0.337
Sjc_0007847	chr2	+	907827	907878	906727	906967	908513	908878	6,10,12	10,6,7	1,5,3	8,30,28	200	149	1.05374e-06	1.4316e-05	0.309,0.554,0.561	0.085,0.11,0.074	0.385
Sjc_0007943	chr2	+	4582001	4582134	4581811	4581958	4582835	4583092	172,211,116	1,1,5	155,220,232	37,21,39	282	149	3.21965e-15	1.19153e-13	0.989,0.991,0.925	0.689,0.847,0.759	0.203
Sjc_0005969	chr3	+	16305489	16305567	16302627	16303366	16305676	16305789	1,0,0	3,6,3	4,6,14	13,13,14	227	149	1.67851e-05	0.000186878	0.18,0.0,0.0	0.168,0.233,0.396	-0.206
Sjc_0002708	chr4	+	19654950	19655049	19654006	19654103	19655277	19655674	61,50,72	18,35,24	24,12,8	39,44,46	248	149	3.21527e-11	8.26325e-10	0.671,0.462,0.643	0.27,0.141,0.095	0.423
Sjc_0002708	chr4	+	19655277	19655674	19654950	19655049	19657023	19657549	74,65,61	16,12,10	62,56,71	1,1,2	298	149	5.81736e-09	1.12364e-07	0.698,0.73,0.753	0.969,0.966,0.947	-0.234
Sjc_0005325	chr1	-	37776143	37776309	37776000	37776100	37776351	37777449	33,32,13	28,38,27	25,9,34	279,208,265	298	149	0	0	0.371,0.296,0.194	0.043,0.021,0.06	0.246
Sjc_0004637	chr1	+	9664211	9664778	9663862	9664167	9667039	9667174	25,14,24	0,0,0	53,41,38	10,3,9	298	149	9.7153e-08	1.57006e-06	1.0,1.0,1.0	0.726,0.872,0.679	0.241
Sjc_0004637	chr1	+	9664485	9664778	9664372	9664439	9667039	9667174	25,12,21	1,2,0	28,25,10	13,6,5	298	149	1.0583e-05	0.000122469	0.926,0.75,1.0	0.519,0.676,0.5	0.327
Sjc_0006343	chr3	+	31507240	31507544	31506683	31506999	31510670	31510910	66,56,46	11,10,17	77,119,105	3,0,5	298	149	2.93127e-09	5.90851e-08	0.75,0.737,0.575	0.928,1.0,0.913	-0.26
Sjc_0008034	chr2	+	8680117	8680297	8678497	8678520	8682780	8682912	36,33,7	0,29,34	25,12,12	0,0,0	298	149	2.86267e-07	4.29262e-06	1.0,0.363,0.093	1.0,1.0,1.0	-0.515
Sjc_0008034	chr2	+	8680117	8680426	8678578	8678844	8682780	8682912	111,70,77	22,30,16	50,38,32	1,0,2	298	149	2.61127e-09	5.31561e-08	0.716,0.538,0.706	0.962,1.0,0.889	-0.297
Sjc_0005031	chr1	-	26002295	26002356	25998763	25999178	26003715	26003965	68,44,43	13,9,9	40,112,63	16,66,40	210	149	1.40023e-05	0.000158083	0.788,0.776,0.772	0.639,0.546,0.528	0.208
Sjc_0005006	chr1	+	24645983	24646031	24640628	24640829	24649064	24649202	16,18,13	2,4,5	9,25,8	16,16,20	197	149	6.09932e-05	0.000611416	0.858,0.773,0.663	0.298,0.542,0.232	0.407
Sjc_0005006	chr1	+	24661888	24662557	24659210	24659438	24662906	24663080	123,133,107	9,9,3	58,199,129	18,25,34	298	149	2.54335e-06	3.27503e-05	0.872,0.881,0.947	0.617,0.799,0.655	0.21
Sjc_0002999	chr4	+	30421607	30421786	30420428	30420665	30423132	30423277	43,39,58	17,16,14	32,120,66	0,3,1	298	149	1.08802e-14	3.82751e-13	0.558,0.549,0.674	1.0,0.952,0.971	-0.381
Sjc_0004739	chr1	-	14036130	14038484	14035981	14036084	14038640	14038707	31,27,19	0,0,0	36,29,26	83,58,79	298	149	0	0	1.0,1.0,1.0	0.178,0.2,0.141	0.827
Sjc_0004739	chr1	-	14038409	14038484	14035981	14036080	14038640	14038662	7,10,3	0,0,0	4,8,7	0,0,15	224	149	0.0058218	0.0380794	1.0,1.0,1.0	1.0,1.0,0.237	0.254
Sjc_0004739	chr1	-	14038409	14038484	14035981	14036084	14038640	14038662	81,91,56	0,0,0	115,72,95	83,58,79	224	149	0	0	1.0,1.0,1.0	0.48,0.452,0.444	0.541
Sjc_0004739	chr1	-	14038409	14038484	14035981	14036522	14038640	14038662	7,8,3	0,0,0	4,6,1	2,2,2	224	149	1.86181e-05	0.000205431	1.0,1.0,1.0	0.571,0.666,0.25	0.504
Sjc_0004739	chr1	-	14038413	14038484	14035981	14036084	14038640	14038658	99,78,48	0,0,0	259,162,164	83,58,79	220	149	0	0	1.0,1.0,1.0	0.679,0.654,0.584	0.361
Sjc_0004739	chr1	-	14038413	14038484	14035981	14036522	14038640	14038658	7,9,5	0,0,0	6,4,15	2,2,2	220	149	0.000416421	0.00354111	1.0,1.0,1.0	0.67,0.575,0.836	0.306
Sjc_0008330	chr2	+	19504622	19504714	19502608	19502697	19509275	19509375	4,5,3	20,8,0	0,0,0	4,3,2	241	149	2.90417e-05	0.000309021	0.11,0.279,1.0	0.0,0.0,0.0	0.463
Sjc_0004978	chr1	-	22960225	22960281	22958510	22959076	22963687	22963714	99,79,66	39,27,29	18,44,23	21,41,38	205	149	3.51862e-07	5.21286e-06	0.649,0.68,0.623	0.384,0.438,0.306	0.275
Sjc_0007335	chr5	-	26739445	26739530	26735588	26735912	26743373	26743420	68,52,47	40,36,24	34,20,12	2,1,4	234	149	1.49135e-05	0.00016735	0.52,0.479,0.555	0.915,0.927,0.656	-0.315
Sjc_0007335	chr5	-	26743373	26743420	26735588	26735912	26744682	26744798	40,36,24	55,31,43	2,1,4	31,61,76	196	149	0	0	0.356,0.469,0.298	0.047,0.012,0.038	0.342
Sjc_0007335	chr5	-	26743373	26743420	26739445	26739530	26744682	26744798	31,12,25	4,9,5	7,3,1	17,10,19	196	149	7.28401e-09	1.38239e-07	0.855,0.503,0.792	0.238,0.186,0.038	0.563
Sjc_0002520	chr4	+	9409527	9410904	9409417	9409459	9411144	9411335	8,8,4	141,120,109	13,5,9	0,0,0	298	149	0	0	0.028,0.032,0.018	1.0,1.0,1.0	-0.974
Sjc_0008241	chr2	+	16576478	16576721	16575577	16575778	16577842	16578113	81,66,69	34,37,40	32,30,19	132,89,96	298	149	0	0	0.544,0.471,0.463	0.108,0.144,0.09	0.379
Sjc_0005827	chr3	-	10282095	10282218	10281491	10281568	10283631	10283678	51,57,61	97,80,70	478,292,235	145,162,214	272	149	2.76794e-05	0.000296228	0.224,0.281,0.323	0.644,0.497,0.376	-0.23
Sjc_0005038	chr1	+	26213466	26213497	26212175	26212335	26215322	26215933	94,61,50	9,8,0	7,22,21	48,19,33	180	149	1.66533e-15	6.37999e-14	0.896,0.863,1.0	0.108,0.489,0.345	0.606
Sjc_0005038	chr1	+	26213466	26213497	26212876	26212897	26215322	26215933	650,536,369	274,224,225	42,140,152	1345,737,859	180	149	0	0	0.663,0.665,0.576	0.025,0.136,0.128	0.538
Sjc_0001950	chr8	+	76350481	76350514	76346513	76346646	76352399	76352511	702,608,450	43,0,11	227,222,197	2,129,77	182	149	5.25377e-07	7.50122e-06	0.93,1.0,0.971	0.989,0.585,0.677	0.217
Sjc_0008238	chr2	+	16490032	16490128	16479610	16479805	16491188	16491264	5,5,6	4,4,2	6,18,10	0,0,0	245	149	1.395e-09	2.94333e-08	0.432,0.432,0.646	1.0,1.0,1.0	-0.497
Sjc_0005955	chr3	-	15672425	15672579	15666778	15669908	15674459	15674562	10,20,17	0,0,0	44,40,59	10,14,13	298	149	3.10079e-09	6.23664e-08	1.0,1.0,1.0	0.688,0.588,0.694	0.343
Sjc_0005955	chr3	-	15674243	15674371	15666778	15669908	15674459	15674562	2,10,2	0,0,0	10,7,13	10,14,13	277	149	4.79275e-10	1.06978e-08	1.0,1.0,1.0	0.35,0.212,0.35	0.696
Sjc_0003174	chr4	+	36449001	36449107	36448728	36448956	36449205	36449467	2,8,7	0,0,0	38,34,26	11,22,10	255	149	5.66725e-08	9.46985e-07	1.0,1.0,1.0	0.669,0.475,0.603	0.418
Sjc_0005826	chr3	-	10225383	10231561	10224267	10224338	10238358	10238383	12,12,13	19,14,13	9,29,27	186,202,155	298	149	6.69295e-11	1.6557e-09	0.24,0.3,0.333	0.024,0.067,0.08	0.234
Sjc_0004866	chr1	-	19108272	19108573	19107206	19108213	19110139	19110449	305,246,209	6,6,4	284,266,282	54,50,48	298	149	0	0	0.962,0.953,0.963	0.724,0.727,0.746	0.227
Sjc_0009007	chr6	+	21102750	21102810	21101793	21101862	21102938	21103007	795,572,464	1,0,1	19,38,14	2,10,18	209	149	1.15463e-14	4.04646e-13	0.998,1.0,0.997	0.871,0.73,0.357	0.346
Sjc_0008164	chr2	-	13996593	13996838	13989849	13991013	13997385	13997520	247,271,198	11,5,5	1057,981,962	277,242,220	298	149	0	0	0.918,0.964,0.952	0.656,0.67,0.686	0.274
Sjc_0005847	chr3	+	11087529	11087655	11084676	11085781	11088536	11090519	4,4,9	9,6,10	41,44,34	14,12,5	275	149	4.35918e-06	5.39908e-05	0.194,0.265,0.328	0.613,0.665,0.787	-0.426
Sjc_0001294	chr8	-	51091142	51091283	51089215	51089377	51091330	51091384	211,189,157	2,2,0	231,172,231	38,27,33	290	149	0	0	0.982,0.98,1.0	0.757,0.766,0.782	0.219
Sjc_0005287	chr1	-	36178112	36178185	36177595	36177717	36178221	36178582	167,113,145	19,17,27	174,129,218	235,170,198	222	149	0	0	0.855,0.817,0.783	0.332,0.337,0.425	0.454
Sjc_0006968	chr5	+	11195494	11195600	11194730	11194771	11196387	11196575	0,8,16	5,2,1	87,66,101	7,4,0	255	149	0.00756585	0.0481808	0.0,0.7,0.903	0.879,0.906,1.0	-0.394
Sjc_0006968	chr5	+	11195519	11195600	11194708	11194771	11196387	11196575	5,21,25	5,2,1	194,150,176	7,4,0	230	149	0.00742101	0.0473675	0.393,0.872,0.942	0.947,0.96,1.0	-0.233
Sjc_0004925	chr1	+	21161196	21161348	21160453	21160511	21163398	21163490	9,11,2	0,0,0	10,14,10	1,1,6	298	149	7.20628e-06	8.60291e-05	1.0,1.0,1.0	0.833,0.875,0.455	0.279
Sjc_0004836	chr1	+	18113912	18114085	18112817	18112977	18117612	18117854	15,7,5	0,0,1	11,4,4	4,2,0	298	149	0.000691872	0.00563238	1.0,1.0,0.714	0.579,0.5,1.0	0.212
Sjc_0003848	chr4	-	63474930	63475020	63469453	63470758	63477574	63477779	10,8,0	3,0,3	1,14,11	0,0,0	239	149	0.000473102	0.00397561	0.675,1.0,0.0	1.0,1.0,1.0	-0.442
Sjc_0003848	chr4	-	63474930	63475020	63472189	63472431	63477574	63477779	205,137,126	25,30,32	152,130,131	0,0,0	239	149	0	0	0.836,0.74,0.711	1.0,1.0,1.0	-0.238
Sjc_0003456	chr4	+	46663885	46663976	46662437	46662531	46668256	46668387	196,192,164	2,0,0	134,56,88	20,16,13	240	149	0	0	0.984,1.0,1.0	0.806,0.685,0.808	0.228
Sjc_0006459	chr3	+	36291853	36291962	36287504	36287749	36294253	36294759	4,1,0	5,15,15	99,42,58	43,21,16	258	149	3.0071e-10	6.85264e-09	0.316,0.037,0.0	0.571,0.536,0.677	-0.477
Sjc_0004885	chr1	+	19558688	19558754	19557484	19557553	19559499	19559562	3,3,6	0,0,0	0,0,1	4,2,0	215	149	1.69424e-08	3.0796e-07	1.0,1.0,1.0	0.0,0.0,1.0	0.667
Sjc_0005217	chr1	+	32981056	32981192	32980522	32980631	32984069	32984245	246,244,159	4,6,0	304,261,323	73,99,78	285	149	0	0	0.97,0.955,1.0	0.685,0.58,0.684	0.325
Sjc_0006033	chr3	+	19634714	19634729	19631912	19632105	19640823	19640917	30,29,24	61,36,41	144,133,92	34,40,31	164	149	0	0	0.309,0.423,0.347	0.794,0.751,0.729	-0.398
Sjc_0002593	chr4	-	13587491	13587701	13585105	13585260	13590179	13590305	726,670,604	16,24,26	356,305,383	58,67,66	298	149	0	0	0.958,0.933,0.921	0.754,0.695,0.744	0.206
Sjc_0003455	chr4	-	46584573	46584881	46584031	46584075	46588055	46589698	14,8,6	0,1,0	5,23,12	4,2,5	298	149	1.98393e-05	0.000217996	1.0,0.8,1.0	0.385,0.852,0.545	0.339
Sjc_0003455	chr4	-	46589429	46589698	46588055	46588623	46591116	46591401	22,9,17	11,4,8	181,123,146	8,8,18	298	149	1.14746e-07	1.83673e-06	0.5,0.529,0.515	0.919,0.885,0.802	-0.354
Sjc_0003455	chr4	-	46595709	46596294	46591116	46591401	46598317	46598526	126,113,93	0,7,1	24,36,43	32,59,27	298	149	0	0	1.0,0.89,0.979	0.273,0.234,0.443	0.64
Sjc_0004851	chr1	+	18644901	18645172	18642112	18642180	18645218	18645292	28,23,31	0,10,6	42,33,42	45,37,16	298	149	0.00126353	0.00974996	1.0,0.535,0.721	0.318,0.308,0.568	0.354
Sjc_0006024	chr3	-	19141617	19141699	19141362	19141479	19148479	19148722	0,2,0	29,17,10	7,7,5	12,8,6	231	149	4.5619e-09	8.9993e-08	0.0,0.071,0.0	0.273,0.361,0.35	-0.304
Sjc_0004537	chr1	+	5253495	5253738	5252509	5252639	5260406	5260868	6,19,9	1,0,2	7,21,11	0,12,16	298	149	0.00417562	0.0282714	0.75,1.0,0.692	1.0,0.467,0.256	0.24
Sjc_0004537	chr1	+	5260406	5260868	5253495	5253738	5264708	5265305	3,4,3	0,4,11	9,26,27	0,3,1	298	149	0.00138583	0.0105746	1.0,0.333,0.12	1.0,0.813,0.931	-0.43
Sjc_0008337	chr2	+	19680027	19680279	19669498	19669654	19680958	19681063	188,200,158	0,70,55	241,232,213	7,0,0	298	149	2.39637e-08	4.21505e-07	1.0,0.588,0.59	0.945,1.0,1.0	-0.256
Sjc_0000599	chr8	+	25225829	25225859	25219966	25220031	25227393	25227570	172,97,86	141,101,115	42,50,81	567,363,441	179	149	0	0	0.504,0.444,0.384	0.058,0.103,0.133	0.346
Sjc_0005193	chr1	+	31972037	31972195	31968386	31968576	31975780	31975926	36,13,14	11,6,11	24,1,13	53,39,62	298	149	2.15128e-10	4.98214e-09	0.621,0.52,0.389	0.185,0.013,0.095	0.412
Sjc_0006422	chr3	-	34545353	34545468	34544535	34544603	34545497	34545771	39,35,41	6,0,1	195,146,143	61,41,35	264	149	4.04624e-06	5.03847e-05	0.786,1.0,0.959	0.643,0.668,0.698	0.245
Sjc_0006422	chr3	-	34545497	34545771	34543607	34544603	34546143	34548986	6,0,1	35,10,11	61,41,35	24,14,15	298	149	0	0	0.079,0.0,0.043	0.56,0.594,0.538	-0.523
Sjc_0004795	chr1	+	16541498	16541703	16540634	16540821	16543389	16543630	109,89,146	20,23,26	251,264,287	255,175,244	298	149	0	0	0.732,0.659,0.737	0.33,0.43,0.37	0.333
Sjc_0004795	chr1	+	16544099	16544230	16543389	16543630	16546160	16546841	60,35,64	21,21,20	100,47,95	197,168,176	280	149	1.9984e-15	7.60873e-14	0.603,0.47,0.63	0.213,0.13,0.223	0.379
Sjc_0004795	chr1	+	16544099	16544278	16543389	16543630	16546160	16546841	82,57,72	21,21,20	136,75,148	197,168,176	298	149	0	0	0.661,0.576,0.643	0.257,0.182,0.296	0.382
Sjc_0008364	chr2	-	20886193	20886250	20885822	20886028	20886949	20887018	151,127,94	3,0,1	14,10,13	5,0,6	206	149	9.75104e-07	1.33952e-05	0.973,1.0,0.986	0.669,1.0,0.61	0.227
Sjc_0008364	chr2	-	20887245	20887305	20886949	20887018	20888184	20888250	269,218,189	3,1,0	10,5,1	14,4,7	209	149	0	0	0.985,0.994,1.0	0.337,0.471,0.092	0.693
Sjc_0008364	chr2	-	20888471	20888507	20888184	20888250	20889233	20889290	310,190,192	9,1,4	0,2,1	12,2,9	185	149	0	0	0.965,0.994,0.975	0.0,0.446,0.082	0.802
Sjc_0008926	chr6	+	16967196	16967463	16966071	16966139	16973841	16973970	26,17,21	5,2,0	10,14,6	32,19,21	298	149	4.85945e-13	1.47893e-11	0.722,0.81,1.0	0.135,0.269,0.125	0.668
Sjc_0007680	chr5	+	40489600	40489713	40486324	40486337	40489925	40490245	2,5,3	6,0,0	13,9,9	88,86,67	262	149	0.000205257	0.00185725	0.159,1.0,1.0	0.078,0.056,0.071	0.651
Sjc_0009416	chr7	+	15599058	15599175	15597014	15597416	15601395	15601491	23,8,19	62,108,91	131,111,124	29,35,43	266	149	0	0	0.172,0.04,0.105	0.717,0.64,0.618	-0.553
Sjc_0003102	chr4	-	34231401	34231477	34229266	34229501	34231503	34231574	50,35,40	5,4,8	59,61,74	61,98,72	225	149	1.11022e-16	4.58562e-15	0.869,0.853,0.768	0.39,0.292,0.405	0.468
Sjc_0009145	chr7	-	3980458	3980505	3980347	3980395	3980608	3980787	10,11,4	0,0,1	7,22,21	19,17,15	196	149	4.79998e-09	9.38888e-08	1.0,1.0,0.753	0.219,0.496,0.516	0.507
Sjc_0005462	chr1	-	43451116	43451248	43448206	43448416	43452482	43452733	22,17,30	99,94,97	54,48,41	24,30,27	281	149	0	0	0.105,0.088,0.141	0.544,0.459,0.446	-0.372
Sjc_0005462	chr1	-	43451120	43451248	43448206	43448416	43452482	43452733	20,25,16	99,94,97	73,60,64	24,30,27	277	149	0	0	0.098,0.125,0.081	0.621,0.518,0.56	-0.465
Sjc_0003397	chr4	-	44476493	44476565	44475664	44475864	44477793	44477841	12,8,21	132,129,96	37,30,39	40,47,50	221	149	0	0	0.058,0.04,0.129	0.384,0.301,0.345	-0.268
Sjc_0008267	chr2	-	17551232	17551275	17549669	17549708	17553042	17553697	7,3,6	0,26,7	0,0,0	15,12,24	192	149	6.05584e-07	8.56708e-06	1.0,0.082,0.399	0.0,0.0,0.0	0.494
Sjc_0003291	chr4	+	40512982	40513355	40512658	40512935	40516808	40516875	11,9,9	38,19,22	19,26,17	10,10,20	298	149	3.05466e-05	0.000323731	0.126,0.191,0.17	0.487,0.565,0.298	-0.288
Sjc_0003291	chr4	+	40512982	40515375	40512658	40512935	40516808	40516875	118,120,109	38,19,22	665,677,559	10,10,20	298	149	0	0	0.608,0.759,0.712	0.971,0.971,0.933	-0.265
Sjc_0003291	chr4	+	40512982	40515375	40512658	40512935	40518123	40518248	11,8,9	19,10,3	19,29,17	0,1,0	298	149	1.33871e-12	3.9316e-11	0.224,0.286,0.6	1.0,0.935,1.0	-0.608
Sjc_0003291	chr4	+	40515282	40515375	40512658	40512935	40516808	40516875	104,111,98	38,19,22	639,638,532	10,10,20	242	149	0	0	0.628,0.782,0.733	0.975,0.975,0.942	-0.25
Sjc_0002594	chr4	+	13612600	13612732	13611615	13611744	13619650	13620453	184,145,149	81,82,78	3,3,8	28,197,116	281	149	0	0	0.546,0.484,0.503	0.054,0.008,0.035	0.479
Sjc_0003468	chr4	+	47002340	47002562	47002015	47002306	47004078	47004237	29,51,21	6,13,0	48,52,45	0,0,0	298	149	4.40741e-08	7.48209e-07	0.707,0.662,1.0	1.0,1.0,1.0	-0.21
Sjc_0005124	chr1	-	29087894	29087958	29087303	29087416	29088017	29088092	4,5,3	0,0,0	49,77,68	19,10,15	213	149	3.70012e-06	4.63869e-05	1.0,1.0,1.0	0.643,0.843,0.76	0.251
Sjc_0007405	chr5	-	29598771	29599133	29596866	29596970	29600207	29600330	45,38,44	11,5,6	13,17,13	26,29,14	298	149	2.27152e-13	7.08805e-12	0.672,0.792,0.786	0.2,0.227,0.317	0.502
Sjc_0006543	chr3	-	39055573	39055666	39041993	39042317	39058686	39058770	177,138,104	33,27,36	1,32,23	0,0,0	242	149	1.22476e-09	2.61093e-08	0.768,0.759,0.64	1.0,1.0,1.0	-0.278
Sjc_0009482	chr7	-	18246058	18246256	18243085	18243123	18248015	18248210	0,0,0	13,22,11	16,11,10	9,20,21	298	149	8.10625e-11	1.98673e-09	0.0,0.0,0.0	0.471,0.216,0.192	-0.293
Sjc_0002619	chr4	+	14590813	14591160	14590283	14590595	14593044	14593567	255,230,143	3,0,6	213,155,196	63,30,60	298	149	0	0	0.977,1.0,0.923	0.628,0.721,0.62	0.31
Sjc_0005191	chr1	-	31905879	31905965	31904012	31904116	31907162	31907222	14,19,25	16,25,18	11,0,2	35,51,54	235	149	5.54967e-12	1.5396e-10	0.357,0.325,0.468	0.166,0.0,0.023	0.32
Sjc_0005191	chr1	-	31905879	31905965	31904012	31904116	31907182	31907222	19,23,28	12,0,0	7,0,2	15,23,22	235	149	3.49398e-12	9.81072e-11	0.501,1.0,1.0	0.228,0.0,0.054	0.74
Sjc_0004526	chr1	-	4554293	4554594	4542695	4543695	4568282	4568414	21,17,13	1,4,3	20,38,62	0,1,0	298	149	2.5963e-05	0.000279314	0.913,0.68,0.684	1.0,0.95,1.0	-0.224
Sjc_0004707	chr1	-	12637331	12637735	12636551	12636733	12638878	12638980	161,143,157	20,24,11	203,143,171	82,52,67	298	149	4.7631e-10	1.06445e-08	0.801,0.749,0.877	0.553,0.579,0.561	0.245
Sjc_0005411	chr1	-	40939197	40939348	40933110	40934274	40940955	40941363	14,10,12	1,4,3	20,13,10	0,0,0	298	149	1.61949e-06	2.1528e-05	0.875,0.556,0.667	1.0,1.0,1.0	-0.301
Sjc_0007563	chr5	+	36191526	36191755	36179319	36179869	36196444	36197159	10,19,4	6,4,1	17,124,82	3,0,3	298	149	4.05693e-05	0.000421502	0.455,0.704,0.667	0.739,1.0,0.932	-0.282
Sjc_0004703	chr1	+	12345539	12345614	12343426	12343833	12347579	12347759	83,75,63	25,26,36	20,36,32	31,62,61	224	149	1.26267e-11	3.36178e-10	0.688,0.657,0.538	0.3,0.279,0.259	0.348
Sjc_0006124	chr3	+	23020751	23020875	23011255	23011806	23021688	23021759	0,2,1	2,1,0	34,63,71	1,0,0	273	149	0.00518609	0.0343463	0.0,0.522,1.0	0.949,1.0,1.0	-0.476
Sjc_0007532	chr5	-	35075150	35075477	35059385	35060713	35075515	35075749	32,38,20	8,10,6	27,29,12	56,14,43	298	149	1.12973e-05	0.000129841	0.667,0.655,0.625	0.194,0.509,0.122	0.374
Sjc_0005109	chr1	+	28686760	28687083	28684638	28685077	28692761	28692869	117,86,76	32,6,8	90,61,57	77,66,88	298	149	4.25215e-14	1.40755e-12	0.646,0.878,0.826	0.369,0.316,0.245	0.473
Sjc_0005109	chr1	+	28686760	28687119	28684638	28685077	28692761	28692869	64,48,46	32,6,8	46,44,37	77,66,88	298	149	2.04432e-10	4.76425e-09	0.5,0.8,0.742	0.23,0.25,0.174	0.463
Sjc_0006375	chr3	-	32808396	32808672	32804363	32804503	32817505	32817673	89,74,82	17,20,11	148,167,153	129,123,147	298	149	8.92619e-14	2.87753e-12	0.724,0.649,0.788	0.365,0.404,0.342	0.35
Sjc_0005063	chr1	+	26940962	26941230	26940284	26940927	26942624	26943003	647,595,491	21,17,19	134,124,132	77,84,65	298	149	0	0	0.939,0.946,0.928	0.465,0.425,0.504	0.473
Sjc_0009669	chrtig00000048_pilon_pilon_23	+	14816	14886	14086	14309	15571	15678	66,73,50	27,19,23	44,17,20	0,0,0	219	149	9.91429e-14	3.16846e-12	0.624,0.723,0.597	1.0,1.0,1.0	-0.352
Sjc_0003226	chr4	-	38683029	38683097	38681356	38681407	38683849	38683983	577,383,350	4,0,8	270,197,216	85,103,106	217	149	0	0	0.99,1.0,0.968	0.686,0.568,0.583	0.374
Sjc_0003226	chr4	-	38686650	38686818	38685026	38685225	38686961	38687302	3,8,9	316,229,195	94,115,100	69,42,60	298	149	0	0	0.005,0.017,0.023	0.405,0.578,0.455	-0.464
Sjc_0003226	chr4	-	38690145	38690248	38685026	38685225	38692055	38692072	9,10,16	0,0,1	18,4,14	13,3,0	252	149	2.78191e-05	0.00029738	1.0,1.0,0.904	0.45,0.441,1.0	0.338
Sjc_0003226	chr4	-	38690145	38690248	38686650	38686818	38692055	38692072	12,10,16	0,3,1	32,8,30	21,34,34	252	149	6.6564e-07	9.35942e-06	1.0,0.663,0.904	0.474,0.122,0.343	0.543
Sjc_0003226	chr4	-	38690145	38690248	38686961	38687185	38692055	38692072	25,18,35	178,165,113	25,7,19	26,8,13	252	149	2.1663e-11	5.66976e-10	0.077,0.061,0.155	0.362,0.341,0.464	-0.291
Sjc_0006194	chr3	-	25919431	25919561	25916397	25916559	25929690	25929795	30,16,23	31,5,27	3,0,1	0,1,0	279	149	0.00112604	0.00882516	0.341,0.631,0.313	1.0,0.0,1.0	-0.238
Sjc_0001173	chr8	-	46951713	46951867	46950228	46950264	46951917	46951988	3,2,1	0,0,0	18,14,16	4,0,12	298	149	2.97824e-06	3.7928e-05	1.0,1.0,1.0	0.692,1.0,0.4	0.303
Sjc_0001173	chr8	-	46951713	46951883	46950228	46950264	46951917	46951988	7,3,1	0,0,0	12,14,15	4,0,12	298	149	1.49455e-06	1.9975e-05	1.0,1.0,1.0	0.6,1.0,0.385	0.338
Sjc_0000545	chr8	+	23182141	23182278	23181006	23181093	23184099	23184168	46,15,26	16,15,11	269,195,171	11,11,12	286	149	1.14433e-11	3.05551e-10	0.6,0.343,0.552	0.927,0.902,0.881	-0.405
Sjc_0000545	chr8	+	23185165	23185187	23182141	23184168	23185486	23186113	22,18,14	25,13,10	41,33,36	194,154,123	171	149	6.73927e-10	1.48633e-08	0.434,0.547,0.55	0.156,0.157,0.203	0.338
Sjc_0004211	chr4	-	78137374	78137541	78136761	78136858	78137581	78137776	14,16,19	1,0,0	53,32,39	4,9,7	298	149	8.02964e-06	9.50003e-05	0.875,1.0,1.0	0.869,0.64,0.736	0.21
Sjc_0007581	chr5	+	36946038	36946218	36945713	36945860	36948329	36948368	133,146,130	99,58,70	46,66,43	173,124,132	298	149	0	0	0.402,0.557,0.481	0.117,0.21,0.14	0.324
Sjc_0005795	chr3	-	8973912	8974026	8973075	8973226	8978091	8978198	135,94,112	117,81,67	4,20,13	123,122,165	263	149	0	0	0.395,0.397,0.486	0.018,0.085,0.043	0.377
Sjc_0005795	chr3	-	8973912	8974026	8973075	8973226	8978104	8978198	150,96,117	119,95,93	7,21,9	104,85,120	263	149	0	0	0.417,0.364,0.416	0.037,0.123,0.041	0.332
Sjc_0007525	chr5	-	34847627	34847672	34844172	34844473	34847707	34847800	20,11,16	3,0,3	11,6,18	5,2,8	194	149	0.00735073	0.0470162	0.837,1.0,0.804	0.628,0.697,0.633	0.228
Sjc_0008025	chr2	-	8443141	8443203	8441447	8441575	8443255	8444082	3,3,9	0,0,0	9,14,8	5,1,2	211	149	7.66154e-06	9.10528e-05	1.0,1.0,1.0	0.56,0.908,0.739	0.264
Sjc_0002771	chr4	+	21945703	21945871	21944634	21944754	21946460	21946583	19,26,16	5,2,6	74,97,77	0,0,1	298	149	4.64792e-09	9.14947e-08	0.655,0.867,0.571	1.0,1.0,0.975	-0.294
Sjc_0003187	chr4	+	36905718	36905956	36904673	36904845	36906612	36908121	6,2,4	5,3,10	3,6,48	0,1,3	298	149	2.21546e-08	3.93424e-07	0.375,0.25,0.167	1.0,0.75,0.889	-0.616
Sjc_0007098	chr5	-	17204552	17204794	17203470	17203577	17204833	17204958	117,93,107	5,4,13	86,62,81	28,12,24	298	149	3.54419e-07	5.24653e-06	0.921,0.921,0.805	0.606,0.721,0.628	0.231
Sjc_0005698	chr3	-	5093273	5093342	5091584	5091727	5094744	5094855	8,7,4	0,0,0	3,1,2	2,2,2	218	149	9.82065e-07	1.34708e-05	1.0,1.0,1.0	0.506,0.255,0.406	0.611
Sjc_0003415	chr4	+	45315539	45315745	45314569	45314803	45319633	45319851	15,7,14	11,8,4	32,15,22	3,2,1	298	149	3.05185e-05	0.000323731	0.405,0.304,0.636	0.842,0.789,0.917	-0.401
Sjc_0003341	chr4	-	42351259	42351391	42343822	42343908	42354301	42354430	43,41,26	374,329,306	23,20,29	29,33,41	281	149	0	0	0.057,0.062,0.043	0.296,0.243,0.273	-0.217
Sjc_0005059	chr1	+	26851562	26851823	26848201	26848913	26862183	26862658	9,10,13	4,5,8	4,6,6	0,0,0	298	149	6.95113e-09	1.32465e-07	0.529,0.5,0.448	1.0,1.0,1.0	-0.508
Sjc_0008213	chr2	-	15724421	15724640	15722510	15722710	15724670	15724829	30,21,33	13,14,6	33,41,29	107,62,96	298	149	2.65265e-08	4.65698e-07	0.536,0.429,0.733	0.134,0.248,0.131	0.395
Sjc_0005798	chr3	-	9062148	9062157	9058333	9058432	9065894	9066059	77,63,67	100,87,81	0,28,2	106,69,92	158	149	1.91169e-12	5.50996e-11	0.421,0.406,0.438	0.0,0.277,0.02	0.323
Sjc_0004759	chr1	+	15109356	15109537	15100969	15101103	15109786	15109983	13,13,12	0,0,0	3,8,12	4,2,4	298	149	6.19599e-09	1.19179e-07	1.0,1.0,1.0	0.273,0.667,0.6	0.487
Sjc_0004759	chr1	+	15109356	15109614	15100969	15101103	15109786	15109983	13,13,11	0,0,0	4,9,13	4,2,4	298	149	1.2145e-08	2.23836e-07	1.0,1.0,1.0	0.333,0.692,0.619	0.452
Sjc_0004759	chr1	+	15111588	15114163	15111382	15111536	15114381	15115572	376,280,189	0,8,1	281,247,209	82,26,73	298	149	0	0	1.0,0.946,0.99	0.631,0.826,0.589	0.297
Sjc_0000627	chr8	+	26391427	26391541	26390278	26390473	26393835	26394044	15,40,33	6,8,2	153,93,102	0,0,0	263	149	2.23987e-10	5.17435e-09	0.586,0.739,0.903	1.0,1.0,1.0	-0.257
Sjc_0000627	chr8	+	26391427	26391541	26390278	26390473	26395069	26395168	19,21,28	3,7,3	97,57,85	0,0,0	263	149	2.59656e-09	5.2915e-08	0.782,0.63,0.841	1.0,1.0,1.0	-0.249
Sjc_0000627	chr8	+	26393835	26394044	26390278	26390473	26395069	26395168	27,33,31	3,7,3	94,29,48	0,0,0	298	149	3.63896e-08	6.24052e-07	0.818,0.702,0.838	1.0,1.0,1.0	-0.214
Sjc_0003296	chr4	-	40703590	40703724	40699198	40699306	40704318	40704470	190,138,132	1,2,0	128,91,71	21,35,18	283	149	0	0	0.99,0.973,1.0	0.762,0.578,0.675	0.316
Sjc_0004771	chr1	+	15483619	15483755	15481594	15481832	15489518	15489685	96,89,80	112,86,99	15,4,20	108,162,154	285	149	0	0	0.309,0.351,0.297	0.068,0.013,0.064	0.271
Sjc_0000633	chr8	-	26550828	26550849	26545972	26546519	26552587	26552941	152,132,91	82,48,60	3,6,5	294,204,223	170	149	0	0	0.619,0.707,0.571	0.009,0.025,0.019	0.615
Sjc_0004732	chr1	+	13817012	13817505	13815813	13816097	13820135	13821844	122,110,98	17,21,3	219,223,290	128,118,111	298	149	7.23617e-09	1.37472e-07	0.782,0.724,0.942	0.461,0.486,0.566	0.312
Sjc_0000961	chr8	-	38974634	38974795	38972337	38972622	38974829	38974911	48,31,30	0,0,0	633,292,421	106,33,68	298	149	3.5516e-11	9.08975e-10	1.0,1.0,1.0	0.749,0.816,0.756	0.226
Sjc_0002112	chr8	+	82697265	82697309	82696796	82696911	82697711	82697781	0,0,1	13,5,8	2,12,30	2,4,4	193	149	9.7844e-13	2.90611e-11	0.0,0.0,0.088	0.436,0.698,0.853	-0.633
Sjc_0002112	chr8	+	82699047	82699093	82698525	82698639	82699647	82699719	28,13,25	7,5,8	47,28,78	0,4,3	195	149	9.25164e-06	0.000108487	0.753,0.665,0.705	1.0,0.842,0.952	-0.224
Sjc_0004655	chr1	+	10592334	10592473	10585465	10585553	10594223	10594336	9,9,11	0,0,0	130,65,73	16,5,17	288	149	2.09127e-06	2.74057e-05	1.0,1.0,1.0	0.808,0.871,0.69	0.21
Sjc_0008361	chr2	-	20747009	20747177	20744230	20745438	20747949	20748548	447,314,256	17,11,16	174,201,220	71,38,64	298	149	0	0	0.929,0.935,0.889	0.551,0.726,0.632	0.281
Sjc_0006180	chr3	+	25346632	25346706	25345571	25345641	25346846	25347023	179,150,213	33,13,13	319,192,175	77,83,113	223	149	4.22189e-08	7.18032e-07	0.784,0.885,0.916	0.735,0.607,0.509	0.245
Sjc_0004772	chr1	+	15520369	15520412	15518914	15519002	15523889	15524232	7,12,9	12,3,5	6,4,5	0,0,0	192	149	2.03793e-08	3.64698e-07	0.312,0.756,0.583	1.0,1.0,1.0	-0.45
Sjc_0005343	chr1	-	38299401	38299611	38289343	38289874	38299655	38299706	580,492,454	30,45,19	514,338,376	177,128,115	298	149	0	0	0.906,0.845,0.923	0.592,0.569,0.62	0.298
Sjc_0008319	chr2	-	19110150	19110899	19107726	19108269	19112367	19112662	136,127,87	28,18,19	43,103,75	0,0,0	298	149	2.22045e-16	9.03014e-15	0.708,0.779,0.696	1.0,1.0,1.0	-0.272
Sjc_0005061	chr1	+	26891421	26891451	26889121	26889200	26894959	26894971	11,132,13	0,0,0	2,153,12	9,97,19	179	149	0	0	1.0,1.0,1.0	0.156,0.568,0.345	0.644
Sjc_0005293	chr1	-	36390821	36390908	36388606	36389810	36394791	36395011	26,12,14	7,3,4	103,128,131	110,144,144	236	149	1.11872e-06	1.51322e-05	0.701,0.716,0.688	0.372,0.359,0.365	0.336
Sjc_0006499	chr3	-	37627463	37627877	37625658	37625780	37630102	37630453	140,131,122	167,222,150	36,31,36	262,292,288	298	149	0	0	0.295,0.228,0.289	0.064,0.05,0.059	0.213
Sjc_0001086	chr8	+	43659256	43659336	43655756	43655810	43661030	43661282	81,86,64	23,16,13	299,210,278	4,7,6	229	149	0	0	0.696,0.778,0.762	0.98,0.951,0.968	-0.221
Sjc_0006406	chr3	+	33835267	33835294	33831991	33832055	33837826	33837918	397,371,338	46,41,58	58,135,88	138,115,143	176	149	0	0	0.88,0.885,0.831	0.262,0.498,0.343	0.498
Sjc_0007347	chr5	+	27221776	27222016	27220157	27220226	27222350	27222513	5,5,1	0,0,0	5,2,6	0,4,1	298	149	0.00355326	0.0245555	1.0,1.0,1.0	1.0,0.2,0.75	0.35
Sjc_0007347	chr5	+	27221914	27222016	27220157	27220476	27222350	27222513	4,5,4	0,0,1	3,0,4	1,1,7	251	149	2.00153e-06	2.62856e-05	1.0,1.0,0.704	0.64,0.0,0.253	0.604
Sjc_0004818	chr1	-	17471807	17471904	17469717	17469938	17471949	17472066	2,10,12	0,0,0	51,64,87	8,13,9	246	149	3.851e-06	4.81479e-05	1.0,1.0,1.0	0.794,0.749,0.854	0.201
Sjc_0007587	chr5	+	37073008	37073178	37072940	37072961	37075045	37075881	39,27,18	5,7,3	25,22,37	0,0,0	298	149	3.52421e-08	6.0606e-07	0.796,0.659,0.75	1.0,1.0,1.0	-0.265
Sjc_0002814	chr4	-	23711588	23711697	23710023	23710262	23711819	23712226	202,121,179	272,217,209	613,372,502	319,268,261	258	149	1.61759e-13	5.09914e-12	0.3,0.244,0.331	0.526,0.445,0.526	-0.207
Sjc_0002946	chr4	+	28602190	28603001	28599492	28599828	28603186	28604530	45,58,62	53,42,68	8,9,10	285,227,242	298	149	0	0	0.298,0.408,0.313	0.014,0.019,0.02	0.322
Sjc_0000541	chr8	-	23043867	23043981	23042379	23042883	23047371	23047485	117,91,86	1,9,0	33,58,86	10,20,20	263	149	6.02447e-11	1.50036e-09	0.985,0.851,1.0	0.652,0.622,0.709	0.284
Sjc_0000541	chr8	-	23043867	23043981	23042379	23042883	23048914	23049028	42,55,49	0,0,2	21,36,45	6,18,16	263	149	1.80966e-14	6.24739e-13	1.0,1.0,0.933	0.665,0.531,0.614	0.374
Sjc_0000541	chr8	-	23043867	23043981	23042379	23042883	23049886	23050003	47,55,48	14,0,0	21,38,45	22,51,50	263	149	2.60103e-12	7.42739e-11	0.655,1.0,1.0	0.351,0.297,0.338	0.556
Sjc_0000541	chr8	-	23047371	23047485	23042379	23042883	23048914	23049028	58,38,54	0,0,2	37,58,66	6,18,16	263	149	1.66246e-11	4.38207e-10	1.0,1.0,0.939	0.777,0.646,0.7	0.272
Sjc_0000541	chr8	-	23048914	23049028	23042379	23042883	23049886	23050003	62,48,60	14,0,0	55,99,108	22,51,50	263	149	3.48887e-08	6.0054e-07	0.715,1.0,1.0	0.586,0.524,0.55	0.352
Sjc_0007599	chr5	-	37511749	37511941	37510865	37510937	37514839	37514956	17,5,5	4,1,1	69,151,148	0,0,0	298	149	1.75376e-05	0.000194554	0.68,0.714,0.714	1.0,1.0,1.0	-0.297
Sjc_0005144	chr1	+	29803716	29803807	29798654	29798674	29810918	29811173	114,93,88	29,22,17	296,224,249	2,0,1	240	149	0	0	0.709,0.724,0.763	0.989,1.0,0.994	-0.262
Sjc_0007087	chr5	+	16820031	16820064	16819009	16819301	16820419	16821070	7,14,4	96,114,81	77,65,105	32,47,25	182	149	0	0	0.056,0.091,0.039	0.663,0.531,0.775	-0.594
Sjc_0002800	chr4	-	23016691	23017195	23014622	23015081	23023679	23024124	74,47,50	9,6,12	33,38,59	0,1,0	298	149	7.1885e-09	1.36707e-07	0.804,0.797,0.676	1.0,0.95,1.0	-0.224
Sjc_0005134	chr1	-	29346277	29346660	29340277	29343146	29357285	29357644	2,3,0	3,1,1	7,9,9	0,1,0	298	149	7.04536e-06	8.41622e-05	0.25,0.6,0.0	1.0,0.818,1.0	-0.656
Sjc_0002695	chr4	-	19235908	19236163	19234876	19235243	19238327	19238464	88,92,95	54,55,36	118,204,192	3,21,5	298	149	0	0	0.449,0.455,0.569	0.952,0.829,0.95	-0.419
Sjc_0005913	chr3	-	13660037	13660470	13659193	13659300	13662508	13662784	25,22,17	0,0,0	37,37,55	11,11,11	298	149	3.68474e-10	8.31492e-09	1.0,1.0,1.0	0.627,0.627,0.714	0.344
Sjc_0005364	chr1	-	39045486	39045603	39043425	39043501	39046646	39046862	43,46,48	9,7,9	177,146,174	1,6,2	266	149	5.7223e-10	1.26657e-08	0.728,0.786,0.749	0.99,0.932,0.98	-0.213
Sjc_0000194	chr8	+	8649214	8649260	8647935	8647991	8649728	8649830	2641,2077,1927	36,23,9	1,31,9	1,16,5	195	149	0	0	0.982,0.986,0.994	0.433,0.597,0.579	0.451
Sjc_0008818	chr6	-	11895117	11895561	11891472	11892336	11896934	11897285	44,43,62	13,8,6	531,230,398	13,3,5	298	149	1.01241e-10	2.44884e-09	0.629,0.729,0.838	0.953,0.975,0.975	-0.236
Sjc_0008436	chr2	-	23669740	23669812	23668164	23668243	23670280	23670434	77,67,83	28,21,33	46,47,63	84,50,85	221	149	1.58229e-12	4.58914e-11	0.65,0.683,0.629	0.27,0.388,0.333	0.324
Sjc_0008887	chr6	+	15506946	15507212	15505861	15506167	15509166	15509384	12,14,4	0,5,0	9,20,19	10,5,26	298	149	0.00235363	0.0170456	1.0,0.583,1.0	0.31,0.667,0.268	0.446
Sjc_0008887	chr6	+	15521938	15522047	15519422	15519510	15522762	15522809	4,7,4	1,0,0	28,11,20	16,4,10	258	149	4.913e-06	6.04054e-05	0.698,1.0,1.0	0.503,0.614,0.536	0.348
Sjc_0000140	chr8	+	5908236	5908358	5907799	5907907	5910662	5913046	39,40,75	106,122,98	691,501,569	150,113,130	271	149	0	0	0.168,0.153,0.296	0.717,0.709,0.706	-0.505
Sjc_0007159	chr5	-	19799901	19799979	19799603	19799865	19801596	19801671	11,21,15	4,3,7	13,10,12	0,0,0	227	149	7.09728e-08	1.17257e-06	0.644,0.821,0.584	1.0,1.0,1.0	-0.317
Sjc_0004981	chr1	+	23467965	23467988	23465420	23465607	23470272	23471349	28,27,24	45,32,32	103,54,78	44,36,44	172	149	3.68569e-06	4.62687e-05	0.35,0.422,0.394	0.67,0.565,0.606	-0.225
Sjc_0005169	chr1	-	30773193	30775443	30769834	30770728	30782808	30782962	10,5,9	9,13,20	23,40,49	12,23,28	298	149	0.000428016	0.00363137	0.357,0.161,0.184	0.489,0.465,0.467	-0.24
Sjc_0005169	chr1	-	30781180	30781426	30773193	30775443	30781471	30781593	24,23,24	0,0,0	96,83,78	0,56,3	298	149	8.27485e-05	0.000807583	1.0,1.0,1.0	1.0,0.426,0.929	0.215
[truncated: 333 more rows]
