# Supplementary material for: Comparative transcriptome profiles of Schistosoma japonicum larval stages: Implications for parasite biology and host invasion
Source: PLoS Negl Trop Dis. 2022 Jan 13;16(1):e0009889. doi: 10.1371/journal.pntd.0009889 (PMC8791509; doi:10.1371/journal.pntd.0009889)
Supplement: S2 Dataset — (ZIP) [file pntd.0009889.s017.zip › DAS_sporocyst_vs_cercaria.xlsx]

## Sheet: Alternative 3' splice site
GeneID	chr	strand	longExonStart_0base	longExonEnd	shortES	shortEE	flankingES	flankingEE	IJC_SAMPLE_1	SJC_SAMPLE_1	IJC_SAMPLE_2	SJC_SAMPLE_2	IncFormLen	SkipFormLen	PValue	FDR	IncLevel1	IncLevel2	IncLevelDifference
Sjc_0002131	chr8	-	83310431	83310645	83310431	83310586	83318297	83318653	0,1,1	5,1,13	1,6,4	3,4,5	208	149	0.000159864	0.000888967	0.0,0.417,0.052	0.193,0.518,0.364	-0.202
Sjc_0009731	chrtig00013705_pilon_pilon_2	+	7067	7626	7106	7626	5259	5422	4,1,3	6,4,4	16,11,9	9,6,0	188	149	0.00494955	0.0189319	0.346,0.165,0.373	0.585,0.592,1.0	-0.431
Sjc_0002006	chr8	-	78415237	78415591	78415237	78415350	78416037	78416348	775,586,688	25,23,17	350,295,274	74,70,96	298	149	0	0	0.939,0.927,0.953	0.703,0.678,0.588	0.283
Sjc_0001996	chr8	+	78186181	78187380	78187110	78187380	78185012	78185033	103,89,134	0,0,17	18,34,33	26,0,28	298	149	0.00286876	0.0119596	1.0,1.0,0.798	0.257,1.0,0.371	0.39
Sjc_0001946	chr8	+	76118473	76118561	76118508	76118561	76116438	76116476	102,67,101	50,50,41	43,43,39	0,0,10	184	149	2.52197e-08	3.04679e-07	0.623,0.52,0.666	1.0,1.0,0.76	-0.317
Sjc_0001793	chr8	-	69734636	69736088	69734636	69734983	69736862	69737433	16,12,16	0,0,0	7,4,11	4,0,1	298	149	0.00674653	0.0249971	1.0,1.0,1.0	0.467,1.0,0.846	0.229
Sjc_0001793	chr8	-	69734636	69736088	69734636	69734983	69740500	69741140	16,12,16	1,0,0	5,5,13	0,5,4	298	149	3.39901e-05	0.000221711	0.889,1.0,1.0	1.0,0.333,0.619	0.312
Sjc_0001677	chr8	+	64972081	64973342	64973193	64973342	64972011	64972045	6,0,3	6,4,2	1,0,0	12,14,5	298	149	7.34531e-05	0.000443693	0.333,0.0,0.429	0.04,0.0,0.0	0.241
Sjc_0001669	chr8	+	64559474	64559553	64559479	64559553	64552581	64552666	39,69,33	5,5,9	36,26,31	16,13,21	154	149	8.46594e-06	6.16701e-05	0.883,0.93,0.78	0.685,0.659,0.588	0.22
Sjc_0001626	chr8	+	63024910	63025485	63025055	63025485	63020764	63020972	486,290,368	10,9,23	121,101,100	89,65,49	294	149	0	0	0.961,0.942,0.89	0.408,0.441,0.508	0.479
Sjc_0001463	chr8	+	57067198	57067347	57067206	57067347	57067052	57067169	489,380,454	195,176,187	127,128,142	145,139,134	157	149	1.34337e-14	3.9394e-13	0.704,0.672,0.697	0.454,0.466,0.501	0.217
Sjc_0001348	chr8	+	52692915	52694595	52694081	52694595	52691278	52691529	566,434,495	4,4,3	511,239,254	95,35,33	298	149	0	0	0.986,0.982,0.988	0.729,0.773,0.794	0.22
Sjc_0001252	chr8	-	49786884	49788886	49786884	49787084	49790198	49790718	24,10,21	37,14,36	20,6,4	9,2,1	298	149	0.000444684	0.00223057	0.245,0.263,0.226	0.526,0.6,0.667	-0.353
Sjc_0001405	chr8	+	54559531	54560625	54560522	54560625	54559153	54559489	25,31,14	6,10,4	10,7,6	0,0,0	298	149	9.72972e-08	1.06654e-06	0.676,0.608,0.636	1.0,1.0,1.0	-0.36
Sjc_0001150	chr8	+	46141994	46142328	46142028	46142328	46141876	46141950	11,34,21	9,22,10	61,76,73	120,196,187	183	149	3.66964e-08	4.34157e-07	0.499,0.557,0.631	0.293,0.24,0.241	0.304
Sjc_0001099	chr8	+	44157637	44158298	44157930	44158298	44157342	44157602	3822,2875,2886	1047,720,791	1092,696,706	792,574,636	298	149	0	0	0.646,0.666,0.646	0.408,0.377,0.357	0.272
Sjc_0001053	chr8	-	42586050	42587031	42586050	42586410	42588335	42588464	42,72,41	231,190,187	28,81,103	45,57,91	298	149	2.41451e-12	4.99048e-11	0.083,0.159,0.099	0.237,0.415,0.361	-0.224
Sjc_0001018	chr8	-	41184905	41185156	41184905	41185013	41188857	41188984	15,32,34	0,0,0	8,20,17	5,7,8	292	149	2.23699e-12	4.65158e-11	1.0,1.0,1.0	0.449,0.593,0.52	0.479
Sjc_0000964	chr8	+	39054485	39055763	39055058	39055763	39026927	39027000	20,23,16	0,0,0	0,6,2	5,6,11	298	149	0	0	1.0,1.0,1.0	0.0,0.333,0.083	0.861
Sjc_0000913	chr8	+	37150010	37150111	37150062	37150111	37147817	37148315	5,1,13	0,62,46	1,0,1	52,7,30	201	149	0.00134622	0.00608549	1.0,0.012,0.173	0.014,0.0,0.024	0.382
Sjc_0000893	chr8	+	36482034	36482384	36482296	36482384	36480443	36480514	125,95,105	279,173,213	46,64,71	32,33,29	298	149	8.27116e-14	2.25225e-12	0.183,0.215,0.198	0.418,0.492,0.55	-0.288
Sjc_0000893	chr8	+	36482140	36482384	36482296	36482384	36480443	36480514	91,50,64	279,173,213	21,37,44	32,33,29	298	149	3.66508e-08	4.34157e-07	0.14,0.126,0.131	0.247,0.359,0.431	-0.213
Sjc_0000819	chr8	-	33801663	33803472	33801663	33803361	33804342	33804512	6,20,10	0,0,0	12,2,7	4,1,1	260	149	0.000147988	0.000832369	1.0,1.0,1.0	0.632,0.534,0.8	0.345
Sjc_0000818	chr8	+	33795657	33798539	33798100	33798539	33792568	33793135	61,43,28	0,4,4	8,8,6	18,6,7	298	149	3.63298e-12	7.33221e-11	1.0,0.843,0.778	0.182,0.4,0.3	0.58
Sjc_0000700	chr8	+	29554268	29554519	29554410	29554519	29553015	29553168	318,169,190	0,0,0	62,32,25	5,5,4	291	149	3.75271e-10	5.85252e-09	1.0,1.0,1.0	0.864,0.766,0.762	0.203
Sjc_0000647	chr8	-	27038185	27038310	27038185	27038293	27039327	27039435	52,50,40	38,33,20	33,20,13	101,114,74	166	149	0	0	0.551,0.576,0.642	0.227,0.136,0.136	0.423
Sjc_0000647	chr8	-	27038185	27038486	27038185	27038293	27039470	27039687	99,127,96	67,49,56	64,33,24	119,136,146	298	149	0	0	0.425,0.564,0.462	0.212,0.108,0.076	0.352
Sjc_0000540	chr8	+	23023170	23024115	23023774	23024115	23022790	23023135	66,62,64	5,13,13	30,10,17	16,24,14	298	149	8.35409e-07	7.68442e-06	0.868,0.705,0.711	0.484,0.172,0.378	0.417
Sjc_0000433	chr8	+	19195282	19197117	19196569	19197117	19193693	19193822	469,340,448	8,33,30	246,80,95	167,83,100	298	149	0	0	0.967,0.837,0.882	0.424,0.325,0.322	0.538
Sjc_0000433	chr8	+	19196387	19197117	19196569	19197117	19193693	19193822	27,31,46	8,33,30	32,3,12	167,83,100	298	149	6.77236e-15	2.07464e-13	0.628,0.32,0.434	0.087,0.018,0.057	0.407
Sjc_0000881	chr8	+	36105389	36106210	36105764	36106210	36105252	36105354	863,758,796	442,459,494	147,172,160	473,792,784	298	149	0	0	0.494,0.452,0.446	0.134,0.098,0.093	0.356
Sjc_0000881	chr8	+	36105403	36106210	36105764	36106210	36105252	36105354	718,554,624	442,459,494	127,89,91	473,792,784	298	149	0	0	0.448,0.376,0.387	0.118,0.053,0.055	0.328
Sjc_0000881	chr8	+	36105444	36106210	36105764	36106210	36105252	36105354	992,757,837	442,459,494	207,120,154	473,792,784	298	149	0	0	0.529,0.452,0.459	0.18,0.07,0.089	0.367
Sjc_0000365	chr8	-	16023637	16025406	16023637	16025364	16025464	16027527	23,24,16	1,6,0	52,34,39	41,25,19	191	149	1.38704e-06	1.21401e-05	0.947,0.757,1.0	0.497,0.515,0.616	0.359
Sjc_0000348	chr8	-	15189562	15192856	15189562	15190571	15198083	15198179	86,43,48	3,0,7	4,7,6	2,6,6	298	149	1.55788e-07	1.65996e-06	0.935,1.0,0.774	0.5,0.368,0.333	0.503
Sjc_0007164	chr5	+	20034042	20036704	20036384	20036704	20029566	20030003	2,12,6	0,0,0	4,0,6	1,3,0	298	149	0.0059714	0.0224648	1.0,1.0,1.0	0.667,0.0,1.0	0.444
Sjc_0002728	chr4	-	20354155	20356067	20354155	20354722	20359686	20359939	23,18,16	0,0,0	7,1,0	2,0,4	298	149	4.18145e-05	0.000267659	1.0,1.0,1.0	0.636,1.0,0.0	0.455
Sjc_0006552	chr3	-	39610130	39610590	39610130	39610521	39617475	39617553	59,41,29	85,50,71	6,4,4	99,111,143	218	149	0	0	0.322,0.359,0.218	0.04,0.024,0.019	0.272
Sjc_0006471	chr3	+	36648672	36649977	36649934	36649977	36644210	36644416	412,437,444	54,46,59	211,141,147	55,108,105	298	149	7.21848e-09	9.34589e-08	0.792,0.826,0.79	0.657,0.395,0.412	0.315
Sjc_0006471	chr3	+	36649731	36649977	36649934	36649977	36644210	36644416	341,366,366	54,46,59	147,110,117	55,108,105	298	149	2.3106e-11	4.19453e-10	0.759,0.799,0.756	0.572,0.337,0.358	0.349
Sjc_0006471	chr3	+	36648672	36649977	36649934	36649977	36644210	36644420	353,399,405	41,6,29	194,152,150	31,91,63	298	149	7.10961e-09	9.2398e-08	0.811,0.971,0.875	0.758,0.455,0.543	0.3
Sjc_0006471	chr3	+	36649731	36649977	36649934	36649977	36644210	36644420	340,360,358	41,6,29	146,105,116	31,91,63	298	149	1.04318e-09	1.53611e-08	0.806,0.968,0.861	0.702,0.366,0.479	0.363
Sjc_0006471	chr3	+	36649890	36649977	36649934	36649977	36644210	36644420	100,127,111	41,6,29	60,32,39	31,91,63	193	149	2.31322e-06	1.91707e-05	0.653,0.942,0.747	0.599,0.214,0.323	0.402
Sjc_0006471	chr3	+	36649998	36650080	36650018	36650080	36644210	36644420	35,35,31	17,7,4	18,15,12	18,12,7	169	149	0.00157109	0.00699146	0.645,0.815,0.872	0.469,0.524,0.602	0.246
Sjc_0002595	chr4	-	13630886	13632580	13630886	13631670	13632646	13632934	14,16,5	0,9,0	0,1,0	4,1,4	298	149	7.76377e-09	1.00141e-07	1.0,0.471,1.0	0.0,0.333,0.0	0.713
Sjc_0006660	chr3	-	44828018	44828126	44828018	44828099	44833904	44833979	28,36,22	159,127,125	62,57,60	57,92,95	176	149	9.82241e-11	1.65199e-09	0.13,0.194,0.13	0.479,0.344,0.348	-0.239
Sjc_0005153	chr1	-	30050769	30053225	30050769	30053219	30053255	30053354	2,0,6	31,31,50	2,1,8	3,4,4	155	149	0.000252599	0.00135417	0.058,0.0,0.103	0.391,0.194,0.658	-0.361
Sjc_0003190	chr4	+	36973510	36975393	36975204	36975393	36973064	36973128	93,83,81	0,0,0	69,139,61	0,0,96	298	149	0.00420875	0.0165409	1.0,1.0,1.0	1.0,1.0,0.241	0.253
Sjc_0006575	chr3	+	40791952	40794969	40794519	40794969	40790441	40790787	124,138,125	151,148,156	113,94,108	913,644,604	298	149	0	0	0.291,0.318,0.286	0.058,0.068,0.082	0.229
Sjc_0002880	chr4	-	26250503	26250836	26250503	26250699	26253199	26253665	142,114,160	40,91,60	8,4,11	21,27,25	286	149	1.95574e-10	3.13558e-09	0.649,0.395,0.581	0.166,0.072,0.186	0.4
Sjc_0003161	chr4	+	36037995	36038096	36038088	36038096	36035369	36035425	5,6,3	1,0,0	0,0,0	1,5,2	242	149	3.33067e-16	1.16607e-14	0.755,1.0,1.0	0.0,0.0,0.0	0.918
Sjc_0008068	chr2	-	10382634	10382888	10382634	10382882	10382915	10383380	3,3,2	1,0,0	0,5,3	6,4,2	155	149	3.97453e-06	3.0922e-05	0.743,1.0,1.0	0.0,0.546,0.59	0.536
Sjc_0009071	chr7	+	821390	821496	821420	821496	820330	821359	24,18,16	0,3,0	12,17,16	4,6,4	179	149	8.69231e-05	0.000521387	1.0,0.833,1.0	0.714,0.702,0.769	0.216
Sjc_0007400	chr5	+	29460642	29463211	29463015	29463211	29459150	29459285	17,37,25	10,4,3	301,170,165	2,1,7	298	149	4.25048e-07	4.19063e-06	0.459,0.822,0.806	0.987,0.988,0.922	-0.27
Sjc_0007400	chr5	+	29460642	29465604	29463450	29465604	29459150	29459285	9,49,31	286,316,398	301,167,169	332,200,168	298	149	0	0	0.015,0.072,0.037	0.312,0.295,0.335	-0.273
Sjc_0000722	chr8	-	30169757	30170077	30169757	30169919	30170115	30171465	20,15,15	11,4,8	16,13,9	15,49,31	298	149	1.91066e-05	0.000130069	0.476,0.652,0.484	0.348,0.117,0.127	0.34
Sjc_0008792	chr6	+	10947370	10947692	10947374	10947692	10945509	10945736	10,5,10	1,7,3	15,23,19	0,0,0	153	149	9.32692e-07	8.48824e-06	0.907,0.41,0.764	1.0,1.0,1.0	-0.306
Sjc_0003016	chr4	+	30852600	30854702	30854321	30854702	30852445	30852551	66,89,73	4,4,4	43,51,48	24,7,12	298	149	8.29518e-06	6.05548e-05	0.892,0.918,0.901	0.473,0.785,0.667	0.262
Sjc_0003016	chr4	+	30854351	30854702	30854375	30854702	30852445	30852551	21,38,30	11,28,18	17,18,9	27,20,25	173	149	0.00110287	0.00509578	0.622,0.539,0.589	0.352,0.437,0.237	0.241
Sjc_0003331	chr4	-	42075376	42075515	42075376	42075487	42075593	42075686	165,134,135	23,27,25	33,21,15	13,37,40	177	149	1.0291e-06	9.24301e-06	0.858,0.807,0.82	0.681,0.323,0.24	0.414
Sjc_0005666	chr3	+	4042451	4043665	4043582	4043665	4042378	4042409	15,16,8	2,0,0	6,18,11	10,6,4	298	149	1.60464e-06	1.39028e-05	0.789,1.0,1.0	0.231,0.6,0.579	0.46
Sjc_0005371	chr1	+	39408130	39409153	39408721	39409153	39404568	39404756	525,370,357	4,11,16	192,118,123	128,120,100	298	149	0	0	0.985,0.944,0.918	0.429,0.33,0.381	0.569
Sjc_0004590	chr1	+	7451238	7452205	7452017	7452205	7450844	7451194	20,65,11	0,33,30	9,1,0	15,5,11	298	149	0.00246237	0.0104173	1.0,0.496,0.155	0.231,0.091,0.0	0.443
Sjc_0006183	chr3	+	25441446	25445238	25444665	25445238	25435223	25435440	75,73,65	45,94,74	29,8,3	49,75,71	298	149	2.9789e-09	4.12121e-08	0.455,0.28,0.305	0.228,0.051,0.021	0.247
Sjc_0004090	chr4	+	73512247	73514130	73513951	73514130	73511929	73512212	127,56,70	6,0,2	10,15,15	13,3,3	298	149	3.5815e-06	2.83137e-05	0.914,1.0,0.946	0.278,0.714,0.714	0.385
Sjc_0004863	chr1	-	19004539	19004749	19004539	19004725	19006632	19007044	62,29,53	0,6,3	39,34,22	26,27,24	173	149	1.00586e-13	2.63444e-12	1.0,0.806,0.938	0.564,0.52,0.441	0.406
Sjc_0004863	chr1	-	19004539	19006599	19004539	19004725	19006632	19007044	160,79,109	0,6,3	72,43,24	26,27,24	298	149	0	0	1.0,0.868,0.948	0.581,0.443,0.333	0.486
Sjc_0004863	chr1	-	19004539	19006599	19004539	19004749	19006632	19007044	105,62,68	0,0,3	36,20,7	1,6,4	298	149	1.04314e-05	7.37939e-05	1.0,1.0,0.919	0.947,0.625,0.467	0.293
Sjc_0005198	chr1	+	32100152	32102929	32102501	32102929	32097733	32098133	67,98,63	2,5,3	11,9,61	10,1,8	298	149	0.00140056	0.0062897	0.944,0.907,0.913	0.355,0.818,0.792	0.266
Sjc_0007965	chr2	-	5644367	5644751	5644367	5644709	5644783	5644967	428,273,319	111,89,102	280,282,298	265,205,221	191	149	0	0	0.75,0.705,0.709	0.452,0.518,0.513	0.227
Sjc_0008112	chr2	+	11926329	11926660	11926402	11926660	11926212	11926297	25,13,33	1,0,2	11,8,3	4,1,2	222	149	0.0018958	0.00831603	0.944,1.0,0.917	0.649,0.843,0.502	0.289
Sjc_0006964	chr5	-	11134246	11135150	11134246	11134878	11136736	11138054	16,11,37	0,9,6	20,20,15	2,0,0	298	149	0.000461684	0.00230573	1.0,0.379,0.755	0.833,1.0,1.0	-0.233
Sjc_0005709	chr3	+	5598980	5601426	5601005	5601426	5597094	5597273	311,189,235	0,0,0	95,96,75	8,21,16	298	149	0	0	1.0,1.0,1.0	0.856,0.696,0.701	0.249
Sjc_0003003	chr4	-	30499250	30500177	30499250	30499377	30501540	30501616	15,5,9	8,28,44	0,5,7	95,119,135	298	149	3.82139e-07	3.78936e-06	0.484,0.082,0.093	0.0,0.021,0.025	0.204
Sjc_0004637	chr1	+	9664485	9667174	9667039	9667174	9664372	9664439	28,12,22	13,6,5	17,14,13	0,0,2	298	149	2.72041e-06	2.21178e-05	0.519,0.5,0.688	1.0,1.0,0.765	-0.353
Sjc_0008034	chr2	+	8684699	8684895	8684716	8684895	8678675	8678844	9,1,13	3,0,1	9,10,6	6,13,3	166	149	0.00114548	0.00527536	0.729,1.0,0.921	0.574,0.408,0.642	0.342
Sjc_0008034	chr2	+	8684699	8684895	8684716	8684895	8680355	8680426	10,2,13	1,0,1	6,10,5	4,0,3	166	149	0.00249322	0.0105218	0.9,1.0,0.921	0.574,1.0,0.599	0.216
Sjc_0003015	chr4	-	30829350	30829431	30829350	30829428	30830001	30830154	4,3,4	2,6,0	2,4,1	0,0,0	152	149	4.9057e-05	0.000308834	0.662,0.329,1.0	1.0,1.0,1.0	-0.336
Sjc_0003571	chr4	+	50936623	50938055	50937847	50938055	50935063	50935295	864,676,674	45,55,39	317,165,206	82,76,59	298	149	0	0	0.906,0.86,0.896	0.659,0.521,0.636	0.282
Sjc_0002999	chr4	+	30421607	30423277	30423132	30423277	30420428	30420665	18,53,34	0,3,1	29,30,22	5,5,6	298	149	0.000171429	0.000948663	1.0,0.898,0.944	0.744,0.75,0.647	0.234
Sjc_0005150	chr1	-	29988402	29989527	29988402	29988507	29989750	29989872	3,4,5	12,5,9	0,0,0	13,1,4	298	149	6.84585e-06	5.08958e-05	0.111,0.286,0.217	0.0,0.0,0.0	0.205
Sjc_0002520	chr4	+	9409527	9411335	9411144	9411335	9409417	9409459	9,10,4	0,0,0	12,6,1	0,0,98	298	149	0.000450008	0.00225398	1.0,1.0,1.0	1.0,1.0,0.005	0.332
Sjc_0004691	chr1	+	12072332	12074447	12074420	12074447	12071758	12071771	133,217,210	5,38,13	81,65,90	84,135,135	298	149	0	0	0.93,0.741,0.89	0.325,0.194,0.25	0.597
Sjc_0004965	chr1	+	22441651	22442834	22441948	22442834	22438369	22438433	32,44,50	76,65,47	174,61,60	51,28,14	298	149	1.8586e-10	2.99382e-09	0.174,0.253,0.347	0.63,0.521,0.682	-0.353
Sjc_0003128	chr4	+	34996352	34998045	34997532	34998045	34994360	34994518	71,71,69	2,0,0	17,41,37	3,3,7	298	149	7.74164e-07	7.19826e-06	0.947,1.0,1.0	0.739,0.872,0.725	0.204
Sjc_0001019	chr8	+	41249243	41252614	41250523	41252614	41245962	41246277	47,24,40	0,0,0	20,16,18	3,4,4	298	149	3.7547e-08	4.42694e-07	1.0,1.0,1.0	0.769,0.667,0.692	0.291
Sjc_0005038	chr1	+	26213466	26215933	26215322	26215933	26212175	26212335	202,157,135	48,19,33	38,15,15	46,38,32	298	149	0	0	0.678,0.805,0.672	0.292,0.165,0.19	0.503
Sjc_0007105	chr5	-	17537635	17539321	17537635	17537982	17542808	17543001	45,43,53	0,0,0	29,11,9	3,2,1	298	149	0.00120886	0.00553011	1.0,1.0,1.0	0.829,0.733,0.818	0.207
Sjc_0000840	chr8	+	34597964	34600935	34600842	34600935	34594678	34594783	484,401,469	1,0,0	155,201,223	18,26,31	298	149	0	0	0.996,1.0,1.0	0.812,0.794,0.782	0.203
Sjc_0000840	chr8	+	34599532	34600935	34600842	34600935	34597964	34598021	325,224,258	71,105,116	45,36,40	116,179,170	298	149	0	0	0.696,0.516,0.527	0.162,0.091,0.105	0.46
Sjc_0005955	chr3	-	15666778	15672579	15666778	15669908	15674459	15674562	46,162,133	10,14,13	34,35,42	38,13,15	298	149	4.77132e-06	3.63787e-05	0.697,0.853,0.836	0.309,0.574,0.583	0.307
Sjc_0006004	chr3	-	18241506	18242663	18241506	18241683	18242704	18242763	1,8,1	0,0,0	9,3,4	0,5,5	298	149	1.79674e-06	1.5364e-05	1.0,1.0,1.0	1.0,0.231,0.286	0.494
Sjc_0005200	chr1	-	32126078	32126298	32126078	32126258	32128754	32128768	27,3,16	32,18,15	0,0,0	4,1,2	189	149	1.10261e-06	9.78109e-06	0.399,0.116,0.457	0.0,0.0,0.0	0.324
Sjc_0003386	chr4	+	44155700	44155878	44155725	44155878	44154436	44154613	13,7,6	0,0,1	3,2,0	2,2,3	174	149	1.61479e-07	1.6995e-06	1.0,1.0,0.837	0.562,0.461,0.0	0.605
Sjc_0005352	chr1	+	38447200	38450007	38449649	38450007	38446769	38447158	95,82,66	10,10,6	74,52,49	20,12,24	298	149	0.000116245	0.000674848	0.826,0.804,0.846	0.649,0.684,0.505	0.213
Sjc_0008165	chr2	+	14028065	14030095	14030025	14030095	14027363	14027464	23,12,29	0,0,1	51,9,9	6,2,1	298	149	6.01711e-05	0.000373999	1.0,1.0,0.935	0.81,0.692,0.818	0.205
Sjc_0003895	chr4	+	65968532	65969784	65968746	65969784	65966534	65966567	24,16,12	3,0,0	6,2,3	21,46,24	298	149	0	0	0.8,1.0,1.0	0.125,0.021,0.059	0.865
Sjc_0003895	chr4	+	65968532	65969784	65968746	65969784	65966534	65966614	27,20,19	24,35,26	6,6,3	37,66,34	298	149	7.28162e-11	1.24916e-09	0.36,0.222,0.268	0.075,0.043,0.042	0.23
Sjc_0005118	chr1	-	28926961	28927190	28926961	28927153	28935385	28935451	58,46,56	17,9,23	30,11,13	0,0,0	186	149	5.53671e-10	8.48056e-09	0.732,0.804,0.661	1.0,1.0,1.0	-0.268
Sjc_0002534	chr4	-	10028297	10031181	10028297	10028528	10037815	10037909	41,55,49	1,5,0	19,10,14	3,4,2	298	149	0.00455762	0.0176692	0.953,0.846,1.0	0.76,0.556,0.778	0.235
Sjc_0005462	chr1	-	43448206	43451248	43448206	43448416	43452482	43452733	52,47,49	24,30,27	43,34,15	40,68,84	298	149	1.10326e-06	9.78109e-06	0.52,0.439,0.476	0.35,0.2,0.082	0.268
Sjc_0003397	chr4	-	44475664	44476565	44475664	44475864	44477793	44477841	82,101,101	40,47,50	18,27,26	38,75,50	298	149	1.11022e-16	4.05231e-15	0.506,0.518,0.502	0.191,0.153,0.206	0.325
Sjc_0005086	chr1	+	27773589	27774891	27774745	27774891	27767703	27767723	79,60,70	45,45,34	10,5,6	34,67,49	298	149	0	0	0.467,0.4,0.507	0.128,0.036,0.058	0.384
Sjc_0003202	chr4	-	37443256	37443428	37443256	37443407	37449518	37449590	29,30,27	7,3,13	6,4,5	18,12,19	170	149	3.1391e-11	5.60951e-10	0.784,0.898,0.645	0.226,0.226,0.187	0.563
Sjc_0008550	chr6	+	1249804	1251734	1251638	1251734	1249359	1249767	19,24,7	1,3,7	5,6,2	6,8,11	298	149	0.000308601	0.0016165	0.905,0.8,0.333	0.294,0.273,0.083	0.463
Sjc_0005411	chr1	-	40937359	40939348	40937359	40937779	40940955	40941363	43,34,25	4,10,8	44,39,30	19,30,24	298	149	0.0013674	0.00617308	0.843,0.63,0.61	0.537,0.394,0.385	0.256
Sjc_0000459	chr8	+	20313556	20317447	20317330	20317447	20310941	20310998	62,35,76	79,43,55	9,12,13	39,45,43	298	149	3.9119e-08	4.56522e-07	0.282,0.289,0.409	0.103,0.118,0.131	0.209
Sjc_0000459	chr8	+	20313556	20317447	20317330	20317447	20311164	20311324	50,33,73	7,11,8	8,8,8	8,10,11	298	149	1.58436e-07	1.67349e-06	0.781,0.6,0.82	0.333,0.286,0.267	0.438
Sjc_0003341	chr4	-	42343822	42348255	42343822	42344413	42351259	42351391	3,10,12	0,0,0	10,4,8	14,0,0	298	149	0.00410075	0.0161907	1.0,1.0,1.0	0.263,1.0,1.0	0.246
Sjc_0003296	chr4	-	40699198	40701496	40699198	40699306	40708767	40708873	24,16,36	0,8,4	15,1,3	0,0,0	298	149	1.75831e-05	0.000120897	1.0,0.5,0.818	1.0,1.0,1.0	-0.227
Sjc_0004658	chr1	+	10691096	10691860	10691774	10691860	10690634	10690666	215,197,222	38,48,46	53,58,59	24,35,28	298	149	1.00521e-06	9.0522e-06	0.739,0.672,0.707	0.525,0.453,0.513	0.209
Sjc_0000961	chr8	-	38972337	38974795	38972337	38972622	38974829	38974911	375,182,259	106,33,68	30,27,24	2,2,0	298	149	4.2496e-06	3.27649e-05	0.639,0.734,0.656	0.882,0.871,1.0	-0.241
Sjc_0008490	chr2	-	25469535	25469840	25469535	25469619	25469885	25470828	22,13,22	7,3,16	8,10,6	42,20,18	298	149	9.27017e-08	1.01942e-06	0.611,0.684,0.407	0.087,0.2,0.143	0.424
Sjc_0001435	chr8	+	55885785	55885807	55885788	55885807	55885557	55885747	134,120,110	40,19,11	6,41,42	11,19,15	152	149	0.0037753	0.0151144	0.767,0.861,0.907	0.348,0.679,0.733	0.258
Sjc_0002685	chr4	-	18730125	18730736	18730125	18730454	18734138	18734390	131,73,112	116,117,142	83,65,66	24,37,27	298	149	3.69079e-07	3.67046e-06	0.361,0.238,0.283	0.634,0.468,0.55	-0.257
Sjc_0005269	chr1	+	35551025	35552598	35552333	35552598	35549722	35549757	21,19,22	0,0,0	5,2,6	2,11,4	298	149	6.61804e-13	1.49686e-11	1.0,1.0,1.0	0.556,0.083,0.429	0.644
Sjc_0003233	chr4	+	38913280	38915668	38914769	38915668	38911377	38912169	1,64,17	0,0,0	62,69,204	22,19,33	298	149	3.07631e-11	5.52608e-10	1.0,1.0,1.0	0.585,0.645,0.756	0.338
Sjc_0006476	chr3	-	36803484	36805989	36803484	36803571	36807631	36807783	88,80,58	38,57,70	12,3,9	71,105,94	298	149	0	0	0.537,0.412,0.293	0.078,0.014,0.046	0.368
Sjc_0001753	chr8	+	68097250	68097634	68097419	68097634	68097139	68097209	386,331,335	68,27,29	210,107,105	60,64,40	298	149	4.01142e-09	5.47258e-08	0.739,0.86,0.852	0.636,0.455,0.568	0.264
Sjc_0007587	chr5	+	37073008	37075224	37073083	37075224	37072434	37072478	24,9,19	11,17,35	5,2,0	12,25,14	224	149	6.67175e-05	0.000409495	0.592,0.26,0.265	0.217,0.051,0.0	0.283
Sjc_0003269	chr4	+	39899547	39900638	39900374	39900638	39897930	39898221	63,49,43	16,21,38	8,4,5	33,31,32	298	149	4.4742e-13	1.04428e-11	0.663,0.538,0.361	0.108,0.061,0.072	0.44
Sjc_0002800	chr4	-	23014622	23017195	23014622	23015081	23023679	23024124	33,24,37	0,1,0	22,32,32	14,7,15	298	149	6.01308e-12	1.17221e-10	1.0,0.923,1.0	0.44,0.696,0.516	0.424
Sjc_0005363	chr1	+	38995602	39000717	38997545	39000717	38986629	38986795	8,5,9	5,0,1	5,8,2	0,0,0	298	149	0.000923678	0.00434724	0.444,1.0,0.818	1.0,1.0,1.0	-0.246
Sjc_0006497	chr3	+	37518603	37523843	37520077	37523843	37518278	37518445	422,339,423	28,29,10	104,240,182	37,39,56	298	149	2.69518e-12	5.47169e-11	0.883,0.854,0.955	0.584,0.755,0.619	0.245
Sjc_0002545	chr4	-	10428148	10429726	10428148	10429552	10434249	10434970	112,94,76	25,21,29	27,28,19	13,25,14	298	149	0.00038036	0.00193967	0.691,0.691,0.567	0.509,0.359,0.404	0.226
Sjc_0005423	chr1	+	41947427	41948564	41947818	41948564	41939437	41939734	4,2,3	0,0,0	59,137,148	7,41,34	298	149	3.25249e-06	2.58317e-05	1.0,1.0,1.0	0.808,0.626,0.685	0.294
Sjc_0008407	chr2	-	22936249	22936434	22936249	22936417	22938344	22939076	6,3,9	0,0,0	3,5,5	5,0,1	166	149	0.00285672	0.0119329	1.0,1.0,1.0	0.35,1.0,0.818	0.277
Sjc_0008407	chr2	-	22936249	22936417	22936249	22936405	22939108	22939226	8,11,23	0,2,0	23,24,20	11,17,0	161	149	5.23969e-05	0.000329256	1.0,0.836,1.0	0.659,0.566,1.0	0.204
Sjc_0008407	chr2	-	22936249	22939076	22936249	22936405	22939108	22939226	25,24,24	0,2,0	29,36,34	11,17,0	298	149	3.53007e-05	0.000228954	1.0,0.857,1.0	0.569,0.514,1.0	0.258
Sjc_0008407	chr2	-	22936249	22939076	22936249	22936417	22939108	22939226	17,14,11	0,0,10	6,12,14	0,0,0	298	149	0.0040564	0.016071	1.0,1.0,0.355	1.0,1.0,1.0	-0.215
Sjc_0001115	chr8	-	44697177	44700603	44697177	44697567	44701038	44701308	577,400,466	10,17,20	85,52,33	7,9,12	298	149	2.30935e-06	1.91707e-05	0.966,0.922,0.921	0.859,0.743,0.579	0.209
Sjc_0009502	chr7	+	19738393	19739371	19739084	19739371	19736847	19736900	85,55,56	47,26,42	10,17,8	20,30,29	298	149	4.19775e-08	4.83305e-07	0.475,0.514,0.4	0.2,0.221,0.121	0.282
Sjc_0008074	chr2	-	10497028	10497588	10497028	10497550	10499449	10499601	21,10,9	21,19,9	15,3,1	47,24,16	187	149	0.000123488	0.000708508	0.443,0.295,0.443	0.203,0.091,0.047	0.28
Sjc_0006151	chr3	+	24210923	24213095	24212357	24213095	24205817	24205946	11,30,16	0,0,0	137,72,60	23,20,10	298	149	4.88129e-09	6.4663e-08	1.0,1.0,1.0	0.749,0.643,0.75	0.286
Sjc_0007820	chr2	-	56618	56972	56618	56789	58243	58366	803,713,611	880,888,1029	90,70,101	1107,1092,1017	298	149	0	0	0.313,0.286,0.229	0.039,0.031,0.047	0.237
Sjc_0008306	chr2	-	18764689	18765163	18764689	18764999	18766243	18766310	31,12,26	0,0,0	3,3,4	4,1,0	298	149	0.0019204	0.00838579	1.0,1.0,1.0	0.273,0.6,1.0	0.376
Sjc_0001040	chr8	+	42212821	42215208	42214726	42215208	42207355	42207552	18,17,22	0,0,0	3,7,13	2,3,3	298	149	1.00942e-07	1.09946e-06	1.0,1.0,1.0	0.429,0.538,0.684	0.45
Sjc_0007967	chr2	-	5866735	5866962	5866735	5866938	5866992	5867055	63,51,67	4,5,5	31,33,27	24,33,37	173	149	0	0	0.931,0.898,0.92	0.527,0.463,0.386	0.458
Sjc_0008136	chr2	+	12982443	12982572	12982509	12982572	12978454	12978715	135,94,92	29,37,25	61,53,75	82,71,96	215	149	1.11022e-16	4.05231e-15	0.763,0.638,0.718	0.34,0.341,0.351	0.362
Sjc_0008136	chr2	+	12982456	12982572	12982509	12982572	12978571	12978715	73,68,72	29,37,25	52,42,51	82,71,96	202	149	5.63993e-14	1.56053e-12	0.65,0.575,0.68	0.319,0.304,0.282	0.333
Sjc_0002373	chr4	+	3125509	3128409	3127921	3128409	3124837	3125467	57,35,44	21,7,36	7,17,10	26,24,35	298	149	8.50273e-07	7.77943e-06	0.576,0.714,0.379	0.119,0.262,0.125	0.388
Sjc_0008924	chr6	-	16953551	16953758	16953551	16953740	16957015	16957145	1,6,5	13,3,13	1,1,2	1,0,1	167	149	0.00156262	0.00696278	0.064,0.641,0.255	0.472,1.0,0.641	-0.384
Sjc_0007991	chr2	-	6879388	6880549	6879388	6879612	6881987	6882260	125,167,117	19,18,24	73,156,115	42,58,55	298	149	1.81335e-08	2.22996e-07	0.767,0.823,0.709	0.465,0.574,0.511	0.25
Sjc_0008327	chr2	+	19405608	19407324	19407001	19407324	19403463	19403760	258,190,200	126,65,74	28,39,31	22,59,40	298	149	4.082e-08	4.73154e-07	0.506,0.594,0.575	0.389,0.248,0.279	0.253
Sjc_0005332	chr1	-	38008935	38009523	38008935	38009246	38010511	38010941	16,12,8	2,0,0	13,14,5	6,6,3	298	149	3.77746e-06	2.95901e-05	0.8,1.0,1.0	0.52,0.538,0.455	0.429
Sjc_0003295	chr4	+	40685370	40686797	40686682	40686797	40682314	40682519	86,60,49	9,8,7	11,21,17	35,18,14	298	149	1.38589e-12	2.99056e-11	0.827,0.789,0.778	0.136,0.368,0.378	0.504
Sjc_0007257	chr5	-	23575220	23576146	23575220	23575390	23579209	23579309	16,28,33	0,0,0	16,9,4	4,0,5	298	149	6.65657e-06	4.96494e-05	1.0,1.0,1.0	0.667,1.0,0.286	0.349
Sjc_0009008	chr6	+	21209097	21209157	21209118	21209157	21208762	21208810	3,5,9	6,4,4	0,4,2	19,11,24	170	149	2.63219e-05	0.000174682	0.305,0.523,0.664	0.0,0.242,0.068	0.394
Sjc_0003083	chr4	-	32951264	32951412	32951264	32951348	32952463	32952797	279,229,209	162,112,116	121,77,73	174,168,127	213	149	0	0	0.546,0.589,0.558	0.327,0.243,0.287	0.279
Sjc_0003083	chr4	-	32951264	32951578	32951264	32951348	32952463	32952797	287,241,244	162,112,116	130,91,83	174,168,127	298	149	0	0	0.47,0.518,0.513	0.272,0.213,0.246	0.257
Sjc_0009337	chr7	-	12533982	12538779	12533982	12534133	12541591	12541685	16,18,8	0,0,0	4,11,15	3,0,4	298	149	7.12064e-05	0.000433172	1.0,1.0,1.0	0.4,1.0,0.652	0.316
Sjc_0003103	chr4	+	34245569	34249128	34248257	34249128	34245200	34245535	1944,1115,1543	46,47,36	1390,872,825	183,170,165	298	149	0	0	0.955,0.922,0.955	0.792,0.719,0.714	0.202
Sjc_0003163	chr4	+	36139848	36143514	36141218	36143514	36139716	36139814	124,163,132	33,41,47	64,53,47	55,124,113	298	149	2.88658e-15	9.25594e-14	0.653,0.665,0.584	0.368,0.176,0.172	0.395
Sjc_0003163	chr4	+	36139877	36143514	36141218	36143514	36139716	36139814	106,116,113	33,41,47	38,46,35	55,124,113	298	149	0	0	0.616,0.586,0.546	0.257,0.156,0.134	0.4
Sjc_0003200	chr4	-	37378921	37379524	37378921	37379495	37386796	37387151	42,37,34	0,1,0	3,3,5	5,0,2	178	149	0.000129495	0.000739266	1.0,0.969,1.0	0.334,1.0,0.677	0.319
Sjc_0006205	chr3	+	26292002	26293390	26293290	26293390	26291117	26291211	194,102,97	72,61,59	59,76,65	117,71,80	298	149	9.89131e-07	8.93082e-06	0.574,0.455,0.451	0.201,0.349,0.289	0.214
Sjc_0003223	chr4	+	38578319	38579501	38579287	38579501	38577840	38578142	6414,4272,4474	2785,1446,1958	4089,2988,2763	747,351,356	298	149	0	0	0.535,0.596,0.533	0.732,0.81,0.795	-0.224
Sjc_0003249	chr4	-	39387248	39388509	39387248	39387331	39388937	39389194	44,26,14	123,46,78	2,6,2	0,1,1	298	149	1.58143e-05	0.000110059	0.152,0.22,0.082	1.0,0.75,0.5	-0.599
Sjc_0003270	chr4	-	39918097	39919595	39918097	39918412	39921420	39921758	16,8,11	4,2,0	4,5,2	0,0,0	298	149	0.000895967	0.00422842	0.667,0.667,1.0	1.0,1.0,1.0	-0.222
Sjc_0003332	chr4	-	42106226	42107436	42106226	42106350	42107829	42107885	206,151,215	33,37,27	92,46,65	46,26,27	298	149	1.35084e-07	1.44835e-06	0.757,0.671,0.799	0.5,0.469,0.546	0.237
Sjc_0008737	chr6	-	8724330	8725213	8724330	8724512	8725254	8725348	16,26,29	9,15,7	11,23,6	11,25,24	298	149	0.000777932	0.00373821	0.471,0.464,0.674	0.333,0.315,0.111	0.283
Sjc_0003419	chr4	-	45437170	45437506	45437170	45437402	45439888	45440096	111,117,118	15,15,28	44,37,47	27,39,40	253	149	2.05835e-12	4.33264e-11	0.813,0.821,0.713	0.49,0.358,0.409	0.363
Sjc_0003419	chr4	-	45437170	45437506	45437170	45437402	45440023	45440096	112,117,125	129,100,111	46,42,51	125,124,131	253	149	6.63136e-13	1.49686e-11	0.338,0.408,0.399	0.178,0.166,0.187	0.205
Sjc_0003447	chr4	+	46340901	46342595	46342468	46342595	46338992	46339068	2,30,14	0,43,4	0,0,0	222,74,80	298	149	2.18248e-10	3.48283e-09	1.0,0.259,0.636	0.0,0.0,0.0	0.632
Sjc_0002201	chr8	-	86692659	86693171	86692659	86693140	86693199	86693400	11,1,0	5,14,17	6,3,3	4,1,0	180	149	0.00107368	0.00498486	0.646,0.056,0.0	0.554,0.713,1.0	-0.522
Sjc_0004191	chr4	-	77402982	77407472	77402982	77403141	77410391	77410415	120,117,106	15,18,20	21,43,38	45,26,51	298	149	2.81219e-13	6.89189e-12	0.8,0.765,0.726	0.189,0.453,0.271	0.459
Sjc_0003528	chr4	+	49391741	49392870	49392536	49392870	49390666	49390795	5,10,10	0,2,0	19,1,5	19,6,3	298	149	4.16288e-07	4.11609e-06	1.0,0.714,1.0	0.333,0.077,0.455	0.616
Sjc_0003547	chr4	-	50181337	50181660	50181337	50181565	50183449	50183677	57,140,168	151,195,189	15,29,14	204,208,195	244	149	0	0	0.187,0.305,0.352	0.043,0.078,0.042	0.227
Sjc_0007552	chr5	-	35676304	35677005	35676304	35676389	35679396	35679746	163,194,101	0,1,2	17,57,51	5,8,6	298	149	1.40729e-10	2.31025e-09	1.0,0.99,0.962	0.63,0.781,0.81	0.244
Sjc_0003984	chr4	+	69513295	69513630	69513468	69513630	69510404	69510670	154,118,159	92,85,86	72,82,59	82,123,144	298	149	2.77637e-09	3.87224e-08	0.456,0.41,0.48	0.305,0.25,0.17	0.207
Sjc_0007421	chr5	-	30413031	30415598	30413031	30413118	30415637	30415805	123,126,158	166,141,133	56,34,34	191,171,189	298	149	0	0	0.27,0.309,0.373	0.128,0.09,0.083	0.217
Sjc_0002535	chr4	+	10063563	10065175	10064998	10065175	10060950	10061208	245,204,248	34,29,14	71,85,95	68,120,102	298	149	0	0	0.783,0.779,0.899	0.343,0.262,0.318	0.513
Sjc_0003677	chr4	-	55472323	55472727	55472323	55472647	55475337	55475446	323,235,296	226,191,228	55,48,38	103,110,102	229	149	2.22045e-15	7.18712e-14	0.482,0.445,0.458	0.258,0.221,0.195	0.237
Sjc_0005242	chr1	+	33979828	33984921	33983989	33984921	33976879	33976977	352,262,273	104,116,122	183,170,146	245,237,225	298	149	0	0	0.629,0.53,0.528	0.272,0.264,0.245	0.302
Sjc_0007259	chr5	+	23627776	23627835	23627789	23627835	23627420	23627739	84,142,110	99,100,67	156,205,183	302,391,340	162	149	3.59838e-07	3.59943e-06	0.438,0.566,0.602	0.322,0.325,0.331	0.209
Sjc_0003820	chr4	-	62070157	62071457	62070157	62070927	62071487	62071721	165,150,158	0,3,0	56,103,117	53,21,0	298	149	3.60943e-07	3.59999e-06	1.0,0.962,1.0	0.346,0.71,1.0	0.302
Sjc_0000452	chr8	-	20065366	20068231	20065366	20066267	20082205	20082577	22,6,13	14,13,9	5,4,2	0,1,0	298	149	2.77884e-06	2.25395e-05	0.44,0.188,0.419	1.0,0.667,1.0	-0.54
Sjc_0003857	chr4	+	63733578	63734675	63734261	63734675	63732955	63733538	11,17,9	1,0,0	6,14,9	0,4,3	298	149	5.32502e-05	0.000333396	0.846,1.0,1.0	1.0,0.636,0.6	0.203
Sjc_0003864	chr4	-	64091202	64091916	64091202	64091297	64093631	64093841	17,13,10	23,3,12	0,1,1	2,1,3	298	149	0.000358556	0.00183887	0.27,0.684,0.294	0.0,0.333,0.143	0.257
Sjc_0003892	chr4	-	65922336	65922624	65922336	65922617	65923724	65924190	0,15,20	14,13,14	1,1,2	0,0,0	156	149	4.48024e-09	6.00457e-08	0.0,0.524,0.577	1.0,1.0,1.0	-0.633
Sjc_0003955	chr4	-	68272746	68273814	68272746	68272946	68275752	68275839	5,93,18	0,0,0	85,16,21	6,10,16	298	149	3.79032e-10	5.88442e-09	1.0,1.0,1.0	0.876,0.444,0.396	0.428
Sjc_0003955	chr4	-	68272746	68274162	68272746	68273814	68277884	68277971	2,56,6	0,0,0	31,25,17	3,4,3	298	149	2.86869e-06	2.31588e-05	1.0,1.0,1.0	0.838,0.758,0.739	0.222
Sjc_0003988	chr4	+	69588178	69588512	69588183	69588512	69582627	69582897	10,14,7	5,12,6	19,26,20	2,5,4	154	149	0.000299983	0.00157618	0.659,0.53,0.53	0.902,0.834,0.829	-0.282
Sjc_0006039	chr3	+	19961718	19963040	19962738	19963040	19958709	19958811	20,20,35	0,0,15	11,9,14	3,22,21	298	149	0.000162261	0.000900835	1.0,1.0,0.538	0.647,0.17,0.25	0.49
Sjc_0004042	chr4	+	71934729	71943051	71940441	71943051	71934633	71934694	21,22,10	21,20,27	36,41,49	21,22,22	298	149	0.00110225	0.00509578	0.333,0.355,0.156	0.462,0.482,0.527	-0.209
Sjc_0007359	chr5	-	27692056	27695146	27692056	27692216	27695400	27695542	73,41,71	12,7,13	17,22,13	11,7,8	298	149	0.00188291	0.00827179	0.753,0.745,0.732	0.436,0.611,0.448	0.245
Sjc_0003151	chr4	-	35717076	35719736	35717076	35717624	35719787	35720053	53,62,52	45,78,59	13,8,10	64,63,77	298	149	0	0	0.371,0.284,0.306	0.092,0.06,0.061	0.249
Sjc_0003151	chr4	-	35717076	35719736	35717076	35719389	35719787	35720053	166,172,148	86,33,39	87,54,45	227,167,146	298	149	0	0	0.491,0.723,0.655	0.161,0.139,0.134	0.478
Sjc_0004173	chr4	-	76599317	76602926	76599317	76602643	76604383	76604454	65,52,39	211,114,159	66,81,56	44,53,62	298	149	5.31797e-14	1.49557e-12	0.133,0.186,0.109	0.429,0.433,0.311	-0.248
Sjc_0001259	chr8	-	49932180	49934663	49932180	49932932	49938631	49938831	38,116,100	0,31,3	38,40,35	30,24,27	298	149	1.38136e-08	1.73607e-07	1.0,0.652,0.943	0.388,0.455,0.393	0.453
Sjc_0001259	chr8	-	49932180	49934663	49932180	49932932	49943016	49943172	38,116,100	2,4,3	41,33,34	28,39,31	298	149	0	0	0.905,0.935,0.943	0.423,0.297,0.354	0.57
Sjc_0007694	chr5	-	41070590	41072778	41070590	41070692	41074232	41075154	91,106,102	15,15,14	77,42,41	33,14,27	298	149	4.4962e-06	3.45111e-05	0.752,0.779,0.785	0.538,0.6,0.432	0.249
Sjc_0003028	chr4	-	31197602	31200318	31197602	31197844	31201476	31202638	6,34,6	0,11,4	105,21,15	742,144,118	298	149	3.1423e-08	3.75652e-07	1.0,0.607,0.429	0.066,0.068,0.06	0.614
Sjc_0003028	chr4	-	31197602	31200318	31197602	31197858	31201476	31202638	4,26,6	0,18,1	27,9,4	461,104,93	298	149	1.7577e-10	2.84465e-09	1.0,0.419,0.75	0.028,0.041,0.021	0.693
Sjc_0008825	chr6	-	12081130	12082855	12081130	12081282	12089014	12089245	43,26,33	22,13,23	14,4,2	95,13,10	298	149	0	0	0.494,0.5,0.418	0.069,0.133,0.091	0.373
Sjc_0001081	chr8	-	43490252	43494384	43490252	43490445	43495384	43495787	46,25,55	0,20,3	37,49,60	0,2,0	298	149	0.000323126	0.00167723	1.0,0.385,0.902	1.0,0.925,1.0	-0.213
Sjc_0009355	chr7	-	13292478	13292856	13292478	13292850	13295047	13295134	17,14,24	69,30,33	0,0,0	3,2,2	155	149	2.20321e-06	1.83922e-05	0.191,0.31,0.411	0.0,0.0,0.0	0.304
Sjc_0001865	chr8	+	72759763	72760157	72759934	72760157	72756713	72757232	18,34,26	17,13,12	19,6,20	27,18,26	298	149	0.000960009	0.00449358	0.346,0.567,0.52	0.26,0.143,0.278	0.251
Sjc_0002721	chr4	+	20095784	20096032	20095893	20096032	20095693	20095735	47,34,28	19,36,21	6,9,9	32,69,49	258	149	3.40616e-13	8.11566e-12	0.588,0.353,0.435	0.098,0.07,0.096	0.371
Sjc_0008005	chr2	+	8030027	8032794	8032063	8032794	8027623	8027900	200,242,219	6,2,9	120,135,127	52,24,20	298	149	9.39249e-14	2.47889e-12	0.943,0.984,0.924	0.536,0.738,0.76	0.272
Sjc_0007001	chr5	-	12777635	12778182	12777635	12777740	12778218	12778883	941,742,967	199,166,184	1256,947,892	753,703,712	298	149	0	0	0.703,0.691,0.724	0.455,0.402,0.385	0.292
Sjc_0009131	chr7	-	3470098	3471091	3470098	3470869	3473465	3473524	5620,3346,4250	110,85,125	2127,2448,2460	584,548,484	298	149	0	0	0.962,0.952,0.944	0.646,0.691,0.718	0.268
Sjc_0008717	chr6	-	7847949	7848437	7847949	7848149	7849456	7849555	50,44,66	10,2,12	57,70,48	20,59,46	298	149	6.06984e-06	4.54708e-05	0.714,0.917,0.733	0.588,0.372,0.343	0.354
Sjc_0007132	chr5	+	18540238	18544129	18543665	18544129	18538528	18538763	48,37,54	3,2,3	66,83,116	7,34,32	298	149	4.82852e-05	0.000304534	0.889,0.902,0.9	0.825,0.55,0.644	0.224
Sjc_0002451	chr4	-	6975379	6975796	6975379	6975414	6976870	6976909	85,58,55	21,37,19	16,15,18	24,23,30	298	149	5.87222e-07	5.58105e-06	0.669,0.439,0.591	0.25,0.246,0.231	0.324
Sjc_0007260	chr5	-	23668651	23669177	23668651	23668713	23669531	23669799	437,343,364	42,34,29	343,155,172	116,52,39	298	149	8.57092e-14	2.2796e-12	0.839,0.835,0.863	0.597,0.598,0.688	0.218
Sjc_0007330	chr5	-	26526173	26528771	26526173	26526392	26528809	26529196	62,49,33	1,0,0	22,34,34	4,5,3	298	149	1.09767e-06	9.78109e-06	0.969,1.0,1.0	0.733,0.773,0.85	0.204
Sjc_0003953	chr4	-	68232308	68233757	68232308	68232452	68235311	68235389	4,22,8	0,0,0	11,4,1	32,24,18	298	149	0	0	1.0,1.0,1.0	0.147,0.077,0.027	0.916
Sjc_0003953	chr4	-	68233103	68235389	68233103	68233180	68236725	68236791	4,36,7	0,0,0	16,3,5	6,6,1	298	149	1.94131e-09	2.79858e-08	1.0,1.0,1.0	0.571,0.2,0.714	0.505
Sjc_0007382	chr5	-	28807062	28808731	28807062	28807910	28812255	28812362	282,198,265	18,34,36	117,94,53	155,154,154	298	149	0	0	0.887,0.744,0.786	0.274,0.234,0.147	0.587
Sjc_0007382	chr5	-	28807062	28809408	28807062	28807910	28812255	28812362	77,118,112	18,34,36	114,114,63	155,154,154	298	149	0	0	0.681,0.634,0.609	0.269,0.27,0.17	0.405
Sjc_0007382	chr5	-	28807062	28809408	28807062	28808731	28812255	28812362	66,92,88	211,114,186	90,120,66	79,71,40	298	149	4.28632e-09	5.7672e-08	0.135,0.287,0.191	0.363,0.458,0.452	-0.22
Sjc_0007478	chr5	+	32596009	32596610	32596181	32596610	32594166	32594386	5,3,1	5,15,13	2,1,2	1,0,0	298	149	1.00952e-05	7.18601e-05	0.333,0.091,0.037	0.5,1.0,1.0	-0.68
Sjc_0007566	chr5	-	36413809	36413887	36413809	36413878	36421188	36421233	61,52,76	10,12,27	3,4,2	0,0,0	158	149	7.11319e-06	5.25978e-05	0.852,0.803,0.726	1.0,1.0,1.0	-0.206
Sjc_0007582	chr5	-	36985328	36987665	36985328	36985367	36987843	36987990	31,30,16	83,104,88	167,154,140	37,51,36	298	149	0	0	0.157,0.126,0.083	0.693,0.602,0.66	-0.53
Sjc_0009651	chrtig00013705_pilon_pilon_3	-	42407	44720	42407	42570	46367	46530	5,3,9	1,2,1	22,8,6	49,24,13	298	149	0.000102227	0.000596498	0.714,0.429,0.818	0.183,0.143,0.188	0.482
Sjc_0003976	chr4	-	69128009	69136400	69128009	69128178	69140048	69140335	73,109,76	18,18,5	153,78,50	57,87,91	298	149	1.07868e-06	9.63793e-06	0.67,0.752,0.884	0.573,0.31,0.216	0.402
Sjc_0005863	chr3	+	11797258	11800167	11798958	11800167	11797060	11797204	32,48,53	23,44,24	78,73,87	113,178,217	298	149	2.36222e-07	2.43387e-06	0.41,0.353,0.525	0.257,0.17,0.167	0.231
Sjc_0001882	chr8	-	73515371	73515499	73515371	73515430	73517640	73517795	0,13,12	6,0,4	7,15,4	0,0,0	218	149	3.41346e-05	0.000222231	0.0,1.0,0.672	1.0,1.0,1.0	-0.443
Sjc_0001342	chr8	-	52498022	52499782	52498022	52498648	52502611	52502822	71,54,66	1,0,0	20,29,34	11,4,7	298	149	4.65368e-11	8.18809e-10	0.973,1.0,1.0	0.476,0.784,0.708	0.335
Sjc_0008790	chr6	-	10836085	10836525	10836085	10836343	10836581	10836810	294,237,235	101,105,108	78,120,107	134,128,103	298	149	4.66516e-13	1.07424e-11	0.593,0.53,0.521	0.225,0.319,0.342	0.253
Sjc_0002081	chr8	-	81397201	81397503	81397201	81397481	81400530	81400920	6,3,1	2,0,0	2,7,6	6,4,2	171	149	0.000496622	0.00246332	0.723,1.0,1.0	0.225,0.604,0.723	0.39
Sjc_0002081	chr8	-	81397201	81400089	81397201	81397481	81400530	81400920	20,22,12	2,0,0	15,17,10	6,4,2	298	149	1.71418e-05	0.000118337	0.833,1.0,1.0	0.556,0.68,0.714	0.294
Sjc_0002081	chr8	-	81397201	81400089	81397201	81397503	81400530	81400920	15,20,11	0,0,0	13,14,11	0,4,4	298	149	8.83515e-06	6.39523e-05	1.0,1.0,1.0	1.0,0.636,0.579	0.262
Sjc_0008950	chr6	+	17942005	17943910	17943828	17943910	17939720	17939907	21,23,29	0,0,0	4,5,11	0,10,0	298	149	0.00944739	0.0336944	1.0,1.0,1.0	1.0,0.2,1.0	0.267
Sjc_0009382	chr7	-	14414896	14415046	14414896	14414995	14416518	14416540	27,37,24	6,9,9	30,34,31	122,101,83	200	149	0	0	0.77,0.754,0.665	0.155,0.201,0.218	0.538
Sjc_0009382	chr7	-	14414896	14415046	14414896	14414995	14421228	14421361	44,76,49	15,12,24	50,53,49	48,49,45	200	149	1.28065e-05	9.0039e-05	0.686,0.825,0.603	0.437,0.446,0.448	0.261
Sjc_0009406	chr7	-	15260005	15263623	15260005	15260110	15263664	15263750	8,4,4	0,3,2	1,1,2	0,0,0	298	149	0.0013199	0.00598227	1.0,0.4,0.5	1.0,1.0,1.0	-0.367
Sjc_0008968	chr6	-	18863040	18865477	18863040	18863116	18865663	18865836	100,75,64	9,4,6	29,12,25	17,11,3	298	149	0.000269001	0.00143314	0.847,0.904,0.842	0.46,0.353,0.806	0.325
Sjc_0009318	chr7	-	11864458	11864584	11864458	11864580	11882406	11883508	1,3,1	3,14,3	6,16,10	9,21,9	153	149	0.00539122	0.0203939	0.245,0.173,0.245	0.394,0.426,0.52	-0.226
Sjc_0003681	chr4	+	55595069	55595711	55595125	55595711	55593699	55593980	27,16,33	1,5,3	16,39,30	17,26,22	205	149	9.45568e-07	8.58266e-06	0.952,0.699,0.889	0.406,0.522,0.498	0.371
Sjc_0001469	chr8	+	57199572	57200293	57199882	57200293	57196102	57197899	444,218,308	120,103,133	288,293,265	20,65,0	298	149	5.24409e-09	6.89367e-08	0.649,0.514,0.537	0.878,0.693,1.0	-0.29
Sjc_0009421	chr7	-	15835427	15837437	15835427	15835581	15843168	15843281	4,6,4	0,0,0	16,11,6	2,2,2	298	149	0.000320841	0.00166789	1.0,1.0,1.0	0.8,0.733,0.6	0.289
Sjc_0001321	chr8	+	51739099	51740141	51739267	51740141	51736057	51739049	55,51,63	9,10,8	54,61,91	61,50,56	298	149	9.68015e-12	1.84514e-10	0.753,0.718,0.797	0.307,0.379,0.448	0.378
Sjc_0003071	chr4	-	32654286	32655569	32654286	32654347	32656208	32656478	500,319,464	88,74,93	35,11,10	17,19,12	298	149	5.82598e-07	5.55248e-06	0.74,0.683,0.714	0.507,0.224,0.294	0.371
Sjc_0000034	chr8	-	1647692	1648032	1647692	1647904	1649339	1649477	43,64,51	4,0,14	33,44,14	5,39,38	277	149	0.000472438	0.00235601	0.853,1.0,0.662	0.78,0.378,0.165	0.397
Sjc_0005384	chr1	-	40083293	40083578	40083293	40083465	40083729	40084045	30,40,29	0,4,0	38,41,37	23,23,18	262	149	6.65568e-12	1.2829e-10	1.0,0.85,1.0	0.484,0.503,0.539	0.441
Sjc_0003691	chr4	+	56178882	56180646	56180343	56180646	56174420	56177377	599,304,373	16,16,16	471,328,335	182,50,50	298	149	4.06009e-13	9.5412e-12	0.949,0.905,0.921	0.564,0.766,0.77	0.225

## Sheet: Alternative 5' splice site
GeneID	chr	strand	longExonStart_0base	longExonEnd	shortES	shortEE	flankingES	flankingEE	IJC_SAMPLE_1	SJC_SAMPLE_1	IJC_SAMPLE_2	SJC_SAMPLE_2	IncFormLen	SkipFormLen	PValue	FDR	IncLevel1	IncLevel2	IncLevelDifference
Sjc_0002162	chr8	+	85027057	85027847	85027057	85027513	85028341	85028420	3,1,10	1,4,0	1,6,4	0,0,0	298	149	0.00213472	0.011157	0.6,0.111,1.0	1.0,1.0,1.0	-0.43
Sjc_0002061	chr8	+	80307500	80307600	80307500	80307576	80308966	80309471	20,28,14	40,40,47	22,35,32	16,24,23	173	149	3.45881e-05	0.000303062	0.301,0.376,0.204	0.542,0.557,0.545	-0.254
Sjc_0002012	chr8	-	78640659	78641326	78641093	78641326	78635504	78639597	3,4,5	1,0,0	6,3,0	7,3,1	298	149	1.14642e-06	1.47327e-05	0.6,1.0,1.0	0.3,0.333,0.0	0.656
Sjc_0001808	chr8	-	70393728	70394091	70393827	70394091	70392408	70392496	103,159,121	6,5,13	158,115,129	54,32,40	248	149	8.21565e-13	3.0594e-11	0.912,0.95,0.848	0.637,0.683,0.66	0.243
Sjc_0001740	chr8	-	67695806	67696053	67695971	67696053	67692382	67692589	9,41,18	0,1,1	17,25,17	8,8,5	298	149	4.98577e-08	8.21023e-07	1.0,0.953,0.9	0.515,0.61,0.63	0.366
Sjc_0001689	chr8	+	65532676	65532785	65532676	65532757	65533099	65533514	57,84,60	0,5,0	65,66,69	33,34,34	177	149	0	0	1.0,0.934,1.0	0.624,0.62,0.631	0.353
Sjc_0001689	chr8	+	65532676	65532785	65532676	65532761	65533099	65533514	38,68,40	64,79,67	26,30,35	397,334,346	173	149	0	0	0.338,0.426,0.34	0.053,0.072,0.08	0.3
Sjc_0001556	chr8	-	60558360	60563084	60560137	60563084	60556290	60556371	6,23,9	0,0,1	11,6,5	16,0,1	298	149	0.000107891	0.000814649	1.0,1.0,0.818	0.256,1.0,0.714	0.283
Sjc_0001416	chr8	-	55045602	55047055	55047012	55047055	55043846	55043932	55,36,52	1,0,4	15,44,29	12,4,3	298	149	0.000695284	0.00424291	0.965,1.0,0.867	0.385,0.846,0.829	0.257
Sjc_0001241	chr8	-	49483443	49484331	49484151	49484331	49483194	49483399	761,668,555	296,301,348	297,150,141	527,425,411	298	149	0	0	0.562,0.526,0.444	0.22,0.15,0.146	0.339
Sjc_0001405	chr8	+	54559153	54560625	54559153	54559295	54561313	54561666	63,61,58	0,1,0	15,10,13	0,2,6	298	149	3.37538e-05	0.000297342	1.0,0.968,1.0	1.0,0.714,0.52	0.245
Sjc_0001225	chr8	+	48944597	48945645	48944597	48944923	48952204	48952452	221,181,159	2,2,1	97,76,91	27,17,15	298	149	0	0	0.982,0.978,0.988	0.642,0.691,0.752	0.288
Sjc_0001225	chr8	+	48944597	48945645	48944597	48944923	48954414	48955147	3,12,11	0,1,0	11,6,3	4,4,1	298	149	3.09209e-06	3.59319e-05	1.0,0.857,1.0	0.579,0.429,0.6	0.416
Sjc_0001099	chr8	+	44157342	44157772	44157342	44157602	44157930	44158298	4705,3563,3739	1047,720,791	1793,966,1031	792,574,636	298	149	0	0	0.692,0.712,0.703	0.531,0.457,0.448	0.224
Sjc_0001016	chr8	+	41124018	41124165	41124018	41124099	41126262	41126533	30,25,39	53,44,51	44,47,42	36,26,27	215	149	3.39084e-05	0.000297903	0.282,0.283,0.346	0.459,0.556,0.519	-0.208
Sjc_0000975	chr8	-	39583701	39587657	39587619	39587657	39578496	39578664	4,9,7	1,6,2	53,49,62	1,0,0	298	149	9.99102e-09	1.81892e-07	0.667,0.429,0.636	0.964,1.0,1.0	-0.411
Sjc_0000975	chr8	-	39587519	39587657	39587619	39587657	39578496	39578664	0,0,8	1,6,2	0,3,5	1,0,0	249	149	0.000103738	0.000785104	0.0,0.0,0.705	0.0,1.0,1.0	-0.432
Sjc_0000950	chr8	+	38617222	38619596	38617222	38617962	38622802	38623133	9,4,4	84,59,79	37,29,53	82,67,30	298	149	1.45722e-10	3.64526e-09	0.051,0.033,0.025	0.184,0.178,0.469	-0.241
Sjc_0000950	chr8	+	38617222	38621711	38617222	38619596	38622802	38623133	3,13,12	6,0,0	3,4,3	36,23,50	298	149	6.50765e-08	1.05572e-06	0.2,1.0,1.0	0.04,0.08,0.029	0.684
Sjc_0002305	chr8	-	90216480	90216816	90216762	90216816	90214061	90215253	101,118,87	83,129,80	83,82,69	297,471,441	298	149	0	0	0.378,0.314,0.352	0.123,0.08,0.073	0.256
Sjc_0000893	chr8	+	36442013	36442083	36442013	36442051	36444601	36444703	24,22,18	17,21,28	20,41,30	2,3,1	181	149	1.82299e-13	7.86043e-12	0.538,0.463,0.346	0.892,0.918,0.961	-0.475
Sjc_0000893	chr8	+	36442013	36442364	36442013	36442051	36444601	36444703	0,1,1	17,21,28	3,1,2	2,3,1	298	149	0.000615134	0.00381057	0.0,0.023,0.018	0.429,0.143,0.5	-0.344
Sjc_0000805	chr8	-	33373884	33374056	33374002	33374056	33372314	33372810	133,210,164	149,103,138	21,43,26	114,92,115	267	149	2.17815e-12	7.67504e-11	0.332,0.532,0.399	0.093,0.207,0.112	0.284
Sjc_0000797	chr8	+	33050772	33052698	33050772	33051078	33054024	33054270	270,173,215	7,3,11	270,101,123	42,25,35	298	149	2.10942e-15	1.19182e-13	0.951,0.966,0.907	0.763,0.669,0.637	0.252
Sjc_0000796	chr8	-	33026518	33027068	33026922	33027068	33025427	33025861	19,37,18	0,0,0	22,16,12	1,11,5	298	149	2.40659e-08	4.129e-07	1.0,1.0,1.0	0.917,0.421,0.545	0.372
Sjc_0000796	chr8	-	33026769	33027068	33026922	33027068	33025427	33025861	32,35,30	0,0,0	32,34,27	1,11,5	298	149	9.24361e-08	1.47045e-06	1.0,1.0,1.0	0.941,0.607,0.73	0.241
Sjc_0000760	chr8	-	31534989	31536641	31536536	31536641	31533725	31534222	18,40,29	0,5,0	6,6,9	19,8,5	298	149	1.1804e-10	2.99859e-09	1.0,0.8,1.0	0.136,0.273,0.474	0.639
Sjc_0000746	chr8	-	30928684	30929022	30928839	30929022	30928184	30928572	9,2,15	0,0,1	1,2,1	3,0,3	298	149	7.2905e-06	7.88481e-05	1.0,1.0,0.882	0.143,1.0,0.143	0.532
Sjc_0000702	chr8	+	29583599	29583744	29583599	29583691	29583777	29583958	28,36,18	0,0,10	3,0,0	0,10,5	202	149	8.5016e-05	0.000666501	1.0,1.0,0.57	1.0,0.0,0.0	0.523
Sjc_0000667	chr8	-	27823476	27824211	27824056	27824211	27821999	27822151	19,35,24	2,0,1	13,5,14	0,12,5	298	149	0.000603583	0.00375321	0.826,1.0,0.923	1.0,0.172,0.583	0.331
Sjc_0000660	chr8	+	27358972	27360882	27358972	27359098	27361498	27361936	151,190,150	133,100,112	51,40,43	9,8,13	298	149	1.16207e-06	1.48754e-05	0.362,0.487,0.401	0.739,0.714,0.623	-0.275
Sjc_0000647	chr8	-	27038520	27039435	27039264	27039435	27038185	27038293	272,284,289	53,44,70	106,127,81	49,75,98	298	149	1.32477e-08	2.37228e-07	0.72,0.763,0.674	0.52,0.458,0.292	0.296
Sjc_0000647	chr8	-	27038520	27039435	27039309	27039435	27038185	27038293	459,461,484	269,280,353	161,240,181	497,593,571	298	149	0	0	0.46,0.452,0.407	0.139,0.168,0.137	0.292
Sjc_0000647	chr8	-	27038520	27039435	27039327	27039435	27038185	27038293	461,470,500	38,33,20	165,262,215	101,114,74	298	149	0	0	0.858,0.877,0.926	0.45,0.535,0.592	0.361
Sjc_0000647	chr8	-	27038520	27039435	27039419	27039435	27038185	27038293	319,317,331	42,0,47	165,272,253	61,103,142	298	149	6.46039e-13	2.49067e-11	0.792,1.0,0.779	0.575,0.569,0.471	0.319
Sjc_0000647	chr8	-	27039264	27039435	27039309	27039435	27038185	27038293	267,252,301	269,280,353	124,201,210	497,593,571	194	149	0	0	0.433,0.409,0.396	0.161,0.207,0.22	0.217
Sjc_0000647	chr8	-	27039264	27039435	27039327	27039435	27038185	27038293	298,281,336	38,33,20	138,242,253	101,114,74	212	149	3.3773e-13	1.34968e-11	0.846,0.857,0.922	0.49,0.599,0.706	0.277
Sjc_0000647	chr8	-	27039264	27039435	27039419	27039435	27038185	27038293	372,361,401	42,0,47	213,347,351	61,103,142	298	149	1.46994e-13	6.50943e-12	0.816,1.0,0.81	0.636,0.627,0.553	0.27
Sjc_0000457	chr8	+	20254927	20256117	20254927	20255025	20258823	20259049	206,214,213	37,0,37	111,70,58	31,24,51	298	149	1.45877e-05	0.000143126	0.736,1.0,0.742	0.642,0.593,0.362	0.294
Sjc_0000433	chr8	+	19180585	19180919	19180585	19180667	19181301	19181528	9,14,11	6,1,1	10,2,4	11,14,10	298	149	3.50757e-05	0.000306515	0.429,0.875,0.846	0.312,0.067,0.167	0.535
Sjc_0000433	chr8	+	19180585	19181528	19180585	19180919	19185488	19185595	44,28,43	15,21,17	40,47,59	10,4,5	298	149	0.000211133	0.00148155	0.595,0.4,0.558	0.667,0.855,0.855	-0.275
Sjc_0000881	chr8	+	36105252	36105629	36105252	36105354	36105764	36106210	1171,989,850	442,459,494	298,291,247	473,792,784	298	149	0	0	0.57,0.519,0.462	0.24,0.155,0.136	0.34
Sjc_0003000	chr4	-	30447535	30449561	30449349	30449561	30446632	30446739	11,11,19	0,0,0	4,9,8	6,0,2	298	149	2.73103e-05	0.000247226	1.0,1.0,1.0	0.25,1.0,0.667	0.361
Sjc_0002086	chr8	-	81496797	81499621	81499569	81499621	81494206	81494285	23,25,19	0,0,1	24,4,11	0,6,3	298	149	7.34508e-05	0.000585641	1.0,1.0,0.905	1.0,0.25,0.647	0.336
Sjc_0002086	chr8	-	81497008	81497081	81497020	81497081	81495204	81495481	39,36,40	23,21,21	28,20,27	6,4,3	161	149	8.64248e-05	0.000674319	0.611,0.613,0.638	0.812,0.822,0.893	-0.222
Sjc_0001083	chr8	-	43589580	43590112	43589896	43590112	43589429	43589518	457,470,377	25,20,25	171,138,164	44,54,48	298	149	0	0	0.901,0.922,0.883	0.66,0.561,0.631	0.285
Sjc_0002686	chr4	+	18759649	18760358	18759649	18760232	18760402	18760555	281,216,301	39,35,65	58,85,77	72,53,52	275	149	5.55112e-15	3.03183e-13	0.796,0.77,0.715	0.304,0.465,0.445	0.356
Sjc_0002652	chr4	-	17188267	17188558	17188410	17188558	17180276	17180385	23,31,20	6,2,1	6,8,13	1,6,7	292	149	0.0087875	0.0384468	0.662,0.888,0.911	0.754,0.405,0.487	0.272
Sjc_0002610	chr4	+	14235347	14236389	14235347	14235409	14237900	14239846	275,196,191	29,5,17	78,63,57	27,19,24	298	149	1.59701e-11	4.80129e-10	0.826,0.951,0.849	0.591,0.624,0.543	0.289
Sjc_0000520	chr8	-	22183250	22187242	22183799	22187242	22181613	22182050	279,244,266	18,52,19	93,119,116	50,22,33	298	149	0.000195706	0.00139117	0.886,0.701,0.875	0.482,0.73,0.637	0.204
Sjc_0003283	chr4	-	40249576	40249729	40249689	40249729	40249267	40249526	76,54,82	0,0,19	45,42,29	19,21,2	262	149	0.000985996	0.00576983	1.0,1.0,0.711	0.574,0.532,0.892	0.238
Sjc_0002491	chr4	-	8164432	8165450	8165235	8165450	8162604	8162699	35,39,47	6,9,11	11,9,18	21,8,9	298	149	4.28221e-05	0.000367351	0.745,0.684,0.681	0.208,0.36,0.5	0.347
Sjc_0003020	chr4	+	30984622	30989337	30984622	30988023	30991191	30991288	7,18,6	3,8,0	12,12,10	16,24,15	298	149	0.00239299	0.0123493	0.538,0.529,1.0	0.273,0.2,0.25	0.448
Sjc_0002466	chr4	+	7313842	7314536	7313842	7313966	7315603	7316790	48,43,58	4,4,7	41,70,76	15,24,34	298	149	8.74699e-07	1.14656e-05	0.857,0.843,0.806	0.577,0.593,0.528	0.269
Sjc_0008237	chr2	-	16443060	16444506	16443767	16444506	16442875	16442958	129,137,147	57,67,59	24,32,26	64,61,69	298	149	0	0	0.531,0.506,0.555	0.158,0.208,0.159	0.356
Sjc_0006604	chr3	-	42195581	42199385	42199230	42199385	42194733	42194893	16,11,6	0,0,0	19,3,4	0,2,3	298	149	0.00199714	0.0105389	1.0,1.0,1.0	1.0,0.429,0.4	0.39
Sjc_0002441	chr4	+	6417274	6417878	6417274	6417834	6419115	6419260	110,85,115	151,130,179	90,84,83	50,60,51	193	149	4.7265e-09	9.27469e-08	0.36,0.335,0.332	0.582,0.519,0.557	-0.21
Sjc_0002299	chr8	-	89964226	89965395	89965271	89965395	89961836	89961909	22,20,50	0,0,0	47,68,67	17,15,8	298	149	1.70181e-10	4.22488e-09	1.0,1.0,1.0	0.58,0.694,0.807	0.306
Sjc_0003672	chr4	-	55326588	55329588	55329397	55329588	55326147	55326400	15,4,4	0,0,0	5,13,9	17,39,59	298	149	0	0	1.0,1.0,1.0	0.128,0.143,0.071	0.886
Sjc_0003672	chr4	-	55329265	55329588	55329397	55329588	55326147	55326400	7,5,12	0,0,0	7,6,11	17,39,59	281	149	0	0	1.0,1.0,1.0	0.179,0.075,0.09	0.885
Sjc_0006409	chr3	+	33976692	33977228	33976692	33976889	33979568	33980139	18,23,28	41,28,37	3,14,10	4,2,1	298	149	0.00539067	0.0252722	0.18,0.291,0.275	0.273,0.778,0.833	-0.379
Sjc_0006300	chr3	-	30204358	30206877	30206672	30206877	30202653	30202892	98,98,142	0,1,0	35,39,34	8,10,0	298	149	7.51542e-09	1.40732e-07	1.0,0.98,1.0	0.686,0.661,1.0	0.211
Sjc_0006288	chr3	-	29858522	29858653	29858630	29858653	29858053	29858335	34,25,34	1,8,0	39,53,40	15,13,16	257	149	0.00132544	0.00739944	0.952,0.644,1.0	0.601,0.703,0.592	0.233
Sjc_0004030	chr4	-	71553978	71554345	71554160	71554345	71552625	71552870	169,167,194	241,133,188	41,23,33	124,123,100	298	149	7.4829e-14	3.40576e-12	0.26,0.386,0.34	0.142,0.086,0.142	0.205
Sjc_0007400	chr5	+	29460642	29463211	29460642	29460658	29463450	29465604	13,8,7	0,28,15	13,14,10	289,148,146	298	149	0.0002709	0.00184946	1.0,0.125,0.189	0.022,0.045,0.033	0.405
Sjc_0006252	chr3	-	28389832	28389989	28389945	28389989	28387596	28387858	125,111,117	75,78,73	84,113,127	7,40,43	262	149	0.000280623	0.00190789	0.487,0.447,0.477	0.872,0.616,0.627	-0.235
Sjc_0003831	chr4	-	62422976	62423481	62423208	62423481	62421201	62421591	4,9,15	5,1,2	6,3,2	5,5,12	298	149	0.00278798	0.0141428	0.286,0.818,0.789	0.375,0.231,0.077	0.403
Sjc_0005341	chr1	-	38240940	38241162	38241019	38241162	38239095	38239229	0,0,0	5,5,4	5,3,1	9,0,6	228	149	0.000272551	0.00185686	0.0,0.0,0.0	0.266,1.0,0.098	-0.455
Sjc_0002687	chr4	-	18812983	18813225	18813141	18813225	18810684	18811186	96,60,52	25,25,29	61,101,67	66,91,97	298	149	2.06702e-06	2.4903e-05	0.658,0.545,0.473	0.316,0.357,0.257	0.249
Sjc_0003545	chr4	+	50008084	50011948	50008084	50008466	50013045	50013999	110,115,104	0,0,6	51,68,54	28,9,0	298	149	0.000114583	0.000861209	1.0,1.0,0.897	0.477,0.791,1.0	0.21
Sjc_0005452	chr1	+	42907248	42907436	42907248	42907348	42907473	42907551	134,113,181	82,60,75	36,96,77	77,126,122	237	149	6.88449e-13	2.59316e-11	0.507,0.542,0.603	0.227,0.324,0.284	0.272
Sjc_0005964	chr3	+	16089419	16090205	16089419	16089456	16094296	16094516	5,5,2	19,32,25	25,35,23	4,0,22	298	149	2.68804e-09	5.57513e-08	0.116,0.072,0.038	0.758,1.0,0.343	-0.625
Sjc_0005964	chr3	+	16089419	16090205	16089419	16089564	16094296	16094516	6,8,11	16,15,21	66,61,37	6,9,20	298	149	7.21935e-09	1.3675e-07	0.158,0.211,0.208	0.846,0.772,0.481	-0.507
Sjc_0005964	chr3	+	16095343	16102845	16095343	16101751	16104267	16104770	28,28,27	0,0,0	3,11,9	8,0,4	298	149	1.54817e-06	1.90013e-05	1.0,1.0,1.0	0.158,1.0,0.529	0.438
Sjc_0005879	chr3	-	12388786	12388953	12388809	12388953	12384241	12384716	9,10,22	13,8,20	13,25,35	3,12,10	172	149	0.00157306	0.00859155	0.375,0.52,0.488	0.79,0.643,0.752	-0.267
Sjc_0005136	chr1	+	29453704	29454976	29453704	29453757	29455013	29455410	323,285,354	177,105,134	161,88,76	130,160,154	298	149	8.02398e-10	1.81342e-08	0.477,0.576,0.569	0.382,0.216,0.198	0.275
Sjc_0007179	chr5	+	20418058	20418618	20418058	20418322	20424522	20424882	30,76,47	192,178,214	114,178,199	126,235,163	298	149	1.11022e-16	6.86453e-15	0.072,0.176,0.099	0.311,0.275,0.379	-0.206
Sjc_0008952	chr6	+	17984539	17986550	17984539	17984588	17987584	17989932	7,4,5	7,5,1	1,1,3	0,0,0	298	149	6.82298e-10	1.56356e-08	0.333,0.286,0.714	1.0,1.0,1.0	-0.556
Sjc_0008895	chr6	+	15816902	15817090	15816902	15817002	15817862	15818121	12,15,9	1,3,0	11,10,10	2,11,18	237	149	0.000300509	0.00202627	0.883,0.759,1.0	0.776,0.364,0.259	0.414
Sjc_0006087	chr3	+	21734668	21735015	21734668	21734780	21736246	21736369	3,20,30	160,101,103	20,13,15	29,0,22	298	149	0.000407102	0.00262613	0.009,0.09,0.127	0.256,1.0,0.254	-0.428
Sjc_0005114	chr1	-	28829512	28830532	28830284	28830532	28827798	28828056	243,228,251	43,36,35	39,64,47	31,24,27	298	149	3.30879e-08	5.56047e-07	0.739,0.76,0.782	0.386,0.571,0.465	0.286
Sjc_0005114	chr1	-	28830575	28836518	28836160	28836518	28827798	28828056	20,25,34	3,2,1	15,9,13	6,10,12	298	149	3.7893e-07	5.51891e-06	0.769,0.862,0.944	0.556,0.31,0.351	0.453
Sjc_0005114	chr1	-	28836160	28836518	28836315	28836518	28830575	28830636	11,14,15	6,9,8	9,6,14	2,0,1	298	149	0.000148323	0.00109226	0.478,0.437,0.484	0.692,1.0,0.875	-0.389
Sjc_0005969	chr3	+	16302627	16305567	16302627	16303366	16305676	16305789	20,47,27	13,13,14	3,8,6	11,15,9	298	149	2.09126e-05	0.000196927	0.435,0.644,0.491	0.12,0.211,0.25	0.33
Sjc_0006964	chr5	-	11143795	11144185	11143942	11144185	11139526	11139695	49,53,77	10,27,12	41,51,44	29,57,50	296	149	1.04546e-05	0.000106728	0.712,0.497,0.764	0.416,0.311,0.307	0.313
Sjc_0003018	chr4	-	30907823	30908055	30907938	30908055	30901939	30902069	181,191,159	17,22,13	99,127,122	65,43,38	264	149	2.71787e-10	6.54887e-09	0.857,0.831,0.873	0.462,0.625,0.644	0.277
Sjc_0004637	chr1	+	9664372	9664778	9664372	9664439	9667039	9667174	37,28,17	13,6,5	8,8,24	0,0,2	298	149	1.13203e-05	0.000115207	0.587,0.7,0.63	1.0,1.0,0.857	-0.313
Sjc_0007946	chr2	-	4737357	4737894	4737565	4737894	4735879	4736386	79,92,72	40,60,70	38,29,26	75,112,119	298	149	7.08322e-14	3.31596e-12	0.497,0.434,0.34	0.202,0.115,0.098	0.285
Sjc_0007946	chr2	-	4737357	4737894	4737603	4737894	4735879	4736386	84,96,64	0,0,4	35,30,25	11,15,9	298	149	2.33147e-15	1.29495e-13	1.0,1.0,0.889	0.614,0.5,0.581	0.398
Sjc_0007700	chr5	+	41261320	41261646	41261320	41261642	41266722	41267045	6,9,7	0,0,2	15,8,2	9,2,2	153	149	0.000159134	0.00115885	1.0,1.0,0.773	0.619,0.796,0.493	0.288
Sjc_0004739	chr1	-	14038409	14038484	14038413	14038484	14035981	14036080	1,8,7	52,55,45	3,6,4	0,31,0	153	149	0.000227678	0.00158408	0.018,0.124,0.132	1.0,0.159,1.0	-0.628
Sjc_0003176	chr4	+	36484403	36487302	36484403	36484547	36488949	36490202	82,67,101	5,0,14	49,26,12	9,13,10	298	149	3.94184e-05	0.000342619	0.891,1.0,0.783	0.731,0.5,0.375	0.356
Sjc_0006269	chr3	+	28956799	28957345	28956799	28957024	28962218	28962622	253,223,271	10,3,2	263,310,336	47,54,49	298	149	0	0	0.927,0.974,0.985	0.737,0.742,0.774	0.211
Sjc_0001853	chr8	-	72038201	72038415	72038237	72038415	72037150	72037319	5,43,20	3,4,0	6,17,29	7,10,5	185	149	0.00884001	0.0385735	0.573,0.896,1.0	0.408,0.578,0.824	0.22
Sjc_0005289	chr1	+	36190396	36190723	36190396	36190706	36191170	36191285	124,84,162	115,83,80	148,37,34	259,91,104	166	149	1.12873e-07	1.74474e-06	0.492,0.476,0.645	0.339,0.267,0.227	0.26
Sjc_0005289	chr1	+	36190396	36190723	36190396	36190706	36191204	36191285	242,91,222	102,109,78	268,42,36	377,137,195	166	149	5.03201e-07	7.10772e-06	0.68,0.428,0.719	0.39,0.216,0.142	0.36
Sjc_0004527	chr1	-	4624038	4624295	4624042	4624295	4623881	4623983	79,35,44	4,6,4	35,34,32	17,10,21	153	149	3.16018e-07	4.66482e-06	0.951,0.85,0.915	0.667,0.768,0.597	0.228
Sjc_0003386	chr4	+	44154436	44154617	44154436	44154613	44155725	44155878	2,4,4	0,0,1	2,9,7	2,2,3	153	149	0.000488585	0.00310276	1.0,1.0,0.796	0.493,0.814,0.694	0.265
Sjc_0005524	chr1	-	46641640	46641767	46641700	46641767	46632135	46632582	22,29,23	104,76,67	6,16,16	13,18,11	209	149	0.00171367	0.00923634	0.131,0.214,0.197	0.248,0.388,0.509	-0.201
Sjc_0001272	chr8	-	50337842	50338523	50338429	50338523	50337699	50337805	89,72,71	9,21,5	34,54,71	13,29,29	298	149	0.000142209	0.00105196	0.832,0.632,0.877	0.567,0.482,0.55	0.247
Sjc_0008165	chr2	+	14027363	14028243	14027363	14027464	14030325	14030983	10,2,13	0,0,1	19,0,4	31,12,16	298	149	4.72955e-14	2.31324e-12	1.0,1.0,0.867	0.235,0.0,0.111	0.84
Sjc_0003895	chr4	+	65966534	65966614	65966534	65966567	65968746	65969784	24,35,26	3,0,0	37,66,34	21,46,24	196	149	4.30767e-14	2.13882e-12	0.859,1.0,1.0	0.573,0.522,0.519	0.415
Sjc_0006089	chr3	+	21759132	21761467	21759132	21759426	21764527	21765056	39,39,37	12,12,14	13,5,4	18,3,8	298	149	0.000327087	0.00216977	0.619,0.619,0.569	0.265,0.455,0.2	0.296
Sjc_0004554	chr1	+	5998866	5999509	5998866	5999124	5999602	5999760	3742,3914,3261	4876,2482,3250	3044,2019,1871	271,244,207	298	149	0	0	0.277,0.441,0.334	0.849,0.805,0.819	-0.474
Sjc_0006422	chr3	-	34548940	34549002	34548969	34549002	34547868	34547949	9,16,5	0,3,0	15,4,8	6,3,19	178	149	1.02714e-05	0.000105185	1.0,0.817,1.0	0.677,0.527,0.261	0.451
Sjc_0003488	chr4	-	47699589	47701202	47700887	47701202	47698346	47698497	675,405,501	11,43,0	229,152,143	90,45,52	298	149	0	0	0.968,0.825,1.0	0.56,0.628,0.579	0.342
Sjc_0005393	chr1	+	40300916	40301493	40300916	40301085	40303928	40305654	1,5,5	0,0,0	0,11,17	4,0,6	298	149	1.17415e-05	0.000118756	1.0,1.0,1.0	0.0,1.0,0.586	0.471
Sjc_0003384	chr4	+	43959048	43959966	43959048	43959342	43967814	43968140	130,141,107	52,71,59	717,363,403	34,79,54	298	149	1.09509e-11	3.41773e-10	0.556,0.498,0.476	0.913,0.697,0.789	-0.29
Sjc_0003584	chr4	+	51535282	51535387	51535282	51535376	51535498	51535633	400,241,302	5,6,3	142,60,65	43,26,34	160	149	0	0	0.987,0.974,0.989	0.755,0.682,0.64	0.291
Sjc_0000661	chr8	-	27364758	27365750	27365528	27365750	27362812	27363040	128,120,105	78,44,70	115,113,109	11,28,32	298	149	0.000130293	0.000972598	0.451,0.577,0.429	0.839,0.669,0.63	-0.227
Sjc_0000661	chr8	-	27364758	27365750	27365641	27365750	27362812	27363040	71,74,60	38,27,46	82,65,64	12,12,14	298	149	9.99802e-06	0.000103355	0.483,0.578,0.395	0.774,0.73,0.696	-0.248
Sjc_0008494	chr2	+	25577403	25578704	25577403	25577515	25581272	25581580	28,49,53	0,1,0	24,36,33	7,3,3	298	149	1.37117e-06	1.71501e-05	1.0,0.961,1.0	0.632,0.857,0.846	0.209
Sjc_0001277	chr8	-	50525531	50525935	50525626	50525935	50523806	50523991	9,8,10	0,3,3	7,1,1	0,0,0	244	149	0.000688965	0.00422007	1.0,0.62,0.671	1.0,1.0,1.0	-0.236
Sjc_0004561	chr1	+	6240293	6241790	6240293	6240397	6242765	6243918	220,173,225	14,10,21	166,178,185	78,43,40	298	149	7.72405e-10	1.75776e-08	0.887,0.896,0.843	0.516,0.674,0.698	0.246
Sjc_0003868	chr4	-	64278955	64279133	64279042	64279133	64275617	64275877	25,53,43	13,17,22	24,45,51	35,43,39	236	149	0.00100124	0.00583819	0.548,0.663,0.552	0.302,0.398,0.452	0.204
Sjc_0007500	chr5	+	33675686	33675807	33675686	33675752	33675909	33676056	26,12,10	47,13,22	0,0,0	1,1,1	204	149	5.34236e-06	5.93559e-05	0.288,0.403,0.249	0.0,0.0,0.0	0.313
Sjc_0005109	chr1	+	28695878	28699849	28695878	28697237	28700635	28700682	226,150,189	62,36,54	174,27,42	140,46,37	298	149	1.32678e-11	4.0258e-10	0.646,0.676,0.636	0.383,0.227,0.362	0.329
Sjc_0004826	chr1	+	17770812	17771334	17770812	17770960	17774579	17774761	103,77,108	292,245,236	129,138,105	79,126,117	298	149	5.69989e-13	2.25042e-11	0.15,0.136,0.186	0.449,0.354,0.31	-0.214
Sjc_0004987	chr1	-	23618933	23619581	23619041	23619581	23615938	23616127	4,2,3	2,0,6	3,6,4	0,0,0	257	149	8.88909e-06	9.36641e-05	0.537,1.0,0.225	1.0,1.0,1.0	-0.413
Sjc_0004987	chr1	-	23618933	23619581	23619041	23619581	23617878	23618036	38,16,16	54,64,83	28,26,38	38,10,24	257	149	4.37036e-05	0.000373934	0.29,0.127,0.101	0.299,0.601,0.479	-0.287
Sjc_0004987	chr1	-	23618933	23619581	23619046	23619581	23617878	23618036	38,16,16	33,13,31	28,26,38	14,0,4	262	149	2.35665e-05	0.000218268	0.396,0.412,0.227	0.532,1.0,0.844	-0.447
Sjc_0006143	chr3	+	23981301	23981436	23981301	23981430	23981486	23981816	335,370,333	263,259,249	95,88,107	208,297,279	155	149	0	0	0.55,0.579,0.562	0.305,0.222,0.269	0.298
Sjc_0006143	chr3	+	23997291	23997613	23997291	23997360	23997856	23998051	185,138,176	271,250,261	158,192,207	96,81,77	298	149	0	0	0.254,0.216,0.252	0.451,0.542,0.573	-0.281
Sjc_0004759	chr1	+	15111588	15114163	15111588	15111866	15116529	15117584	15,25,27	11,27,12	10,5,11	25,26,25	298	149	1.78577e-05	0.000172117	0.405,0.316,0.529	0.167,0.088,0.18	0.272
Sjc_0004767	chr1	-	15316312	15316468	15316396	15316468	15313061	15314113	28,13,12	10,8,0	9,16,16	0,0,0	233	149	4.60972e-07	6.56784e-06	0.642,0.51,1.0	1.0,1.0,1.0	-0.283
Sjc_0007859	chr2	+	1102600	1102838	1102600	1102651	1103571	1103936	3,1,1	0,2,0	2,6,5	0,13,12	298	149	0.00717428	0.0325175	1.0,0.2,1.0	1.0,0.188,0.172	0.28
Sjc_0006357	chr3	+	31967357	31967600	31967357	31967447	31968674	31968789	121,66,89	108,56,77	6,14,12	36,42,55	298	149	7.32747e-14	3.38199e-12	0.359,0.371,0.366	0.077,0.143,0.098	0.259
Sjc_0004833	chr1	+	18053893	18054068	18053893	18054059	18055595	18057236	7,3,11	0,1,0	21,2,2	5,7,4	158	149	1.51125e-06	1.86179e-05	1.0,0.739,1.0	0.798,0.212,0.32	0.47
Sjc_0007347	chr5	+	27220157	27220476	27220157	27220226	27221776	27221879	177,132,133	111,74,115	454,264,280	107,78,69	298	149	9.78939e-12	3.0846e-10	0.444,0.471,0.366	0.68,0.629,0.67	-0.233
Sjc_0007347	chr5	+	27220157	27220476	27220157	27220271	27221776	27221879	191,159,150	123,75,172	515,302,318	106,0,152	298	149	1.2699e-05	0.000126488	0.437,0.515,0.304	0.708,1.0,0.511	-0.321
Sjc_0007321	chr5	+	26131500	26131885	26131500	26131616	26133381	26133616	46,109,107	20,18,26	80,46,39	32,57,43	298	149	0.000318015	0.00212681	0.535,0.752,0.673	0.556,0.287,0.312	0.268
Sjc_0002979	chr4	+	29643073	29645242	29643073	29643517	29645956	29646313	569,424,445	1,0,1	328,280,258	31,48,39	298	149	0	0	0.996,1.0,0.996	0.841,0.745,0.768	0.213
Sjc_0002969	chr4	-	29360577	29360805	29360752	29360805	29357701	29358159	54,34,45	82,32,66	6,3,3	0,1,1	298	149	5.05358e-05	0.000421389	0.248,0.347,0.254	1.0,0.6,0.6	-0.45
Sjc_0005359	chr1	-	38831606	38831767	38831635	38831767	38828486	38828727	7,18,18	27,20,26	5,0,0	10,10,9	178	149	0.00335142	0.0167163	0.178,0.43,0.367	0.295,0.0,0.0	0.227
Sjc_0008142	chr2	+	13180052	13180529	13180052	13180096	13182308	13182471	49,43,45	14,15,17	19,29,15	0,3,0	298	149	8.6488e-07	1.13824e-05	0.636,0.589,0.57	1.0,0.829,1.0	-0.345
Sjc_0005169	chr1	-	30784892	30785126	30785030	30785126	30782808	30782962	5,23,5	0,0,4	0,16,9	8,9,13	287	149	0.000177532	0.00127302	1.0,1.0,0.394	0.0,0.48,0.264	0.55
Sjc_0003115	chr4	+	34531236	34531752	34531236	34531728	34531812	34531982	0,0,2	10,17,12	19,13,12	12,36,22	173	149	9.92217e-08	1.55574e-06	0.0,0.0,0.126	0.577,0.237,0.32	-0.336
Sjc_0005051	chr1	-	26609379	26609575	26609528	26609575	26603427	26603583	44,66,56	15,11,8	47,27,19	2,0,2	298	149	8.58976e-05	0.000671806	0.595,0.75,0.778	0.922,1.0,0.826	-0.208
Sjc_0009368	chr7	+	13745282	13745470	13745282	13745443	13746097	13746368	2,0,1	0,3,0	0,1,0	1,0,2	176	149	0.00967845	0.0418973	1.0,0.0,1.0	0.0,1.0,0.0	0.333
Sjc_0009368	chr7	+	13752914	13753071	13752914	13753059	13753987	13754187	3,3,10	23,20,16	2,7,6	5,0,4	161	149	0.0060355	0.0279355	0.108,0.122,0.366	0.27,1.0,0.581	-0.418
Sjc_0007937	chr2	-	4298198	4298983	4298893	4298983	4290802	4292864	7,7,8	0,0,0	0,10,22	3,1,2	298	149	0.000229535	0.00159361	1.0,1.0,1.0	0.0,0.833,0.846	0.44
Sjc_0004848	chr1	+	18514075	18514157	18514075	18514106	18521605	18522012	7,17,24	0,2,3	22,18,26	15,19,11	200	149	7.39273e-06	7.96907e-05	1.0,0.864,0.856	0.522,0.414,0.638	0.382
Sjc_0006083	chr3	+	21656658	21656900	21656658	21656867	21657825	21660331	124,92,135	17,29,20	109,93,66	151,76,74	182	149	0	0	0.857,0.722,0.847	0.371,0.5,0.422	0.378
Sjc_0005981	chr3	-	16937614	16939023	16938710	16939023	16937119	16937576	98,80,56	68,70,80	14,31,38	115,99,79	298	149	1.11158e-09	2.47798e-08	0.419,0.364,0.259	0.057,0.135,0.194	0.219
Sjc_0002373	chr4	+	3124837	3125189	3124837	3124953	3127921	3128409	32,26,39	12,16,16	18,28,32	41,76,78	298	149	2.99549e-12	1.01198e-10	0.571,0.448,0.549	0.18,0.156,0.17	0.354
Sjc_0002373	chr4	+	3124837	3126320	3124837	3124953	3127921	3128409	48,24,27	12,16,16	16,34,33	41,76,78	298	149	2.90885e-08	4.91355e-07	0.667,0.429,0.458	0.163,0.183,0.175	0.344
Sjc_0002373	chr4	+	3124837	3125467	3124837	3125189	3127921	3128409	21,9,37	32,23,38	32,29,37	11,23,23	298	149	0.00193263	0.0102479	0.247,0.164,0.327	0.593,0.387,0.446	-0.229
Sjc_0002373	chr4	+	3124837	3126320	3124837	3125467	3127921	3128409	86,55,56	21,7,36	19,54,35	26,24,35	298	149	0.00753489	0.0339173	0.672,0.797,0.437	0.268,0.529,0.333	0.259
Sjc_0007991	chr2	-	6880397	6882260	6881987	6882260	6879388	6879612	89,89,98	19,18,24	71,96,86	42,58,55	298	149	3.86612e-08	6.4311e-07	0.701,0.712,0.671	0.458,0.453,0.439	0.245
Sjc_0001630	chr8	+	63165648	63165710	63165648	63165692	63166607	63166693	21,9,5	28,20,19	8,26,26	9,14,7	167	149	0.000874093	0.0051704	0.401,0.286,0.19	0.442,0.624,0.768	-0.319
Sjc_0007484	chr5	-	32853849	32855806	32855704	32855806	32852621	32852898	104,120,109	0,0,17	89,70,61	15,11,20	298	149	1.00714e-05	0.00010346	1.0,1.0,0.762	0.748,0.761,0.604	0.216
Sjc_0007484	chr5	-	32855695	32855806	32855704	32855806	32852621	32852898	10,5,6	0,0,17	2,4,3	15,11,20	158	149	6.17996e-05	0.000503774	1.0,1.0,0.25	0.112,0.255,0.124	0.586
Sjc_0008336	chr2	-	19623363	19625087	19624905	19625087	19618078	19618715	18,12,15	0,0,2	4,6,8	0,5,2	298	149	0.000582063	0.00362627	1.0,1.0,0.789	1.0,0.375,0.667	0.249
Sjc_0003250	chr4	+	39423290	39425420	39423290	39423600	39428320	39428519	12,16,14	0,0,0	190,175,169	53,33,37	298	149	5.68383e-09	1.08923e-07	1.0,1.0,1.0	0.642,0.726,0.695	0.312
Sjc_0002720	chr4	-	20083040	20083468	20083156	20083468	20080981	20082327	17,32,28	0,3,5	13,16,19	12,3,5	265	149	0.00668984	0.0306182	1.0,0.857,0.759	0.379,0.75,0.681	0.269
Sjc_0003109	chr4	-	34417649	34419199	34419136	34419199	34415388	34416972	39,84,84	7,7,4	45,30,35	25,14,17	298	149	8.40406e-09	1.56478e-07	0.736,0.857,0.913	0.474,0.517,0.507	0.336
Sjc_0007458	chr5	+	31713833	31718690	31713833	31713900	31721132	31721915	6,4,12	5,11,0	4,23,3	0,0,0	298	149	7.92874e-07	1.0562e-05	0.375,0.154,1.0	1.0,1.0,1.0	-0.49
Sjc_0003169	chr4	-	36312813	36313070	36313040	36313070	36312049	36312617	138,167,200	14,1,9	81,94,121	16,25,37	298	149	4.56364e-11	1.21586e-09	0.831,0.988,0.917	0.717,0.653,0.621	0.248
Sjc_0003194	chr4	-	37111212	37111589	37111384	37111589	37110743	37110982	75,78,76	31,32,43	85,72,68	3,21,15	298	149	0.000744874	0.00449531	0.547,0.549,0.469	0.934,0.632,0.694	-0.232
Sjc_0003194	chr4	-	37111212	37111589	37111408	37111589	37110942	37111078	112,110,89	93,90,77	56,69,42	16,24,0	298	149	7.76858e-05	0.000616408	0.376,0.379,0.366	0.636,0.59,1.0	-0.368
Sjc_0003194	chr4	-	37111384	37111589	37111408	37111589	37110942	37111078	209,129,147	93,90,77	73,70,63	16,24,0	173	149	4.56543e-05	0.000386587	0.659,0.552,0.622	0.797,0.715,1.0	-0.226
Sjc_0002846	chr4	+	24956016	24956362	24956016	24956135	24958492	24962741	3,7,11	1,0,2	15,10,5	1,11,8	298	149	0.007305	0.0330186	0.6,1.0,0.733	0.882,0.312,0.238	0.3
Sjc_0003270	chr4	-	39919190	39921758	39921420	39921758	39918097	39918412	1,11,4	4,2,0	1,3,2	0,0,0	298	149	0.000349236	0.00229808	0.111,0.733,1.0	1.0,1.0,1.0	-0.385
Sjc_0003329	chr4	-	41852541	41855899	41854445	41855899	41850259	41850394	78,71,57	0,9,4	48,35,42	17,12,8	298	149	1.16349e-05	0.000118042	1.0,0.798,0.877	0.585,0.593,0.724	0.258
Sjc_0003346	chr4	-	42532232	42532435	42532235	42532435	42530434	42530692	4,1,0	30,32,12	1,10,7	5,24,16	152	149	8.92732e-05	0.000693242	0.116,0.03,0.0	0.164,0.29,0.3	-0.203
Sjc_0003346	chr4	-	42534605	42534890	42534646	42534890	42530434	42530692	7,6,5	0,0,8	12,11,4	0,0,0	190	149	0.00993564	0.0428973	1.0,1.0,0.329	1.0,1.0,1.0	-0.224
Sjc_0008749	chr6	+	9295355	9295437	9295355	9295433	9299851	9300243	9,3,3	0,0,0	5,2,3	11,0,1	153	149	5.23222e-05	0.000434672	1.0,1.0,1.0	0.307,1.0,0.745	0.316
Sjc_0003447	chr4	+	46338992	46341094	46338992	46339068	46342468	46342595	16,60,55	0,43,4	3,1,0	222,74,80	298	149	0	0	1.0,0.411,0.873	0.007,0.007,0.0	0.757
Sjc_0007854	chr2	+	1033561	1033615	1033561	1033598	1035359	1035450	0,0,0	9,6,9	4,2,0	4,3,11	166	149	0.00157776	0.00860288	0.0,0.0,0.0	0.473,0.374,0.0	-0.282
Sjc_0003547	chr4	-	50185618	50185759	50185644	50185759	50184813	50185015	46,96,99	15,16,26	26,23,25	16,13,21	175	149	7.26085e-05	0.000581756	0.723,0.836,0.764	0.58,0.601,0.503	0.213
Sjc_0007427	chr5	+	30593809	30594817	30593809	30594739	30597129	30599036	180,151,177	17,21,12	44,88,100	34,30,22	227	149	3.44163e-06	3.95727e-05	0.874,0.825,0.906	0.459,0.658,0.749	0.246
Sjc_0007427	chr5	+	30593809	30594817	30593809	30594739	30597134	30599036	147,124,167	5,8,11	45,55,105	30,13,12	227	149	1.19357e-05	0.000119979	0.951,0.911,0.909	0.496,0.735,0.852	0.229
Sjc_0006322	chr3	+	31005170	31005588	31005170	31005217	31008141	31008173	44,40,61	0,9,12	47,27,36	23,8,12	298	149	0.00431046	0.0209576	1.0,0.69,0.718	0.505,0.628,0.6	0.225
Sjc_0002911	chr4	+	27476840	27481665	27476840	27476940	27482191	27482704	3,13,3	3,4,5	2,3,2	0,0,0	298	149	2.8841e-10	6.89868e-09	0.333,0.619,0.231	1.0,1.0,1.0	-0.606
Sjc_0001929	chr8	-	75322930	75323081	75323039	75323081	75320906	75321308	3,10,9	6,21,10	16,21,12	0,9,0	258	149	1.32272e-06	1.66713e-05	0.224,0.216,0.342	1.0,0.574,1.0	-0.597
Sjc_0003677	chr4	-	55472323	55475446	55475337	55475446	55469611	55470125	63,114,81	0,1,6	43,28,32	7,9,13	298	149	5.20245e-09	1.00878e-07	1.0,0.983,0.871	0.754,0.609,0.552	0.313
Sjc_0003823	chr4	-	62200830	62200944	62200891	62200944	62196976	62197119	0,9,2	9,43,25	8,19,13	21,22,34	210	149	0.000302105	0.00203285	0.0,0.129,0.054	0.213,0.38,0.213	-0.208
Sjc_0000754	chr8	-	31250295	31255082	31254987	31255082	31245246	31245319	9,10,13	6,9,8	17,7,2	39,33,16	298	149	1.645e-05	0.00015996	0.429,0.357,0.448	0.179,0.096,0.059	0.3
Sjc_0005166	chr1	+	30593009	30593294	30593009	30593082	30596032	30596781	42,55,62	76,43,78	67,55,46	21,33,19	298	149	2.44453e-05	0.00022502	0.216,0.39,0.284	0.615,0.455,0.548	-0.243
Sjc_0005593	chr3	-	988687	989706	989096	989706	987771	988356	20,16,19	1,0,0	30,13,7	0,2,6	298	149	0.000369484	0.00240716	0.909,1.0,1.0	1.0,0.765,0.368	0.259
Sjc_0005593	chr3	-	988687	989706	989239	989706	987771	988356	16,15,14	1,2,0	25,13,4	4,14,4	298	149	5.65991e-05	0.00046485	0.889,0.789,1.0	0.758,0.317,0.333	0.423
Sjc_0005593	chr3	-	989096	989706	989239	989706	987771	988356	11,7,5	1,2,0	11,5,8	4,14,4	292	149	0.000493144	0.00311976	0.849,0.641,1.0	0.584,0.154,0.505	0.416
Sjc_0003151	chr4	-	35717822	35719934	35719787	35719934	35717076	35717624	245,243,209	45,78,59	107,86,81	64,63,77	298	149	1.64391e-09	3.54413e-08	0.731,0.609,0.639	0.455,0.406,0.345	0.258
Sjc_0004290	chr4	+	81702048	81702166	81702048	81702063	81702232	81702254	236,189,325	98,86,105	43,41,59	54,62,73	252	149	2.10942e-15	1.19182e-13	0.587,0.565,0.647	0.32,0.281,0.323	0.292
Sjc_0007022	chr5	+	13998328	13998916	13998328	13998452	13999475	13999592	21,26,35	0,0,0	25,22,25	2,4,5	298	149	6.70741e-07	9.1204e-06	1.0,1.0,1.0	0.862,0.733,0.714	0.23
Sjc_0007022	chr5	+	13998950	13999079	13998950	13999019	13999475	13999592	574,731,677	335,592,420	242,202,225	1404,3354,3184	209	149	0	0	0.55,0.468,0.535	0.109,0.041,0.048	0.452
Sjc_0007574	chr5	+	36608515	36609119	36608515	36608594	36611298	36611419	9,14,12	2,3,0	11,9,9	5,10,10	298	149	0.000415651	0.00267601	0.692,0.7,1.0	0.524,0.31,0.31	0.416
Sjc_0001856	chr8	+	72417452	72417709	72417452	72417636	72421419	72421735	26,24,23	9,15,10	7,26,23	0,0,0	222	149	6.67422e-12	2.14426e-10	0.66,0.518,0.607	1.0,1.0,1.0	-0.405
Sjc_0004203	chr4	-	77738598	77738660	77738615	77738660	77729461	77729597	24,16,36	0,0,0	11,20,46	26,0,0	166	149	0.0057881	0.0269809	1.0,1.0,1.0	0.275,1.0,1.0	0.242
Sjc_0000844	chr8	-	34703028	34703426	34703366	34703426	34700766	34700952	12,18,12	0,0,0	3,3,2	8,11,4	298	149	0	0	1.0,1.0,1.0	0.158,0.12,0.2	0.841
Sjc_0006744	chr5	+	49264	49400	49264	49321	50425	50637	111,48,74	96,34,62	10,7,9	0,0,5	228	149	0.000790989	0.00473006	0.43,0.48,0.438	1.0,1.0,0.541	-0.398
Sjc_0001081	chr8	-	43509360	43509576	43509512	43509576	43505415	43505628	5,7,3	37,39,0	2,0,0	19,8,9	298	149	0.00444522	0.0214536	0.063,0.082,1.0	0.05,0.0,0.0	0.365
Sjc_0006919	chr5	-	9096306	9096604	9096468	9096604	9086731	9087064	27,46,37	28,18,23	97,66,46	1,5,6	298	149	2.2284e-11	6.40566e-10	0.325,0.561,0.446	0.98,0.868,0.793	-0.436
Sjc_0008223	chr2	-	15981684	15983515	15983323	15983515	15980843	15980953	41,28,24	0,0,0	6,0,3	1,3,0	298	149	0.00761321	0.034176	1.0,1.0,1.0	0.75,0.0,1.0	0.417
Sjc_0005814	chr3	-	9694451	9697776	9695270	9697776	9693218	9693482	86,55,98	29,28,12	56,23,32	0,0,1	298	149	4.51512e-11	1.21279e-09	0.597,0.495,0.803	1.0,1.0,0.941	-0.349
Sjc_0006957	chr5	+	10905828	10909373	10905828	10906061	10909416	10910100	75,33,47	0,1,0	26,26,23	9,1,3	298	149	6.95975e-07	9.38564e-06	1.0,0.943,1.0	0.591,0.929,0.793	0.21
Sjc_0007009	chr5	-	13414287	13415042	13414812	13415042	13413459	13413897	356,198,312	44,63,56	138,96,108	59,82,68	298	149	3.02948e-07	4.49212e-06	0.802,0.611,0.736	0.539,0.369,0.443	0.266
Sjc_0007625	chr5	+	38630755	38631027	38630755	38630986	38632075	38632215	12,12,36	9,2,12	36,31,39	0,3,0	190	149	1.10645e-07	1.71841e-06	0.511,0.825,0.702	1.0,0.89,1.0	-0.284
Sjc_0007260	chr5	-	23669265	23669469	23669348	23669469	23668651	23669177	173,162,179	136,56,108	119,106,81	159,262,290	232	149	3.14661e-10	7.41829e-09	0.45,0.65,0.516	0.325,0.206,0.152	0.311
Sjc_0007528	chr5	-	34906568	34907286	34907080	34907286	34905641	34905882	4,6,13	13,9,6	4,4,3	18,21,24	298	149	0.00205423	0.0108227	0.133,0.25,0.52	0.1,0.087,0.059	0.219
Sjc_0006162	chr3	-	24569076	24569544	24569087	24569544	24566619	24566729	2,5,4	0,0,0	3,3,6	0,1,6	160	149	0.000239581	0.00165635	1.0,1.0,1.0	1.0,0.736,0.482	0.261
Sjc_0004878	chr1	-	19408628	19410262	19410088	19410262	19406714	19406977	19,61,34	0,9,6	13,41,29	21,44,60	298	149	2.94142e-12	1.00407e-10	1.0,0.772,0.739	0.236,0.318,0.195	0.587
Sjc_0003160	chr4	-	36009608	36010605	36010530	36010605	36006920	36007111	18,16,17	0,1,0	16,8,3	0,4,2	298	149	0.00073451	0.00444915	1.0,0.889,1.0	1.0,0.5,0.429	0.32
Sjc_0007382	chr5	-	28808638	28809408	28809382	28809408	28807062	28807910	239,164,249	7,31,29	134,113,87	46,70,33	298	149	5.32892e-09	1.02723e-07	0.945,0.726,0.811	0.593,0.447,0.569	0.291
Sjc_0009349	chr7	-	13156141	13156722	13156619	13156722	13155345	13155498	22,1,26	21,3,19	11,16,6	2,0,0	298	149	6.76843e-08	1.09262e-06	0.344,0.143,0.406	0.733,1.0,1.0	-0.613
Sjc_0009349	chr7	-	13156596	13156722	13156619	13156722	13155345	13155498	121,74,15	21,3,19	78,35,20	2,0,0	172	149	1.819e-06	2.20773e-05	0.833,0.955,0.406	0.971,1.0,1.0	-0.259
Sjc_0007471	chr5	+	32295000	32295568	32295000	32295104	32297641	32297874	45,61,80	15,19,7	7,5,8	0,1,0	298	149	4.05105e-05	0.000350271	0.6,0.616,0.851	1.0,0.714,1.0	-0.216
Sjc_0007497	chr5	-	33594992	33596251	33595994	33596251	33594431	33594584	17,26,16	2,4,10	0,7,0	1,3,4	298	149	0.00248794	0.012799	0.81,0.765,0.444	0.0,0.538,0.0	0.494
Sjc_0009450	chr7	-	17006813	17007042	17006970	17007042	17003195	17003244	0,1,2	4,0,1	3,5,3	0,0,1	298	149	6.90778e-05	0.000557556	0.0,1.0,0.5	1.0,1.0,0.6	-0.367
Sjc_0007524	chr5	-	34816155	34817174	34816950	34817174	34815508	34815854	388,373,354	9,3,7	208,178,162	41,45,32	298	149	0	0	0.956,0.984,0.962	0.717,0.664,0.717	0.268
Sjc_0007697	chr5	-	41176737	41177384	41177294	41177384	41174989	41175139	55,43,43	6,15,4	31,44,35	26,47,47	298	149	7.14637e-09	1.36155e-07	0.821,0.589,0.843	0.373,0.319,0.271	0.43
Sjc_0009651	chrtig00013705_pilon_pilon_3	-	43855	46530	46367	46530	42407	42570	12,27,28	1,2,1	43,64,28	49,24,13	298	149	5.07074e-08	8.3084e-07	0.857,0.871,0.933	0.305,0.571,0.519	0.422
Sjc_0008549	chr6	-	1236731	1237081	1236855	1237081	1232931	1233025	60,74,85	11,3,6	21,18,18	12,24,18	273	149	7.34934e-12	2.33823e-10	0.749,0.931,0.885	0.489,0.29,0.353	0.478
Sjc_0008591	chr6	+	3049438	3050417	3049438	3049889	3051865	3052242	4,1,1	41,26,20	10,12,16	29,18,16	298	149	2.81756e-08	4.78402e-07	0.047,0.019,0.024	0.147,0.25,0.333	-0.213
Sjc_0002436	chr4	+	6286027	6286158	6286027	6286117	6287652	6287852	32,15,23	0,0,0	14,30,17	5,5,8	190	149	5.10094e-09	9.94988e-08	1.0,1.0,1.0	0.687,0.825,0.625	0.288
Sjc_0001736	chr8	+	67438505	67439825	67438505	67438577	67448467	67449272	116,120,115	8,0,7	41,48,39	15,12,17	298	149	3.35595e-11	9.39953e-10	0.879,1.0,0.891	0.577,0.667,0.534	0.331
Sjc_0008745	chr6	-	9051207	9051459	9051322	9051459	9049176	9049313	91,133,90	21,19,38	105,113,126	37,126,120	264	149	0.000530966	0.00334611	0.71,0.798,0.572	0.616,0.336,0.372	0.252
Sjc_0008813	chr6	-	11790092	11791991	11791131	11791991	11785648	11787490	47,63,41	97,86,109	62,72,61	40,44,46	298	149	2.87641e-09	5.89124e-08	0.195,0.268,0.158	0.437,0.45,0.399	-0.222
Sjc_0008844	chr6	-	13323500	13324158	13323979	13324158	13321123	13321280	6,6,8	3,4,3	3,7,5	2,0,0	298	149	0.00121999	0.0069168	0.5,0.429,0.571	0.429,1.0,1.0	-0.31
Sjc_0008872	chr6	+	14979886	14980519	14979886	14980267	14981729	14982070	21,18,36	35,56,28	5,6,0	46,50,37	298	149	2.93672e-09	5.94808e-08	0.231,0.138,0.391	0.052,0.057,0.0	0.217
Sjc_0001620	chr8	+	62871541	62874938	62871541	62871603	62878790	62878992	75,73,108	14,17,18	35,40,36	44,92,72	298	149	0	0	0.728,0.682,0.75	0.285,0.179,0.2	0.499
Sjc_0007348	chr5	-	27229238	27231496	27231034	27231496	27229072	27229189	51,75,48	6,0,2	48,20,20	6,5,6	298	149	0.00101836	0.00590651	0.81,1.0,0.923	0.8,0.667,0.625	0.214
Sjc_0007348	chr5	-	27230626	27231496	27231034	27231496	27229072	27229189	34,56,45	6,0,2	35,15,15	6,5,6	298	149	0.00120518	0.0068685	0.739,1.0,0.918	0.745,0.6,0.556	0.252
Sjc_0007348	chr5	-	27230723	27231496	27231034	27231496	27229072	27229189	35,56,46	6,0,2	38,15,15	6,5,6	298	149	0.00143704	0.00791457	0.745,1.0,0.92	0.76,0.6,0.556	0.25
Sjc_0009065	chr7	-	323149	323396	323267	323396	317643	320614	9,6,2	4,0,0	9,31,12	16,22,38	267	149	0.000931262	0.0054789	0.557,1.0,1.0	0.239,0.44,0.15	0.576
Sjc_0009154	chr7	-	4413915	4416892	4416548	4416892	4413126	4413529	98,90,126	10,17,20	180,126,166	184,166,157	298	149	0	0	0.831,0.726,0.759	0.328,0.275,0.346	0.456
Sjc_0000093	chr8	-	3867480	3867877	3867552	3867877	3862028	3862367	48,32,38	18,13,23	57,40,47	17,1,3	221	149	0.000202254	0.00142842	0.643,0.624,0.527	0.693,0.964,0.914	-0.259
Sjc_0000093	chr8	-	3867480	3867877	3867552	3867877	3866088	3866235	100,103,133	118,105,146	114,164,177	60,83,55	221	149	1.22976e-08	2.22648e-07	0.364,0.398,0.38	0.562,0.571,0.685	-0.225
Sjc_0009291	chr7	-	10286794	10287220	10287176	10287220	10285280	10285590	18,19,18	0,0,11	32,23,31	16,9,27	298	149	0.00268289	0.0136519	1.0,1.0,0.45	0.5,0.561,0.365	0.341
Sjc_0004043	chr4	+	71974806	71975481	71974806	71974839	71977325	71977377	11,5,5	1,0,2	14,12,7	21,10,18	298	149	3.00639e-05	0.000268445	0.846,1.0,0.556	0.25,0.375,0.163	0.538
Sjc_0005148	chr1	+	29947158	29947270	29947158	29947212	29949014	29949236	26,37,25	28,48,25	21,27,22	0,0,0	207	149	0	0	0.401,0.357,0.419	1.0,1.0,1.0	-0.608
Sjc_0005148	chr1	+	29947158	29947275	29947158	29947212	29949014	29949236	123,16,44	28,48,25	17,22,21	0,0,0	212	149	3.9945e-11	1.09083e-09	0.755,0.19,0.553	1.0,1.0,1.0	-0.501
Sjc_0000034	chr8	-	1647935	1649477	1649339	1649477	1647692	1647904	14,5,12	4,0,14	7,7,6	5,39,38	298	149	0.00160226	0.00870749	0.636,1.0,0.3	0.412,0.082,0.073	0.456
Sjc_0008934	chr6	-	17286518	17290287	17289266	17290287	17285695	17285829	31,33,12	6,2,0	21,9,11	8,8,14	298	149	1.82008e-05	0.000174909	0.721,0.892,1.0	0.568,0.36,0.282	0.468

## Sheet: Mutually exclusive exon
GeneID	chr	strand	X1stExonStart_0base	X1stExonEnd	X2ndExonStart_0base	X2ndExonEnd	upstreamES	upstreamEE	downstreamEE	ID.1	IJC_SAMPLE_1	SJC_SAMPLE_1	IJC_SAMPLE_2	SJC_SAMPLE_2	IncFormLen	SkipFormLen	PValue	FDR	IncLevel1	IncLevel2	IncLevelDifference
Sjc_0009660	chrtig00013677:0-1256841_pilon_pilon_5	-	43555	43681	45972	46061	43368	43503	46285	1	14,5,4	71,45,53	14,10,13	22,26,19	238	275	9.70793e-06	0.000128599	0.186,0.114,0.08	0.424,0.308,0.442	-0.265
Sjc_0009671	chrtig00000048_pilon_pilon_23	+	42363	42440	43549	43660	42166	42274	45310	9	6,8,10	2,10,33	1,3,2	0,2,0	226	260	0.00042766	0.0033603	0.775,0.479,0.259	1.0,0.633,1.0	-0.373
Sjc_0002147	chr8	+	84222259	84222356	84224145	84224250	84218163	84218370	84226771	28	21,46,36	23,46,44	51,98,92	13,55,52	246	254	0.000199207	0.00173696	0.485,0.508,0.458	0.802,0.648,0.646	-0.215
Sjc_0001934	chr8	+	75560385	75560469	75564744	75564789	75558316	75558561	75567682	69	63,64,78	95,67,87	35,30,32	158,109,99	233	194	2.45305e-11	1.00381e-09	0.356,0.443,0.427	0.156,0.186,0.212	0.224
Sjc_0001470	chr8	-	57238681	57238753	57246039	57246126	57230017	57230103	57247593	243	4,4,8	2,11,10	48,67,70	16,29,24	236	221	0.0054529	0.0273505	0.652,0.254,0.428	0.737,0.684,0.732	-0.273
Sjc_0001323	chr8	+	51793530	51793601	51796750	51796867	51791882	51792054	51799564	285	132,115,108	274,193,258	152,146,125	99,107,110	220	266	8.77076e-15	6.04159e-13	0.368,0.419,0.336	0.65,0.623,0.579	-0.243
Sjc_0001185	chr8	-	47486820	47486988	47488992	47489125	47484303	47485654	47492684	343	2,12,1	11,21,31	21,9,16	18,17,20	282	298	0.00155837	0.00972921	0.161,0.377,0.033	0.552,0.359,0.458	-0.266
Sjc_0001150	chr8	+	46142028	46142328	46146288	46146340	46141876	46141950	46157197	353	9,22,10	41,50,48	126,200,192	125,111,100	298	201	1.86728e-12	9.18748e-11	0.129,0.229,0.123	0.405,0.549,0.564	-0.346
Sjc_0001150	chr8	+	46142028	46142328	46157082	46157197	46141876	46141950	46166004	354	9,22,10	82,121,100	123,211,196	212,240,223	298	264	0	0	0.089,0.139,0.081	0.339,0.438,0.438	-0.302
Sjc_0001125	chr8	-	45382053	45382372	45383158	45383245	45380352	45380522	45383372	384	7,11,16	14,25,25	3,3,5	3,2,0	236	298	0.0059412	0.0291627	0.387,0.357,0.447	0.558,0.654,1.0	-0.34
Sjc_0001119	chr8	+	44879989	44880225	44881591	44881783	44878518	44878674	44889336	389	97,44,75	93,41,51	2,0,1	3,2,16	298	298	2.61621e-05	0.000307181	0.511,0.518,0.595	0.4,0.0,0.059	0.388
Sjc_0001059	chr8	-	42728815	42728877	42730335	42730507	42725336	42726175	42732953	407	144,101,114	197,89,127	196,95,100	106,37,37	298	211	4.656e-09	1.33725e-07	0.341,0.446,0.389	0.567,0.645,0.657	-0.231
Sjc_0000941	chr8	+	38229437	38229583	38230001	38230217	38227778	38227966	38231852	433	141,112,134	449,431,386	204,261,206	332,247,210	295	298	8.5898e-13	4.55149e-11	0.241,0.208,0.26	0.383,0.516,0.498	-0.229
Sjc_0000805	chr8	-	33364475	33364732	33372314	33372810	33362429	33362585	33374056	469	152,115,149	472,554,554	130,102,118	153,168,124	298	298	9.99201e-16	8.42795e-14	0.244,0.172,0.212	0.459,0.378,0.488	-0.232
Sjc_0000654	chr8	-	27176502	27176674	27178422	27178571	27171811	27171885	27180089	513	1,15,4	7,25,27	141,127,133	141,177,178	298	298	0.0029813	0.0169022	0.125,0.375,0.129	0.5,0.418,0.428	-0.239
Sjc_0000476	chr8	+	21176076	21176206	21179433	21179514	21172379	21172973	21182008	572	0,1,0	1,8,3	39,38,51	33,32,32	279	230	3.50161e-08	8.26981e-07	0.0,0.093,0.0	0.493,0.495,0.568	-0.488
Sjc_0003000	chr4	-	30460103	30460226	30463275	30463704	30457128	30457312	30464021	636	24,20,30	104,105,109	40,68,46	67,68,65	298	272	1.35964e-09	4.35611e-08	0.174,0.148,0.201	0.353,0.477,0.392	-0.233
Sjc_0003000	chr4	-	30460103	30460226	30463560	30463704	30457128	30457312	30464021	637	23,20,30	104,105,109	38,63,39	67,68,65	293	272	2.80783e-08	6.74696e-07	0.17,0.15,0.204	0.345,0.462,0.358	-0.214
Sjc_0003000	chr4	-	30461195	30461295	30463275	30463704	30460103	30460226	30464021	639	31,37,37	141,97,103	41,77,53	55,53,45	298	249	1.7043e-09	5.41835e-08	0.155,0.242,0.231	0.384,0.548,0.496	-0.267
Sjc_0003000	chr4	-	30461195	30461295	30463560	30463704	30460103	30460226	30464021	640	23,21,30	141,97,103	36,63,39	55,53,45	293	249	1.28769e-11	5.60214e-10	0.122,0.155,0.198	0.357,0.503,0.424	-0.27
Sjc_0002947	chr4	-	28641534	28641650	28644859	28645156	28640371	28640951	28645419	655	285,274,256	160,228,193	125,159,140	34,38,41	298	265	3.22101e-11	1.29247e-09	0.613,0.517,0.541	0.766,0.788,0.752	-0.212
Sjc_0002610	chr4	+	14217459	14217534	14218469	14218882	14216528	14216638	14220067	744	34,34,39	130,162,130	23,46,40	48,58,50	224	298	1.04331e-06	1.76721e-05	0.258,0.218,0.285	0.389,0.513,0.516	-0.219
Sjc_0001275	chr8	+	50407011	50407206	50412206	50412401	50406693	50406888	50412719	776	6,13,2	12,0,19	0,1,0	11,6,3	298	298	1.08067e-05	0.000140013	0.333,1.0,0.095	0.0,0.143,0.0	0.428
Sjc_0008377	chr2	+	21385794	21386634	21391269	21391623	21382155	21382359	21410283	787	5,39,23	14,100,52	7,18,10	5,3,3	298	298	2.29653e-07	4.54142e-06	0.263,0.281,0.307	0.583,0.857,0.769	-0.453
Sjc_0006702	chr3	-	46515555	46515618	46518362	46518515	46515142	46515225	46523797	836	25,16,13	1,0,0	2,7,2	2,4,3	298	212	2.08321e-08	5.1867e-07	0.947,1.0,1.0	0.416,0.555,0.322	0.551
Sjc_0009004	chr6	-	20912071	20912140	20912365	20912410	20911130	20911190	20913209	876	1,4,6	10,35,22	43,61,73	131,101,134	194	218	0.000450962	0.00351003	0.101,0.114,0.235	0.269,0.404,0.38	-0.201
Sjc_0006340	chr3	-	31400397	31400889	31405387	31405590	31391007	31391676	31409710	963	40,46,51	57,52,79	84,161,142	74,76,54	298	298	1.21869e-05	0.000156424	0.412,0.469,0.392	0.532,0.679,0.724	-0.221
Sjc_0005850	chr3	+	11156382	11156438	11157335	11157457	11155017	11155059	11157602	1015	35,35,47	0,0,1	15,23,34	2,13,15	205	271	2.14714e-11	8.87412e-10	1.0,1.0,0.984	0.908,0.7,0.75	0.209
Sjc_0009250	chr7	+	8646138	8646298	8651859	8652405	8646016	8646108	8660346	1026	1,3,8	8,51,13	128,117,85	97,81,70	298	298	3.12184e-07	5.94588e-06	0.111,0.056,0.381	0.569,0.591,0.548	-0.387
Sjc_0006149	chr3	+	24157132	24157250	24165493	24165527	24156387	24156516	24166379	1046	19,19,27	85,63,68	59,46,40	31,21,18	267	183	0	0	0.133,0.171,0.214	0.566,0.6,0.604	-0.417
Sjc_0003277	chr4	+	40080149	40080272	40083156	40083434	40079969	40080105	40088338	1070	9,1,8	12,10,11	12,15,7	7,6,1	272	298	0.00128678	0.00837525	0.451,0.099,0.443	0.653,0.733,0.885	-0.426
Sjc_0003277	chr4	+	40080149	40080272	40083156	40083455	40079969	40080105	40088338	1071	9,1,8	24,19,23	12,15,7	8,9,13	272	298	0.000915448	0.00630591	0.291,0.055,0.276	0.622,0.646,0.371	-0.339
Sjc_0001725	chr8	+	67048916	67049086	67050156	67050204	67042290	67042574	67050910	1078	19,25,8	82,49,56	31,25,31	32,9,24	298	197	3.14973e-07	5.97149e-06	0.133,0.252,0.086	0.39,0.647,0.461	-0.342
Sjc_0006065	chr3	+	21154620	21154729	21161681	21161892	21153117	21153234	21165332	1083	207,222,212	76,155,149	190,161,168	369,261,232	258	298	2.12745e-11	8.87412e-10	0.759,0.623,0.622	0.373,0.416,0.455	0.253
Sjc_0005936	chr3	-	14576577	14576720	14583140	14583327	14572284	14574232	14590841	1134	7,39,12	41,86,53	654,528,507	1028,679,688	298	292	1.81083e-05	0.000220093	0.143,0.308,0.182	0.384,0.432,0.419	-0.201
Sjc_0005671	chr3	-	4140515	4140644	4145401	4146491	4136892	4137002	4147018	1268	87,41,70	60,56,73	1,3,3	0,0,0	298	278	9.43822e-08	1.98011e-06	0.575,0.406,0.472	1.0,1.0,1.0	-0.516
Sjc_0009080	chr7	-	1178887	1178947	1179719	1179785	1178387	1178456	1180046	1314	19,14,22	21,2,34	10,7,4	19,30,12	215	209	0.00662375	0.0318696	0.468,0.872,0.386	0.338,0.185,0.245	0.319
Sjc_0009080	chr7	-	1180004	1180046	1180588	1180645	1178887	1178947	1180749	1317	99,39,47	6,1,2	12,10,6	4,7,4	206	191	9.0606e-07	1.55384e-05	0.939,0.973,0.956	0.736,0.57,0.582	0.327
Sjc_0008477	chr2	-	25055808	25055853	25056085	25056160	25055347	25055410	25056890	1347	2,0,5	4,15,16	23,40,9	18,2,3	224	194	1.12679e-07	2.31693e-06	0.302,0.0,0.213	0.525,0.945,0.722	-0.559
Sjc_0005998	chr3	-	18049050	18049340	18051363	18051500	18047649	18048992	18052059	1370	45,25,31	79,43,37	12,8,16	9,8,3	286	298	0.00788311	0.0366902	0.372,0.377,0.466	0.581,0.51,0.847	-0.241
Sjc_0005998	chr3	-	18051363	18051500	18051823	18052059	18049050	18049340	18057037	1372	35,17,18	29,25,40	7,11,16	1,4,10	298	286	0.00337157	0.0185302	0.537,0.395,0.302	0.87,0.725,0.606	-0.322
Sjc_0008430	chr2	-	23546113	23546186	23562892	23563265	23545153	23545343	23564640	1387	216,203,261	356,292,358	202,246,226	170,81,84	298	222	4.34654e-08	1.00359e-06	0.311,0.341,0.352	0.47,0.693,0.667	-0.275
Sjc_0005843	chr3	-	10903623	10903722	10906350	10906435	10901223	10901365	10909279	1391	68,37,62	119,107,93	16,10,12	18,5,10	234	248	0.00889412	0.0401303	0.377,0.268,0.414	0.485,0.679,0.56	-0.222
Sjc_0005829	chr3	+	10364214	10364323	10367831	10367940	10362209	10362283	10372081	1441	14,51,32	391,237,340	128,178,193	214,230,218	258	258	0	0	0.035,0.177,0.086	0.374,0.436,0.47	-0.327
Sjc_0005829	chr3	+	10364214	10364323	10367831	10367948	10362209	10362283	10372081	1442	14,51,32	228,128,172	128,178,193	154,140,129	258	266	5.21805e-15	3.71831e-13	0.06,0.291,0.161	0.461,0.567,0.607	-0.374
Sjc_0005829	chr3	+	10364214	10364323	10367831	10367948	10362209	10362283	10376283	1443	10,32,13	188,108,148	61,82,87	120,117,103	258	266	1.74305e-13	9.86853e-12	0.052,0.234,0.083	0.344,0.419,0.465	-0.286
Sjc_0005829	chr3	+	10364214	10364323	10367831	10367940	10362209	10362283	10376295	1445	10,32,13	180,108,147	61,82,87	116,110,97	258	258	5.51781e-14	3.30509e-12	0.053,0.229,0.081	0.345,0.427,0.473	-0.294
Sjc_0002745	chr4	+	21274250	21274399	21275380	21275756	21273278	21273452	21276995	1468	16,29,21	25,34,29	4,2,1	21,6,11	298	298	0.000148989	0.00136233	0.39,0.46,0.42	0.16,0.25,0.083	0.259
Sjc_0006673	chr3	+	45400549	45400686	45403007	45404945	45396165	45396377	45408655	1487	6,136,91	66,421,301	17,13,11	18,19,23	286	298	0.001243	0.00818042	0.087,0.252,0.24	0.496,0.416,0.333	-0.222
Sjc_0004978	chr1	-	22976103	22976177	23005399	23005477	22958510	22963717	23011142	1575	4,28,35	16,32,27	121,188,137	57,82,73	227	223	0.00327009	0.0181092	0.197,0.462,0.56	0.676,0.693,0.648	-0.266
Sjc_0004978	chr1	-	22976103	22976177	22995880	22996002	22963687	22963714	23005477	1576	11,13,26	0,1,9	54,48,31	20,29,26	271	223	0.00244249	0.0142784	1.0,0.915,0.704	0.69,0.577,0.495	0.286
Sjc_0007335	chr5	-	26739445	26739530	26743373	26743420	26735588	26735912	26744798	1582	2,1,4	44,27,30	19,63,64	76,72,77	196	234	2.47591e-08	6.055e-07	0.051,0.042,0.137	0.23,0.511,0.498	-0.336
Sjc_0005038	chr1	+	26212175	26212335	26212876	26212897	26209506	26209700	26215933	1648	85,26,49	180,92,105	53,43,50	82,26,37	298	170	4.91048e-05	0.000534079	0.212,0.139,0.21	0.269,0.485,0.435	-0.209
Sjc_0007682	chr5	+	40563377	40564601	40568615	40568658	40561847	40562172	40570116	1660	2,0,4	75,30,46	6,4,2	7,10,2	298	192	1.8265e-06	2.88126e-05	0.017,0.0,0.053	0.356,0.205,0.392	-0.294
Sjc_0005955	chr3	-	15669789	15669908	15674459	15674562	15666778	15666938	15674679	1682	10,26,34	28,66,81	52,21,31	69,12,16	252	268	4.72992e-05	0.000515798	0.275,0.295,0.309	0.445,0.65,0.673	-0.296
Sjc_0005955	chr3	-	15672425	15672579	15674243	15674371	15666778	15669908	15674562	1683	10,7,13	44,40,59	69,25,30	65,41,49	277	298	2.6391e-07	5.09692e-06	0.196,0.158,0.192	0.533,0.396,0.397	-0.26
Sjc_0001701	chr8	+	65917340	65917392	65927333	65927657	65911192	65911419	65928105	1707	543,620,552	401,301,323	94,200,145	270,270,262	201	298	4.80693e-12	2.23225e-10	0.668,0.753,0.717	0.34,0.523,0.451	0.275
Sjc_0004959	chr1	+	22246948	22247062	22254781	22254865	22243540	22243654	22276505	1714	151,156,152	58,61,78	355,229,199	17,34,19	263	233	0	0	0.698,0.694,0.633	0.949,0.856,0.903	-0.228
Sjc_0003456	chr4	+	46662437	46662531	46668256	46668387	46660514	46660621	46669476	1796	80,27,47	106,81,75	17,18,22	12,9,26	243	280	0.00712932	0.0337134	0.465,0.278,0.419	0.62,0.697,0.494	-0.216
Sjc_0003456	chr4	+	46662437	46662531	46668284	46668387	46660514	46660621	46669476	1797	80,27,47	92,61,58	17,18,22	7,8,21	243	252	0.00521591	0.0264832	0.474,0.315,0.457	0.716,0.7,0.521	-0.23
Sjc_0008736	chr6	-	8681185	8681345	8682331	8682377	8680797	8680832	8686341	1876	424,495,438	113,127,102	147,83,82	112,65,93	195	298	0	0	0.852,0.856,0.868	0.667,0.661,0.574	0.225
Sjc_0003291	chr4	+	40527313	40527459	40527924	40528094	40525930	40526003	40530563	1965	427,458,367	6,127,81	280,155,120	233,65,44	295	298	3.87408e-08	9.09747e-07	0.986,0.785,0.821	0.548,0.707,0.734	0.201
Sjc_0002618	chr4	+	14544870	14545150	14545283	14545484	14543346	14543500	14547628	1970	190,179,167	58,38,51	44,89,86	90,101,118	298	298	0	0	0.766,0.825,0.766	0.328,0.468,0.422	0.38
Sjc_0002618	chr4	+	14544870	14545150	14545283	14545484	14543346	14543500	14551364	1971	82,67,55	23,22,19	27,30,36	41,55,44	298	298	5.37348e-14	3.26597e-12	0.781,0.753,0.743	0.397,0.353,0.45	0.359
Sjc_0002618	chr4	+	14547475	14547628	14551196	14551364	14545283	14545484	14561088	1973	36,18,32	13,22,20	49,46,74	8,7,3	298	298	3.20276e-07	6.02249e-06	0.735,0.45,0.615	0.86,0.868,0.961	-0.296
Sjc_0009436	chr7	+	16361647	16361922	16370405	16370723	16358823	16359429	16378737	1981	0,3,2	5,7,5	63,147,145	71,101,97	298	298	0.0010693	0.00722125	0.0,0.3,0.286	0.47,0.593,0.599	-0.359
Sjc_0008423	chr2	+	23343955	23344012	23344509	23344551	23343860	23343908	23344833	2045	8,13,18	7,25,30	11,2,12	8,1,4	206	191	0.00874039	0.0395663	0.514,0.325,0.357	0.56,0.65,0.736	-0.25
Sjc_0009466	chr7	+	17476422	17476525	17477606	17478046	17476254	17476376	17479143	2055	48,21,18	33,14,19	5,3,4	12,14,19	252	298	5.5744e-06	7.86313e-05	0.632,0.639,0.528	0.33,0.202,0.199	0.356
Sjc_0008494	chr2	+	25577403	25577515	25578428	25578704	25574092	25574233	25581580	2056	9,18,33	28,47,50	23,44,42	24,37,34	261	298	0.000264358	0.00222524	0.268,0.304,0.43	0.522,0.576,0.585	-0.227
Sjc_0004963	chr1	+	22376308	22376450	22381327	22381419	22376174	22376278	22382620	2090	35,52,59	48,53,71	124,76,98	38,39,39	291	241	2.2351e-09	6.99824e-08	0.377,0.448,0.408	0.73,0.617,0.675	-0.263
Sjc_0007500	chr5	+	33690070	33690229	33692853	33692942	33688635	33688818	33694485	2099	518,182,306	484,186,316	21,20,16	16,3,5	298	238	0.00497193	0.0256358	0.461,0.439,0.436	0.512,0.842,0.719	-0.246
Sjc_0005109	chr1	+	28696889	28697237	28699821	28699849	28695878	28696025	28700682	2104	70,43,55	84,40,54	144,46,39	79,11,19	298	177	0.000150591	0.00137394	0.331,0.39,0.377	0.52,0.713,0.549	-0.228
Sjc_0004678	chr1	+	11560682	11560851	11561498	11561707	11559920	11560066	11562824	2140	31,31,44	20,27,40	5,5,7	1,0,0	298	298	6.26406e-08	1.38446e-06	0.608,0.534,0.524	0.833,1.0,1.0	-0.389
Sjc_0004872	chr1	-	19213152	19213604	19214090	19214135	19210759	19211170	19215085	2147	37,47,46	4,5,3	37,39,39	33,12,19	194	298	6.62588e-08	1.45664e-06	0.934,0.935,0.959	0.633,0.833,0.759	0.201
Sjc_0007581	chr5	+	36946038	36946218	36948329	36948368	36945713	36945860	36952839	2150	63,94,72	195,142,139	217,346,267	74,53,58	298	188	0	0	0.169,0.295,0.246	0.649,0.805,0.744	-0.496
Sjc_0007581	chr5	+	36948329	36948368	36952725	36952839	36946038	36946218	36955475	2152	0,0,1	118,126,111	19,31,20	131,108,96	188	263	0	0	0.0,0.0,0.012	0.169,0.287,0.226	-0.223
Sjc_0004631	chr1	-	9401972	9402100	9402150	9402204	9397030	9397307	9402346	2162	0,7,15	7,10,9	4,2,0	1,0,1	203	277	0.00280397	0.0160288	0.0,0.489,0.695	0.845,1.0,0.0	-0.22
Sjc_0004615	chr1	+	8661810	8661978	8662159	8662514	8661559	8661620	8663920	2171	18,27,16	66,40,61	35,85,64	48,36,44	298	298	3.89369e-05	0.000431437	0.214,0.403,0.208	0.422,0.702,0.593	-0.297
Sjc_0000233	chr8	-	10168793	10168841	10169080	10169176	10167249	10168377	10169652	2199	800,8935,4221	83,435,195	39,8,8	21,3,3	245	197	9.48719e-12	4.21619e-10	0.886,0.943,0.946	0.599,0.682,0.682	0.271
Sjc_0005155	chr1	-	30111593	30111806	30121830	30121900	30104434	30104497	30125013	2203	15,38,25	32,68,67	84,162,120	114,108,111	219	298	7.96531e-05	0.00080886	0.389,0.432,0.337	0.501,0.671,0.595	-0.203
Sjc_0007744	chr5	-	42720056	42720115	42726469	42726599	42716443	42716512	42730205	2331	85,220,172	102,277,158	898,929,855	488,345,359	279	208	2.22045e-15	1.61002e-13	0.383,0.372,0.448	0.578,0.667,0.64	-0.227
Sjc_0000739	chr8	+	30581979	30582229	30583296	30583369	30581499	30581561	30586421	2348	64,50,55	81,64,79	41,70,45	20,24,29	298	222	9.42078e-07	1.60231e-05	0.371,0.368,0.342	0.604,0.685,0.536	-0.248
Sjc_0006406	chr3	+	33837826	33837918	33847717	33847811	33831991	33832055	33849830	2356	83,79,77	86,102,92	52,43,58	253,212,217	241	243	0	0	0.493,0.438,0.458	0.172,0.17,0.212	0.278
Sjc_0004862	chr1	+	18971183	18971824	18975909	18976567	18967254	18967669	18980910	2368	20,15,17	66,67,62	129,196,159	161,226,213	298	298	2.3426e-10	8.49295e-09	0.233,0.183,0.215	0.445,0.464,0.427	-0.235
Sjc_0004862	chr1	+	18973669	18974336	18975909	18976567	18971183	18971824	18980910	2369	27,28,28	66,67,62	173,225,225	164,231,214	298	298	3.37894e-08	8.02596e-07	0.29,0.295,0.311	0.513,0.493,0.513	-0.208
Sjc_0002814	chr4	-	23711588	23711697	23711819	23712226	23710023	23710262	23713163	2374	319,268,261	362,226,302	356,301,315	127,68,64	298	258	0	0	0.433,0.507,0.428	0.708,0.793,0.81	-0.314
Sjc_0000147	chr8	+	6322762	6322818	6324548	6324650	6322262	6322325	6325314	2402	0,0,0	1,1,9	4,6,4	11,4,9	205	251	2.79628e-08	6.74696e-07	0.0,0.0,0.0	0.308,0.647,0.352	-0.436
Sjc_0005513	chr1	-	45925212	45925598	45928726	45928870	45923127	45923686	45932001	2446	10,23,10	21,26,28	34,34,55	31,26,28	293	298	0.0014163	0.00903326	0.326,0.474,0.266	0.527,0.571,0.666	-0.233
Sjc_0005575	chr1	+	48794457	48794502	48797102	48797237	48770980	48772219	48802814	2447	2,0,2	16,21,15	28,113,132	111,351,321	194	284	3.68962e-05	0.000409924	0.155,0.0,0.163	0.27,0.32,0.376	-0.216
Sjc_0005405	chr1	-	40773443	40773611	40776449	40776613	40769476	40769664	40779266	2463	294,203,250	359,202,269	0,17,12	25,20,27	298	298	0.00914061	0.0409741	0.45,0.501,0.482	0.0,0.459,0.308	0.222
Sjc_0005431	chr1	-	42149784	42149901	42151848	42152171	42148343	42148432	42152512	2480	8,5,6	49,54,64	9,11,10	7,0,8	298	266	1.60988e-08	4.10717e-07	0.127,0.076,0.077	0.534,1.0,0.527	-0.594
Sjc_0002403	chr4	-	4638976	4639217	4642199	4643087	4636379	4636585	4646943	2511	16,21,13	12,37,24	3,0,0	8,8,5	298	298	0.000130233	0.00122609	0.571,0.362,0.351	0.273,0.0,0.0	0.337
Sjc_0008174	chr2	+	14308728	14308808	14311563	14311636	14308618	14308683	14314028	2568	88,90,80	303,199,193	47,62,56	49,55,57	229	222	2.98508e-10	1.06356e-08	0.22,0.305,0.287	0.482,0.522,0.488	-0.227
Sjc_0005305	chr1	+	36903249	36903375	36904068	36904325	36900384	36900673	36905730	2661	95,57,80	51,55,34	86,52,53	0,12,0	275	298	2.29317e-12	1.11502e-10	0.669,0.529,0.718	1.0,0.824,1.0	-0.303
Sjc_0003624	chr4	+	52901049	52901176	52906856	52907116	52898092	52898520	52908752	2699	13,28,15	36,84,41	37,71,76	62,74,61	276	298	3.35421e-05	0.00038085	0.281,0.265,0.283	0.392,0.509,0.574	-0.215
Sjc_0008094	chr2	+	11208984	11209241	11213897	11213966	11206608	11206693	11224856	2711	19,9,20	37,38,21	43,55,43	27,13,3	298	218	7.07157e-07	1.22802e-05	0.273,0.148,0.411	0.538,0.756,0.913	-0.458
Sjc_0003876	chr4	+	65108090	65108122	65109977	65110012	65104258	65104324	65115202	2744	296,324,316	17,18,27	119,103,131	82,103,101	181	184	0	0	0.947,0.948,0.922	0.596,0.504,0.569	0.383
Sjc_0009008	chr6	+	21208856	21208913	21209118	21209157	21208762	21208810	21209547	2878	63,82,73	14,9,15	54,26,23	23,11,26	206	188	0.000108743	0.00105008	0.804,0.893,0.816	0.682,0.683,0.447	0.234
Sjc_0003084	chr4	+	32990439	32990586	32992168	32992266	32988693	32988862	32993320	2880	64,116,114	168,125,142	76,97,134	36,36,29	296	247	1.5049e-10	5.65431e-09	0.241,0.436,0.401	0.638,0.692,0.794	-0.349
Sjc_0003124	chr4	+	34834623	34834704	34842602	34842731	34833437	34833992	34843765	2888	2,6,5	15,13,8	9,1,4	91,65,81	230	278	0.000537603	0.00400345	0.139,0.358,0.43	0.107,0.018,0.056	0.249
Sjc_0009042	chr6	+	22270673	22270909	22277373	22277601	22269651	22270030	22281631	2982	2,15,2	155,166,182	138,326,255	396,668,636	298	298	0	0	0.013,0.083,0.011	0.258,0.328,0.286	-0.255
Sjc_0003332	chr4	-	42106226	42106350	42106994	42107436	42101136	42102683	42107885	3007	201,147,205	29,36,22	91,45,64	51,33,32	298	273	2.09939e-11	8.85384e-10	0.864,0.789,0.895	0.62,0.555,0.647	0.242
Sjc_0008829	chr6	-	12277976	12278053	12279350	12279411	12276213	12276401	12281209	3140	106,78,85	189,154,153	57,33,31	18,25,44	210	226	0.00159171	0.0099224	0.376,0.353,0.374	0.773,0.587,0.431	-0.229
Sjc_0009400	chr7	+	15007325	15007449	15010285	15010697	15000421	15000595	15013402	3156	16,36,16	88,109,124	36,67,55	70,102,95	273	298	2.61337e-07	5.07093e-06	0.166,0.265,0.123	0.36,0.418,0.387	-0.204
Sjc_0002535	chr4	+	10064998	10065175	10068025	10068219	10060950	10061208	10068876	3275	34,29,14	141,179,156	68,124,102	142,105,118	298	298	3.58391e-12	1.70256e-10	0.194,0.139,0.082	0.324,0.541,0.464	-0.305
Sjc_0003955	chr4	-	68273722	68273814	68274090	68274162	68272746	68272946	68275839	3409	11,277,73	44,524,111	2770,621,623	3328,398,436	221	241	5.2161e-05	0.000559952	0.214,0.366,0.418	0.476,0.63,0.609	-0.239
Sjc_0003955	chr4	-	68273722	68273814	68275752	68275839	68272746	68272946	68277971	3411	14,367,78	44,524,111	3199,774,690	3255,389,422	236	241	4.35299e-05	0.000481041	0.245,0.417,0.418	0.501,0.67,0.625	-0.239
Sjc_0003955	chr4	-	68274090	68274162	68275752	68275839	68272746	68273814	68277971	3413	14,367,78	26,345,107	3269,774,691	1725,328,294	236	221	1.42927e-08	3.75264e-07	0.335,0.499,0.406	0.64,0.688,0.688	-0.259
Sjc_0003955	chr4	-	68274090	68274162	68275752	68277971	68272746	68273814	68278410	3414	15,275,57	26,345,107	2912,695,677	1717,322,294	298	221	1.11022e-16	1.04285e-14	0.3,0.372,0.283	0.557,0.615,0.631	-0.283
Sjc_0003955	chr4	-	68274090	68274162	68277884	68277971	68273722	68273814	68278410	3415	15,274,57	26,345,107	2880,694,673	1717,322,294	236	221	3.33067e-16	2.92886e-14	0.351,0.427,0.333	0.611,0.669,0.682	-0.284
Sjc_0003955	chr4	-	68274090	68275839	68277884	68277971	68273722	68273814	68278410	3416	15,274,57	26,347,110	2880,694,673	1716,322,297	236	298	1.66533e-15	1.29865e-13	0.421,0.499,0.396	0.679,0.731,0.741	-0.278
Sjc_0003955	chr4	-	68275752	68277971	68278323	68278410	68272746	68274162	68279047	3418	11,323,47	31,395,82	3470,962,901	3627,605,580	236	298	0.000293323	0.00244612	0.309,0.508,0.42	0.547,0.668,0.662	-0.213
Sjc_0004173	chr4	-	76602682	76602926	76604383	76604454	76599317	76602643	76609418	3505	306,159,237	67,47,64	79,109,128	81,72,90	220	298	1.16263e-12	6.00641e-11	0.861,0.821,0.834	0.569,0.672,0.658	0.206
Sjc_0001259	chr8	-	49950187	49950634	49963864	49964004	49948977	49949046	49984539	3534	27,209,117	12,93,47	127,419,409	20,38,26	289	298	0	0	0.699,0.699,0.72	0.868,0.919,0.942	-0.204
Sjc_0004035	chr4	-	71743165	71743326	71775706	71776918	71716257	71716732	71807287	3584	0,12,9	9,23,23	18,24,30	22,23,27	298	298	0.0049099	0.0254089	0.0,0.343,0.281	0.45,0.511,0.526	-0.288
Sjc_0001826	chr8	-	70861943	70862037	70864201	70864308	70860383	70860511	70874623	3686	14,12,9	5,5,6	0,5,6	2,11,11	256	243	0.00138156	0.00885266	0.727,0.695,0.587	0.0,0.301,0.341	0.456
Sjc_0007036	chr5	-	14666476	14666559	14700274	14700428	14658708	14659802	14701092	3720	46,75,79	61,58,48	73,138,146	15,39,39	298	232	5.77715e-08	1.29766e-06	0.37,0.502,0.562	0.791,0.734,0.745	-0.279
Sjc_0007050	chr5	-	15417614	15417732	15419897	15419969	15411698	15411928	15420254	3723	1,5,6	12,26,33	10,24,21	16,53,40	221	267	0.000479877	0.00366605	0.091,0.189,0.18	0.43,0.354,0.388	-0.237
Sjc_0002810	chr4	+	23584416	23584548	23585334	23585431	23582545	23582781	23586954	3738	19,27,42	18,24,34	3,1,1	5,8,7	281	246	0.000358372	0.00287602	0.48,0.496,0.52	0.344,0.099,0.111	0.314
Sjc_0007382	chr5	-	28808638	28808731	28809382	28809408	28807062	28807910	28812362	3864	7,30,31	347,188,304	59,75,46	165,127,83	175	242	0	0	0.027,0.181,0.124	0.331,0.45,0.434	-0.294
Sjc_0007398	chr5	-	29398474	29398570	29404922	29405090	29397770	29398034	29406165	3878	118,90,116	86,82,99	140,201,204	51,61,57	298	245	1.27156e-11	5.59081e-10	0.53,0.474,0.491	0.693,0.73,0.746	-0.225
Sjc_0008620	chr6	+	4163974	4164026	4164677	4164805	4161529	4161769	4166814	3920	74,62,69	61,31,65	15,14,28	44,54,62	201	277	5.35492e-09	1.51588e-07	0.626,0.734,0.594	0.32,0.263,0.384	0.329
Sjc_0008620	chr6	+	4164677	4164805	4166403	4166814	4163974	4164026	4170854	3922	42,27,32	213,201,165	26,34,52	57,51,66	277	298	6.543e-11	2.57545e-09	0.175,0.126,0.173	0.329,0.418,0.459	-0.244
Sjc_0007524	chr5	-	34816155	34816225	34816950	34817164	34813939	34815854	34817475	3923	9,3,7	203,149,172	41,45,32	90,89,82	298	219	0	0	0.032,0.015,0.029	0.251,0.271,0.223	-0.223
Sjc_0007531	chr5	+	35046851	35046897	35050156	35050188	35044310	35044476	35051207	3927	8,22,12	15,11,5	51,78,99	11,21,20	195	181	0.0049483	0.0255641	0.331,0.65,0.69	0.811,0.775,0.821	-0.245
Sjc_0007582	chr5	-	36985328	36985367	36987485	36987665	36979022	36979136	36987990	3936	29,29,16	96,115,106	177,164,155	43,59,45	298	188	0	0	0.16,0.137,0.087	0.722,0.637,0.685	-0.553
Sjc_0007627	chr5	+	38706815	38707243	38708928	38709149	38703019	38703437	38716312	3942	46,49,36	308,189,241	68,81,95	93,103,114	298	298	0	0	0.13,0.206,0.13	0.422,0.44,0.455	-0.284
Sjc_0007644	chr5	+	39232692	39232972	39235500	39235679	39230202	39230515	39236914	3949	51,58,24	32,11,40	35,19,17	9,3,2	298	298	0.00831576	0.0381878	0.614,0.841,0.375	0.795,0.864,0.895	-0.241
Sjc_0006537	chr3	+	38905891	38906225	38907242	38907361	38903978	38904217	38908371	4012	44,20,32	218,125,193	79,59,50	153,102,67	298	268	3.747e-13	2.06485e-11	0.154,0.126,0.13	0.317,0.342,0.402	-0.217
Sjc_0006537	chr3	+	38905891	38906225	38907253	38907361	38904114	38904217	38908371	4013	44,20,32	130,71,109	79,59,50	112,71,51	298	257	1.43459e-08	3.75264e-07	0.226,0.195,0.202	0.378,0.417,0.458	-0.21
Sjc_0008556	chr6	+	1701064	1701250	1712251	1712419	1653266	1654822	1721081	4016	15,37,41	26,72,56	160,411,460	159,226,211	298	298	3.28912e-06	4.90246e-05	0.366,0.339,0.423	0.502,0.645,0.686	-0.235
Sjc_0008556	chr6	+	1703180	1703231	1704347	1704791	1701064	1701250	1721081	4019	6,17,11	17,53,47	57,156,142	50,99,109	200	298	7.645e-13	4.10348e-11	0.345,0.323,0.259	0.629,0.701,0.66	-0.354
Sjc_0008791	chr6	+	10850400	10850466	10850802	10850874	10848705	10848768	10851177	4095	0,0,0	1,3,2	11,1,0	8,11,1	215	221	0.0001461	0.00133928	0.0,0.0,0.0	0.586,0.085,0.0	-0.224
Sjc_0008896	chr6	+	15932143	15933790	15936412	15936445	15930767	15931370	15938240	4124	33,59,32	88,54,56	20,42,23	18,18,16	298	182	0.00155748	0.00972921	0.186,0.4,0.259	0.404,0.588,0.468	-0.205
Sjc_0008950	chr6	+	17939720	17939907	17942005	17943910	17938861	17938947	17945539	4139	5,5,9	61,43,40	7,15,7	20,16,12	298	298	6.37958e-05	0.000664152	0.076,0.104,0.184	0.259,0.484,0.368	-0.249
Sjc_0008950	chr6	+	17939720	17939907	17943828	17943910	17938861	17938947	17945539	4140	5,5,9	65,46,39	7,15,7	18,16,16	298	231	5.26451e-05	0.000560779	0.056,0.078,0.152	0.232,0.421,0.253	-0.207
Sjc_0009005	chr6	-	20961046	20961091	20961936	20961984	20960756	20960825	20962688	4186	1,6,5	0,5,0	0,0,0	7,4,11	197	194	1.64889e-11	7.02564e-10	1.0,0.542,1.0	0.0,0.0,0.0	0.847
Sjc_0009480	chr7	+	18179111	18179229	18179389	18179507	18176023	18176157	18181631	4294	730,601,588	499,1014,682	369,429,427	863,1319,1230	267	267	4.77528e-07	8.61844e-06	0.594,0.372,0.463	0.3,0.245,0.258	0.209
Sjc_0000134	chr8	+	5549772	5549961	5550061	5550136	5548077	5549681	5550993	4351	2,20,8	8,32,14	263,398,376	223,231,257	298	224	0.000252047	0.00212694	0.158,0.32,0.3	0.47,0.564,0.524	-0.26
Sjc_0000201	chr8	+	8949710	8949770	8951564	8951579	8940490	8940578	8956685	4366	3,3,4	39,43,32	6,22,13	21,0,14	209	164	2.08341e-05	0.000251776	0.057,0.052,0.089	0.183,1.0,0.422	-0.469
Sjc_0003691	chr4	+	56176798	56177377	56178882	56179217	56174420	56175830	56180502	4400	388,276,371	797,473,583	584,394,365	510,273,245	298	298	0	0	0.327,0.368,0.389	0.534,0.591,0.598	-0.213

## Sheet: Retained intron
GeneID	chr	strand	riExonStart_0base	riExonEnd	upstreamES	upstreamEE	downstreamES	downstreamEE	IJC_SAMPLE_1	SJC_SAMPLE_1	IJC_SAMPLE_2	SJC_SAMPLE_2	IncFormLen	SkipFormLen	PValue	FDR	IncLevel1	IncLevel2	IncLevelDifference
Sjc_0009582	chrtig00000622:67343-3315238_pilon_pilon_2	+	102818	104290	102818	102902	103986	104290	33,49,52	1,0,2	15,11,10	4,1,5	298	149	2.05744e-05	8.72429e-05	0.943,1.0,0.929	0.652,0.846,0.5	0.291
Sjc_0002162	chr8	+	85021743	85022166	85021743	85022022	85022054	85022166	1,1,1	8,7,4	10,13,18	14,13,17	181	149	4.5605e-05	0.00018222	0.093,0.105,0.171	0.37,0.452,0.466	-0.306
Sjc_0002162	chr8	+	85027057	85028420	85027057	85027513	85028341	85028420	14,3,12	1,4,0	2,9,8	0,0,0	298	149	0.00989696	0.0236927	0.875,0.273,1.0	1.0,1.0,1.0	-0.284
Sjc_0002152	chr8	-	84443925	84446954	84443925	84444125	84446835	84446954	105,125,122	57,64,61	41,16,14	26,32,29	298	149	0.000755183	0.00233959	0.479,0.494,0.5	0.441,0.2,0.194	0.213
Sjc_0002017	chr8	-	78836371	78839261	78836371	78836570	78839125	78839261	81,42,46	49,54,58	2,6,3	21,34,25	298	149	1.21678e-10	1.23513e-09	0.453,0.28,0.284	0.045,0.081,0.057	0.278
Sjc_0002006	chr8	-	78415237	78416323	78415237	78415350	78416037	78416323	894,678,774	25,23,17	415,354,309	74,70,96	298	149	0	0	0.947,0.936,0.958	0.737,0.717,0.617	0.257
Sjc_0001946	chr8	+	76116438	76118561	76116438	76116476	76118508	76118561	126,94,136	50,50,41	60,57,64	0,0,10	298	149	2.57197e-09	2.16857e-08	0.558,0.485,0.624	1.0,1.0,0.762	-0.365
Sjc_0001906	chr8	-	74330556	74333373	74330556	74331204	74332209	74333373	16,16,24	0,0,2	14,12,9	3,1,4	298	149	0.000191965	0.000677281	1.0,1.0,0.857	0.7,0.857,0.529	0.257
Sjc_0001864	chr8	+	72678038	72678288	72678038	72678118	72678186	72678288	467,483,377	310,339,298	226,145,144	479,453,428	217	149	0	0	0.508,0.495,0.465	0.245,0.18,0.188	0.285
Sjc_0001804	chr8	+	70246725	70249673	70246725	70246936	70249533	70249673	10,15,20	15,19,24	4,0,1	28,15,28	298	149	2.68841e-10	2.58457e-09	0.25,0.283,0.294	0.067,0.0,0.018	0.247
Sjc_0001777	chr8	+	69143655	69148018	69143655	69145307	69147993	69148018	19,12,10	11,19,14	13,22,15	47,149,121	298	149	1.47553e-07	9.38243e-07	0.463,0.24,0.263	0.121,0.069,0.058	0.239
Sjc_0001748	chr8	-	67978489	67980815	67978489	67978569	67980353	67980815	54,33,50	27,20,17	28,24,36	44,43,20	298	149	0.00282804	0.00768382	0.5,0.452,0.595	0.241,0.218,0.474	0.205
Sjc_0001689	chr8	+	65530124	65533514	65530124	65530277	65532676	65533514	133,175,197	133,165,140	20,55,39	524,530,479	298	149	0	0	0.333,0.347,0.413	0.019,0.049,0.039	0.329
Sjc_0001689	chr8	+	65530124	65533514	65530124	65530277	65533099	65533514	165,224,212	13,7,16	159,141,118	72,101,92	298	149	0	0	0.864,0.941,0.869	0.525,0.411,0.391	0.449
Sjc_0001689	chr8	+	65532676	65533514	65532676	65532761	65533099	65533514	263,386,374	64,79,67	271,250,250	397,334,346	298	149	0	0	0.673,0.71,0.736	0.254,0.272,0.265	0.443
Sjc_0001637	chr8	-	63302652	63303119	63302652	63302939	63302981	63303119	32,26,35	10,12,8	32,18,14	53,70,75	191	149	2.52021e-14	3.81601e-13	0.714,0.628,0.773	0.32,0.167,0.127	0.5
Sjc_0001613	chr8	+	62696089	62699232	62696089	62696231	62699074	62699232	4,11,1	3,7,17	5,3,2	23,33,38	298	149	0.00339186	0.00906992	0.4,0.44,0.029	0.098,0.043,0.026	0.234
Sjc_0001582	chr8	-	61462272	61463960	61462272	61462501	61463867	61463960	3,14,3	0,10,1	12,5,10	1,0,0	298	149	8.17071e-05	0.000313045	1.0,0.412,0.6	0.857,1.0,1.0	-0.282
Sjc_0001569	chr8	-	60968880	60972123	60968880	60969158	60971540	60972123	88,95,71	85,50,74	44,25,17	77,90,96	298	149	3.5449e-09	2.92112e-08	0.341,0.487,0.324	0.222,0.122,0.081	0.242
Sjc_0001569	chr8	-	60968880	60972123	60968880	60969158	60971572	60972123	104,100,95	13,20,9	51,53,34	23,31,23	298	149	8.60636e-09	6.56359e-08	0.8,0.714,0.841	0.526,0.461,0.425	0.314
Sjc_0001569	chr8	-	60968880	60972123	60968880	60969158	60971951	60972123	67,50,44	9,14,25	23,16,10	15,31,7	298	149	0.00114637	0.00340351	0.788,0.641,0.468	0.434,0.205,0.417	0.28
Sjc_0001557	chr8	-	60597695	60599190	60597695	60597835	60598895	60599190	76,79,55	85,52,94	14,10,14	9,0,0	298	149	0.000371784	0.00123048	0.309,0.432,0.226	0.437,1.0,1.0	-0.49
Sjc_0001553	chr8	+	60433131	60434823	60433131	60433279	60434759	60434823	6,27,17	5,19,18	0,0,1	1,4,2	298	149	3.75125e-06	1.80557e-05	0.375,0.415,0.321	0.0,0.0,0.2	0.304
Sjc_0001539	chr8	-	60037401	60039916	60037401	60039021	60039798	60039916	28,32,19	52,32,57	31,16,19	7,1,8	298	149	6.34909e-07	3.54963e-06	0.212,0.333,0.143	0.689,0.889,0.543	-0.478
Sjc_0001497	chr8	+	58523129	58523468	58523129	58523219	58523251	58523468	115,222,160	141,124,134	136,150,121	327,537,548	181	149	2.20934e-14	3.37343e-13	0.402,0.596,0.496	0.255,0.187,0.154	0.299
Sjc_0002103	chr8	-	82235466	82236026	82235466	82235822	82235855	82236026	59,31,38	54,29,33	52,50,59	11,27,19	182	149	0.000103414	0.000387232	0.472,0.467,0.485	0.795,0.603,0.718	-0.231
Sjc_0001473	chr8	+	57339206	57341379	57339206	57339297	57341243	57341379	196,260,211	228,180,163	40,53,33	177,165,128	298	149	0	0	0.301,0.419,0.393	0.102,0.138,0.114	0.253
Sjc_0001473	chr8	+	57339206	57342339	57339206	57339297	57342002	57342339	232,243,259	43,78,49	75,47,41	40,65,35	298	149	2.65496e-08	1.89799e-07	0.73,0.609,0.725	0.484,0.266,0.369	0.315
Sjc_0001473	chr8	+	57339206	57342339	57339206	57341379	57342002	57342339	299,256,327	182,107,169	74,40,54	135,78,114	298	149	0	0	0.451,0.545,0.492	0.215,0.204,0.191	0.293
Sjc_0001448	chr8	-	56597416	56600874	56597416	56597568	56600734	56600874	79,77,110	0,9,4	93,185,185	101,85,88	298	149	2.22045e-15	3.77944e-14	1.0,0.811,0.932	0.315,0.521,0.512	0.465
Sjc_0001448	chr8	-	56609124	56610588	56609124	56609242	56610404	56610588	101,148,123	31,46,38	217,272,287	173,345,369	298	149	2.22045e-16	4.05482e-15	0.62,0.617,0.618	0.385,0.283,0.28	0.302
Sjc_0001413	chr8	+	54947494	54953409	54947494	54951808	54952643	54953409	127,107,104	54,87,64	31,28,25	76,120,100	298	149	0	0	0.54,0.381,0.448	0.169,0.104,0.111	0.328
Sjc_0001401	chr8	+	54468547	54471666	54468547	54469449	54470002	54471666	88,104,81	3,7,1	58,51,35	23,9,11	298	149	4.13801e-09	3.35009e-08	0.936,0.881,0.976	0.558,0.739,0.614	0.294
Sjc_0001760	chr8	+	68256367	68257146	68256367	68256438	68256648	68257146	110,139,87	128,101,100	109,107,67	30,39,43	298	149	6.50896e-05	0.000252844	0.301,0.408,0.303	0.645,0.578,0.438	-0.216
Sjc_0001358	chr8	-	53036739	53038305	53036739	53037096	53037654	53038305	46,72,77	4,2,6	81,48,53	23,18,9	298	149	4.38478e-06	2.07884e-05	0.852,0.947,0.865	0.638,0.571,0.746	0.236
Sjc_0001348	chr8	+	52691278	52694595	52691278	52691529	52694081	52694595	36,65,39	4,4,3	59,15,17	95,35,33	298	149	0	0	0.818,0.89,0.867	0.237,0.176,0.205	0.652
Sjc_0001346	chr8	-	52649489	52650407	52649489	52650175	52650253	52650407	2548,1610,1995	244,171,203	938,449,422	339,228,186	227	149	0	0	0.873,0.861,0.866	0.645,0.564,0.598	0.264
Sjc_0001344	chr8	-	52548009	52550763	52548009	52548344	52550669	52550763	7,29,8	0,2,0	18,4,3	13,0,2	298	149	0.000183554	0.000650448	1.0,0.879,1.0	0.409,1.0,0.429	0.347
Sjc_0001325	chr8	+	51840557	51841823	51840557	51840601	51841565	51841823	42,44,48	10,4,9	13,11,3	1,0,0	298	149	3.59585e-05	0.000146003	0.677,0.846,0.727	0.867,1.0,1.0	-0.206
Sjc_0001313	chr8	-	51590272	51592374	51590272	51590518	51592092	51592374	1,4,7	1,9,3	3,3,7	22,59,60	298	149	0.000309915	0.00105206	0.333,0.182,0.538	0.064,0.025,0.055	0.303
Sjc_0001267	chr8	-	50191297	50196566	50191297	50191544	50195723	50196566	32,41,38	1,0,2	21,30,13	10,10,6	298	149	4.0693e-10	3.82115e-09	0.941,1.0,0.905	0.512,0.6,0.52	0.405
Sjc_0001265	chr8	+	50148250	50149476	50148250	50148608	50149332	50149476	60,240,124	46,66,57	31,72,70	66,203,155	298	149	4.21996e-13	5.55628e-12	0.395,0.645,0.521	0.19,0.151,0.184	0.345
Sjc_0001263	chr8	-	50094411	50095804	50094411	50094866	50095495	50095804	22,40,44	10,17,11	11,11,8	27,41,37	298	149	1.88738e-15	3.25059e-14	0.524,0.541,0.667	0.169,0.118,0.098	0.449
Sjc_0001262	chr8	-	50061092	50062417	50061092	50061281	50062291	50062417	17,56,24	0,3,7	25,24,24	10,14,14	298	149	0.000155548	0.000559389	1.0,0.903,0.632	0.556,0.462,0.462	0.352
Sjc_0001252	chr8	-	49786884	49789204	49786884	49788886	49789000	49789204	9,2,23	0,1,3	4,5,10	9,10,15	263	149	1.58097e-06	8.23102e-06	1.0,0.531,0.813	0.201,0.221,0.274	0.549
Sjc_0001252	chr8	-	49790850	49791999	49790850	49791039	49791837	49791999	140,116,152	122,128,120	31,30,39	150,276,242	298	149	0	0	0.365,0.312,0.388	0.094,0.052,0.075	0.281
Sjc_0001249	chr8	-	49724982	49726661	49724982	49725082	49726593	49726661	125,77,75	162,100,155	8,11,8	0,5,0	298	149	2.16299e-05	9.13989e-05	0.278,0.278,0.195	1.0,0.524,1.0	-0.591
Sjc_0001241	chr8	-	49483194	49484331	49483194	49483399	49484151	49484331	1425,1318,1190	296,301,348	429,263,230	527,425,411	298	149	0	0	0.706,0.686,0.631	0.289,0.236,0.219	0.426
Sjc_0001405	chr8	+	54559153	54560625	54559153	54559469	54560522	54560625	42,56,37	95,59,51	24,22,19	10,11,17	298	149	0.0012827	0.00375764	0.181,0.322,0.266	0.545,0.5,0.358	-0.211
Sjc_0001405	chr8	+	54559153	54560625	54559153	54559489	54560522	54560625	38,51,39	6,10,4	24,23,22	0,0,0	298	149	8.04231e-08	5.31861e-07	0.76,0.718,0.83	1.0,1.0,1.0	-0.231
Sjc_0001225	chr8	+	48922426	48922766	48922426	48922618	48922664	48922766	75,53,57	11,14,23	15,22,16	7,12,17	195	149	0.00539893	0.0137876	0.839,0.743,0.654	0.621,0.583,0.418	0.205
Sjc_0001221	chr8	+	48794516	48798086	48794516	48794552	48796482	48798086	13,13,12	0,1,0	21,15,11	12,7,0	298	149	1.11203e-05	4.98904e-05	1.0,0.867,1.0	0.467,0.517,1.0	0.294
Sjc_0001213	chr8	-	48477005	48477630	48477005	48477134	48477521	48477630	169,72,93	18,10,13	11,13,19	0,0,0	298	149	8.20744e-07	4.47499e-06	0.824,0.783,0.782	1.0,1.0,1.0	-0.204
Sjc_0001182	chr8	-	47324814	47330913	47324814	47328110	47330751	47330913	73,92,72	18,5,9	24,7,20	20,42,28	298	149	1.06692e-12	1.35567e-11	0.67,0.902,0.8	0.375,0.077,0.263	0.552
Sjc_0001182	chr8	-	47324814	47330913	47324814	47328110	47330839	47330913	59,63,49	11,10,12	17,8,18	18,13,13	298	149	5.01747e-08	3.43704e-07	0.728,0.759,0.671	0.321,0.235,0.409	0.398
Sjc_0001174	chr8	+	46968674	46969992	46968674	46968715	46969827	46969992	360,276,317	88,87,70	248,166,158	162,152,161	298	149	0	0	0.672,0.613,0.694	0.434,0.353,0.329	0.288
Sjc_0001150	chr8	+	46141876	46142328	46141876	46141950	46142028	46142328	73,101,78	9,22,10	143,186,155	120,196,187	227	149	0	0	0.842,0.751,0.837	0.439,0.384,0.352	0.418
Sjc_0001968	chr8	+	77115810	77120821	77115810	77116097	77116138	77120821	12,7,14	0,6,3	6,1,6	14,26,18	190	149	4.8311e-07	2.76258e-06	1.0,0.478,0.785	0.252,0.029,0.207	0.592
Sjc_0001092	chr8	-	43847294	43848523	43847294	43847739	43848212	43848523	411,457,432	331,278,298	107,83,85	215,255,238	298	149	0	0	0.383,0.451,0.42	0.199,0.14,0.152	0.254
Sjc_0001076	chr8	+	43293849	43296088	43293849	43294624	43294674	43296088	180,119,153	110,61,67	16,21,22	40,29,41	199	149	4.48776e-10	4.18704e-09	0.551,0.594,0.631	0.23,0.352,0.287	0.302
Sjc_0001076	chr8	+	43294674	43296088	43294674	43294715	43295935	43296088	262,140,193	191,98,112	31,25,18	68,39,59	298	149	1.0424e-11	1.18009e-10	0.407,0.417,0.463	0.186,0.243,0.132	0.242
Sjc_0001072	chr8	+	43230217	43231154	43230217	43230532	43231053	43231154	140,197,136	110,117,132	96,86,88	237,274,259	298	149	0	0	0.389,0.457,0.34	0.168,0.136,0.145	0.246
Sjc_0001053	chr8	-	42581258	42584657	42581258	42582066	42584339	42584657	100,70,80	65,41,69	2,4,1	31,55,40	298	149	0	0	0.435,0.461,0.367	0.031,0.035,0.012	0.395
Sjc_0001044	chr8	-	42357605	42361937	42357605	42361121	42361160	42361937	8,54,22	0,2,0	55,97,109	8,27,35	188	149	5.81095e-09	4.57573e-08	1.0,0.955,1.0	0.845,0.74,0.712	0.219
Sjc_0001029	chr8	+	41841164	41844949	41841164	41841406	41843196	41844949	26,29,16	5,6,2	29,21,19	21,9,7	298	149	0.00325687	0.00875081	0.722,0.707,0.8	0.408,0.538,0.576	0.236
Sjc_0001018	chr8	-	41187629	41188984	41187629	41187715	41188857	41188984	291,422,320	122,107,116	112,96,84	154,116,103	298	149	0	0	0.544,0.664,0.58	0.267,0.293,0.29	0.313
Sjc_0000975	chr8	-	39583701	39587657	39583701	39585004	39587619	39587657	4,24,8	0,0,0	8,8,3	8,0,3	298	149	1.73404e-06	8.9383e-06	1.0,1.0,1.0	0.333,1.0,0.333	0.445
Sjc_0000950	chr8	+	38622061	38623133	38622061	38622517	38622802	38623133	35,50,23	15,31,18	12,4,1	13,14,20	298	149	1.65839e-05	7.17876e-05	0.538,0.446,0.39	0.316,0.125,0.024	0.303
Sjc_0000949	chr8	-	38572783	38573068	38572783	38572875	38572973	38573068	18,28,26	10,8,5	16,18,25	14,25,27	247	149	0.000225431	0.000783565	0.521,0.679,0.758	0.408,0.303,0.358	0.296
Sjc_0000929	chr8	+	37616719	37619759	37616719	37617265	37619679	37619759	10,8,1	2,0,0	49,29,39	20,14,10	298	149	0.000225701	0.000784127	0.714,1.0,1.0	0.551,0.509,0.661	0.331
Sjc_0000929	chr8	+	37624237	37629892	37624237	37624456	37628203	37629892	40,35,44	0,0,0	34,33,26	12,5,0	298	149	3.24468e-07	1.91415e-06	1.0,1.0,1.0	0.586,0.767,1.0	0.216
Sjc_0000929	chr8	+	37626081	37629892	37626081	37626240	37628203	37629892	57,55,54	63,72,52	44,59,45	433,398,397	298	149	0	0	0.311,0.276,0.342	0.048,0.069,0.054	0.253
Sjc_0002305	chr8	-	90214061	90216816	90214061	90215253	90216762	90216816	171,209,147	83,129,80	92,114,86	297,471,441	298	149	0	0	0.507,0.448,0.479	0.134,0.108,0.089	0.368
Sjc_0000893	chr8	+	36480443	36482384	36480443	36480514	36482140	36482384	49,40,28	14,5,4	13,15,18	0,0,0	298	149	1.14145e-07	7.40718e-07	0.636,0.8,0.778	1.0,1.0,1.0	-0.262
Sjc_0000893	chr8	+	36480443	36482384	36480443	36480514	36482296	36482384	77,46,61	279,173,213	21,38,44	32,33,29	298	149	2.13581e-09	1.82196e-08	0.121,0.117,0.125	0.247,0.365,0.431	-0.227
Sjc_0000889	chr8	+	36371424	36373653	36371424	36371572	36373511	36373653	45,30,31	60,48,63	0,0,1	3,13,8	298	149	2.41869e-08	1.7405e-07	0.273,0.238,0.197	0.0,0.0,0.059	0.216
Sjc_0000805	chr8	-	33372314	33374056	33372314	33373381	33373422	33374056	22,41,16	114,172,142	15,20,11	19,29,26	190	149	3.99e-06	1.90409e-05	0.131,0.157,0.081	0.382,0.351,0.249	-0.204
Sjc_0000805	chr8	-	33373422	33373839	33373422	33373755	33373798	33373839	66,113,70	43,98,35	18,24,21	4,3,7	192	149	0.000258332	0.00089068	0.544,0.472,0.608	0.777,0.861,0.7	-0.238
Sjc_0000805	chr8	-	33373422	33374056	33373422	33373839	33373884	33374056	18,24,16	86,179,81	12,9,9	12,7,11	194	149	5.67227e-08	3.83142e-07	0.138,0.093,0.132	0.434,0.497,0.386	-0.318
Sjc_0000805	chr8	-	33372314	33374056	33372314	33372810	33374002	33374056	243,419,301	149,103,138	51,61,54	114,92,115	298	149	1.0536e-13	1.47545e-12	0.449,0.67,0.522	0.183,0.249,0.19	0.34
Sjc_0000805	chr8	-	33375157	33375298	33375157	33375228	33375264	33375298	69,84,55	51,66,47	44,47,36	2,16,16	185	149	0.000229468	0.000796455	0.521,0.506,0.485	0.947,0.703,0.644	-0.261
Sjc_0000796	chr8	-	33025427	33027068	33025427	33025861	33026922	33027068	30,44,40	0,0,0	43,33,16	1,11,5	298	149	7.20349e-08	4.79441e-07	1.0,1.0,1.0	0.956,0.6,0.615	0.276
Sjc_0000962	chr8	+	38992297	38995945	38992297	38992649	38995699	38995945	49,34,48	21,37,30	47,14,13	162,117,119	298	149	1.11022e-16	2.10133e-15	0.538,0.315,0.444	0.127,0.056,0.052	0.354
Sjc_0000702	chr8	+	29574699	29575034	29574699	29574892	29574940	29575034	9,7,1	3,0,4	1,1,1	0,0,0	197	149	0.000182004	0.000645586	0.694,1.0,0.159	1.0,1.0,1.0	-0.382
Sjc_0000700	chr8	+	29553015	29554519	29553015	29553168	29554410	29554519	12,2,7	0,0,0	0,2,2	5,5,4	298	149	1.11022e-16	2.10133e-15	1.0,1.0,1.0	0.0,0.167,0.2	0.878
Sjc_0000699	chr8	-	29511350	29515456	29511350	29511691	29515407	29515456	31,37,48	0,7,3	11,6,5	4,9,6	298	149	4.44932e-06	2.10806e-05	1.0,0.725,0.889	0.579,0.25,0.294	0.497
Sjc_0000699	chr8	-	29511350	29515700	29511350	29515368	29515407	29515700	9,6,17	0,0,2	9,2,5	12,8,8	188	149	6.37366e-11	6.68452e-10	1.0,1.0,0.871	0.373,0.165,0.331	0.667
Sjc_0000699	chr8	-	29511350	29515964	29511350	29515700	29515732	29515964	25,8,26	17,9,18	5,13,10	46,40,15	181	149	1.94758e-05	8.30125e-05	0.548,0.423,0.543	0.082,0.211,0.354	0.289
Sjc_0000691	chr8	-	29131767	29136420	29131767	29134454	29134489	29136420	21,28,41	4,9,7	7,1,22	8,9,9	184	149	0.00188971	0.00533997	0.81,0.716,0.826	0.415,0.083,0.664	0.397
Sjc_0000681	chr8	-	28735408	28736930	28735408	28735783	28736375	28736930	55,49,28	35,29,42	14,15,16	50,44,57	298	149	1.73129e-07	1.08287e-06	0.44,0.458,0.25	0.123,0.146,0.123	0.252
Sjc_0000675	chr8	-	28517617	28521079	28517617	28517685	28520013	28521079	23,27,26	21,10,9	105,36,45	237,47,43	298	149	0.000611409	0.00193289	0.354,0.574,0.591	0.181,0.277,0.344	0.239
Sjc_0000674	chr8	-	28480899	28484524	28480899	28482305	28484315	28484524	70,176,107	28,31,42	279,129,127	589,609,526	298	149	0	0	0.556,0.739,0.56	0.191,0.096,0.108	0.487
Sjc_0000668	chr8	+	27835683	27836035	27835683	27835800	27835868	27836035	308,175,214	274,192,284	62,55,70	195,228,246	217	149	0	0	0.436,0.385,0.341	0.179,0.142,0.163	0.226
Sjc_0000667	chr8	-	27821999	27824211	27821999	27822151	27822789	27824211	146,181,149	24,14,4	38,30,19	14,36,19	298	149	1.78875e-10	1.76399e-09	0.753,0.866,0.949	0.576,0.294,0.333	0.455
Sjc_0000667	chr8	-	27821999	27824211	27821999	27822151	27824056	27824211	111,129,126	2,0,1	28,29,29	0,12,5	298	149	4.11504e-07	2.38502e-06	0.965,1.0,0.984	1.0,0.547,0.744	0.219
Sjc_0000662	chr8	-	27370935	27375510	27370935	27372255	27375456	27375510	38,46,54	0,0,0	20,18,11	11,0,8	298	149	5.32119e-08	3.61443e-07	1.0,1.0,1.0	0.476,1.0,0.407	0.372
Sjc_0000647	chr8	-	27038185	27039435	27038185	27038293	27039264	27039435	369,411,387	53,44,70	173,162,110	49,75,98	298	149	5.23411e-07	2.97665e-06	0.777,0.824,0.734	0.638,0.519,0.359	0.273
Sjc_0000647	chr8	-	27038185	27039435	27038185	27038293	27039309	27039435	556,588,582	269,280,353	223,275,208	497,593,571	298	149	0	0	0.508,0.512,0.452	0.183,0.188,0.154	0.316
Sjc_0000647	chr8	-	27038185	27039435	27038185	27038293	27039327	27039435	558,597,599	38,33,20	232,297,244	101,114,74	298	149	0	0	0.88,0.9,0.937	0.535,0.566,0.622	0.331
Sjc_0000647	chr8	-	27038185	27039435	27038185	27038293	27039419	27039435	416,444,430	42,0,47	232,307,282	61,103,142	298	149	6.43929e-15	1.04002e-13	0.832,1.0,0.821	0.655,0.598,0.498	0.301
Sjc_0000644	chr8	-	26984630	26985946	26984630	26984840	26985805	26985946	25,31,22	0,0,0	6,10,8	0,7,2	298	149	4.8399e-06	2.28566e-05	1.0,1.0,1.0	1.0,0.417,0.667	0.305
Sjc_0000587	chr8	+	24937416	24937638	24937416	24937468	24937515	24937638	172,182,175	84,82,83	216,327,284	44,38,48	196	149	4.14113e-14	6.09266e-13	0.609,0.628,0.616	0.789,0.867,0.818	-0.207
Sjc_0000560	chr8	+	23889080	23889537	23889080	23889392	23889423	23889537	676,488,492	545,370,473	231,152,124	547,663,649	180	149	0	0	0.507,0.522,0.463	0.259,0.16,0.137	0.312
Sjc_0000540	chr8	+	23022790	23024115	23022790	23023135	23023774	23024115	88,116,110	5,13,13	48,18,28	16,24,14	298	149	2.70126e-07	1.61719e-06	0.898,0.817,0.809	0.6,0.273,0.5	0.384
Sjc_0000538	chr8	-	22952950	22956027	22952950	22955425	22955450	22956027	72,56,71	41,11,49	72,94,96	8,3,6	174	149	1.12741e-09	9.96842e-09	0.601,0.813,0.554	0.885,0.964,0.932	-0.271
Sjc_0000450	chr8	-	19995948	20000107	19995948	19999913	19999955	20000107	21,15,13	18,18,20	29,17,29	74,87,86	191	149	0.000114758	0.000425172	0.476,0.394,0.336	0.234,0.132,0.208	0.211
Sjc_0000433	chr8	+	19180585	19181528	19180585	19180667	19181301	19181528	48,29,50	6,1,1	31,15,11	11,14,10	298	149	2.21703e-08	1.60491e-07	0.8,0.935,0.962	0.585,0.349,0.355	0.469
Sjc_0000421	chr8	+	18814914	18817073	18814914	18815138	18816840	18817073	13,44,54	1,0,0	11,13,24	3,5,9	298	149	2.11366e-10	2.07315e-09	0.867,1.0,1.0	0.647,0.565,0.571	0.361
Sjc_0000411	chr8	+	18121512	18124537	18121512	18122582	18124318	18124537	29,37,44	1,0,0	15,9,14	0,2,4	298	149	0.00103149	0.00309021	0.935,1.0,1.0	1.0,0.692,0.636	0.202
Sjc_0000408	chr8	-	18008981	18011494	18008981	18009373	18011221	18011494	67,70,74	0,1,0	12,31,16	1,6,3	298	149	4.31582e-07	2.48947e-06	1.0,0.972,1.0	0.857,0.721,0.727	0.222
Sjc_0000408	chr8	-	18008981	18011494	18008981	18009373	18011246	18011494	65,66,71	39,33,49	12,29,15	46,49,40	298	149	3.66155e-11	3.93089e-10	0.455,0.5,0.42	0.115,0.228,0.158	0.291
Sjc_0000408	chr8	-	18012846	18016195	18012846	18014652	18014686	18016195	17,13,10	0,0,0	4,9,6	4,13,1	183	149	2.45523e-09	2.08465e-08	1.0,1.0,1.0	0.449,0.36,0.83	0.454
Sjc_0000408	chr8	-	18012846	18016302	18012846	18016195	18016238	18016302	24,23,24	6,14,4	28,16,25	43,34,32	192	149	2.73058e-06	1.3473e-05	0.756,0.56,0.823	0.336,0.268,0.377	0.386
Sjc_0000881	chr8	+	36105252	36106210	36105252	36105354	36105764	36106210	1180,1034,1020	442,459,494	257,202,179	473,792,784	298	149	0	0	0.572,0.53,0.508	0.214,0.113,0.102	0.394
Sjc_0000402	chr8	-	17553807	17557534	17553807	17553927	17556716	17557534	8,9,3	0,0,1	7,7,10	4,23,16	298	149	1.34791e-08	1.00581e-07	1.0,1.0,0.6	0.467,0.132,0.238	0.588
Sjc_0000394	chr8	-	17242899	17243281	17242899	17243000	17243069	17243281	139,154,102	78,84,66	48,38,24	70,54,34	218	149	6.14267e-08	4.13379e-07	0.549,0.556,0.514	0.319,0.325,0.325	0.217
Sjc_0000383	chr8	+	16890084	16894424	16890084	16891152	16893846	16894424	154,107,144	13,17,4	112,133,111	73,33,47	298	149	2.57e-08	1.84391e-07	0.856,0.759,0.947	0.434,0.668,0.541	0.306
Sjc_0000382	chr8	+	16818666	16821688	16818666	16818845	16821499	16821688	24,19,30	5,4,14	0,1,9	8,15,6	298	149	3.06175e-06	1.49649e-05	0.706,0.704,0.517	0.0,0.032,0.429	0.489
Sjc_0000365	chr8	-	16023637	16025783	16023637	16025364	16025464	16025783	67,76,55	1,6,0	61,62,72	41,25,19	249	149	1.36491e-12	1.71629e-11	0.976,0.883,1.0	0.471,0.597,0.694	0.366
Sjc_0000365	chr8	-	16023637	16027527	16023637	16025406	16025464	16027527	45,55,48	1,3,9	41,43,52	32,15,19	207	149	7.78509e-07	4.27093e-06	0.97,0.93,0.793	0.48,0.674,0.663	0.292
Sjc_0000365	chr8	-	16023637	16027527	16023637	16025783	16026962	16027527	65,95,81	4,10,8	59,59,63	64,44,35	298	149	0	0	0.89,0.826,0.835	0.316,0.401,0.474	0.453
Sjc_0003030	chr4	-	31276239	31278327	31276239	31277090	31278160	31278327	399,403,442	137,161,160	132,119,88	144,178,170	298	149	0	0	0.593,0.556,0.58	0.314,0.251,0.206	0.319
Sjc_0003030	chr4	-	31276239	31279911	31276239	31278327	31279683	31279911	275,366,319	186,211,212	91,82,73	239,246,237	298	149	0	0	0.425,0.464,0.429	0.16,0.143,0.133	0.294
Sjc_0003030	chr4	-	31276239	31281073	31276239	31279911	31280885	31281073	212,380,325	174,152,140	95,66,86	178,187,172	298	149	2.9976e-15	5.00841e-14	0.379,0.556,0.537	0.211,0.15,0.2	0.304
Sjc_0003000	chr4	-	30463560	30464025	30463560	30463704	30463849	30464025	236,259,231	23,22,30	95,142,138	36,63,39	294	149	3.72458e-12	4.45234e-11	0.839,0.856,0.796	0.572,0.533,0.642	0.248
Sjc_0002981	chr4	-	29674711	29677437	29674711	29677244	29677283	29677437	15,24,12	8,6,2	14,8,10	12,17,20	188	149	8.95611e-05	0.000339734	0.598,0.76,0.826	0.48,0.272,0.284	0.383
Sjc_0004716	chr1	-	13022106	13025084	13022106	13022266	13024336	13025084	113,139,121	22,11,15	50,75,74	72,33,31	298	149	3.09794e-07	1.83503e-06	0.72,0.863,0.801	0.258,0.532,0.544	0.35
Sjc_0004716	chr1	-	13022106	13024930	13022106	13022266	13024911	13024930	99,177,151	195,207,187	96,82,96	549,1009,895	298	149	0	0	0.202,0.299,0.288	0.08,0.039,0.051	0.206
Sjc_0002759	chr4	+	21568883	21569709	21568883	21569536	21569594	21569709	321,296,308	156,111,161	145,128,109	185,233,200	207	149	0	0	0.597,0.657,0.579	0.361,0.283,0.282	0.302
Sjc_0002900	chr4	-	27046946	27047458	27046946	27047126	27047161	27047458	12,10,12	22,15,14	6,1,10	1,1,3	184	149	0.00254865	0.00699003	0.306,0.351,0.41	0.829,0.447,0.73	-0.313
Sjc_0002884	chr4	-	26362361	26364992	26362361	26362782	26364347	26364992	714,789,692	115,168,95	280,207,188	117,130,102	298	149	0	0	0.756,0.701,0.785	0.545,0.443,0.48	0.258
Sjc_0003149	chr4	-	35622483	35624118	35622483	35622518	35623896	35624118	14,26,30	0,0,0	16,14,14	5,0,4	298	149	3.05504e-06	1.49421e-05	1.0,1.0,1.0	0.615,1.0,0.636	0.25
Sjc_0005742	chr3	-	7021180	7021596	7021180	7021490	7021536	7021596	61,58,30	2,0,0	15,27,28	10,14,12	195	149	2.22045e-16	4.05482e-15	0.959,1.0,1.0	0.534,0.596,0.641	0.396
Sjc_0007164	chr5	+	20029566	20034272	20029566	20030003	20034042	20034272	3,8,2	0,0,0	2,2,6	4,0,6	298	149	8.20179e-07	4.47499e-06	1.0,1.0,1.0	0.2,1.0,0.333	0.489
Sjc_0002686	chr4	+	18759649	18760555	18759649	18760232	18760402	18760555	168,212,231	39,35,65	43,75,69	72,53,52	298	149	6.62524e-11	6.9085e-10	0.683,0.752,0.64	0.23,0.414,0.399	0.344
Sjc_0000098	chr8	-	4020805	4023914	4020805	4021329	4023827	4023914	100,81,107	39,33,30	19,11,9	54,40,36	298	149	0	0	0.562,0.551,0.641	0.15,0.121,0.111	0.457
Sjc_0000415	chr8	-	18288889	18292679	18288889	18288997	18292633	18292679	64,58,60	0,0,0	39,18,10	4,4,2	298	149	3.17753e-07	1.87606e-06	1.0,1.0,1.0	0.83,0.692,0.714	0.255
Sjc_0000445	chr8	-	19734236	19737691	19734236	19734606	19737186	19737691	464,466,460	39,56,62	70,75,96	31,42,40	298	149	0	0	0.856,0.806,0.788	0.53,0.472,0.545	0.301
Sjc_0002611	chr4	-	14246811	14248288	14246811	14247016	14248053	14248288	26,12,32	36,36,24	0,0,0	1,2,2	298	149	2.61984e-06	1.29619e-05	0.265,0.143,0.4	0.0,0.0,0.0	0.269
Sjc_0002597	chr4	-	13857130	13860665	13857130	13857369	13860612	13860665	13,8,15	12,8,16	6,6,6	0,0,0	298	149	1.43495e-10	1.43455e-09	0.351,0.333,0.319	1.0,1.0,1.0	-0.666
Sjc_0002816	chr4	+	23752754	23753181	23752754	23753009	23753047	23753181	2,2,2	17,15,8	3,6,4	3,3,2	187	149	2.39522e-05	0.000100511	0.086,0.096,0.166	0.443,0.614,0.614	-0.441
Sjc_0002816	chr4	+	23752754	23753380	23752754	23753181	23753216	23753380	6,7,1	15,14,5	9,8,4	0,0,0	184	149	3.77476e-14	5.57621e-13	0.245,0.288,0.139	1.0,1.0,1.0	-0.776
Sjc_0006011	chr3	-	18543049	18543839	18543049	18543137	18543809	18543839	100,79,59	12,22,3	27,27,20	19,19,6	298	149	0.000172532	0.00061529	0.806,0.642,0.908	0.415,0.415,0.625	0.3
Sjc_0006353	chr3	-	31866863	31867390	31866863	31867124	31867171	31867390	18,13,26	2,5,7	12,17,21	0,0,0	196	149	2.2636e-07	1.37903e-06	0.872,0.664,0.738	1.0,1.0,1.0	-0.242
Sjc_0007418	chr5	-	30335732	30338069	30335732	30335888	30338000	30338069	5,1,2	0,0,0	0,0,6	10,13,14	298	149	5.27567e-12	6.16456e-11	1.0,1.0,1.0	0.0,0.0,0.176	0.941
Sjc_0002491	chr4	-	8164432	8165450	8164432	8165202	8165235	8165450	55,13,90	22,8,14	98,37,44	7,4,0	182	149	1.59501e-05	6.93335e-05	0.672,0.571,0.84	0.92,0.883,1.0	-0.24
Sjc_0006023	chr3	+	19131675	19131860	19131675	19131729	19131810	19131860	20,67,67	61,103,113	20,31,36	414,549,496	230	149	0	0	0.175,0.296,0.278	0.03,0.035,0.045	0.213
Sjc_0003587	chr4	+	51585176	51590268	51585176	51585786	51589550	51590268	54,74,61	9,9,5	35,15,20	13,8,13	298	149	1.36945e-05	6.03222e-05	0.75,0.804,0.859	0.574,0.484,0.435	0.307
Sjc_0008370	chr2	+	21161027	21163767	21161027	21161966	21162002	21163767	37,56,29	4,10,9	34,19,23	14,15,21	185	149	0.000146029	0.000527765	0.882,0.819,0.722	0.662,0.505,0.469	0.262
Sjc_0002363	chr4	-	2441096	2442510	2441096	2441285	2442253	2442510	10,7,13	1,2,3	5,5,6	3,4,5	298	149	0.00874248	0.0212367	0.833,0.636,0.684	0.455,0.385,0.375	0.313
Sjc_0003389	chr4	+	44261253	44261621	44261253	44261419	44261451	44261621	4,0,2	2,1,5	2,7,8	0,2,0	181	149	3.28251e-05	0.000134332	0.622,0.0,0.248	1.0,0.742,1.0	-0.624
Sjc_0003389	chr4	+	44277153	44278255	44277153	44277425	44278171	44278255	7,7,10	2,1,6	5,0,2	9,2,1	298	149	0.00871975	0.0211886	0.636,0.778,0.455	0.217,0.0,0.5	0.384
Sjc_0001558	chr8	-	60624773	60629035	60624773	60625201	60628799	60629035	37,34,28	28,19,20	3,0,1	4,6,5	298	149	6.02799e-05	0.000235672	0.398,0.472,0.412	0.273,0.0,0.091	0.306
Sjc_0000573	chr8	+	24518423	24522251	24518423	24518660	24520393	24522251	18,36,36	38,27,23	11,16,17	40,47,47	298	149	0.000173776	0.000619153	0.191,0.4,0.439	0.121,0.145,0.153	0.204
Sjc_0008237	chr2	-	16442875	16444506	16442875	16442958	16443767	16444506	402,301,413	57,67,59	66,55,52	64,61,69	298	149	0	0	0.779,0.692,0.778	0.34,0.311,0.274	0.441
Sjc_0002441	chr4	+	6408985	6411968	6408985	6409119	6411793	6411968	184,93,121	133,97,175	23,16,19	72,65,67	298	149	5.0335e-10	4.66031e-09	0.409,0.324,0.257	0.138,0.11,0.124	0.206
Sjc_0006586	chr3	+	41100583	41101928	41100583	41100641	41100780	41101928	9,21,8	2,0,4	2,5,6	8,6,11	288	149	1.6989e-05	7.33231e-05	0.7,1.0,0.509	0.115,0.301,0.22	0.524
Sjc_0008345	chr2	+	20158241	20161296	20158241	20160041	20161099	20161296	26,45,30	5,0,0	10,5,9	18,9,10	298	149	1.01585e-13	1.42809e-12	0.722,1.0,1.0	0.217,0.217,0.31	0.659
Sjc_0009439	chr7	+	16432216	16436307	16432216	16432396	16433310	16436307	1,6,3	0,0,0	2,0,3	1,3,4	298	149	3.69343e-11	3.95927e-10	1.0,1.0,1.0	0.5,0.0,0.273	0.742
Sjc_0002862	chr4	-	25669911	25671631	25669911	25670027	25671560	25671631	202,172,171	123,126,115	57,48,58	274,334,325	298	149	0	0	0.451,0.406,0.426	0.094,0.067,0.082	0.347
Sjc_0002862	chr4	-	25669911	25672205	25669911	25670027	25672072	25672205	212,202,178	26,15,14	65,39,41	27,41,31	298	149	4.10783e-15	6.78538e-14	0.803,0.871,0.864	0.546,0.322,0.398	0.424
Sjc_0002862	chr4	-	25669911	25672205	25669911	25671631	25672072	25672205	125,137,142	131,164,145	38,35,39	303,327,343	298	149	0	0	0.323,0.295,0.329	0.059,0.051,0.054	0.261
Sjc_0000838	chr8	+	34529698	34532301	34529698	34529789	34529897	34532301	9,11,13	0,6,2	4,2,6	14,19,11	257	149	3.46366e-07	2.03508e-06	1.0,0.515,0.79	0.142,0.058,0.24	0.622
Sjc_0000491	chr8	+	21407751	21408322	21407751	21408085	21408129	21408322	2,2,3	0,0,0	106,67,87	50,37,28	193	149	1.13575e-06	6.03852e-06	1.0,1.0,1.0	0.621,0.583,0.706	0.363
Sjc_0002880	chr4	-	26250503	26253390	26250503	26250699	26253199	26253390	227,236,263	40,91,60	13,16,19	21,27,25	298	149	1.89071e-13	2.55897e-12	0.739,0.565,0.687	0.236,0.229,0.275	0.417
Sjc_0002880	chr4	-	26251620	26253390	26251620	26251868	26253199	26253390	179,229,184	300,232,288	8,24,15	204,223,219	298	149	0	0	0.23,0.33,0.242	0.019,0.051,0.033	0.233
Sjc_0003672	chr4	-	55326147	55329588	55326147	55326400	55329397	55329588	24,18,15	0,0,0	19,13,11	17,39,59	298	149	0	0	1.0,1.0,1.0	0.358,0.143,0.085	0.805
Sjc_0003161	chr4	+	36063502	36066297	36063502	36063613	36066184	36066297	72,83,78	69,85,63	3,14,8	34,32,21	298	149	1.01771e-07	6.6398e-07	0.343,0.328,0.382	0.042,0.179,0.16	0.224
Sjc_0001362	chr8	-	53147484	53149553	53147484	53147787	53148851	53149553	60,64,72	11,10,13	16,12,12	22,13,18	298	149	1.5421e-13	2.11073e-12	0.732,0.762,0.735	0.267,0.316,0.25	0.465
Sjc_0001362	chr8	-	53149589	53150208	53149589	53149704	53149997	53150208	167,159,220	37,30,20	45,26,20	20,42,49	298	149	1.07935e-08	8.13764e-08	0.693,0.726,0.846	0.529,0.236,0.169	0.444
Sjc_0001362	chr8	-	53149589	53150908	53149589	53150208	53150255	53150908	96,112,136	5,15,7	30,36,37	2,31,21	196	149	0.00025562	0.000882168	0.936,0.85,0.937	0.919,0.469,0.573	0.254
Sjc_0006443	chr3	-	35541416	35541866	35541416	35541753	35541798	35541866	705,388,546	172,124,166	147,125,141	6,10,6	194	149	0	0	0.759,0.706,0.716	0.95,0.906,0.948	-0.208
Sjc_0006443	chr3	-	35541416	35542841	35541416	35541866	35541910	35542841	507,424,451	500,305,449	118,129,93	46,25,39	193	149	1.35064e-08	1.00681e-07	0.439,0.518,0.437	0.664,0.799,0.648	-0.239
Sjc_0005418	chr1	-	41537398	41542325	41537398	41538875	41542245	41542325	8,22,9	9,13,6	15,3,11	26,22,23	298	149	0.000729118	0.00226754	0.308,0.458,0.429	0.224,0.064,0.193	0.238
Sjc_0009071	chr7	+	820330	821496	820330	821359	821420	821496	14,13,13	0,3,0	7,4,8	4,6,4	210	149	1.19418e-05	5.31494e-05	1.0,0.755,1.0	0.554,0.321,0.587	0.431
Sjc_0002641	chr4	+	16812582	16812834	16812582	16812610	16812649	16812834	295,309,397	231,305,367	359,229,235	1558,1217,1182	188	149	0	0	0.503,0.445,0.462	0.154,0.13,0.136	0.33
Sjc_0008167	chr2	+	14126688	14130253	14126688	14126798	14130208	14130253	15,15,16	8,6,5	11,2,7	42,15,21	298	149	2.36918e-10	2.30079e-09	0.484,0.556,0.615	0.116,0.063,0.143	0.444
Sjc_0008167	chr2	+	14128651	14130253	14128651	14128787	14130208	14130253	16,14,16	9,16,19	9,2,4	55,33,40	298	149	2.2386e-10	2.18979e-09	0.471,0.304,0.296	0.076,0.029,0.048	0.306
Sjc_0006368	chr3	-	32611404	32612523	32611404	32611894	32612302	32612523	6,9,10	3,5,2	39,154,143	0,22,12	298	149	0.00950193	0.0228524	0.5,0.474,0.714	1.0,0.778,0.856	-0.315
Sjc_0002011	chr8	+	78545751	78546194	78545751	78545959	78546095	78546194	34,58,26	29,10,31	20,14,16	31,37,51	285	149	0.000776766	0.00239624	0.38,0.752,0.305	0.252,0.165,0.141	0.293
Sjc_0001868	chr8	+	72939951	72944233	72939951	72940371	72942934	72944233	26,30,35	4,75,48	2,4,2	76,88,92	298	149	1.62235e-10	1.61083e-09	0.765,0.167,0.267	0.013,0.022,0.011	0.384
Sjc_0002383	chr4	-	3660477	3661697	3660477	3660752	3661305	3661697	52,33,45	28,19,27	25,28,17	61,110,141	298	149	0	0	0.481,0.465,0.455	0.17,0.113,0.057	0.354
Sjc_0002383	chr4	-	3660477	3661697	3660477	3660752	3661399	3661697	68,48,64	11,5,1	57,90,88	12,49,44	298	149	1.13412e-05	5.07247e-05	0.756,0.828,0.97	0.704,0.479,0.5	0.29
Sjc_0003511	chr4	+	48832334	48833116	48832334	48832413	48832892	48833116	36,58,24	63,107,55	20,38,21	21,14,12	298	149	8.32678e-05	0.000318521	0.222,0.213,0.179	0.323,0.576,0.467	-0.251
Sjc_0007400	chr5	+	29459150	29463211	29459150	29459285	29460642	29463211	7,3,8	0,28,16	0,2,1	301,167,165	298	149	4.74579e-05	0.000189103	1.0,0.051,0.2	0.0,0.006,0.003	0.414
Sjc_0007400	chr5	+	29459150	29463211	29459150	29459285	29463015	29463211	19,12,15	10,4,3	0,3,1	2,1,7	298	149	0.00125306	0.00367672	0.487,0.6,0.714	0.0,0.6,0.067	0.378
Sjc_0007400	chr5	+	29460642	29463211	29460642	29460658	29463015	29463211	22,9,16	0,0,0	0,3,0	10,12,17	298	149	0	0	1.0,1.0,1.0	0.0,0.111,0.0	0.963
Sjc_0007400	chr5	+	29459150	29465604	29459150	29463211	29463450	29465604	22,31,25	8,8,1	0,0,8	13,14,10	298	149	4.21859e-10	3.94097e-09	0.579,0.66,0.926	0.0,0.0,0.286	0.626
Sjc_0007400	chr5	+	29460642	29465604	29460642	29460658	29463450	29465604	14,21,22	0,28,15	0,0,4	289,148,146	298	149	1.02141e-13	1.43312e-12	1.0,0.273,0.423	0.0,0.0,0.014	0.561
Sjc_0007254	chr5	-	23480579	23481952	23480579	23480694	23481870	23481952	460,476,432	208,170,213	120,85,89	172,205,221	298	149	0	0	0.525,0.583,0.503	0.259,0.172,0.168	0.337
Sjc_0002894	chr4	+	26745245	26749573	26745245	26745448	26749444	26749573	30,27,22	3,4,4	10,9,17	8,7,8	298	149	0.000120121	0.000442941	0.833,0.771,0.733	0.385,0.391,0.515	0.349
Sjc_0008328	chr2	-	19446297	19451846	19446297	19446393	19451510	19451846	158,94,113	60,39,40	32,36,35	31,68,66	298	149	1.91347e-12	2.34126e-11	0.568,0.547,0.585	0.34,0.209,0.21	0.314
Sjc_0003795	chr4	-	60824877	60828222	60824877	60825182	60827847	60828222	29,70,55	21,33,30	16,15,7	38,52,53	298	149	1.11022e-15	1.94906e-14	0.408,0.515,0.478	0.174,0.126,0.062	0.346
Sjc_0005341	chr1	-	38236967	38238028	38236967	38237847	38237906	38238028	107,122,127	26,23,17	116,75,73	67,43,37	208	149	3.85536e-09	3.14134e-08	0.747,0.792,0.843	0.554,0.555,0.586	0.229
Sjc_0006210	chr3	+	26517583	26521511	26517583	26517889	26521286	26521511	77,54,58	103,104,134	120,70,45	33,30,22	298	149	2.9976e-15	5.00841e-14	0.272,0.206,0.178	0.645,0.538,0.506	-0.344
Sjc_0006605	chr3	+	42203150	42203346	42203150	42203263	42203297	42203346	4,2,0	1,2,2	1,3,2	0,0,1	183	149	0.000238302	0.000825143	0.765,0.449,0.0	1.0,1.0,0.62	-0.469
Sjc_0006605	chr3	+	42203150	42203454	42203150	42203346	42203375	42203454	0,7,4	7,2,0	1,4,1	0,0,0	178	149	0.000221048	0.000769622	0.0,0.746,1.0	1.0,1.0,1.0	-0.418
Sjc_0008101	chr2	+	11457452	11460534	11457452	11459033	11460058	11460534	110,53,77	38,32,53	2,2,1	10,4,6	298	149	7.0164e-07	3.88979e-06	0.591,0.453,0.421	0.091,0.2,0.077	0.366
Sjc_0009250	chr7	+	8646016	8646298	8646016	8646108	8646138	8646298	8,9,11	1,3,8	34,37,28	127,112,85	179	149	8.45786e-07	4.60118e-06	0.869,0.714,0.534	0.182,0.216,0.215	0.501
Sjc_0002037	chr8	-	79418174	79418597	79418174	79418267	79418299	79418597	39,24,41	28,19,24	1,5,4	0,0,2	181	149	0.000363537	0.00120428	0.534,0.51,0.584	1.0,1.0,0.622	-0.331
Sjc_0006150	chr3	+	24171214	24172252	24171214	24171417	24172202	24172252	45,30,48	34,8,24	4,0,0	7,2,6	298	149	1.01877e-05	4.58761e-05	0.398,0.652,0.5	0.222,0.0,0.0	0.443
Sjc_0007495	chr5	+	33529441	33531361	33529441	33531171	33531208	33531361	28,32,52	280,256,267	81,50,43	86,109,84	186	149	6.85008e-14	9.81979e-13	0.074,0.091,0.135	0.43,0.269,0.291	-0.23
Sjc_0007495	chr5	+	33531208	33533151	33531208	33531361	33531534	33533151	22,28,41	2,4,0	12,11,13	22,2,3	298	149	0.000610468	0.00193076	0.846,0.778,1.0	0.214,0.733,0.684	0.331
Sjc_0001725	chr8	+	67050156	67050910	67050156	67050341	67050811	67050910	546,456,523	486,310,366	72,66,82	214,221,237	298	149	0	0	0.36,0.424,0.417	0.144,0.13,0.147	0.26
Sjc_0002830	chr4	-	24416836	24417689	24416836	24417114	24417158	24417689	123,126,116	63,16,16	85,147,143	108,66,69	193	149	0.00122242	0.00359845	0.601,0.859,0.848	0.378,0.632,0.615	0.228
Sjc_0003962	chr4	+	68537822	68538043	68537822	68537905	68537950	68538043	2,5,5	0,0,1	6,12,5	5,5,0	194	149	0.000139849	0.000507197	1.0,1.0,0.793	0.48,0.648,1.0	0.222
Sjc_0006775	chr5	+	1123210	1123397	1123210	1123309	1123344	1123397	4,8,8	15,13,22	1,7,6	1,5,2	184	149	0.00659882	0.0165608	0.178,0.333,0.227	0.447,0.531,0.708	-0.316
Sjc_0006017	chr3	-	18947556	18950441	18947556	18950017	18950267	18950441	53,47,67	3,0,6	31,27,33	9,5,7	298	149	0.000220179	0.000767511	0.898,1.0,0.848	0.633,0.73,0.702	0.227
Sjc_0006017	chr3	-	18950267	18950727	18950267	18950441	18950481	18950727	6,3,1	7,3,0	6,8,5	0,0,3	189	149	0.0065431	0.016438	0.403,0.441,1.0	1.0,1.0,0.568	-0.241
Sjc_0006349	chr3	+	31665245	31667823	31665245	31665332	31667648	31667823	2,3,2	2,0,0	1,4,5	3,10,9	298	149	0.000393343	0.00129236	0.333,1.0,1.0	0.143,0.167,0.217	0.602
Sjc_0003661	chr4	+	54667507	54667685	54667507	54667577	54667618	54667685	172,231,168	154,143,159	154,77,93	290,286,296	190	149	2.22045e-15	3.77944e-14	0.467,0.559,0.453	0.294,0.174,0.198	0.271
Sjc_0003661	chr4	+	54690940	54693617	54690940	54690960	54692761	54693617	38,40,38	0,13,12	9,5,12	12,30,15	298	149	1.47014e-07	9.35634e-07	1.0,0.606,0.613	0.273,0.077,0.286	0.528
Sjc_0003661	chr4	+	54690940	54693617	54690940	54690985	54692761	54693617	40,40,37	0,0,4	7,2,13	2,0,9	298	149	0.000968063	0.00292674	1.0,1.0,0.822	0.636,1.0,0.419	0.256
Sjc_0006665	chr3	-	45052997	45054678	45052997	45054425	45054469	45054678	11,11,3	9,2,7	9,2,5	0,0,0	193	149	1.78054e-08	1.30503e-07	0.485,0.809,0.249	1.0,1.0,1.0	-0.486
Sjc_0005993	chr3	-	17931984	17933685	17931984	17932342	17933114	17933685	319,268,277	308,190,243	338,182,204	187,49,58	298	149	1.80667e-06	9.29949e-06	0.341,0.414,0.363	0.475,0.65,0.637	-0.215
Sjc_0007443	chr5	-	31208485	31212355	31208485	31209541	31211765	31212355	17,26,22	3,4,4	14,14,3	40,17,19	298	149	9.99423e-13	1.27212e-11	0.739,0.765,0.733	0.149,0.292,0.073	0.574
Sjc_0005137	chr1	-	29461010	29462516	29461010	29461863	29462449	29462516	90,81,73	2,4,4	15,9,15	2,3,13	298	149	1.82477e-05	7.82446e-05	0.957,0.91,0.901	0.789,0.6,0.366	0.338
Sjc_0005964	chr3	+	16095343	16101751	16095343	16095729	16101487	16101751	33,22,25	1,0,0	16,4,8	2,2,5	298	149	6.90989e-07	3.8366e-06	0.943,1.0,1.0	0.8,0.5,0.444	0.4
Sjc_0005964	chr3	+	16095343	16103405	16095343	16102845	16103107	16103405	31,44,24	7,12,0	8,10,7	7,7,5	298	149	0.000979951	0.00295899	0.689,0.647,1.0	0.364,0.417,0.412	0.381
Sjc_0005964	chr3	+	16095343	16104770	16095343	16101751	16104267	16104770	30,35,34	0,0,0	5,5,6	8,0,4	298	149	3.39182e-07	1.99609e-06	1.0,1.0,1.0	0.238,1.0,0.429	0.444
Sjc_0007131	chr5	-	18511712	18512288	18511712	18512036	18512069	18512288	76,143,136	163,150,206	64,55,60	232,303,295	182	149	3.11937e-11	3.38382e-10	0.276,0.438,0.351	0.184,0.129,0.143	0.203
Sjc_0007353	chr5	-	27391207	27391879	27391207	27391478	27391660	27391879	221,79,141	920,388,545	7,14,15	30,5,7	298	149	0.00211304	0.00590904	0.107,0.092,0.115	0.104,0.583,0.517	-0.297
Sjc_0008891	chr6	+	15686775	15690866	15686775	15686857	15688742	15690866	31,33,33	43,34,31	2,7,11	63,60,68	298	149	0	0	0.265,0.327,0.347	0.016,0.055,0.075	0.264
Sjc_0008891	chr6	+	15688742	15690866	15688742	15689187	15690762	15690866	37,55,49	53,32,39	3,5,12	84,115,131	298	149	0	0	0.259,0.462,0.386	0.018,0.021,0.044	0.341
Sjc_0003022	chr4	+	31042485	31044333	31042485	31042553	31043975	31044333	62,107,107	17,18,36	51,34,28	42,44,57	298	149	9.15221e-11	9.40853e-10	0.646,0.748,0.598	0.378,0.279,0.197	0.379
Sjc_0003022	chr4	+	31042485	31044333	31042485	31042939	31043975	31044333	62,110,96	4,1,7	57,35,28	14,9,6	298	149	1.07685e-06	5.74636e-06	0.886,0.982,0.873	0.671,0.66,0.7	0.237
Sjc_0001521	chr8	+	59223825	59230889	59223825	59224122	59225986	59230889	43,43,52	30,47,63	4,4,9	58,71,49	298	149	0	0	0.417,0.314,0.292	0.033,0.027,0.084	0.293
Sjc_0000468	chr8	-	20843857	20846018	20843857	20844005	20845918	20846018	15,15,12	3,3,2	23,6,11	9,15,11	298	149	0.000762399	0.00235899	0.714,0.714,0.75	0.561,0.167,0.333	0.372
Sjc_0009108	chr7	+	2465877	2467241	2465877	2466378	2467091	2467241	11,24,9	52,19,14	5,0,1	24,48,74	298	149	6.5188e-10	5.93717e-09	0.096,0.387,0.243	0.094,0.0,0.007	0.208
Sjc_0009108	chr7	+	2465877	2467241	2465877	2466403	2467091	2467241	11,25,11	1,15,8	2,0,0	6,28,5	298	149	1.39692e-10	1.40039e-09	0.846,0.455,0.407	0.143,0.0,0.0	0.522
Sjc_0008869	chr6	-	14801160	14802996	14801160	14801233	14802886	14802996	6,16,19	5,14,11	1,0,0	2,2,5	298	149	7.20362e-07	3.98144e-06	0.375,0.364,0.463	0.2,0.0,0.0	0.334
Sjc_0002798	chr4	+	22875067	22875496	22875067	22875155	22875189	22875496	115,48,67	571,310,476	6,10,19	18,14,25	183	149	2.06929e-05	8.76435e-05	0.141,0.112,0.103	0.213,0.368,0.382	-0.202
Sjc_0005136	chr1	+	29453704	29455410	29453704	29453757	29455013	29455410	147,164,199	177,105,134	78,37,43	130,160,154	298	149	4.40085e-11	4.67622e-10	0.293,0.439,0.426	0.231,0.104,0.123	0.233
Sjc_0006000	chr3	-	18119900	18121222	18119900	18120037	18121066	18121222	65,86,58	4,8,4	99,101,107	65,52,46	298	149	4.10783e-15	6.78538e-14	0.89,0.843,0.879	0.432,0.493,0.538	0.383
Sjc_0005770	chr3	-	8185745	8187118	8185745	8185972	8186994	8187118	22,28,25	2,3,2	13,11,7	4,7,4	298	149	0.000426297	0.0013869	0.846,0.824,0.862	0.619,0.44,0.467	0.335
Sjc_0005758	chr3	+	7811309	7816361	7811309	7811460	7816193	7816361	1549,1321,1469	691,411,551	235,193,169	795,715,719	298	149	0	0	0.528,0.616,0.571	0.129,0.119,0.105	0.454
Sjc_0002651	chr4	+	17147658	17150859	17147658	17148107	17150575	17150859	6,14,8	2,27,5	6,10,5	356,480,403	298	149	0	0	0.6,0.206,0.444	0.008,0.01,0.006	0.409
Sjc_0004697	chr1	-	12231460	12231802	12231460	12231575	12231610	12231802	337,375,382	314,341,309	1009,533,494	2490,2007,1835	184	149	0	0	0.465,0.471,0.5	0.247,0.177,0.179	0.278
Sjc_0006373	chr3	-	32754857	32758273	32754857	32754979	32757749	32758273	580,492,598	1049,890,957	43,49,43	997,944,860	298	149	0	0	0.217,0.217,0.238	0.021,0.025,0.024	0.201
Sjc_0003331	chr4	-	42075376	42075686	42075376	42075487	42075593	42075686	36,29,31	23,27,25	11,8,7	13,37,40	255	149	9.03314e-06	4.10587e-05	0.478,0.386,0.42	0.331,0.112,0.093	0.249
Sjc_0007632	chr5	+	38918210	38920550	38918210	38918399	38920027	38920550	18,29,20	25,19,41	24,31,21	9,11,17	298	149	0.00695375	0.0173251	0.265,0.433,0.196	0.571,0.585,0.382	-0.215
Sjc_0005707	chr3	+	5410617	5411862	5410617	5410853	5411626	5411862	37,46,39	3,6,12	26,26,20	17,15,22	298	149	1.58334e-05	6.89087e-05	0.86,0.793,0.619	0.433,0.464,0.312	0.354
Sjc_0002865	chr4	+	25767452	25768488	25767452	25767639	25768361	25768488	27,52,51	50,67,69	27,35,33	819,1084,946	298	149	0	0	0.213,0.28,0.27	0.016,0.016,0.017	0.238
Sjc_0002865	chr4	+	25777789	25781871	25777789	25778011	25780998	25781871	35,27,31	5,1,1	12,18,13	8,6,3	298	149	0.000400282	0.00131284	0.778,0.931,0.939	0.429,0.6,0.684	0.312
Sjc_0005700	chr3	+	5168535	5170300	5168535	5168956	5170021	5170300	2016,1088,1393	4,0,3	241,128,124	91,30,28	298	149	0	0	0.996,1.0,0.996	0.57,0.681,0.689	0.351
Sjc_0005700	chr3	+	5168535	5170300	5168535	5169945	5170021	5170300	2366,1319,1624	3224,2061,2468	291,115,133	3163,2105,1923	225	149	0	0	0.327,0.298,0.304	0.057,0.035,0.044	0.264
Sjc_0006053	chr3	-	20529238	20530163	20529238	20529458	20529914	20530163	14,16,13	1,4,2	13,9,4	7,17,15	298	149	7.61677e-06	3.49929e-05	0.875,0.667,0.765	0.481,0.209,0.118	0.5
Sjc_0006413	chr3	-	34027313	34027725	34027313	34027496	34027520	34027725	97,110,71	47,55,39	447,185,192	103,27,24	173	149	1.7878e-10	1.76399e-09	0.64,0.633,0.611	0.789,0.855,0.873	-0.211
Sjc_0006393	chr3	+	33440621	33443717	33440621	33441942	33443586	33443717	14,23,25	6,0,7	3,9,2	4,9,8	298	149	0.000120754	0.000444826	0.538,1.0,0.641	0.273,0.333,0.111	0.487
Sjc_0005666	chr3	+	4042378	4043665	4042378	4042409	4043582	4043665	48,14,19	2,0,0	43,34,40	10,6,4	298	149	5.83145e-06	2.71338e-05	0.923,1.0,1.0	0.683,0.739,0.833	0.223
Sjc_0002971	chr4	+	29400078	29400922	29400078	29400436	29400699	29400922	74,150,105	24,28,17	96,64,49	140,113,165	298	149	0	0	0.607,0.728,0.755	0.255,0.221,0.129	0.495
Sjc_0009369	chr7	-	13785652	13791006	13785652	13785813	13785952	13791006	20,12,8	2,2,2	6,9,12	28,20,26	288	149	5.98177e-12	6.94497e-11	0.838,0.756,0.674	0.1,0.189,0.193	0.595
Sjc_0007179	chr5	+	20418058	20424882	20418058	20418618	20424522	20424882	31,55,54	25,63,39	13,10,15	104,154,195	298	149	0	0	0.383,0.304,0.409	0.059,0.031,0.037	0.323
Sjc_0002376	chr4	-	3319015	3323396	3319015	3319077	3319149	3323396	121,163,188	128,313,250	52,25,27	247,280,342	221	149	0	0	0.389,0.26,0.336	0.124,0.057,0.051	0.251
Sjc_0004590	chr1	+	7451238	7452205	7451238	7451607	7451645	7452205	1,0,2	2,12,43	15,17,2	1,0,3	187	149	3.56863e-11	3.85391e-10	0.285,0.0,0.036	0.923,1.0,0.347	-0.65
Sjc_0002315	chr4	+	152202	158123	152202	152307	152339	158123	11,16,14	4,5,5	1,3,6	2,4,9	181	149	0.00160659	0.00461895	0.694,0.725,0.697	0.292,0.382,0.354	0.363
Sjc_0002318	chr4	+	198027	199077	198027	198187	198250	199077	64,97,74	42,28,61	97,100,95	3,6,4	212	149	1.66533e-15	2.88182e-14	0.517,0.709,0.46	0.958,0.921,0.943	-0.379
Sjc_0006183	chr3	+	25433460	25435440	25433460	25433561	25434052	25435440	13,11,10	1,0,2	5,1,6	5,8,6	298	149	1.34022e-07	8.62775e-07	0.867,1.0,0.714	0.333,0.059,0.333	0.619
Sjc_0006183	chr3	+	25433460	25435440	25433460	25433634	25435223	25435440	13,24,18	0,0,0	14,7,3	0,1,7	298	149	0.000658723	0.00206897	1.0,1.0,1.0	1.0,0.778,0.176	0.349
Sjc_0006005	chr3	+	18305397	18306683	18305397	18305433	18305463	18306683	11,6,3	12,6,8	2,4,3	19,18,26	179	149	0.000282431	0.000965074	0.433,0.454,0.238	0.081,0.156,0.088	0.267
Sjc_0007183	chr5	-	20598460	20603433	20598460	20600967	20601808	20603433	92,41,74	3,2,0	94,12,15	21,3,3	298	149	2.30356e-08	1.66424e-07	0.939,0.911,1.0	0.691,0.667,0.714	0.259
Sjc_0008464	chr2	+	24613872	24615161	24613872	24614027	24614747	24615161	65,106,99	0,0,0	36,23,31	4,3,7	298	149	1.02812e-09	9.14614e-09	1.0,1.0,1.0	0.818,0.793,0.689	0.233
Sjc_0005220	chr1	+	33001171	33001399	33001171	33001261	33001295	33001399	70,64,72	118,84,82	94,86,68	33,63,51	183	149	6.90323e-05	0.000267445	0.326,0.383,0.417	0.699,0.526,0.521	-0.207
Sjc_0005209	chr1	-	32461430	32462947	32461430	32462504	32462829	32462947	338,226,317	473,434,429	85,44,56	1019,943,913	298	149	0	0	0.263,0.207,0.27	0.04,0.023,0.03	0.216
Sjc_0009016	chr6	-	21397798	21398528	21397798	21398001	21398166	21398528	72,67,79	73,86,70	31,24,22	131,73,113	298	149	2.77556e-15	4.69134e-14	0.33,0.28,0.361	0.106,0.141,0.089	0.212
Sjc_0008365	chr2	+	20911044	20911669	20911044	20911233	20911271	20911669	64,49,40	101,54,45	59,44,45	20,25,36	187	149	0.000294252	0.00100123	0.336,0.42,0.415	0.702,0.584,0.499	-0.205
Sjc_0008895	chr6	+	15816902	15818121	15816902	15817002	15817862	15818121	32,35,49	1,3,0	37,15,17	2,11,18	298	149	2.00376e-05	8.51657e-05	0.941,0.854,1.0	0.902,0.405,0.321	0.389
Sjc_0008895	chr6	+	15816902	15818121	15816902	15817090	15817862	15818121	41,50,53	3,2,0	48,19,23	5,8,6	298	149	5.00857e-05	0.000198486	0.872,0.926,1.0	0.828,0.543,0.657	0.257
Sjc_0004863	chr1	-	19004539	19007044	19004539	19004725	19006632	19007044	168,108,130	0,6,3	84,51,29	26,27,24	298	149	0	0	1.0,0.9,0.956	0.618,0.486,0.377	0.458
Sjc_0004863	chr1	-	19004539	19007044	19004539	19004749	19006632	19007044	113,91,89	0,0,3	48,28,12	1,6,4	298	149	1.18727e-05	5.28741e-05	1.0,1.0,0.937	0.96,0.7,0.6	0.226
Sjc_0002769	chr4	+	21815050	21815424	21815050	21815251	21815314	21815424	12,4,7	0,0,0	13,20,18	2,3,9	212	149	6.12996e-07	3.44035e-06	1.0,1.0,1.0	0.82,0.824,0.584	0.257
Sjc_0000626	chr8	+	26343790	26346505	26343790	26344315	26345792	26346505	22,15,14	0,0,0	9,2,6	5,2,2	298	149	3.18748e-09	2.64761e-08	1.0,1.0,1.0	0.474,0.333,0.6	0.531
Sjc_0009389	chr7	+	14781802	14783934	14781802	14782248	14783861	14783934	223,99,211	5,6,1	38,36,51	7,23,24	298	149	5.55112e-15	9.08683e-14	0.957,0.892,0.991	0.731,0.439,0.515	0.385
Sjc_0005198	chr1	+	32097733	32102929	32097733	32098133	32100152	32102929	47,49,43	0,40,0	8,13,15	5,3,56	298	149	0.000544374	0.00173836	1.0,0.38,1.0	0.444,0.684,0.118	0.378
Sjc_0005198	chr1	+	32097733	32102929	32097733	32098133	32102501	32102929	68,58,63	2,5,3	7,9,7	10,1,8	298	149	2.82535e-05	0.000116873	0.944,0.853,0.913	0.259,0.818,0.304	0.443
Sjc_0005198	chr1	+	32100152	32102929	32100152	32100794	32102501	32102929	103,93,104	80,89,80	16,13,17	64,89,81	298	149	0	0	0.392,0.343,0.394	0.111,0.068,0.095	0.285
Sjc_0005141	chr1	+	29712545	29712893	29712545	29712663	29712695	29712893	9,17,6	4,18,14	1,1,3	0,0,0	181	149	8.73128e-08	5.74289e-07	0.649,0.437,0.261	1.0,1.0,1.0	-0.551
Sjc_0005969	chr3	+	16302627	16305789	16302627	16303366	16305676	16305789	41,109,57	13,13,14	20,18,23	11,15,9	298	149	0.00201664	0.00566342	0.612,0.807,0.671	0.476,0.375,0.561	0.226
Sjc_0006964	chr5	-	11139526	11144185	11139526	11139695	11143942	11144185	77,79,50	10,27,12	18,30,12	29,57,50	298	149	1.11022e-16	2.10133e-15	0.794,0.594,0.676	0.237,0.208,0.107	0.504
Sjc_0005325	chr1	-	37776000	37777449	37776000	37776100	37776143	37777449	159,113,139	14,19,28	68,32,39	18,23,17	192	149	0.000141193	0.000511817	0.898,0.822,0.794	0.746,0.519,0.64	0.203
Sjc_0005709	chr3	+	5597094	5601426	5597094	5597273	5601005	5601426	51,37,48	0,0,0	10,16,6	8,21,16	298	149	0	0	1.0,1.0,1.0	0.385,0.276,0.158	0.727
Sjc_0001919	chr8	+	74682778	74683891	74682778	74682915	74682951	74683891	3,1,2	2,23,7	4,1,2	1,0,0	185	149	1.39361e-07	8.92399e-07	0.547,0.034,0.187	0.763,1.0,1.0	-0.665
Sjc_0004653	chr1	-	10538006	10540368	10538006	10538116	10540188	10540368	115,75,112	141,105,142	22,21,21	148,180,230	298	149	0	0	0.29,0.263,0.283	0.069,0.055,0.044	0.223
Sjc_0003003	chr4	-	30499250	30501616	30499250	30499377	30501540	30501616	16,12,22	8,28,44	0,4,8	95,119,135	298	149	1.23346e-13	1.70758e-12	0.5,0.176,0.2	0.0,0.017,0.029	0.277
Sjc_0005058	chr1	-	26807175	26813774	26807175	26807652	26813641	26813774	49,32,59	1,0,2	37,32,23	16,4,4	298	149	2.12486e-07	1.29886e-06	0.961,1.0,0.937	0.536,0.8,0.742	0.273
Sjc_0004635	chr1	+	9613011	9616525	9613011	9613440	9616299	9616525	8,8,14	3,0,4	7,18,10	0,1,0	298	149	0.000164066	0.000587115	0.571,1.0,0.636	1.0,0.9,1.0	-0.231
Sjc_0007952	chr2	-	4985764	4988241	4985764	4987060	4988098	4988241	80,120,91	11,15,13	20,29,16	19,8,5	298	149	0.000992913	0.00299315	0.784,0.8,0.778	0.345,0.644,0.615	0.253
Sjc_0008034	chr2	+	8678562	8678844	8678562	8678636	8678675	8678844	38,36,32	1,3,1	21,18,25	12,15,15	188	149	3.89566e-12	4.63399e-11	0.968,0.905,0.962	0.581,0.487,0.569	0.399
Sjc_0001114	chr8	+	44688028	44690553	44688028	44688336	44690207	44690553	34,13,23	52,0,49	23,23,18	124,101,114	298	149	0.00361166	0.00959764	0.246,1.0,0.19	0.085,0.102,0.073	0.392
Sjc_0007964	chr2	+	5634230	5636618	5634230	5634260	5635989	5636618	8,16,15	13,20,24	4,5,6	29,94,74	298	149	1.66717e-11	1.85558e-10	0.235,0.286,0.238	0.065,0.026,0.039	0.21
Sjc_0003571	chr4	+	50935063	50938055	50935063	50935295	50937847	50938055	321,286,250	45,55,39	62,42,31	82,76,59	298	149	0	0	0.781,0.722,0.762	0.274,0.216,0.208	0.522
Sjc_0006152	chr3	-	24268640	24271955	24268640	24269018	24271487	24271955	23,23,15	5,9,7	2,2,2	13,29,19	298	149	1.11022e-16	2.10133e-15	0.697,0.561,0.517	0.071,0.033,0.05	0.54
Sjc_0005035	chr1	-	26141332	26142861	26141332	26142513	26142653	26142861	24,12,14	0,0,0	31,24,12	78,4,30	289	149	1.34518e-11	1.51109e-10	1.0,1.0,1.0	0.17,0.756,0.171	0.634
Sjc_0001039	chr8	+	42177318	42179588	42177318	42177452	42179287	42179588	19,17,32	2,1,11	11,4,13	11,11,17	298	149	2.46451e-06	1.22685e-05	0.826,0.895,0.593	0.333,0.154,0.277	0.517
Sjc_0004012	chr4	+	70575245	70575753	70575245	70575419	70575572	70575753	208,234,209	13,26,11	144,115,93	22,41,32	298	149	2.42089e-07	1.46381e-06	0.889,0.818,0.905	0.766,0.584,0.592	0.223
Sjc_0004985	chr1	-	23530686	23537135	23530686	23535194	23536839	23537135	23,5,5	0,0,0	3,6,9	247,205,178	298	149	0	0	1.0,1.0,1.0	0.006,0.014,0.025	0.985
Sjc_0003176	chr4	+	36484403	36488677	36484403	36484547	36488416	36488677	152,132,138	0,0,0	65,56,36	3,30,5	298	149	1.36456e-11	1.5305e-10	1.0,1.0,1.0	0.915,0.483,0.783	0.273
Sjc_0005007	chr1	-	24715948	24716351	24715948	24716140	24716190	24716351	29,16,23	2,6,2	13,8,20	36,17,14	199	149	1.33418e-07	8.60407e-07	0.916,0.666,0.896	0.213,0.261,0.517	0.496
Sjc_0008260	chr2	-	17187519	17188061	17187519	17187920	17187976	17188061	415,374,384	134,157,76	594,638,621	22,45,33	205	149	0	0	0.692,0.634,0.786	0.952,0.912,0.932	-0.228
Sjc_0004978	chr1	-	22958510	22963717	22958510	22959076	22963687	22963717	14,37,37	21,41,38	21,15,21	66,133,100	298	149	6.24845e-12	7.23148e-11	0.25,0.311,0.327	0.137,0.053,0.095	0.201
Sjc_0002520	chr4	+	9409417	9411335	9409417	9409459	9411144	9411335	14,11,6	0,0,0	15,8,2	0,0,98	298	149	0.000737304	0.00229005	1.0,1.0,1.0	1.0,1.0,0.01	0.33
Sjc_0006269	chr3	+	28972936	28976943	28972936	28973104	28975643	28976943	11,10,14	0,0,0	7,2,5	6,7,1	298	149	1.54404e-10	1.53728e-09	1.0,1.0,1.0	0.368,0.125,0.714	0.598
Sjc_0003128	chr4	+	34994360	34998045	34994360	34994518	34997532	34998045	61,75,58	2,0,0	23,24,29	3,3,7	298	149	2.11276e-07	1.29474e-06	0.938,1.0,1.0	0.793,0.8,0.674	0.224
Sjc_0005289	chr1	+	36190396	36191285	36190396	36190909	36191170	36191285	235,181,233	27,13,0	123,68,63	42,23,31	298	149	5.34017e-14	7.74698e-13	0.813,0.874,1.0	0.594,0.596,0.504	0.331
Sjc_0005289	chr1	+	36190396	36191285	36190396	36190706	36191204	36191285	800,671,685	102,109,78	869,346,315	377,137,195	298	149	0	0	0.797,0.755,0.815	0.535,0.558,0.447	0.276
Sjc_0003732	chr4	-	57877276	57880783	57877276	57877361	57878080	57880783	142,176,177	76,65,122	41,46,48	54,64,66	298	149	2.10703e-07	1.29231e-06	0.483,0.575,0.42	0.275,0.264,0.267	0.224
Sjc_0003732	chr4	-	57878080	57880783	57878080	57878265	57880241	57880783	127,152,124	72,58,55	55,34,37	47,46,42	298	149	2.89794e-06	1.42505e-05	0.469,0.567,0.53	0.369,0.27,0.306	0.207
Sjc_0005038	chr1	+	26212876	26215933	26212876	26212897	26213466	26215933	132,98,101	38,120,132	31,27,24	366,153,144	298	149	6.50457e-12	7.51594e-11	0.635,0.29,0.277	0.041,0.081,0.077	0.334
Sjc_0005038	chr1	+	26212175	26215933	26212175	26212335	26215322	26215933	225,188,160	48,19,33	45,20,21	46,38,32	298	149	0	0	0.701,0.832,0.708	0.328,0.208,0.247	0.486
Sjc_0005038	chr1	+	26213466	26215933	26213466	26213497	26215322	26215933	307,247,218	28,111,118	63,32,29	365,145,138	298	149	0	0	0.846,0.527,0.48	0.079,0.099,0.095	0.527
Sjc_0007105	chr5	-	17537635	17539321	17537635	17537982	17539150	17539321	97,95,105	6,2,4	34,33,39	38,14,5	298	149	3.69094e-07	2.15988e-06	0.89,0.96,0.929	0.309,0.541,0.796	0.378
Sjc_0000840	chr8	+	34597964	34600935	34597964	34598021	34600842	34600935	330,276,283	71,105,116	38,31,43	116,179,170	298	149	0	0	0.699,0.568,0.55	0.141,0.08,0.112	0.495
Sjc_0005108	chr1	-	28665578	28666098	28665578	28665943	28666026	28666098	142,170,95	60,64,75	49,47,69	76,73,67	232	149	7.12777e-06	3.2871e-05	0.603,0.63,0.449	0.293,0.293,0.398	0.233
Sjc_0005955	chr3	-	15666778	15669908	15666778	15669348	15669789	15669908	0,12,12	2,10,2	8,5,3	0,1,0	298	149	1.00201e-05	4.52056e-05	0.0,0.375,0.75	1.0,0.714,1.0	-0.53
Sjc_0003174	chr4	+	36448728	36449052	36448728	36448956	36449001	36449052	89,143,86	184,239,207	38,58,64	44,42,41	194	149	1.25937e-06	6.63271e-06	0.271,0.315,0.242	0.399,0.515,0.545	-0.21
Sjc_0004397	chr4	-	85993024	85994149	85993024	85993225	85993733	85994149	3,2,16	5,1,18	1,0,0	3,1,1	298	149	7.17548e-05	0.000277254	0.231,0.5,0.308	0.143,0.0,0.0	0.299
Sjc_0007015	chr5	+	13783769	13785185	13783769	13784086	13784902	13785185	16,23,17	3,8,11	28,21,25	0,2,2	298	149	2.99207e-05	0.000123559	0.727,0.59,0.436	1.0,0.84,0.862	-0.316
Sjc_0007921	chr2	+	3735364	3745072	3735364	3735539	3735815	3745072	39,57,47	17,25,24	22,18,11	54,38,40	298	149	1.37668e-14	2.16573e-13	0.534,0.533,0.495	0.169,0.191,0.121	0.36
Sjc_0001701	chr8	+	65901483	65902065	65901483	65901899	65901939	65902065	11,20,13	34,14,42	24,11,9	2,4,12	189	149	0.00433761	0.011328	0.203,0.53,0.196	0.904,0.684,0.372	-0.344
Sjc_0004868	chr1	+	19147942	19148478	19147942	19148308	19148437	19148478	206,207,185	35,25,15	61,60,61	25,33,25	278	149	3.36566e-10	3.19342e-09	0.759,0.816,0.869	0.567,0.494,0.567	0.272
Sjc_0004866	chr1	-	19110139	19113535	19110139	19110449	19113456	19113535	81,79,101	56,63,46	19,25,31	48,79,84	298	149	8.82627e-14	1.25047e-12	0.42,0.385,0.523	0.165,0.137,0.156	0.29
Sjc_0005236	chr1	-	33591705	33594329	33591705	33592642	33592676	33594329	34,29,31	2,0,0	27,15,9	5,4,5	183	149	9.6056e-07	5.16372e-06	0.933,1.0,1.0	0.815,0.753,0.594	0.257
Sjc_0005236	chr1	-	33591705	33594329	33591705	33591930	33594287	33594329	23,44,36	10,14,10	20,38,16	26,22,28	298	149	0.000223603	0.000777953	0.535,0.611,0.643	0.278,0.463,0.222	0.275
Sjc_0004416	chr4	+	86954159	86956206	86954159	86954215	86956144	86956206	12,17,23	0,0,1	19,11,15	5,8,12	298	149	8.63771e-10	7.75048e-09	1.0,1.0,0.92	0.655,0.407,0.385	0.491
Sjc_0004856	chr1	+	18822039	18824082	18822039	18822267	18823609	18824082	15,16,5	1,0,0	51,37,33	30,10,4	298	149	7.78616e-07	4.27093e-06	0.882,1.0,1.0	0.459,0.649,0.805	0.323
Sjc_0007879	chr2	-	1896876	1897144	1896876	1896971	1897003	1897144	3,6,2	58,61,31	19,7,20	19,40,33	181	149	1.17174e-06	6.20261e-06	0.041,0.075,0.05	0.452,0.126,0.333	-0.248
Sjc_0005345	chr1	-	38355373	38359402	38355373	38356788	38357002	38359402	15,21,15	1,0,0	15,8,20	1,4,9	298	149	1.95719e-06	9.98236e-06	0.882,1.0,1.0	0.882,0.5,0.526	0.325
Sjc_0005345	chr1	-	38355373	38359402	38355373	38356788	38359374	38359402	7,16,11	4,0,0	8,6,20	5,10,11	298	149	0.000511602	0.00163947	0.467,1.0,1.0	0.444,0.231,0.476	0.439
Sjc_0005345	chr1	-	38358381	38359402	38358381	38358490	38359374	38359402	3,11,3	0,0,0	5,2,14	13,9,0	298	149	3.14237e-07	1.85832e-06	1.0,1.0,1.0	0.161,0.1,1.0	0.58
Sjc_0007214	chr5	+	21661319	21662499	21661319	21661655	21662261	21662499	0,0,3	1,4,9	3,2,2	0,0,2	298	149	8.68692e-06	3.96337e-05	0.0,0.0,0.143	1.0,1.0,0.333	-0.73
Sjc_0006549	chr3	-	39528318	39534720	39528318	39529197	39534483	39534720	44,43,65	0,0,0	20,15,19	6,0,3	298	149	3.81628e-06	1.83323e-05	1.0,1.0,1.0	0.625,1.0,0.76	0.205
Sjc_0004158	chr4	-	76101707	76101934	76101707	76101781	76101816	76101934	8,15,14	67,70,60	2,2,3	1,1,0	184	149	5.72935e-06	2.66929e-05	0.088,0.148,0.159	0.618,0.618,1.0	-0.614
Sjc_0001272	chr8	-	50336219	50338523	50336219	50336485	50338429	50338523	40,43,43	0,2,0	7,15,13	1,6,3	298	149	1.00781e-06	5.40575e-06	1.0,0.915,1.0	0.778,0.556,0.684	0.299
Sjc_0001272	chr8	-	50337842	50338523	50337842	50337977	50338429	50338523	67,57,53	35,12,31	19,23,12	38,60,71	298	149	7.68263e-12	8.82107e-11	0.489,0.704,0.461	0.2,0.161,0.078	0.405
Sjc_0001942	chr8	-	76013988	76015149	76013988	76014630	76014875	76015149	449,432,370	15,10,9	208,210,168	76,50,57	298	149	0	0	0.937,0.956,0.954	0.578,0.677,0.596	0.332
Sjc_0002885	chr4	+	26382777	26383048	26382777	26382912	26382952	26383048	24,57,44	4,5,25	26,18,22	20,32,42	189	149	4.16205e-06	1.9797e-05	0.825,0.9,0.581	0.506,0.307,0.292	0.4
Sjc_0004586	chr1	+	7284623	7285602	7284623	7284991	7285029	7285602	98,75,118	26,2,7	32,40,30	16,18,18	187	149	2.91646e-07	1.73745e-06	0.75,0.968,0.931	0.614,0.639,0.57	0.275
Sjc_0007834	chr2	-	592629	594065	592629	592959	593974	594065	209,203,208	48,49,78	62,47,46	53,75,74	298	149	7.10543e-15	1.13749e-13	0.685,0.674,0.571	0.369,0.239,0.237	0.362
Sjc_0003455	chr4	-	46588055	46589698	46588055	46588623	46589429	46589698	120,133,130	66,41,53	21,16,18	25,20,28	298	149	3.47136e-07	2.03795e-06	0.476,0.619,0.551	0.296,0.286,0.243	0.274
Sjc_0006089	chr3	+	21759132	21761467	21759132	21759426	21761331	21761467	58,69,61	20,17,15	19,13,7	49,18,15	298	149	3.44169e-15	5.71101e-14	0.592,0.67,0.67	0.162,0.265,0.189	0.439
Sjc_0006089	chr3	+	21759132	21761888	21759132	21761467	21761669	21761888	70,54,50	0,1,4	19,8,14	44,14,9	298	149	0	0	1.0,0.964,0.862	0.178,0.222,0.437	0.663
Sjc_0002713	chr4	+	19842885	19844629	19842885	19843687	19844546	19844629	26,26,23	0,0,0	12,7,11	0,7,0	298	149	0.00992611	0.0237547	1.0,1.0,1.0	1.0,0.333,1.0	0.222
Sjc_0004554	chr1	+	5998866	5999760	5998866	5999124	5999602	5999760	2561,2848,2225	4876,2482,3250	1916,1554,1380	271,244,207	298	149	0	0	0.208,0.365,0.255	0.779,0.761,0.769	-0.494
Sjc_0005193	chr1	+	31972037	31975926	31972037	31972195	31975780	31975926	14,25,18	11,1,13	2,1,4	26,6,2	298	149	0.000408724	0.0013357	0.389,0.926,0.409	0.037,0.077,0.5	0.37
Sjc_0003482	chr4	-	47512740	47517009	47512740	47513006	47515736	47517009	120,145,78	34,27,24	85,33,28	71,32,44	298	149	2.1814e-11	2.41389e-10	0.638,0.729,0.619	0.374,0.34,0.241	0.344
Sjc_0004654	chr1	-	10563465	10566335	10563465	10563641	10566263	10566335	21,29,13	16,25,15	6,3,7	40,24,28	298	149	9.34557e-10	8.35469e-09	0.396,0.367,0.302	0.07,0.059,0.111	0.275
Sjc_0007831	chr2	-	435194	436668	435194	435271	436533	436668	66,27,25	4,13,7	11,4,9	41,51,41	298	149	7.77156e-16	1.36764e-14	0.892,0.509,0.641	0.118,0.038,0.099	0.596
Sjc_0005858	chr3	+	11592539	11597527	11592539	11592696	11592746	11597527	7,5,6	0,1,0	8,16,10	4,5,8	199	149	4.26693e-06	2.02693e-05	1.0,0.789,1.0	0.6,0.706,0.483	0.333
Sjc_0007242	chr5	+	23099196	23103345	23099196	23099538	23100209	23103345	19,33,27	19,18,15	23,5,6	47,30,35	298	149	3.02483e-08	2.14902e-07	0.333,0.478,0.474	0.197,0.077,0.079	0.311
Sjc_0005386	chr1	-	40130670	40132001	40130670	40131931	40131971	40132001	302,213,260	164,144,142	399,427,350	54,75,51	189	149	0	0	0.592,0.538,0.591	0.853,0.818,0.844	-0.265
Sjc_0005386	chr1	-	40138086	40138436	40138086	40138176	40138246	40138436	263,149,185	67,69,65	58,41,56	154,188,161	219	149	0	0	0.728,0.595,0.659	0.204,0.129,0.191	0.486
Sjc_0007711	chr5	+	41635307	41637991	41635307	41635456	41635493	41637991	188,156,163	82,43,57	75,46,42	52,59,42	186	149	4.14216e-07	2.39882e-06	0.647,0.744,0.696	0.536,0.384,0.445	0.241
Sjc_0002737	chr4	+	20735975	20737982	20735975	20736284	20737813	20737982	11,13,13	5,6,5	7,14,6	21,13,14	298	149	0.00032404	0.00109271	0.524,0.52,0.565	0.143,0.35,0.176	0.313
Sjc_0005529	chr1	-	46779304	46782326	46779304	46779400	46781571	46782326	44,57,54	0,0,0	47,34,48	11,17,41	298	149	0	0	1.0,1.0,1.0	0.681,0.5,0.369	0.483
Sjc_0005529	chr1	-	46780825	46782326	46780825	46780954	46781571	46782326	29,31,40	29,21,16	26,26,22	77,65,58	298	149	1.34002e-07	8.62775e-07	0.333,0.425,0.556	0.144,0.167,0.159	0.281
Sjc_0006514	chr3	-	38132449	38135386	38132449	38134056	38134093	38135386	10,10,9	0,0,4	29,4,12	1,16,13	186	149	0.00900358	0.0217909	1.0,1.0,0.643	0.959,0.167,0.425	0.364
Sjc_0004490	chr1	-	3116979	3118699	3116979	3117139	3118616	3118699	279,195,231	252,155,314	59,52,58	453,226,191	298	149	0	0	0.356,0.386,0.269	0.061,0.103,0.132	0.238
Sjc_0003397	chr4	-	44478668	44482627	44478668	44478821	44482546	44482627	56,56,59	14,20,8	27,14,21	16,11,11	298	149	0.00267659	0.0072996	0.667,0.583,0.787	0.458,0.389,0.488	0.234
Sjc_0008267	chr2	-	17545861	17553697	17545861	17549708	17553042	17553697	70,78,91	15,12,24	96,80,64	3,0,6	298	149	1.57366e-07	9.94552e-07	0.7,0.765,0.655	0.941,1.0,0.842	-0.221
Sjc_0008267	chr2	-	17558175	17559519	17558175	17558879	17559504	17559519	243,235,253	200,145,195	51,50,40	125,159,143	298	149	0	0	0.378,0.448,0.393	0.169,0.136,0.123	0.264
Sjc_0004834	chr1	+	18062095	18063928	18062095	18062623	18062659	18063928	38,37,40	7,14,5	34,22,25	79,56,63	185	149	0	0	0.814,0.68,0.866	0.257,0.24,0.242	0.54
Sjc_0004834	chr1	+	18062095	18063928	18062095	18062182	18063488	18063928	49,56,53	167,26,173	47,16,18	656,370,309	298	149	1.55222e-09	1.34625e-08	0.128,0.519,0.133	0.035,0.021,0.028	0.232
Sjc_0004834	chr1	+	18062659	18063928	18062659	18062787	18063488	18063928	78,89,91	5,10,4	72,28,37	70,59,59	298	149	0	0	0.886,0.817,0.919	0.34,0.192,0.239	0.617
Sjc_0002455	chr4	-	7049321	7049655	7049321	7049494	7049539	7049655	347,253,335	220,136,174	96,63,69	228,484,458	194	149	0	0	0.548,0.588,0.597	0.244,0.091,0.104	0.431
Sjc_0000689	chr8	+	29088114	29089898	29088114	29088209	29089424	29089898	21,13,19	3,16,13	8,9,4	32,13,24	298	149	0.000332623	0.00111715	0.778,0.289,0.422	0.111,0.257,0.077	0.348
Sjc_0008988	chr6	+	20304714	20307282	20304714	20304886	20306161	20307282	1,8,5	0,0,7	0,3,1	2,3,0	298	149	0.00941251	0.0226599	1.0,1.0,0.263	0.0,0.333,1.0	0.31
Sjc_0003468	chr4	+	47002015	47004237	47002015	47002086	47002629	47004237	14,23,16	24,12,14	10,5,5	33,32,24	298	149	9.46195e-06	4.28203e-05	0.226,0.489,0.364	0.132,0.072,0.094	0.26
Sjc_0003468	chr4	+	47002629	47004237	47002629	47002727	47004078	47004237	124,112,88	3,0,2	115,59,66	13,17,11	298	149	1.05989e-10	1.08344e-09	0.954,1.0,0.957	0.816,0.634,0.75	0.237
Sjc_0007442	chr5	-	31201409	31202039	31201409	31201463	31201967	31202039	134,140,160	41,17,31	97,35,29	34,14,25	298	149	0.00250341	0.00688154	0.62,0.805,0.721	0.588,0.556,0.367	0.212
Sjc_0007442	chr5	-	31201409	31202416	31201409	31202278	31202319	31202416	84,85,72	17,28,25	30,20,22	42,23,27	190	149	4.27521e-11	4.54938e-10	0.795,0.704,0.693	0.359,0.405,0.39	0.346
Sjc_0006201	chr3	+	26094362	26094843	26094362	26094532	26094614	26094843	474,443,593	264,296,315	208,116,88	323,462,485	231	149	0	0	0.537,0.491,0.548	0.293,0.139,0.105	0.346
Sjc_0007969	chr2	+	5956128	5959075	5956128	5956630	5956678	5959075	24,32,48	2,7,0	47,26,37	44,32,44	197	149	7.70495e-14	1.09588e-12	0.901,0.776,1.0	0.447,0.381,0.389	0.487
Sjc_0005124	chr1	-	29087476	29087690	29087476	29087579	29087617	29087690	119,95,80	69,49,45	37,59,62	3,12,10	187	149	6.02094e-08	4.05939e-07	0.579,0.607,0.586	0.908,0.797,0.832	-0.255
Sjc_0003594	chr4	+	51872650	51874738	51872650	51872690	51874419	51874738	30,40,38	22,16,22	15,6,9	26,25,32	298	149	1.78121e-08	1.30503e-07	0.405,0.556,0.463	0.224,0.107,0.123	0.323
Sjc_0003594	chr4	+	51872650	51874738	51872650	51872803	51874419	51874738	46,67,70	0,12,9	27,17,13	15,25,30	298	149	8.86398e-10	7.9437e-09	1.0,0.736,0.795	0.474,0.254,0.178	0.542
Sjc_0000661	chr8	-	27362812	27364842	27362812	27363040	27364758	27364842	85,80,99	43,45,30	50,28,16	57,31,37	298	149	2.43203e-06	1.21318e-05	0.497,0.471,0.623	0.305,0.311,0.178	0.266
Sjc_0002619	chr4	+	14590813	14593567	14590813	14591160	14593044	14593567	181,122,167	127,83,106	45,23,25	151,100,113	298	149	0	0	0.416,0.424,0.441	0.13,0.103,0.1	0.316
Sjc_0002619	chr4	+	14590813	14595064	14590813	14593567	14594824	14595064	16,10,24	9,6,12	5,4,7	17,7,7	298	149	0.00100354	0.00302169	0.471,0.455,0.5	0.128,0.222,0.333	0.248
Sjc_0003496	chr4	+	48027960	48033112	48027960	48028164	48032937	48033112	75,101,88	2,12,7	46,26,36	6,27,12	298	149	0.000457012	0.00147691	0.949,0.808,0.863	0.793,0.325,0.6	0.301
Sjc_0004927	chr1	-	21199762	21201137	21199762	21200069	21200932	21201137	113,95,81	26,28,45	61,37,28	55,42,20	298	149	5.29011e-05	0.000208959	0.685,0.629,0.474	0.357,0.306,0.412	0.238
Sjc_0003017	chr4	+	30874279	30878850	30874279	30874389	30877788	30878850	44,84,69	0,0,0	47,40,18	39,4,0	298	149	7.23193e-07	3.99405e-06	1.0,1.0,1.0	0.376,0.833,1.0	0.264
Sjc_0001251	chr8	+	49763790	49765742	49763790	49763921	49765290	49765742	226,214,207	95,106,151	43,43,30	130,231,199	298	149	0	0	0.543,0.502,0.407	0.142,0.085,0.07	0.385
Sjc_0001892	chr8	-	73964107	73964684	73964107	73964378	73964455	73964684	68,71,70	46,65,57	15,3,3	67,73,68	226	149	0	0	0.494,0.419,0.447	0.129,0.026,0.028	0.392
Sjc_0001540	chr8	-	60062538	60064990	60062538	60062771	60064915	60064990	9,7,21	0,0,1	9,9,9	13,17,13	298	149	5.9952e-15	9.74791e-14	1.0,1.0,0.913	0.257,0.209,0.257	0.73
Sjc_0008550	chr6	+	1249359	1251734	1249359	1249421	1251638	1251734	22,23,10	3,1,0	4,14,9	2,6,3	298	149	0.000694923	0.00217141	0.786,0.92,1.0	0.5,0.538,0.6	0.356
Sjc_0004649	chr1	-	10349158	10350723	10349158	10349250	10350240	10350723	21,30,17	0,0,2	29,17,26	21,20,18	298	149	2.7478e-13	3.68469e-12	1.0,1.0,0.81	0.408,0.298,0.419	0.562
Sjc_0004707	chr1	-	12638878	12639292	12638878	12638980	12639025	12639292	61,32,34	18,24,24	31,19,11	5,4,1	194	149	0.000912803	0.00277004	0.722,0.506,0.521	0.826,0.785,0.894	-0.252
Sjc_0005411	chr1	-	40937359	40941363	40937359	40937779	40940955	40941363	30,26,20	4,10,8	14,3,11	19,30,24	298	149	1.28447e-08	9.60447e-08	0.789,0.565,0.556	0.269,0.048,0.186	0.469
Sjc_0005411	chr1	-	40937359	40941363	40937359	40939348	40940955	40941363	14,13,6	19,13,9	4,2,5	34,37,24	298	149	1.07398e-07	7.00061e-07	0.269,0.333,0.25	0.056,0.026,0.094	0.225
Sjc_0001922	chr8	+	74811030	74812511	74811030	74811228	74812168	74812511	289,113,183	10,5,0	46,39,41	27,17,11	298	149	0	0	0.935,0.919,1.0	0.46,0.534,0.651	0.403
Sjc_0001922	chr8	+	74811030	74812511	74811030	74811241	74812168	74812511	297,117,191	12,6,2	45,42,34	34,19,19	298	149	0	0	0.925,0.907,0.979	0.398,0.525,0.472	0.472
Sjc_0006701	chr3	+	46429716	46431062	46429716	46429936	46430473	46431062	31,26,38	28,14,14	26,5,15	37,61,67	298	149	1.37721e-08	1.02348e-07	0.356,0.481,0.576	0.26,0.039,0.101	0.338
Sjc_0004033	chr4	+	71653005	71656748	71653005	71654209	71655243	71656748	25,45,38	15,10,7	0,6,6	4,6,5	298	149	0.00283528	0.00770061	0.455,0.692,0.731	0.0,0.333,0.375	0.39
Sjc_0006464	chr3	-	36426700	36427104	36426700	36426828	36426876	36427104	44,108,101	13,16,14	212,200,172	363,372,343	197	149	0	0	0.719,0.836,0.845	0.306,0.289,0.275	0.51
Sjc_0006464	chr3	-	36426232	36427104	36426232	36426828	36426898	36427104	44,108,101	58,256,172	213,201,172	2149,3177,3015	219	149	0	0	0.34,0.223,0.285	0.063,0.041,0.037	0.236
Sjc_0006464	chr3	-	36426700	36427104	36426700	36426828	36426915	36427104	44,108,101	0,0,4	213,201,172	64,76,63	236	149	0	0	1.0,1.0,0.941	0.678,0.625,0.633	0.335
Sjc_0003800	chr4	-	60928619	60929238	60928619	60928796	60929125	60929238	9,10,16	12,9,16	1,4,0	11,14,6	298	149	1.51815e-05	6.64292e-05	0.273,0.357,0.333	0.043,0.125,0.0	0.265
Sjc_0004887	chr1	+	19628484	19629850	19628484	19628538	19629348	19629850	29,12,30	417,183,253	9,6,1	8,2,14	298	149	0.00115295	0.00342025	0.034,0.032,0.056	0.36,0.6,0.034	-0.291
Sjc_0004501	chr1	-	3515807	3517346	3515807	3515910	3517191	3517346	3,12,9	4,4,6	7,3,5	25,35,37	298	149	1.28645e-06	6.76062e-06	0.273,0.6,0.429	0.123,0.041,0.063	0.358
Sjc_0004826	chr1	+	17766372	17769552	17766372	17767694	17769372	17769552	70,86,101	0,2,0	42,22,34	12,16,7	298	149	8.54872e-15	1.3566e-13	1.0,0.956,1.0	0.636,0.407,0.708	0.402
Sjc_0003226	chr4	-	38681356	38683804	38681356	38681407	38683266	38683804	70,57,66	15,6,7	7,4,4	6,8,2	298	149	2.25595e-05	9.50506e-05	0.7,0.826,0.825	0.368,0.2,0.5	0.428
Sjc_0003226	chr4	-	38685026	38687185	38685026	38685225	38686961	38687185	84,75,74	69,42,60	5,2,1	8,25,22	298	149	4.82352e-10	4.48304e-09	0.378,0.472,0.381	0.238,0.038,0.022	0.311
Sjc_0004987	chr1	-	23617878	23619581	23617878	23618036	23618933	23619581	196,210,202	34,14,13	85,61,43	26,21,34	298	149	2.51797e-07	1.51872e-06	0.742,0.882,0.886	0.62,0.592,0.387	0.304
Sjc_0001543	chr8	+	60153966	60157413	60153966	60154270	60154865	60157413	4,8,4	52,85,50	95,29,29	76,62,37	298	149	2.44249e-15	4.14767e-14	0.037,0.045,0.038	0.385,0.19,0.282	-0.246
Sjc_0008228	chr2	-	16195872	16200120	16195872	16196661	16199074	16200120	75,82,68	4,4,1	29,28,32	36,14,13	298	149	3.475e-14	5.16488e-13	0.904,0.911,0.971	0.287,0.5,0.552	0.482
Sjc_0005458	chr1	+	43149264	43151509	43149264	43149389	43150066	43151509	20,37,26	0,3,0	16,15,11	8,1,4	298	149	6.59627e-05	0.000255962	1.0,0.86,1.0	0.5,0.882,0.579	0.3
Sjc_0004648	chr1	-	10268694	10270176	10268694	10268803	10269943	10270176	277,280,242	306,248,288	128,67,68	566,485,519	298	149	0	0	0.312,0.361,0.296	0.102,0.065,0.061	0.247
Sjc_0002316	chr4	+	179792	183209	179792	180024	183160	183209	218,95,123	10,9,9	4,13,10	7,6,8	298	149	2.52487e-09	2.13629e-08	0.916,0.841,0.872	0.222,0.52,0.385	0.501
Sjc_0005321	chr1	+	37650060	37652642	37650060	37650209	37652032	37652642	169,162,178	37,66,55	21,25,22	55,39,34	298	149	0	0	0.695,0.551,0.618	0.16,0.243,0.244	0.406
Sjc_0003162	chr4	-	36095327	36098120	36095327	36095740	36097210	36098120	13,5,8	22,13,11	1,3,1	1,0,0	298	149	5.54491e-05	0.000218194	0.228,0.161,0.267	0.333,1.0,1.0	-0.559
Sjc_0008084	chr2	+	10855148	10857690	10855148	10855441	10857035	10857690	117,80,58	48,82,28	60,43,35	115,127,99	298	149	9.91616e-10	8.83218e-09	0.549,0.328,0.509	0.207,0.145,0.15	0.295
Sjc_0006143	chr3	+	23997291	23998051	23997291	23997613	23997856	23998051	177,167,183	72,54,63	38,37,32	112,125,136	298	149	0	0	0.551,0.607,0.592	0.145,0.129,0.105	0.457
Sjc_0004869	chr1	-	19181351	19186760	19181351	19181436	19181524	19186760	24,35,34	25,19,19	46,53,48	108,120,117	237	149	2.13227e-07	1.3023e-06	0.376,0.537,0.529	0.211,0.217,0.205	0.27
Sjc_0004869	chr1	-	19181351	19186760	19181351	19181483	19181524	19186760	9,14,19	11,18,9	23,15,7	52,63,73	190	149	3.22984e-05	0.000132325	0.391,0.379,0.623	0.258,0.157,0.07	0.303
Sjc_0002970	chr4	-	29370783	29378400	29370783	29374292	29378224	29378400	41,60,42	0,4,6	12,12,18	9,6,2	298	149	0.00108898	0.00324508	1.0,0.882,0.778	0.4,0.5,0.818	0.314
Sjc_0004759	chr1	+	15111588	15115572	15111588	15114163	15114381	15115572	35,31,57	5,7,4	19,10,3	16,3,3	298	149	0.000625007	0.00197074	0.778,0.689,0.877	0.373,0.625,0.333	0.338
Sjc_0006286	chr3	+	29777626	29781304	29777626	29777879	29780882	29781304	71,143,104	147,99,163	61,57,46	299,389,274	298	149	4.15135e-12	4.89805e-11	0.195,0.419,0.242	0.093,0.068,0.077	0.206
Sjc_0002302	chr8	-	90061991	90064951	90061991	90063472	90064553	90064951	1,10,2	0,0,0	1,0,1	3,1,0	298	149	1.44681e-05	6.35371e-05	1.0,1.0,1.0	0.143,0.0,1.0	0.619
Sjc_0008077	chr2	+	10616252	10617395	10616252	10616553	10617148	10617395	43,51,46	4,7,0	37,49,41	19,17,18	298	149	6.40835e-07	3.57726e-06	0.843,0.785,1.0	0.493,0.59,0.532	0.338
Sjc_0008905	chr6	+	16270808	16274878	16270808	16271078	16274578	16274878	39,34,45	4,0,8	24,11,7	46,31,21	298	149	0	0	0.83,1.0,0.738	0.207,0.151,0.143	0.689
Sjc_0004767	chr1	-	15313061	15316468	15313061	15314113	15316312	15316468	79,60,67	28,13,12	14,15,9	9,16,16	298	149	8.99302e-06	4.09275e-05	0.585,0.698,0.736	0.437,0.319,0.22	0.348
Sjc_0004767	chr1	-	15313061	15316468	15313061	15314113	15316396	15316468	24,29,26	10,8,0	9,9,5	0,0,0	298	149	1.89056e-06	9.66964e-06	0.545,0.644,1.0	1.0,1.0,1.0	-0.27
Sjc_0003296	chr4	-	40699198	40704470	40699198	40699306	40704318	40704470	78,54,66	21,35,18	26,26,15	57,28,25	298	149	2.39624e-07	1.45011e-06	0.65,0.435,0.647	0.186,0.317,0.231	0.333
Sjc_0004676	chr1	-	11421458	11425983	11421458	11421591	11425811	11425983	139,159,134	158,118,183	41,78,50	374,560,573	298	149	0	0	0.305,0.403,0.268	0.052,0.065,0.042	0.272
Sjc_0008104	chr2	+	11519910	11520281	11519910	11519994	11520031	11520281	7,3,3	0,7,9	0,0,0	6,2,2	186	149	1.07265e-06	5.73239e-06	1.0,0.256,0.211	0.0,0.0,0.0	0.489
Sjc_0006357	chr3	+	31967348	31968789	31967348	31967447	31968674	31968789	171,84,104	108,56,77	11,20,19	36,42,55	298	149	6.87006e-13	8.88463e-12	0.442,0.429,0.403	0.133,0.192,0.147	0.267
Sjc_0004833	chr1	+	18053192	18054068	18053192	18053713	18053893	18054068	29,31,41	1,1,3	8,23,17	27,9,5	298	149	4.78551e-07	2.74048e-06	0.935,0.939,0.872	0.129,0.561,0.63	0.475
Sjc_0003056	chr4	-	32120579	32121553	32120579	32121422	32121471	32121553	273,274,244	387,353,356	86,52,65	375,338,333	198	149	0	0	0.347,0.369,0.34	0.147,0.104,0.128	0.226
Sjc_0001587	chr8	-	61662452	61665035	61662452	61662649	61664915	61665035	100,152,96	10,7,12	28,35,29	40,42,51	298	149	0	0	0.833,0.916,0.8	0.259,0.294,0.221	0.592
Sjc_0001587	chr8	-	61667115	61668684	61667115	61667219	61668613	61668684	42,63,65	8,10,15	46,17,18	16,17,17	298	149	0.000200632	0.000705462	0.724,0.759,0.684	0.59,0.333,0.346	0.299
Sjc_0007323	chr5	-	26172239	26172470	26172239	26172326	26172406	26172470	119,64,74	57,58,52	40,65,60	78,94,100	229	149	1.70703e-06	8.81785e-06	0.576,0.418,0.481	0.25,0.31,0.281	0.211
Sjc_0008910	chr6	+	16434820	16437699	16434820	16434942	16437483	16437699	72,121,70	3,0,11	20,19,15	10,39,17	298	149	6.15064e-14	8.83455e-13	0.923,1.0,0.761	0.5,0.196,0.306	0.561
Sjc_0008910	chr6	+	16434820	16437699	16434820	16435068	16437483	16437699	227,292,213	214,184,233	86,56,47	159,374,261	298	149	0	0	0.347,0.442,0.314	0.213,0.07,0.083	0.246
Sjc_0007744	chr5	-	42708205	42712846	42708205	42710773	42712219	42712846	4,25,7	3,7,0	27,14,21	46,46,40	298	149	0.000455501	0.00147268	0.4,0.641,1.0	0.227,0.132,0.208	0.491
Sjc_0001506	chr8	-	58699084	58700512	58699084	58699987	58700031	58700512	43,64,40	23,50,29	53,42,31	1,15,16	193	149	0.00287429	0.00779491	0.591,0.497,0.516	0.976,0.684,0.599	-0.218
Sjc_0001506	chr8	-	58699084	58700512	58699084	58699252	58700056	58700512	62,94,75	0,11,6	72,57,37	7,16,16	298	149	0.00144956	0.00420073	1.0,0.81,0.862	0.837,0.64,0.536	0.22
Sjc_0001086	chr8	+	43653128	43653538	43653128	43653266	43653379	43653538	53,65,37	4,12,10	5,9,9	0,0,0	262	149	2.89159e-06	1.42289e-05	0.883,0.755,0.678	1.0,1.0,1.0	-0.228
Sjc_0003233	chr4	+	38911377	38913697	38911377	38912169	38912276	38913697	2,20,9	0,9,0	93,79,106	294,605,537	256	149	2.29451e-08	1.65935e-07	1.0,0.564,1.0	0.155,0.071,0.103	0.745
Sjc_0003233	chr4	+	38911377	38913697	38911377	38912165	38913280	38913697	1,26,13	0,0,0	85,77,89	109,118,0	298	149	5.46615e-07	3.10133e-06	1.0,1.0,1.0	0.281,0.246,1.0	0.491
Sjc_0003233	chr4	+	38912276	38913697	38912276	38912297	38913280	38913697	1,41,12	2,60,16	98,112,119	1213,2216,2067	298	149	0	0	0.2,0.255,0.273	0.039,0.025,0.028	0.212
Sjc_0003233	chr4	+	38912276	38915668	38912276	38913697	38914769	38915668	7,168,33	1,23,3	1042,782,821	546,514,525	298	149	1.9762e-14	3.06247e-13	0.778,0.785,0.846	0.488,0.432,0.439	0.35
Sjc_0006406	chr3	+	33847717	33854526	33847717	33847811	33851731	33854526	16,28,33	0,0,0	9,9,2	0,3,5	298	149	1.03647e-05	4.66155e-05	1.0,1.0,1.0	1.0,0.6,0.167	0.411
Sjc_0006476	chr3	-	36803484	36810072	36803484	36803571	36807631	36810072	88,88,69	38,57,70	14,18,9	71,105,94	298	149	0	0	0.537,0.436,0.33	0.09,0.079,0.046	0.363
Sjc_0007347	chr5	+	27220157	27221879	27220157	27220271	27221776	27221879	141,131,120	123,75,172	263,179,157	106,0,152	298	149	0.00308705	0.00832222	0.364,0.466,0.259	0.554,1.0,0.341	-0.269
Sjc_0007347	chr5	+	27220157	27221879	27220157	27220476	27221776	27221879	131,119,101	124,94,87	119,91,67	324,187,197	298	149	5.55112e-16	9.81642e-15	0.346,0.388,0.367	0.155,0.196,0.145	0.202
Sjc_0002439	chr4	-	6365739	6369229	6365739	6365887	6367479	6369229	182,207,180	159,146,167	39,49,47	113,129,116	298	149	1.11022e-16	2.10133e-15	0.364,0.415,0.35	0.147,0.16,0.168	0.218
Sjc_0007321	chr5	+	26131500	26133616	26131500	26131616	26133381	26133616	90,168,165	20,18,26	126,60,60	32,57,43	298	149	3.78235e-05	0.000153234	0.692,0.824,0.76	0.663,0.345,0.411	0.286
Sjc_0005314	chr1	+	37369747	37372618	37369747	37371911	37371955	37372618	10,20,9	0,0,2	2,0,6	4,1,2	193	149	2.70872e-05	0.000112433	1.0,1.0,0.776	0.279,0.0,0.698	0.6
Sjc_0007587	chr5	+	37072434	37075224	37072434	37072478	37073083	37075224	34,33,52	11,17,35	17,5,12	12,25,14	298	149	0.00338268	0.00905536	0.607,0.493,0.426	0.415,0.091,0.3	0.24
Sjc_0002814	chr4	-	23710023	23712226	23710023	23710262	23711819	23712226	748,688,786	319,268,261	193,119,125	354,301,315	298	149	0	0	0.54,0.562,0.601	0.214,0.165,0.166	0.386
Sjc_0002946	chr4	+	28582188	28583991	28582188	28582565	28583658	28583991	34,79,53	10,26,0	48,52,33	23,40,38	298	149	0.000324296	0.00109271	0.63,0.603,1.0	0.511,0.394,0.303	0.342
Sjc_0006617	chr3	-	42760627	42762792	42760627	42760926	42762689	42762792	45,31,39	15,9,20	9,7,4	20,22,18	298	149	1.4537e-11	1.62297e-10	0.6,0.633,0.494	0.184,0.137,0.1	0.435
Sjc_0006617	chr3	-	42760627	42762792	42760627	42760926	42762721	42762792	38,30,34	10,8,18	9,7,3	8,9,11	298	149	0.00019388	0.000682714	0.655,0.652,0.486	0.36,0.28,0.12	0.344
Sjc_0006617	chr3	-	42760627	42762792	42760627	42760926	42762735	42762792	30,29,29	20,13,15	9,7,2	4,26,20	298	149	0.0014672	0.00424338	0.429,0.527,0.492	0.529,0.119,0.048	0.251
Sjc_0002979	chr4	+	29643073	29646313	29643073	29643517	29645956	29646313	98,130,107	1,0,1	71,42,40	31,48,39	298	149	0	0	0.98,1.0,0.982	0.534,0.304,0.339	0.595
Sjc_0005144	chr1	+	29795413	29797426	29795413	29795595	29796929	29797426	248,240,194	5,3,4	146,88,95	24,21,20	298	149	0	0	0.961,0.976,0.96	0.753,0.677,0.704	0.254
Sjc_0002969	chr4	-	29357701	29360805	29357701	29358159	29360752	29360805	127,57,80	82,32,66	7,5,6	0,1,1	298	149	1.90102e-05	8.11311e-05	0.436,0.471,0.377	1.0,0.714,0.75	-0.393
Sjc_0003834	chr4	+	62476964	62480585	62476964	62477432	62478433	62480585	2,4,5	6,3,5	0,1,2	8,25,14	298	149	2.49425e-05	0.000104305	0.143,0.4,0.333	0.0,0.02,0.067	0.263
Sjc_0008824	chr6	+	12077804	12079776	12077804	12078025	12078342	12079776	144,103,71	7,5,6	34,8,12	7,3,3	298	149	0.00192995	0.00544311	0.911,0.912,0.855	0.708,0.571,0.667	0.244
Sjc_0003269	chr4	+	39897930	39900638	39897930	39898221	39899547	39900638	60,109,106	17,17,7	37,39,38	1,0,0	298	149	2.77985e-08	1.98273e-07	0.638,0.762,0.883	0.949,1.0,1.0	-0.222
Sjc_0003269	chr4	+	39897930	39900638	39897930	39898221	39900374	39900638	78,90,79	16,21,38	32,29,27	33,31,32	298	149	2.95672e-07	1.75711e-06	0.709,0.682,0.51	0.327,0.319,0.297	0.319
Sjc_0003269	chr4	+	39901486	39903782	39901486	39901776	39903551	39903782	102,108,93	1,18,0	38,37,35	21,10,16	298	149	1.01385e-08	7.67571e-08	0.981,0.75,1.0	0.475,0.649,0.522	0.362
Sjc_0007087	chr5	+	16828969	16830454	16828969	16829210	16830258	16830454	57,50,51	72,112,102	5,4,9	147,131,146	298	149	0	0	0.284,0.182,0.2	0.017,0.015,0.03	0.201
Sjc_0006072	chr3	+	21396259	21396719	21396259	21396412	21396450	21396719	38,32,26	25,21,42	5,9,0	9,17,13	187	149	0.00367711	0.00975729	0.548,0.548,0.33	0.307,0.297,0.0	0.274
Sjc_0005367	chr1	-	39267988	39271095	39267988	39268438	39270991	39271095	41,39,42	15,7,8	10,17,8	13,15,21	298	149	2.5707e-07	1.54539e-06	0.577,0.736,0.724	0.278,0.362,0.16	0.412
Sjc_0002781	chr4	-	22324558	22327779	22324558	22324741	22327593	22327779	15,11,17	1,6,1	0,4,2	5,7,5	298	149	1.4693e-06	7.67161e-06	0.882,0.478,0.895	0.0,0.222,0.167	0.622
Sjc_0006497	chr3	+	37524960	37528262	37524960	37526040	37527854	37528262	60,56,63	2,0,3	22,12,6	15,3,2	298	149	6.81225e-09	5.31238e-08	0.938,1.0,0.913	0.423,0.667,0.6	0.387
Sjc_0006497	chr3	+	37531542	37533469	37531542	37531929	37532801	37533469	1,10,7	6,6,9	5,2,1	30,26,24	298	149	0.000142047	0.000514434	0.077,0.455,0.28	0.077,0.037,0.02	0.226
Sjc_0005427	chr1	+	42076024	42077485	42076024	42076134	42077375	42077485	150,188,146	73,87,96	129,69,69	172,142,137	298	149	2.22045e-16	4.05482e-15	0.507,0.519,0.432	0.273,0.195,0.201	0.263
Sjc_0008038	chr2	-	8865936	8867357	8865936	8866104	8867160	8867357	17,5,11	0,0,0	12,10,11	2,3,6	298	149	1.60097e-08	1.18251e-07	1.0,1.0,1.0	0.75,0.625,0.478	0.382
Sjc_0008407	chr2	-	22936249	22939076	22936249	22936417	22938344	22939076	17,20,14	0,0,0	6,12,16	5,0,1	298	149	0.00290184	0.00785496	1.0,1.0,1.0	0.375,1.0,0.889	0.245
Sjc_0001115	chr8	-	44697177	44700018	44697177	44697537	44699746	44700018	798,580,676	195,110,133	139,111,98	75,79,80	298	149	0	0	0.672,0.725,0.718	0.481,0.413,0.38	0.28
Sjc_0001115	chr8	-	44697177	44701308	44697177	44697567	44701038	44701308	617,431,519	10,17,20	86,52,37	7,9,12	298	149	6.02286e-07	3.39072e-06	0.969,0.927,0.928	0.86,0.743,0.607	0.205
Sjc_0004841	chr1	+	18243046	18244660	18243046	18243187	18244561	18244660	15,20,14	6,0,14	4,0,2	7,10,22	298	149	1.23095e-06	6.48773e-06	0.556,1.0,0.333	0.222,0.0,0.043	0.541
Sjc_0006961	chr5	-	11061052	11062995	11061052	11061822	11062704	11062995	360,258,267	333,210,262	44,41,38	178,134,114	298	149	0	0	0.351,0.381,0.338	0.11,0.133,0.143	0.228
Sjc_0009502	chr7	+	19736847	19739371	19736847	19736900	19739084	19739371	80,57,60	47,26,42	10,6,8	20,30,29	298	149	2.60935e-11	2.85613e-10	0.46,0.523,0.417	0.2,0.091,0.121	0.329
Sjc_0009502	chr7	+	19738393	19739371	19738393	19738520	19739084	19739371	148,114,93	21,30,28	19,12,16	18,15,16	298	149	1.23887e-08	9.28262e-08	0.779,0.655,0.624	0.345,0.286,0.333	0.365
Sjc_0002913	chr4	-	27608796	27609326	27608796	27609023	27609141	27609326	132,47,90	199,133,163	111,57,55	56,35,35	267	149	4.17777e-13	5.51071e-12	0.27,0.165,0.236	0.525,0.476,0.467	-0.266
Sjc_0003268	chr4	-	39854295	39856928	39854295	39854585	39856829	39856928	627,527,545	174,121,147	265,237,232	287,115,117	298	149	1.07634e-06	5.74636e-06	0.643,0.685,0.65	0.316,0.507,0.498	0.219
Sjc_0003268	chr4	-	39854295	39857245	39854295	39854585	39856993	39857245	537,435,426	43,35,52	222,159,164	76,53,64	298	149	0	0	0.862,0.861,0.804	0.594,0.6,0.562	0.257
Sjc_0003268	chr4	-	39854295	39857245	39854295	39856928	39856993	39857245	191,137,152	187,149,206	65,55,55	487,223,233	214	149	0	0	0.416,0.39,0.339	0.085,0.147,0.141	0.257
Sjc_0000646	chr8	+	27001875	27002904	27001875	27002216	27002784	27002904	232,177,232	64,109,74	205,118,116	141,157,133	298	149	8.57276e-06	3.91375e-05	0.644,0.448,0.611	0.421,0.273,0.304	0.235
Sjc_0006770	chr5	+	929809	930175	929809	929947	929980	930175	33,27,15	0,0,159	67,19,20	0,0,0	182	149	0.00372349	0.00986843	1.0,1.0,0.072	1.0,1.0,1.0	-0.309
Sjc_0007250	chr5	+	23387743	23388030	23387743	23387841	23387895	23388030	355,304,304	229,161,208	92,79,73	117,162,154	203	149	1.65978e-13	2.26328e-12	0.532,0.581,0.518	0.366,0.264,0.258	0.248
Sjc_0004330	chr4	+	83500215	83501321	83500215	83500607	83501170	83501321	93,101,109	3,3,8	64,63,41	20,11,7	298	149	8.17559e-07	4.46433e-06	0.939,0.944,0.872	0.615,0.741,0.745	0.218
Sjc_0008074	chr2	-	10500679	10502534	10500679	10500933	10502416	10502534	15,15,15	7,9,24	7,19,18	64,40,48	298	149	0.000107514	0.000400518	0.517,0.455,0.238	0.052,0.192,0.158	0.269
Sjc_0007820	chr2	-	56618	56972	56618	56789	56901	56972	932,757,748	80,103,79	61,59,67	26,34,53	261	149	0	0	0.869,0.808,0.844	0.573,0.498,0.419	0.344
Sjc_0007820	chr2	-	56618	58366	56618	56789	58243	58366	863,712,732	880,888,1029	48,50,53	1107,1092,1017	298	149	0	0	0.329,0.286,0.262	0.021,0.022,0.025	0.27
Sjc_0007820	chr2	-	56618	58366	56618	56972	58243	58366	705,484,554	268,244,144	25,39,50	57,36,66	298	149	8.28581e-10	7.44391e-09	0.568,0.498,0.658	0.18,0.351,0.275	0.306
Sjc_0007929	chr2	+	4102875	4106742	4102875	4103122	4103156	4106742	4,12,13	0,2,9	3,3,4	2,13,5	183	149	0.00347026	0.00926252	1.0,0.83,0.54	0.55,0.158,0.394	0.423
Sjc_0006268	chr3	-	28949790	28950509	28949790	28949904	28950342	28950509	847,754,748	157,209,200	51,44,36	130,217,199	298	149	0	0	0.73,0.643,0.652	0.164,0.092,0.083	0.562
Sjc_0008320	chr2	+	19181157	19182831	19181157	19181535	19181934	19182831	29,68,56	9,6,12	0,11,12	8,14,12	298	149	4.3979e-07	2.5328e-06	0.617,0.85,0.7	0.0,0.282,0.333	0.517
Sjc_0007121	chr5	-	18160012	18162531	18160012	18160289	18162347	18162531	96,82,112	61,74,71	23,17,26	120,172,170	298	149	0	0	0.44,0.357,0.441	0.087,0.047,0.071	0.344
Sjc_0002909	chr4	+	27377087	27377331	27377087	27377221	27377263	27377331	26,17,20	7,0,45	28,41,41	54,152,151	191	149	0.000431674	0.00140251	0.743,1.0,0.257	0.288,0.174,0.175	0.454
Sjc_0009368	chr7	+	13745534	13745958	13745534	13745761	13745794	13745958	307,369,330	486,420,478	302,258,282	95,201,194	182	149	2.66338e-06	1.31683e-05	0.341,0.418,0.361	0.722,0.512,0.543	-0.219
Sjc_0005719	chr3	+	5974639	5975291	5974639	5974896	5974943	5975291	76,84,107	41,72,45	8,5,11	9,22,35	196	149	8.11424e-06	3.71609e-05	0.585,0.47,0.644	0.403,0.147,0.193	0.319
Sjc_0002836	chr4	-	24601475	24603317	24601475	24601812	24603195	24603317	30,24,31	7,7,8	0,0,2	4,5,2	298	149	1.79697e-08	1.31525e-07	0.682,0.632,0.66	0.0,0.0,0.333	0.547
Sjc_0002416	chr4	-	5268840	5269456	5268840	5269324	5269399	5269456	12,11,12	2,2,2	14,15,16	0,0,0	224	149	0.000572919	0.00182043	0.8,0.785,0.8	1.0,1.0,1.0	-0.205
Sjc_0007963	chr2	+	5483266	5483542	5483266	5483279	5483381	5483542	232,123,157	24,8,12	63,49,44	10,65,98	251	149	5.71813e-06	2.66577e-05	0.852,0.901,0.886	0.789,0.309,0.21	0.444
Sjc_0003506	chr4	+	48591723	48591985	48591723	48591859	48591908	48591985	54,78,49	19,25,28	39,18,31	17,26,40	198	149	0.00964954	0.0231538	0.681,0.701,0.568	0.633,0.343,0.368	0.202
Sjc_0003506	chr4	+	48622652	48623599	48622652	48622848	48623557	48623599	86,89,78	53,80,80	34,22,39	103,89,64	298	149	3.68428e-09	3.01581e-08	0.448,0.357,0.328	0.142,0.11,0.234	0.216
Sjc_0002867	chr4	-	25827451	25832777	25827451	25828992	25832555	25832777	27,37,13	4,11,7	45,46,48	50,101,78	298	149	5.50769e-07	3.11828e-06	0.771,0.627,0.481	0.31,0.185,0.235	0.383
Sjc_0006006	chr3	+	18415341	18419463	18415341	18415741	18418805	18419463	8,6,13	2,24,8	13,14,13	52,44,71	298	149	0.00861964	0.0209804	0.667,0.111,0.448	0.111,0.137,0.084	0.298
Sjc_0003033	chr4	-	31456952	31457739	31456952	31457204	31457333	31457739	123,119,132	22,44,41	111,32,46	102,71,74	278	149	1.90914e-12	2.3399e-11	0.75,0.592,0.633	0.368,0.195,0.25	0.387
Sjc_0006029	chr3	+	19313996	19315283	19313996	19314291	19315182	19315283	38,34,40	0,0,2	51,47,34	21,35,25	298	149	0	0	1.0,1.0,0.909	0.548,0.402,0.405	0.518
Sjc_0006029	chr3	+	19315182	19319991	19315182	19315283	19318364	19319991	18,14,13	0,0,1	92,51,27	50,10,14	298	149	9.77607e-09	7.40902e-08	1.0,1.0,0.867	0.479,0.718,0.491	0.393
Sjc_0002380	chr4	+	3444141	3444816	3444141	3444249	3444322	3444816	2145,1511,1585	2416,1587,2006	515,351,330	2301,3846,3509	222	149	0	0	0.373,0.39,0.347	0.131,0.058,0.059	0.287
Sjc_0008505	chr2	+	26037734	26037954	26037734	26037797	26037836	26037954	21,29,23	94,143,145	192,204,240	296,331,319	188	149	1.11022e-16	2.10133e-15	0.15,0.138,0.112	0.34,0.328,0.374	-0.214
Sjc_0006157	chr3	+	24412936	24413521	24412936	24413279	24413319	24413521	282,321,260	496,352,460	79,67,47	380,401,389	189	149	0	0	0.309,0.418,0.308	0.141,0.116,0.087	0.23
Sjc_0006083	chr3	+	21656658	21660331	21656658	21656867	21657825	21660331	391,291,379	17,29,20	316,246,188	151,76,74	298	149	0	0	0.92,0.834,0.905	0.511,0.618,0.56	0.323
Sjc_0003387	chr4	+	44210975	44213603	44210975	44211230	44212894	44213603	7,5,5	3,1,0	3,0,0	7,1,3	298	149	4.29667e-06	2.03973e-05	0.538,0.714,1.0	0.176,0.0,0.0	0.692
Sjc_0007076	chr5	-	16348773	16349069	16348773	16348883	16348919	16349069	7,8,9	185,143,160	6,8,4	7,17,17	185	149	8.3529e-07	4.54748e-06	0.03,0.043,0.043	0.408,0.275,0.159	-0.242
Sjc_0005032	chr1	+	26054047	26055702	26054047	26054188	26055677	26055702	52,41,53	3,5,2	115,36,49	49,7,9	298	149	4.94199e-05	0.000196168	0.897,0.804,0.93	0.54,0.72,0.731	0.213
Sjc_0002373	chr4	+	3124837	3128409	3124837	3124953	3127921	3128409	20,11,22	12,16,16	7,8,9	41,76,78	298	149	2.87115e-12	3.45488e-11	0.455,0.256,0.407	0.079,0.05,0.055	0.311
Sjc_0002373	chr4	+	3124837	3128409	3124837	3125467	3127921	3128409	58,42,51	21,7,36	10,28,11	26,24,35	298	149	3.85629e-05	0.000155968	0.58,0.75,0.415	0.161,0.368,0.136	0.36
Sjc_0002373	chr4	+	3131272	3135278	3131272	3131581	3133664	3135278	12,5,8	2,0,0	11,1,7	9,15,10	298	149	7.25973e-09	5.63715e-08	0.75,1.0,1.0	0.379,0.032,0.259	0.693
Sjc_0008924	chr6	-	16953551	16957100	16953551	16953740	16957015	16957100	19,24,16	13,3,13	9,21,15	1,0,1	298	149	2.40348e-06	1.19976e-05	0.422,0.8,0.381	0.818,1.0,0.882	-0.366
Sjc_0008924	chr6	-	16957139	16957443	16957139	16957145	16957194	16957443	81,88,64	9,20,12	22,33,29	6,23,19	198	149	0.000301686	0.00102556	0.871,0.768,0.801	0.734,0.519,0.535	0.217
Sjc_0008235	chr2	+	16385112	16385393	16385112	16385216	16385248	16385393	1,6,4	8,7,37	5,2,9	3,0,3	181	149	0.000115664	0.000427808	0.093,0.414,0.082	0.578,1.0,0.712	-0.567
Sjc_0003252	chr4	+	39451419	39452409	39451419	39451596	39452339	39452409	21,27,20	16,19,27	31,20,30	10,8,12	298	149	0.00225549	0.00624728	0.396,0.415,0.27	0.608,0.556,0.556	-0.213
Sjc_0007991	chr2	-	6879388	6882260	6879388	6879612	6881987	6882260	19,44,25	19,18,24	6,8,5	42,58,55	298	149	4.76286e-14	6.96508e-13	0.333,0.55,0.342	0.067,0.065,0.043	0.35
Sjc_0004730	chr1	+	13728306	13734240	13728306	13728431	13730765	13734240	35,17,31	9,2,7	6,9,10	18,11,14	298	149	1.0765e-08	8.12464e-08	0.66,0.81,0.689	0.143,0.29,0.263	0.488
Sjc_0006473	chr3	+	36695650	36696542	36695650	36695991	36696052	36696542	96,91,118	31,36,51	11,20,15	21,17,14	210	149	8.62701e-05	0.000328106	0.687,0.642,0.621	0.271,0.455,0.432	0.264
Sjc_0007484	chr5	-	32852621	32855806	32852621	32852898	32855704	32855806	107,133,116	0,0,17	91,75,60	15,11,20	298	149	6.88331e-06	3.18446e-05	1.0,1.0,0.773	0.752,0.773,0.6	0.216
Sjc_0007484	chr5	-	32852621	32855944	32852621	32855806	32855858	32855944	38,37,57	28,38,37	34,12,12	94,44,38	201	149	5.59367e-10	5.14618e-09	0.502,0.419,0.533	0.211,0.168,0.19	0.295
Sjc_0001404	chr8	-	54553631	54554193	54553631	54553959	54554009	54554193	9,21,13	34,18,25	2,2,0	10,17,4	199	149	0.000393505	0.00129236	0.165,0.466,0.28	0.13,0.081,0.0	0.233
Sjc_0008331	chr2	-	19562485	19564145	19562485	19563989	19564104	19564145	371,412,358	35,58,29	67,58,88	41,55,38	264	149	0	0	0.857,0.8,0.874	0.48,0.373,0.567	0.37
Sjc_0002905	chr4	-	27204479	27207144	27204479	27204559	27207092	27207144	41,51,51	49,36,47	4,5,7	16,17,15	298	149	4.08888e-05	0.00016446	0.295,0.415,0.352	0.111,0.128,0.189	0.211
Sjc_0003250	chr4	+	39423290	39425420	39423290	39423600	39424426	39425420	3,14,3	2,7,4	14,22,14	98,108,122	298	149	1.57124e-06	8.18623e-06	0.429,0.5,0.273	0.067,0.092,0.054	0.33
Sjc_0002720	chr4	-	20080981	20083468	20080981	20082327	20083156	20083468	28,46,37	0,3,5	14,23,19	12,3,5	298	149	0.00218311	0.00606995	1.0,0.885,0.787	0.368,0.793,0.655	0.285
Sjc_0005332	chr1	-	38008935	38010941	38008935	38009246	38010511	38010941	18,20,10	2,0,0	18,16,9	6,6,3	298	149	3.8856e-06	1.85915e-05	0.818,1.0,1.0	0.6,0.571,0.6	0.349
Sjc_0003295	chr4	+	40673975	40678110	40673975	40676042	40677856	40678110	113,173,121	9,8,9	32,30,24	8,12,16	298	149	1.93947e-08	1.41102e-07	0.863,0.915,0.871	0.667,0.556,0.429	0.332
Sjc_0005933	chr3	-	14520595	14522394	14520595	14520846	14522196	14522394	101,108,112	16,10,11	12,12,18	11,18,15	298	149	5.07372e-14	7.38994e-13	0.759,0.844,0.836	0.353,0.25,0.375	0.487
Sjc_0003055	chr4	-	32096174	32097374	32096174	32096371	32097261	32097374	79,61,79	8,11,10	17,39,24	0,0,0	298	149	4.47326e-08	3.09046e-07	0.832,0.735,0.798	1.0,1.0,1.0	-0.212
Sjc_0004340	chr4	-	84062932	84065905	84062932	84063936	84065485	84065905	6,6,4	1,2,0	1,7,7	8,13,26	298	149	2.14999e-06	1.08969e-05	0.75,0.6,1.0	0.059,0.212,0.119	0.653
Sjc_0003064	chr4	-	32458302	32463663	32458302	32458669	32463506	32463663	209,285,196	5,6,5	107,49,56	14,10,22	298	149	5.99831e-12	6.95307e-11	0.954,0.96,0.951	0.793,0.71,0.56	0.267
Sjc_0007257	chr5	-	23588943	23589326	23588943	23589139	23589187	23589326	19,4,3	2,1,6	7,11,8	2,0,0	197	149	0.00100889	0.00303628	0.878,0.752,0.274	0.726,1.0,1.0	-0.274
Sjc_0003083	chr4	-	32951264	32952797	32951264	32951348	32952463	32952797	310,261,288	162,112,116	143,93,93	174,168,127	298	149	0	0	0.489,0.538,0.554	0.291,0.217,0.268	0.268
Sjc_0003083	chr4	-	32951264	32952797	32951264	32951578	32952463	32952797	62,37,78	4,5,7	39,27,24	7,10,8	298	149	0.00168516	0.00482385	0.886,0.787,0.848	0.736,0.574,0.6	0.204
Sjc_0003084	chr4	+	32988693	32990586	32988693	32988862	32990439	32990586	212,161,185	58,109,97	12,20,20	54,77,91	298	149	0	0	0.646,0.425,0.488	0.1,0.115,0.099	0.415
Sjc_0003101	chr4	-	34202641	34205061	34202641	34203061	34204811	34205061	122,132,80	32,36,18	46,14,33	22,21,13	298	149	0.00505927	0.0129886	0.656,0.647,0.69	0.511,0.25,0.559	0.224
Sjc_0003106	chr4	-	34295609	34299203	34295609	34297769	34298412	34299203	43,38,39	3,6,12	7,19,7	15,14,17	298	149	7.31566e-08	4.86016e-07	0.878,0.76,0.619	0.189,0.404,0.171	0.498
Sjc_0003106	chr4	-	34295609	34299628	34295609	34299203	34299471	34299628	0,2,5	3,2,2	0,1,0	8,10,2	298	149	0.000894069	0.00272571	0.0,0.333,0.556	0.0,0.048,0.0	0.28
Sjc_0003109	chr4	-	34415388	34417903	34415388	34416972	34417649	34417903	113,170,142	27,48,59	66,38,28	41,24,33	298	149	0.000105716	0.000394832	0.677,0.639,0.546	0.446,0.442,0.298	0.225
Sjc_0003109	chr4	-	34415388	34419199	34415388	34416972	34419136	34419199	86,138,103	7,7,4	32,33,18	25,14,17	298	149	6.66134e-16	1.17511e-14	0.86,0.908,0.928	0.39,0.541,0.346	0.473
Sjc_0003109	chr4	-	34424924	34426221	34424924	34425548	34426057	34426221	51,64,27	6,10,11	18,20,16	7,27,22	298	149	0.000130822	0.000477076	0.81,0.762,0.551	0.563,0.27,0.267	0.341
Sjc_0003111	chr4	-	34466655	34473674	34466655	34473212	34473248	34473674	25,38,47	8,8,13	27,30,33	24,22,18	185	149	0.000257041	0.000886649	0.716,0.793,0.744	0.475,0.523,0.596	0.22
Sjc_0003136	chr4	-	35161139	35163540	35161139	35161619	35163298	35163540	44,82,82	9,9,5	16,10,12	33,18,20	298	149	0	0	0.71,0.82,0.891	0.195,0.217,0.231	0.593
Sjc_0003136	chr4	-	35163298	35165136	35163298	35163540	35165028	35165136	45,43,33	9,10,4	9,12,19	17,17,12	298	149	2.2566e-07	1.37708e-06	0.714,0.683,0.805	0.209,0.261,0.442	0.43
Sjc_0003136	chr4	-	35174719	35174902	35174719	35174859	35174896	35174902	203,240,273	100,87,101	82,139,160	130,158,145	186	149	2.67253e-12	3.22657e-11	0.619,0.688,0.684	0.336,0.413,0.469	0.258
Sjc_0003152	chr4	-	35748035	35756454	35748035	35754406	35755810	35756454	144,157,129	31,20,19	52,49,46	50,56,24	298	149	1.81888e-12	2.23468e-11	0.699,0.797,0.772	0.342,0.304,0.489	0.378
Sjc_0003157	chr4	+	35926912	35927136	35926912	35927017	35927053	35927136	2,1,0	7,11,4	2,15,4	1,7,5	185	149	3.54814e-06	1.71462e-05	0.187,0.068,0.0	0.617,0.633,0.392	-0.462
Sjc_0003166	chr4	+	36219709	36222725	36219709	36219863	36222345	36222725	57,87,79	34,29,30	20,21,10	28,29,19	298	149	2.00318e-07	1.23487e-06	0.456,0.6,0.568	0.263,0.266,0.208	0.296
Sjc_0006886	chr5	-	7394420	7395078	7394420	7394663	7394732	7395078	229,181,205	133,106,108	64,42,59	54,102,108	218	149	3.82746e-06	1.83496e-05	0.541,0.539,0.565	0.448,0.22,0.272	0.235
Sjc_0007458	chr5	+	31713833	31718690	31713833	31714035	31714076	31718690	19,29,9	3,1,1	5,6,7	6,9,2	190	149	2.66215e-05	0.000110753	0.832,0.958,0.876	0.395,0.343,0.733	0.398
Sjc_0003169	chr4	-	36289951	36293935	36289951	36290293	36293297	36293935	108,137,176	0,12,0	27,11,26	0,8,6	298	149	0.00267628	0.0072996	1.0,0.851,1.0	1.0,0.407,0.684	0.253
Sjc_0003169	chr4	-	36312049	36313070	36312049	36312773	36312813	36313070	50,52,50	43,51,38	16,12,14	53,47,30	189	149	1.24645e-08	9.32973e-08	0.478,0.446,0.509	0.192,0.168,0.269	0.268
Sjc_0003169	chr4	-	36312049	36313070	36312049	36312617	36313040	36313070	30,34,34	14,1,9	11,15,12	16,25,37	298	149	1.85908e-07	1.15485e-06	0.517,0.944,0.654	0.256,0.231,0.14	0.496
Sjc_0003175	chr4	-	36455623	36458196	36455623	36458042	36458125	36458196	21,40,36	4,6,0	52,36,29	37,18,13	232	149	1.70074e-06	8.79161e-06	0.771,0.811,1.0	0.474,0.562,0.589	0.319
Sjc_0003177	chr4	-	36513198	36514806	36513198	36513292	36514758	36514806	581,434,505	85,137,120	196,142,132	108,88,105	298	149	2.82224e-10	2.69896e-09	0.774,0.613,0.678	0.476,0.447,0.386	0.252
Sjc_0003178	chr4	-	36525024	36527338	36525024	36525370	36527008	36527338	593,535,475	184,144,154	182,130,111	130,139,131	298	149	0	0	0.617,0.65,0.607	0.412,0.319,0.298	0.282
Sjc_0007223	chr5	-	22438394	22440594	22438394	22438860	22440366	22440594	4,3,8	0,1,3	0,2,1	2,0,3	298	149	0.00718633	0.0178321	1.0,0.6,0.571	0.0,1.0,0.143	0.343
Sjc_0004272	chr4	+	80775655	80777966	80775655	80775920	80777173	80777966	100,139,122	38,186,80	25,24,26	417,422,427	298	149	0	0	0.568,0.272,0.433	0.029,0.028,0.03	0.395
Sjc_0003215	chr4	-	38212611	38213839	38212611	38213122	38213803	38213839	76,59,65	22,11,7	31,22,33	21,36,37	298	149	4.4847e-09	3.60961e-08	0.633,0.728,0.823	0.425,0.234,0.308	0.406
Sjc_0003232	chr4	-	38887536	38889531	38887536	38887676	38889056	38889531	33,47,46	3,0,3	16,13,7	10,2,1	298	149	0.000888654	0.00271262	0.846,1.0,0.885	0.444,0.765,0.778	0.248
Sjc_0003243	chr4	-	39228221	39230927	39228221	39228301	39230835	39230927	29,49,38	7,0,1	15,9,21	4,5,4	298	149	0.00534508	0.0136741	0.674,1.0,0.95	0.652,0.474,0.724	0.258
Sjc_0003243	chr4	-	39248626	39248908	39248626	39248744	39248811	39248908	101,72,97	76,65,52	7,12,18	54,86,75	216	149	0	0	0.478,0.433,0.563	0.082,0.088,0.142	0.387
Sjc_0003251	chr4	-	39450562	39450949	39450562	39450736	39450774	39450949	5,10,3	10,10,6	9,7,3	54,31,29	187	149	0.00129218	0.0037793	0.285,0.443,0.285	0.117,0.152,0.076	0.223
Sjc_0003251	chr4	-	39450979	39451356	39450979	39451178	39451212	39451356	1,12,12	1,12,5	23,5,10	22,54,50	183	149	0.00211488	0.0059119	0.449,0.449,0.661	0.46,0.07,0.14	0.296
Sjc_0003270	chr4	-	39919190	39922829	39919190	39921758	39922606	39922829	0,1,0	1,0,3	1,3,4	0,2,1	298	149	0.000340962	0.00114094	0.0,1.0,0.0	1.0,0.429,0.667	-0.365
Sjc_0003276	chr4	-	40065904	40068529	40065904	40066070	40068461	40068529	168,154,185	18,8,15	78,46,49	20,20,24	298	149	1.09085e-09	9.66862e-09	0.824,0.906,0.86	0.661,0.535,0.505	0.296
Sjc_0003300	chr4	-	40857702	40859265	40857702	40858044	40858167	40859265	213,167,128	5,0,0	45,28,20	5,5,4	272	149	5.41894e-08	3.67739e-07	0.959,1.0,1.0	0.831,0.754,0.733	0.214
Sjc_0000291	chr8	-	12528371	12530173	12528371	12528504	12528550	12530173	1,17,7	11,10,10	0,0,0	1,6,2	195	149	6.94608e-07	3.85375e-06	0.065,0.565,0.348	0.0,0.0,0.0	0.326
Sjc_0009042	chr6	+	22269651	22270909	22269651	22270030	22270673	22270909	3,12,5	2,15,0	14,7,20	137,315,250	298	149	3.87974e-06	1.85757e-05	0.429,0.286,1.0	0.049,0.011,0.038	0.539
Sjc_0001883	chr8	+	73545143	73545474	73545143	73545397	73545434	73545474	39,45,46	27,11,27	107,147,137	7,9,20	186	149	1.73727e-08	1.27799e-07	0.536,0.766,0.577	0.924,0.929,0.846	-0.273
Sjc_0003329	chr4	-	41850259	41854756	41850259	41850394	41854445	41854756	101,72,74	0,9,4	72,40,46	17,12,8	298	149	1.38393e-05	6.08583e-05	1.0,0.8,0.902	0.679,0.625,0.742	0.219
Sjc_0003334	chr4	-	42140502	42143875	42140502	42141862	42143691	42143875	257,218,222	144,131,97	17,12,10	90,66,71	298	149	0	0	0.472,0.454,0.534	0.086,0.083,0.066	0.408
Sjc_0003338	chr4	+	42293237	42294514	42293237	42293288	42294463	42294514	49,64,43	27,26,37	25,34,23	56,32,58	298	149	5.00511e-05	0.000198457	0.476,0.552,0.368	0.182,0.347,0.165	0.234
Sjc_0003339	chr4	-	42312929	42314174	42312929	42313916	42313955	42314174	8,5,8	12,2,0	0,3,2	21,9,22	188	149	1.60169e-06	8.32102e-06	0.346,0.665,1.0	0.0,0.209,0.067	0.578
Sjc_0004893	chr1	-	19798499	19803587	19798499	19798933	19802795	19803587	22,34,35	0,0,0	25,16,18	0,2,10	298	149	7.69907e-06	3.53486e-05	1.0,1.0,1.0	1.0,0.8,0.474	0.242
Sjc_0005878	chr3	-	12351293	12352951	12351293	12351371	12352804	12352951	33,68,20	0,17,5	42,71,57	73,71,71	298	149	3.57351e-08	2.51913e-07	1.0,0.667,0.667	0.223,0.333,0.286	0.497
Sjc_0003363	chr4	+	43095907	43100173	43095907	43096080	43099869	43100173	7,5,11	6,9,5	2,1,2	23,18,6	298	149	2.30689e-06	1.15871e-05	0.368,0.217,0.524	0.042,0.027,0.143	0.299
Sjc_0003363	chr4	+	43095907	43101454	43095907	43100173	43100249	43101454	13,15,8	1,7,1	7,4,6	10,8,3	225	149	0.00187013	0.00528875	0.896,0.587,0.841	0.317,0.249,0.57	0.396
Sjc_0003383	chr4	-	43935836	43939488	43935836	43936895	43939374	43939488	22,53,39	7,7,9	31,17,14	9,22,22	298	149	0.00108147	0.00322799	0.611,0.791,0.684	0.633,0.279,0.241	0.311
Sjc_0003383	chr4	-	43939547	43940600	43939547	43939615	43940537	43940600	84,69,71	9,10,10	56,31,30	13,15,16	298	149	0.000341738	0.00114248	0.824,0.775,0.78	0.683,0.508,0.484	0.235
Sjc_0008737	chr6	-	8724330	8725213	8724330	8724468	8725165	8725213	18,31,38	5,0,0	15,20,13	0,10,9	298	149	0.00811704	0.0198769	0.643,1.0,1.0	1.0,0.5,0.419	0.241
Sjc_0002588	chr4	+	13411777	13415616	13411777	13412040	13415238	13415616	18,51,43	29,84,38	2,0,1	27,13,21	298	149	1.72262e-12	2.13652e-11	0.237,0.233,0.361	0.036,0.0,0.023	0.257
Sjc_0009431	chr7	+	16153092	16153424	16153092	16153270	16153341	16153424	86,66,68	31,16,19	18,12,4	33,39,33	220	149	0	0	0.653,0.736,0.708	0.27,0.172,0.076	0.526
Sjc_0003419	chr4	-	45437170	45440096	45437170	45437402	45439888	45440096	254,204,227	15,15,28	75,68,82	27,39,40	298	149	1.11022e-16	2.10133e-15	0.894,0.872,0.802	0.581,0.466,0.506	0.338
Sjc_0003419	chr4	-	45437170	45440096	45437170	45437402	45440023	45440096	198,185,188	129,100,111	69,66,76	125,124,131	298	149	2.22045e-16	4.05482e-15	0.434,0.481,0.459	0.216,0.21,0.225	0.241
Sjc_0005886	chr3	-	12738170	12740257	12738170	12738263	12738512	12740257	33,32,22	34,16,37	6,0,0	89,39,39	298	149	0	0	0.327,0.5,0.229	0.033,0.0,0.0	0.341
Sjc_0003434	chr4	+	45950160	45953477	45950160	45950494	45953284	45953477	11,48,29	125,110,104	66,47,54	41,59,43	298	149	9.71745e-12	1.10526e-10	0.042,0.179,0.122	0.446,0.285,0.386	-0.258
Sjc_0003447	chr4	+	46338992	46342595	46338992	46339068	46342468	46342595	2,33,14	0,43,4	0,0,0	222,74,80	298	149	6.2095e-11	6.55969e-10	1.0,0.277,0.636	0.0,0.0,0.0	0.638
Sjc_0002201	chr8	-	86692659	86693400	86692659	86693171	86693199	86693400	2,1,3	11,1,0	1,0,0	6,2,2	177	149	0.000743019	0.00230682	0.133,0.457,1.0	0.123,0.0,0.0	0.489
Sjc_0004191	chr4	-	77398104	77402122	77398104	77398597	77401698	77402122	28,40,20	0,1,0	38,38,23	12,7,5	298	149	3.95296e-09	3.21366e-08	1.0,0.952,1.0	0.613,0.731,0.697	0.304
Sjc_0003476	chr4	+	47323536	47327370	47323536	47323743	47323790	47327370	39,42,52	8,5,8	23,13,10	26,27,6	196	149	1.4564e-08	1.08012e-07	0.788,0.865,0.832	0.402,0.268,0.559	0.419
Sjc_0004595	chr1	+	7608287	7609254	7608287	7608656	7608694	7609254	2,7,2	1,0,6	5,10,5	2,0,0	187	149	0.00451524	0.0117185	0.614,1.0,0.21	0.666,1.0,1.0	-0.281
Sjc_0003528	chr4	+	49390666	49392870	49390666	49390795	49392536	49392870	3,8,11	0,2,0	14,1,0	19,6,3	298	149	2.64319e-08	1.89278e-07	1.0,0.667,1.0	0.269,0.077,0.0	0.774
Sjc_0001306	chr8	-	51367322	51370195	51367322	51367712	51370019	51370195	5,5,10	0,0,2	3,5,0	0,6,13	298	149	4.95954e-05	0.000196757	1.0,1.0,0.714	1.0,0.294,0.0	0.473
Sjc_0000150	chr8	-	6530966	6531416	6530966	6531024	6531077	6531416	9,25,15	3,18,7	230,241,246	308,344,311	202	149	0.00191621	0.00541065	0.689,0.506,0.612	0.355,0.341,0.368	0.248
Sjc_0003582	chr4	-	51283310	51285985	51283310	51283503	51285946	51285985	117,122,115	12,29,28	41,49,37	57,102,83	298	149	0	0	0.83,0.678,0.673	0.265,0.194,0.182	0.513
Sjc_0008063	chr2	+	9928261	9934383	9928261	9928794	9931957	9934383	4,6,11	0,0,0	1,0,2	0,3,3	298	149	1.89522e-07	1.17429e-06	1.0,1.0,1.0	1.0,0.0,0.25	0.583
Sjc_0003606	chr4	-	52265487	52267909	52265487	52265666	52267818	52267909	39,58,57	9,4,15	36,26,32	15,12,19	298	149	0.00163959	0.00470453	0.684,0.879,0.655	0.545,0.52,0.457	0.232
Sjc_0007794	chr5	+	44531737	44535328	44531737	44532251	44534715	44535328	444,419,387	118,98,67	231,123,107	129,77,81	298	149	1.44329e-14	2.25588e-13	0.653,0.681,0.743	0.472,0.444,0.398	0.254
Sjc_0007020	chr5	-	13928878	13929484	13928878	13929119	13929163	13929484	40,70,64	38,54,45	23,31,27	58,53,61	193	149	1.90714e-07	1.18067e-06	0.448,0.5,0.523	0.234,0.311,0.255	0.224
Sjc_0003984	chr4	+	69513295	69513630	69513295	69513377	69513468	69513630	155,127,165	24,32,23	49,44,27	64,65,78	240	149	0	0	0.8,0.711,0.817	0.322,0.296,0.177	0.511
Sjc_0003984	chr4	+	69522491	69525432	69522491	69523108	69525111	69525432	7,11,9	0,0,0	8,4,8	35,38,39	298	149	0	0	1.0,1.0,1.0	0.103,0.05,0.093	0.918
Sjc_0007427	chr5	+	30593809	30599036	30593809	30594739	30597129	30599036	99,103,113	17,21,12	37,35,55	34,30,22	298	149	8.74529e-08	5.74691e-07	0.744,0.71,0.825	0.352,0.368,0.556	0.334
Sjc_0007427	chr5	+	30593809	30599036	30593809	30594739	30597134	30599036	100,104,116	5,8,11	37,36,56	30,13,12	298	149	9.67837e-07	5.199e-06	0.909,0.867,0.841	0.381,0.581,0.7	0.318
Sjc_0003650	chr4	-	54078442	54079280	54078442	54078592	54079152	54079280	6,16,10	0,0,0	13,4,8	16,0,1	298	149	3.06945e-05	0.000126324	1.0,1.0,1.0	0.289,1.0,0.8	0.304
Sjc_0003146	chr4	+	35501387	35503211	35501387	35501519	35503134	35503211	354,317,321	29,31,45	186,140,117	43,78,65	298	149	2.5446e-09	2.14799e-08	0.859,0.836,0.781	0.684,0.473,0.474	0.282
Sjc_0008605	chr6	-	3469295	3469824	3469295	3469518	3469558	3469824	48,90,53	26,21,15	19,7,5	11,23,19	189	149	9.80743e-05	0.000368946	0.593,0.772,0.736	0.577,0.194,0.172	0.386
Sjc_0002911	chr4	+	27476840	27482704	27476840	27476940	27482191	27482704	8,31,18	3,4,5	2,8,3	0,0,0	298	149	4.3389e-07	2.5008e-06	0.571,0.795,0.643	1.0,1.0,1.0	-0.33
Sjc_0007421	chr5	-	30413031	30415598	30413031	30415115	30415161	30415598	63,82,91	3,5,2	23,47,51	13,5,11	195	149	1.60092e-05	6.94935e-05	0.941,0.926,0.972	0.575,0.878,0.78	0.202
Sjc_0007421	chr5	-	30413031	30415805	30413031	30413118	30415637	30415805	162,183,205	166,141,133	64,48,50	191,171,189	298	149	0	0	0.328,0.394,0.435	0.143,0.123,0.117	0.258
Sjc_0003698	chr4	+	56450638	56453612	56450638	56451896	56453317	56453612	19,56,43	30,31,40	1,0,0	4,8,7	298	149	4.62234e-09	3.71628e-08	0.241,0.475,0.35	0.111,0.0,0.0	0.318
Sjc_0003706	chr4	-	56798635	56801087	56798635	56798657	56801035	56801087	89,144,113	45,52,63	64,51,61	38,102,83	298	149	0.000211224	0.000739264	0.497,0.581,0.473	0.457,0.2,0.269	0.208
Sjc_0003956	chr4	-	68309367	68311288	68309367	68310089	68311211	68311288	30,210,72	11,126,45	5,4,4	201,14,13	298	149	0	0	0.577,0.455,0.444	0.012,0.125,0.133	0.402
Sjc_0003956	chr4	-	68309367	68311288	68309367	68310089	68311216	68311288	30,212,73	53,269,90	5,4,4	688,40,40	298	149	0	0	0.221,0.283,0.289	0.004,0.048,0.048	0.231
Sjc_0003367	chr4	+	43244575	43247498	43244575	43245444	43247380	43247498	139,152,136	0,0,0	67,88,63	36,66,69	298	149	0	0	1.0,1.0,1.0	0.482,0.4,0.313	0.602
Sjc_0002535	chr4	+	10060950	10065175	10060950	10061208	10064998	10065175	109,96,125	34,29,14	9,21,26	68,120,102	298	149	0	0	0.616,0.623,0.817	0.062,0.08,0.113	0.6
Sjc_0002535	chr4	+	10072531	10074191	10072531	10072911	10073971	10074191	62,59,74	1,2,8	21,14,13	5,6,6	298	149	2.34779e-05	9.85772e-05	0.969,0.937,0.822	0.677,0.538,0.52	0.331
Sjc_0003734	chr4	-	57924029	57927051	57924029	57924287	57926678	57927051	102,107,79	89,65,87	33,15,15	101,166,132	298	149	0	0	0.364,0.451,0.312	0.14,0.043,0.054	0.297
Sjc_0003677	chr4	-	55472323	55475446	55472323	55472647	55475337	55475446	400,327,372	226,191,228	72,62,72	103,110,102	298	149	1.15907e-13	1.61382e-12	0.469,0.461,0.449	0.259,0.22,0.261	0.213
Sjc_0002785	chr4	-	22519328	22522061	22519328	22519699	22521905	22522061	82,72,60	43,33,54	40,43,34	114,115,99	298	149	1.00808e-13	1.41991e-12	0.488,0.522,0.357	0.149,0.158,0.147	0.304
Sjc_0002953	chr4	+	28849009	28851615	28849009	28849327	28851368	28851615	51,69,45	47,49,29	14,10,5	24,40,38	298	149	3.55737e-09	2.92808e-08	0.352,0.413,0.437	0.226,0.111,0.062	0.268
Sjc_0002953	chr4	+	28849009	28852522	28849009	28851615	28852354	28852522	85,64,91	92,54,44	12,3,9	62,47,51	298	149	1.11022e-16	2.10133e-15	0.316,0.372,0.508	0.088,0.031,0.081	0.332
Sjc_0003418	chr4	-	45413495	45414353	45413495	45413576	45413655	45414353	386,363,322	66,94,99	14,28,26	17,26,21	228	149	7.24684e-10	6.55916e-09	0.793,0.716,0.68	0.35,0.413,0.447	0.326
Sjc_0003787	chr4	+	60541326	60542785	60541326	60541368	60541403	60542785	6,33,26	1,5,0	10,25,23	5,25,16	184	149	1.8723e-07	1.16108e-06	0.829,0.842,1.0	0.618,0.447,0.538	0.356
Sjc_0006871	chr5	-	6607379	6611530	6607379	6608677	6609952	6611530	29,43,26	42,25,27	5,6,8	0,0,0	298	149	1.19029e-10	1.20993e-09	0.257,0.462,0.325	1.0,1.0,1.0	-0.652
Sjc_0003822	chr4	-	62115106	62121887	62115106	62117856	62121269	62121887	347,235,312	106,103,89	485,183,173	51,23,20	298	149	6.87472e-12	7.90593e-11	0.621,0.533,0.637	0.826,0.799,0.812	-0.215
Sjc_0003823	chr4	-	62196976	62200868	62196976	62197119	62198532	62200868	2,18,8	2,8,5	0,1,1	2,2,1	298	149	0.00018197	0.000645586	0.333,0.529,0.444	0.0,0.2,0.333	0.258
Sjc_0003828	chr4	-	62356137	62358074	62356137	62356533	62358035	62358074	32,32,31	9,4,4	16,4,15	11,26,26	298	149	2.06554e-08	1.49974e-07	0.64,0.8,0.795	0.421,0.071,0.224	0.506
Sjc_0003844	chr4	-	62859960	62862016	62859960	62860819	62861992	62862016	61,33,46	18,15,11	9,7,3	14,5,10	298	149	5.89969e-05	0.000231403	0.629,0.524,0.676	0.243,0.412,0.13	0.348
Sjc_0003857	chr4	+	63732955	63734675	63732955	63733366	63733403	63734675	7,20,15	0,0,0	10,4,2	0,10,1	186	149	0.000123916	0.00045509	1.0,1.0,1.0	1.0,0.243,0.616	0.38
Sjc_0003857	chr4	+	63732955	63734675	63732955	63733116	63734261	63734675	25,32,35	9,20,25	20,32,19	55,61,42	298	149	2.12068e-07	1.29781e-06	0.581,0.444,0.412	0.154,0.208,0.184	0.297
Sjc_0003860	chr4	-	63964734	63967371	63964734	63964907	63967304	63967371	101,85,61	37,23,33	189,85,77	110,112,90	298	149	0.000145814	0.000527252	0.577,0.649,0.48	0.462,0.275,0.3	0.223
Sjc_0003864	chr4	-	64091202	64095495	64091202	64091297	64093631	64095495	24,7,18	23,3,12	0,1,0	2,1,3	298	149	7.90756e-06	3.62371e-05	0.343,0.538,0.429	0.0,0.333,0.0	0.326
Sjc_0000754	chr8	-	31250295	31255082	31250295	31250440	31254987	31255082	113,147,151	23,53,35	86,40,54	190,209,188	298	149	0	0	0.711,0.581,0.683	0.185,0.087,0.126	0.526
Sjc_0001671	chr8	-	64586990	64591932	64586990	64587238	64591818	64591932	44,32,40	0,0,0	23,6,5	11,27,39	298	149	0	0	1.0,1.0,1.0	0.511,0.1,0.06	0.776
Sjc_0003892	chr4	-	65922336	65924190	65922336	65922617	65923724	65924190	26,39,49	14,13,14	4,2,3	0,0,0	298	149	8.12636e-07	4.44078e-06	0.481,0.6,0.636	1.0,1.0,1.0	-0.428
Sjc_0003928	chr4	+	67360354	67360740	67360354	67360454	67360488	67360740	3,0,6	47,32,43	5,2,2	0,0,0	183	149	2.33147e-14	3.545e-13	0.049,0.0,0.102	1.0,1.0,1.0	-0.95
Sjc_0003936	chr4	-	67733544	67733799	67733544	67733618	67733662	67733799	112,68,81	27,25,28	55,61,62	47,34,69	193	149	7.18823e-06	3.30868e-05	0.762,0.677,0.691	0.475,0.581,0.41	0.221
Sjc_0003955	chr4	-	68272746	68274162	68272746	68272946	68274090	68274162	9,140,31	0,0,0	49,15,18	53,55,63	298	149	0	0	1.0,1.0,1.0	0.316,0.12,0.125	0.813
Sjc_0003979	chr4	+	69211016	69212284	69211016	69212114	69212158	69212284	71,94,82	0,4,8	36,32,31	9,12,6	193	149	1.83226e-06	9.41119e-06	1.0,0.948,0.888	0.755,0.673,0.8	0.203
Sjc_0003979	chr4	+	69211016	69212503	69211016	69211379	69212325	69212503	106,98,76	21,14,19	35,40,50	25,13,22	298	149	0.000806962	0.00248412	0.716,0.778,0.667	0.412,0.606,0.532	0.204
Sjc_0003979	chr4	+	69211016	69212503	69211016	69212284	69212325	69212503	16,14,25	0,0,7	7,9,8	6,5,5	190	149	0.000325055	0.00109476	1.0,1.0,0.737	0.478,0.585,0.556	0.373
Sjc_0004245	chr4	+	79443123	79444907	79443123	79443173	79444675	79444907	176,143,192	226,122,172	110,99,103	757,1164,1132	298	149	0	0	0.28,0.37,0.358	0.068,0.041,0.044	0.285
Sjc_0002985	chr4	+	29860781	29863552	29860781	29860894	29862894	29863552	27,47,50	7,10,9	4,6,6	8,11,8	298	149	7.03342e-09	5.47312e-08	0.659,0.701,0.735	0.2,0.214,0.273	0.469
Sjc_0004022	chr4	+	71016436	71019521	71016436	71017545	71019212	71019521	55,60,79	38,26,36	10,14,16	32,22,19	298	149	2.24864e-06	1.13337e-05	0.42,0.536,0.523	0.135,0.241,0.296	0.269
Sjc_0004031	chr4	+	71582802	71587398	71582802	71586056	71587198	71587398	111,126,143	22,40,29	19,13,10	15,35,46	298	149	3.79163e-12	4.51764e-11	0.716,0.612,0.711	0.388,0.157,0.098	0.465
Sjc_0004369	chr4	+	85004456	85004902	85004456	85004725	85004791	85004902	442,362,420	230,165,183	166,130,95	154,178,135	215	149	7.75935e-13	9.9991e-12	0.571,0.603,0.614	0.428,0.336,0.328	0.232
Sjc_0004040	chr4	+	71925896	71929076	71925896	71926186	71927716	71929076	8,6,6	0,2,2	17,19,17	8,21,14	298	149	0.00904739	0.0218823	1.0,0.6,0.6	0.515,0.311,0.378	0.332
Sjc_0004049	chr4	+	72197000	72198592	72197000	72197232	72198311	72198592	10,21,20	8,11,1	0,2,3	29,24,19	298	149	5.79177e-11	6.13623e-10	0.385,0.488,0.909	0.0,0.04,0.073	0.556
Sjc_0004216	chr4	+	78343621	78343954	78343621	78343717	78343865	78343954	289,261,334	76,51,53	115,116,69	54,59,52	297	149	8.29092e-09	6.35638e-08	0.656,0.72,0.76	0.517,0.497,0.4	0.241
Sjc_0004216	chr4	+	78343621	78347667	78343621	78344218	78344261	78347667	40,42,49	75,65,95	69,48,44	49,26,23	192	149	4.21498e-09	3.40761e-08	0.293,0.334,0.286	0.522,0.589,0.598	-0.265
Sjc_0004068	chr4	-	72906058	72906723	72906058	72906296	72906477	72906723	138,172,122	27,26,37	72,39,41	41,31,29	298	149	4.06443e-08	2.83496e-07	0.719,0.768,0.622	0.468,0.386,0.414	0.28
Sjc_0003151	chr4	-	35700749	35708082	35700749	35700970	35703414	35708082	265,283,255	0,11,9	42,49,50	13,9,5	298	149	1.43736e-08	1.06708e-07	1.0,0.928,0.934	0.618,0.731,0.833	0.227
Sjc_0003151	chr4	-	35717076	35719934	35717076	35717624	35719787	35719934	289,292,255	45,78,59	115,94,88	64,63,77	298	149	6.55154e-12	7.55819e-11	0.763,0.652,0.684	0.473,0.427,0.364	0.278
Sjc_0003151	chr4	-	35717076	35719934	35717076	35719389	35719787	35719934	401,402,351	86,33,39	189,140,123	227,167,146	298	149	0	0	0.7,0.859,0.818	0.294,0.295,0.296	0.497
Sjc_0004290	chr4	+	81701982	81702254	81701982	81702063	81702232	81702254	590,519,739	98,86,105	147,105,154	54,62,73	298	149	6.86784e-13	8.88463e-12	0.751,0.751,0.779	0.576,0.459,0.513	0.244
Sjc_0002345	chr4	+	1411721	1414693	1411721	1411759	1414619	1414693	6,8,13	0,1,0	3,5,2	2,0,4	298	149	0.000171975	0.000614209	1.0,0.8,1.0	0.429,1.0,0.2	0.39
Sjc_0004101	chr4	+	73920011	73922409	73920011	73920464	73922062	73922409	49,46,50	56,34,50	3,3,4	11,25,22	298	149	3.39551e-09	2.80438e-08	0.304,0.404,0.333	0.12,0.057,0.083	0.26
Sjc_0007022	chr5	+	13998950	13999592	13998950	13999019	13999475	13999592	2265,2810,2595	335,592,420	926,855,834	1404,3354,3184	298	149	0	0	0.772,0.704,0.755	0.248,0.113,0.116	0.585
Sjc_0002051	chr8	-	79901301	79903400	79901301	79901797	79903244	79903400	166,296,251	7,0,1	135,81,94	7,40,15	298	149	1.68602e-10	1.67176e-09	0.922,1.0,0.992	0.906,0.503,0.758	0.249
Sjc_0004144	chr4	-	75443964	75444806	75443964	75444197	75444240	75444806	2,2,11	11,7,4	1,0,0	3,2,3	192	149	0.000146437	0.000528979	0.124,0.181,0.681	0.206,0.0,0.0	0.26
Sjc_0007574	chr5	+	36608515	36609119	36608515	36608594	36608635	36609119	12,17,20	30,41,52	25,18,14	13,13,6	190	149	1.91271e-07	1.18211e-06	0.239,0.245,0.232	0.601,0.521,0.647	-0.351
Sjc_0004174	chr4	+	76625005	76625470	76625005	76625279	76625328	76625470	51,62,52	2,8,4	12,7,10	5,12,18	198	149	7.07966e-09	5.5032e-08	0.95,0.854,0.907	0.644,0.305,0.295	0.489
Sjc_0003431	chr4	-	45862356	45863720	45862356	45862524	45863411	45863720	31,21,25	9,9,13	26,14,21	49,13,32	298	149	1.0893e-05	4.89009e-05	0.633,0.538,0.49	0.21,0.35,0.247	0.285
Sjc_0004263	chr4	-	80244386	80245849	80244386	80244611	80245585	80245849	457,376,417	132,126,149	49,34,58	139,263,240	298	149	0	0	0.634,0.599,0.583	0.15,0.061,0.108	0.499
Sjc_0001259	chr8	-	49932180	49935729	49932180	49934663	49935711	49935729	13,47,39	5,19,5	18,19,27	36,51,40	298	149	3.94979e-09	3.21366e-08	0.565,0.553,0.796	0.2,0.157,0.252	0.435
Sjc_0004274	chr4	+	80840151	80844285	80840151	80840426	80841585	80844285	16,24,18	10,4,8	2,7,7	32,44,27	298	149	1.41376e-12	1.77159e-11	0.444,0.75,0.529	0.03,0.074,0.115	0.501
Sjc_0000844	chr8	-	34700766	34703426	34700766	34700952	34703366	34703426	11,18,14	0,0,0	3,0,2	8,11,4	298	149	0	0	1.0,1.0,1.0	0.158,0.0,0.2	0.881
Sjc_0000844	chr8	-	34702567	34703426	34702567	34703001	34703366	34703426	16,49,30	0,0,0	20,10,6	1,2,5	298	149	3.96142e-06	1.89294e-05	1.0,1.0,1.0	0.909,0.714,0.375	0.334
Sjc_0004295	chr4	-	81945800	81953040	81945800	81947036	81950015	81953040	30,38,42	0,0,0	15,13,22	3,7,4	298	149	9.59322e-10	8.56554e-09	1.0,1.0,1.0	0.714,0.481,0.733	0.357
Sjc_0003028	chr4	-	31197602	31202638	31197602	31197844	31201476	31202638	9,41,10	0,11,4	97,19,18	742,144,118	298	149	2.11275e-13	2.85418e-12	1.0,0.651,0.556	0.061,0.062,0.071	0.671
Sjc_0003028	chr4	-	31197602	31202638	31197602	31197858	31201476	31202638	7,33,10	0,18,1	19,7,7	461,104,93	298	149	3.33067e-16	5.94774e-15	1.0,0.478,0.833	0.02,0.033,0.036	0.741
Sjc_0003028	chr4	-	31197602	31202638	31197602	31200318	31201476	31202638	4,15,6	0,0,0	14,10,6	13,6,0	298	149	2.29994e-07	1.39883e-06	1.0,1.0,1.0	0.35,0.455,1.0	0.398
Sjc_0002121	chr8	+	82970880	82973263	82970880	82970951	82971283	82973263	11,6,7	2,0,3	10,7,3	8,10,12	298	149	0.000466351	0.00150014	0.733,1.0,0.538	0.385,0.259,0.111	0.505
Sjc_0009726	chrtig00083911_pilon_pilon_5	+	6920	7196	6920	7020	7052	7196	15,16,43	8,11,21	47,14,11	2,6,0	181	149	0.000343961	0.00114833	0.607,0.545,0.628	0.951,0.658,1.0	-0.276
Sjc_0009726	chrtig00083911_pilon_pilon_5	+	6920	7475	6920	7196	7226	7475	0,0,0	4,4,1	5,8,0	0,0,2	179	149	3.82895e-08	2.68618e-07	0.0,0.0,0.0	1.0,1.0,0.0	-0.667
Sjc_0004421	chr4	-	87199688	87200538	87199688	87199786	87200465	87200538	6,4,12	0,0,1	13,7,9	1,3,1	298	149	0.00558822	0.014216	1.0,1.0,0.857	0.867,0.538,0.818	0.211
Sjc_0004421	chr4	-	87199688	87201137	87199688	87200538	87200579	87201137	2,5,9	0,0,2	10,3,4	0,5,1	190	149	0.0066045	0.0165685	1.0,1.0,0.779	1.0,0.32,0.758	0.234
Sjc_0004427	chr4	-	87381158	87385736	87381158	87381412	87385009	87385736	51,12,49	0,0,0	19,13,11	8,4,11	298	149	7.29417e-14	1.04153e-12	1.0,1.0,1.0	0.543,0.619,0.333	0.502
Sjc_0006744	chr5	+	49264	50637	49264	49321	50425	50637	77,34,44	96,34,62	10,5,10	0,0,5	298	149	0.000202682	0.000712326	0.286,0.333,0.262	1.0,1.0,0.5	-0.54
Sjc_0006748	chr5	-	135347	143540	135347	141395	141444	143540	25,22,18	4,0,3	28,22,14	6,9,7	198	149	0.00464451	0.0120258	0.825,1.0,0.819	0.778,0.648,0.601	0.206
Sjc_0006749	chr5	+	172601	173148	172601	172821	172865	173148	733,552,653	1623,1148,1373	210,188,158	175,118,141	193	149	0	0	0.259,0.271,0.269	0.481,0.552,0.464	-0.233
Sjc_0006749	chr5	+	181932	183925	181932	182726	182993	183925	45,54,25	62,30,35	23,11,10	62,59,52	298	149	7.96392e-07	4.36185e-06	0.266,0.474,0.263	0.156,0.085,0.088	0.225
Sjc_0001081	chr8	-	43494140	43495787	43494140	43494384	43495384	43495787	70,23,80	45,22,52	8,28,13	35,49,58	298	149	6.76103e-10	6.15009e-09	0.438,0.343,0.435	0.103,0.222,0.101	0.263
Sjc_0004588	chr1	+	7364589	7365318	7364589	7365081	7365119	7365318	31,58,44	15,20,21	29,27,21	0,0,6	187	149	1.53411e-05	6.70471e-05	0.622,0.698,0.625	1.0,1.0,0.736	-0.264
Sjc_0004588	chr1	+	7365362	7366351	7365362	7365668	7366154	7366351	53,75,60	29,0,24	34,28,24	0,0,0	298	149	1.50654e-07	9.56289e-07	0.477,1.0,0.556	1.0,1.0,1.0	-0.322
Sjc_0003449	chr4	-	46386238	46389534	46386238	46388231	46389400	46389534	45,39,68	12,16,15	16,78,58	3,5,0	298	149	2.16596e-05	9.14711e-05	0.652,0.549,0.694	0.727,0.886,1.0	-0.239
Sjc_0006833	chr5	+	4522769	4525642	4522769	4525113	4525437	4525642	34,25,29	3,2,3	5,6,9	14,8,8	298	149	3.57866e-11	3.85901e-10	0.85,0.862,0.829	0.152,0.273,0.36	0.585
Sjc_0006837	chr5	+	4569970	4571178	4569970	4570215	4571026	4571178	121,167,156	118,155,141	16,14,4	26,42,42	298	149	1.78169e-07	1.11058e-06	0.339,0.35,0.356	0.235,0.143,0.045	0.207
Sjc_0006841	chr5	-	4858930	4859180	4858930	4859105	4859145	4859180	63,44,40	90,71,91	44,26,29	17,26,28	189	149	0.00177386	0.00504792	0.356,0.328,0.257	0.671,0.441,0.449	-0.207
Sjc_0006861	chr5	-	6060474	6063657	6060474	6061304	6061811	6063657	9,22,17	0,2,2	2,2,1	14,10,3	298	149	1.55431e-15	2.70257e-14	1.0,0.846,0.81	0.067,0.091,0.143	0.785
Sjc_0006861	chr5	-	6060474	6063657	6060474	6061973	6063545	6063657	0,11,6	2,0,0	9,6,3	13,11,11	298	149	0.00280651	0.00763389	0.0,1.0,1.0	0.257,0.214,0.12	0.47
Sjc_0001865	chr8	+	72748852	72750861	72748852	72748902	72748941	72750861	3,7,5	4,0,1	8,9,4	0,0,0	188	149	0.00958529	0.0230193	0.373,1.0,0.798	1.0,1.0,1.0	-0.276
Sjc_0001865	chr8	+	72759763	72762780	72759763	72760157	72762289	72762780	55,43,58	14,9,17	76,63,40	55,43,44	298	149	3.78183e-07	2.2042e-06	0.663,0.705,0.63	0.409,0.423,0.312	0.285
Sjc_0000205	chr8	+	9128949	9129188	9128949	9129025	9129103	9129188	12,38,14	4,2,2	11,9,7	2,8,8	227	149	0.00416195	0.0109045	0.663,0.926,0.821	0.783,0.425,0.365	0.279
Sjc_0006874	chr5	+	6682271	6684687	6682271	6682401	6684463	6684687	171,120,152	27,19,20	107,41,35	203,95,92	298	149	0	0	0.76,0.759,0.792	0.209,0.177,0.16	0.588
Sjc_0003479	chr4	-	47401760	47402186	47401760	47401936	47402055	47402186	54,51,60	24,12,21	49,31,44	71,43,48	268	149	2.28348e-09	1.94109e-08	0.556,0.703,0.614	0.277,0.286,0.338	0.324
Sjc_0003807	chr4	+	61291182	61291428	61291182	61291293	61291329	61291428	30,66,49	31,29,32	48,54,60	191,215,239	185	149	2.55351e-15	4.32609e-14	0.438,0.647,0.552	0.168,0.168,0.168	0.378
Sjc_0002721	chr4	+	20095693	20096032	20095693	20095735	20095893	20096032	39,51,41	19,36,21	9,11,13	32,69,49	298	149	0	0	0.506,0.415,0.494	0.123,0.074,0.117	0.367
Sjc_0008692	chr6	+	6807772	6808181	6807772	6808014	6808049	6808181	46,43,30	16,17,26	3,1,7	0,0,1	184	149	1.16471e-05	5.19652e-05	0.7,0.672,0.483	1.0,1.0,0.85	-0.332
Sjc_0007345	chr5	-	27136779	27137268	27136779	27137016	27137059	27137268	69,126,116	142,115,100	97,111,101	19,59,22	192	149	5.43979e-07	3.08878e-06	0.274,0.46,0.474	0.798,0.593,0.781	-0.321
Sjc_0007345	chr5	-	27137059	27137268	27137059	27137109	27137141	27137268	166,200,171	110,90,84	122,139,105	4,27,14	181	149	7.95586e-13	1.02161e-11	0.554,0.647,0.626	0.962,0.809,0.861	-0.268
Sjc_0004420	chr4	+	87186084	87188467	87186084	87186620	87187148	87188467	21,22,27	16,29,20	10,4,8	13,55,48	298	149	1.46263e-06	7.64779e-06	0.396,0.275,0.403	0.278,0.035,0.077	0.228
Sjc_0008898	chr6	+	16044060	16044889	16044060	16044316	16044677	16044889	15,18,20	17,10,17	12,50,42	64,104,109	298	149	2.55552e-05	0.000106744	0.306,0.474,0.37	0.086,0.194,0.162	0.236
Sjc_0008898	chr6	+	16044060	16044889	16044060	16044330	16044677	16044889	14,18,19	8,10,8	7,47,30	59,104,93	298	149	2.77827e-10	2.66391e-09	0.467,0.474,0.543	0.056,0.184,0.139	0.368
Sjc_0006996	chr5	-	12532533	12533762	12532533	12532813	12533724	12533762	4,3,4	0,0,0	4,3,6	0,4,2	298	149	0.000114372	0.000424111	1.0,1.0,1.0	1.0,0.273,0.6	0.376
Sjc_0007037	chr5	+	14781413	14783579	14781413	14781504	14783449	14783579	315,263,277	270,172,173	54,43,35	138,128,122	298	149	0	0	0.368,0.433,0.445	0.164,0.144,0.125	0.271
Sjc_0007044	chr5	-	15196715	15198145	15196715	15197137	15197266	15198145	48,58,58	0,2,0	9,11,8	9,3,5	278	149	4.62086e-12	5.42559e-11	1.0,0.94,1.0	0.349,0.663,0.462	0.489
Sjc_0007044	chr5	-	15196715	15198145	15196715	15197137	15198086	15198145	33,39,41	28,26,28	8,1,2	13,28,16	298	149	1.36547e-08	1.01683e-07	0.371,0.429,0.423	0.235,0.018,0.059	0.304
Sjc_0002920	chr4	+	27768986	27772161	27768986	27769202	27771481	27772161	84,65,71	18,11,10	11,24,13	5,12,17	298	149	8.617e-05	0.000327897	0.7,0.747,0.78	0.524,0.5,0.277	0.309
Sjc_0002920	chr4	+	27768986	27772161	27768986	27769202	27771546	27772161	87,76,71	99,73,72	12,34,16	58,100,76	298	149	4.44422e-13	5.83044e-12	0.305,0.342,0.33	0.094,0.145,0.095	0.214
Sjc_0008717	chr6	-	7847949	7849555	7847949	7848149	7849456	7849555	124,105,142	10,2,12	117,145,117	20,59,46	298	149	1.03845e-08	7.84562e-08	0.861,0.963,0.855	0.745,0.551,0.56	0.274
Sjc_0008717	chr6	-	7847949	7849833	7847949	7848149	7849597	7849833	130,91,128	102,99,90	102,113,98	354,885,870	298	149	0	0	0.389,0.315,0.416	0.126,0.06,0.053	0.294
Sjc_0008717	chr6	-	7847949	7849833	7847949	7849555	7849597	7849833	94,56,79	21,24,46	52,45,58	45,130,85	191	149	2.06659e-06	1.05188e-05	0.777,0.645,0.573	0.474,0.213,0.347	0.32
Sjc_0004038	chr4	-	71871057	71875069	71871057	71871142	71872054	71875069	115,83,125	81,60,87	5,5,17	16,12,18	298	149	0.000907742	0.00275814	0.415,0.409,0.418	0.135,0.172,0.321	0.205
Sjc_0007140	chr5	+	18893819	18896557	18893819	18894966	18896373	18896557	34,33,14	49,14,57	4,3,8	14,46,32	298	149	0.000341411	0.00114191	0.258,0.541,0.109	0.125,0.032,0.111	0.213
Sjc_0007146	chr5	-	19261890	19262904	19261890	19261914	19262122	19262904	12,5,15	10,0,3	1,0,0	0,3,1	298	149	0.000150032	0.000541156	0.375,1.0,0.714	1.0,0.0,0.0	0.363
Sjc_0007154	chr5	+	19555370	19558748	19555370	19555544	19558524	19558748	19,17,9	0,0,0	15,17,11	0,13,1	298	149	4.22099e-05	0.000169399	1.0,1.0,1.0	1.0,0.395,0.846	0.253
Sjc_0001108	chr8	-	44493441	44498785	44493441	44493554	44494078	44498785	212,107,119	0,3,7	25,14,26	12,0,8	298	149	4.4264e-05	0.000177154	1.0,0.947,0.895	0.51,1.0,0.619	0.238
Sjc_0007178	chr5	-	20404906	20405535	20404906	20405025	20405447	20405535	528,492,506	133,142,122	130,142,104	86,122,120	298	149	1.11022e-16	2.10133e-15	0.665,0.634,0.675	0.43,0.368,0.302	0.291
Sjc_0005855	chr3	+	11402438	11402876	11402438	11402632	11402730	11402876	251,245,214	80,46,57	108,87,87	78,45,72	247	149	1.21561e-08	9.11828e-08	0.654,0.763,0.694	0.455,0.538,0.422	0.232
Sjc_0007215	chr5	-	21745303	21745628	21745303	21745334	21745373	21745628	30,70,47	46,109,81	51,58,33	345,411,456	188	149	0	0	0.341,0.337,0.315	0.105,0.101,0.054	0.244
Sjc_0001848	chr8	+	71744119	71747198	71744119	71744517	71747040	71747198	2,6,2	0,0,1	14,13,12	4,10,19	298	149	1.75667e-05	7.55474e-05	1.0,1.0,0.5	0.636,0.394,0.24	0.41
Sjc_0007625	chr5	+	38630755	38632215	38630755	38630986	38632075	38632215	10,10,16	9,2,12	14,7,4	0,3,0	298	149	0.0014459	0.00419178	0.357,0.714,0.4	1.0,0.538,1.0	-0.356
Sjc_0007229	chr5	+	22719682	22720842	22719682	22719828	22720746	22720842	283,136,145	59,37,39	12,16,17	0,0,0	298	149	1.91428e-09	1.64651e-08	0.706,0.648,0.65	1.0,1.0,1.0	-0.332
Sjc_0007229	chr5	+	22726300	22726458	22726300	22726361	22726410	22726458	58,25,45	31,14,17	3,7,5	0,0,0	198	149	5.27659e-08	3.58749e-07	0.585,0.573,0.666	1.0,1.0,1.0	-0.392
Sjc_0008874	chr6	-	15051568	15052103	15051568	15051827	15051860	15052103	15,9,11	5,3,0	1,4,0	1,4,2	182	149	0.00574039	0.0145776	0.711,0.711,1.0	0.45,0.45,0.0	0.507
Sjc_0007260	chr5	-	23668651	23669799	23668651	23669177	23669348	23669799	468,331,366	136,56,108	330,274,242	159,262,290	298	149	1.762e-08	1.29356e-07	0.632,0.747,0.629	0.509,0.343,0.294	0.287
Sjc_0007260	chr5	-	23668651	23669799	23668651	23668713	23669531	23669799	398,305,323	42,34,29	251,117,110	116,52,39	298	149	0	0	0.826,0.818,0.848	0.52,0.529,0.585	0.286
Sjc_0007924	chr2	-	3840337	3841521	3840337	3840503	3840539	3841521	16,29,32	1,2,0	12,14,19	8,12,29	185	149	5.10703e-14	7.42357e-13	0.928,0.921,1.0	0.547,0.484,0.345	0.491
Sjc_0007528	chr5	-	34905641	34907286	34905641	34905882	34907080	34907286	119,98,117	13,9,6	56,27,19	18,21,24	298	149	1.79593e-09	1.54654e-08	0.821,0.845,0.907	0.609,0.391,0.284	0.43
Sjc_0007343	chr5	-	27108866	27110244	27108866	27109423	27109882	27110244	35,54,15	174,180,179	294,214,212	188,233,246	298	149	0	0	0.091,0.13,0.04	0.439,0.315,0.301	-0.265
Sjc_0002945	chr4	+	28575670	28576949	28575670	28575787	28576553	28576949	99,224,150	98,128,117	46,65,50	147,144,129	298	149	7.77156e-15	1.23868e-13	0.336,0.467,0.391	0.135,0.184,0.162	0.238
Sjc_0007382	chr5	-	28807062	28809408	28807062	28807910	28809382	28809408	115,128,142	7,31,29	50,58,47	46,70,33	298	149	1.0393e-11	1.17842e-10	0.891,0.674,0.71	0.352,0.293,0.416	0.405
Sjc_0007382	chr5	-	28808638	28809408	28808638	28808731	28809382	28809408	104,102,118	4,4,0	26,64,50	21,20,12	298	149	8.57869e-13	1.09771e-11	0.929,0.927,1.0	0.382,0.615,0.676	0.394
Sjc_0008245	chr2	+	16670602	16671364	16670602	16671002	16671096	16671364	50,89,83	17,19,21	29,38,24	20,80,42	243	149	2.17633e-09	1.85435e-08	0.643,0.742,0.708	0.471,0.226,0.259	0.379
Sjc_0009349	chr7	-	13155345	13156722	13155345	13155498	13156619	13156722	54,32,44	21,3,19	33,24,41	2,0,0	298	149	1.91704e-08	1.3961e-07	0.563,0.842,0.537	0.892,1.0,1.0	-0.317
Sjc_0007453	chr5	+	31587610	31589597	31587610	31587845	31589520	31589597	81,143,101	68,138,96	46,20,19	93,94,101	298	149	1.10689e-13	1.54709e-12	0.373,0.341,0.345	0.198,0.096,0.086	0.226
Sjc_0005377	chr1	-	39621122	39621679	39621122	39621362	39621428	39621679	195,209,219	177,167,241	87,70,54	112,227,210	215	149	4.10782e-07	2.38273e-06	0.433,0.464,0.386	0.35,0.176,0.151	0.202
Sjc_0001809	chr8	-	70413275	70415542	70413275	70413435	70415505	70415542	97,98,83	14,24,20	54,48,40	25,35,24	298	149	5.03252e-06	2.36434e-05	0.776,0.671,0.675	0.519,0.407,0.455	0.247
Sjc_0009450	chr7	-	17005292	17007042	17005292	17005543	17006813	17007042	10,10,4	8,14,17	2,3,4	15,31,54	298	149	1.47058e-05	6.45419e-05	0.385,0.263,0.105	0.063,0.046,0.036	0.203
Sjc_0007524	chr5	-	34815508	34817174	34815508	34815854	34816950	34817174	97,169,144	9,3,7	61,61,52	41,45,32	298	149	0	0	0.843,0.966,0.911	0.427,0.404,0.448	0.48
Sjc_0007582	chr5	-	36985328	36987665	36985328	36985367	36987485	36987665	44,27,29	9,2,0	64,56,43	23,17,32	298	149	0.000157761	0.000566226	0.71,0.871,1.0	0.582,0.622,0.402	0.325
Sjc_0004593	chr1	+	7530403	7531383	7530403	7530772	7530810	7531383	20,38,24	1,11,6	22,17,17	14,12,8	187	149	0.00336528	0.00901211	0.941,0.734,0.761	0.556,0.53,0.629	0.24
Sjc_0001124	chr8	-	45338380	45341618	45338380	45340986	45341018	45341618	6,8,10	0,3,0	6,7,6	6,11,11	181	149	1.06384e-06	5.69365e-06	1.0,0.687,1.0	0.452,0.344,0.31	0.527
Sjc_0006921	chr5	+	9116899	9117120	9116899	9116968	9117010	9117120	0,0,2	15,21,27	7,1,0	3,5,10	191	149	0.00448435	0.0116484	0.0,0.0,0.055	0.645,0.135,0.0	-0.242
Sjc_0007637	chr5	-	39034239	39034695	39034239	39034594	39034638	39034695	11,4,6	31,3,4	8,11,12	4,6,2	193	149	0.00958715	0.0230193	0.215,0.507,0.537	0.607,0.586,0.822	-0.252
Sjc_0000302	chr8	-	13179761	13183613	13179761	13183002	13183292	13183613	18,14,23	6,0,2	7,1,6	3,5,2	298	149	0.00733601	0.0181576	0.6,1.0,0.852	0.538,0.091,0.6	0.408
Sjc_0007690	chr5	-	40939910	40940710	40939910	40940550	40940580	40940710	125,32,98	54,30,39	11,7,5	0,2,0	179	149	1.15489e-05	5.15586e-05	0.658,0.47,0.677	1.0,0.744,1.0	-0.313
Sjc_0009651	chrtig00013705_pilon_pilon_3	-	42407	44720	42407	42570	43855	44720	17,32,21	6,12,7	38,23,22	27,49,14	298	149	0.00183551	0.00519844	0.586,0.571,0.6	0.413,0.19,0.44	0.238
Sjc_0009651	chrtig00013705_pilon_pilon_3	-	46367	48742	46367	46530	47815	48742	12,27,34	4,6,9	38,29,43	74,30,27	298	149	9.0706e-06	4.12032e-05	0.6,0.692,0.654	0.204,0.326,0.443	0.324
Sjc_0005791	chr3	+	8884387	8887711	8884387	8884418	8887176	8887711	15,19,9	0,1,0	12,11,6	14,17,20	298	149	1.11022e-16	2.10133e-15	1.0,0.905,1.0	0.3,0.244,0.13	0.744
Sjc_0008534	chr6	-	772058	772935	772058	772325	772363	772935	14,37,23	7,6,9	16,46,50	4,0,0	187	149	8.29659e-06	3.79481e-05	0.614,0.831,0.671	0.761,1.0,1.0	-0.215
Sjc_0000676	chr8	-	28537727	28540256	28537727	28538044	28540100	28540256	52,45,25	23,16,22	30,28,17	52,54,34	298	149	2.13344e-06	1.08281e-05	0.531,0.584,0.362	0.224,0.206,0.2	0.282
Sjc_0003976	chr4	-	69128009	69136400	69128009	69128178	69131792	69136400	96,150,109	0,2,0	90,58,38	71,19,29	298	149	0	0	1.0,0.974,1.0	0.388,0.604,0.396	0.529
Sjc_0002436	chr4	+	6286027	6287612	6286027	6286117	6287436	6287612	172,143,172	14,16,18	99,55,49	23,22,44	298	149	1.6595e-06	8.59673e-06	0.86,0.817,0.827	0.683,0.556,0.358	0.302
Sjc_0008680	chr6	+	6365015	6367457	6365015	6365685	6365723	6367457	186,264,215	34,53,46	156,37,59	41,39,31	187	149	0.00108204	0.00322836	0.813,0.799,0.788	0.752,0.431,0.603	0.205
Sjc_0008733	chr6	-	8522741	8523654	8522741	8522867	8523237	8523654	7,11,6	1,0,0	10,14,13	2,6,8	298	149	2.52835e-06	1.2552e-05	0.778,1.0,1.0	0.714,0.538,0.448	0.359
Sjc_0008745	chr6	-	9047633	9049313	9047633	9047766	9049176	9049313	51,62,73	24,34,43	35,117,135	15,11,14	298	149	0.000151894	0.000547331	0.515,0.477,0.459	0.538,0.842,0.828	-0.252
Sjc_0008745	chr6	-	9047633	9051459	9047633	9049313	9051098	9051459	46,101,46	36,21,12	21,32,22	3,1,3	298	149	0.00117728	0.00347967	0.39,0.706,0.657	0.778,0.941,0.786	-0.251
Sjc_0008745	chr6	-	9049176	9051459	9049176	9049313	9051207	9051459	96,145,77	41,58,42	32,47,40	64,73,78	298	149	1.11022e-16	2.10133e-15	0.539,0.556,0.478	0.2,0.244,0.204	0.308
Sjc_0008745	chr6	-	9049176	9051459	9049176	9049313	9051322	9051459	102,153,99	21,19,38	56,72,62	37,126,120	298	149	9.84744e-10	8.78174e-09	0.708,0.801,0.566	0.431,0.222,0.205	0.406
Sjc_0005416	chr1	+	41033949	41034841	41033949	41034158	41034312	41034841	56,12,33	0,0,5	8,10,9	6,6,3	298	149	3.08182e-06	1.50427e-05	1.0,1.0,0.767	0.4,0.455,0.6	0.437
Sjc_0008790	chr6	-	10836085	10836810	10836085	10836343	10836581	10836810	215,190,197	101,105,108	55,95,85	134,128,103	298	149	1.43219e-12	1.78851e-11	0.516,0.475,0.477	0.17,0.271,0.292	0.245
Sjc_0008813	chr6	-	11785648	11791991	11785648	11787490	11790092	11791991	135,145,147	8,14,2	93,92,80	44,43,33	298	149	0	0	0.894,0.838,0.974	0.514,0.517,0.548	0.376
Sjc_0009285	chr7	-	10004633	10005589	10004633	10004703	10005372	10005589	1949,1429,1517	1134,807,1134	416,318,332	683,731,720	298	149	0	0	0.462,0.47,0.401	0.233,0.179,0.187	0.245
Sjc_0008872	chr6	+	14979886	14982070	14979886	14980267	14981729	14982070	55,55,72	35,56,28	12,17,13	46,50,37	298	149	2.5363e-09	2.14347e-08	0.44,0.329,0.563	0.115,0.145,0.149	0.308
Sjc_0008896	chr6	+	15971429	15976560	15971429	15971546	15976428	15976560	6,18,23	6,3,7	5,9,6	35,8,20	298	149	6.37446e-05	0.00024815	0.333,0.75,0.622	0.067,0.36,0.13	0.383
Sjc_0002081	chr8	-	81397201	81400920	81397201	81397481	81400530	81400920	12,16,6	2,0,0	6,8,10	6,4,2	298	149	2.24958e-05	9.48372e-05	0.75,1.0,1.0	0.333,0.5,0.714	0.401
Sjc_0002081	chr8	-	81397201	81400920	81397201	81397503	81400530	81400920	7,14,5	0,0,0	4,5,11	0,4,4	298	149	4.05431e-06	1.93224e-05	1.0,1.0,1.0	1.0,0.385,0.579	0.345
Sjc_0007188	chr5	-	20701608	20703195	20701608	20701886	20703060	20703195	504,456,525	399,311,281	94,64,70	133,139,125	298	149	6.07292e-14	8.77215e-13	0.387,0.423,0.483	0.261,0.187,0.219	0.209
Sjc_0005036	chr1	+	26165094	26168218	26165094	26165329	26168067	26168218	83,147,141	71,38,53	121,129,109	10,19,17	298	149	1.85137e-05	7.92915e-05	0.369,0.659,0.571	0.858,0.772,0.762	-0.264
Sjc_0005036	chr1	+	26165170	26168218	26165170	26165333	26168067	26168218	83,150,146	141,142,117	125,129,111	36,66,53	298	149	3.69746e-06	1.78204e-05	0.227,0.346,0.384	0.635,0.494,0.512	-0.228
Sjc_0005036	chr1	+	26172269	26176546	26172269	26172497	26174221	26176546	636,505,536	57,77,62	357,120,133	69,58,68	298	149	9.48688e-07	5.10745e-06	0.848,0.766,0.812	0.721,0.508,0.494	0.234
Sjc_0001620	chr8	+	62865746	62870453	62865746	62867363	62870329	62870453	47,92,59	3,5,5	44,20,24	12,21,19	298	149	7.72151e-09	5.95753e-08	0.887,0.902,0.855	0.647,0.323,0.387	0.429
Sjc_0009039	chr6	+	22119144	22121738	22119144	22120128	22121633	22121738	144,90,89	0,0,0	26,19,24	2,3,4	298	149	1.58297e-06	8.23552e-06	1.0,1.0,1.0	0.867,0.76,0.75	0.208
Sjc_0006909	chr5	+	8398821	8399044	8398821	8398925	8398968	8399044	66,29,61	114,77,106	10,5,3	2,2,0	192	149	1.87929e-05	8.03737e-05	0.31,0.226,0.309	0.795,0.66,1.0	-0.537
Sjc_0009091	chr7	-	1678407	1680905	1678407	1680471	1680762	1680905	52,75,96	5,1,9	24,41,30	13,10,16	298	149	2.52809e-07	1.52356e-06	0.839,0.974,0.842	0.48,0.672,0.484	0.34
Sjc_0009154	chr7	-	4413915	4416892	4413915	4414248	4416548	4416892	81,72,80	52,42,47	36,25,26	175,247,212	298	149	0	0	0.438,0.462,0.46	0.093,0.048,0.058	0.387
Sjc_0009208	chr7	+	6898596	6899489	6898596	6899311	6899360	6899489	185,179,194	68,158,129	50,35,34	135,193,151	198	149	0	0	0.672,0.46,0.531	0.218,0.12,0.145	0.393
Sjc_0003963	chr4	-	68551676	68554450	68551676	68552850	68553839	68554450	52,37,38	36,16,17	9,12,9	32,45,31	298	149	1.74083e-13	2.36493e-12	0.419,0.536,0.528	0.123,0.118,0.127	0.372
Sjc_0009223	chr7	-	7330797	7332027	7330797	7331645	7331681	7332027	12,18,23	2,6,18	14,7,4	14,11,9	185	149	0.00614295	0.015524	0.829,0.707,0.507	0.446,0.339,0.264	0.331
Sjc_0007411	chr5	+	29922214	29926576	29922214	29924011	29925714	29926576	801,481,590	66,45,60	189,214,202	67,108,88	298	149	0	0	0.859,0.842,0.831	0.585,0.498,0.534	0.305
Sjc_0002230	chr8	+	88141022	88145067	88141022	88141517	88144956	88145067	35,21,53	0,0,0	20,22,17	4,4,7	298	149	7.80715e-10	7.04875e-09	1.0,1.0,1.0	0.714,0.733,0.548	0.335
Sjc_0009267	chr7	+	9295953	9296384	9295953	9296245	9296311	9296384	198,185,219	57,70,82	123,155,110	119,116,125	215	149	4.9758e-12	5.83292e-11	0.707,0.647,0.649	0.417,0.481,0.379	0.242
Sjc_0009303	chr7	+	11113945	11115815	11113945	11114505	11115615	11115815	16,15,20	9,18,8	3,2,1	18,19,18	298	149	6.19027e-10	5.66635e-09	0.471,0.294,0.556	0.077,0.05,0.027	0.389
Sjc_0009303	chr7	+	11144358	11146411	11144358	11145655	11145692	11146411	2,1,5	1,0,0	2,0,1	1,2,1	186	149	0.000350193	0.00116539	0.616,1.0,1.0	0.616,0.0,0.445	0.518
Sjc_0004043	chr4	+	71974806	71977377	71974806	71974839	71977325	71977377	10,8,13	1,0,2	13,4,6	21,10,18	298	149	2.37107e-10	2.30079e-09	0.833,1.0,0.765	0.236,0.167,0.143	0.684
Sjc_0006021	chr3	+	19075858	19076647	19075858	19075923	19076464	19076647	24,15,29	9,7,7	11,18,13	20,29,33	298	149	2.65583e-08	1.89799e-07	0.571,0.517,0.674	0.216,0.237,0.165	0.381
Sjc_0001030	chr8	-	41843908	41847705	41843908	41844153	41847388	41847705	44,43,50	0,0,0	45,18,17	8,2,2	298	149	1.00032e-07	6.53279e-07	1.0,1.0,1.0	0.738,0.818,0.81	0.211
Sjc_0009371	chr7	-	13908283	13909781	13908283	13908600	13909644	13909781	57,53,34	129,112,159	53,45,47	40,81,8	298	149	0.00101373	0.00304707	0.181,0.191,0.097	0.398,0.217,0.746	-0.297
Sjc_0009372	chr7	+	13916872	13918198	13916872	13917009	13917778	13918198	42,69,69	0,0,6	31,62,53	11,16,33	298	149	7.63185e-11	7.91274e-10	1.0,1.0,0.852	0.585,0.66,0.445	0.387
Sjc_0001399	chr8	-	54399661	54401018	54399661	54399744	54400674	54401018	76,91,113	42,29,33	74,91,86	70,85,91	298	149	1.18379e-06	6.25276e-06	0.475,0.611,0.631	0.346,0.349,0.321	0.234
Sjc_0003407	chr4	+	44977065	44979724	44977065	44977124	44979577	44979724	3,5,7	0,0,0	3,9,4	15,21,17	298	149	1.16129e-13	1.61382e-12	1.0,1.0,1.0	0.091,0.176,0.105	0.876
Sjc_0009423	chr7	+	15881593	15881994	15881593	15881674	15881708	15881994	9,21,13	11,13,14	26,20,15	6,10,5	183	149	0.00751977	0.0185455	0.4,0.568,0.431	0.779,0.62,0.71	-0.237
Sjc_0009423	chr7	+	15881593	15881994	15881593	15881674	15881724	15881994	9,22,15	49,35,39	29,26,21	19,22,29	199	149	0.000396001	0.00129997	0.121,0.32,0.224	0.533,0.469,0.352	-0.23
Sjc_0001321	chr8	+	51736057	51739049	51736057	51736188	51738763	51739049	13,20,27	0,1,5	5,15,9	18,10,19	298	149	5.27384e-09	4.18453e-08	1.0,0.909,0.73	0.122,0.429,0.191	0.632
Sjc_0005156	chr1	-	30168479	30175006	30168479	30170313	30174775	30175006	15,37,44	0,0,0	57,55,47	8,13,8	298	149	6.99885e-10	6.3426e-09	1.0,1.0,1.0	0.781,0.679,0.746	0.265
Sjc_0005975	chr3	-	16731362	16731835	16731362	16731640	16731669	16731835	275,345,241	284,253,242	420,163,172	655,473,500	178	149	1.08187e-10	1.10436e-09	0.448,0.533,0.455	0.349,0.224,0.224	0.213
Sjc_0000011	chr8	-	522135	525273	522135	522273	525142	525273	3,11,6	0,0,0	19,23,22	20,35,27	298	149	3.49432e-12	4.19087e-11	1.0,1.0,1.0	0.322,0.247,0.289	0.714
Sjc_0001376	chr8	+	53536075	53538949	53536075	53536749	53536789	53538949	29,24,12	0,2,1	20,5,5	7,0,6	189	149	0.000466471	0.00150014	1.0,0.904,0.904	0.693,1.0,0.396	0.24
Sjc_0001376	chr8	+	53536789	53538949	53536789	53536948	53538721	53538949	50,70,55	3,4,1	14,4,3	3,5,22	298	149	6.38368e-08	4.28408e-07	0.893,0.897,0.965	0.7,0.286,0.064	0.568
Sjc_0001702	chr8	-	65990629	65992814	65990629	65990915	65992415	65992814	19,26,29	13,18,25	22,28,14	36,46,46	298	149	0.000109895	0.000408551	0.422,0.419,0.367	0.234,0.233,0.132	0.203
Sjc_0000034	chr8	-	1647692	1648032	1647692	1647904	1647955	1648032	41,71,57	44,22,41	37,39,17	32,58,66	200	149	0.00625222	0.0157782	0.41,0.706,0.509	0.463,0.334,0.161	0.222
Sjc_0000034	chr8	-	1647692	1649477	1647692	1647904	1649339	1649477	38,66,53	4,0,14	35,38,18	5,39,38	298	149	0.000592085	0.00187588	0.826,1.0,0.654	0.778,0.328,0.191	0.394
Sjc_0000090	chr8	-	3719825	3721034	3719825	3720046	3720772	3721034	149,110,72	47,33,44	51,52,47	39,64,58	298	149	8.20002e-06	3.75301e-05	0.613,0.625,0.45	0.395,0.289,0.288	0.239
Sjc_0008934	chr6	-	17285695	17289327	17285695	17285829	17289266	17289327	129,143,137	6,2,0	66,29,29	8,8,14	298	149	5.17841e-10	4.78838e-09	0.915,0.973,1.0	0.805,0.644,0.509	0.31
Sjc_0008934	chr6	-	17310586	17314926	17310586	17313542	17314710	17314926	33,60,61	4,5,4	71,29,19	6,20,12	298	149	0.00236029	0.00651522	0.805,0.857,0.884	0.855,0.42,0.442	0.276
Sjc_0000134	chr8	+	5548077	5549961	5548077	5549681	5549772	5549961	1,20,6	2,16,8	34,43,15	221,344,344	240	149	3.56658e-09	2.93234e-08	0.237,0.437,0.318	0.087,0.072,0.026	0.269
Sjc_0005384	chr1	-	40083293	40083886	40083293	40083465	40083729	40083886	51,66,45	0,4,0	63,81,62	23,23,18	298	149	2.03526e-12	2.4861e-11	1.0,0.892,1.0	0.578,0.638,0.633	0.348
Sjc_0005184	chr1	+	31444365	31445414	31444365	31444874	31445273	31445414	82,120,95	16,23,27	28,29,27	22,31,20	298	149	2.08071e-09	1.77913e-08	0.719,0.723,0.638	0.389,0.319,0.403	0.323
Sjc_0005184	chr1	+	31444365	31445414	31444365	31444883	31445273	31445414	86,121,87	17,15,25	27,28,27	21,24,19	298	149	4.69234e-08	3.22648e-07	0.717,0.801,0.635	0.391,0.368,0.415	0.326
Sjc_0000195	chr8	-	8657021	8659832	8657021	8657723	8659736	8659832	5,19,3	0,2,0	75,32,31	16,2,15	298	149	0.000464221	0.00149489	1.0,0.826,1.0	0.701,0.889,0.508	0.243
Sjc_0003205	chr4	+	37616872	37619335	37616872	37617174	37619098	37619335	131,154,124	48,44,36	81,39,64	122,52,61	298	149	1.11022e-16	2.10133e-15	0.577,0.636,0.633	0.249,0.273,0.344	0.327
Sjc_0003691	chr4	+	56174420	56175830	56174420	56174559	56175711	56175830	51,59,63	33,21,31	41,23,21	135,67,89	298	149	0	0	0.436,0.584,0.504	0.132,0.146,0.106	0.38
Sjc_0003691	chr4	+	56174420	56175830	56174420	56175650	56175711	56175830	52,52,46	0,3,0	26,18,19	12,10,9	210	149	2.91989e-14	4.40133e-13	1.0,0.925,1.0	0.606,0.561,0.6	0.386

## Sheet: Skip exon
GeneID	chr	strand	exonStart_0base	exonEnd	upstreamES	upstreamEE	downstreamES	downstreamEE	IJC_SAMPLE_1	SJC_SAMPLE_1	IJC_SAMPLE_2	SJC_SAMPLE_2	IncFormLen	SkipFormLen	PValue	FDR	IncLevel1	IncLevel2	IncLevelDifference
Sjc_0009582	chrtig00000622:67343-3315238_pilon_pilon_2	+	102964	103067	102818	102902	103986	104290	34,36,31	1,0,2	21,18,8	4,1,5	252	149	0.000371203	0.00333036	0.953,1.0,0.902	0.756,0.914,0.486	0.233
Sjc_0009582	chrtig00000622:67343-3315238_pilon_pilon_2	+	102980	103067	102818	102902	103986	104290	18,89,11	1,0,2	20,16,4	4,1,5	236	149	0.000306307	0.00280627	0.919,1.0,0.776	0.759,0.91,0.336	0.23
Sjc_0002234	chr8	-	88232430	88232442	88229743	88230355	88233923	88234112	0,55,93	66,62,92	0,0,0	88,60,93	161	149	5.0828e-11	1.85018e-09	0.0,0.451,0.483	0.0,0.0,0.0	0.311
Sjc_0002187	chr8	+	86105652	86105672	86098829	86101567	86106359	86106515	10,10,19	0,2,0	30,1,3	16,45,20	169	149	1.49424e-11	5.96172e-10	1.0,0.815,1.0	0.623,0.019,0.117	0.685
Sjc_0002147	chr8	+	84199118	84199215	84198996	84199072	84211890	84212165	22,42,44	0,1,5	29,95,100	10,18,30	246	149	1.19335e-05	0.000158915	1.0,0.962,0.842	0.637,0.762,0.669	0.245
Sjc_0001934	chr8	+	75560385	75560469	75558316	75558561	75564744	75564789	243,213,255	4,0,0	178,149,128	40,34,28	233	149	0	0	0.975,1.0,1.0	0.74,0.737,0.745	0.251
Sjc_0001934	chr8	+	75562691	75563541	75558316	75558561	75564744	75564789	35,16,9	4,0,0	47,33,29	40,34,28	298	149	5.65321e-11	2.04319e-09	0.814,1.0,1.0	0.37,0.327,0.341	0.592
Sjc_0001930	chr8	-	75418003	75418254	75416879	75417073	75418286	75418555	23,14,21	3,0,0	49,25,39	6,8,8	298	149	0.000464932	0.00407602	0.793,1.0,1.0	0.803,0.61,0.709	0.224
Sjc_0001885	chr8	+	73650148	73650362	73646703	73647685	73664467	73666232	25,44,19	121,143,132	64,40,26	40,37,37	298	149	1.58162e-12	7.16869e-11	0.094,0.133,0.067	0.444,0.351,0.26	-0.254
Sjc_0002139	chr8	+	83892037	83892359	83882388	83882829	83911840	83912252	3,9,6	0,0,0	2,12,9	4,4,4	298	149	9.5565e-10	2.79792e-08	1.0,1.0,1.0	0.2,0.6,0.529	0.557
Sjc_0001740	chr8	-	67680885	67682077	67676056	67676203	67684561	67684824	234,201,190	2,1,4	53,177,169	30,48,22	298	149	0	0	0.983,0.99,0.96	0.469,0.648,0.793	0.341
Sjc_0001689	chr8	+	65532676	65532706	65530124	65530277	65533099	65533514	68,62,65	13,7,16	209,167,128	72,101,92	179	149	5.86938e-06	8.40466e-05	0.813,0.881,0.772	0.707,0.579,0.537	0.214
Sjc_0001669	chr8	+	64560154	64560178	64559474	64559553	64560727	64561045	0,1,0	33,66,38	21,9,27	19,11,20	173	149	0	0	0.0,0.013,0.0	0.488,0.413,0.538	-0.475
Sjc_0001656	chr8	+	64188332	64188592	64186039	64186142	64190203	64190472	22,24,45	2,1,1	10,30,23	4,3,9	298	149	0.00026372	0.00245997	0.846,0.923,0.957	0.556,0.833,0.561	0.259
Sjc_0001631	chr8	-	63173272	63173474	63171627	63172076	63175820	63176061	1380,1023,1183	229,264,229	809,663,657	417,414,412	298	149	0	0	0.751,0.66,0.721	0.492,0.445,0.444	0.25
Sjc_0001631	chr8	-	63174008	63174060	63171627	63172076	63175820	63176061	352,275,295	229,264,229	215,206,181	417,414,412	201	149	1.11022e-16	8.24482e-15	0.533,0.436,0.488	0.277,0.269,0.246	0.222
Sjc_0001627	chr8	-	63042238	63042445	63038984	63039129	63042541	63042916	6,1,3	0,1,0	2,1,4	1,1,2	298	149	0.000582812	0.00499329	1.0,0.333,1.0	0.5,0.333,0.5	0.333
Sjc_0001582	chr8	-	61461116	61461275	61457825	61458535	61463867	61463960	9,5,5	0,0,0	10,30,16	0,7,4	298	149	3.28155e-06	4.96823e-05	1.0,1.0,1.0	1.0,0.682,0.667	0.217
Sjc_0001582	chr8	-	61462272	61462501	61461116	61461275	61463867	61463960	0,16,4	9,5,5	1,0,0	10,28,16	298	149	4.56495e-06	6.69702e-05	0.0,0.615,0.286	0.048,0.0,0.0	0.284
Sjc_0001557	chr8	-	60590051	60590127	60587915	60589062	60597276	60597376	220,221,167	4,1,0	25,4,8	2,2,3	225	149	0.000134542	0.00135662	0.973,0.993,1.0	0.892,0.57,0.638	0.289
Sjc_0001556	chr8	-	60558360	60560394	60556290	60556371	60564852	60565043	6,22,9	3,13,5	5,1,2	140,197,193	298	149	0	0	0.5,0.458,0.474	0.018,0.003,0.005	0.469
Sjc_0001556	chr8	-	60558360	60563084	60556290	60556371	60564852	60565043	6,22,9	3,13,5	15,3,5	140,197,193	298	149	0	0	0.5,0.458,0.474	0.051,0.008,0.013	0.453
Sjc_0001519	chr8	+	59202818	59202901	59199462	59199571	59204497	59204541	122,69,80	39,42,52	73,42,40	83,94,72	232	149	1.7733e-07	3.49983e-06	0.668,0.513,0.497	0.361,0.223,0.263	0.277
Sjc_0001450	chr8	-	56662663	56662781	56661504	56662056	56663616	56663768	12,13,10	0,0,0	10,7,5	1,2,4	267	149	7.49878e-06	0.000104367	1.0,1.0,1.0	0.848,0.661,0.411	0.36
Sjc_0001418	chr8	-	55077536	55078855	55076422	55076645	55081800	55081917	35,57,60	3,1,6	31,21,26	34,7,4	298	149	7.77751e-05	0.000838225	0.854,0.966,0.833	0.313,0.6,0.765	0.325
Sjc_0001416	chr8	-	55045602	55045721	55043846	55043932	55047012	55047055	52,27,52	1,0,4	11,43,25	12,4,3	268	149	0.00081644	0.00672044	0.967,1.0,0.878	0.338,0.857,0.822	0.276
Sjc_0001366	chr8	-	53226981	53227225	53226036	53226097	53229009	53229074	3,1,2	5,0,0	5,0,0	30,10,9	298	149	0.00288665	0.0207407	0.231,1.0,1.0	0.077,0.0,0.0	0.718
Sjc_0001323	chr8	+	51791998	51792054	51788890	51789039	51799170	51799564	7,0,3	1,4,2	1,1,2	21,21,12	205	149	0.00293102	0.0210149	0.836,0.0,0.522	0.033,0.033,0.108	0.395
Sjc_0001323	chr8	+	51796750	51796867	51793530	51793601	51799170	51799564	560,386,521	0,16,4	186,229,238	80,53,50	266	149	0	0	1.0,0.931,0.986	0.566,0.708,0.727	0.305
Sjc_0001311	chr8	-	51566608	51566625	51565405	51565593	51567877	51568108	0,0,2	3,7,1	8,7,2	2,0,0	166	149	7.85254e-09	1.9462e-07	0.0,0.0,0.642	0.782,1.0,1.0	-0.713
Sjc_0001309	chr8	-	51469957	51470515	51468858	51468958	51471911	51472525	8,1,8	0,0,0	12,16,15	5,2,0	298	149	0.000180144	0.00175976	1.0,1.0,1.0	0.545,0.8,1.0	0.218
Sjc_0001236	chr8	-	49281849	49281939	49279996	49280067	49283766	49283936	21,21,24	16,21,15	43,41,29	2,2,9	239	149	3.30463e-07	6.16904e-06	0.45,0.384,0.499	0.931,0.927,0.668	-0.398
Sjc_0001405	chr8	+	54559531	54559675	54559153	54559489	54560522	54560625	13,12,9	6,10,4	4,7,3	0,0,0	293	149	7.26782e-09	1.80889e-07	0.524,0.379,0.534	1.0,1.0,1.0	-0.521
Sjc_0001225	chr8	+	48945570	48945645	48944597	48944923	48952204	48952452	281,221,192	2,2,1	136,86,87	27,17,15	224	149	0	0	0.989,0.987,0.992	0.77,0.771,0.794	0.211
Sjc_0001225	chr8	+	48945572	48945645	48944597	48944923	48952204	48952452	162,117,118	2,2,1	73,54,71	27,17,15	222	149	0	0	0.982,0.975,0.988	0.645,0.681,0.761	0.286
Sjc_0001225	chr8	+	48945572	48945645	48944597	48944923	48954414	48955147	26,20,25	0,1,0	20,6,9	4,4,1	222	149	9.19076e-06	0.000124926	1.0,0.931,1.0	0.77,0.502,0.858	0.267
Sjc_0001220	chr8	+	48754568	48754713	48754407	48754512	48755025	48755149	42,21,31	7,3,3	26,7,14	0,0,0	294	149	2.17069e-06	3.41867e-05	0.753,0.78,0.84	1.0,1.0,1.0	-0.209
Sjc_0001220	chr8	+	48754568	48754713	48754407	48754512	48755177	48755333	46,21,29	0,1,0	41,5,14	0,19,14	294	149	1.70365e-06	2.74384e-05	1.0,0.914,1.0	1.0,0.118,0.336	0.487
Sjc_0001153	chr8	+	46279023	46279104	46276484	46276573	46279729	46280933	32,20,15	0,0,0	15,5,2	1,0,14	230	149	0.00130712	0.0102909	1.0,1.0,1.0	0.907,1.0,0.085	0.336
Sjc_0001131	chr8	+	45677611	45677660	45675361	45675692	45682453	45683240	113,72,113	6,0,0	65,71,87	32,13,26	198	149	2.44249e-15	1.54828e-13	0.934,1.0,1.0	0.605,0.804,0.716	0.27
Sjc_0001099	chr8	+	44157637	44157692	44157342	44157602	44157930	44158298	1044,839,846	1047,720,791	265,162,174	792,574,636	204	149	0	0	0.421,0.46,0.439	0.196,0.171,0.167	0.262
Sjc_0001099	chr8	+	44157637	44157772	44157342	44157602	44157930	44158298	2650,2204,2245	1047,720,791	1034,569,624	792,574,636	284	149	0	0	0.57,0.616,0.598	0.407,0.342,0.34	0.232
Sjc_0001082	chr8	+	43557016	43557103	43550096	43550208	43559320	43559407	149,144,155	33,47,43	110,114,100	97,133,108	236	149	0	0	0.74,0.659,0.695	0.417,0.351,0.369	0.319
Sjc_0001168	chr8	-	46840680	46840753	46839226	46839748	46841642	46841944	18,11,33	2,1,0	0,1,0	4,0,1	222	149	3.0003e-06	4.58334e-05	0.858,0.881,1.0	0.0,1.0,0.0	0.58
Sjc_0000975	chr8	-	39583701	39585004	39578496	39578664	39587619	39587657	4,2,7	1,6,2	59,49,63	1,0,0	298	149	1.41898e-08	3.39163e-07	0.667,0.143,0.636	0.967,1.0,1.0	-0.507
Sjc_0000964	chr8	+	39036835	39036980	39026927	39027000	39041380	39041825	43,21,24	8,4,7	13,4,7	4,17,11	294	149	0.000525345	0.00455075	0.731,0.727,0.635	0.622,0.107,0.244	0.373
Sjc_0000964	chr8	+	39036835	39036980	39026927	39027000	39055058	39055763	40,18,24	0,0,0	12,4,5	5,6,11	294	149	5.77316e-15	3.54901e-13	1.0,1.0,1.0	0.549,0.253,0.187	0.67
Sjc_0000964	chr8	+	39036835	39036980	39026927	39027000	39072168	39072569	40,18,26	2,0,6	14,4,4	6,5,10	294	149	6.16803e-06	8.76446e-05	0.91,1.0,0.687	0.542,0.288,0.169	0.533
Sjc_0000964	chr8	+	39041380	39041679	39026927	39027000	39054485	39055763	8,6,7	3,6,2	5,17,16	0,0,2	298	149	9.06757e-06	0.000123416	0.571,0.333,0.636	1.0,1.0,0.8	-0.42
Sjc_0000964	chr8	+	39041380	39041679	39026927	39027000	39055058	39055763	10,6,8	0,0,0	11,17,11	5,6,11	298	149	1.8564e-09	5.19588e-08	1.0,1.0,1.0	0.524,0.586,0.333	0.519
Sjc_0000930	chr8	-	37637234	37637403	37633497	37633583	37640494	37640929	222,142,205	37,37,31	22,26,15	0,0,0	298	149	1.91661e-09	5.34235e-08	0.75,0.657,0.768	1.0,1.0,1.0	-0.275
Sjc_0000907	chr8	+	36951170	36951185	36949979	36950428	36959555	36959704	0,0,6	89,45,82	18,35,16	84,44,37	164	149	2.61124e-13	1.352e-11	0.0,0.0,0.062	0.163,0.42,0.282	-0.268
Sjc_0000679	chr8	+	28604415	28604647	28603710	28604100	28608983	28609635	11,23,19	669,632,718	294,344,281	302,514,501	298	149	0	0	0.008,0.018,0.013	0.327,0.251,0.219	-0.253
Sjc_0000647	chr8	-	27038520	27039435	27038185	27038293	27039470	27039687	233,226,221	67,49,56	137,225,211	119,136,146	298	149	4.4853e-14	2.53519e-12	0.635,0.698,0.664	0.365,0.453,0.419	0.253
Sjc_0000647	chr8	-	27039264	27039435	27038185	27038293	27039470	27039687	286,270,290	67,49,56	185,300,309	119,136,146	298	149	1.14937e-11	4.63116e-10	0.681,0.734,0.721	0.437,0.524,0.514	0.22
Sjc_0000636	chr8	+	26614831	26614909	26611715	26611880	26619755	26619836	9,14,22	0,1,0	4,7,15	0,5,3	227	149	9.74412e-05	0.00102626	1.0,0.902,1.0	1.0,0.479,0.766	0.219
Sjc_0000579	chr8	+	24699089	24700066	24698968	24699057	24702496	24702996	12,5,14	7,1,11	46,28,39	1,6,0	298	149	2.94675e-05	0.00035606	0.462,0.714,0.389	0.958,0.7,1.0	-0.364
Sjc_0000571	chr8	+	24450329	24450706	24450045	24450286	24452084	24452173	15,6,11	11,7,0	1,2,0	0,11,2	298	149	0.00302249	0.0215644	0.405,0.3,1.0	1.0,0.083,0.0	0.207
Sjc_0000571	chr8	+	24458596	24458667	24456646	24456740	24459057	24459189	307,184,254	24,11,16	9,86,51	24,28,41	220	149	7.1054e-10	2.13561e-08	0.897,0.919,0.915	0.203,0.675,0.457	0.465
Sjc_0000475	chr8	-	21117695	21117975	21117173	21117416	21119123	21119252	2,21,31	3,7,3	4,9,7	0,0,0	298	149	3.55305e-07	6.58986e-06	0.25,0.6,0.838	1.0,1.0,1.0	-0.437
Sjc_0000433	chr8	+	19181301	19181528	19180585	19180919	19185488	19185595	37,16,31	15,21,17	31,45,51	10,4,5	298	149	0.000198774	0.00191599	0.552,0.276,0.477	0.608,0.849,0.836	-0.329
Sjc_0000433	chr8	+	19195282	19195356	19193693	19193822	19196569	19197117	670,448,602	8,33,30	342,121,131	167,83,100	223	149	0	0	0.982,0.901,0.931	0.578,0.493,0.467	0.425
Sjc_0000365	chr8	-	16025464	16025783	16023637	16025364	16026962	16027527	5,16,8	276,171,215	105,69,54	110,134,115	298	149	0	0	0.009,0.045,0.018	0.323,0.205,0.19	-0.215
Sjc_0002973	chr4	+	29450705	29451100	29446420	29446656	29454114	29455538	14,8,6	0,0,0	27,4,8	6,5,1	298	149	1.37027e-07	2.74702e-06	1.0,1.0,1.0	0.692,0.286,0.8	0.407
Sjc_0002086	chr8	-	81497008	81497081	81494206	81494285	81499569	81499621	1,7,10	0,0,1	5,0,0	0,6,3	222	149	8.8038e-07	1.51311e-05	1.0,1.0,0.87	1.0,0.0,0.0	0.623
Sjc_0002086	chr8	-	81497008	81497081	81495204	81495481	81499569	81499621	39,34,40	2,1,5	28,20,21	6,19,19	222	149	1.27335e-06	2.10292e-05	0.929,0.958,0.843	0.758,0.414,0.426	0.377
Sjc_0002086	chr8	-	81497020	81497081	81495204	81495481	81499569	81499621	23,21,21	2,1,5	6,4,3	6,19,19	210	149	1.84439e-11	7.25912e-10	0.891,0.937,0.749	0.415,0.13,0.101	0.644
Sjc_0002778	chr4	-	22228466	22228568	22226747	22226853	22230035	22230146	1,3,2	0,0,0	2,2,100	2,4,6	251	149	3.46234e-06	5.21865e-05	1.0,1.0,1.0	0.372,0.229,0.908	0.497
Sjc_0002838	chr4	+	24648518	24648705	24641649	24641884	24650442	24650839	14,46,5	1,0,1	31,52,25	12,11,20	298	149	2.35393e-07	4.52293e-06	0.875,1.0,0.714	0.564,0.703,0.385	0.312
Sjc_0002686	chr4	+	18760287	18760358	18759649	18760232	18760402	18760555	82,60,73	39,35,65	13,13,25	72,53,52	220	149	1.39366e-12	6.37264e-11	0.587,0.537,0.432	0.109,0.142,0.246	0.353
Sjc_0008139	chr2	-	13110892	13110980	13108889	13109301	13114617	13114791	81,63,82	4,0,1	56,61,75	13,22,16	237	149	2.06957e-12	9.17463e-11	0.927,1.0,0.981	0.73,0.635,0.747	0.265
Sjc_0006471	chr3	+	36649731	36649843	36644210	36644420	36649934	36649977	19,19,13	41,6,29	2,6,7	31,91,63	261	149	1.1304e-06	1.90251e-05	0.209,0.644,0.204	0.036,0.036,0.06	0.308
Sjc_0002610	chr4	+	14218469	14218882	14217459	14217534	14219946	14220067	232,212,185	11,10,9	67,99,87	15,28,14	298	149	7.22258e-10	2.16576e-08	0.913,0.914,0.911	0.691,0.639,0.757	0.217
Sjc_0002610	chr4	+	14218610	14218882	14217459	14217534	14219946	14220082	124,143,121	11,10,9	44,56,44	15,28,14	298	149	2.82655e-10	9.13135e-09	0.849,0.877,0.871	0.595,0.5,0.611	0.297
Sjc_0001275	chr8	+	50401499	50401694	50401181	50401376	50406693	50406888	6,4,4	0,0,0	0,4,17	8,2,5	298	149	4.58008e-10	1.4142e-08	1.0,1.0,1.0	0.0,0.5,0.63	0.623
Sjc_0001275	chr8	+	50407011	50407206	50406693	50406888	50412206	50412401	7,14,2	0,0,0	1,11,6	11,3,0	298	149	4.77425e-06	6.96891e-05	1.0,1.0,1.0	0.043,0.647,1.0	0.437
Sjc_0007418	chr5	-	30340832	30341066	30339600	30339981	30341814	30341988	22,7,7	0,0,1	5,6,2	5,4,6	298	149	7.44052e-10	2.21669e-08	1.0,1.0,0.778	0.333,0.429,0.143	0.624
Sjc_0002491	chr4	-	8164432	8165202	8162604	8162699	8165235	8165450	49,36,56	6,9,11	11,12,13	21,8,9	298	149	2.58111e-06	4.02455e-05	0.803,0.667,0.718	0.208,0.429,0.419	0.377
Sjc_0003429	chr4	+	45787975	45788081	45787739	45787940	45789348	45789557	62,76,61	8,17,0	23,28,29	15,10,9	255	149	0.000426303	0.00376985	0.819,0.723,1.0	0.473,0.621,0.653	0.265
Sjc_0003429	chr4	+	45792387	45792660	45790947	45791144	45794043	45794147	627,507,418	22,16,28	175,169,165	70,57,59	298	149	0	0	0.934,0.941,0.882	0.556,0.597,0.583	0.34
Sjc_0006376	chr3	+	32850389	32850529	32849101	32849692	32850566	32850687	960,788,825	69,55,47	395,323,278	110,118,133	289	149	0	0	0.878,0.881,0.9	0.649,0.585,0.519	0.302
Sjc_0002407	chr4	+	4892354	4892523	4889963	4890099	4894892	4894974	57,52,60	0,25,0	33,11,1	12,10,8	298	149	2.96403e-05	0.000357511	1.0,0.51,1.0	0.579,0.355,0.059	0.506
Sjc_0002407	chr4	+	4894892	4894974	4892354	4892523	4895074	4895223	68,82,74	11,12,16	42,15,10	12,18,8	231	149	0.000709586	0.00592963	0.799,0.815,0.749	0.693,0.35,0.446	0.291
Sjc_0009101	chr7	+	2294616	2294717	2279561	2279656	2309127	2310340	5,20,34	47,35,38	56,61,42	19,27,44	250	149	9.49644e-05	0.00100173	0.06,0.254,0.348	0.637,0.574,0.363	-0.304
Sjc_0008447	chr2	-	23960390	23960556	23960175	23960246	23963320	23963461	803,515,682	244,220,233	999,1137,1125	111,70,56	298	149	0	0	0.622,0.539,0.594	0.818,0.89,0.909	-0.287
Sjc_0003989	chr4	-	69628415	69628575	69623146	69623226	69629971	69630137	98,64,75	33,11,19	7,3,13	0,0,0	298	149	1.31644e-07	2.65217e-06	0.598,0.744,0.664	1.0,1.0,1.0	-0.331
Sjc_0006702	chr3	-	46518362	46518515	46515555	46515618	46523526	46523797	9,9,3	1,0,0	2,3,1	0,4,1	298	149	0.00132873	0.010431	0.818,1.0,1.0	1.0,0.273,0.333	0.404
Sjc_0006702	chr3	-	46524675	46524705	46523526	46523797	46525783	46526359	14,47,26	182,120,183	25,41,44	13,5,8	179	149	0	0	0.06,0.246,0.106	0.615,0.872,0.821	-0.632
Sjc_0002586	chr4	-	12538769	12538817	12525482	12525588	12542776	12542862	51,61,40	0,0,3	42,70,65	33,39,34	197	149	0	0	1.0,1.0,0.91	0.49,0.576,0.591	0.418
Sjc_0006660	chr3	-	44851414	44851501	44848006	44848087	44855723	44855932	77,72,104	12,6,3	102,50,59	5,27,35	236	149	0.00431574	0.029708	0.802,0.883,0.956	0.928,0.539,0.516	0.219
Sjc_0006660	chr3	-	44853081	44853210	44848006	44848087	44855723	44855932	51,73,81	12,6,3	30,61,44	5,27,35	278	149	0.000423481	0.00375141	0.695,0.867,0.935	0.763,0.548,0.403	0.261
Sjc_0006660	chr3	-	44853081	44853210	44851790	44852279	44855723	44855932	45,72,87	3,7,1	33,67,53	18,15,19	278	149	5.57647e-08	1.20456e-06	0.889,0.846,0.979	0.496,0.705,0.599	0.305
Sjc_0006659	chr3	-	44782930	44783122	44781156	44781339	44788518	44788773	56,46,68	2,3,1	89,134,127	23,46,45	298	149	1.27653e-12	5.90339e-11	0.933,0.885,0.971	0.659,0.593,0.585	0.317
Sjc_0004483	chr1	-	2170158	2170313	2154005	2156180	2170359	2170429	5,10,1	25,10,12	12,0,10	0,6,0	298	149	0.00419259	0.0289287	0.091,0.333,0.04	1.0,0.0,1.0	-0.512
Sjc_0003190	chr4	+	36973510	36973681	36973064	36973128	36975204	36975393	50,37,26	0,0,0	10,80,3	0,0,96	298	149	0.0012553	0.00991568	1.0,1.0,1.0	1.0,1.0,0.015	0.328
Sjc_0003190	chr4	+	36973510	36973681	36973064	36973128	36975318	36975393	26,12,17	0,0,0	13,68,25	35,0,0	298	149	0.00594302	0.0388588	1.0,1.0,1.0	0.157,1.0,1.0	0.281
Sjc_0003973	chr4	-	69017340	69017441	69016328	69016461	69018014	69018165	380,328,347	3,14,13	101,185,182	35,38,35	250	149	0	0	0.987,0.933,0.941	0.632,0.744,0.756	0.243
Sjc_0002511	chr4	-	9118621	9118888	9115019	9115274	9121545	9121678	15,15,24	1,2,5	15,4,14	0,0,0	298	149	1.70776e-05	0.000216913	0.882,0.789,0.706	1.0,1.0,1.0	-0.208
Sjc_0006620	chr3	-	42917803	42917996	42916816	42916939	42920582	42920855	24,30,29	0,0,0	16,60,56	9,6,0	298	149	1.26337e-05	0.000166604	1.0,1.0,1.0	0.471,0.833,1.0	0.232
Sjc_0009438	chr7	+	16385838	16385935	16384150	16384215	16389060	16389682	17,5,8	0,1,1	15,10,14	4,10,6	246	149	1.35441e-05	0.000176663	1.0,0.752,0.829	0.694,0.377,0.586	0.308
Sjc_0004113	chr4	-	74413698	74413716	74413339	74413432	74414440	74414561	46,63,28	252,187,232	69,155,160	118,179,163	167	149	1.38778e-14	8.16142e-13	0.14,0.231,0.097	0.343,0.436,0.467	-0.259
Sjc_0009004	chr6	-	20912071	20912140	20910095	20910920	20913152	20913209	1,7,2	0,1,0	14,13,30	14,7,9	218	149	1.56584e-05	0.000201071	1.0,0.827,1.0	0.406,0.559,0.695	0.389
Sjc_0009004	chr6	-	20912365	20912410	20911130	20911190	20913152	20913209	1,4,6	0,0,0	43,61,73	25,10,6	194	149	8.52539e-06	0.000116739	1.0,1.0,1.0	0.569,0.824,0.903	0.235
Sjc_0005126	chr1	-	29126337	29126379	29123239	29123412	29129829	29129855	11,17,23	0,0,0	16,18,23	1,4,9	191	149	4.75323e-07	8.61254e-06	1.0,1.0,1.0	0.926,0.778,0.666	0.21
Sjc_0003749	chr4	-	58941336	58941443	58938989	58939140	58946394	58946685	53,41,57	0,2,0	6,40,14	2,3,4	256	149	4.36112e-05	0.000502776	1.0,0.923,1.0	0.636,0.886,0.671	0.243
Sjc_0002578	chr4	+	12077143	12077220	12076997	12077113	12083483	12083699	24,23,23	36,47,36	19,15,22	3,3,14	226	149	8.55875e-06	0.000117117	0.305,0.244,0.296	0.807,0.767,0.509	-0.413
Sjc_0002601	chr4	+	13963071	13963349	13960912	13961025	13964122	13964306	330,269,313	3,0,1	53,50,76	6,14,10	298	149	0	0	0.982,1.0,0.994	0.815,0.641,0.792	0.243
Sjc_0004830	chr1	+	17917604	17917676	17916436	17916574	17922289	17922840	393,321,370	19,6,9	18,9,5	3,5,3	221	149	2.29321e-05	0.000283316	0.933,0.973,0.965	0.802,0.548,0.529	0.331
Sjc_0001233	chr8	+	49182932	49183029	49181442	49181789	49183453	49183528	150,71,121	72,42,36	38,49,55	48,66,64	246	149	1.86654e-07	3.65899e-06	0.558,0.506,0.671	0.324,0.31,0.342	0.253
Sjc_0002299	chr8	-	89964226	89964273	89961836	89961909	89965271	89965395	21,24,55	0,0,0	57,76,79	17,15,8	196	149	7.42782e-10	2.21615e-08	1.0,1.0,1.0	0.718,0.794,0.882	0.202
Sjc_0003672	chr4	-	55326588	55326699	55326147	55326400	55329397	55329414	15,3,4	0,0,0	3,13,7	17,39,59	260	149	0	0	1.0,1.0,1.0	0.092,0.16,0.064	0.895
Sjc_0003161	chr4	+	36052278	36052316	36051355	36051437	36058232	36058307	61,53,39	8,20,23	38,38,33	0,3,0	187	149	7.75061e-09	1.92329e-07	0.859,0.679,0.575	1.0,0.91,1.0	-0.266
Sjc_0003161	chr4	+	36065439	36065589	36063502	36063613	36066184	36066297	271,160,140	69,85,63	24,18,31	34,32,21	298	149	4.09645e-05	0.000475496	0.663,0.485,0.526	0.261,0.22,0.425	0.256
Sjc_0003161	chr4	+	36065439	36065589	36063502	36063613	36066238	36066297	397,250,246	215,240,188	33,35,47	152,92,73	298	149	6.86673e-12	2.83416e-10	0.48,0.342,0.395	0.098,0.16,0.244	0.238
Sjc_0003737	chr4	-	58022354	58022501	57997432	57997481	58037580	58038100	0,9,7	2,0,0	11,9,11	28,56,59	296	149	0.000537424	0.0046455	0.0,1.0,1.0	0.165,0.075,0.086	0.558
Sjc_0006442	chr3	+	35485352	35485572	35485205	35485315	35486108	35486182	24,15,5	1,8,2	3,0,0	0,1,3	298	149	0.00439107	0.0301347	0.923,0.484,0.556	1.0,0.0,0.0	0.321
Sjc_0006355	chr3	+	31945615	31945711	31944292	31944385	31948139	31948190	27,17,18	5,4,0	29,6,2	7,10,16	245	149	0.000349805	0.00316208	0.767,0.721,1.0	0.716,0.267,0.071	0.478
Sjc_0006354	chr3	-	31908404	31908547	31905333	31906226	31912517	31913195	9,1,17	1,5,10	4,0,0	7,17,21	292	149	5.62016e-05	0.000629384	0.821,0.093,0.465	0.226,0.0,0.0	0.384
Sjc_0003416	chr4	+	45344305	45344446	45342627	45342745	45345598	45345829	76,133,126	1,2,0	52,101,87	9,17,17	290	149	9.21485e-15	5.54745e-13	0.975,0.972,1.0	0.748,0.753,0.724	0.241
Sjc_0000602	chr8	+	25353151	25353875	25353001	25353097	25355642	25355891	7,2,3	3,8,8	0,2,1	32,52,61	298	149	1.32558e-06	2.17699e-05	0.538,0.111,0.158	0.0,0.019,0.008	0.26
Sjc_0007400	chr5	+	29460642	29460658	29459150	29459285	29463015	29463211	0,1,1	10,4,3	40,38,42	2,1,7	165	149	5.55112e-16	3.85509e-14	0.0,0.184,0.231	0.948,0.972,0.844	-0.783
Sjc_0007400	chr5	+	29460642	29460658	29459150	29459285	29463450	29465604	0,29,16	286,316,398	319,174,171	332,200,168	165	149	0	0	0.0,0.077,0.035	0.465,0.44,0.479	-0.424
Sjc_0006966	chr5	-	11165107	11165275	11163777	11164171	11167683	11167797	63,43,42	0,0,0	37,2,11	0,3,2	298	149	0.00556156	0.0366472	1.0,1.0,1.0	1.0,0.25,0.733	0.339
Sjc_0006966	chr5	-	11166145	11166247	11164055	11164171	11167683	11167797	24,36,33	0,0,0	11,5,6	0,3,2	251	149	0.00452077	0.0308997	1.0,1.0,1.0	1.0,0.497,0.64	0.288
Sjc_0008328	chr2	-	19447963	19448110	19446297	19446393	19451510	19451846	178,170,186	60,39,40	8,20,16	31,68,66	296	149	0	0	0.599,0.687,0.701	0.115,0.129,0.109	0.545
Sjc_0008328	chr2	-	19448053	19448110	19446297	19446393	19451510	19451846	401,435,437	60,39,40	38,76,55	31,68,66	206	149	0	0	0.829,0.89,0.888	0.47,0.447,0.376	0.438
Sjc_0005341	chr1	-	38240940	38240976	38239095	38239229	38241019	38241162	0,0,0	5,5,4	3,3,1	9,0,6	185	149	0.00056729	0.00487879	0.0,0.0,0.0	0.212,1.0,0.118	-0.443
Sjc_0001328	chr8	-	52012092	52012141	52011595	52011713	52012220	52012262	169,328,240	582,356,432	308,642,625	273,302,348	198	149	2.6912e-07	5.12259e-06	0.179,0.409,0.295	0.459,0.615,0.575	-0.255
Sjc_0002687	chr4	-	18812983	18813101	18810684	18811186	18813141	18813225	69,56,37	25,25,29	50,74,54	66,91,97	267	149	3.85323e-06	5.73559e-05	0.606,0.556,0.416	0.297,0.312,0.237	0.244
Sjc_0006170	chr3	+	24785843	24786012	24783160	24783321	24786832	24787240	3,0,0	0,2,5	21,7,20	0,0,0	298	149	7.33074e-08	1.55058e-06	1.0,0.0,0.0	1.0,1.0,1.0	-0.667
Sjc_0002083	chr8	-	81424286	81424446	81416578	81416774	81424481	81424696	290,161,234	68,41,46	301,373,324	19,13,16	298	149	0	0	0.681,0.663,0.718	0.888,0.935,0.91	-0.224
Sjc_0002303	chr8	-	90154529	90154635	90151212	90151447	90156330	90156438	16,1,2	0,0,0	2,15,5	0,3,9	255	149	1.01047e-05	0.000136268	1.0,1.0,1.0	1.0,0.745,0.245	0.337
Sjc_0006088	chr3	-	21744177	21744378	21741867	21742924	21744406	21744806	27,28,40	1,0,4	34,27,20	17,4,9	298	149	1.69204e-05	0.000215589	0.931,1.0,0.833	0.5,0.771,0.526	0.322
Sjc_0001725	chr8	+	67048779	67048848	67042290	67042574	67048916	67050910	24,5,11	1,2,0	11,1,3	16,18,21	218	149	6.55831e-12	2.72901e-10	0.943,0.631,1.0	0.32,0.037,0.089	0.709
Sjc_0001725	chr8	+	67048779	67048874	67042290	67042574	67048916	67050910	19,23,5	1,2,0	0,8,1	16,18,21	244	149	0	0	0.921,0.875,1.0	0.0,0.213,0.028	0.852
Sjc_0006065	chr3	+	21161681	21161892	21154620	21154729	21164284	21165332	162,356,290	104,79,90	688,508,532	42,41,57	298	149	1.84123e-10	6.11179e-09	0.438,0.693,0.617	0.891,0.861,0.824	-0.276
Sjc_0003545	chr4	+	50010154	50010235	50008084	50008466	50013045	50013999	66,71,82	0,0,6	23,35,37	28,9,0	230	149	0.000308493	0.00282376	1.0,1.0,0.899	0.347,0.716,1.0	0.279
Sjc_0003545	chr4	+	50010154	50010250	50008084	50008466	50013045	50013999	143,157,100	0,0,6	24,86,87	28,9,0	245	149	0.000433914	0.00383049	1.0,1.0,0.91	0.343,0.853,1.0	0.238
Sjc_0003457	chr4	+	46713033	46713048	46710376	46712187	46716111	46716204	21,17,21	0,0,0	17,15,13	4,5,2	164	149	9.68037e-07	1.65805e-05	1.0,1.0,1.0	0.794,0.732,0.855	0.206
Sjc_0005452	chr1	+	42907380	42907436	42907248	42907348	42907473	42907551	133,111,178	82,60,75	35,87,69	77,126,122	205	149	5.32907e-15	3.29592e-13	0.541,0.573,0.633	0.248,0.334,0.291	0.291
Sjc_0005971	chr3	-	16578778	16578878	16577166	16577406	16578912	16579017	6,4,1	16,20,15	31,23,45	40,51,22	249	149	0.000245842	0.00230951	0.183,0.107,0.038	0.317,0.213,0.55	-0.251
Sjc_0002811	chr4	-	23602313	23602447	23601103	23601193	23603599	23603660	201,148,176	17,27,20	9,13,34	6,19,8	283	149	0.000160675	0.00159095	0.862,0.743,0.822	0.441,0.265,0.691	0.343
Sjc_0009265	chr7	+	9189080	9189626	9187701	9187846	9190594	9190690	72,49,63	2,0,0	49,107,100	17,32,31	298	149	0	0	0.947,1.0,1.0	0.59,0.626,0.617	0.371
Sjc_0003203	chr4	+	37520487	37521327	37518381	37519613	37522111	37522304	81,103,99	3,3,7	70,120,152	24,24,28	298	149	2.04613e-08	4.76914e-07	0.931,0.945,0.876	0.593,0.714,0.731	0.238
Sjc_0008891	chr6	+	15688742	15689187	15686775	15686857	15690762	15690866	96,66,70	417,380,414	147,175,199	169,129,98	298	149	0	0	0.103,0.08,0.078	0.303,0.404,0.504	-0.317
Sjc_0003343	chr4	-	42435223	42435476	42430285	42430462	42437790	42437982	371,220,364	10,17,12	72,159,138	28,30,14	298	149	6.49954e-08	1.38775e-06	0.949,0.866,0.938	0.563,0.726,0.831	0.211
Sjc_0003343	chr4	-	42438025	42438073	42430285	42430462	42438115	42438262	57,61,53	1,1,0	18,21,27	8,5,6	197	149	4.0204e-10	1.24706e-08	0.977,0.979,1.0	0.63,0.761,0.773	0.264
Sjc_0003343	chr4	-	42438025	42438073	42435223	42435476	42438115	42438262	57,61,53	6,1,0	18,24,27	1,10,10	197	149	3.39215e-05	0.000404118	0.878,0.979,1.0	0.932,0.645,0.671	0.203
Sjc_0006796	chr5	+	2031165	2031223	2027517	2027683	2035301	2035457	9,6,2	0,0,0	1,1,0	0,1,3	207	149	7.91319e-05	0.000850146	1.0,1.0,1.0	1.0,0.419,0.0	0.527
Sjc_0006156	chr3	-	24372803	24373000	24371088	24371190	24374322	24374410	756,1004,995	30,25,19	119,130,151	49,37,21	298	149	0	0	0.926,0.953,0.963	0.548,0.637,0.782	0.292
Sjc_0000885	chr8	+	36194475	36194564	36191688	36191791	36198067	36198199	52,65,87	55,41,44	93,132,118	20,19,18	238	149	3.33904e-10	1.0583e-08	0.372,0.498,0.553	0.744,0.813,0.804	-0.313
Sjc_0009108	chr7	+	2470014	2470183	2468965	2469116	2471191	2471281	59,98,115	0,2,0	74,92,54	6,11,19	298	149	1.41499e-10	4.83901e-09	1.0,0.961,1.0	0.86,0.807,0.587	0.236
Sjc_0002653	chr4	+	17205565	17205707	17205391	17205529	17207171	17207618	7,3,3	1,1,3	1,3,2	0,0,0	291	149	0.000556669	0.00479353	0.782,0.606,0.339	1.0,1.0,1.0	-0.424
Sjc_0005790	chr3	+	8860660	8860777	8860457	8860624	8860836	8860964	434,219,369	7,5,8	135,68,77	39,17,21	266	149	0	0	0.972,0.961,0.963	0.66,0.691,0.673	0.291
Sjc_0005753	chr3	+	7609492	7610185	7599241	7600725	7613972	7614026	1,13,11	7,7,9	5,21,11	0,12,0	298	149	0.00396774	0.0274798	0.067,0.481,0.379	1.0,0.467,1.0	-0.513
Sjc_0001772	chr8	+	68730211	68730265	68728089	68728324	68731274	68731376	317,260,309	0,0,13	89,54,65	35,43,41	203	149	0	0	1.0,1.0,0.946	0.651,0.48,0.538	0.426
Sjc_0007712	chr5	-	41643110	41643249	41639697	41641044	41643289	41644253	0,0,0	7,3,4	32,3,5	22,0,0	288	149	2.82718e-10	9.13135e-09	0.0,0.0,0.0	0.429,1.0,1.0	-0.81
Sjc_0007404	chr5	-	29548269	29548296	29548052	29548096	29550163	29550274	67,100,57	76,32,53	6,1,1	0,1,0	176	149	4.56936e-05	0.000523304	0.427,0.726,0.477	1.0,0.458,1.0	-0.276
Sjc_0005371	chr1	+	39408130	39408244	39404568	39404756	39408721	39409153	772,498,519	4,11,16	255,161,195	128,120,100	263	149	0	0	0.991,0.962,0.948	0.53,0.432,0.525	0.471
Sjc_0007179	chr5	+	20418558	20418618	20418058	20418322	20424522	20424882	39,95,65	192,178,214	148,217,275	126,235,163	209	149	2.92244e-12	1.27336e-10	0.126,0.276,0.178	0.456,0.397,0.546	-0.273
Sjc_0002376	chr4	-	3319015	3319077	3317154	3317237	3331662	3332517	3,1,3	0,0,0	2,11,6	3,0,2	211	149	0.00433201	0.0297998	1.0,1.0,1.0	0.32,1.0,0.679	0.334
Sjc_0001129	chr8	+	45574746	45578963	45573284	45573463	45580836	45581288	413,333,422	11,7,10	226,230,206	83,28,21	298	149	7.18769e-12	2.96063e-10	0.949,0.96,0.955	0.577,0.804,0.831	0.217
Sjc_0001129	chr8	+	45578603	45578963	45573284	45573463	45580836	45581288	306,234,318	11,7,10	191,168,152	83,28,21	298	149	1.21346e-11	4.87013e-10	0.933,0.944,0.941	0.535,0.75,0.784	0.25
Sjc_0004590	chr1	+	7451238	7451544	7450844	7451194	7452017	7452205	4,55,0	0,33,30	0,0,0	15,5,11	298	149	0.000169951	0.00166819	1.0,0.455,0.0	0.0,0.0,0.0	0.485
Sjc_0002574	chr4	+	11949931	11950235	11947826	11948418	11950275	11950539	174,125,136	36,38,29	4,3,2	1,0,0	298	149	0.00013774	0.00138681	0.707,0.622,0.701	0.667,1.0,1.0	-0.212
Sjc_0009080	chr7	-	1178887	1178947	1178387	1178456	1180004	1180046	21,2,34	16,1,3	19,30,12	0,0,1	209	149	1.36785e-06	2.24098e-05	0.483,0.588,0.89	1.0,1.0,0.895	-0.311
Sjc_0009080	chr7	-	1180004	1180046	1178887	1178947	1180588	1180645	68,7,26	28,9,0	22,18,11	0,0,0	191	149	8.80439e-07	1.51311e-05	0.655,0.378,1.0	1.0,1.0,1.0	-0.322
Sjc_0004090	chr4	+	73512247	73512502	73511929	73512212	73513951	73514130	204,122,140	6,0,2	18,22,33	13,3,3	298	149	1.36022e-06	2.23028e-05	0.944,1.0,0.972	0.409,0.786,0.846	0.292
Sjc_0008488	chr2	+	25397311	25397368	25396980	25397049	25397526	25397737	17,20,37	16,0,3	0,0,7	6,4,3	206	149	0.000129373	0.00131099	0.435,1.0,0.899	0.0,0.0,0.628	0.569
Sjc_0002837	chr4	-	24627751	24627881	24620899	24621093	24629418	24629549	63,65,86	18,21,8	33,29,33	33,38,18	279	149	5.78287e-06	8.29245e-05	0.651,0.623,0.852	0.348,0.29,0.495	0.331
Sjc_0008477	chr2	-	25054605	25054653	25053436	25053752	25055347	25055410	22,37,25	0,0,0	48,29,19	3,14,3	197	149	1.30035e-07	2.62236e-06	1.0,1.0,1.0	0.924,0.61,0.827	0.213
Sjc_0008477	chr2	-	25055808	25055853	25055347	25055410	25056085	25056160	111,116,92	8,0,14	152,47,50	41,58,16	194	149	3.55596e-07	6.58986e-06	0.914,1.0,0.835	0.74,0.384,0.706	0.306
Sjc_0008477	chr2	-	25056827	25056890	25056550	25056595	25057855	25057936	26,18,22	0,3,0	76,36,23	13,6,12	212	149	5.46388e-05	0.000614248	1.0,0.808,1.0	0.804,0.808,0.574	0.207
Sjc_0004669	chr1	+	11166016	11166104	11164684	11164748	11169190	11169327	5,2,1	1,0,0	4,6,5	3,1,2	237	149	0.000315533	0.0028843	0.759,1.0,1.0	0.456,0.79,0.611	0.301
Sjc_0008464	chr2	+	24592402	24592442	24591428	24591531	24593439	24593496	64,69,77	170,135,117	82,142,140	63,78,89	189	149	2.94875e-13	1.50379e-11	0.229,0.287,0.342	0.506,0.589,0.554	-0.264
Sjc_0005716	chr3	-	5862583	5862597	5860335	5860746	5862687	5862801	1,0,0	30,14,25	18,9,13	14,13,7	163	149	8.88178e-16	6.04437e-14	0.03,0.0,0.0	0.54,0.388,0.629	-0.509
Sjc_0005716	chr3	-	5862583	5862597	5860335	5861466	5862687	5862801	2,0,0	394,341,382	86,39,48	221,134,129	163	149	0	0	0.005,0.0,0.0	0.262,0.21,0.254	-0.24
Sjc_0005950	chr3	-	15392919	15393024	15385478	15385681	15393410	15393756	8,3,8	2,1,1	0,0,2	6,8,2	254	149	1.29451e-08	3.10987e-07	0.701,0.638,0.824	0.0,0.0,0.37	0.598
Sjc_0004850	chr1	-	18618073	18618230	18611754	18611881	18624687	18624816	42,58,65	0,0,0	41,49,63	0,19,8	298	149	7.90126e-08	1.66106e-06	1.0,1.0,1.0	1.0,0.563,0.797	0.213
Sjc_0004863	chr1	-	19006353	19006599	19004539	19004725	19006632	19007044	21,15,10	0,6,3	1,2,7	26,27,24	298	149	3.63098e-12	1.56532e-10	1.0,0.556,0.625	0.019,0.036,0.127	0.666
Sjc_0004863	chr1	-	19006353	19006599	19004539	19004749	19006632	19007044	9,1,6	0,0,3	0,1,0	1,6,4	298	149	7.27184e-09	1.80889e-07	1.0,1.0,0.5	0.0,0.077,0.0	0.808
Sjc_0005115	chr1	+	28893577	28893725	28888871	28889067	28894252	28894499	342,248,287	59,80,70	94,85,64	53,35,48	297	149	2.01314e-05	0.000252549	0.744,0.609,0.673	0.471,0.549,0.401	0.202
Sjc_0009389	chr7	+	14783146	14783261	14781802	14782248	14783861	14783934	27,6,16	5,6,1	10,17,9	7,23,24	264	149	0.00213164	0.0158823	0.753,0.361,0.9	0.446,0.294,0.175	0.366
Sjc_0005829	chr3	+	10367831	10367948	10364214	10364323	10372007	10372081	30,23,28	4,19,19	33,25,23	69,96,106	266	149	1.20288e-06	2.00624e-05	0.808,0.404,0.452	0.211,0.127,0.108	0.406
Sjc_0002745	chr4	+	21274250	21274399	21273278	21273452	21275380	21275756	19,42,46	0,0,0	8,6,1	5,3,1	298	149	2.90773e-10	9.37444e-09	1.0,1.0,1.0	0.444,0.5,0.333	0.574
Sjc_0007847	chr2	+	907827	907878	906727	906967	908513	908878	1,5,3	8,30,28	11,15,6	21,8,11	200	149	5.51521e-05	0.000618993	0.085,0.11,0.074	0.281,0.583,0.289	-0.295
Sjc_0008478	chr2	+	25064862	25064904	25064049	25064106	25065112	25065178	8,8,7	0,0,0	21,9,5	7,2,1	191	149	1.90946e-06	3.04938e-05	1.0,1.0,1.0	0.701,0.778,0.796	0.242
Sjc_0005114	chr1	-	28829512	28830241	28827798	28828056	28830284	28830532	226,218,230	43,36,35	38,61,37	31,24,27	298	149	2.82586e-08	6.43184e-07	0.724,0.752,0.767	0.38,0.56,0.407	0.299
Sjc_0005114	chr1	-	28829512	28830246	28827798	28828056	28830284	28830395	465,392,478	43,36,35	71,125,102	31,24,27	298	149	9.94897e-08	2.03869e-06	0.844,0.845,0.872	0.534,0.723,0.654	0.217
Sjc_0005969	chr3	+	16305489	16305567	16302627	16303366	16305676	16305789	4,6,14	13,13,14	2,0,0	11,15,9	227	149	1.20052e-06	2.00395e-05	0.168,0.233,0.396	0.107,0.0,0.0	0.23
Sjc_0008147	chr2	-	13319579	13319667	13314178	13314537	13322134	13322259	61,84,51	0,0,0	9,4,1	0,1,4	237	149	0.0051421	0.0344636	1.0,1.0,1.0	1.0,0.715,0.136	0.383
Sjc_0004637	chr1	+	9664485	9664565	9664372	9664439	9667039	9667174	10,5,1	13,6,5	6,8,2	0,0,2	229	149	2.60654e-05	0.000318546	0.334,0.352,0.115	1.0,1.0,0.394	-0.531
Sjc_0004637	chr1	+	9664485	9664778	9664372	9664439	9667039	9667174	28,25,10	13,6,5	7,12,20	0,0,2	298	149	3.75976e-06	5.61289e-05	0.519,0.676,0.5	1.0,1.0,0.833	-0.379
Sjc_0007952	chr2	-	4986800	4987060	4983500	4983563	4988098	4988241	11,15,13	1,0,0	20,9,6	2,5,13	298	149	6.42717e-07	1.13426e-05	0.846,1.0,1.0	0.833,0.474,0.188	0.45
Sjc_0004769	chr1	-	15439526	15439618	15439381	15439493	15439655	15439811	254,145,208	41,48,43	65,77,78	53,48,40	241	149	8.99162e-08	1.86315e-06	0.793,0.651,0.749	0.431,0.498,0.547	0.239
Sjc_0008034	chr2	+	8680117	8680160	8678504	8678520	8682780	8682912	7,2,8	0,0,0	6,9,2	8,17,8	192	149	4.47886e-12	1.91061e-10	1.0,1.0,1.0	0.368,0.291,0.162	0.726
Sjc_0008034	chr2	+	8680117	8680297	8678497	8678520	8682780	8682912	25,12,12	0,0,0	14,9,6	8,17,8	298	149	5.10703e-15	3.16822e-13	1.0,1.0,1.0	0.467,0.209,0.273	0.684
Sjc_0006134	chr3	-	23547324	23547411	23544443	23544480	23548365	23548520	8,4,8	0,0,1	9,19,15	2,9,12	236	149	1.69575e-06	2.73633e-05	1.0,1.0,0.835	0.74,0.571,0.441	0.361
Sjc_0005006	chr1	+	24661888	24662557	24659210	24659438	24662906	24663080	58,199,129	18,25,34	186,178,215	3,11,20	298	149	1.16756e-06	1.9602e-05	0.617,0.799,0.655	0.969,0.89,0.843	-0.21
Sjc_0003090	chr4	-	33715082	33715175	33713090	33713264	33718406	33718657	646,566,519	4,0,0	325,313,286	36,44,71	242	149	0	0	0.99,1.0,1.0	0.848,0.814,0.713	0.205
Sjc_0004739	chr1	-	14038409	14038484	14035981	14036080	14038640	14038662	4,8,7	0,0,15	7,6,4	24,9,6	224	149	0.00259618	0.0188467	1.0,1.0,0.237	0.162,0.307,0.307	0.487
Sjc_0004739	chr1	-	14038413	14038484	14035981	14036080	14038640	14038658	54,57,44	0,0,15	4,31,0	24,9,6	220	149	1.18335e-06	1.98016e-05	1.0,1.0,0.665	0.101,0.7,0.0	0.621
Sjc_0007335	chr5	-	26739445	26739530	26735588	26735912	26743373	26743420	34,20,12	2,1,4	50,73,60	19,65,64	234	149	8.48037e-06	0.000116279	0.915,0.927,0.656	0.626,0.417,0.374	0.36
Sjc_0002520	chr4	+	9409527	9410904	9409417	9409459	9411144	9411335	13,5,9	0,0,0	18,7,10	0,0,98	298	149	0.00253724	0.0184424	1.0,1.0,1.0	1.0,1.0,0.049	0.317
Sjc_0004691	chr1	+	12072332	12072353	12071758	12071771	12074420	12074447	121,213,213	5,38,13	96,102,115	84,135,135	170	149	0	0	0.955,0.831,0.935	0.5,0.398,0.427	0.465
Sjc_0008241	chr2	+	16551418	16551468	16549925	16549999	16556606	16556655	12,4,14	0,0,0	9,10,11	0,3,5	199	149	2.0416e-05	0.000255803	1.0,1.0,1.0	1.0,0.714,0.622	0.221
Sjc_0005827	chr3	-	10282086	10282218	10281491	10281568	10283631	10283678	935,521,436	145,162,214	257,178,148	241,255,229	281	149	1.89827e-11	7.44239e-10	0.774,0.63,0.519	0.361,0.27,0.255	0.346
Sjc_0005827	chr3	-	10282095	10282218	10281491	10281568	10283631	10283678	478,292,235	145,162,214	131,101,92	241,255,229	272	149	1.59099e-10	5.36872e-09	0.644,0.497,0.376	0.229,0.178,0.18	0.31
Sjc_0004605	chr1	-	8195069	8195103	8193253	8194407	8196910	8197021	2,4,3	7,0,10	0,0,0	5,4,5	183	149	1.67325e-05	0.000213462	0.189,1.0,0.196	0.0,0.0,0.0	0.462
Sjc_0006554	chr3	+	39666699	39666735	39647615	39650199	39678056	39678115	3,6,9	1,3,0	4,2,0	6,8,4	185	149	1.70448e-05	0.000216632	0.707,0.617,1.0	0.349,0.168,0.0	0.602
Sjc_0001019	chr8	+	41249243	41249296	41245962	41246277	41250523	41252464	31,14,23	0,0,0	17,11,9	3,4,4	202	149	9.09801e-08	1.87853e-06	1.0,1.0,1.0	0.807,0.67,0.624	0.3
Sjc_0005038	chr1	+	26213466	26213497	26212876	26212897	26215322	26215933	42,140,152	1345,737,859	461,176,163	551,337,315	180	149	0	0	0.025,0.136,0.128	0.409,0.302,0.3	-0.241
Sjc_0001950	chr8	+	76350481	76350514	76346513	76346646	76352399	76352511	227,222,197	2,129,77	231,174,167	233,141,145	182	149	6.93403e-06	9.71719e-05	0.989,0.585,0.677	0.448,0.503,0.485	0.272
Sjc_0007035	chr5	+	14632415	14632810	14629343	14629613	14638132	14638418	82,72,100	6,3,4	13,14,18	5,15,6	298	149	1.63485e-08	3.86812e-07	0.872,0.923,0.926	0.565,0.318,0.6	0.413
Sjc_0008238	chr2	+	16490032	16490128	16479610	16479805	16491188	16491264	6,18,10	0,0,0	8,1,1	8,1,4	245	149	1.1271e-12	5.2481e-11	1.0,1.0,1.0	0.378,0.378,0.132	0.704
Sjc_0005955	chr3	-	15674107	15674189	15666778	15672579	15674243	15674371	7,24,20	0,0,1	34,23,27	12,4,6	231	149	2.97469e-07	5.60453e-06	1.0,1.0,0.928	0.646,0.788,0.744	0.25
Sjc_0005955	chr3	-	15674243	15674371	15666778	15669908	15674459	15674562	10,7,13	10,14,13	69,25,30	38,13,15	277	149	0.00476279	0.0323044	0.35,0.212,0.35	0.494,0.508,0.518	-0.203
Sjc_0003174	chr4	+	36449001	36449052	36448728	36448956	36449205	36449467	20,21,5	11,22,10	11,11,6	0,5,0	200	149	0.000437012	0.00385449	0.575,0.416,0.271	1.0,0.621,1.0	-0.453
Sjc_0003174	chr4	+	36449001	36449107	36448728	36448956	36449205	36449467	38,34,26	11,22,10	17,16,21	0,5,0	255	149	0.000460437	0.00404708	0.669,0.475,0.603	1.0,0.652,1.0	-0.302
Sjc_0007015	chr5	+	13790606	13790639	13788189	13788333	13793589	13793883	50,57,32	0,1,1	36,66,58	4,28,14	182	149	1.47696e-10	5.03404e-09	1.0,0.979,0.963	0.88,0.659,0.772	0.21
Sjc_0001701	chr8	+	65927333	65927657	65917340	65917392	65927797	65928105	724,551,631	304,341,307	467,477,456	21,70,45	298	149	0	0	0.544,0.447,0.507	0.917,0.773,0.835	-0.342
Sjc_0004154	chr4	-	75937861	75937957	75935943	75936165	75940386	75940518	133,98,108	0,0,0	135,60,43	27,5,21	245	149	3.9968e-15	2.48706e-13	1.0,1.0,1.0	0.753,0.879,0.555	0.271
Sjc_0004866	chr1	-	19108272	19108573	19107206	19108213	19110139	19110449	284,266,282	54,50,48	375,469,450	14,3,11	298	149	0	0	0.724,0.727,0.746	0.931,0.987,0.953	-0.225
Sjc_0009007	chr6	+	21102750	21102810	21101793	21101862	21102938	21103007	19,38,14	2,10,18	101,53,33	10,4,3	209	149	0.00573183	0.0376072	0.871,0.73,0.357	0.878,0.904,0.887	-0.237
Sjc_0003014	chr4	+	30790934	30791067	30788983	30789038	30802030	30802198	5,0,2	0,1,0	0,1,3	2,5,4	282	149	7.45845e-05	0.000808789	1.0,0.0,1.0	0.0,0.096,0.284	0.54
Sjc_0005200	chr1	-	32128754	32128768	32126078	32126258	32129906	32130000	34,15,16	64,26,71	4,1,2	1,0,0	163	149	3.93571e-07	7.22613e-06	0.327,0.345,0.171	0.785,1.0,1.0	-0.647
Sjc_0005287	chr1	-	36178112	36178185	36177595	36177717	36178221	36178582	174,129,218	235,170,198	76,136,111	56,22,33	222	149	1.43021e-05	0.000185481	0.332,0.337,0.425	0.477,0.806,0.693	-0.294
Sjc_0003945	chr4	-	68016269	68016620	68012108	68012395	68020706	68021269	55,73,41	22,16,9	56,62,65	51,51,35	298	149	5.86203e-05	0.000653593	0.556,0.695,0.695	0.354,0.378,0.481	0.244
Sjc_0009041	chr6	-	22249276	22249380	22245807	22246350	22252479	22252593	783,512,547	23,12,19	288,284,257	70,55,52	253	149	0	0	0.952,0.962,0.944	0.708,0.753,0.744	0.218
Sjc_0005246	chr1	-	34067753	34068793	34062739	34063014	34068842	34069046	2,2,1	0,0,0	0,4,4	1,1,3	298	149	0.000130486	0.0013203	1.0,1.0,1.0	0.0,0.667,0.4	0.644
Sjc_0006968	chr5	+	11195494	11195600	11194730	11194771	11196387	11196575	87,66,101	7,4,0	33,25,16	2,12,14	255	149	6.08134e-05	0.000676192	0.879,0.906,1.0	0.906,0.549,0.4	0.31
Sjc_0006626	chr3	-	43252281	43252560	43232524	43232957	43252604	43252644	3,2,3	0,0,0	9,19,28	5,3,1	298	149	1.06733e-05	0.000143353	1.0,1.0,1.0	0.474,0.76,0.933	0.278
Sjc_0002885	chr4	+	26374381	26374632	26374179	26374333	26374684	26374732	9,7,4	0,0,0	7,13,12	5,5,5	298	149	2.08046e-09	5.77532e-08	1.0,1.0,1.0	0.412,0.565,0.545	0.493
Sjc_0002885	chr4	+	26374381	26374812	26374179	26374337	26374845	26375032	18,21,24	8,13,8	27,27,24	2,6,4	298	149	0.00380172	0.0264109	0.529,0.447,0.6	0.871,0.692,0.75	-0.246
Sjc_0009377	chr7	-	14113532	14114594	14101749	14104415	14129280	14129314	63,98,118	58,51,71	30,34,46	46,85,78	298	149	3.17293e-08	7.17289e-07	0.352,0.49,0.454	0.246,0.167,0.228	0.218
Sjc_0003019	chr4	-	30962064	30962147	30959838	30959893	30963920	30963979	12,11,7	0,2,0	37,17,4	13,20,9	232	149	4.324e-07	7.87688e-06	1.0,0.779,1.0	0.646,0.353,0.222	0.519
Sjc_0006161	chr3	+	24537658	24537808	24535748	24537629	24540092	24540438	64,41,33	42,23,28	9,7,7	24,20,20	298	149	1.24353e-07	2.52026e-06	0.432,0.471,0.371	0.158,0.149,0.149	0.273
Sjc_0005217	chr1	+	32981056	32981192	32980522	32980631	32984069	32984245	304,261,323	73,99,78	193,250,274	28,15,8	285	149	9.73542e-11	3.38626e-09	0.685,0.58,0.684	0.783,0.897,0.947	-0.226
Sjc_0008337	chr2	+	19680027	19680279	19669498	19669654	19680958	19681063	241,232,213	7,0,0	104,106,116	22,34,38	298	149	0	0	0.945,1.0,1.0	0.703,0.609,0.604	0.343
Sjc_0005228	chr1	-	33262611	33262704	33261139	33261944	33264027	33264132	627,475,528	80,83,83	242,228,226	144,162,109	242	149	0	0	0.828,0.779,0.797	0.509,0.464,0.561	0.29
Sjc_0006202	chr3	-	26131878	26132581	26123958	26128656	26137324	26137722	22,54,65	0,1,0	77,93,92	33,9,5	298	149	6.12435e-08	1.31454e-06	1.0,0.964,1.0	0.538,0.838,0.902	0.229
Sjc_0000599	chr8	+	25225829	25225859	25219966	25220031	25227393	25227570	42,50,81	567,363,441	10,43,34	39,22,19	179	149	1e-06	1.70696e-05	0.058,0.103,0.133	0.176,0.619,0.598	-0.366
Sjc_0005193	chr1	+	31972037	31972195	31968386	31968576	31975780	31975926	24,1,13	53,39,62	58,22,21	105,27,15	298	149	3.78423e-05	0.000444068	0.185,0.013,0.095	0.216,0.289,0.412	-0.208
Sjc_0004520	chr1	+	4313574	4313974	4310515	4310961	4314757	4314955	67,23,8	1,0,0	15,20,5	5,5,3	298	149	7.68705e-09	1.90984e-07	0.971,1.0,1.0	0.6,0.667,0.455	0.416
Sjc_0004520	chr1	+	4320863	4321182	4320071	4320318	4332120	4332405	46,15,19	0,0,0	19,13,15	6,1,1	298	149	1.13431e-05	0.000152049	1.0,1.0,1.0	0.613,0.867,0.882	0.213
Sjc_0008364	chr2	-	20886193	20886250	20885822	20886028	20886949	20887018	14,10,13	5,0,6	2,4,9	0,0,0	206	149	3.41421e-06	5.15373e-05	0.669,1.0,0.61	1.0,1.0,1.0	-0.24
Sjc_0008364	chr2	-	20887245	20887305	20886949	20887018	20888184	20888250	10,5,1	14,4,7	3,1,6	0,0,0	209	149	2.80988e-10	9.10436e-09	0.337,0.471,0.092	1.0,1.0,1.0	-0.7
Sjc_0008926	chr6	+	16967196	16967463	16966071	16966139	16973841	16973970	10,14,6	32,19,21	4,34,32	11,7,15	298	149	0.00675752	0.0434446	0.135,0.269,0.125	0.154,0.708,0.516	-0.283
Sjc_0004641	chr1	-	9874539	9874593	9874074	9874137	9875114	9875258	2,9,9	1,0,0	27,23,19	6,14,8	203	149	1.41328e-05	0.000183753	0.595,1.0,1.0	0.768,0.547,0.635	0.215
Sjc_0009416	chr7	+	15599058	15599175	15597014	15597416	15601395	15601491	131,111,124	29,35,43	3,23,8	98,213,190	266	149	0	0	0.717,0.64,0.618	0.017,0.057,0.023	0.626
Sjc_0005393	chr1	+	40300916	40301493	40297653	40298156	40303928	40305654	1,5,1	0,0,0	10,17,30	4,1,9	298	149	7.24085e-07	1.26231e-05	1.0,1.0,1.0	0.556,0.895,0.625	0.308
Sjc_0003102	chr4	-	34231401	34231477	34229266	34229501	34231503	34231574	59,61,74	61,98,72	77,67,76	37,33,36	225	149	1.17487e-06	1.97083e-05	0.39,0.292,0.405	0.58,0.573,0.583	-0.216
Sjc_0009145	chr7	-	3980458	3980505	3980347	3980395	3980608	3980787	7,22,21	19,17,15	16,1,2	3,0,0	196	149	6.55626e-05	0.000724643	0.219,0.496,0.516	0.802,1.0,1.0	-0.524
Sjc_0008785	chr6	-	10661081	10661221	10659016	10659184	10661848	10662073	770,594,622	41,35,28	294,251,187	68,64,46	289	149	0	0	0.906,0.897,0.92	0.69,0.669,0.677	0.229
Sjc_0003397	chr4	-	44476493	44476565	44475664	44475864	44477793	44477841	37,30,39	40,47,50	9,11,18	38,75,50	221	149	2.24962e-07	4.35126e-06	0.384,0.301,0.345	0.138,0.09,0.195	0.202
Sjc_0008267	chr2	-	17551232	17551275	17549669	17549708	17553042	17553697	0,0,0	15,12,24	4,2,6	3,0,6	192	149	5.92822e-09	1.50221e-07	0.0,0.0,0.0	0.509,1.0,0.437	-0.649
Sjc_0003291	chr4	+	40512982	40515375	40512658	40512935	40518123	40518248	19,29,17	0,1,0	16,9,12	3,9,2	298	149	2.25351e-07	4.35466e-06	1.0,0.935,1.0	0.727,0.333,0.75	0.375
Sjc_0003291	chr4	+	40529169	40529350	40527924	40528094	40530481	40530563	1085,1136,905	0,120,74	482,261,282	228,65,41	298	149	1.61391e-10	5.42807e-09	1.0,0.826,0.859	0.514,0.668,0.775	0.243
Sjc_0005679	chr3	+	4367997	4368042	4364857	4364883	4368404	4368506	21,3,16	0,0,2	5,8,17	4,2,3	194	149	0.000214848	0.00204478	1.0,1.0,0.86	0.49,0.754,0.813	0.268
Sjc_0002618	chr4	+	14544870	14545150	14543272	14543500	14545283	14545484	81,67,55	22,21,19	29,38,50	41,55,44	298	149	1.03784e-10	3.58539e-09	0.648,0.615,0.591	0.261,0.257,0.362	0.325
Sjc_0002618	chr4	+	14545283	14545484	14544870	14545150	14547475	14547628	36,17,32	110,112,112	51,54,88	17,59,50	298	149	1.17462e-11	4.72353e-10	0.141,0.071,0.125	0.6,0.314,0.468	-0.348
Sjc_0003512	chr4	+	48922992	48923064	48921686	48922488	48924059	48924359	34,47,40	0,0,1	10,7,2	3,0,2	221	149	0.00634928	0.0411318	1.0,1.0,0.964	0.692,1.0,0.403	0.29
Sjc_0005124	chr1	-	29079558	29079668	29078373	29078465	29082424	29082575	326,204,235	3,3,1	29,42,43	6,7,12	259	149	1.44329e-15	9.41284e-14	0.984,0.975,0.993	0.735,0.775,0.673	0.256
Sjc_0005574	chr1	+	48686442	48686457	48681116	48681161	48703762	48703951	19,109,66	0,1,0	42,0,0	1,9,5	164	149	6.46533e-08	1.3819e-06	1.0,0.99,1.0	0.974,0.0,0.0	0.672
Sjc_0007405	chr5	-	29598771	29599133	29596866	29596970	29600207	29600330	13,17,13	26,29,14	2,6,2	0,0,1	298	149	1.6825e-06	2.72142e-05	0.2,0.227,0.317	1.0,1.0,0.5	-0.585
Sjc_0002868	chr4	-	25870713	25870840	25868186	25868310	25874331	25874518	7,22,14	0,0,0	2,2,2	0,2,2	276	149	0.00492219	0.0331645	1.0,1.0,1.0	1.0,0.351,0.351	0.433
Sjc_0004492	chr1	+	3174985	3175161	3173061	3173271	3176056	3176224	204,159,210	1,0,20	221,350,241	46,70,67	298	149	1.09912e-14	6.52038e-13	0.99,1.0,0.84	0.706,0.714,0.643	0.256
Sjc_0007072	chr5	-	16272507	16272558	16264686	16264868	16288066	16288103	66,99,83	0,1,1	39,116,104	10,30,16	200	149	2.44249e-15	1.54828e-13	1.0,0.987,0.984	0.744,0.742,0.829	0.219
Sjc_0009482	chr7	-	18246058	18246256	18243085	18243123	18248015	18248210	16,11,10	9,20,21	3,1,2	12,24,21	298	149	5.26483e-06	7.60318e-05	0.471,0.216,0.192	0.111,0.02,0.045	0.234
Sjc_0008423	chr2	+	23343110	23343173	23342659	23342713	23343860	23343908	21,54,69	0,4,1	8,0,1	20,6,24	212	149	0	0	1.0,0.905,0.98	0.219,0.0,0.028	0.879
Sjc_0008423	chr2	+	23343955	23344012	23343860	23343908	23344509	23344551	18,51,78	0,0,1	11,1,10	5,1,1	206	149	0.000119536	0.00122227	1.0,1.0,0.983	0.614,0.42,0.879	0.357
Sjc_0008423	chr2	+	23344509	23344551	23343955	23344012	23344767	23344833	17,63,87	0,0,0	9,0,7	6,1,5	191	149	3.19189e-09	8.51226e-08	1.0,1.0,1.0	0.539,0.0,0.522	0.646
Sjc_0003703	chr4	-	56661428	56661537	56656820	56657117	56664408	56664720	11,109,59	0,24,0	4,7,6	47,52,35	258	149	0	0	1.0,0.724,1.0	0.047,0.072,0.09	0.838
Sjc_0003703	chr4	-	56663146	56663352	56656820	56657117	56664408	56664720	24,118,79	0,24,0	11,4,15	47,52,35	298	149	0	0	1.0,0.711,1.0	0.105,0.037,0.176	0.798
Sjc_0002619	chr4	+	14590813	14591160	14590283	14590595	14593044	14593567	213,155,196	63,30,60	290,232,231	43,7,0	298	149	1.88469e-10	6.24586e-09	0.628,0.721,0.62	0.771,0.943,1.0	-0.248
Sjc_0008435	chr2	-	23628931	23628994	23628328	23628376	23629260	23629314	25,104,78	58,91,123	3,2,0	105,65,69	212	149	0	0	0.233,0.445,0.308	0.02,0.021,0.0	0.315
Sjc_0009466	chr7	+	17477606	17478046	17476422	17476525	17479042	17479143	58,20,41	6,9,3	21,21,32	0,0,0	298	149	3.03566e-07	5.70884e-06	0.829,0.526,0.872	1.0,1.0,1.0	-0.258
Sjc_0004526	chr1	-	4554293	4554594	4542695	4543695	4568282	4568414	20,38,62	0,1,0	5,18,23	1,3,4	298	149	1.28457e-05	0.000168853	1.0,0.95,1.0	0.714,0.75,0.742	0.248
Sjc_0004649	chr1	-	10350240	10350723	10349158	10349250	10351142	10351375	5,0,2	51,55,40	34,49,47	60,62,84	298	149	0	0	0.047,0.0,0.024	0.221,0.283,0.219	-0.217
Sjc_0007084	chr5	-	16726949	16727240	16725709	16725847	16728627	16728870	328,160,222	3,0,2	49,50,43	8,4,8	298	149	1.75603e-11	6.92474e-10	0.982,1.0,0.982	0.754,0.862,0.729	0.206
Sjc_0004706	chr1	+	12563669	12564194	12560238	12561025	12564760	12565625	2,19,18	6,29,31	19,33,31	3,8,7	298	149	7.22233e-11	2.56028e-09	0.143,0.247,0.225	0.76,0.673,0.689	-0.502
Sjc_0005109	chr1	+	28686760	28687083	28684638	28685077	28692761	28692869	90,61,57	77,66,88	196,110,87	35,46,52	298	149	2.00334e-05	0.00025163	0.369,0.316,0.245	0.737,0.545,0.455	-0.269
Sjc_0005109	chr1	+	28686760	28687119	28684638	28685077	28692761	28692869	46,44,37	77,66,88	104,82,62	35,46,52	298	149	1.78311e-07	3.51577e-06	0.23,0.25,0.174	0.598,0.471,0.373	-0.263
Sjc_0005109	chr1	+	28699821	28699849	28696846	28697237	28700635	28700682	229,133,172	62,36,54	189,44,53	140,46,37	177	149	5.23296e-10	1.59641e-08	0.757,0.757,0.728	0.532,0.446,0.547	0.239
Sjc_0003800	chr4	-	60929125	60929238	60928619	60928796	60929274	60929735	17,14,18	4,1,1	14,15,6	5,9,4	262	149	0.00173237	0.0131893	0.707,0.888,0.911	0.614,0.487,0.46	0.315
Sjc_0004774	chr1	+	15549303	15549563	15547322	15547389	15552961	15553135	25,8,14	0,0,0	1,2,3	2,1,1	298	149	0.00169342	0.0129152	1.0,1.0,1.0	0.2,0.5,0.6	0.567
Sjc_0004826	chr1	+	17770990	17771334	17770812	17770960	17774579	17774761	134,94,120	292,245,236	160,152,130	79,126,117	298	149	5.19751e-12	2.20331e-10	0.187,0.161,0.203	0.503,0.376,0.357	-0.228
Sjc_0003226	chr4	-	38683029	38683097	38681356	38681407	38683849	38683983	270,197,216	85,103,106	27,40,31	43,42,36	217	149	4.35499e-08	9.59208e-07	0.686,0.568,0.583	0.301,0.395,0.372	0.256
Sjc_0003226	chr4	-	38690145	38690248	38685026	38685225	38692055	38692072	18,4,14	13,3,0	14,1,2	0,0,0	252	149	2.38975e-06	3.74628e-05	0.45,0.441,1.0	1.0,1.0,1.0	-0.37
Sjc_0000545	chr8	+	23182141	23182278	23181006	23181093	23184099	23184168	269,195,171	11,11,12	145,56,69	32,18,21	286	149	2.46436e-12	1.08539e-10	0.927,0.902,0.881	0.702,0.618,0.631	0.253
Sjc_0004872	chr1	-	19210759	19211170	19210311	19210602	19214090	19214135	2,6,10	16,15,23	48,34,41	25,32,15	298	149	7.19356e-07	1.25643e-05	0.059,0.167,0.179	0.49,0.347,0.577	-0.336
Sjc_0007581	chr5	+	36946038	36946218	36945713	36945860	36948329	36948368	46,66,43	173,124,132	241,371,275	55,34,42	298	149	0	0	0.117,0.21,0.14	0.687,0.845,0.766	-0.61
Sjc_0007581	chr5	+	36946038	36946218	36945713	36945860	36952725	36952839	63,94,72	95,40,69	217,346,267	30,13,24	298	149	3.33067e-16	2.35321e-14	0.249,0.54,0.343	0.783,0.93,0.848	-0.476
Sjc_0007581	chr5	+	36948329	36948368	36946038	36946218	36952725	36952839	32,22,18	17,30,30	63,81,57	22,37,31	188	149	0.00449304	0.0307309	0.599,0.368,0.322	0.694,0.634,0.593	-0.211
Sjc_0007581	chr5	+	36955567	36955655	36955060	36955475	36959967	36961266	18,20,11	0,0,0	36,15,17	14,6,8	237	149	9.25094e-11	3.23433e-09	1.0,1.0,1.0	0.618,0.611,0.572	0.4
Sjc_0004682	chr1	-	11697464	11697983	11686057	11686117	11698083	11698745	7,4,2	2,0,0	1,5,1	4,5,0	298	149	0.000334987	0.00304164	0.636,1.0,1.0	0.111,0.333,1.0	0.397
Sjc_0007525	chr5	-	34847627	34847672	34844172	34844473	34847707	34847800	11,6,18	5,2,8	4,24,18	23,18,22	194	149	0.00356344	0.0250031	0.628,0.697,0.633	0.118,0.506,0.386	0.316
Sjc_0004700	chr1	-	12284284	12284409	12283532	12283830	12287402	12287512	6,0,6	0,5,0	0,1,8	64,153,119	274	149	6.68164e-06	9.42189e-05	1.0,0.0,1.0	0.0,0.004,0.035	0.654
Sjc_0002623	chr4	+	14702864	14702981	14700628	14700976	14703871	14703899	14,20,19	0,2,0	5,9,17	0,9,5	266	149	0.000107794	0.00112022	1.0,0.849,1.0	1.0,0.359,0.656	0.278
Sjc_0008025	chr2	-	8443141	8443203	8441447	8441575	8443255	8444082	9,14,8	5,1,2	5,3,6	0,0,0	211	149	7.67152e-06	0.00010648	0.56,0.908,0.739	1.0,1.0,1.0	-0.264
Sjc_0002347	chr4	+	1595861	1595929	1595505	1595557	1599231	1599386	62,58,53	173,121,138	101,75,93	21,23,32	217	149	0	0	0.197,0.248,0.209	0.768,0.691,0.666	-0.49
Sjc_0004672	chr1	+	11360355	11360501	11355317	11355585	11361698	11363452	181,207,194	1,2,0	511,551,523	103,64,54	295	149	0	0	0.989,0.981,1.0	0.715,0.813,0.83	0.204
Sjc_0003341	chr4	-	42351259	42351391	42343822	42343908	42354301	42354430	23,20,29	29,33,41	101,53,47	486,566,589	281	149	0	0	0.296,0.243,0.273	0.099,0.047,0.041	0.208
Sjc_0005059	chr1	+	26851562	26851823	26848201	26848913	26862183	26862658	4,6,6	0,0,0	15,4,6	1,7,5	298	149	3.52572e-08	7.92723e-07	1.0,1.0,1.0	0.882,0.222,0.375	0.507
Sjc_0000627	chr8	+	26391427	26391541	26390278	26390473	26393835	26394044	153,93,102	0,0,0	4,6,4	2,1,2	263	149	0.000929058	0.00753166	1.0,1.0,1.0	0.531,0.773,0.531	0.388
Sjc_0000627	chr8	+	26393835	26394044	26391427	26391541	26395069	26395168	159,73,86	9,9,21	6,0,2	5,3,4	298	149	2.78155e-06	4.29105e-05	0.898,0.802,0.672	0.375,0.0,0.2	0.599
Sjc_0000627	chr8	+	26393877	26394044	26391427	26391541	26395069	26395168	94,29,48	9,9,21	6,0,2	5,3,4	298	149	0.000319315	0.00291103	0.839,0.617,0.533	0.375,0.0,0.2	0.471
Sjc_0004658	chr1	+	10691096	10691144	10690634	10690666	10691774	10691860	281,245,270	38,48,46	52,61,64	24,35,28	197	149	4.0254e-09	1.05689e-07	0.848,0.794,0.816	0.621,0.569,0.634	0.211
Sjc_0003311	chr4	-	41226692	41228195	41224861	41226040	41236412	41236813	8,7,16	0,0,0	4,8,7	5,5,4	298	149	1.30461e-11	5.21537e-10	1.0,1.0,1.0	0.286,0.444,0.467	0.601
Sjc_0004655	chr1	+	10592334	10592473	10585465	10585553	10594223	10594336	130,65,73	16,5,17	2,3,2	0,0,0	288	149	1.93518e-05	0.00024352	0.808,0.871,0.69	1.0,1.0,1.0	-0.21
Sjc_0004794	chr1	-	16497694	16497762	16494619	16494943	16499019	16499054	86,55,62	1,2,1	28,40,48	6,14,6	217	149	1.23618e-08	2.99095e-07	0.983,0.95,0.977	0.762,0.662,0.846	0.213
Sjc_0002685	chr4	-	18730563	18730736	18730125	18730454	18734138	18734390	199,139,190	116,117,142	127,111,126	24,37,27	298	149	9.5203e-10	2.79134e-08	0.462,0.373,0.401	0.726,0.6,0.7	-0.263
Sjc_0008159	chr2	+	13650618	13650843	13649517	13649602	13651943	13652014	15,52,44	0,0,0	6,1,5	0,2,3	298	149	0.000799562	0.00659485	1.0,1.0,1.0	1.0,0.2,0.455	0.448
Sjc_0005061	chr1	+	26891421	26891451	26889121	26889200	26897725	26897762	16,306,113	82,246,272	51,80,70	469,604,572	179	149	6.73049e-06	9.47765e-05	0.14,0.509,0.257	0.083,0.099,0.092	0.211
Sjc_0002192	chr8	+	86245167	86245376	86244154	86244267	86246886	86246945	160,155,194	10,14,8	69,98,83	66,38,25	298	149	4.59188e-12	1.95472e-10	0.889,0.847,0.924	0.343,0.563,0.624	0.377
Sjc_0007042	chr5	+	15127990	15128137	15124797	15125462	15130683	15130918	322,270,312	12,12,16	317,265,269	55,90,52	296	149	2.33147e-15	1.49185e-13	0.931,0.919,0.908	0.744,0.597,0.723	0.231
Sjc_0001086	chr8	+	43659256	43659336	43655756	43655810	43661030	43661282	299,210,278	4,7,6	23,22,32	8,14,16	229	149	0	0	0.98,0.951,0.968	0.652,0.506,0.565	0.392
Sjc_0006406	chr3	+	33835267	33835294	33831991	33832055	33837826	33837918	58,135,88	138,115,143	352,395,318	85,81,88	176	149	0	0	0.262,0.498,0.343	0.778,0.805,0.754	-0.411
Sjc_0006107	chr3	-	22426029	22426067	22421699	22421764	22426640	22426811	64,40,38	3,3,0	33,30,37	11,13,26	187	149	2.83548e-11	1.06451e-09	0.944,0.914,1.0	0.705,0.648,0.531	0.325
Sjc_0007587	chr5	+	37073083	37073256	37072434	37072478	37075045	37075224	29,22,53	28,47,20	21,37,34	63,0,0	298	149	0.00435956	0.0299589	0.341,0.19,0.57	0.143,1.0,1.0	-0.347
Sjc_0002814	chr4	-	23711588	23711697	23710023	23710262	23711819	23712226	613,372,502	319,268,261	257,139,159	354,301,315	258	149	0	0	0.526,0.445,0.526	0.295,0.211,0.226	0.255
Sjc_0005144	chr1	+	29804810	29804977	29798654	29798674	29810918	29811173	0,1,0	2,0,1	24,21,14	0,9,18	298	149	0.000200479	0.00192786	0.0,1.0,0.0	1.0,0.538,0.28	-0.273
Sjc_0006232	chr3	-	27436012	27436124	27435294	27435354	27437521	27437638	285,212,259	10,10,17	20,19,10	7,1,5	261	149	0.00251798	0.0183116	0.942,0.924,0.897	0.62,0.916,0.533	0.231
Sjc_0006232	chr3	-	27436012	27436124	27435294	27435354	27437915	27437971	114,87,106	2,9,4	13,13,3	20,17,0	261	149	0.000401371	0.00357735	0.97,0.847,0.938	0.271,0.304,1.0	0.393
Sjc_0000290	chr8	+	12427232	12427367	12412767	12412938	12428348	12428428	33,15,14	0,0,0	56,40,30	0,15,10	284	149	6.24146e-07	1.10532e-05	1.0,1.0,1.0	1.0,0.583,0.611	0.269
Sjc_0007087	chr5	+	16820031	16820064	16819009	16819301	16820419	16821070	77,65,105	32,47,25	24,23,41	127,73,85	182	149	2.04281e-14	1.19103e-12	0.663,0.531,0.775	0.134,0.205,0.283	0.449
Sjc_0002800	chr4	-	23016691	23017195	23014622	23015081	23023679	23024124	33,38,59	0,1,0	32,50,44	14,7,15	298	149	1.23174e-11	4.93374e-10	1.0,0.95,1.0	0.533,0.781,0.595	0.347
Sjc_0005134	chr1	-	29351442	29351641	29346277	29346660	29357285	29357644	7,2,1	0,0,1	0,7,3	1,3,2	298	149	0.000100086	0.00104922	1.0,1.0,0.333	0.0,0.538,0.429	0.455
Sjc_0006072	chr3	+	21397407	21397871	21396267	21396325	21400241	21400348	125,111,102	0,0,10	50,29,19	13,12,15	298	149	9.6545e-12	3.929e-10	1.0,1.0,0.836	0.658,0.547,0.388	0.414
Sjc_0000194	chr8	+	8649214	8649260	8647935	8647991	8649728	8649830	1,31,9	1,16,5	4,0,0	38,20,31	195	149	1.11022e-16	8.24482e-15	0.433,0.597,0.579	0.074,0.0,0.0	0.512
Sjc_0008436	chr2	-	23669740	23669812	23668164	23668243	23670280	23670434	46,47,63	84,50,85	41,77,73	32,32,31	221	149	6.88621e-06	9.67016e-05	0.27,0.388,0.333	0.463,0.619,0.614	-0.235
Sjc_0001157	chr8	+	46362220	46362287	46359681	46359770	46362926	46363005	11,8,11	0,0,2	5,4,2	8,3,0	216	149	0.000162713	0.00160723	1.0,1.0,0.791	0.301,0.479,1.0	0.337
Sjc_0008887	chr6	+	15519422	15519510	15513860	15513896	15522762	15522809	38,9,23	2,2,8	3,3,1	0,0,0	237	149	8.45676e-06	0.000116034	0.923,0.739,0.644	1.0,1.0,1.0	-0.231
Sjc_0008887	chr6	+	15521938	15522047	15513860	15513896	15522762	15522809	15,9,11	2,2,8	1,1,1	0,0,0	258	149	2.81623e-07	5.32077e-06	0.812,0.722,0.443	1.0,1.0,1.0	-0.341
Sjc_0000140	chr8	+	5908236	5908358	5907799	5907907	5910662	5913046	691,501,569	150,113,130	33,19,19	78,80,81	271	149	0	0	0.717,0.709,0.706	0.189,0.115,0.114	0.571
Sjc_0005169	chr1	-	30781180	30781426	30773193	30775443	30781471	30781593	96,83,78	0,56,3	35,58,68	0,0,0	298	149	3.59858e-05	0.000424241	1.0,0.426,0.929	1.0,1.0,1.0	-0.215
Sjc_0005431	chr1	-	42151848	42152171	42149784	42149901	42152491	42152512	12,5,7	33,30,36	14,15,13	3,0,4	298	149	2.0415e-11	7.94041e-10	0.154,0.077,0.089	0.7,1.0,0.619	-0.666
Sjc_0008614	chr6	-	3996196	3996330	3994047	3994302	3998263	3998390	323,205,234	10,5,19	91,86,110	19,25,19	283	149	3.87398e-11	1.43846e-09	0.944,0.956,0.866	0.716,0.644,0.753	0.218
Sjc_0005517	chr1	+	46280678	46280808	46279704	46280076	46281361	46281537	81,92,108	2,1,0	42,55,70	5,23,18	279	149	1.00586e-13	5.43498e-12	0.956,0.98,1.0	0.818,0.561,0.675	0.294
Sjc_0008329	chr2	+	19493359	19493500	19490755	19490913	19494760	19494980	267,212,229	12,14,39	159,298,306	109,112,111	290	149	1.58629e-12	7.17284e-11	0.92,0.886,0.751	0.428,0.578,0.586	0.322
Sjc_0004841	chr1	+	18244561	18244660	18243046	18243187	18244781	18244968	6,8,13	0,0,0	6,9,8	0,4,3	248	149	3.54955e-05	0.000419189	1.0,1.0,1.0	1.0,0.575,0.616	0.27
Sjc_0004841	chr1	+	18244561	18244736	18243046	18243187	18244781	18244968	22,14,25	0,0,0	16,12,17	0,4,3	298	149	0.000131936	0.00133364	1.0,1.0,1.0	1.0,0.6,0.739	0.22
Sjc_0005051	chr1	-	26609379	26609496	26601845	26603583	26609528	26609575	3,2,2	15,11,8	6,4,3	2,0,2	266	149	5.63663e-05	0.000630535	0.101,0.092,0.123	0.627,1.0,0.457	-0.589
Sjc_0003539	chr4	-	49675622	49675682	49675353	49675590	49675745	49675939	7,9,9	0,6,1	7,3,8	0,0,0	209	149	0.000464669	0.00407546	1.0,0.517,0.865	1.0,1.0,1.0	-0.206
Sjc_0000658	chr8	+	27279154	27279266	27275053	27275114	27281290	27282672	75,38,44	0,0,0	57,4,11	3,5,0	261	149	0.000884188	0.00719371	1.0,1.0,1.0	0.916,0.314,1.0	0.257
Sjc_0001771	chr8	-	68609261	68610523	68606161	68606899	68623387	68623740	12,4,3	0,0,3	1,3,1	0,2,5	298	149	0.00593089	0.0387919	1.0,1.0,0.333	1.0,0.429,0.091	0.271
Sjc_0005468	chr1	+	43721009	43721092	43715782	43720020	43721586	43721652	504,277,302	3,7,3	134,131,135	33,39,28	232	149	0	0	0.991,0.962,0.985	0.723,0.683,0.756	0.259
Sjc_0006151	chr3	+	24207670	24207717	24205817	24205946	24210923	24211080	23,76,40	0,4,3	182,136,171	115,65,56	196	149	5.15255e-13	2.50823e-11	1.0,0.935,0.91	0.546,0.614,0.699	0.329
Sjc_0006047	chr3	-	20244006	20244678	20243503	20243838	20244787	20246279	334,152,185	113,101,134	6,4,0	30,18,19	298	149	1.9984e-15	1.28682e-13	0.596,0.429,0.408	0.091,0.1,0.0	0.414
Sjc_0008320	chr2	+	19178620	19178945	19177559	19178002	19180170	19180579	21,17,8	1,0,2	6,10,9	4,3,9	298	149	2.19993e-05	0.000273787	0.913,1.0,0.667	0.429,0.625,0.333	0.398
Sjc_0007934	chr2	-	4216196	4216257	4208118	4211985	4219922	4220075	15,42,20	54,77,60	140,216,166	98,109,100	210	149	9.99201e-16	6.71014e-14	0.165,0.279,0.191	0.503,0.584,0.541	-0.331
Sjc_0009165	chr7	-	4849840	4849975	4846084	4846340	4851708	4852118	6,9,9	0,0,0	3,0,0	0,4,4	284	149	1.09877e-08	2.68401e-07	1.0,1.0,1.0	1.0,0.0,0.0	0.667
Sjc_0009368	chr7	+	13752914	13753059	13751566	13751700	13754062	13754187	1837,1357,1490	392,391,354	244,250,299	337,267,251	294	149	0	0	0.704,0.638,0.681	0.268,0.322,0.376	0.352
Sjc_0007937	chr2	-	4298198	4298848	4290802	4292864	4298893	4298983	8,8,10	0,0,0	5,12,26	3,1,2	298	149	0.00105588	0.00845537	1.0,1.0,1.0	0.455,0.857,0.867	0.274
Sjc_0002836	chr4	-	24591571	24591897	24589726	24589966	24594947	24595127	61,61,69	0,0,1	2,2,0	1,0,3	298	149	0.000934927	0.0075732	1.0,1.0,0.972	0.5,1.0,0.0	0.491
Sjc_0005305	chr1	+	36903249	36903375	36900384	36900673	36904068	36904325	281,189,266	64,64,39	203,181,169	0,12,0	275	149	0	0	0.704,0.615,0.787	1.0,0.891,1.0	-0.262
Sjc_0001427	chr8	-	55623009	55623115	55615375	55618700	55631495	55631731	86,55,79	11,4,9	101,45,51	33,18,20	255	149	1.19051e-06	1.9905e-05	0.82,0.889,0.837	0.641,0.594,0.598	0.238
Sjc_0003506	chr4	+	48619367	48619542	48617791	48617954	48621285	48623599	52,31,30	0,0,0	37,23,35	5,1,9	298	149	9.27506e-08	1.90635e-06	1.0,1.0,1.0	0.787,0.92,0.66	0.211
Sjc_0005774	chr3	+	8332950	8333069	8330826	8331027	8336461	8336637	5,3,2	0,0,0	9,4,4	1,1,3	268	149	0.0018604	0.0140674	1.0,1.0,1.0	0.833,0.69,0.426	0.35
Sjc_0002005	chr8	+	78391384	78391455	78389735	78389812	78392687	78392937	3210,2060,2606	88,69,105	1055,644,695	283,213,218	220	149	0	0	0.961,0.953,0.944	0.716,0.672,0.683	0.262
Sjc_0002380	chr4	+	3444322	3444816	3444141	3444249	3445254	3445612	2417,1590,2006	513,283,320	2304,3848,3514	73,82,92	298	149	0	0	0.702,0.737,0.758	0.94,0.959,0.95	-0.217
Sjc_0008094	chr2	+	11208984	11209241	11206608	11206693	11213897	11213966	32,24,26	29,27,17	58,73,45	12,3,3	298	149	1.70109e-11	6.77375e-10	0.356,0.308,0.433	0.707,0.924,0.882	-0.472
Sjc_0008880	chr6	-	15279888	15279972	15278037	15278121	15281934	15282018	561,372,511	11,0,6	500,540,490	93,121,111	233	149	0	0	0.97,1.0,0.982	0.775,0.741,0.738	0.233
Sjc_0008006	chr2	+	8046221	8046291	8045258	8045536	8050386	8050599	289,140,183	2,0,0	14,7,4	4,0,3	219	149	0.000114977	0.00118458	0.99,1.0,1.0	0.704,1.0,0.476	0.27
Sjc_0002943	chr4	+	28500648	28500763	28499726	28500073	28501402	28501459	367,275,348	333,282,308	394,624,596	122,136,150	264	149	0	0	0.383,0.355,0.389	0.646,0.721,0.692	-0.311
Sjc_0002943	chr4	+	28500648	28501237	28499726	28500073	28501402	28501459	805,616,753	333,282,308	934,1441,1342	122,136,150	298	149	0	0	0.547,0.522,0.55	0.793,0.841,0.817	-0.277
Sjc_0007812	chr5	+	45064068	45064291	45062204	45062396	45067970	45070426	94,104,120	5,0,3	2,46,46	9,2,8	298	149	0.000574683	0.00493819	0.904,1.0,0.952	0.1,0.92,0.742	0.365
Sjc_0003876	chr4	+	65108090	65108122	65104258	65104324	65109977	65110012	121,166,162	0,1,1	102,87,77	55,76,79	181	149	0	0	1.0,0.993,0.993	0.604,0.485,0.445	0.484
Sjc_0003876	chr4	+	65108090	65108122	65104258	65104324	65113631	65115202	296,324,316	41,14,26	119,103,131	39,79,64	181	149	2.22045e-16	1.60219e-14	0.856,0.95,0.909	0.715,0.518,0.628	0.285
Sjc_0005981	chr3	-	16937614	16937735	16937119	16937576	16938710	16939023	131,116,97	68,70,80	23,49,51	115,99,79	270	149	4.37785e-11	1.60217e-09	0.515,0.478,0.401	0.099,0.215,0.263	0.272
Sjc_0002373	chr4	+	3125509	3126320	3124837	3125467	3127921	3128409	87,48,50	21,7,36	16,43,34	26,24,35	298	149	0.00421928	0.0290931	0.674,0.774,0.41	0.235,0.473,0.327	0.274
Sjc_0001419	chr8	+	55136868	55137007	55136110	55136259	55138061	55138164	22,36,36	0,0,0	39,40,30	0,15,10	288	149	1.15588e-07	2.35198e-06	1.0,1.0,1.0	1.0,0.58,0.608	0.271
Sjc_0008279	chr2	+	17939859	17939904	17934410	17934476	17943933	17943991	51,92,55	49,18,27	50,80,76	0,8,8	194	149	1.08091e-06	1.83055e-05	0.444,0.797,0.61	1.0,0.885,0.879	-0.304
Sjc_0008327	chr2	+	19405608	19405846	19403463	19403760	19407001	19407324	357,204,251	126,65,74	25,57,55	22,59,40	298	149	2.19936e-09	6.07226e-08	0.586,0.611,0.629	0.362,0.326,0.407	0.244
Sjc_0003250	chr4	+	39424426	39425420	39423290	39423600	39428320	39428519	11,18,16	0,0,0	279,276,281	53,33,37	298	149	1.1941e-07	2.4249e-06	1.0,1.0,1.0	0.725,0.807,0.792	0.225
Sjc_0008404	chr2	+	22786773	22787405	22780366	22780727	22788773	22789430	163,112,171	0,0,0	111,151,136	17,24,18	298	149	0	0	1.0,1.0,1.0	0.766,0.759,0.791	0.228
Sjc_0003295	chr4	+	40685370	40685826	40682314	40682519	40686682	40686797	100,63,83	9,8,7	32,41,41	35,18,14	298	149	1.08842e-07	2.2236e-06	0.847,0.797,0.856	0.314,0.532,0.594	0.353
Sjc_0003035	chr4	+	31526561	31526650	31525744	31525893	31530763	31530912	139,100,128	6,6,0	18,37,32	12,6,3	238	149	3.42694e-05	0.000407128	0.935,0.913,1.0	0.484,0.794,0.87	0.233
Sjc_0007658	chr5	+	39795375	39795866	39792905	39793034	39799305	39799410	43,53,27	0,7,1	19,10,5	4,14,2	298	149	8.14074e-05	0.000872749	1.0,0.791,0.931	0.704,0.263,0.556	0.4
Sjc_0007658	chr5	+	39795378	39795866	39792905	39793034	39799305	39799410	80,82,69	0,7,1	31,13,15	4,14,2	298	149	0.000182588	0.00178021	1.0,0.854,0.972	0.795,0.317,0.789	0.308
Sjc_0005933	chr3	-	14522196	14522394	14519391	14519763	14524414	14524742	43,43,62	20,19,27	64,79,75	6,5,6	298	149	8.79379e-11	3.09578e-09	0.518,0.531,0.534	0.842,0.888,0.862	-0.336
Sjc_0008807	chr6	+	11547296	11547704	11543957	11544210	11549992	11550239	25,41,27	28,25,21	71,118,101	14,14,22	298	149	1.05827e-09	3.08064e-08	0.309,0.451,0.391	0.717,0.808,0.697	-0.357
Sjc_0009008	chr6	+	21208856	21208913	21208762	21208810	21209118	21209157	37,45,56	6,4,4	30,16,16	19,11,24	206	149	5.58876e-10	1.69732e-08	0.817,0.891,0.91	0.533,0.513,0.325	0.416
Sjc_0009008	chr6	+	21209118	21209157	21208762	21208810	21209487	21209547	14,9,15	139,103,96	23,11,26	59,21,37	188	149	1.91268e-09	5.33872e-08	0.074,0.065,0.11	0.236,0.293,0.358	-0.213
Sjc_0009008	chr6	+	21211873	21211957	21211423	21211486	21212662	21212718	56,82,75	5,2,1	16,2,3	5,3,1	233	149	0.000287392	0.0026557	0.877,0.963,0.98	0.672,0.299,0.657	0.397
Sjc_0003084	chr4	+	32992168	32992266	32988693	32990586	32993103	32993320	373,330,364	6,7,17	78,90,82	22,21,44	247	149	0	0	0.974,0.966,0.928	0.681,0.721,0.529	0.312
Sjc_0003084	chr4	+	32993103	32993320	32982900	32982975	32998859	32999081	224,224,212	6,1,10	81,63,77	10,14,16	298	149	6.45082e-11	2.30392e-09	0.949,0.991,0.914	0.802,0.692,0.706	0.218
Sjc_0003088	chr4	-	33680452	33680628	33677582	33677672	33682685	33682961	14,38,24	27,55,31	19,13,9	2,4,3	298	149	1.69137e-06	2.7336e-05	0.206,0.257,0.279	0.826,0.619,0.6	-0.434
Sjc_0003103	chr4	+	34245569	34245877	34245200	34245535	34248257	34249128	1939,1114,1528	46,47,36	1389,874,825	183,170,165	298	149	0	0	0.955,0.922,0.955	0.791,0.72,0.714	0.202
Sjc_0003104	chr4	-	34258116	34258213	34253046	34254173	34265313	34265457	127,57,70	6,5,6	13,14,15	25,14,14	246	149	0	0	0.928,0.873,0.876	0.24,0.377,0.394	0.555
Sjc_0003124	chr4	+	34834623	34834704	34833437	34833992	34842602	34842731	3,9,8	7,2,2	12,6,7	48,40,48	230	149	0.000149232	0.00148801	0.217,0.745,0.722	0.139,0.089,0.086	0.457
Sjc_0003124	chr4	+	34842602	34842731	34833437	34833992	34843281	34843765	15,13,8	35,44,51	91,65,81	96,60,71	278	149	6.45884e-10	1.94992e-08	0.187,0.137,0.078	0.337,0.367,0.379	-0.227
Sjc_0003136	chr4	-	35177677	35177752	35174719	35174902	35177789	35178265	47,43,53	4,4,9	9,25,34	11,5,13	224	149	0.00278201	0.020081	0.887,0.877,0.797	0.352,0.769,0.635	0.268
Sjc_0003137	chr4	+	35190388	35190492	35185342	35187092	35193765	35193912	52,54,37	0,14,11	22,35,32	0,0,0	253	149	2.20752e-07	4.27796e-06	1.0,0.694,0.665	1.0,1.0,1.0	-0.214
Sjc_0003137	chr4	+	35192726	35192856	35185342	35187092	35193765	35193912	72,44,55	0,14,11	45,23,32	0,0,0	279	149	3.35895e-07	6.25896e-06	1.0,0.627,0.728	1.0,1.0,1.0	-0.215
Sjc_0003163	chr4	+	36139848	36139973	36139716	36139814	36141218	36143417	30,57,50	33,41,47	29,14,15	55,124,113	274	149	1.50413e-12	6.84699e-11	0.331,0.431,0.366	0.223,0.058,0.067	0.26
Sjc_0003194	chr4	-	37110204	37110350	37103526	37103641	37110743	37110907	865,593,619	628,480,559	409,404,316	72,21,47	295	149	0	0	0.41,0.384,0.359	0.742,0.907,0.773	-0.423
Sjc_0003194	chr4	-	37111024	37111177	37110743	37110982	37111212	37111341	304,223,264	40,22,35	43,138,140	43,47,46	298	149	1.03837e-06	1.76662e-05	0.792,0.835,0.79	0.333,0.595,0.603	0.295
Sjc_0003195	chr4	+	37142199	37142318	37137612	37137713	37143093	37143150	37,61,57	2,3,2	6,4,4	5,2,1	268	149	0.000208762	0.00199765	0.911,0.919,0.941	0.4,0.527,0.69	0.385
Sjc_0006205	chr3	+	26292002	26292115	26291117	26291211	26293290	26293390	331,131,167	72,61,59	99,120,102	117,71,80	262	149	1.24385e-05	0.000164671	0.723,0.55,0.617	0.325,0.49,0.42	0.218
Sjc_0003249	chr4	-	39389306	39390320	39388937	39389194	39390357	39390416	84,59,57	82,28,65	9,1,1	1,1,0	298	149	0.00121542	0.00962686	0.339,0.513,0.305	0.818,0.333,1.0	-0.331
Sjc_0003249	chr4	-	39390163	39390320	39388937	39389194	39390357	39390416	141,98,90	82,28,65	13,1,1	1,1,0	298	149	0.00128558	0.0101392	0.462,0.636,0.409	0.867,0.333,1.0	-0.231
Sjc_0003251	chr4	-	39438326	39438475	39433059	39436895	39439474	39439769	43,76,39	0,2,0	101,99,89	37,12,24	298	149	8.36897e-12	3.4333e-10	1.0,0.95,1.0	0.577,0.805,0.65	0.306
Sjc_0003267	chr4	+	39836886	39837047	39835805	39836073	39838083	39838318	196,161,153	19,29,19	56,92,74	15,27,42	298	149	3.07539e-05	0.00036941	0.838,0.735,0.801	0.651,0.63,0.468	0.208
Sjc_0001661	chr8	-	64298739	64298803	64297044	64297127	64300677	64300754	146,102,124	0,3,0	32,20,26	8,6,2	213	149	1.5771e-09	4.44471e-08	1.0,0.96,1.0	0.737,0.7,0.901	0.207
Sjc_0003270	chr4	-	39919190	39919595	39916173	39918412	39921420	39921758	5,15,13	4,2,0	2,6,2	0,0,0	298	149	0.000858079	0.00701776	0.385,0.789,1.0	1.0,1.0,1.0	-0.275
Sjc_0003293	chr4	-	40603307	40603911	40602144	40602501	40604827	40605251	68,112,80	0,2,3	16,41,38	3,11,5	298	149	1.28284e-07	2.59217e-06	1.0,0.966,0.93	0.727,0.651,0.792	0.242
Sjc_0003293	chr4	-	40605504	40605597	40604827	40605251	40606206	40606353	34,57,34	0,2,0	17,12,8	0,9,1	242	149	0.000248853	0.00233241	1.0,0.946,1.0	1.0,0.451,0.831	0.221
Sjc_0003298	chr4	+	40780906	40781096	40779552	40779677	40781658	40781731	1021,937,832	78,105,108	258,301,281	207,69,86	298	149	4.36123e-07	7.9376e-06	0.867,0.817,0.794	0.384,0.686,0.62	0.263
Sjc_0003329	chr4	-	41853638	41853800	41850259	41850394	41854445	41854710	80,50,94	0,9,4	44,41,30	17,12,8	298	149	3.34806e-06	5.05764e-05	1.0,0.735,0.922	0.564,0.631,0.652	0.27
Sjc_0003338	chr4	+	42293461	42293549	42293237	42293288	42294463	42294514	1,0,2	27,26,37	51,54,63	56,32,58	237	149	0	0	0.023,0.0,0.033	0.364,0.515,0.406	-0.41
Sjc_0003342	chr4	-	42407540	42407719	42402298	42402399	42409090	42409303	39,41,38	0,0,0	11,6,23	3,7,0	298	149	5.52529e-06	7.92867e-05	1.0,1.0,1.0	0.647,0.3,1.0	0.351
Sjc_0003346	chr4	-	42531447	42531513	42530434	42530692	42532232	42532435	90,58,83	3,1,0	26,26,23	1,10,7	215	149	3.55285e-07	6.58986e-06	0.954,0.976,1.0	0.947,0.643,0.695	0.215
Sjc_0003346	chr4	-	42532471	42532591	42527516	42528026	42534605	42534890	55,44,47	0,0,0	17,39,42	6,0,13	269	149	8.75199e-08	1.82278e-06	1.0,1.0,1.0	0.611,1.0,0.642	0.249
Sjc_0005878	chr3	-	12351293	12351371	12350508	12350636	12352804	12352951	1,30,9	8,30,22	121,128,106	25,73,68	227	149	0.000208817	0.00199765	0.076,0.396,0.212	0.761,0.535,0.506	-0.373
Sjc_0003363	chr4	+	43099869	43100173	43095907	43096080	43100249	43101454	7,16,6	24,26,18	33,26,9	31,11,11	298	149	0.00121262	0.0096159	0.127,0.235,0.143	0.347,0.542,0.29	-0.225
Sjc_0008749	chr6	+	9298714	9299005	9295351	9295433	9299851	9300243	11,4,14	0,0,0	13,7,27	11,0,1	298	149	0.000229559	0.00216856	1.0,1.0,1.0	0.371,1.0,0.931	0.233
Sjc_0008749	chr6	+	9298853	9299005	9295355	9295433	9299851	9299984	5,19,11	0,0,0	19,3,4	11,0,1	298	149	4.16792e-06	6.17241e-05	1.0,1.0,1.0	0.463,1.0,0.667	0.29
Sjc_0003377	chr4	+	43652969	43653033	43650870	43650937	43654117	43654288	4,0,0	13,8,7	0,2,3	4,0,0	213	149	0.00285819	0.0205725	0.177,0.0,0.0	0.0,1.0,1.0	-0.608
Sjc_0008737	chr6	-	8725165	8725213	8724330	8724512	8725254	8725348	11,16,23	9,15,7	14,15,0	11,25,24	197	149	0.00676875	0.0434893	0.48,0.447,0.713	0.49,0.312,0.0	0.279
Sjc_0001794	chr8	-	69808059	69808143	69807489	69807573	69810292	69810493	152,164,128	23,46,41	74,57,63	74,102,103	233	149	0	0	0.809,0.695,0.666	0.39,0.263,0.281	0.412
Sjc_0000193	chr8	+	8579376	8579665	8572797	8573369	8584064	8584600	62,106,120	0,9,0	16,51,21	2,5,8	298	149	0.000394229	0.00351832	1.0,0.855,1.0	0.8,0.836,0.568	0.217
Sjc_0008332	chr2	-	19578935	19579074	19577573	19577808	19579119	19579289	11,6,7	120,146,0	1,2,11	0,1,2	288	149	0.00242208	0.0177027	0.045,0.021,1.0	1.0,0.509,0.74	-0.394
Sjc_0003434	chr4	+	45956747	45956860	45954481	45954789	45957359	45957797	238,167,155	14,23,12	88,64,52	51,28,21	262	149	8.88178e-16	6.04437e-14	0.906,0.805,0.88	0.495,0.565,0.585	0.315
Sjc_0003436	chr4	+	46016803	46018007	46015959	46016206	46020387	46020584	98,57,64	5,1,0	1,1,0	2,0,2	298	149	2.02868e-05	0.000254342	0.907,0.966,1.0	0.2,1.0,0.0	0.558
Sjc_0001355	chr8	+	52877006	52877039	52874621	52875155	52877180	52877332	180,211,182	299,353,310	660,565,618	211,333,265	182	149	0	0	0.33,0.329,0.325	0.719,0.581,0.656	-0.324
Sjc_0003447	chr4	+	46340901	46341094	46338992	46339068	46342468	46342595	16,57,55	0,43,4	3,1,0	222,74,80	298	149	0	0	1.0,0.399,0.873	0.007,0.007,0.0	0.753
Sjc_0004191	chr4	-	77407130	77407472	77402982	77403141	77410391	77410415	190,179,179	15,18,20	104,120,126	45,26,51	298	149	1.17479e-08	2.85259e-07	0.864,0.833,0.817	0.536,0.698,0.553	0.242
Sjc_0003476	chr4	+	47323697	47323743	47323536	47323659	47324865	47325176	154,117,110	19,32,25	170,60,70	77,43,51	195	149	1.10467e-07	2.2523e-06	0.861,0.736,0.771	0.628,0.516,0.512	0.237
Sjc_0003489	chr4	+	47722980	47723080	47713524	47716586	47723960	47724727	150,101,125	64,52,34	33,12,14	30,39,18	249	149	2.63358e-06	4.09382e-05	0.584,0.538,0.687	0.397,0.155,0.318	0.313
Sjc_0003520	chr4	+	49111918	49111939	49109980	49110146	49113646	49113833	27,29,29	2,2,7	13,15,10	22,13,8	170	149	2.08385e-08	4.84044e-07	0.922,0.927,0.784	0.341,0.503,0.523	0.422
Sjc_0008921	chr6	+	16796009	16796240	16793508	16793700	16798344	16798421	296,175,247	18,6,21	163,249,257	63,50,44	298	149	2.80108e-09	7.5492e-08	0.892,0.936,0.855	0.564,0.713,0.745	0.22
Sjc_0003596	chr4	+	51937346	51937533	51931663	51931986	51939165	51939309	0,3,0	4,36,9	102,49,61	164,85,87	298	149	2.38415e-10	7.79946e-09	0.0,0.04,0.0	0.237,0.224,0.26	-0.227
Sjc_0007794	chr5	+	44532745	44532899	44531737	44532251	44534715	44535328	1281,834,1011	118,98,67	447,254,273	129,77,81	298	149	0	0	0.844,0.81,0.883	0.634,0.623,0.628	0.217
Sjc_0006322	chr3	+	31007249	31007396	31005263	31005588	31008141	31008173	772,575,636	33,33,49	137,120,108	41,26,33	296	149	0	0	0.922,0.898,0.867	0.627,0.699,0.622	0.246
Sjc_0003146	chr4	+	35502978	35503076	35501387	35501519	35503134	35503211	423,398,354	29,31,45	209,108,107	43,78,65	247	149	3.26188e-09	8.66479e-08	0.898,0.886,0.826	0.746,0.455,0.498	0.304
Sjc_0002911	chr4	+	27476976	27477114	27476840	27476940	27482191	27482704	22,34,34	3,4,5	4,3,4	0,0,0	287	149	2.08374e-05	0.000260122	0.792,0.815,0.779	1.0,1.0,1.0	-0.205
Sjc_0003675	chr4	-	55428856	55428984	55423789	55424295	55430661	55430836	640,453,591	9,6,10	190,226,186	69,45,51	277	149	0	0	0.975,0.976,0.97	0.597,0.73,0.662	0.311
Sjc_0003698	chr4	+	56447380	56447429	56445958	56446000	56448297	56448343	36,47,46	0,0,0	16,10,5	6,1,2	198	149	6.43398e-07	1.13448e-05	1.0,1.0,1.0	0.667,0.883,0.653	0.266
Sjc_0003706	chr4	-	56801035	56801087	56798635	56798657	56804311	56804391	61,97,104	288,224,333	58,137,102	98,92,94	201	149	4.4527e-08	9.7844e-07	0.136,0.243,0.188	0.305,0.525,0.446	-0.236
Sjc_0003711	chr4	-	56982191	56982259	56982054	56982150	56985173	56985323	65,41,44	18,24,26	3,1,1	2,0,0	217	149	0.0054779	0.036225	0.713,0.54,0.537	0.507,1.0,1.0	-0.239
Sjc_0003720	chr4	-	57398812	57399160	57396664	57396873	57404957	57405245	8,7,6	1,13,2	16,21,13	75,69,70	298	149	0.000786369	0.00649656	0.8,0.212,0.6	0.096,0.132,0.085	0.433
Sjc_0003720	chr4	-	57404957	57405245	57396664	57396873	57408677	57408793	9,30,34	15,43,32	169,200,197	30,75,69	298	149	2.39993e-09	6.54607e-08	0.231,0.259,0.347	0.738,0.571,0.588	-0.353
Sjc_0003677	chr4	-	55472323	55472727	55469611	55470125	55475337	55475446	81,102,92	0,1,6	43,28,18	7,9,13	298	149	5.31178e-09	1.35274e-07	1.0,0.981,0.885	0.754,0.609,0.409	0.365
Sjc_0001074	chr8	+	43259234	43259340	43258625	43259092	43260448	43261576	894,811,839	45,51,32	855,354,356	370,131,144	255	149	0	0	0.921,0.903,0.939	0.575,0.612,0.591	0.328
Sjc_0003758	chr4	-	59268258	59268307	59267033	59267095	59270556	59270672	260,112,140	0,0,1	29,34,26	16,20,18	198	149	0	0	1.0,1.0,0.991	0.577,0.561,0.521	0.444
Sjc_0003758	chr4	-	59276752	59276802	59275961	59275986	59276847	59276892	49,31,30	31,4,19	15,14,16	0,2,3	199	149	0.00172521	0.0131428	0.542,0.853,0.542	1.0,0.84,0.8	-0.234
Sjc_0003418	chr4	-	45400316	45400410	45395753	45399781	45401676	45401757	840,710,620	7,4,6	38,33,60	17,18,22	243	149	0	0	0.987,0.991,0.984	0.578,0.529,0.626	0.41
Sjc_0003418	chr4	-	45404347	45404409	45402980	45403052	45405065	45405172	316,272,280	174,177,147	28,31,18	48,43,33	211	149	1.6115e-09	4.53538e-08	0.562,0.52,0.574	0.292,0.337,0.278	0.25
Sjc_0005242	chr1	+	33979828	33980025	33976879	33976977	33983989	33984921	600,447,489	104,116,122	344,279,243	245,237,225	298	149	0	0	0.743,0.658,0.667	0.412,0.371,0.351	0.311
Sjc_0006801	chr5	-	2146733	2146982	2143194	2143258	2149327	2149456	9,14,15	75,77,90	31,46,32	35,64,45	298	149	3.91243e-13	1.94646e-11	0.057,0.083,0.077	0.307,0.264,0.262	-0.205
Sjc_0003823	chr4	-	62198532	62198796	62196976	62197119	62200830	62200866	2,8,5	0,9,2	2,3,1	8,19,13	298	149	0.000683059	0.00574097	1.0,0.308,0.556	0.111,0.073,0.037	0.548
Sjc_0000478	chr8	+	21239770	21239867	21230043	21230109	21241548	21241768	179,106,127	38,24,34	22,28,24	0,0,0	246	149	3.6777e-11	1.37058e-09	0.74,0.728,0.693	1.0,1.0,1.0	-0.28
Sjc_0003885	chr4	+	65722315	65722430	65722229	65722283	65723544	65724346	12,23,8	15,0,0	27,32,18	29,74,55	264	149	0.000102462	0.00107193	0.311,1.0,1.0	0.344,0.196,0.156	0.538
Sjc_0003905	chr4	-	66237955	66237989	66230867	66231189	66240193	66240414	84,53,61	1,0,2	38,38,33	22,15,31	183	149	0	0	0.986,1.0,0.961	0.584,0.673,0.464	0.409
Sjc_0003955	chr4	-	68283792	68283882	68282182	68282241	68287082	68287283	8,520,40	16,210,45	3084,251,243	4302,1809,1850	239	149	2.68406e-05	0.00032743	0.238,0.607,0.357	0.309,0.08,0.076	0.246
Sjc_0007271	chr5	+	24061458	24061564	24060365	24060477	24063314	24063435	674,442,555	29,24,24	92,68,57	17,25,25	255	149	6.88338e-15	4.21877e-13	0.931,0.915,0.931	0.76,0.614,0.571	0.277
Sjc_0007271	chr5	+	24061458	24061564	24060365	24060477	24064117	24064190	237,166,187	4,3,4	38,26,17	13,3,7	255	149	2.69801e-10	8.79794e-09	0.972,0.97,0.965	0.631,0.835,0.587	0.285
Sjc_0006039	chr3	+	19961718	19962090	19958709	19958811	19962738	19963040	42,59,90	0,0,15	72,66,59	3,22,21	298	149	0.00600635	0.0391848	1.0,1.0,0.75	0.923,0.6,0.584	0.214
Sjc_0008711	chr6	-	7496053	7496789	7494787	7495135	7502155	7502314	55,36,55	1,0,0	18,29,27	7,2,2	298	149	3.55182e-06	5.32983e-05	0.965,1.0,1.0	0.563,0.879,0.871	0.217
Sjc_0005166	chr1	+	30593130	30593294	30593009	30593082	30596032	30596781	50,49,70	76,43,78	77,63,54	21,33,19	298	149	4.16265e-07	7.60337e-06	0.248,0.363,0.31	0.647,0.488,0.587	-0.267
Sjc_0002758	chr4	-	21557235	21557412	21553120	21553199	21559372	21559536	19,26,42	3,6,0	28,38,29	24,11,13	298	149	0.000373585	0.00334877	0.76,0.684,1.0	0.368,0.633,0.527	0.305
Sjc_0003151	chr4	-	35717822	35719389	35717076	35717624	35719787	35720053	93,39,43	45,78,59	224,166,147	64,63,77	298	149	0.000402555	0.00358476	0.508,0.2,0.267	0.636,0.568,0.488	-0.239
Sjc_0004073	chr4	+	73079133	73079199	73078173	73078236	73082194	73084870	15,25,6	31,34,33	72,62,73	22,37,20	215	149	4.85213e-09	1.2466e-07	0.251,0.338,0.112	0.694,0.537,0.717	-0.416
Sjc_0004077	chr4	+	73196133	73196382	73194411	73194711	73197974	73198613	38,45,47	0,0,3	6,12,19	2,5,4	298	149	1.91929e-06	3.06063e-05	1.0,1.0,0.887	0.6,0.545,0.704	0.346
Sjc_0004077	chr4	+	73197974	73198613	73194411	73194711	73204860	73206475	19,34,25	19,0,32	11,14,10	0,0,0	298	149	3.23643e-07	6.06958e-06	0.333,1.0,0.281	1.0,1.0,1.0	-0.462
Sjc_0002345	chr4	+	1414619	1414693	1406951	1407019	1418979	1419040	77,62,70	32,74,47	80,80,89	234,204,231	223	149	1.9649e-08	4.58507e-07	0.617,0.359,0.499	0.186,0.208,0.205	0.292
Sjc_0002345	chr4	+	1422038	1422059	1418979	1419040	1425760	1426599	40,89,38	20,26,33	247,225,245	17,39,35	170	149	2.96731e-07	5.59582e-06	0.637,0.75,0.502	0.927,0.835,0.86	-0.244
Sjc_0007574	chr5	+	36608635	36609119	36608515	36608594	36611298	36611419	30,36,46	2,3,0	10,13,5	5,10,10	298	149	3.52044e-10	1.1106e-08	0.882,0.857,1.0	0.5,0.394,0.2	0.548
Sjc_0007574	chr5	+	36608723	36609119	36608515	36608594	36611298	36611419	118,128,100	2,3,0	49,35,39	5,10,10	298	149	4.35508e-10	1.34676e-08	0.967,0.955,1.0	0.831,0.636,0.661	0.265
Sjc_0004842	chr1	+	18270607	18270670	18266906	18267170	18272199	18272421	10,11,13	0,0,0	15,14,10	9,5,1	212	149	6.6539e-08	1.41773e-06	1.0,1.0,1.0	0.539,0.663,0.875	0.308
Sjc_0004171	chr4	+	76547194	76547462	76546335	76546575	76548685	76548763	267,235,247	16,45,19	134,181,146	71,48,59	298	149	1.29814e-08	3.11493e-07	0.893,0.723,0.867	0.486,0.653,0.553	0.264
Sjc_0004171	chr4	+	76558081	76558295	76556148	76556499	76560528	76560803	70,98,72	163,82,110	164,142,120	45,35,33	298	149	2.22045e-16	1.60219e-14	0.177,0.374,0.247	0.646,0.67,0.645	-0.388
Sjc_0004173	chr4	-	76602682	76602926	76599317	76602643	76604383	76604454	125,95,94	211,114,159	139,147,145	44,53,62	298	149	0	0	0.229,0.294,0.228	0.612,0.581,0.539	-0.327
Sjc_0004174	chr4	+	76632629	76632728	76631425	76631604	76633462	76634119	6,19,12	40,18,35	0,0,0	19,9,11	248	149	4.78563e-08	1.04595e-06	0.083,0.388,0.171	0.0,0.0,0.0	0.214
Sjc_0004175	chr4	-	76664435	76664549	76663953	76664185	76665707	76665821	0,2,4	63,24,19	20,21,26	15,45,36	263	149	1.74816e-11	6.92474e-10	0.0,0.045,0.107	0.43,0.209,0.29	-0.259
Sjc_0002560	chr4	+	11123875	11124016	11122801	11122914	11125920	11126020	7,8,18	0,0,0	4,12,18	4,9,3	290	149	2.72481e-09	7.35338e-08	1.0,1.0,1.0	0.339,0.407,0.755	0.5
Sjc_0000706	chr8	+	29693960	29694180	29689852	29690020	29695480	29695680	0,0,0	8,8,8	2,7,2	1,18,22	298	149	0.00027063	0.00252142	0.0,0.0,0.0	0.5,0.163,0.043	-0.235
Sjc_0001259	chr8	-	49948977	49949046	49944751	49944958	49950187	49950634	18,126,72	2,21,13	26,42,29	32,63,52	218	149	0	0	0.86,0.804,0.791	0.357,0.313,0.276	0.503
Sjc_0000844	chr8	-	34703028	34703314	34700766	34700952	34703366	34703426	52,67,86	0,0,0	51,38,25	8,11,4	298	149	1.7617e-12	7.86121e-11	1.0,1.0,1.0	0.761,0.633,0.758	0.283
Sjc_0004288	chr4	-	81647063	81647110	81634722	81638311	81649095	81649176	34,36,40	20,16,15	44,39,30	35,64,55	196	149	6.88678e-05	0.000755342	0.564,0.631,0.67	0.489,0.317,0.293	0.255
Sjc_0007206	chr5	+	21371633	21371817	21371256	21371382	21376325	21376830	136,137,165	83,56,62	136,137,156	8,12,20	298	149	1.06581e-14	6.35988e-13	0.45,0.55,0.571	0.895,0.851,0.796	-0.324
Sjc_0004368	chr4	-	84968651	84968930	84966044	84968200	84973299	84973858	164,238,276	611,421,540	458,737,666	242,407,389	298	149	0	0	0.118,0.22,0.204	0.486,0.475,0.461	-0.293
Sjc_0004368	chr4	-	84968651	84968930	84966044	84968200	84975956	84976354	52,78,91	22,17,44	187,263,248	2,0,0	298	149	0	0	0.542,0.696,0.508	0.979,1.0,1.0	-0.411
Sjc_0006749	chr5	+	172686	172821	166946	172652	172865	173148	2198,1731,1642	2003,1342,1617	280,167,214	578,575,578	284	149	0	0	0.365,0.404,0.348	0.203,0.132,0.163	0.206
Sjc_0004588	chr1	+	7365119	7365318	7364552	7365081	7366154	7366351	41,64,62	0,0,0	16,33,38	2,13,12	298	149	2.72227e-13	1.40591e-11	1.0,1.0,1.0	0.8,0.559,0.613	0.343
Sjc_0002415	chr4	-	5240883	5241087	5232367	5235865	5241494	5241572	2,1,2	14,11,6	22,7,2	8,14,9	298	149	0.002153	0.0160132	0.067,0.043,0.143	0.579,0.2,0.1	-0.209
Sjc_0009688	chrtig00002168:31156-1898897_pilon_pilon_3	+	2618	2658	733	937	4379	4498	13,30,27	0,0,0	6,17,26	5,5,4	189	149	4.87994e-08	1.06314e-06	1.0,1.0,1.0	0.486,0.728,0.837	0.316
Sjc_0001481	chr8	+	57934080	57934615	57853340	57853730	57935825	57936533	112,48,85	1,0,1	18,32,17	3,11,0	298	149	1.27356e-06	2.10292e-05	0.982,1.0,0.977	0.75,0.593,1.0	0.205
Sjc_0001481	chr8	+	57934080	57934615	57918823	57918998	57935825	57936533	112,47,85	0,2,0	25,39,30	42,63,69	298	149	0	0	1.0,0.922,1.0	0.229,0.236,0.179	0.759
Sjc_0006217	chr3	-	26773063	26773119	26769048	26769196	26774801	26775045	397,257,318	1,1,4	208,165,207	68,65,54	205	149	0	0	0.997,0.995,0.983	0.69,0.649,0.736	0.3
Sjc_0006874	chr5	+	6683380	6683458	6682271	6682401	6684463	6684609	1532,968,1150	27,19,20	655,366,356	203,95,92	227	149	0	0	0.974,0.971,0.974	0.679,0.717,0.718	0.268
Sjc_0002721	chr4	+	20095784	20095829	20095693	20095735	20095893	20096032	14,15,16	19,36,21	2,10,9	32,69,49	194	149	1.84525e-06	2.95646e-05	0.361,0.242,0.369	0.046,0.1,0.124	0.234
Sjc_0007001	chr5	-	12778009	12778182	12777635	12777740	12778218	12778883	904,700,917	199,166,184	1212,923,855	753,703,712	298	149	0	0	0.694,0.678,0.714	0.446,0.396,0.375	0.29
Sjc_0007009	chr5	-	13414287	13414354	13411587	13413897	13414812	13415042	462,265,406	44,63,56	209,118,148	59,82,68	216	149	4.32191e-07	7.87688e-06	0.879,0.744,0.833	0.71,0.498,0.6	0.216
Sjc_0007037	chr5	+	14781413	14781504	14780363	14780519	14783449	14783579	469,284,338	15,8,18	226,194,174	107,125,92	240	149	0	0	0.951,0.957,0.921	0.567,0.491,0.54	0.41
Sjc_0003707	chr4	+	56846086	56846153	56845359	56845677	56846895	56848869	10,4,17	4,1,3	13,4,9	6,17,15	216	149	0.00104673	0.00838865	0.633,0.734,0.796	0.599,0.14,0.293	0.377
Sjc_0003817	chr4	-	61969275	61969420	61969147	61969225	61969455	61969497	8,179,41	0,71,14	712,443,503	753,682,674	294	149	0.00036939	0.00332069	1.0,0.561,0.597	0.324,0.248,0.274	0.437
Sjc_0007064	chr5	+	16062434	16062575	16062180	16062395	16064412	16064531	27,38,30	8,18,23	12,17,9	3,0,0	290	149	4.43337e-05	0.000510239	0.634,0.52,0.401	0.673,1.0,1.0	-0.373
Sjc_0007064	chr5	+	16062434	16062608	16062180	16062395	16064412	16064937	5,13,13	8,18,23	6,5,3	3,0,0	298	149	0.000238034	0.00224236	0.238,0.265,0.22	0.5,1.0,1.0	-0.592
Sjc_0002810	chr4	+	23582545	23582781	23581406	23581528	23584416	23584548	32,47,73	0,0,4	10,1,1	2,2,6	298	149	2.84433e-07	5.36886e-06	1.0,1.0,0.901	0.714,0.2,0.077	0.637
Sjc_0007989	chr2	-	6797616	6797804	6797470	6797576	6804568	6804781	62,59,56	11,18,12	22,26,28	46,13,22	298	149	1.48314e-05	0.000191369	0.738,0.621,0.7	0.193,0.5,0.389	0.326
Sjc_0007138	chr5	-	18846273	18846368	18845550	18845624	18847514	18847573	158,130,155	10,21,24	241,406,358	147,125,130	244	149	2.115e-08	4.9072e-07	0.906,0.791,0.798	0.5,0.665,0.627	0.234
Sjc_0007154	chr5	+	19556004	19558748	19555370	19555544	19559835	19560788	11,19,18	53,53,62	22,90,25	32,43,30	298	149	3.20202e-06	4.86956e-05	0.094,0.152,0.127	0.256,0.511,0.294	-0.229
Sjc_0007154	chr5	+	19560631	19560788	19556003	19560508	19560998	19561169	8,1,7	17,6,8	16,14,21	10,9,13	298	149	0.00267008	0.0193211	0.19,0.077,0.304	0.444,0.437,0.447	-0.252
Sjc_0007154	chr5	+	19560998	19561169	19556003	19560508	19564232	19564387	251,174,230	35,24,35	124,109,131	40,48,51	298	149	4.59938e-09	1.19069e-07	0.782,0.784,0.767	0.608,0.532,0.562	0.21
Sjc_0007215	chr5	-	21721030	21721103	21715129	21715216	21730191	21730276	39,58,49	0,0,0	156,142,138	36,19,32	222	149	7.90479e-14	4.30071e-12	1.0,1.0,1.0	0.744,0.834,0.743	0.226
Sjc_0007215	chr5	-	21726941	21727014	21716948	21717095	21730191	21730276	7,40,22	0,4,0	71,66,36	44,55,62	222	149	5.38236e-12	2.26282e-10	1.0,0.87,1.0	0.52,0.446,0.28	0.541
Sjc_0003330	chr4	+	41869842	41870030	41868064	41868842	41870569	41870916	1,47,11	0,11,14	15,21,29	0,0,2	298	149	3.31371e-05	0.0003957	1.0,0.681,0.282	1.0,1.0,0.879	-0.305
Sjc_0007237	chr5	-	22961755	22961849	22958578	22958884	22964395	22964691	193,156,159	2,1,4	50,91,85	9,17,19	243	149	4.44089e-16	3.12676e-14	0.983,0.99,0.961	0.773,0.766,0.733	0.221
Sjc_0007237	chr5	-	22979781	22979840	22979557	22979756	22980025	22980210	1,7,7	0,0,0	23,21,23	0,5,9	208	149	9.08844e-06	0.000123617	1.0,1.0,1.0	1.0,0.751,0.647	0.201
Sjc_0007247	chr5	+	23208944	23209025	23207848	23207977	23212068	23212232	51,38,48	0,0,0	46,58,58	11,19,15	230	149	7.54952e-15	4.61314e-13	1.0,1.0,1.0	0.73,0.664,0.715	0.297
Sjc_0007247	chr5	+	23210761	23210914	23207848	23207977	23212068	23212232	99,92,77	0,0,0	97,115,123	11,19,15	298	149	3.74145e-14	2.12657e-12	1.0,1.0,1.0	0.815,0.752,0.804	0.21
Sjc_0007262	chr5	-	23754489	23754585	23713813	23716288	23788202	23788776	1,8,9	0,0,0	2,8,5	1,1,3	245	149	0.00174163	0.0132531	1.0,1.0,1.0	0.549,0.83,0.503	0.373
Sjc_0007270	chr5	-	24011137	24011158	24006799	24007041	24012172	24012728	11,45,41	62,57,60	0,0,4	22,30,32	170	149	1.18243e-08	2.86771e-07	0.135,0.409,0.375	0.0,0.0,0.099	0.273
Sjc_0007270	chr5	-	24038468	24038510	24035763	24035801	24040087	24040154	38,33,18	0,2,0	8,10,4	3,10,7	191	149	5.66555e-11	2.04402e-09	1.0,0.928,1.0	0.675,0.438,0.308	0.502
Sjc_0007273	chr5	+	24100269	24100355	24099586	24099739	24101734	24101973	387,256,225	1,1,1	49,79,72	13,19,23	235	149	0	0	0.996,0.994,0.993	0.705,0.725,0.665	0.296
Sjc_0007289	chr5	-	24920343	24920485	24914707	24915283	24920519	24920791	210,161,233	561,479,515	322,338,302	339,202,206	291	149	0	0	0.161,0.147,0.188	0.327,0.461,0.429	-0.24
Sjc_0003953	chr4	-	68236725	68236791	68233103	68235389	68238535	68238744	1,1,1	0,0,0	10,4,7	1,20,20	215	149	3.84247e-09	1.01016e-07	1.0,1.0,1.0	0.874,0.122,0.195	0.603
Sjc_0007332	chr5	+	26662557	26662641	26658185	26658326	26664909	26665053	281,271,257	0,0,8	134,162,176	33,37,41	233	149	0	0	1.0,1.0,0.954	0.722,0.737,0.733	0.254
Sjc_0003744	chr4	+	58382532	58382569	58374967	58375055	58388256	58388498	3,9,8	0,0,0	6,27,33	3,8,13	186	149	1.67338e-07	3.3187e-06	1.0,1.0,1.0	0.616,0.73,0.67	0.328
Sjc_0003744	chr4	+	58461398	58461505	58457237	58457307	58464662	58466352	9,17,17	0,1,0	16,25,35	2,8,8	256	149	2.35024e-06	3.69002e-05	1.0,0.908,1.0	0.823,0.645,0.718	0.241
Sjc_0003744	chr4	+	58463532	58463589	58457237	58457307	58464662	58466352	12,21,10	0,1,0	13,14,23	2,8,8	206	149	3.93836e-07	7.22613e-06	1.0,0.938,1.0	0.825,0.559,0.675	0.293
Sjc_0007375	chr5	-	28496897	28497270	28494950	28495111	28510245	28511344	13,46,41	0,0,0	20,24,26	7,0,9	298	149	1.71986e-07	3.40425e-06	1.0,1.0,1.0	0.588,1.0,0.591	0.274
Sjc_0007382	chr5	-	28808638	28808731	28807062	28807910	28809382	28809408	142,80,125	7,31,29	109,71,53	46,70,33	242	149	0.000120157	0.00122677	0.926,0.614,0.726	0.593,0.384,0.497	0.264
Sjc_0007382	chr5	-	28808638	28808731	28807062	28807910	28812255	28812362	347,188,304	18,34,36	165,127,83	155,154,154	242	149	0	0	0.922,0.773,0.839	0.396,0.337,0.249	0.517
Sjc_0007382	chr5	-	28808638	28809408	28807062	28807910	28812255	28812362	141,89,142	18,34,36	104,69,57	155,154,154	298	149	0	0	0.797,0.567,0.664	0.251,0.183,0.156	0.479
Sjc_0007382	chr5	-	28809382	28809408	28808638	28808731	28812255	28812362	4,10,6	211,114,186	34,27,25	79,71,40	175	149	0	0	0.016,0.069,0.027	0.268,0.245,0.347	-0.249
Sjc_0007398	chr5	-	29398474	29398570	29397770	29398034	29404922	29405090	245,225,252	22,10,14	147,171,150	31,60,74	245	149	6.29496e-14	3.49019e-12	0.871,0.932,0.916	0.743,0.634,0.552	0.263
Sjc_0007429	chr5	-	30668410	30669615	30663120	30663567	30684405	30684639	47,108,89	0,2,0	29,132,103	5,13,22	298	149	2.19421e-11	8.45859e-10	1.0,0.964,1.0	0.744,0.835,0.701	0.228
Sjc_0007494	chr5	-	33507884	33507967	33506704	33506891	33509616	33509723	238,154,192	17,22,31	83,88,69	26,41,46	232	149	2.81891e-09	7.5872e-08	0.9,0.818,0.799	0.672,0.58,0.491	0.258
Sjc_0008620	chr6	+	4164677	4164805	4163974	4164026	4166403	4166814	108,62,101	38,30,41	69,89,117	1,4,11	277	149	3.27516e-14	1.87727e-12	0.605,0.526,0.57	0.974,0.923,0.851	-0.349
Sjc_0007531	chr5	+	35046851	35046897	35044310	35044476	35050156	35050188	3,4,5	14,13,9	37,41,46	12,22,20	195	149	5.20169e-08	1.1272e-06	0.141,0.19,0.298	0.702,0.587,0.637	-0.432
Sjc_0007531	chr5	+	35046851	35046897	35044310	35044476	35051148	35051207	8,22,12	327,215,286	51,78,99	165,161,187	195	149	0	0	0.018,0.073,0.031	0.191,0.27,0.288	-0.209
Sjc_0007531	chr5	+	35051148	35051207	35044310	35044476	35052794	35053540	349,235,309	121,127,154	176,178,205	303,264,329	208	149	0	0	0.674,0.57,0.59	0.294,0.326,0.309	0.302
Sjc_0009440	chr7	+	16542723	16542918	16541395	16541546	16547141	16547228	17,68,40	0,0,0	0,5,11	2,0,5	298	149	0.000271866	0.002526	1.0,1.0,1.0	0.0,1.0,0.524	0.492
Sjc_0006395	chr3	+	33481775	33482055	33479588	33479665	33483144	33483203	134,53,48	17,16,15	10,10,5	0,1,0	298	149	1.18096e-05	0.000157471	0.798,0.624,0.615	1.0,0.833,1.0	-0.265
Sjc_0007582	chr5	-	36985328	36985367	36979022	36979136	36987485	36987665	24,15,19	1,0,0	30,25,41	12,10,16	188	149	3.7606e-10	1.18087e-08	0.95,1.0,1.0	0.665,0.665,0.67	0.317
Sjc_0007582	chr5	-	36985328	36987665	36979022	36979136	36987843	36987990	43,43,35	65,49,65	172,162,148	31,21,34	298	149	0	0	0.249,0.305,0.212	0.735,0.794,0.685	-0.483
Sjc_0007582	chr5	-	36987485	36987665	36979022	36979136	36987843	36987990	29,29,16	65,49,65	177,164,155	31,21,34	298	149	0	0	0.182,0.228,0.11	0.741,0.796,0.695	-0.571
Sjc_0007582	chr5	-	36987485	36987665	36985328	36985367	36987843	36987990	37,31,16	83,104,88	188,171,171	37,51,36	298	149	0	0	0.182,0.13,0.083	0.718,0.626,0.704	-0.551
Sjc_0007589	chr5	+	37144115	37144271	37143486	37143577	37147482	37147580	1,13,3	0,0,0	17,10,12	2,2,4	298	149	2.5595e-06	3.99392e-05	1.0,1.0,1.0	0.81,0.714,0.6	0.292
Sjc_0007626	chr5	-	38675516	38675546	38671957	38672100	38676807	38676898	0,5,2	5,1,8	0,0,0	2,4,2	179	149	0.00178864	0.0135805	0.0,0.806,0.172	0.0,0.0,0.0	0.326
Sjc_0007627	chr5	+	38706294	38706349	38703019	38703437	38706815	38707243	31,59,25	46,49,36	5,6,13	68,78,91	204	149	1.11022e-16	8.24482e-15	0.33,0.468,0.337	0.051,0.053,0.094	0.312
Sjc_0007644	chr5	+	39235500	39235679	39230202	39230515	39236757	39236914	32,11,40	0,0,0	9,3,2	6,0,2	298	149	1.26007e-05	0.000166277	1.0,1.0,1.0	0.429,1.0,0.333	0.413
Sjc_0007751	chr5	+	42861780	42861837	42861455	42861524	42861995	42862205	2,2,2	0,13,4	10,2,1	0,3,0	206	149	0.00630331	0.0408601	1.0,0.1,0.266	1.0,0.325,1.0	-0.32
Sjc_0009651	chrtig00013705_pilon_pilon_3	-	43855	44350	40031	42570	46367	46530	11,13,9	1,2,1	39,57,26	49,24,13	298	149	0.000152256	0.00151398	0.846,0.765,0.818	0.285,0.543,0.5	0.367
Sjc_0009651	chrtig00013705_pilon_pilon_3	-	43855	44720	42407	42570	46367	46530	7,12,12	1,2,1	26,50,15	49,24,13	298	149	2.5681e-05	0.000314604	0.778,0.75,0.857	0.21,0.51,0.366	0.433
Sjc_0009651	chrtig00013705_pilon_pilon_3	-	46367	46530	40031	42570	47815	48742	5,5,10	1,2,2	120,52,39	0,1,2	298	149	0.00260449	0.0188934	0.714,0.556,0.714	1.0,0.963,0.907	-0.295
Sjc_0006320	chr3	-	30975844	30975917	30972605	30972675	30977145	30977269	357,383,366	8,17,29	33,44,62	28,16,11	222	149	1.36206e-09	3.89806e-08	0.968,0.938,0.894	0.442,0.649,0.791	0.306
Sjc_0008546	chr6	+	1114305	1114383	1113204	1113324	1115943	1116100	14,12,19	0,1,0	4,1,2	0,2,3	227	149	0.000532561	0.00460542	1.0,0.887,1.0	1.0,0.247,0.304	0.445
Sjc_0005706	chr3	-	5381614	5381756	5380321	5380375	5381804	5381932	281,201,221	7,1,10	54,104,114	12,22,18	291	149	6.78346e-14	3.74065e-12	0.954,0.99,0.919	0.697,0.708,0.764	0.231
Sjc_0006537	chr3	+	38905891	38906225	38903978	38904217	38907242	38907361	106,51,91	77,48,75	161,136,113	40,26,16	298	149	2.88658e-15	1.81846e-13	0.408,0.347,0.378	0.668,0.723,0.779	-0.346
Sjc_0008556	chr6	+	1703180	1703231	1701064	1701250	1704347	1704791	2,21,14	17,48,46	59,93,98	50,77,96	200	149	1.98153e-07	3.8695e-06	0.081,0.246,0.185	0.468,0.474,0.432	-0.287
Sjc_0008556	chr6	+	1704347	1704791	1701064	1701250	1712251	1712419	25,69,61	3,3,1	71,120,139	53,64,42	298	149	2.31377e-11	8.89993e-10	0.806,0.92,0.968	0.401,0.484,0.623	0.395
Sjc_0008556	chr6	+	1704347	1704791	1701064	1701250	1720757	1721081	17,53,47	3,10,13	50,99,109	34,143,152	298	149	5.09032e-10	1.55756e-08	0.739,0.726,0.644	0.424,0.257,0.264	0.388
Sjc_0008556	chr6	+	1704554	1704791	1701064	1701250	1712251	1712373	8,21,15	3,3,1	21,43,43	53,64,42	298	149	4.01752e-07	7.34489e-06	0.571,0.778,0.882	0.165,0.251,0.339	0.492
Sjc_0008556	chr6	+	1704554	1704791	1703180	1703231	1712251	1712373	8,21,15	11,13,13	21,43,43	79,103,111	298	149	0.000106092	0.00110536	0.267,0.447,0.366	0.117,0.173,0.162	0.209
Sjc_0001819	chr8	-	70603903	70604111	70602380	70602449	70605919	70605980	35,20,28	0,1,4	32,16,15	3,8,7	298	149	0.00119615	0.00950377	1.0,0.909,0.778	0.842,0.5,0.517	0.276
Sjc_0008572	chr6	+	2376574	2376619	2374525	2374593	2379995	2380103	68,47,69	103,56,75	29,25,28	21,10,10	194	149	0.000194323	0.0018811	0.336,0.392,0.414	0.515,0.658,0.683	-0.238
Sjc_0005863	chr3	+	11797258	11797461	11797060	11797204	11798958	11800167	88,153,99	23,44,24	189,170,160	113,178,217	298	149	2.09216e-10	6.87743e-09	0.657,0.635,0.673	0.455,0.323,0.269	0.306
Sjc_0001736	chr8	+	67438620	67439825	67438505	67438577	67448467	67449272	71,79,72	8,0,7	13,32,27	15,12,17	298	149	3.436e-09	9.10361e-08	0.816,1.0,0.837	0.302,0.571,0.443	0.446
Sjc_0001736	chr8	+	67439742	67439825	67438505	67438577	67448467	67449272	138,135,139	8,0,7	37,57,40	15,12,17	232	149	2.69929e-12	1.18629e-10	0.917,1.0,0.927	0.613,0.753,0.602	0.292
Sjc_0008745	chr6	-	9051098	9051459	9047633	9049313	9051498	9051673	38,21,10	0,0,0	4,5,3	0,4,2	298	149	8.4724e-05	0.000904019	1.0,1.0,1.0	1.0,0.385,0.429	0.395
Sjc_0008769	chr6	-	10057054	10057326	10054075	10054119	10058752	10059372	81,56,80	25,19,25	53,43,49	4,4,3	298	149	9.89257e-07	1.69013e-05	0.618,0.596,0.615	0.869,0.843,0.891	-0.258
Sjc_0008864	chr6	-	14375291	14376239	14372836	14373832	14378650	14379204	46,50,49	3,4,0	9,42,22	26,2,8	298	149	0.000864203	0.0070565	0.885,0.862,1.0	0.148,0.913,0.579	0.369
Sjc_0008864	chr6	-	14375291	14376244	14372836	14373832	14378650	14379204	64,56,68	3,4,0	25,43,33	26,2,8	298	149	0.000325763	0.00296317	0.914,0.875,1.0	0.325,0.915,0.673	0.292
Sjc_0008896	chr6	+	15899117	15899927	15897912	15898045	15908862	15908942	14,48,16	0,0,0	9,17,21	4,2,6	298	149	1.67604e-08	3.95639e-07	1.0,1.0,1.0	0.529,0.81,0.636	0.342
Sjc_0008896	chr6	+	15932143	15933790	15930767	15931370	15936412	15936445	72,113,70	59,32,33	35,68,60	9,7,3	298	149	6.40327e-05	0.000709274	0.379,0.638,0.515	0.66,0.829,0.909	-0.289
Sjc_0001166	chr8	+	46728317	46729977	46718498	46718570	46735122	46735699	36,20,30	0,0,0	9,1,0	2,4,3	298	149	6.45387e-11	2.30392e-09	1.0,1.0,1.0	0.692,0.111,0.0	0.732
Sjc_0008950	chr6	+	17939720	17939907	17938861	17938947	17943828	17943910	5,5,6	19,10,7	7,25,7	7,3,7	298	149	0.00713985	0.0456861	0.116,0.2,0.3	0.333,0.806,0.333	-0.285
Sjc_0008950	chr6	+	17942005	17943910	17938861	17938947	17945433	17945539	61,43,40	35,45,23	20,16,12	41,51,54	298	149	2.50976e-09	6.80916e-08	0.466,0.323,0.465	0.196,0.136,0.1	0.274
Sjc_0008950	chr6	+	17942005	17943910	17938865	17939015	17945433	17945539	68,48,54	4,5,12	21,18,9	7,8,5	298	149	0.00186272	0.0140798	0.895,0.828,0.692	0.6,0.529,0.474	0.271
Sjc_0008950	chr6	+	17943828	17943910	17938861	17938947	17945433	17945539	65,46,39	35,45,23	18,16,16	41,51,54	231	149	8.62232e-10	2.54271e-08	0.545,0.397,0.522	0.221,0.168,0.16	0.305
Sjc_0009382	chr7	-	14386992	14387099	14383681	14383985	14398291	14398340	6,10,3	0,0,0	24,10,14	16,5,6	256	149	7.20759e-09	1.7973e-07	1.0,1.0,1.0	0.466,0.538,0.576	0.473
Sjc_0009382	chr7	-	14386992	14387099	14384844	14384942	14398291	14398340	6,10,3	0,0,0	27,9,12	13,3,3	256	149	4.64387e-08	1.01825e-06	1.0,1.0,1.0	0.547,0.636,0.7	0.372
Sjc_0009382	chr7	-	14416518	14416540	14414896	14414995	14418053	14418120	6,9,9	101,126,104	114,93,76	135,194,201	171	149	0	0	0.049,0.059,0.07	0.424,0.295,0.248	-0.263
Sjc_0009382	chr7	-	14416518	14416540	14414896	14414995	14421228	14421361	1,0,1	15,12,24	17,23,21	48,49,45	171	149	6.42919e-09	1.61907e-07	0.055,0.0,0.035	0.236,0.29,0.289	-0.242
Sjc_0009382	chr7	-	14416518	14416540	14414896	14415046	14418053	14418120	0,3,0	51,45,38	7,12,16	5,23,29	171	149	3.5838e-13	1.79614e-11	0.0,0.055,0.0	0.55,0.313,0.325	-0.378
Sjc_0009382	chr7	-	14418053	14418120	14414896	14415046	14421228	14421361	51,45,36	17,42,25	5,23,29	23,29,30	216	149	0.00741101	0.0472725	0.674,0.425,0.498	0.13,0.354,0.4	0.238
Sjc_0008960	chr6	+	18546650	18547111	18539753	18540119	18548214	18548514	21,25,13	0,0,0	31,27,27	0,9,4	298	149	3.76293e-06	5.61349e-05	1.0,1.0,1.0	1.0,0.6,0.771	0.21
Sjc_0008968	chr6	-	18865578	18865595	18863040	18863116	18865627	18865836	1,5,12	0,0,0	19,5,2	8,1,3	166	149	7.25823e-07	1.26231e-05	1.0,1.0,1.0	0.681,0.818,0.374	0.376
Sjc_0009011	chr6	-	21295423	21295717	21293950	21294066	21298299	21298350	666,442,568	45,31,59	387,565,582	149,125,111	298	149	2.03911e-11	7.94041e-10	0.881,0.877,0.828	0.565,0.693,0.724	0.201
Sjc_0001620	chr8	+	62874846	62874938	62871541	62871603	62878790	62878992	86,87,129	14,17,18	36,57,37	44,92,72	241	149	0	0	0.792,0.76,0.816	0.336,0.277,0.241	0.505
Sjc_0001620	chr8	+	62888460	62888564	62881060	62881673	62895073	62895476	140,133,140	9,6,5	45,49,43	18,12,6	253	149	4.28393e-07	7.81789e-06	0.902,0.929,0.943	0.596,0.706,0.808	0.221
Sjc_0009045	chr6	+	22389603	22389687	22382622	22382706	22391077	22391164	88,68,96	18,10,8	51,51,24	18,17,19	233	149	0.000193308	0.00187217	0.758,0.813,0.885	0.644,0.657,0.447	0.236
Sjc_0009045	chr6	+	22402433	22402517	22398088	22398172	22404379	22404463	89,68,79	0,7,35	29,17,40	24,9,18	233	149	9.99008e-05	0.00104783	1.0,0.861,0.591	0.436,0.547,0.587	0.294
Sjc_0004958	chr1	-	22227872	22228740	22219892	22220123	22230190	22230228	14,9,16	1,0,0	4,13,20	2,0,5	298	149	0.000742801	0.00617423	0.875,1.0,1.0	0.5,1.0,0.667	0.236
Sjc_0009154	chr7	-	4413915	4414248	4413126	4413529	4416548	4416892	121,110,154	10,17,20	347,368,375	184,166,157	298	149	7.99361e-15	4.85534e-13	0.858,0.764,0.794	0.485,0.526,0.544	0.287
Sjc_0009175	chr7	-	5414602	5415163	5412078	5412301	5418275	5418640	29,37,29	12,38,36	3,16,24	51,80,81	298	149	8.03347e-09	1.98863e-07	0.547,0.327,0.287	0.029,0.091,0.129	0.304
Sjc_0009216	chr7	+	7133612	7133646	7114977	7115043	7138718	7138862	24,49,46	0,2,6	26,1,0	1,10,8	183	149	0.000124704	0.00126874	1.0,0.952,0.862	0.955,0.075,0.0	0.595
Sjc_0009236	chr7	+	8042320	8044708	8037470	8038083	8045510	8045598	79,76,66	218,172,200	131,255,282	136,180,167	298	149	0	0	0.153,0.181,0.142	0.325,0.415,0.458	-0.241
Sjc_0009236	chr7	+	8060421	8060509	8059235	8059315	8060966	8061060	28,54,69	301,190,239	148,220,231	160,146,139	237	149	0	0	0.055,0.152,0.154	0.368,0.486,0.511	-0.335
Sjc_0009236	chr7	+	8060966	8061060	8060421	8060509	8062182	8064113	206,115,161	32,76,67	128,74,93	209,293,341	243	149	3.83582e-13	1.91772e-11	0.798,0.481,0.596	0.273,0.134,0.143	0.442
Sjc_0001789	chr8	-	69506092	69506283	69502760	69503062	69509516	69509692	197,128,181	0,0,2	2,9,3	2,5,1	298	149	5.72496e-09	1.45251e-07	1.0,1.0,0.978	0.333,0.474,0.6	0.524
Sjc_0009351	chr7	-	13200426	13200489	13199677	13200122	13201345	13201453	65,102,63	285,173,245	86,83,90	59,79,71	212	149	5.31797e-13	2.57643e-11	0.138,0.293,0.153	0.506,0.425,0.471	-0.273
Sjc_0009384	chr7	+	14500218	14500357	14496561	14497617	14501547	14501727	32,41,29	4,5,11	3,4,5	5,6,3	288	149	0.000292777	0.00270056	0.805,0.809,0.577	0.237,0.256,0.463	0.412
Sjc_0009385	chr7	-	14546411	14546484	14541466	14542113	14547834	14547898	1,12,9	0,0,0	5,2,3	0,6,2	222	149	2.11346e-05	0.000263347	1.0,1.0,1.0	1.0,0.183,0.502	0.438
Sjc_0000281	chr8	+	12095861	12095939	12093494	12094131	12098050	12098499	19,17,21	0,1,2	8,8,6	2,11,13	227	149	1.40895e-07	2.81072e-06	1.0,0.918,0.873	0.724,0.323,0.233	0.504
Sjc_0001469	chr8	+	57199572	57199832	57196102	57197899	57199882	57200293	753,389,499	120,103,133	559,499,499	20,65,0	298	149	1.79856e-13	9.48112e-12	0.758,0.654,0.652	0.933,0.793,1.0	-0.221
Sjc_0001469	chr8	+	57199632	57199832	57197682	57197899	57199882	57200293	386,213,258	120,103,133	300,231,263	20,65,0	298	149	3.3053e-08	7.45634e-07	0.617,0.508,0.492	0.882,0.64,1.0	-0.302
Sjc_0009391	chr7	-	14842816	14842906	14834006	14834246	14845607	14845633	393,334,451	0,0,22	174,128,130	25,28,41	239	149	0	0	1.0,1.0,0.927	0.813,0.74,0.664	0.237
Sjc_0003407	chr4	+	44978358	44978449	44977065	44977124	44979577	44979724	177,114,166	0,0,0	45,80,62	15,21,17	240	149	0	0	1.0,1.0,1.0	0.651,0.703,0.694	0.317
Sjc_0009403	chr7	+	15158350	15158433	15145475	15145548	15158487	15158625	68,27,71	7,5,12	31,29,16	18,6,9	232	149	0.00266831	0.0193151	0.862,0.776,0.792	0.525,0.756,0.533	0.205
Sjc_0009415	chr7	-	15548280	15548487	15539637	15539892	15550461	15550797	203,149,178	138,121,144	1354,1688,1555	254,613,500	298	149	2.63909e-11	1.00374e-09	0.424,0.381,0.382	0.727,0.579,0.609	-0.243
Sjc_0003071	chr4	-	32655498	32655569	32653168	32654347	32656208	32656478	602,372,554	88,74,93	40,22,24	17,19,12	220	149	1.92943e-06	3.07385e-05	0.822,0.773,0.801	0.614,0.44,0.575	0.256
Sjc_0003071	chr4	-	32668041	32668218	32663114	32663328	32676778	32676835	178,153,198	15,8,18	9,25,6	10,18,9	298	149	1.11022e-15	7.38262e-14	0.856,0.905,0.846	0.31,0.41,0.25	0.546
Sjc_0009471	chr7	-	17601054	17601096	17600756	17600822	17602365	17602413	28,52,60	50,74,93	39,13,21	15,8,12	191	149	2.78738e-06	4.29679e-05	0.304,0.354,0.335	0.67,0.559,0.577	-0.271
Sjc_0009480	chr7	+	18183879	18183955	18179389	18179507	18184278	18184354	24,3,2	0,12,7	0,6,0	22,15,24	225	149	0.00164389	0.0125941	1.0,0.142,0.159	0.0,0.209,0.0	0.364
Sjc_0009480	chr7	+	18187723	18187786	18181145	18184354	18188076	18188515	160,675,409	77,78,56	534,785,679	14,0,14	212	149	0	0	0.594,0.859,0.837	0.964,1.0,0.971	-0.215
Sjc_0000034	chr8	-	1647955	1648032	1647692	1647904	1649339	1649477	42,21,40	4,0,14	30,56,62	5,39,38	226	149	0.00717886	0.045878	0.874,1.0,0.653	0.798,0.486,0.518	0.242
Sjc_0000105	chr8	+	4604152	4604264	4599460	4599508	4612661	4612797	19,19,13	11,0,14	1,1,2	9,10,13	261	149	5.2847e-07	9.49101e-06	0.496,1.0,0.346	0.06,0.054,0.081	0.549
Sjc_0001444	chr8	-	56445602	56445812	56443635	56443992	56447781	56448025	38,23,16	24,24,24	2,1,7	13,18,17	298	149	6.02055e-06	8.59089e-05	0.442,0.324,0.25	0.071,0.027,0.171	0.249
Sjc_0000134	chr8	+	5550061	5550136	5548077	5549681	5550897	5550993	8,32,14	0,6,1	223,231,257	124,178,161	224	149	3.88838e-06	5.78368e-05	1.0,0.78,0.903	0.545,0.463,0.515	0.387
Sjc_0000201	chr8	+	8949710	8949770	8940490	8940578	8951564	8951579	8,20,18	36,32,26	21,18,24	17,0,11	209	149	0.000300498	0.00275802	0.137,0.308,0.33	0.468,1.0,0.609	-0.434
Sjc_0000201	chr8	+	8951564	8951579	8940490	8940578	8956622	8956685	39,43,32	46,36,59	21,0,14	65,61,62	164	149	2.74901e-07	5.21312e-06	0.435,0.52,0.33	0.227,0.0,0.17	0.296
Sjc_0000201	chr8	+	8951564	8951579	8949710	8949770	8956622	8956685	8,32,18	0,0,0	15,0,17	0,5,5	164	149	0.000263793	0.00245997	1.0,1.0,1.0	1.0,0.0,0.755	0.415
Sjc_0000268	chr8	-	11638204	11638271	11636999	11637080	11639275	11639447	18,1,1	4,3,0	17,9,9	0,0,0	216	149	0.000460897	0.00404937	0.756,0.187,1.0	1.0,1.0,1.0	-0.352
Sjc_0003691	chr4	+	56178882	56179277	56176798	56177377	56180343	56180502	512,258,317	16,16,16	420,314,307	182,50,50	298	149	4.00512e-11	1.47371e-09	0.941,0.89,0.908	0.536,0.758,0.754	0.23
